# Supplementary material for: Genome sequencing and physiological characterization of three Neoarthrinium moseri strains
Source: BMC Microbiol. 2025 Aug 21;25:526. doi: 10.1186/s12866-025-04274-z (PMC12369201; doi:10.1186/s12866-025-04274-z)
Supplement: Supplementary file 16 — Supplementary Material 16. [file 12866_2025_4274_MOESM16_ESM.zip › BiGSLICE/input/Nmoseri/TUCIM5827/JAFIMQ010000015.1.region001.gbk]

LOCUS       JAFIMQ010000015        39790 bp    DNA     linear   PLN 06-APR-2022
DEFINITION  Neoarthrinium moseri strain TUCIM 5827
            scaffold15_Wmoseri_TUCIM_5827, whole genome shotgun sequence.
ACCESSION   JAFIMQ010000015
VERSION     JAFIMQ010000015.1
KEYWORDS    .
SOURCE      Neoarthrinium moseri
  ORGANISM  Neoarthrinium moseri
            Eukaryota; Fungi; Dikarya; Ascomycota; Pezizomycotina;
            Sordariomycetes; Xylariomycetidae; Xylariomycetidae incertae sedis;
            Neoarthrinium.
COMMENT     ##antiSMASH-Data-START##
            Version      :: 7.1.0
            Run date     :: 2023-12-04 12:33:23
            NOTE: This is a single region extracted from a larger record!
            Orig. start  :: 690992
            Orig. end    :: 730782
            ##antiSMASH-Data-END##
FEATURES             Location/Qualifiers
     protocluster    1..39790
                     /aStool="rule-based-clusters"
                     /category="NRPS"
                     /contig_edge="True"
                     /core_location="[20000:25031]"
                     /cutoff="20000"
                     /detection_rule="cds(Condensation and (AMP-binding or
                     A-OX))"
                     /neighbourhood="20000"
                     /product="NRPS"
                     /protocluster_number="1"
                     /tool="antismash"
     proto_core      20001..25031
                     /aStool="rule-based-clusters"
                     /tool="antismash"
                     /cutoff="20000"
                     /detection_rule="cds(Condensation and (AMP-binding or
                     A-OX))"
                     /neighbourhood="20000"
                     /product="NRPS"
                     /protocluster_number="1"
     cand_cluster    1..39790
                     /SMILES="NC(CC(=O)O)C(=O)O"
                     /candidate_cluster_number="1"
                     /contig_edge="True"
                     /detection_rules="cds(Condensation and (AMP-binding or
                     A-OX))"
                     /kind="single"
                     /product="NRPS"
                     /protoclusters="1"
                     /tool="antismash"
     region          1..39790
                     /candidate_cluster_numbers="1"
                     /contig_edge="True"
                     /product="NRPS"
                     /region_number="1"
                     /rules="cds(Condensation and (AMP-binding or A-OX))"
                     /tool="antismash"
     gene            complement(3358..4941)
                     /locus_tag="JX266_004773"
     mRNA            complement(3358..4941)
                     /locus_tag="JX266_004773"
                     /product="hypothetical protein"
     CDS             complement(3358..4941)
                     /codon_start=1
                     /locus_tag="JX266_004773"
                     /product="hypothetical protein"
                     /protein_id="KAI1849824.1"
                     /transl_table=1
                     /translation="MAAPDPFGTIVNAITLAQLLKTTIITFVEAEKTERSLVAQLHLNA
                     STLDRFVATFRRVEGAGLSRDDQSAVAEACNLLEPEILSMKEACAKIHARDSRFGKYIL
                     RAAWVTYRRRQIEALTVQMKQWSDTFGDFIAGLPKHVRDRLETDENRAEIYASADHMRA
                     LSNLFASLATSAASDEAHRLKRQADEVEIIGTSGSLRSATYKGSRVLVEYKTYRQGESD
                     ERITYIADQIGRLVNFLERADPITTGILACAGWTEIPQLDRFGIIFKMPLGYRFFPDSP
                     NRSGGLATLKSIIAEGAPAASDPTKRTYSPKHTLNDRMEVASTIATALFYLHSYNWVHE
                     GVSTSNIIMLADDDGEEVNNSPSNKEYLGRPFLVGFDGARSNDGMTSIGGIEEIGTDEN
                     RFTENIYRHPDRQGETAEDRLRYQMCHDQYSLGAVLLEIGIWMPLEKEPSVRRLRQQDF
                     GSARERHLAVRQALIKLAERRLGITFGQRYQDIVLKCLTIKSSASYELSGLLYDVVEPL
                     SSMRSSLSEV"
     gene            5219..9434
                     /locus_tag="JX266_004774"
     mRNA            join(5219..5629,5693..5863,5917..6276,6331..6479,
                     6529..6739,6843..7744,7828..8639,8693..9150,9360..9434)
                     /locus_tag="JX266_004774"
                     /product="hypothetical protein"
     CDS             join(5219..5629,5693..5863,5917..6276,6331..6479,
                     6529..6739,6843..7744,7828..8639,8693..9150,9360..9434)
                     /codon_start=1
                     /gene_functions="biosynthetic-additional
                     (rule-based-clusters) Pkinase"
                     /gene_functions="regulatory (smcogs)
                     SMCOG1030:serine/threonine protein kinase (Score: 80.9;
                     E-value: 1.8e-24)"
                     /gene_kind="regulatory"
                     /locus_tag="JX266_004774"
                     /product="hypothetical protein"
                     /protein_id="KAI1849825.1"
                     /sec_met_domain="Pkinase (E-value: 7.1e-25, bitscore: 81.7,
                     seeds: 54, tool: rule-based-clusters)"
                     /transl_table=1
                     /translation="MDSIDSVFVDEEAFISEELKRDAIEQASDSELVLTWVSFLNFIET
                     CHVTIVPSSDLAATGNRLGSGQTMIVDESIWKTTDSSHEESRVVAIKRPRTERLPDSDS
                     LQARPADERSVLANFTLEIRALRHGTLRSHPNIVRLLGVTWAELGLPALVVERASESCP
                     TLTQLLEGPGLLGVQKAEVLAGITEGLIAIHSVSLIHGDLKPDNILMFESTEGAHMIPK
                     LADFAFSRTWKEVQSGGGTPYWNAPECCDDREITSGNPRSPLRDRFSLGLVFWNVLYCE
                     LPFTGVASADITRAKEHGTLLEKLANLRETHKYEAFMFEQELKPDFDDDDAILSIVEIL
                     EYLLHPTPERRAPRYAESIPSKLRTRRRVYAQSTITITENGSVIDMPEHFMDLKADMKA
                     DIEALQRQIEQTSLVETGIRYNVYRDLASGGRPIEHKAVLKNADASDIEKGEAHWFLAA
                     QMVRRSPDESLQHCLEAGKYGNDHGRVNYLYRCIRDSRAVALDRTTHIKWLLQSLTSKQ
                     IFSDLECYTSTGTFERQLRSSFSEISSAFTTKYDLEILHDAFVHDVLGSTHSPHDQILI
                     NDKWATIVTAKETTYEKFREGTGSLRGDPLAEDALHEAALYGTGDLIRDLVLRHKIDIE
                     KEADTLVVYGTALQAAFLRHNMQTVSALVDLGANVLPLFSEENLEAFLIEGHRETLHWL
                     NHLIPLMRNENNRDRAQKTFNSILLTSKALQRVVIQRNWSLFVGILEIAQGHSGATLDE
                     GIHDTLLIAAGLRRLEFVVALLVYNGKPHRNQLQLYQPALVSTCRKLFGIQAKDRVYER
                     HYLGLKRDSIKRVPRPGDIHYQLQIAKILLQQGVSVEAVSPEQPGLTPLFWAVYHNRLL
                     LVRLLIEDYGANPLVCDPTEGGTLLYISAFANSYGICKYLLSLPDDTRKTLVETPNKLG
                     ETALHEAATKSNPSIIKLLLAHGAQPLSTQFFGQNVLHRAALPANKRGFETLVDHIQKS
                     SPDKLRQLLQQKDLVGDTPLHLLLGSNHQDGSTNKPVSSQDENMQRLLYKLLPHYTASP
                     SRILSSLSKSHRPFIPVLNDPDLHGLTPLHHLLVFGADFPETLKVLLRRGANSWKQTTF
                     GIMPIQIPARNGAIMMSLAMMEHLVTGGRGFTALGGGLGNRGGSVAAETARHKTSKTSW
                     RTSILIIDLASEDLYI"
     PFAM_domain     join(5468..5629,5693..5863,5917..6276,6331..6441)
                     /aSDomain="Pkinase"
                     /aSTool="clusterhmmer"
                     /database="35.0"
                     /db_xref="PF00069.28"
                     /db_xref="GO:0004672"
                     /db_xref="GO:0005524"
                     /db_xref="GO:0006468"
                     /description="Protein kinase domain"
                     /detection="hmmscan"
                     /domain_id="clusterhmmer_JX266_004774_0001"
                     /evalue="1.80E-21"
                     /gene_ontologies="GO:0004672: protein kinase activity"
                     /gene_ontologies="GO:0005524: ATP binding"
                     /gene_ontologies="GO:0006468: protein phosphorylation"
                     /label="JX266_004774"
                     /locus_tag="JX266_004774"
                     /protein_end="351"
                     /protein_start="83"
                     /score="76.8"
                     /tool="antismash"
                     /translation="EESRVVAIKRPRTERLPDSDSLQARPADERSVLANFTLEIRALRH
                     GTLRSHPNIVRLLGVTWAELGLPALVVERASESCPTLTQLLEGPGLLGVQKAEVLAGIT
                     EGLIAIHSVSLIHGDLKPDNILMFESTEGAHMIPKLADFAFSRTWKEVQSGGGTPYWNA
                     PECCDDREITSGNPRSPLRDRFSLGLVFWNVLYCELPFTGVASADITRAKEHGTLLEKL
                     ANLRETHKYEAFMFEQELKPDFDDDDAILSIVEILEYLLHPTPERR"
     PFAM_domain     8195..8359
                     /aSDomain="Ank_4"
                     /aSTool="clusterhmmer"
                     /database="35.0"
                     /db_xref="PF13637.9"
                     /db_xref="GO:0005515"
                     /description="Ankyrin repeats (many copies)"
                     /detection="hmmscan"
                     /domain_id="clusterhmmer_JX266_004774_0002"
                     /evalue="1.00E-08"
                     /gene_ontologies="GO:0005515: protein binding"
                     /label="JX266_004774"
                     /locus_tag="JX266_004774"
                     /protein_end="912"
                     /protein_start="857"
                     /score="35.6"
                     /tool="antismash"
                     /translation="LTPLFWAVYHNRLLLVRLLIEDYGANPLVCDPTEGGTLLYISAFA
                     NSYGICKYLL"
     PFAM_domain     8411..8491
                     /aSDomain="Ank"
                     /aSTool="clusterhmmer"
                     /database="35.0"
                     /db_xref="PF00023.33"
                     /db_xref="GO:0005515"
                     /description="Ankyrin repeat"
                     /detection="hmmscan"
                     /domain_id="clusterhmmer_JX266_004774_0003"
                     /evalue="3.50E-04"
                     /gene_ontologies="GO:0005515: protein binding"
                     /label="JX266_004774"
                     /locus_tag="JX266_004774"
                     /protein_end="956"
                     /protein_start="929"
                     /score="21.0"
                     /tool="antismash"
                     /translation="GETALHEAATKSNPSIIKLLLAHGAQP"
     gene            10095..12470
                     /locus_tag="JX266_004775"
     mRNA            10095..12470
                     /locus_tag="JX266_004775"
                     /product="hypothetical protein"
     CDS             10095..12470
                     /codon_start=1
                     /locus_tag="JX266_004775"
                     /product="hypothetical protein"
                     /protein_id="KAI1849826.1"
                     /transl_table=1
                     /translation="MLGPTHDGERYELTSPTAMPKAGGFLWNQKMMIQMTCRGYAVAQF
                     MQPEPAKYSHAPNLEAKTFMQPEQNYYTHHPGRFVYVKDEETDEIFSAPYEPVRTSLDR
                     FAFSVGKSDISWNVENLGIRVEMKFGLPTNDVAELWTIKVQNISERRRKISVYPYFTIG
                     YMSWMNQEGEYRQDLGGIVASSITPYQKPQDYSKIKLLKDKTYFLCRTEPDSWEVNQHA
                     FEGDGGLHNPSGLSEPTLRKGDARYETPVAAVQYRLDLQPNEEREYCFLFGPALDDAEI
                     IEMRDKYLSKEGFSKVADDYASYIEKGSGCVRIETPDKDLDNFVNNWMARQVYYHGDVN
                     RLTTDPQTRNYMQDNMGMSFIKPEVAKKAIITALSQQESSGSMPDGIILVEGAELKYIN
                     QIPHTDHCVWLPIALEVYLSETADYELLSIPVQTQNGDKFTVFERLSRAMDWLLSKQAR
                     DHRGLSFIAQGDWCDPMNMAGWKGKGVSGWLTVATAYALNIWATICEQQGDKPSSSRYR
                     AGAKDVNDAADRHLWNGDWFARGITDDDVVFGVKDDPEGRIWLNPQAWSILGGAASPEK
                     IGKMLPQIDRQLGTPYGVLMFAPPFTGMREDIGRVTQKYPGQGENGSVYNHAGAFYVHS
                     LYSIGESDRAYRILRQMIPGPSEDDYVQRGQLPIYIPNYYRGGWHEYPRTAGRSSQLFN
                     TGTVSWVYRSFVEGLCGLRGDPNGLSICPQLPSAWDGMKVTRLFRGATFYLDIRRDKDV
                     QRVTVSHEGDTLPGAHFGGIKAGEVYHLKVAVPFTNKP"
     PFAM_domain     10296..10913
                     /aSDomain="Glyco_transf_36"
                     /aSTool="clusterhmmer"
                     /database="35.0"
                     /db_xref="PF06165.14"
                     /description="Glycosyltransferase family 36"
                     /detection="hmmscan"
                     /domain_id="clusterhmmer_JX266_004775_0004"
                     /evalue="5.60E-28"
                     /label="JX266_004775"
                     /locus_tag="JX266_004775"
                     /protein_end="273"
                     /protein_start="67"
                     /score="98.1"
                     /tool="antismash"
                     /translation="EQNYYTHHPGRFVYVKDEETDEIFSAPYEPVRTSLDRFAFSVGKS
                     DISWNVENLGIRVEMKFGLPTNDVAELWTIKVQNISERRRKISVYPYFTIGYMSWMNQE
                     GEYRQDLGGIVASSITPYQKPQDYSKIKLLKDKTYFLCRTEPDSWEVNQHAFEGDGGLH
                     NPSGLSEPTLRKGDARYETPVAAVQYRLDLQPNEEREYCFLFG"
     PFAM_domain     11028..12233
                     /aSDomain="Glyco_hydro_36"
                     /aSTool="clusterhmmer"
                     /database="35.0"
                     /db_xref="PF17167.7"
                     /description="Glycosyl hydrolase 36 superfamily, catalytic
                     domain"
                     /detection="hmmscan"
                     /domain_id="clusterhmmer_JX266_004775_0005"
                     /evalue="1.50E-62"
                     /label="JX266_004775"
                     /locus_tag="JX266_004775"
                     /protein_end="713"
                     /protein_start="311"
                     /score="211.8"
                     /tool="antismash"
                     /translation="VRIETPDKDLDNFVNNWMARQVYYHGDVNRLTTDPQTRNYMQDNM
                     GMSFIKPEVAKKAIITALSQQESSGSMPDGIILVEGAELKYINQIPHTDHCVWLPIALE
                     VYLSETADYELLSIPVQTQNGDKFTVFERLSRAMDWLLSKQARDHRGLSFIAQGDWCDP
                     MNMAGWKGKGVSGWLTVATAYALNIWATICEQQGDKPSSSRYRAGAKDVNDAADRHLWN
                     GDWFARGITDDDVVFGVKDDPEGRIWLNPQAWSILGGAASPEKIGKMLPQIDRQLGTPY
                     GVLMFAPPFTGMREDIGRVTQKYPGQGENGSVYNHAGAFYVHSLYSIGESDRAYRILRQ
                     MIPGPSEDDYVQRGQLPIYIPNYYRGGWHEYPRTAGRSSQLFNTGTVSWVYRSFVEGLC
                     GLR"
     gene            14705..19370
                     /locus_tag="JX266_004776"
     mRNA            join(14705..14914,14961..17974,18021..18467,18519..18650,
                     18698..19370)
                     /locus_tag="JX266_004776"
                     /product="hypothetical protein"
     CDS             join(14705..14914,14961..17974,18021..18467,18519..18650,
                     18698..19370)
                     /codon_start=1
                     /gene_functions="transport (smcogs) SMCOG1288:ABC
                     transporter related protein (Score: 127.5; E-value: 1e-38)"
                     /gene_kind="transport"
                     /locus_tag="JX266_004776"
                     /product="hypothetical protein"
                     /protein_id="KAI1849827.1"
                     /transl_table=1
                     /translation="MNFSECDGDATFGPSVLGCRDDFDFTITFEKAILSILPAALFIVF
                     SLLRAAYLIRRPSIVQNATLKISKLIVALAYTALQLSLLVLSANYTWLRSLSVASASLT
                     FVAGLCTVALSVLEQMRAPRPSMLLTGYLLLTLLLDIAQTRTVWLATSDQGRDYLPQVW
                     TVSTVLKAALLLLEAQSKARWISWNAEKHSPEELTGLFGLGAFFWLNQLFFAGYKRVLQ
                     VGDLFPLDQSMATEALQQRFLESTSSSDSNERKSSKRKNGTDLAKALLQTLRTPILLPV
                     GPRLALLTFKFCQPFLMRTLLDFLQRQEDKESKNLGLGLIAATVLIYLGIASSTSFYWY
                     FHERALCMSRGCLVSAIYKKTTESRLSAASDAAAITLMSSDVERIRLGFLNLHEFWANM
                     IEVALASWLLERQLGTAFAAPLVVVICCIVAGAYTNRFTGQRQMAWMRKIQKRVGLTAS
                     IVAHMKHLKISGLARPVERLIQQMRVEELETASKFRIIYVLVVTFGYVPTALCPVMTFA
                     FTSRILDVSTIFTSMSYILLLADPLGYLFQNTPNLIAAFACLDRIQTFLDLEPWNDYRI
                     ETALRSGKPDLENCSKADNIEDTSDYLIDIRHGQFGWAPDKPVLSCINLCLLRGSLTMI
                     VGPIGSGKSTLCHAILGETPFFDGTIVAASGVLSRKVGYCDQSPYLTNTTIRKNIIGAS
                     HFDAQRYQEVVIAAALDQDLSDLPLGDLTQIGSDGVALSGGQRQRVSMARALYLDTDFF
                     IIDDILSGLDAETADRVFRNIFGVDGYLKRRNATVLLCTHNIKYMPFADHVVALNANGT
                     IMEQGNPRDIMSKQSYIHDLETQYNSGYQDREPFNQQLKRNDHLSDIPAASTDAPASIE
                     MEGQNRMNGDPTVYRYYFSTLGTRSFIAFIVFGLGWGFFYNWGNVWLKFWSEDVSSTHP
                     RRSNSFYIGLYALFQTTYVLSMFFVFLICFTSMIQLSGSKLHQAALRTMIGAPLTFFGT
                     TDTGLVTNMFSQDMTLIDHELPIAVTNLALDICNALGMAAVIASSSPYLAITYPFLFVV
                     LYGIQKFYLRTSRQLRLLDLEAKSPLYTNFLDTMKGLATFRAFGWTQEGIHINTHLLDT
                     SQRPTYLLAIVQRWLLFSLQCVVTVLAVAVVAMSTQLRSNTALTGASLVTLMTFGDILN
                     YIIRWFTQLETSIGAVSRLKNFSEKVRPETTEIEDQTPSNDWPLSGSIEINDISASYAA
                     TRSTPKNGEQEEVGWSSANLAIRNMTLSIRPGEKVAICGRSGSGKSSTIMLLLKLLNPL
                     PSCSGSIVIDGLPLHNIDRATLRERIIAIPQQPVFLPDGSTVMENMDPHKASNEGECRT
                     VLELVGLWGLFSQRGGLAQSLLPSELSQGQKQLFNLARAVLRHRIRLRGLAESPGPTRE
                     KTVGGILLLDEVSSSVDQDTDRSIQQVIMGEFQDYTIVMVSHRLEMVMNFDTVVIMDQG
                     TVVETGAPRTLAVMDESRFGQLWRIGGRAQ"
     PFAM_domain     16614..17021
                     /aSDomain="ABC_tran"
                     /aSTool="clusterhmmer"
                     /database="35.0"
                     /db_xref="PF00005.30"
                     /db_xref="GO:0005524"
                     /description="ABC transporter"
                     /detection="hmmscan"
                     /domain_id="clusterhmmer_JX266_004776_0006"
                     /evalue="5.60E-17"
                     /gene_ontologies="GO:0005524: ATP binding"
                     /label="JX266_004776"
                     /locus_tag="JX266_004776"
                     /protein_end="757"
                     /protein_start="621"
                     /score="62.7"
                     /tool="antismash"
                     /translation="CINLCLLRGSLTMIVGPIGSGKSTLCHAILGETPFFDGTIVAASG
                     VLSRKVGYCDQSPYLTNTTIRKNIIGASHFDAQRYQEVVIAAALDQDLSDLPLGDLTQI
                     GSDGVALSGGQRQRVSMARALYLDTDFFIIDD"
     PFAM_domain     join(17442..17974,18021..18282)
                     /aSDomain="ABC_membrane"
                     /aSTool="clusterhmmer"
                     /database="35.0"
                     /db_xref="PF00664.26"
                     /db_xref="GO:0005524"
                     /db_xref="GO:0016020"
                     /db_xref="GO:0055085"
                     /db_xref="GO:0140359"
                     /description="ABC transporter transmembrane region"
                     /detection="hmmscan"
                     /domain_id="clusterhmmer_JX266_004776_0007"
                     /evalue="4.30E-20"
                     /gene_ontologies="GO:0005524: ATP binding"
                     /gene_ontologies="GO:0016020: membrane"
                     /gene_ontologies="GO:0055085: transmembrane transport"
                     /gene_ontologies="GO:0140359: ABC-type transporter
                     activity"
                     /label="JX266_004776"
                     /locus_tag="JX266_004776"
                     /protein_end="1162"
                     /protein_start="897"
                     /score="72.6"
                     /tool="antismash"
                     /translation="IAFIVFGLGWGFFYNWGNVWLKFWSEDVSSTHPRRSNSFYIGLYA
                     LFQTTYVLSMFFVFLICFTSMIQLSGSKLHQAALRTMIGAPLTFFGTTDTGLVTNMFSQ
                     DMTLIDHELPIAVTNLALDICNALGMAAVIASSSPYLAITYPFLFVVLYGIQKFYLRTS
                     RQLRLLDLEAKSPLYTNFLDTMKGLATFRAFGWTQEGIHINTHLLDTSQRPTYLLAIVQ
                     RWLLFSLQCVVTVLAVAVVAMSTQLRSNTALTGASLVTLMTFG"
     PFAM_domain     join(18589..18650,18698..19052)
                     /aSDomain="ABC_tran"
                     /aSTool="clusterhmmer"
                     /database="35.0"
                     /db_xref="PF00005.30"
                     /db_xref="GO:0005524"
                     /description="ABC transporter"
                     /detection="hmmscan"
                     /domain_id="clusterhmmer_JX266_004776_0008"
                     /evalue="5.30E-21"
                     /gene_ontologies="GO:0005524: ATP binding"
                     /label="JX266_004776"
                     /locus_tag="JX266_004776"
                     /protein_end="1386"
                     /protein_start="1247"
                     /score="75.7"
                     /tool="antismash"
                     /translation="RNMTLSIRPGEKVAICGRSGSGKSSTIMLLLKLLNPLPSCSGSIV
                     IDGLPLHNIDRATLRERIIAIPQQPVFLPDGSTVMENMDPHKASNEGECRTVLELVGLW
                     GLFSQRGGLAQSLLPSELSQGQKQLFNLARAVLRH"
     gene            20001..25031
                     /locus_tag="JX266_004777"
     mRNA            20001..25031
                     /locus_tag="JX266_004777"
                     /product="hypothetical protein"
     CDS             20001..25031
                     /NRPS_PKS="Domain: AMP-binding (37-430). E-value: 1.8e-80.
                     Score: 262.4. Matches aSDomain:
                     nrpspksdomains_JX266_004777_AMP-binding.1"
                     /NRPS_PKS="Domain: PCP (583-648). E-value: 4.8e-16. Score:
                     50.6. Matches aSDomain: nrpspksdomains_JX266_004777_PCP.1"
                     /NRPS_PKS="Domain: Condensation_DCL (693-978). E-value:
                     1.6e-46. Score: 150.7. Matches aSDomain:
                     nrpspksdomains_JX266_004777_Condensation_DCL.1"
                     /NRPS_PKS="Domain: PCP (1152-1222). E-value: 3.5e-15.
                     Score: 47.9. Matches aSDomain:
                     nrpspksdomains_JX266_004777_PCP.2"
                     /NRPS_PKS="Domain: Condensation_DCL (1285-1535). E-value:
                     1.3e-23. Score: 75.4. Matches aSDomain:
                     nrpspksdomains_JX266_004777_Condensation_DCL.2"
                     /codon_start=1
                     /gene_functions="biosynthetic (rule-based-clusters) NRPS:
                     AMP-binding"
                     /gene_functions="biosynthetic (rule-based-clusters) NRPS:
                     Condensation"
                     /gene_functions="biosynthetic-additional
                     (rule-based-clusters) PP-binding"
                     /gene_functions="biosynthetic-additional (smcogs)
                     SMCOG1002:AMP-dependent synthetase and ligase (Score:
                     255.6; E-value: 1.2e-77)"
                     /gene_kind="biosynthetic"
                     /locus_tag="JX266_004777"
                     /product="hypothetical protein"
                     /protein_id="KAI1849828.1"
                     /sec_met_domain="AMP-binding (E-value: 2.6e-88, bitscore:
                     290.2, seeds: 400, tool: rule-based-clusters)"
                     /sec_met_domain="PP-binding (E-value: 2.9e-11, bitscore:
                     37.7, seeds: 164, tool: rule-based-clusters)"
                     /sec_met_domain="Condensation (E-value: 9.1e-39, bitscore:
                     127.1, seeds: 42, tool: rule-based-clusters)"
                     /transl_table=1
                     /translation="MPKVTASQGSEMFHQVLDWYPELLDPIDRPVHHLITLQSGKHPND
                     LAVCSWDGELSYSDLDELSNLLASHVLSKASGVEFIVPLVFEKSKWMIVSVLAVLKAGG
                     TFVMLDPSQPLGRLRAIVEQTLAVFAMASPDCIEIAESLVGDTFVVSETSMAASVASAS
                     LPQVDISTAAYTIFTSGSTGTPKGVIIEHAQLATTCTYVGERLGYNNHSRVFQFASYAF
                     DACITDIFATLVHGGVVCIPSEWERSNAIIDAMKRMQVTHAKFTPSLASSLSIDEVSSL
                     KTLMFGGESPSSSLVGKWAQRLKLILVYGPTECCVICFTTDATDHHIAPGEIGRPVAAR
                     GWIVKRDNADELAAIDEIGELLVEGPLVGRGYLHDPEKTMAQFIENPQWMPKSFAASRK
                     IRLYRTGDLAKYQEDGRITYVGRLDNQVKIRGQRLELEEVEKILSKCLHELDLHSRHVV
                     VEAVTFRELASKHLVAFLCFDNSLNYGSFEWGNQSMEIATSEPAQARFSGMTAKVKDEM
                     RKLLPAYAIPSVWVPVSDLPYTISRKVDRKKIRTAAADFSIKDFSTFANPVSKRTQDDT
                     IEQVSEQERNIRRMWADIFGISEASIESEDDFFSLGGDSVLAIKLIATARSSGFDLSLE
                     RVFKYPILREMASNSGTCVVEDQDLIDPAPFSLLEDLGPTTLVRQEAAQQCLVSIDAIE
                     DIYPCSPMQEGLIALSMKDPGTYILQFVYQLPELVDIDRLQAAWEAVSKSIQVLRTRVF
                     DYKSALLQVVVREPLRWKVVEADLADFLVAEKGLQMNVGEAMSRHSVVHQTRSQHYFLV
                     WNVHHAFIDGWSESDVVILVEQAYFGDTSSLSKIPRFNRFIRYIGNQSISTGETFWKEG
                     LADAPRPTFPPLPHASYVPKVQRSSRILHHLESHADAEIQHRVRLEKRGNATPATMIQA
                     AWFILIGLYSNTNDVITGVTLNGRAAPLPGIDQIPGPTVTTIPFRVRFSSKQRVSELLA
                     GIQSQYLRILPHAQFGLQNIRALSDDAVAACKFRTLLVVQSANRPHGSQKLLMGRSYSF
                     PVMDFALVMECELVEGNVEFRATFDHQILGEDQVRTMLALMENILQSIFKSTSTDTVGH
                     LQELSRGNQSEIAYWHRRIAEQENHELQQLSKGGIKTCSRPSTPKEKKLATMWRELFNL
                     HTEIINAGDHFFLLGGGSVSAMRLVSIARRQGLTLTVSDIFKRPILSEMAMLAKENAVT
                     TIIPPFSLFPDVDLDRMLRQAASQCRVGVTEIEDILPAHAMQLHYVTGYPEAKRNINGP
                     WDWQSQATYTLPPTINIEKFQLVWHRAVTRHQTLRTRAVNTECGVMQAILKPPRDLRWR
                     FSDELEQYLMLDRQENMTFGDDLLRLAIVDDIKSGTRYFIITLQHFIYDGFARQMLFKE
                     LEAAYFDEMPDTKPPTMNGFIKYLMTANKQAALEYWTGYLANVRTKPLLDVPENCYKMN
                     LKEESTTMNIPKFQGTEATLPTIIEVAGGLVLAHELGCHDVILYSDRSGRNLPVEGIQD
                     LIGPTTLFLPVRIRFNKDQSLLDLLREAQLAQQEMLPHEHLGWLELREMGAFRHFYRHA
                     INMNINPNALSSYDRLGLEYQGSHASCDDPFGINVDLYDDKIVWTIYFDERFIASEKVR
                     ELLSKFKNLLTRMMEAVDENCCVGQFLDEILPQDVRIG"
     aSDomain        20112..21290
                     /aSDomain="AMP-binding"
                     /aSTool="nrps_pks_domains"
                     /database="nrpspksdomains.hmm"
                     /detection="hmmscan"
                     /domain_id="nrpspksdomains_JX266_004777_AMP-binding.1"
                     /evalue="1.80E-80"
                     /label="JX266_004777_AMP-binding.1"
                     /locus_tag="JX266_004777"
                     /protein_end="430"
                     /protein_start="37"
                     /score="262.4"
                     /specificity="substrate consensus: Asp"
                     /tool="antismash"
                     /translation="QSGKHPNDLAVCSWDGELSYSDLDELSNLLASHVLSKASGVEFIV
                     PLVFEKSKWMIVSVLAVLKAGGTFVMLDPSQPLGRLRAIVEQTLAVFAMASPDCIEIAE
                     SLVGDTFVVSETSMAASVASASLPQVDISTAAYTIFTSGSTGTPKGVIIEHAQLATTCT
                     YVGERLGYNNHSRVFQFASYAFDACITDIFATLVHGGVVCIPSEWERSNAIIDAMKRMQ
                     VTHAKFTPSLASSLSIDEVSSLKTLMFGGESPSSSLVGKWAQRLKLILVYGPTECCVIC
                     FTTDATDHHIAPGEIGRPVAARGWIVKRDNADELAAIDEIGELLVEGPLVGRGYLHDPE
                     KTMAQFIENPQWMPKSFAASRKIRLYRTGDLAKYQEDGRITYVGRLDNQVKIR"
     aSModule        20112..21944
                     /complete
                     /domains="nrpspksdomains_JX266_004777_AMP-binding.1"
                     /domains="nrpspksdomains_JX266_004777_PCP.1"
                     /locus_tags="JX266_004777"
                     /monomer_pairings="Asp -> Asp"
                     /starter_module
                     /tool="antismash"
                     /type="nrps"
     PFAM_domain     20115..21290
                     /aSDomain="AMP-binding"
                     /aSTool="clusterhmmer"
                     /database="35.0"
                     /db_xref="PF00501.31"
                     /description="AMP-binding enzyme"
                     /detection="hmmscan"
                     /domain_id="clusterhmmer_JX266_004777_0009"
                     /evalue="5.10E-71"
                     /label="JX266_004777"
                     /locus_tag="JX266_004777"
                     /protein_end="430"
                     /protein_start="38"
                     /score="239.6"
                     /tool="antismash"
                     /translation="SGKHPNDLAVCSWDGELSYSDLDELSNLLASHVLSKASGVEFIVP
                     LVFEKSKWMIVSVLAVLKAGGTFVMLDPSQPLGRLRAIVEQTLAVFAMASPDCIEIAES
                     LVGDTFVVSETSMAASVASASLPQVDISTAAYTIFTSGSTGTPKGVIIEHAQLATTCTY
                     VGERLGYNNHSRVFQFASYAFDACITDIFATLVHGGVVCIPSEWERSNAIIDAMKRMQV
                     THAKFTPSLASSLSIDEVSSLKTLMFGGESPSSSLVGKWAQRLKLILVYGPTECCVICF
                     TTDATDHHIAPGEIGRPVAARGWIVKRDNADELAAIDEIGELLVEGPLVGRGYLHDPEK
                     TMAQFIENPQWMPKSFAASRKIRLYRTGDLAKYQEDGRITYVGRLDNQVKIR"
     aSDomain        20166..21338
                     /aSDomain="TIGR01733"
                     /aSTool="tigrfam"
                     /description="AA-adenyl-dom: amino acid adenylation domain"
                     /detection="hmmscan"
                     /domain_id="TIGRFam_JX266_004777_0001"
                     /evalue="8.20E-104"
                     /identifier="TIGR01733"
                     /label="JX266_004777"
                     /locus_tag="JX266_004777"
                     /protein_end="446"
                     /protein_start="55"
                     /score="345.6"
                     /tool="antismash"
                     /translation="SYSDLDELSNLLASHVLSKASGVEFIVPLVFEKSKWMIVSVLAVL
                     KAGGTFVMLDPSQPLGRLRAIVEQTLAVFAMASPDCIEIAESLVGDTFVVSETSMAASV
                     ASASLPQVDISTAAYTIFTSGSTGTPKGVIIEHAQLATTCTYVGERLGYNNHSRVFQFA
                     SYAFDACITDIFATLVHGGVVCIPSEWERSNAIIDAMKRMQVTHAKFTPSLASSLSIDE
                     VSSLKTLMFGGESPSSSLVGKWAQRLKLILVYGPTECCVICFTTDATDHHIAPGEIGRP
                     VAARGWIVKRDNADELAAIDEIGELLVEGPLVGRGYLHDPEKTMAQFIENPQWMPKSFA
                     ASRKIRLYRTGDLAKYQEDGRITYVGRLDNQVKIRGQRLELEEVEKILSKC"
     CDS_motif       20289..20330
                     /aSTool="nrps_pks_domains"
                     /database="abmotifs"
                     /detection="hmmscan"
                     /domain_id="nrpspksmotif_JX266_004777_0001"
                     /evalue="1.10E-03"
                     /label="NRPS-A_a2"
                     /locus_tag="JX266_004777"
                     /protein_end="110"
                     /protein_start="96"
                     /score="12.5"
                     /tool="antismash"
                     /translation="LAVLKAGGTFVMLD"
     CDS_motif       20517..20576
                     /aSTool="nrps_pks_domains"
                     /database="abmotifs"
                     /detection="hmmscan"
                     /domain_id="nrpspksmotif_JX266_004777_0002"
                     /evalue="1.80E-09"
                     /label="NRPS-A_a3"
                     /locus_tag="JX266_004777"
                     /protein_end="192"
                     /protein_start="172"
                     /score="29.6"
                     /tool="antismash"
                     /translation="AYTIFTSGSTGTPKGVIIEH"
     CDS_motif       21069..21149
                     /aSTool="nrps_pks_domains"
                     /database="abmotifs"
                     /detection="hmmscan"
                     /domain_id="nrpspksmotif_JX266_004777_0003"
                     /evalue="8.30E-11"
                     /label="NRPS-A_a6"
                     /locus_tag="JX266_004777"
                     /protein_end="383"
                     /protein_start="356"
                     /score="34.1"
                     /tool="antismash"
                     /translation="EIGELLVEGPLVGRGYLHDPEKTMAQF"
     CDS_motif       21255..21320
                     /aSTool="nrps_pks_domains"
                     /database="abmotifs"
                     /detection="hmmscan"
                     /domain_id="nrpspksmotif_JX266_004777_0004"
                     /evalue="3.60E-10"
                     /label="NRPS-A_a8"
                     /locus_tag="JX266_004777"
                     /protein_end="440"
                     /protein_start="418"
                     /score="31.9"
                     /tool="antismash"
                     /translation="YVGRLDNQVKIRGQRLELEEVE"
     aSDomain        21750..21944
                     /aSDomain="PCP"
                     /aSTool="nrps_pks_domains"
                     /database="nrpspksdomains.hmm"
                     /detection="hmmscan"
                     /domain_id="nrpspksdomains_JX266_004777_PCP.1"
                     /evalue="4.80E-16"
                     /label="JX266_004777_PCP.1"
                     /locus_tag="JX266_004777"
                     /protein_end="648"
                     /protein_start="583"
                     /score="50.6"
                     /tool="antismash"
                     /translation="ERNIRRMWADIFGISEASIESEDDFFSLGGDSVLAIKLIATARSS
                     GFDLSLERVFKYPILREMAS"
     PFAM_domain     21759..21941
                     /aSDomain="PP-binding"
                     /aSTool="clusterhmmer"
                     /database="35.0"
                     /db_xref="PF00550.28"
                     /description="Phosphopantetheine attachment site"
                     /detection="hmmscan"
                     /domain_id="clusterhmmer_JX266_004777_0010"
                     /evalue="1.20E-09"
                     /label="JX266_004777"
                     /locus_tag="JX266_004777"
                     /protein_end="647"
                     /protein_start="586"
                     /score="38.4"
                     /tool="antismash"
                     /translation="IRRMWADIFGISEASIESEDDFFSLGGDSVLAIKLIATARSSGFD
                     LSLERVFKYPILREMA"
     aSDomain        22080..22934
                     /aSDomain="Condensation"
                     /aSTool="nrps_pks_domains"
                     /database="nrpspksdomains.hmm"
                     /detection="hmmscan"
                     /domain_id="nrpspksdomains_JX266_004777_Condensation_DCL.1"
                     /domain_subtypes="Condensation_DCL"
                     /evalue="1.60E-46"
                     /label="JX266_004777_Condensation_DCL.1"
                     /locus_tag="JX266_004777"
                     /protein_end="978"
                     /protein_start="693"
                     /score="150.7"
                     /tool="antismash"
                     /translation="EDIYPCSPMQEGLIALSMKDPGTYILQFVYQLPELVDIDRLQAAW
                     EAVSKSIQVLRTRVFDYKSALLQVVVREPLRWKVVEADLADFLVAEKGLQMNVGEAMSR
                     HSVVHQTRSQHYFLVWNVHHAFIDGWSESDVVILVEQAYFGDTSSLSKIPRFNRFIRYI
                     GNQSISTGETFWKEGLADAPRPTFPPLPHASYVPKVQRSSRILHHLESHADAEIQHRVR
                     LEKRGNATPATMIQAAWFILIGLYSNTNDVITGVTLNGRAAPLPGIDQIPGPTVTTIPF
                     RVRF"
     PFAM_domain     22080..23306
                     /aSDomain="Condensation"
                     /aSTool="clusterhmmer"
                     /database="35.0"
                     /db_xref="PF00668.23"
                     /db_xref="GO:0003824"
                     /description="Condensation domain"
                     /detection="hmmscan"
                     /domain_id="clusterhmmer_JX266_004777_0011"
                     /evalue="2.50E-34"
                     /gene_ontologies="GO:0003824: catalytic activity"
                     /label="JX266_004777"
                     /locus_tag="JX266_004777"
                     /protein_end="1102"
                     /protein_start="693"
                     /score="118.9"
                     /tool="antismash"
                     /translation="EDIYPCSPMQEGLIALSMKDPGTYILQFVYQLPELVDIDRLQAAW
                     EAVSKSIQVLRTRVFDYKSALLQVVVREPLRWKVVEADLADFLVAEKGLQMNVGEAMSR
                     HSVVHQTRSQHYFLVWNVHHAFIDGWSESDVVILVEQAYFGDTSSLSKIPRFNRFIRYI
                     GNQSISTGETFWKEGLADAPRPTFPPLPHASYVPKVQRSSRILHHLESHADAEIQHRVR
                     LEKRGNATPATMIQAAWFILIGLYSNTNDVITGVTLNGRAAPLPGIDQIPGPTVTTIPF
                     RVRFSSKQRVSELLAGIQSQYLRILPHAQFGLQNIRALSDDAVAACKFRTLLVVQSANR
                     PHGSQKLLMGRSYSFPVMDFALVMECELVEGNVEFRATFDHQILGEDQVRTMLALMENI
                     LQSIFKSTST"
     aSModule        22080..23666
                     /domains="nrpspksdomains_JX266_004777_Condensation_DCL.1"
                     /domains="nrpspksdomains_JX266_004777_PCP.2"
                     /incomplete
                     /locus_tags="JX266_004777"
                     /tool="antismash"
                     /type="nrps"
     CDS_motif       22143..22223
                     /aSTool="nrps_pks_domains"
                     /database="abmotifs"
                     /detection="hmmscan"
                     /domain_id="nrpspksmotif_JX266_004777_0005"
                     /evalue="2.70E-06"
                     /label="C2_DCL_024-062"
                     /locus_tag="JX266_004777"
                     /protein_end="741"
                     /protein_start="714"
                     /score="19.7"
                     /tool="antismash"
                     /translation="GTYILQFVYQLPELVDIDRLQAAWEAV"
     CDS_motif       22830..22925
                     /aSTool="nrps_pks_domains"
                     /database="abmotifs"
                     /detection="hmmscan"
                     /domain_id="nrpspksmotif_JX266_004777_0006"
                     /evalue="9.00E-09"
                     /label="C5_DCL_263-294"
                     /locus_tag="JX266_004777"
                     /protein_end="975"
                     /protein_start="943"
                     /score="27.8"
                     /tool="antismash"
                     /translation="DVITGVTLNGRAAPLPGIDQIPGPTVTTIPFR"
     aSDomain        23457..23666
                     /aSDomain="PCP"
                     /aSTool="nrps_pks_domains"
                     /database="nrpspksdomains.hmm"
                     /detection="hmmscan"
                     /domain_id="nrpspksdomains_JX266_004777_PCP.2"
                     /evalue="3.50E-15"
                     /label="JX266_004777_PCP.2"
                     /locus_tag="JX266_004777"
                     /protein_end="1222"
                     /protein_start="1152"
                     /score="47.9"
                     /tool="antismash"
                     /translation="EKKLATMWRELFNLHTEIINAGDHFFLLGGGSVSAMRLVSIARRQ
                     GLTLTVSDIFKRPILSEMAMLAKEN"
     PFAM_domain     23463..23648
                     /aSDomain="PP-binding"
                     /aSTool="clusterhmmer"
                     /database="35.0"
                     /db_xref="PF00550.28"
                     /description="Phosphopantetheine attachment site"
                     /detection="hmmscan"
                     /domain_id="clusterhmmer_JX266_004777_0012"
                     /evalue="5.80E-06"
                     /label="JX266_004777"
                     /locus_tag="JX266_004777"
                     /protein_end="1216"
                     /protein_start="1154"
                     /score="26.6"
                     /tool="antismash"
                     /translation="KLATMWRELFNLHTEIINAGDHFFLLGGGSVSAMRLVSIARRQGL
                     TLTVSDIFKRPILSEMA"
     aSDomain        23856..24605
                     /aSDomain="Condensation"
                     /aSTool="nrps_pks_domains"
                     /database="nrpspksdomains.hmm"
                     /detection="hmmscan"
                     /domain_id="nrpspksdomains_JX266_004777_Condensation_DCL.2"
                     /domain_subtypes="Condensation_DCL"
                     /evalue="1.30E-23"
                     /label="JX266_004777_Condensation_DCL.2"
                     /locus_tag="JX266_004777"
                     /protein_end="1535"
                     /protein_start="1285"
                     /score="75.4"
                     /tool="antismash"
                     /translation="DWQSQATYTLPPTINIEKFQLVWHRAVTRHQTLRTRAVNTECGVM
                     QAILKPPRDLRWRFSDELEQYLMLDRQENMTFGDDLLRLAIVDDIKSGTRYFIITLQHF
                     IYDGFARQMLFKELEAAYFDEMPDTKPPTMNGFIKYLMTANKQAALEYWTGYLANVRTK
                     PLLDVPENCYKMNLKEESTTMNIPKFQGTEATLPTIIEVAGGLVLAHELGCHDVILYSD
                     RSGRNLPVEGIQDLIGPTTLFLPVRIRF"
     PFAM_domain     23856..24971
                     /aSDomain="Condensation"
                     /aSTool="clusterhmmer"
                     /database="35.0"
                     /db_xref="PF00668.23"
                     /db_xref="GO:0003824"
                     /description="Condensation domain"
                     /detection="hmmscan"
                     /domain_id="clusterhmmer_JX266_004777_0013"
                     /evalue="8.30E-22"
                     /gene_ontologies="GO:0003824: catalytic activity"
                     /label="JX266_004777"
                     /locus_tag="JX266_004777"
                     /protein_end="1657"
                     /protein_start="1285"
                     /score="77.6"
                     /tool="antismash"
                     /translation="DWQSQATYTLPPTINIEKFQLVWHRAVTRHQTLRTRAVNTECGVM
                     QAILKPPRDLRWRFSDELEQYLMLDRQENMTFGDDLLRLAIVDDIKSGTRYFIITLQHF
                     IYDGFARQMLFKELEAAYFDEMPDTKPPTMNGFIKYLMTANKQAALEYWTGYLANVRTK
                     PLLDVPENCYKMNLKEESTTMNIPKFQGTEATLPTIIEVAGGLVLAHELGCHDVILYSD
                     RSGRNLPVEGIQDLIGPTTLFLPVRIRFNKDQSLLDLLREAQLAQQEMLPHEHLGWLEL
                     REMGAFRHFYRHAINMNINPNALSSYDRLGLEYQGSHASCDDPFGINVDLYDDKIVWTI
                     YFDERFIASEKVRELLSKFKNLLTRMMEAVDE"
     CDS_motif       23868..23963
                     /aSTool="nrps_pks_domains"
                     /database="abmotifs"
                     /detection="hmmscan"
                     /domain_id="nrpspksmotif_JX266_004777_0007"
                     /evalue="1.60E-04"
                     /label="C2_DCL_024-062"
                     /locus_tag="JX266_004777"
                     /protein_end="1321"
                     /protein_start="1289"
                     /score="14.0"
                     /tool="antismash"
                     /translation="QATYTLPPTINIEKFQLVWHRAVTRHQTLRTR"
     CDS_motif       24162..24221
                     /aSTool="nrps_pks_domains"
                     /database="abmotifs"
                     /detection="hmmscan"
                     /domain_id="nrpspksmotif_JX266_004777_0008"
                     /evalue="4.80E-02"
                     /label="C3_DCL_135-156"
                     /locus_tag="JX266_004777"
                     /protein_end="1407"
                     /protein_start="1387"
                     /score="6.5"
                     /tool="antismash"
                     /translation="HFIYDGFARQMLFKELEAAY"
     CDS_motif       24525..24596
                     /aSTool="nrps_pks_domains"
                     /database="abmotifs"
                     /detection="hmmscan"
                     /domain_id="nrpspksmotif_JX266_004777_0009"
                     /evalue="4.90E-03"
                     /label="C5_DCL_263-294"
                     /locus_tag="JX266_004777"
                     /protein_end="1532"
                     /protein_start="1508"
                     /score="9.4"
                     /tool="antismash"
                     /translation="SGRNLPVEGIQDLIGPTTLFLPVR"
     gene            26039..27127
                     /locus_tag="JX266_004778"
     mRNA            join(26039..26372,26477..26720,26773..27127)
                     /locus_tag="JX266_004778"
                     /product="hypothetical protein"
     CDS             join(26039..26372,26477..26720,26773..27127)
                     /codon_start=1
                     /locus_tag="JX266_004778"
                     /product="hypothetical protein"
                     /protein_id="KAI1849829.1"
                     /transl_table=1
                     /translation="MKHSAAFVATAAAVLARSADAHYIFSKLVLNGVASNDWQYIRQTT
                     RATNYMPTKWTNTYDNLTPSDTDFRCNLGSFSNAAKTEVADVAAGDTIAMKLFYDGSIA
                     HPGPGQVYMSKAPTGNVQEYEGDGDWFKVYEVTLCDESGDLTTDAWCAYGMSQFEFQIP
                     ADTPAGEYLVRAEHVGLHGAQNNEAEFFYSCAQIKVSGSGSGTPATTYQIPGIYEDTMT
                     LFNGLNLWTDSASQIKTDIADTPIGDAVFSSSSSSSSASSSSSSSSSSTSSSAVASSAA
                     ATPSAGAFDWKSFNPWSHYKGSAKFRGRA"
     PFAM_domain     join(26102..26372,26477..26720,26773..26863)
                     /aSDomain="AA9"
                     /aSTool="clusterhmmer"
                     /database="35.0"
                     /db_xref="PF03443.17"
                     /description="Auxiliary Activity family 9 (formerly GH61)"
                     /detection="hmmscan"
                     /domain_id="clusterhmmer_JX266_004778_0014"
                     /evalue="1.60E-43"
                     /label="JX266_004778"
                     /locus_tag="JX266_004778"
                     /protein_end="223"
                     /protein_start="21"
                     /score="149.2"
                     /tool="antismash"
                     /translation="HYIFSKLVLNGVASNDWQYIRQTTRATNYMPTKWTNTYDNLTPSD
                     TDFRCNLGSFSNAAKTEVADVAAGDTIAMKLFYDGSIAHPGPGQVYMSKAPTGNVQEYE
                     GDGDWFKVYEVTLCDESGDLTTDAWCAYGMSQFEFQIPADTPAGEYLVRAEHVGLHGAQ
                     NNEAEFFYSCAQIKVSGSGSGTPATTYQIPGIYEDTMTL"
     gene            27727..29118
                     /locus_tag="JX266_004779"
     mRNA            27727..29118
                     /locus_tag="JX266_004779"
                     /product="hypothetical protein"
     CDS             27727..29118
                     /codon_start=1
                     /gene_functions="biosynthetic-additional (smcogs)
                     SMCOG1062:glycosyltransferase, MGT family (Score: 148.6;
                     E-value: 4.9e-45)"
                     /gene_kind="biosynthetic-additional"
                     /locus_tag="JX266_004779"
                     /product="hypothetical protein"
                     /protein_id="KAI1849830.1"
                     /transl_table=1
                     /translation="MASPAQHSRPIILIVCHALSGHLGPLIRIADGLHARRWQLAFLGP
                     TAHRARIESTGAEFFPLTGDADLNDRLYYEQHALPGYDSLHWVERGKIDLKLQCLDPLV
                     TQWENFKSALASIQHRDPGRQVIVVAEAFFLGIMPLKYGAPLPSGIAAPKTLCISVTVP
                     AIRSIDLPPFVHPLRFDQTPVGRERNRQMWERREKSSKPLTELLDQKLIDAGATKTVGE
                     PFLAGANYKCHAKIIQLGVPGFEYPRSDWPSGFKFAGLVQGAHQGPLAQDPPFPWWNEL
                     KTNSALQPADKARKKVILVAQGTVETNPEDLIIPTILALAGRDDALVIAVLGWKDARLS
                     DFIKVPDNARMADYLSYDAALGHADVWVHNAGFGAVNHGIAHGVPMVVAGEGMDKTENA
                     RRVAWSKIGIDLETAKPSVEQVKSGIERVLCESIFREQIRELQEQAEQIDCIGVIHQEI
                     SGMVF"
     PFAM_domain     28765..29049
                     /aSDomain="UDPGT"
                     /aSTool="clusterhmmer"
                     /database="35.0"
                     /db_xref="PF00201.21"
                     /db_xref="GO:0008194"
                     /description="UDP-glucoronosyl and UDP-glucosyl
                     transferase"
                     /detection="hmmscan"
                     /domain_id="clusterhmmer_JX266_004779_0015"
                     /evalue="3.70E-06"
                     /gene_ontologies="GO:0008194: UDP-glycosyltransferase
                     activity"
                     /label="JX266_004779"
                     /locus_tag="JX266_004779"
                     /protein_end="441"
                     /protein_start="346"
                     /score="26.1"
                     /tool="antismash"
                     /translation="DNARMADYLSYDAALGHADVWVHNAGFGAVNHGIAHGVPMVVAGE
                     GMDKTENARRVAWSKIGIDLETAKPSVEQVKSGIERVLCESIFREQIREL"
     gene            29759..30895
                     /locus_tag="JX266_004780"
     mRNA            join(29759..30146,30207..30895)
                     /locus_tag="JX266_004780"
                     /product="hypothetical protein"
     CDS             join(29759..30146,30207..30895)
                     /NRPS_PKS="Domain: NAD_binding_4 (7-207). E-value: 5.3e-14.
                     Score: 43.8. Matches aSDomain:
                     nrpspksdomains_JX266_004780_NAD_binding_4.1"
                     /codon_start=1
                     /gene_functions="biosynthetic-additional
                     (rule-based-clusters) NAD_binding_4"
                     /gene_functions="biosynthetic-additional (smcogs)
                     SMCOG1010:NAD-dependent epimerase/dehydratase (Score:
                     136.1; E-value: 3e-41)"
                     /gene_kind="biosynthetic-additional"
                     /locus_tag="JX266_004780"
                     /product="hypothetical protein"
                     /protein_id="KAI1849831.1"
                     /sec_met_domain="NAD_binding_4 (E-value: 2.3e-13, bitscore:
                     43.8, seeds: 102, tool: rule-based-clusters)"
                     /transl_table=1
                     /translation="MASQTHLVTGGSGFIAIHLVNQLLQAGYAVHTTVRSLGNAVKVQP
                     LRDLQAKYPGKLELFEADLLKPGSFEPALQGCSVVHHVASPFLMAEKIKDGQKEMVEPA
                     LEGARNVLNSVNKTEGVKRVVLTSTVGAIFGDYIDVRGMKDNVLHEDYFNESSTVTHNP
                     YHYSKVLAEKEAWKIQKAQSRWDMVVICPGLVLGPSLTFGSDSGSLFLLDELFSGQLWF
                     GVPDLSFCTVDVREVATAHIKAAENPSASGRYILAEKEMARFTDISQHVRAHVQRRYTL
                     PKHQLPSPLVQVVGPLFGLTHKWIRANLGIRFSVDNERSIKELGIVYRPLAETLDAHYQ
                     SWIEQKENQAAKIKKDGK"
     PFAM_domain     join(29777..30146,30207..30433)
                     /aSDomain="Epimerase"
                     /aSTool="clusterhmmer"
                     /database="35.0"
                     /db_xref="PF01370.24"
                     /description="NAD dependent epimerase/dehydratase family"
                     /detection="hmmscan"
                     /domain_id="clusterhmmer_JX266_004780_0016"
                     /evalue="4.90E-19"
                     /label="JX266_004780"
                     /locus_tag="JX266_004780"
                     /protein_end="205"
                     /protein_start="6"
                     /score="68.9"
                     /tool="antismash"
                     /translation="LVTGGSGFIAIHLVNQLLQAGYAVHTTVRSLGNAVKVQPLRDLQA
                     KYPGKLELFEADLLKPGSFEPALQGCSVVHHVASPFLMAEKIKDGQKEMVEPALEGARN
                     VLNSVNKTEGVKRVVLTSTVGAIFGDYIDVRGMKDNVLHEDYFNESSTVTHNPYHYSKV
                     LAEKEAWKIQKAQSRWDMVVICPGLVLGPSLTFGSD"
     aSDomain        join(29780..30146,30207..30439)
                     /aSDomain="NAD_binding_4"
                     /aSTool="nrps_pks_domains"
                     /database="nrpspksdomains.hmm"
                     /detection="hmmscan"
                     /domain_id="nrpspksdomains_JX266_004780_NAD_binding_4.1"
                     /evalue="5.30E-14"
                     /label="JX266_004780_NAD_binding_4.1"
                     /locus_tag="JX266_004780"
                     /protein_end="207"
                     /protein_start="7"
                     /score="43.8"
                     /tool="antismash"
                     /translation="VTGGSGFIAIHLVNQLLQAGYAVHTTVRSLGNAVKVQPLRDLQAK
                     YPGKLELFEADLLKPGSFEPALQGCSVVHHVASPFLMAEKIKDGQKEMVEPALEGARNV
                     LNSVNKTEGVKRVVLTSTVGAIFGDYIDVRGMKDNVLHEDYFNESSTVTHNPYHYSKVL
                     AEKEAWKIQKAQSRWDMVVICPGLVLGPSLTFGSDSG"
     gene            31496..32695
                     /locus_tag="JX266_004781"
     mRNA            31496..32695
                     /locus_tag="JX266_004781"
                     /product="hypothetical protein"
     CDS             31496..32695
                     /codon_start=1
                     /locus_tag="JX266_004781"
                     /product="hypothetical protein"
                     /protein_id="KAI1849832.1"
                     /transl_table=1
                     /translation="MKVSQSFLCAASLAAISVCFSTTASATYCVGINAVRPQCKTQESA
                     YYRDVFFLGGQYIPSGTSFIMSDQLYVEKLTPLNGVDKPYPLVFISAGIPSGSVWLNTP
                     DNRKGWATYFLDQGYQVYIIDITANGRSGQEDLSKYPLRIGSTVSIHEDGFTAPEIVNP
                     FPQSQGHNQWPGNGTKGDPIFDAFFAATVPLTSNKTALELSMRAGGCYLLGLIGESYLI
                     AHSNGASYSALMSDECPDLVRATLNLEPGNIPFQSLIGNSTTPAVGRTTARPWGLTETP
                     LTYDPPVTNVTTDLVTVEVGVDTPALRSCFIQSNTTGGGIHTLPQIAKVPYVMFTASAS
                     PHITYDHCFISYLSQAGVTDVTWIKFGDLGLEGNGHFFFLEENNMELVKVVEAEIEKRS
                     "
     gene            33381..34721
                     /locus_tag="JX266_004782"
     mRNA            33381..34721
                     /locus_tag="JX266_004782"
                     /product="hypothetical protein"
     CDS             33381..34721
                     /codon_start=1
                     /locus_tag="JX266_004782"
                     /product="hypothetical protein"
                     /protein_id="KAI1849833.1"
                     /transl_table=1
                     /translation="MSLSLDTVFQVVEIAQKAIEIYERIKDVPREIEELGERMVLLENV
                     LAELNAHLRSKGEHALADLSPKLKGDMSKIIAATEKDCDRVYVLFDMFEQKKGPFGVQF
                     KDNPVASLVAQAHFALGGPAKELEALALKIDQHCTDIGRRVEVMSLQGVQANHDLLQLM
                     RKEIEALHSELKARDGTASPHRPAGATESLSPPASVGKPAPKKPKPQPALSLPPGKSNF
                     KVIFVDPHNLGRSICAETLLQLYRHRTQTKKGNWRIETIHSAGFFVKHRGDCTDLIENR
                     MSYKFRSYKLAMGSGGNLPNAIATAAVFENRAFDDIRPFRTTLQGRVAARKSIGIRRDI
                     FKTYDHIVVFTHREYDNMLALRSALLAAEGGDKAAAAAAYKGRVVHLGAYLTLDDSTLE
                     IVDAPKNKEGVHTRPAWDKKVAQLKIALETYLRREMGWKPPRAQAQS"
     gene            complement(35407..35870)
                     /locus_tag="JX266_004783"
     mRNA            complement(join(35407..35698,35782..35870))
                     /locus_tag="JX266_004783"
                     /product="hypothetical protein"
     CDS             complement(join(35407..35698,35782..35870))
                     /codon_start=1
                     /locus_tag="JX266_004783"
                     /product="hypothetical protein"
                     /protein_id="KAI1849834.1"
                     /transl_table=1
                     /translation="MASTRSTTGSSRPRIHATIDSGPERKRRTTATTGAKRGRKPGSTT
                     KTSSVTGAGVKKRGRPAGSTNKATAATGTHHKRKSHLSDKVEGVADKIVGTVTHRPGKK
                     AAGTKKIRGTDGKNSRGRKARV"
     gene            complement(36843..39061)
                     /locus_tag="JX266_004784"
     mRNA            complement(join(36843..38390,38477..39061))
                     /locus_tag="JX266_004784"
                     /product="hypothetical protein"
     CDS             complement(join(36843..38390,38477..39061))
                     /codon_start=1
                     /locus_tag="JX266_004784"
                     /product="hypothetical protein"
                     /protein_id="KAI1849835.1"
                     /transl_table=1
                     /translation="MAYPLQFAYRTQKAIGVTDAAPVYEPVPGFVKPEGNLRSCVYSPC
                     GRYLAWATNETVAVVDASAGHVITAVPVVQIYEVAFSPRGTYFSTWERPSKDENGDATK
                     NLKIWRTVEELPEGAEKQPIGRFVQKSQAGWNLQYTSDEKFCARSVTNEVQFYESHDLT
                     TVWNKLRVEGVTDFALAPGTSHNVAVFVPERKGQPAAVKVFNVPQFHSPISQKTFFKGD
                     KVQMKWNSVGSSLIVLAQTDVDKSNKSYYGETTLYLLYANGGFDARITLDKEGPIHDVT
                     WSPNGKEFGVIYGYMPAKTTIFNQRAVAMHSFQLAPRNTIIFSPTGRFVLVAGFGNLAG
                     QIDVYDMDKDFRKICTIESGNPSVCQWSPDSRYIMTATTSPRLRVDNGVKLWHVGGSIM
                     YNEDMVELYNVSWRPCLPENLPAGDPLNPVPVPHASAVAYLGTVKTPSKPVGAYRPPGA
                     RGMSTPLHFRREDEGGAAHVVSNGTPNVGPNGFGRQRRQVPGAELMESGPRAVPGAAPA
                     VPGAEADDNLSKAAAKNKKKRNNKKNKTGENGDANNAGGLAPPAGDQGPGSGNEGRSPE
                     RRGNRANNSNNHQHNRSRSRNNMHGGNNPGRNRSNTQRNGEGYQVRDGGAPLNPQAPVH
                     TPAQQVPVINETPLSPGGQNPMAKKLRSLQKKVRAIEDLEMRLAGGEKLEDTQIKKIQT
                     KGSVLKELEAMERQGI"
     PFAM_domain     complement(37746..38330)
                     /aSDomain="eIF2A"
                     /aSTool="clusterhmmer"
                     /database="35.0"
                     /db_xref="PF08662.14"
                     /description="Eukaryotic translation initiation factor
                     eIF2A"
                     /detection="hmmscan"
                     /domain_id="clusterhmmer_JX266_004784_0017"
                     /evalue="7.60E-79"
                     /label="JX266_004784"
                     /locus_tag="JX266_004784"
                     /protein_end="410"
                     /protein_start="215"
                     /score="264.2"
                     /tool="antismash"
                     /translation="KTFFKGDKVQMKWNSVGSSLIVLAQTDVDKSNKSYYGETTLYLLY
                     ANGGFDARITLDKEGPIHDVTWSPNGKEFGVIYGYMPAKTTIFNQRAVAMHSFQLAPRN
                     TIIFSPTGRFVLVAGFGNLAGQIDVYDMDKDFRKICTIESGNPSVCQWSPDSRYIMTAT
                     TSPRLRVDNGVKLWHVGGSIMYNEDMVELYNV"
ORIGIN
        1 taaaagtcta acgcctagcc agttgttttt gaagatccca atgccatgcg cttctcgggt
       61 aaatggagcc gacgtgcccc ggagacgccc ccgcaggaac gcggagggcg ctgcacagct
      121 gagctcgcat gccagtgcat ggtgagtctc tgcggcgcat tcatctatcg aaaaccgcag
      181 gccggaagtc taagtagact tgcatcctct tgttgactga cacgccacat taggctttac
      241 agcttctgca gcctcccgcg gacgggtgtc taaaacgatt atccctggac tcgtagcctc
      301 gcgcaactaa tcgagtgtaa atggtgaggt gcaggagtag attgggcgga gagtaaggct
      361 ggctgccaca ttcccgtcgt ctcaaggcag cgcatcgcat cgcattgcag tgcagcggac
      421 cggatgatag gccaacatgc gctgatgggt gctgcaggcg gtccctataa gctgcaacta
      481 aagacgctac agcgcaaatc aggccaggtc gaagcgtgtc gtgagtgctg gtccgctgcg
      541 tgcatatgca gggtgacgcg ctgcgcatgt gttttgggcc ttggggccct acaggcccat
      601 ctcgaggctg tgctgcttcg gtgggctgaa gtactggtac atggcgtgtg tccgcccttg
      661 cagtcgcagt agcttgagaa gccccaggtg ccctgaacag aagactcact cgccacactt
      721 tgtctaggcc ttgttgacta aaaccgtggc ttgaccgact aacaaactcg gcgtctctat
      781 tcaaagccga agtctgcccc cgaaaagggg gaaccggctg ccgatcacgg gaaagacctg
      841 tcaatgataa gcttttggca tgatctttcg agtgagattg gtaacttatg tcttcattgc
      901 ggccgcatcc atatgaacaa ggttaacaag atatcggaca gaccaaatgc taacatttct
      961 ccagcgtgtc atacaggagc tgcaggtctc cgacaggtga gtattgggta taggccgcca
     1021 ctacgtggaa aagacagcaa tcgccggatc tgggctctct ttctgaggcc tccctgggcc
     1081 acgtggaacg catctacgac atatcgaggt gtgtttgtcg ccaggggctc gatccaatgg
     1141 ggatcatgga tgtatgctaa tttcagctgg gttgggactg actctttgca gaacgcgtta
     1201 cttcgaccgg ctacgcgggt cctctatcgc cacagtggct cgctggatct tagctttgac
     1261 gcgggcgagc cacatctcag gacgaaaagg gtcacctcaa tgtgtgatgg gagccaatcg
     1321 ttttctcatg gaaatcctcc gcgtcgatga aaagacatga taggtctggt gttgccacag
     1381 ttcggcgctt gtaccttgct ggtgtggttg gagatgcgtt tgagccacac attatactat
     1441 cacgccctcg ggtgtgctcc tcttctggat agacgtgagg aagatcgtcg tgactctaac
     1501 cactagccac atgtgctacg cgggatgaga gcaacgatat tatggatggc acaaccggtg
     1561 gacggcagag aggcttgacg gctccttgca aagtcgccac tgcggcttcg tgtgcggaga
     1621 gccacagctg taggtgactt tcgaacaaag cgccgttccg aacggtagcc aatggcggca
     1681 ccgattcgcg acacagagtt tccgcatccg gcagttgaaa gcttccgcca caatcccaac
     1741 aagtacacca attccccttt cagtctcctc gtgagcgacg cgggagtatt gtgtggctgg
     1801 gtggtccctt ggcgacgtct cgtcaccaca tcagatgacc ggatggtgca tggtgagtca
     1861 aacctcagca agcgaaaccc ttcacgcatc gagcgtccat tggtgcgagc cacctcatga
     1921 tcgtcgctgg gtgacgaaac aatggcggtg cggtgtgctg aaccacagtg atcgacatct
     1981 ctatatcctc ttcgggagga ccccatccat gagggtgagg cgtcgacatt ggtcgcatct
     2041 gggatcgcgc cataaggtcc ctgcgggtct gcgggatcta cgagtaccac ggctatcttg
     2101 ggacgaggtg atatgctgtg acgctgggca gtagtcacgt tgacataagt tgtgctggtg
     2161 gggccccgcg aacatcaaag tgcttgactg cccgacggga cggcgggaca cgctgccgcg
     2221 aagttcatgg acagagagtt agacggcggc cgttacagtt cctttccagt ttcatccgaa
     2281 tcgttgcatt atgcctgtaa agatctcgcg gtaccaggta aggtagaagc gctgtcatct
     2341 cggaatgtgg gtgctatgcg tgacgtcatt gcccgctggc gcggagaagc ttggagatgg
     2401 gatggtattc agccgcgact cttctttgat ctgaaacacg cacggaagag cttctggaag
     2461 gaagtcattg gggggtgcgg gggaaatggg cagtgaggag gaagaggaga agagaacacc
     2521 agccacaggt attgcggcgg aactcgtcac gtcacattgt ggtggtgcaa gatcgacact
     2581 cgtcttgcct cgtttcgctt tatccattgg tacactgcgc gcactgctgt taggaaggta
     2641 atagtgaaaa ttaatcaaga tttgcaagca gaaacggaca atggtagttt cttgtgtcgt
     2701 gattggccat gtagtgtacc aacagacgtt gatcggtaaa caaacttgcc ctggtggtga
     2761 gtccaagctt gccaaggtat ggtgttgtct ccgaggactc ccacgccagg cgaagtcata
     2821 agaacttgag gcacttgtta atgtaactat tgacccagat caatgaacta tattaaaatg
     2881 tatgtgctcc agtgttatcg tggctatggg aaaatgggat ataagaaagc tcagggtttg
     2941 tcattcgcgt tgcccataag caggatatat tgtatagggg cagcgagact acctacgtga
     3001 tactcacaca gagtacccac ttgctcatag gcagtgttgc acaccacctg ttgccaatag
     3061 tcggcggaac agaaaaggca gactatatgc aaacagtcaa gtctctcttg agggtgtcat
     3121 catcatatcc tgtgccagct gggattacac caacttcaag ctcgagtggg aaacccctga
     3181 ggctagccac gctatctagt actggaatgg tttgtatatt aagttacatg atggagtagc
     3241 cttctattga gacgctttgt aactactact aatatgtcac ttctgagcat tactgcctta
     3301 atgagcgcac aacgcacgat acacgccaaa taagtcaact atcctttctg gcactttcta
     3361 cacttcagac aacgatgacc gcatgcttga cagcggttca actacatcat atagcaaccc
     3421 agagagttcg tatgaagcag aactcttaat agtcaagcac ttgagcacaa tgtcttggta
     3481 cctttgacca aaggtaattc cgagcctcct ctctgctaac ttgatgagcg cctgcctcac
     3541 agcgagatgg cgttctcgcg cactgccaaa atcttgctgg cggagtcttc tgacggaagg
     3601 ctccttttcc agtggcatcc aaatgccgat ctcgagaagg actgctccca ggctgtactg
     3661 atcgtggcac atttggtacc taaggcgatc ctcagctgtc tctccctggc ggtcggggtg
     3721 ccgatagata ttctctgtga agcggttttc gtccgttccg atctcctcga tgccaccaat
     3781 tgaggtcatc ccgtcattcg acctggcacc atcaaaccca acaagaaaag ggcgtccgag
     3841 atattccttg ttggaaggac tattgttcac ttcttctcca tcgtcatcgg ccaacattat
     3901 aatattgcta gtgctgactc cctcatgaac ccagttgtaa ctgtgcaaat agaacagtgc
     3961 agtagctatg gtactcgcaa cctccattcg atcattcaaa gtatgcttgg gactgtatgt
     4021 tcgcttcgta ggatctgaag ccgccggagc gccttcagca atgatcgatt taagagtagc
     4081 caatccacca ctcctatttg gggaatctgg gaagaacctg taaccaagag gcatcttgaa
     4141 gatgattccg aagcgatcca gttgcggtat ttcagtccat ccagcgcagg ccaagatgcc
     4201 agtcgtaatt gggtctgccc tctctagaaa gttgaccaga cggccaattt gatcagcaat
     4261 gtatgtgatg cgttcatcgc tttccccttg ccgatatgtt ttgtattcga ccaggactct
     4321 ggatccctta tatgtagcag agcggaggga tccggaggtg ccaatgatct caacctcatc
     4381 tgcttgtctc ttcaatctat gcgcttcatc tgaagcggct gaggttgcaa gcgaagcaaa
     4441 taagtttgaa agagctctca tgtggtcagc actggcataa atttccgctc gattttcgtc
     4501 cgtttcgagc cggtctctaa cgtgcttggg caagcctgcg atgaagtcgc caaaagtgtc
     4561 cgaccattgc ttcatctgca ctgttaacgc ctcaatctgt cgtcttcgat acgtaaccca
     4621 tgctgctcgc aatatgtact ttccaaacct tgagtctctc gcatgaatct tagcacatgc
     4681 ttccttcata ctcaagatct caggttccag tagattacaa gcttcagcaa cggccgattg
     4741 atcatctcga ctcaagcctg cgccctcgac acgccggaat gtagccacaa agcggtctag
     4801 agtgctcgcg ttaagatgaa gctgggccac caacgatctc tctgtcttct cagcctcgac
     4861 gaatgtgatg attgtagttt tgaggagctg tgccaaggtt atagcattga ctattgtccc
     4921 aaatggatca ggtgccgcca ttttcgggtc agcgtatgaa tttgatatac aacggtgtgt
     4981 ttaggagatc ctttgagtag tttacatggc aaaggactcg gcggcattca tgtaaaacag
     5041 cccagctgaa catggcgctg gagcggggtc acaagcgcaa ctagatttca gccgcacctg
     5101 aaagctgaaa cagcaaaagt gcaccatata gtatggaata tccagatgat tttgacatcg
     5161 atttgtatga aatctcaact cgattgcatg tgtgattcct catcctgcct ctgacaagat
     5221 ggactccatc gattcggtgt tcgtcgacga ggaagcgttt atcagtgaag agctcaaaag
     5281 agacgcgatt gagcaagcat ccgacagtga actcgtgctc acgtgggtgt ctttcctcaa
     5341 ttttatcgag acatgccatg tgactattgt cccatcttca gacctagccg ccacaggcaa
     5401 taggcttggc tcaggccaga cgatgatagt cgatgaatcc atctggaaga ccactgactc
     5461 atctcatgaa gagtccagag tcgttgctat caagcggcct cggacggaga ggttaccgga
     5521 ttcagacagc ttacaagctc gtccagctga tgagaggtcg gtgttagcca atttcacttt
     5581 ggaaataagg gcccttcgtc acggaaccct ccgtagccac ccaaatattg tgagatatac
     5641 ccagatgaaa tatgctcaag ctaccaaaac aacacttctc atcacttgac aggttcgtct
     5701 tctgggtgtc acttgggccg agcttgggtt accagctctg gttgtcgaaa gggcatctga
     5761 atcttgtcca accctaacgc aattactcga agggccggga ctcctgggag tccagaaagc
     5821 agaagtcttg gctggcataa ctgagggact gattgctatt catgtagctc tctcttgaca
     5881 tattggcagg tcaaattgta ctgatgaatg gtttagtccg tttctttgat ccatggcgac
     5941 ctcaaacctg acaacatcct gatgttcgaa agcacggaag gagctcatat gatacccaag
     6001 cttgcagatt tcgcattctc acgcacatgg aaagaagtgc aaagcggtgg gggaacgcct
     6061 tactggaatg ctccggaatg ttgcgatgac cgcgaaataa cttcgggaaa ccctcgcagt
     6121 ccattacgtg atcggttctc tcttgggttg gttttctgga acgtcctata ctgcgagcta
     6181 ccattcacag gggtggcctc ggcggacata acgcgagcaa aagagcacgg aactttgctc
     6241 gagaaactag caaatctacg agagacccat aaatatgtga gttcgctatc tcacacgtat
     6301 tgcataggga ttgactgatt cgccgattag gaagctttca tgtttgagca ggagctcaaa
     6361 ccagattttg acgatgatga tgccatcttg tcaatcgtcg agatcttaga atacctgctt
     6421 catccaacac cggagcgccg agcaccgcgc tatgccgagt ccatacccag caagcttcgg
     6481 taagcacttc agtcctgcca gaatcattac gacactgaca tttgacagaa caaggaggag
     6541 agtctacgcg cagagtacaa ttacaattac ggaaaacggg tcagtcatag atatgccgga
     6601 gcatttcatg gatctcaaag cggacatgaa ggccgacata gaggctctgc agaggcagat
     6661 agaacaaaca tcactggtgg agactggtat caggtataat gtctaccgtg acctggcctc
     6721 gggtggacgt ccaattgagg ttcgtattat ctctcctacc tagtaccaac cgctcacgag
     6781 acaagataaa cctcgcagat aaaagcacgc cctctgaggt tgctgatatg atgatatctc
     6841 agcacaaggc agtgttgaaa aatgctgatg cgtccgatat tgagaaaggt gaagcacatt
     6901 ggttcttggc agcgcagatg gttaggagaa gccctgatga gtccctacaa cactgccttg
     6961 aagccggcaa atatggcaat gaccacggac gtgtcaacta tctctacaga tgtatccgcg
     7021 attctagagc cgttgctctg gataggacaa ctcatataaa gtggctgctg caatcactta
     7081 ctagcaaaca aatcttcagc gacctggaat gctacacttc aacaggtacc ttcgaaaggc
     7141 agcttaggtc atcattctct gaaatttctt cggcattcac gacgaagtat gacctggaga
     7201 tcttacacga tgcgtttgtt catgatgtac tgggatcaac tcattcacct cacgaccaaa
     7261 tcctgataaa cgataaatgg gcaactatag tcacagcaaa agagacgaca tatgagaaat
     7321 tccgcgaagg cacaggtagc ttgcgcggtg acccattagc ggaagatgcg cttcacgagg
     7381 cggctttgta cggcacagga gatctcattc gagatctggt actgagacac aagattgaca
     7441 tcgagaaaga agcggatacc cttgtagtat atggcaccgc tctgcaagca gcattcctcc
     7501 gccataacat gcagacagtc agtgcgcttg tggatcttgg ggctaatgtg ctcccattgt
     7561 tcagtgaaga aaacttggag gctttcttga tagagggtca ccgcgagact cttcattggc
     7621 tcaatcacct gatacctcta atgagaaacg agaacaaccg cgacagggca cagaaaacat
     7681 tcaattcgat tttgttgaca agcaaggccc tccagagagt tgtgattcag aggaactgga
     7741 gcttgtgagt ttcctattcc ccatcttcct tctcttccgt gagacaccta tgaagacaga
     7801 aggtccaaac ttactgttga gtcgcagatt tgtcggtatt ttagaaatcg cccaaggaca
     7861 ttctggtgct actctcgatg aaggcataca cgatacacta ctcattgcag ccggtttaag
     7921 gcgccttgag tttgtcgtcg cgctccttgt atacaacggc aagccgcacc ggaaccagct
     7981 acagttatat cagccagccc tcgtcagtac ttgtcgtaaa ctctttggca tacaagcgaa
     8041 ggatcgtgta tatgaaagac actatctagg gctaaagagg gatagcatca aacgtgtacc
     8101 aagaccaggc gacatacact atcaacttca gattgccaaa attctactcc aacagggagt
     8161 ctcagtggaa gcagtaagtc ctgaacaacc tggattgaca ccactattct gggctgtcta
     8221 ccacaaccgc cttttattgg tccgtcttct gattgaggat tacggcgcca acccgttggt
     8281 ctgtgaccca actgaagggg gcaccctgct gtacatttcc gcattcgcca acagctatgg
     8341 tatttgcaag tatcttctga gcctgccaga tgatactcga aaaacattag ttgagacccc
     8401 aaacaagttg ggcgaaactg cactgcatga agcagccacc aaaagcaacc cgtccattat
     8461 caaactactc ttggctcatg gggcgcaacc actttcaacc cagtttttcg ggcagaatgt
     8521 ccttcaccgc gctgcactgc cagcgaacaa acgtggcttc gagactctcg ttgaccacat
     8581 tcagaaatcg tcgccagaca agctgaggca attactacaa caaaaggact tagtcggagg
     8641 taatacctag ccggcagcaa cacgttctta tgctccacta acacgaatgt agacacacca
     8701 ttgcatcttc tcctcggctc taatcaccaa gatggtagca ccaataagcc ggtatcgtct
     8761 caggatgaga acatgcagcg cctcctctac aagctcctcc cgcactatac tgcttctccg
     8821 tcgcgtatcc tgtcatccct ctccaagtcc cacagaccgt ttatccccgt gctaaatgac
     8881 cccgatctcc acggccttac accattgcat cacctcctcg ttttcggcgc cgatttcccg
     8941 gagacattga aagtcctgct ccggcgcggg gctaactctt ggaagcagac taccttcggc
     9001 atcatgccaa tccagattcc tgcacgcaac ggagcgataa tgatgtcttt ggccatgatg
     9061 gagcatttgg tcaccggagg acggggtttc actgcacttg gtggaggtct tggtaatcga
     9121 ggcggcagtg tggctgcaga aacagcaagg gtaatggatg cgatgcaagg gaaggaaccg
     9181 gcactcgagc tacaggtgct tctgagaaaa ttgagggaga ggaacgagga cgtgaaagag
     9241 aagggtagag ccgcaagggt ggcggcatta agtgccagta gttcccaact tactactaac
     9301 cgctgaaatg ggagatgact tgtatgggca aaatcgtgat catttgacaa tcagaacagc
     9361 acaagactag caagaccagc tggagaacct cgattttgat cattgatctt gcgtctgaag
     9421 acttatacat ttagcaggtg cgccaatgct gataggtata tcgcctgtat ttacatattt
     9481 gtaatctcta gacagtgtga taagcattct tgaagttgat agatatcgcc aaagtagcgc
     9541 cagagagtgt gaacagatag accatttacc ctgggcggcc ttcgaattga aggttagcgt
     9601 gcagacggtg ctgcaatttg gtgcaagcgc tgatcttcta ctttggcgtc aatccgttac
     9661 cccagcattt ccacagatct gtaaagcccc acggtactcc acatcttgta tttcttggca
     9721 ttcaacagct tgagatgtca aagttgaagt aaaaacatta atcgctttgt tttcatcatc
     9781 caagtgtgct cgatacatag ctatgctggg actgcaccaa caagatcaaa gcctcgcatt
     9841 ggggataatg ctgggaagcc gtcaagcagt gctgaagccg gtctggggtt cagtctgccg
     9901 ccggtggttc gaccaagggt ccggggctcg gcatgagatt aggctaaatt tgggtattcg
     9961 ggtgagccac cttcaccgct taccgctgag agttgcgcat gatatataat gcgcgacata
    10021 cctgccgcat gcccaggccg gcggttcggg aggttcggac taccaagcca gtggaatcgc
    10081 accggaaccc gaagatgctc ggtccaacac acgatggcga gcggtacgag ctcaccagcc
    10141 caacggcaat gcccaaagcg ggtggattcc tatggaatca aaagatgatg atccaaatga
    10201 cgtgtcgtgg atatgccgtc gcacaattca tgcagcccga gcccgccaag tattcccatg
    10261 cgccgaatct ggaggcgaag actttcatgc aacctgagca gaattactac acccaccacc
    10321 ccggccgttt cgtctatgtc aaggacgaag aaacagacga aattttctcg gcaccttatg
    10381 agccggtcag gacttcgctg gatcggtttg ccttctccgt tggcaagagc gacatctcat
    10441 ggaacgtgga gaatctcgga atccgggtcg agatgaagtt tggtctacca acaaatgatg
    10501 tagctgaact ttggacgatt aaggtccaaa acatttcaga acgacgtcgc aagattagtg
    10561 tgtatcctta tttcaccatc ggatatatgt catggatgaa tcaggagggt gaatatcgcc
    10621 aggatctggg cggtatagtt gcaagcagca ttacacctta ccaaaagcct caggactatt
    10681 ctaagatcaa gctactcaag gacaagacct atttcctgtg tcgaaccgag ccagactctt
    10741 gggaggtcaa ccaacatgca tttgagggcg acggtggttt gcacaatccc tctggcttat
    10801 cagagccaac cctacggaag ggggatgccc gctatgaaac tccagtcgct gcggtacagt
    10861 atcgtctgga cctgcagccc aatgaagagc gcgagtactg cttcttattt gggcctgcgc
    10921 tcgatgatgc agaaattatc gaaatgcgag acaagtactt gagtaaagaa ggattctcca
    10981 aggttgctga tgactacgcc tcttacatcg agaagggcag cggctgtgtt cgaattgaga
    11041 ctcctgacaa ggatctggac aactttgtca acaactggat ggcccgtcag gtatattacc
    11101 atggggacgt gaatcgcctt actaccgacc cacagacccg aaactatatg caagacaaca
    11161 tgggaatgag cttcatcaaa ccagaggtgg ccaaaaaagc catcattacg gcactctccc
    11221 agcaagaatc ctctggatct atgccagacg gtatcatctt agtcgagggc gctgagctga
    11281 agtacatcaa ccagatccct cacaccgacc attgcgtttg gcttccgatt gctttggaag
    11341 tgtacttgtc cgaaacagca gactacgagc tactaagtat cccggtacag acgcagaacg
    11401 gagataaatt caccgtgttt gagcggctga gtcgcgccat ggactggtta ttatcaaagc
    11461 aagcgcggga ccatcgtggt ctgagtttca ttgcccaagg agattggtgc gaccctatga
    11521 acatggcagg ctggaaaggc aagggagtat ccggctggtt gaccgtagca accgcatacg
    11581 ccctgaatat ctgggctact atttgtgagc aacagggcga taagccatca tcctcacgtt
    11641 accgtgctgg ggccaaggat gtcaacgatg cggcagacag acatttatgg aatggcgact
    11701 ggtttgcgcg tggcattacg gacgacgatg ttgtgtttgg cgtaaaagac gacccggaag
    11761 gcaggatctg gctcaacccg caggcctggt ctatccttgg gggggctgct tctcccgaga
    11821 aaattggcaa gatgctccct caaatcgatc ggcagttggg cacaccttat ggcgtgctga
    11881 tgtttgcacc tcctttcacg ggcatgcgcg aggatatcgg tcgcgtaacc cagaaatatc
    11941 ccgggcaagg ggagaatggg tctgtgtaca accacgcagg agcattctat gtccacagtt
    12001 tatactcaat cggcgaaagc gacagagcgt acagaatatt gcgccagatg ataccaggtc
    12061 caagtgaaga cgattatgtc caacggggac agttacctat atacatcccg aactactacc
    12121 gaggaggatg gcacgaatat ccacgcaccg cagggcgctc gagccaattg ttcaataccg
    12181 gaaccgtgtc gtgggtttac cgttccttcg ttgaaggact gtgtggcctg cgtggtgatc
    12241 ccaacggttt atccatctgc ccccaactac cttcagcttg ggacgggatg aaagtcactc
    12301 gactgttccg cggggccaca ttttacctag acatccgccg cgacaaagat gtccagcgcg
    12361 tgactgtttc ccatgaggga gacacgctac caggagctca ttttggtggg atcaaagctg
    12421 gcgaagtata ccacctgaag gttgcagtgc ccttcacgaa caagccgtag cgtatggaga
    12481 tgaatgataa ctgttttagt cacccaactt ggcccaaatc gggaatgctg gtttgtcagt
    12541 tggaggtaga ctgggacttt caatggcata tttcaaattt tatatgctat atgtacatgc
    12601 ggaagcttct gccatatgag tttttcaaaa tttcttcgaa aatcgtggcc gtaacaaata
    12661 ccacgtttct gaaactgtgt aaactacgat tttggaaaaa aagaagggga gggggatctt
    12721 ggagtatcaa taaatcagcc tagggcggag gggaggctac ttgcacactt gctctaatcc
    12781 aaaacgttcg atcttccccg cttgccgagg aagtcaggtt ttgagagtgg ctggatagta
    12841 tcaaaaatgc tatgcagggt ttcaacaaat gaatcttgtt cagttaagga gatctccgtc
    12901 gcgatcagac catctcagct gcaagcattt gattggaccg cagcacgtga ctggtcacca
    12961 gtagattgaa ggcacgcgtc ttacaaccac ttggcagata gcatcacggc ttcgacttct
    13021 caagttcctg aaagtctgaa tacaacccag agcagcatcg caggacttgt tacaaaagtg
    13081 ggccaagaaa aacaactggg aaaaggagat ggaagttcga aagtttcgga actggaccga
    13141 gacctatttt gactggcgtt atgctcactt ttccgggaag tttgttcgta cctttgcagc
    13201 tcctctgctg gtgtacagac tctgcgtgcc gcggcagatc agaaaaattc ctgtgccgat
    13261 agttttcgtg tcgataaccc ggagcttatc gaggatgttc acgcggaaag aggcgatgat
    13321 catatttcta gggagctgag ggtctcattt cggccttcga ctttcatcga cataaacccg
    13381 gctgaggaag ctattgttag ggcttatcaa gctaacttaa ggagcgtctt cgatccacgg
    13441 gaagatatac gtgaatggct actggagtag cccatcaaaa agcaagctca ctttaaatac
    13501 caagaatggc agcagaagtt aagtgcaaaa agctcaagca aaaagaggaa atcagatcaa
    13561 ggtgcagaga cggccctgaa acgccctcgc ggccgcccgc caaagggaat cgcgtcccag
    13621 aaggcagcag aaaggacatc aatgctgaag aagacggcct gttaagagct ccatgacagc
    13681 cgaggcttcc ctgcagcaac agtcaaattt tctccgcctt acgttcctag cggattcagc
    13741 aacgatgatc tctttcgagg gaagagactg gtttcaaagg ccacatcttc aagcccggag
    13801 tacatagacc ttacagatga ttgaggacgc tactgtaact ggtctgcgag gcagagataa
    13861 gaccattact cggtagctct gatttggaat caacctgtcg tcacattacg agatttgacg
    13921 gcctgatgac cattcatatc cagggaaagg ttgggtgtgg acatcgcgct gcaatatata
    13981 ctaattgatc attgtataag atcatggtgg ttgttactcc catttgcact ttcatctgga
    14041 cgatgttgga cagtaggagt tggaccaacg ttgaactgcg ccgacattct ctaacagacg
    14101 ttaagagggg gggggggggc ggcggcgctt aggccgcgca actctgggct ccaattcacg
    14161 gaatgaagcg gccgccttcc ttccgacttg acgtgtaacc tgcgagaagg agcatacagt
    14221 gtgaagtacg aatccccgca tctaaacgcg cttgtcgggg ctcgagagga tcgggtcgac
    14281 cagaggttta gacctgccat cgaaggtatg tcggaagctc aaccaactcg acatcatgtc
    14341 ccatcctagg ccaccacccg tcccgctggg tgtatcaatg gccagtacac tagatcttcg
    14401 agtcttaata cctgcttggc tcgctcaaca tcactgtaaa gttatgcctt aatcccaggc
    14461 catcggatcc tttagcatgt ccaatcctga aggagttagc gacaggtgta cttgataagc
    14521 ccatagtggg gtcgaacccc cctcccccca atagtaaaac gcggtctcct tctacggcaa
    14581 tttcacggct tagtgtgagc gaccgccgtt ggattcagag tttcattgct gtacagcttt
    14641 caaatatgtg ggattcatac gtcttcacat acgacgcgtt tgaacaaaag tcacattagc
    14701 ctttatgaac ttctcggaat gcgatgggga tgccacgttt gggccgtcgg tcctgggttg
    14761 tcgagatgat ttcgatttta ccatcacctt tgagaaagcc atcttgtcaa tattacctgc
    14821 cgctttgttt atcgtcttct cactgctccg agcagcatac ttgattagga ggccttccat
    14881 cgtacaaaac gcaacattga aaatatcgaa gctggtatga attcacgtct ttcgatctgc
    14941 actctctaac cttgacacag attgttgcat tggcatatac tgctctgcag ctgagccttc
    15001 ttgtgttaag tgccaattat acttggttgc gatccttgtc ggtagcctct gcctcactca
    15061 ccttcgtggc tggtctctgt actgtcgcgc tatcagtctt ggaacaaatg cgagccccaa
    15121 gaccgtcgat gctattgacg ggctacctgc ttctgacgct tcttcttgat attgctcaaa
    15181 caagaacggt ttggcttgca actagcgacc agggccgaga ctatctccca caggtttgga
    15241 ctgtgtctac tgtcctcaaa gctgccctgc tgctgctcga ggcccagagc aaagcgcgat
    15301 ggataagttg gaatgcagag aagcacagtc cggaagaact gactggccta tttgggcttg
    15361 gagcgttctt ttggctcaat caactgttct tcgctggata caagagagtt ctacaggtag
    15421 gggatctctt ccccctcgac caaagcatgg caaccgaggc actgcaacag cgatttctag
    15481 aatcaacgag ctcctctgac tcaaatgaac gaaaatccag caaacgaaaa aatggtaccg
    15541 acctcgcaaa ggccctttta cagaccctta gaaccccaat cttgctgccc gtcggcccaa
    15601 gactagcgtt gcttaccttc aaattctgcc agccattcct catgcgcacc ttactcgact
    15661 tcctacaacg gcaagaagac aaggaatcaa agaaccttgg gctcgggttg attgctgcta
    15721 ctgttctgat ctatcttggc atagctagtt caacttcatt ctactggtat ttccacgagc
    15781 gggctctctg catgtcccgt ggttgcctgg tgagtgccat ttataagaag accactgagt
    15841 caaggttgtc agcggccagc gatgctgctg ctattacgtt gatgagttct gatgttgagc
    15901 gcatacgact gggtttcctg aatctccacg agttttgggc caatatgatc gaggtcgcgc
    15961 tggcaagctg gctgctcgaa cgtcagttgg ggacggcctt tgccgcacca ctcgtggtag
    16021 tcatctgttg catcgttgct ggtgcgtaca cgaacaggtt cacgggccaa aggcagatgg
    16081 cctggatgcg caagattcag aaacgagttg gactcactgc cagcatagtc gcgcacatga
    16141 agcatctgaa gatatccggc cttgcaaggc cagtcgaacg tttgattcaa caaatgcgtg
    16201 ttgaagagtt ggagaccgcg tccaagttcc gaattatata cgttctcgtc gtcaccttcg
    16261 gttacgttcc cacagcactc tgccccgtga tgacttttgc attcacatcc cggatcttag
    16321 acgtctcgac tatattcacc tcgatgtcat atatcttgct cctggcggac ccgttgggct
    16381 acttgtttca gaatacaccc aacctaatcg ctgcattcgc gtgcttagac aggattcaaa
    16441 cattcttgga ccttgagcca tggaacgatt accggataga aacagcactg cgctcaggga
    16501 aaccagactt ggaaaattgc tctaaggctg acaacattga agatacttca gactacctaa
    16561 ttgatattcg tcatggtcag tttggttggg caccagacaa gccagtactg tcatgcatca
    16621 atctttgttt gcttcgcggc agtctcacaa tgattgtcgg acccattggg tccggcaaat
    16681 caaccttatg ccatgcaatt ctaggagaga caccattctt tgacgggacc attgttgctg
    16741 catcgggcgt gctgtcaaga aaggtgggat attgtgatca gtcgccatat ttgaccaata
    16801 ccaccatccg caaaaatata attggcgctt cccacttcga cgcacagaga taccaggagg
    16861 tagtcatcgc cgctgccctt gatcaagact tgtctgattt accattgggt gatctgacac
    16921 agattggcag tgatggggtg gctttgagtg gaggacagag gcaacgagtc tcaatggcaa
    16981 gagcattata tctcgatacc gacttcttca tcattgacga cattttgagt ggattggatg
    17041 cagagacagc agatcgagtg ttccgcaaca tttttggtgt cgacggttac ctcaagcgta
    17101 gaaatgcgac cgtgctgtta tgtacacata acatcaagta catgccattc gcagatcacg
    17161 tcgtcgcctt aaacgcaaat ggaactatca tggagcaggg aaatcctcgt gacatcatgt
    17221 ccaaacagtc ctatattcat gatctcgaga ctcagtataa cagtgggtac caggaccgcg
    17281 agccgttcaa tcagcagctg aagcgcaatg atcatctgtc tgatatacca gctgcctcaa
    17341 cggatgcacc agcgtcaatt gaaatggaag gccagaaccg catgaacggt gaccccacgg
    17401 tataccgata ctatttctcc actctcggaa cgagatcatt cattgccttc attgtttttg
    17461 gtttgggctg gggattcttc tacaactggg gcaatgtctg gctcaaattc tggtctgaag
    17521 acgtatcctc aacccatcct cgacggtcga atagctttta tattggtctg tacgctcttt
    17581 ttcagacaac atatgttctg tcaatgttct ttgtattcct gatttgcttc acgtccatga
    17641 tccagttatc tgggtcgaag ctacatcagg cagctttgcg aacaatgatc ggcgctccgt
    17701 tgacgttttt cggcacaaca gacaccggac tcgtcacaaa catgttctcc caggatatga
    17761 ccttgatcga ccacgaactt ccgattgcag tgacaaacct ggctctagac atctgcaacg
    17821 cgttggggat ggcagcagtc attgcgtctt catcgcctta ccttgctatc acatatcctt
    17881 tcttgtttgt agtgctctac ggaatccaga agttctactt gaggacttct cgacagctgc
    17941 gacttctaga tcttgaagca aagagtccgc tttagtaggt tatcaaccct aagttgcaag
    18001 tacatgttaa cgtaggacag caccaatttc ttagacacca tgaaggggct tgcaacgttt
    18061 cgcgcctttg ggtggacaca ggagggtatc cacatcaaca ctcacctgtt ggatacatca
    18121 caacgaccga cctacctctt agcaatagtg cagcggtggc tattgttctc tctccagtgc
    18181 gtggtgactg ttcttgccgt cgctgtagtg gcaatgtcca cacagctaag gtcaaatact
    18241 gctctcacag gcgccagcct ggttacattg atgacatttg gagatattct caactatata
    18301 atccgctggt ttactcagtt agagacttct atcggtgctg tcagccgatt gaagaatttc
    18361 agcgagaagg tcaggccaga aactacggag atagaggatc agacaccatc gaacgattgg
    18421 cctctcagtg gcagcataga gatcaacgat atctctgcgt cgtacgcgta cgtatatcta
    18481 tggaccaaac gggtcactgc atcttctaac tcaggtaggg ccactcgatc tacgcctaaa
    18541 aatggagaac aggaagaggt gggttggtca tccgcaaact tggctatcag aaacatgact
    18601 ctttccatcc gaccgggtga gaaggtcgca atctgcggcc gaagcggcag gtgagacctc
    18661 gccatagtgt gttacacata cgctgacatt aactgagcgg gaaatcttct accattatgc
    18721 tcctgctcaa gctgctcaac ccccttccgt catgctctgg aagcatcgtc atagatggcc
    18781 tcccgctaca caatattgac cgggctacac tgcgtgaacg catcattgcg atcccacagc
    18841 aaccggtatt cctaccagat gggtcaacag ttatggaaaa catggatcct cacaaagctt
    18901 ccaacgaagg cgaatgtcga accgtgctgg aactggttgg attgtggggt ctcttcagtc
    18961 aaaggggagg cttggctcaa agcttattac cgagtgagct atcgcaaggg cagaagcaac
    19021 ttttcaatct agcacgcgct gttttacgtc acagaatccg cctgcgtggg ctcgcggaga
    19081 gcccggggcc tacacgcgag aagactgttg gcggaatatt actcctggat gaggtgagct
    19141 ccagtgtgga ccaagataca gaccgttcca ttcaacaagt gatcatggga gagttccaag
    19201 attataccat tgtcatggta agtcaccggc tggagatggt tatgaacttc gacactgtgg
    19261 tcatcatgga ccagggcact gtcgtcgaga ctggtgctcc aagaacgcta gctgtaatgg
    19321 acgaaagtcg ttttggacaa ttgtggcgca taggaggcag agcgcagtga tagattctgc
    19381 agtgctgcga atgggcggta gaggcgggtg gtactctttc ccataatcat ctatggcttc
    19441 tatgtttaaa tcgtaatgtt caccaatgac agtatgggct aagatctcgt atccgaagac
    19501 actggtcaat gtgatcaatg atgagtgtcc atagttcgga ctccccaaaa cagtatggtt
    19561 tacgtgataa agctgaaagt gagctgatcc atccattgta ctccgtactc cgaagaccct
    19621 ttcgtctatg cacagttggg tgccatgagg ggttaacggc cgcatttagc gggtacagtg
    19681 cggaagttcc ccctgctaat ccttacgagt tcgacaggta agcagtaacc ttgaagcgtt
    19741 tccatccaca gacggagccc gctcgcttgc caagaccggt aggattgcat acgaccgcat
    19801 gggggcaaag acaacaatct aaaccaaatc tacagtaatt gttccacttc cctatgaaag
    19861 tctatcgtca tgcaaattca agtgcgtttg atacagtctc aatgagaaac cgtatacctg
    19921 catgacgaca acgctccatt tcatcagtct tagaattcaa cactccagct tgccacagaa
    19981 cgcacaatac cactagaacg atgccgaaag tcactgcgtc gcagggctcc gaaatgtttc
    20041 accaagtact cgattggtac ccagaacttt tggaccccat cgaccgccca gtgcaccatc
    20101 tgatcacatt gcagtcgggc aagcacccaa atgatctagc cgtgtgttca tgggatggcg
    20161 aactttcata tagtgatctt gatgagcttt caaacttgct agcgagtcac gttttgtcaa
    20221 aggcatctgg agttgagttc atcgtgcctt tggttttcga aaaatcgaaa tggatgatag
    20281 ttagcgtgtt ggctgttttg aaagccggcg gtacatttgt catgctcgac ccatctcagc
    20341 ccctaggaag gcttcgggct atcgtcgagc agaccctcgc ggtgttcgcc atggcctcgc
    20401 cagactgtat cgaaattgca gagtctttgg tgggggatac tttcgtggta agtgaaacaa
    20461 gtatggctgc ttcagtggca tcagcatctc tgccacaagt cgatatcagc acagcagcgt
    20521 atacaatctt cacttctgga agtacgggaa cgcctaaggg agtcatcatt gagcatgccc
    20581 aacttgctac tacttgcaca tacgtcggtg agaggttagg gtacaacaat cactcgagag
    20641 tttttcaatt cgcgtcctac gcattcgacg cctgtatcac tgatatcttt gccacgctgg
    20701 tgcatggtgg cgttgtctgc attccgtctg agtgggagcg cagtaatgct atcatagacg
    20761 ccatgaaacg aatgcaggtt acccacgcca agttcactcc atcattagct tcaagtctgt
    20821 ctatcgatga ggtttcgagc ctgaaaacgt tgatgtttgg gggggaaagc ccttcgtctt
    20881 cactggttgg gaagtgggca cagagattaa agctgatcct tgtttatgga ccgactgagt
    20941 gctgtgttat ctgtttcacc actgatgcta ctgatcatca cattgctcct ggagaaattg
    21001 gaagaccagt tgcagctcgc ggatggatcg tgaaacggga taatgcagac gaacttgcag
    21061 ctatcgacga aatcggcgag ctcctcgttg agggtccatt ggttggtaga ggatatcttc
    21121 acgaccctga gaaaactatg gcacagttta ttgagaatcc acagtggatg ccgaagtctt
    21181 tcgccgccag cagaaaaata cgtctatacc gaacaggcga tttggcaaag tatcaagaag
    21241 acggccgtat cacttacgtg ggcagattgg ataaccaggt gaaaatccgt ggacagaggc
    21301 tggagcttga agaagtagaa aagatactga gcaagtgcct ccatgagctc gacttacatt
    21361 cccgccatgt tgttgtcgag gctgtcacgt ttcgagaact ggcttcgaaa cacctggttg
    21421 ctttcctttg tttcgataac agcctcaatt atggctcctt cgagtggggt aaccaaagta
    21481 tggagatagc tacgtccgaa ccagcacaag cccggttctc cggcatgaca gctaaagtta
    21541 aggatgaaat gaggaagctt ttaccagcat acgccattcc ttccgtctgg gttccagtga
    21601 gcgacttgcc ttacacaatc tcacgaaagg ttgacagaaa gaaaatccgg acggcagctg
    21661 cagacttttc aattaaggac ttcagtactt ttgccaatcc tgtatccaaa cgcacacaag
    21721 atgatacaat agaacaggta tcggagcaag agaggaatat tcggcggatg tgggccgata
    21781 tctttggcat atcagaagcc tcaattgaat cagaggacga tttcttttca ctaggagggg
    21841 attctgtctt ggccatcaaa ctgatcgcca cagcacgctc gagtggattt gacctgagtc
    21901 tggaacgtgt cttcaagtat ccgatcctgc gtgagatggc gtcgaattcc ggtacctgtg
    21961 tggtcgaaga ccaggacctg atcgatccag caccattctc gttgcttgag gatttggggc
    22021 ctaccacact cgtacgtcaa gaagcagctc agcagtgttt ggtttctata gatgccattg
    22081 aagacatata cccatgttcg ccaatgcaag aagggctcat cgctttgtcc atgaaggacc
    22141 caggtactta tatcttacag ttcgtatatc aactaccaga acttgtagat atagacaggc
    22201 ttcaagctgc atgggaggct gtttcgaaaa gtatacaagt tctcagaacc agagttttcg
    22261 actataagtc tgctctattg caggtcgttg tcagagagcc cctcagatgg aaagttgttg
    22321 aagcggacct cgcagatttt ttggttgccg aaaagggtct tcagatgaac gtaggagaag
    22381 caatgtctcg tcattctgtg gtgcatcaga cacggtccca gcattacttc ctcgtttgga
    22441 acgtgcacca tgcgtttatt gatggatggt ccgaatcaga cgttgtcatc ttagtggagc
    22501 aggcgtactt tggagacacc tcgtctttgt cgaaaatccc aaggttcaat cgctttatca
    22561 gatacattgg gaaccaaagt atctcaactg gtgagacatt ctggaaggaa ggacttgctg
    22621 atgcgccaag accgacattc ccacccctac cgcatgccag ttacgtgccg aaagtccagc
    22681 ggtcgagccg tattttgcac cacctggagt cccatgcgga tgcggaaatt cagcacaggg
    22741 ttcgcttgga aaaacgtggc aatgcaactc cagccaccat gatacaggca gcctggttca
    22801 tcttgatagg cctctactca aacaccaacg atgtcatcac gggcgtcacg ctgaatggaa
    22861 gggctgcacc acttcctggg attgatcaga ttccaggacc aacagtgacc acaattcctt
    22921 tcagagtacg tttctcatca aaacaaagag tttcagaatt gctcgcgggt attcaatcgc
    22981 agtatctgag gatcctaccg catgctcaat ttggactgca aaatatcaga gctcttagcg
    23041 atgatgctgt cgcggcttgc aagtttagaa ccttactggt ggtgcagtct gccaatcgtc
    23101 ctcatgggtc tcaaaagctc ttgatgggac ggagctattc ctttcccgtt atggacttcg
    23161 cgctggtaat ggaatgtgaa ctggttgagg gcaacgttga atttcgtgcc acgttcgatc
    23221 atcagatcct gggcgaggat caagtcagga cgatgcttgc gttgatggaa aacatcctgc
    23281 agagtatttt caagagcact tcaaccgaca ctgttggcca cctacaagag ctttcccgcg
    23341 gaaaccagtc cgaaatcgct tattggcacc gacgaattgc agagcaggaa aaccacgagc
    23401 tccaacagtt atcaaagggt ggcatcaaga cctgttcacg accctcaaca cccaaagaga
    23461 agaaacttgc cacgatgtgg agagagcttt ttaatcttca tacagaaatt atcaatgccg
    23521 gcgaccattt cttccttctc ggcggtggaa gtgtttcagc tatgcgactt gtgtcaatag
    23581 cgagaagaca gggcttgaca ttgacagtga gcgatatctt caagagaccg atcctcagtg
    23641 agatggcaat gttagccaaa gaaaatgctg tcaccacaat aattccgccg ttttcattat
    23701 ttcctgacgt tgatttagat agaatgctac gccaagctgc gtctcaatgt cgtgttggtg
    23761 ttacagagat cgaagatatt cttcctgccc atgcgatgca gctgcactac gtcaccggtt
    23821 atccagaagc taagaggaat attaacggcc cctgggactg gcaatctcag gccacataca
    23881 cgctgccgcc gacaataaat attgaaaagt ttcaactagt atggcatcgt gcagttacac
    23941 gacatcaaac actccgaacc agagccgtca acacagaatg cggcgttatg caggcgatct
    24001 tgaagccacc gcgagatttg cgctggagat tcagcgatga acttgaacaa taccttatgc
    24061 tagatcggca ggagaatatg accttcggcg atgaccttct tcggcttgct attgtggacg
    24121 acatcaaatc aggaacgaga tattttataa tcaccctcca acatttcatt tatgatgggt
    24181 tcgcgcgcca aatgctattc aaggaactgg aggcggccta ctttgatgag atgcccgaca
    24241 cgaaaccacc aacaatgaat gggtttatca agtacctgat gactgcaaac aagcaagcgg
    24301 ctctagagta ctggaccgga tatctagcaa atgtacggac aaagccgtta ctggacgttc
    24361 ccgagaactg ctataagatg aacttgaagg aggaatcaac taccatgaat attcctaagt
    24421 ttcaagggac tgaagctacc ttgccaacca tcatcgaagt ggcaggtggc ctagtgctcg
    24481 ctcatgaact tggctgccat gatgtaatcc tctactccga tcgctcgggc cgcaatctgc
    24541 ctgtcgaggg tatccaggac ctgatcggcc caacgactct gtttcttccg gtacgcatcc
    24601 gtttcaataa ggaccagagc ttactagatc tcttgcgaga agcgcaactg gcgcagcaag
    24661 agatgctgcc gcacgaacat ctgggatggt tggagttgag agaaatggga gcttttcgac
    24721 acttctaccg ccacgctatc aatatgaata tcaacccaaa cgccctgagt tcgtacgacc
    24781 gcctgggact cgaataccag ggatctcatg ccagttgcga cgaccctttc ggaataaatg
    24841 tggacctgta cgatgacaag attgtgtgga ctatctattt tgacgaaaga ttcatcgcta
    24901 gcgagaaagt ccgagagctg ctgtccaagt tcaagaacct tctgactagg atgatggaag
    24961 ctgttgacga aaactgctgt gttggccaat tccttgatga gattttgccg caggacgttc
    25021 ggataggcta ggttgatatt caatcaatga ctcattctcc tgcagctgct attcgtgtga
    25081 agaggcatct tatgaggcat tgtggaatac tagaaatcta acatgccata tcgcaactta
    25141 tacgtgcatt tggtgactac atatataggt aaggggttgg tctaacttag aaggcctact
    25201 tacttataca gaagttgtcc tccctgttag ctaagcctgc tcgttgcatt taaattcacc
    25261 ttcttgagtc agtgatggct tcatcagcag cgtcactcaa tgacagccga acaacttgct
    25321 aactagcata attaattatt actcgtgtac tacagatcag actaagttag gcgatgtggg
    25381 gttcaggtaa cgcgagtgag gtgcagggcg ggtcggctga tcaatgtgcg aaccttaggt
    25441 gcctctccag gcaggccggt agtacaagaa tgtgatagga aatacgcgta tgaagtaaga
    25501 ctttttaaat tatacaaaat tggaactaag aagagcaaag gattggaatg ttctgcaata
    25561 taaccgcgtc catcctgggg tcaagagtgg cctcacgaac agtgccaggc tagagactta
    25621 tgggggcgta cacgcgttca tggggaaact ttggtgggac tcgttcatac aaactgagct
    25681 ccccctgcat atagccccgc cctcgtaccc ttggataact tcaattgact ctcacacttt
    25741 atttctaacg ttatcgctgg cctagcgccg gcttttacag aatacgcatg acgaagctgg
    25801 ctcaattcaa aacaccacga ggagggatgc ggagatgact tggcgatgac tttgcggaag
    25861 acatctacat atatatcatg gcggattcac acaggcgact ttttttctcg aatcttgtac
    25921 atatcatcct ccgtctctct tttcattctt gaaattgttt caggcctacc tggggtagtc
    25981 gttcgttctt ttcttctata tttccgctcc tccaggcttc ttttcaatca gtgccaatat
    26041 gaagcattct gctgcctttg ttgccaccgc ggctgccgtc ctggctcgct ctgctgacgc
    26101 tcactacatc ttcagcaagc tcgttctgaa tggtgtggcc tcgaacgatt ggcaatacat
    26161 tcgtcagact actcgtgcaa ccaactatat gccaactaag tggaccaaca cctacgacaa
    26221 cctcactcct agcgacactg atttccgctg caacctggga tcattcagca atgctgccaa
    26281 gaccgaggtg gcggatgttg ctgcaggtga caccatcgca atgaagctct tttacgatgg
    26341 cagcatcgct catcctggac ctggccaagt ttgtaagtcc agcattctag accttttttt
    26401 ttttttctta cttccggctc tctgttgtat caagttcccg aagttttggg tttactgacc
    26461 actgctttcg ttatagacat gtcaaaggca ccgactggaa atgtccagga atacgagggc
    26521 gatggtgact ggttcaaggt ctatgaagtg actctttgtg acgaaagcgg cgatttgact
    26581 acagatgctt ggtgcgccta tggcatgtcg cagtttgagt ttcagattcc cgcagatact
    26641 cctgccggag agtacctcgt ccgagccgag catgtcggtc ttcacggagc tcagaacaac
    26701 gaggcggagt ttttctacag gtaggtgcag tggaggctcc ttttgaagtg accaagtctg
    26761 accgggctgt agctgcgcgc aaatcaaagt ctctggctcc ggtagtggca cccctgccac
    26821 cacttaccag atccctggca tctacgagga caccatgaca ctcttcaatg gtctcaacct
    26881 ctggacggac agtgccagcc agatcaagac tgatattgcc gacaccccta tcggggatgc
    26941 tgtcttcagc agcagcagca gcagcagcag cgcatcctct tcttcgtctt cgtcttcgtc
    27001 ttcaacttct tcgtccgctg tcgcaagctc ggccgcagcc actccgtctg ctggtgcatt
    27061 cgactggaag tcgttcaacc cgtggtccca ctacaaggga tccgccaagt tccgcggccg
    27121 ggcctgatct acgagacctg tggcttattg gctgtaagat tgcgaccgag acaatatcac
    27181 gcaatatggc agccaggttg ccaaagggca tttcaatgct ggcggggtgc ggagctggcg
    27241 gacgtttgtg agaaggggct ctcaaccact tcgacgggtt acagacggcg ggtgttgctc
    27301 tgcttcattg tattgacctg attcttgaac atatattaac ctactatgta taaataaaat
    27361 ttagcgctgt tacatgctat tcgacatgcc atgatgaacc atggtgttgt gagctcaaca
    27421 aagtgctccg tggcggcgtg gccaaggccc gaatgcagtt acggaagcgt gtgcatcgag
    27481 cttggacgcg ttcgttatcg gggatcggtt ctctatcggg caagttttaa gtttaacgtt
    27541 gcagactgtg gctgttttgt tctgtagcgc cagcgtagat ctacagtgag aagtgcgaat
    27601 gaagccacaa aagctacagt ggggcttccg ctgagggtat cgtcaatggc ctggagggcg
    27661 gccaccagct ccgtctgtcc ctcccaacgt acacggccat ctcagcgtag cgacccccgt
    27721 tgagacatgg cgtcgccagc tcagcatagt cgaccgatca tcttgatcgt ctgccatgct
    27781 ctctcagggc accttggccc gctcatccgc attgcagatg gactgcatgc tcggcgttgg
    27841 caactggcct tccttgggcc cactgcacac cgcgcccgca tcgagtcgac aggagcagag
    27901 ttcttccctc taaccgggga tgcggatctc aatgacaggc tgtactatga acaacacgca
    27961 ctgcccggtt atgattccct gcattgggtt gagcgcggca aaattgacct gaagctacag
    28021 tgcctagacc ccctagtcac ccagtgggaa aacttcaagt ctgcgcttgc cagcatacaa
    28081 caccgggatc caggacgaca ggtcatcgtc gttgccgaag cgtttttcct aggcataatg
    28141 ccgctgaagt atggtgcacc gctgccctct gggatcgcag cgcccaagac gctctgtatt
    28201 tccgtcaccg tgccggccat tagaagcatt gatctgccgc ccttcgtcca tccgttgcgg
    28261 tttgaccaga caccagttgg ccgcgaacgc aatagacaga tgtgggagag gagggagaag
    28321 agttcaaagc ccctaaccga gctcttagat cagaaattga ttgatgctgg tgcgacgaag
    28381 actgtggggg aaccgtttct tgctggggca aattataaat gtcatgcgaa aatcatacag
    28441 cttggagttc ctgggtttga atatccgcgg agcgactggc cctctgggtt caaattcgcg
    28501 ggcctcgtcc agggagcgca tcagggccct ttggcacaag accctccgtt cccatggtgg
    28561 aacgagctga aaaccaactc agcactgcaa ccggcagata aagcgaggaa gaaagtaatt
    28621 cttgtggccc aagggacagt cgaaacaaat ccggaggatt tgatcatacc gacaatactg
    28681 gccctcgcgg gccgagatga cgctctcgta attgcagtcc tgggctggaa agacgcaagg
    28741 ctgtccgact tcatcaaggt accggacaat gctagaatgg ctgactatct ttcatatgat
    28801 gccgctctgg gacatgcaga cgtatgggtt cacaatgccg gctttggtgc tgtgaaccat
    28861 ggcatcgccc acggagtacc catggtcgta gcaggggaag gaatggacaa gacagagaac
    28921 gcaaggcgtg ttgcgtggtc gaagattggt attgatctcg agacggcaaa gccttctgta
    28981 gaacaagtga agagtggcat cgagagagtc ctctgcgaat caattttcag agaacaaatc
    29041 agggagcttc aggagcaggc ggagcaaatc gactgtatag gagtgattca tcaagagata
    29101 tcgggcatgg tcttttagac agcaaagggg atatttccac agaacgacgt tagaacgacg
    29161 atcaaacttc aggtctccta gttcggttgg agtcgtatca agatgaacta atcgacagcg
    29221 ggtgatcatc catttggtct aatcaataat ttgttccatc ttgtgactgc atactacgga
    29281 tgggcgctta tcttagtcta gttcctcaaa tgattgcaat ttacgtctgg atgacagttt
    29341 gtacacttac ttgcttggtc gcttatctct gtgcggagga cataaactgt catccagacg
    29401 tagattgcaa tcatttgagg aactagacta tgcaaaagaa atggcattgg aattgggggc
    29461 tgggatgcga atgatgagct ctgaaacatg gccggcttgc tattcacata accatacaag
    29521 tcccgtttca ctgatttcga aagttgtaat taagctgctt tggggcaagt tcgcatcgcg
    29581 acgtagtccc aattctactt aacccagatg caggatccac tcttgactga cccgcggacg
    29641 ccgagcgaaa acaaatcaga tgtagcaact gattttatca tatatcagca gtttctgacg
    29701 gccgcctcat agagcggtat ctctttacaa tcggcggcta gacaggaact catcagacat
    29761 ggcttcgcag acacatcttg tcaccggcgg tagtggcttc atcgccatcc atctggtgaa
    29821 tcagctttta caagctggat acgcagtgca caccaccgtg cgcagcttgg ggaatgcagt
    29881 caaggtccag ccactgcgag atttacaagc caagtacccc ggaaaactcg agctcttcga
    29941 ggcagatctt ctgaagcccg gctcctttga gcctgctttg caaggctgct cggtggtcca
    30001 tcatgtggct tccccgtttc tgatggccga gaagatcaag gatggacaga aagaaatggt
    30061 cgagccggct ttggaaggag cgcgcaatgt tctgaacagc gtgaacaaaa ccgaaggtgt
    30121 taaacgggtt gttctgacat cgacaggtaa gaaggaaatc tagccaagct ccgccatgtt
    30181 ttgactactt aactaagaca agtcagttgg cgctattttt ggagattaca ttgatgtcag
    30241 aggaatgaag gataacgtct tgcacgaaga ctacttcaac gagtcgagta ctgttaccca
    30301 caacccctac cactattcca aagtcctcgc tgaaaaggaa gcgtggaaga ttcagaaggc
    30361 tcaatcacga tgggatatgg ttgtcatctg cccgggacta gtcctaggtc catctctgac
    30421 cttcgggtct gattcgggaa gtcttttctt actggacgag ctgttcagcg ggcagctttg
    30481 gtttggtgtg cccgatctca gcttctgcac cgtagatgtc cgggaagtcg ccacagcaca
    30541 tatcaaggcg gcagagaacc cgtcggcaag cggcagatac atccttgccg agaaggagat
    30601 ggcgaggttt actgatattt cccaacacgt gagagcacac gtccaacgcc gatacactct
    30661 cccaaagcac caattgccca gtcctttggt gcaagttgtg gggccgctgt tcggcctgac
    30721 gcataaatgg attcgtgcca atcttggaat acgattttcg gttgataatg aacggagtat
    30781 caaggagcta ggtatagtat accgcccgct ggccgagaca ctggatgcac actatcaatc
    30841 atggattgag cagaaggaaa accaggcagc taagataaag aaagatggga agtaggtgta
    30901 gtaatgttat tgcgcagatg gaaagttgtg aaggacggta aagttggtca tgtatatcag
    30961 tggattttga gaatgtatcg taatacaagt attttagctc tgtgcactac ttgttcgtac
    31021 tagactgcac agaatctgaa aatgccctga tgattttgca ctctgggcac gtgcgactag
    31081 agtagagaag cgtcgttcga agtacactgc attggaggtc caacttcaaa aagcctgctg
    31141 gagaagttgt aatctataaa gcacccatat gagtgttgca atacggcagg tcgtccagcg
    31201 cgggaccgaa gtcagacttg gccttgtagg attgtcggag cggggctcgt tggggaaacc
    31261 tgcacgagaa gaaatttaca gtattgaaac cccgggagac actgcattag caggggttat
    31321 agtccgtagt ggccccggag atctaggctt agactcaaaa atatccctgt cttttacatt
    31381 ggggtcgtcc tttaaattaa tcattagggg ttcgtcccgc acctcggtcg agcccatgta
    31441 tatcccctct cttcaaactt caagttatct caccggaatg agttgagaag taatcatgaa
    31501 ggtgtcacag agtttcttgt gcgctgcatc cttggctgca atttctgtat gtttctctac
    31561 cacggcgagt gcaacatatt gcgtgggaat caatgccgtc cgcccgcagt gcaagaccca
    31621 ggagtcggca tactaccgag atgtcttctt cttgggcggc caatacatcc caagcggtac
    31681 atcgttcatc atgtcggacc agttgtatgt cgagaaattg acaccgctca atggcgtcga
    31741 caagccgtac cctcttgtct ttatctccgc tggtattcca tccggaagcg tgtggctcaa
    31801 cacgcccgac aaccggaaag gatgggccac gtatttcttg gatcaaggat atcaggtata
    31861 catcatcgac atcaccgcca atggacgtag tgggcaagag gacctcagca agtatcctct
    31921 gcggattggg tcgactgtct ccatccatga agacggcttc acggcgcctg aaatagtcaa
    31981 ccccttcccg caatcacagg ggcacaacca gtggccgggc aatggcacga aaggagaccc
    32041 gatctttgac gccttctttg ccgcaactgt gcctttgaca tccaacaaga cggctctaga
    32101 gctttccatg cgcgcaggtg gctgctatct gcttggatta attggggaat cgtacctaat
    32161 cgcgcactcg aacggagcat cttattccgc gctgatgtcc gacgaatgcc ccgacctcgt
    32221 ccgtgcaact cttaatctcg agcctgggaa tatccccttt cagagtctga ttggaaattc
    32281 gaccacgcct gccgttggac gcactacggc ccgaccctgg ggtctgaccg agactcctct
    32341 tacgtatgac ccgccagtca ccaatgtcac gacggacctg gtcacagttg aggtcggagt
    32401 tgacacgcct gcgctccggt cttgctttat acagtccaac actactggag gcggcatcca
    32461 cacgcttccc caaatcgcca aggtgccgta cgtgatgttc acggcgtcgg cgtcacctca
    32521 tattacctac gatcactgct ttatatctta tctgagtcaa gctggagtga cggatgtgac
    32581 gtggataaag tttggggatc tgggtctcga aggaaatggt cactttttct tcctagagga
    32641 gaacaatatg gagttggtca aggtagtgga agcagagatc gagaagagga gttgaagaaa
    32701 cccgcatgta attgtcgtgt atatcacagc gaataatcta caatacctaa tgaaatagat
    32761 gatggacaat actgtgcaca aatggagggc cagggtctag ggcgaggacc atggctaggt
    32821 gtgtatctat tactaggctg acatgatcaa cgtctagagc tggtgaaaca ttctgattaa
    32881 gatctaacca gaatgacatt tctcggcacg tacatataga ccaaacgggc gggtaccata
    32941 caggtatatt actacagcta gcgaactata ggcagtaggt ataatatagt tcaaaaccta
    33001 aaaacccatg tcgcataata tgcaatcacg gatgaatcag gacatttctg ttctaacctt
    33061 aaatacgcaa cttgttccac agtctaacac cacatcaggc tacactagat cagaccacaa
    33121 acgatcgtga tggggttgcg caatagaaaa gactccagta atcgttttca cttggttctt
    33181 ttcgacttgg gaaacccaac atgcagctga ctgccctaaa tcggggccag atgtatcgtg
    33241 accaatgagg agttgagcta acggctgact tgcatcgcga cgatagctgc gccccaacag
    33301 cagctattta acagtggtag cagtcccaac tccgtctgac ctcccgcttg atggcagttt
    33361 tctgagttaa aaaaacaacc atgtccttgt cgctagacac cgtgttccag gtagtcgaga
    33421 tcgcccagaa ggccatcgag atctatgagc ggatcaagga tgtgccgcgg gagatcgagg
    33481 agctcggcga gcgcatggtg ctgctggaga acgtcttggc cgagctcaac gcgcatctgc
    33541 gcagcaaggg cgagcatgcg cttgccgatc tgtcgcccaa gctgaagggc gacatgtcca
    33601 agatcatcgc tgccaccgag aaggactgcg accgcgtcta cgtgctcttc gacatgttcg
    33661 agcagaagaa gggtccgttc ggcgtccagt tcaaggacaa ccccgtggcc agcctggtgg
    33721 cgcaggcaca cttcgcgctg ggagggccgg ccaaggagct ggaggccctg gccctcaaga
    33781 tcgaccagca ctgcaccgat attggcaggc gcgttgaggt gatgagcttg caaggagtgc
    33841 aggcaaacca tgatctgctc cagttgatgc ggaaagaaat agaggcattg cacagtgaac
    33901 tcaaagcacg ggacggcacg gcgtctcctc accgtccagc gggagcaaca gagtccctga
    33961 gtccgccggc aagcgtgggc aagcccgctc ccaagaagcc aaagccacag cccgccctct
    34021 ccctgccgcc gggcaagagc aacttcaagg tcatcttcgt ggacccgcat aacctagggc
    34081 gcagcatctg cgcggaaacg ctcttgcagc tataccggca caggacgcag acgaagaagg
    34141 ggaactggcg tatcgaaacc atccactcgg ccgggttctt cgtcaagcac cggggcgact
    34201 gtacggacct gatcgagaac cggatgagct acaagttccg ctcctacaag ctggcaatgg
    34261 gaagcggcgg gaacctgccc aacgccatcg ccacagcggc cgtattcgag aacagggcat
    34321 ttgacgacat aaggccgttc cgcaccacgc tccagggtcg ggtagccgcc cgcaagtcca
    34381 ttggcatccg gagggacatc ttcaagacgt acgaccacat agtcgtcttc acgcaccgcg
    34441 agtacgacaa catgctggcg ctgcgctctg cgctgctggc ggcagaaggc ggcgacaagg
    34501 cggcggcggc agcggcgtat aagggccgtg tggtgcatct cggagcgtac ctgacgcttg
    34561 atgacagcac gctggagatc gtggacgcgc ccaagaacaa ggaaggggtt cacacaaggc
    34621 ccgcgtggga taagaaggtg gcgcagctca agatcgccct ggagacgtat ctgaggaggg
    34681 agatgggatg gaaaccaccg cgggctcagg ctcagagcta ggcctgtctt tgtccccatc
    34741 cagaacattt ggaaatacaa gccccgggag aacgtgatgg cccacacccg aggctgttgc
    34801 caagtttcac ggtgaccgct ctcgagacga tgtaagccgg gatcttaccc gattgacttg
    34861 tgaggtagag gcactacgtg acagtgggga gttcaactta ccaaaatatc ccatgtacta
    34921 aagaaacacc acatcaccat ctgtgatgtg ggaaccaaga gtatctatgg tcaaagaata
    34981 atttccaagt ccaagggcga gtgtccaaga agcaaaaggt atccattaat gtgcggccaa
    35041 caatccctaa ccaagtccca cagcgtggcc acaattccac gctatactag atagataatc
    35101 aagaagcccg aacatagacc caataagcaa gtcctcgtga tctcatgccc tcatcaacat
    35161 gtatacttgg gttgccaccc acccaggttg tctgtctttc caccatgcaa gcatttagag
    35221 tcgtcataga accccctcgc gccgcagtag cgtgctgcgc ccgcctctac ctgtcgagga
    35281 attgctcccg ctctctcatt aacttctccg tcatctccac caacttgagc gcacgcgtat
    35341 gccggaccat ccttgataag cggcgcacat actctctacc cttcaaccca cgcagtcacc
    35401 cacacgctag acgcgggcct tgcggccgcg gctgttcttg ccgtcggtac cgcggatctt
    35461 cttggtgccg gcggccttct tgccgggccg gtgcgtgacg gtgccgacga tcttgtcggc
    35521 gacgccctcg accttgtcgc tcaggtggct cttgcgcttg tggtgcgtgc ccgtcgcggc
    35581 ggtggccttg ttcgtcgagc ccgcggggcg gccgcgcttc ttcacgccag cgcccgtgac
    35641 ggacgaggtc ttggtggtgg aaccgggctt gcggccgcgc ttggccccgg tggtggcgct
    35701 gcgggggagc gcaagtcagt attgagagag acaggacgag agtgggctat aggatgggag
    35761 gggcagggtg aagggtctta cgtggtgcgg cgcttgcgct ccgggccact gtcgatggtg
    35821 gcgtggatgc gcgggcgcga gctgccggtg gtagagcggg ttgatgccat gtcaaagttg
    35881 gtatgggggc ttttgacaag gtgttatggt ctgcggcgac ttcaagaagg tatgcgatat
    35941 gtcgggatat gtatgcgaca gtaaagggca atgcggcgcg acgttcttat ggcgttatgg
    36001 tatatatggc ttggacgtgc ggtcaggcgg gttgtttact ttggatcagc tggatgtggg
    36061 tggacgcatg tatgtggttg tgcggggacg ggcaacattt aaatgggaat ttgcgacgcg
    36121 tcgctcacat gctgggatct gctggctgta gaaatctcag gtccgtcctg ctctgaaaac
    36181 ccagataggc ccaaccagat ctgcagcgtt gtgtgttccc cgggtctatt cgagcgtgac
    36241 cagggataag gatcgctggg caatgaattg ttggcataca tgacgtagcc cctcgagatc
    36301 ccgctaaccc gcggctgcat accaacacta gaacacgcac tggacggggg gggggggggg
    36361 gggggggggg gaggggcgat ccggcatcac attatacatg ggtagggggg cagacagcac
    36421 gctagcgtct acctggagca gaagtattgg gtgctcgata cggccttgtt acagagcgac
    36481 atctaattgg gtgcgtgagc gtgtgtgtga gtgtgtcaac aggtgctatc attcagtgct
    36541 agctaccctt ctattttgtc ttcccttccc atccatccat ccatcctcac aagtcttttg
    36601 gacgcttggc tgcagaaatg taagagctcc ccttctcaat gtccaacatc cttcaatata
    36661 gtttggtgag cgttgagctg ccaatctcag atgaggcacg cctgcgaagt tgacttcagc
    36721 tgctatgtgc cttgcacacg ccttgaagta tccggctttt catcagcgcc caagatgcta
    36781 tgcaggtctt tccgtcagcg gcagacgctt tccccgggca agggcaatga tccgttccag
    36841 aatcagatgc cctgcctctc catggcttcc agctccttga ggacagagcc cttggtctgg
    36901 atcttcttga tctgcgtgtc ctcgagcttc tcgccgccgg ccaggcgcat ctccagatcc
    36961 tcgatcgctc ggaccttctt ctggaggctg cggagcttct tggccatggg gttctgccca
    37021 cccggcgaga gaggggtctc gttgatgacg ggcacctgct gagccggcgt gtgaaccggg
    37081 gcctgggggt tcagcggcgc accgccatcc cgcacctggt acccttcacc attccgctgc
    37141 gtgttgctgc gattacggcc cgggttgtta cctccgtgca tgttgtttcg cgagcggctg
    37201 cggttgtgct ggtggttgtt actgttgttg gcgcggttgc cacggcgctc cgggctgcgt
    37261 ccctcgttac cggacccagg accctgatca ccagccgggg gagcaaggcc gccggcattg
    37321 ttggcatcac cattctcacc ggtcttgttc ttcttgttgt ttcgcttctt cttgttcttg
    37381 gccgcggcct tggacaggtt gtcgtctgcc tcggcaccgg ggacggcggg ggcagcaccg
    37441 gggacggcgc ggggcccgga ctccataagc tcggcacccg gcacctggcg acgctgtcgg
    37501 ccgaatccgt taggtccgac gttgggcgtg ccattgctca cgacatgggc ggcgccacct
    37561 tcgtcctcac gacggaagtg cagcggcgtc gacatgccac gggcaccagg ggggcggtag
    37621 gcaccaacag gcttcgacgg cgtcttgacc gtgcccagat aggcgaccgc agaggcatga
    37681 ggcacgggga cggggttgag ggggtcgcca gccgggaggt tctctggcag gcacgggcgc
    37741 cagctcacgt tgtagagctc gaccatgtcc tcattgtaca tgatgctacc accaacatgc
    37801 caaagcttga cgccgttgtc gactcgcagg cgaggagagg tggtggccgt catgatgtag
    37861 cgactgtcgg ggctccactg gcagacgctg gggttgccgc tctcgatggt gcagatcttg
    37921 cggaagtcct tgtccatgtc gtagacatcg atctggcccg ccaggttacc gaacccggca
    37981 accaggacga agcgcccggt cggcgagaag atgatggtgt tgcggggcgc aagctggaac
    38041 gagtgcatgg cgacggcgcg ctggttgaag atggtggtct tggcgggcat gtagccgtag
    38101 atgacgccaa actccttgcc gttgggggac cacgtcacat cgtggatggg gccctccttg
    38161 tcgagcgtga tgcgggcgtc gaagccgcca ttggcgtaca gcaggtagag tgtggtctca
    38221 ccatagtagc tcttgttgga cttgtcgacg tctgtttgcg ccagcacaat cagagacgag
    38281 cccacgctgt tccacttcat ctgcaccttg tcgcccttga aaaaggtctt ctgggagatg
    38341 gggctgtgga actggggcac gttgaagacc ttgacggcag ccggctggcc ctgttgtgag
    38401 aatcggtcag catgggacaa tgcggggtga ggagcagcac acgcggtggt agacggggtt
    38461 catgggtagg acataccttg cgctctggga cgaagacggc aacgttgtgg ctggtgccag
    38521 gggccagggc aaagtcggtg acgccctcga cgcgcagctt gttccagacc gtggtcaggt
    38581 cgtggctctc gtagaactga acctcattgg tgacgcttcg ggcgcagaac ttctcgtccg
    38641 aggtgtattg caggttccag cccgcctggg acttttggac gaagcgaccg atgggctgct
    38701 tctcagcgcc ctcaggcagc tcctcgacag tgcgccagat cttcaggttc ttggtggcat
    38761 cgccgttctc gtccttggag gggcgctccc aggtgctgaa gtaggtgccg cggggcgaga
    38821 aggcgacctc gtagatctgg acgacgggga cggcggtgat gacgtggcca gccgaggcgt
    38881 cgacgacggc gacggtctcg ttggtggccc aggcgaggta gcggccacag ggcgagtaga
    38941 cacaagaccg cagattccct tctggcttga cgaaaccggg cacaggctcg tagacggggg
    39001 cggcgtcggt gacaccgatg gccttctggg tccggtaggc aaactgcaaa ggatacgcca
    39061 tgactagtca aagtcacagg ttgatcaggc tctgcaggtg ggattgtggg tgggcttggg
    39121 cggattgggt tgaattcttt cagagacgga tttagttcag gctttctggt ccggggacac
    39181 gcggagagtc ggttcgatga agcctggggg gcagaggaca gccacacggg atgcgacaag
    39241 gctggccaga gaggatcctt ccctttgtct tgtgtgggct ctttttgtct tcgcggcgtg
    39301 gaggtgcgtg cgactcggcg gggcgacaaa gtggcagaat ctgcagacag gcgtcgcggc
    39361 tcaactgggt gatcggattt agctaaaaag caatcgcgca gctgtgtcaa gaggcttgtc
    39421 gtcgtcggcg ttgggccctt ggtgctgatg ggatggtgct cgtgctgatg ctgatgatgc
    39481 cggggctgtg ggcttttcgg gggggtcgtc aaacagcagg gcacagggca cacgggacag
    39541 accagttggg gggcagggaa gaaccaaata aatgcgtcta gggaagaatc gaagggaaac
    39601 acaagtcacc cagagggttt gattgaccga cggccagtgg gctgacgagt ggtgatgatc
    39661 gcggagcgtg caatgggctg ggggaggaga ggaagggaag ggggagagag aaccgtccgt
    39721 cacatttcca atatctgacc tggggggtcg gttttttttt tttttttttt tttttttccc
    39781 tctttttcct
//
