# Supplementary material for: Genome sequencing and physiological characterization of three Neoarthrinium moseri strains
Source: BMC Microbiol. 2025 Aug 21;25:526. doi: 10.1186/s12866-025-04274-z (PMC12369201; doi:10.1186/s12866-025-04274-z)
Supplement: Supplementary file 16 — Supplementary Material 16. [file 12866_2025_4274_MOESM16_ESM.zip › BiGSLICE/input/Nmoseri/TUCIM5827/JAFIMQ010000017.1.region001.gbk]

LOCUS       JAFIMQ010000017        21530 bp    DNA     linear   PLN 06-APR-2022
DEFINITION  Neoarthrinium moseri strain TUCIM 5827
            scaffold17_Wmoseri_TUCIM_5827, whole genome shotgun sequence.
ACCESSION   JAFIMQ010000017
VERSION     JAFIMQ010000017.1
KEYWORDS    .
SOURCE      Neoarthrinium moseri
  ORGANISM  Neoarthrinium moseri
            Eukaryota; Fungi; Dikarya; Ascomycota; Pezizomycotina;
            Sordariomycetes; Xylariomycetidae; Xylariomycetidae incertae sedis;
            Neoarthrinium.
COMMENT     ##antiSMASH-Data-START##
            Version      :: 7.1.0
            Run date     :: 2023-12-04 12:33:23
            NOTE: This is a single region extracted from a larger record!
            Orig. start  :: 89704
            Orig. end    :: 111234
            ##antiSMASH-Data-END##
FEATURES             Location/Qualifiers
     protocluster    1..21530
                     /aStool="rule-based-clusters"
                     /category="terpene"
                     /contig_edge="False"
                     /core_location="[10000:11530]"
                     /cutoff="20000"
                     /detection_rule="(Terpene_synth or Terpene_synth_C or
                     phytoene_synt or Lycopene_cycl or terpene_cyclase or NapT7
                     or fung_ggpps or fung_ggpps2 or trichodiene_synth or TRI5)"
                     /neighbourhood="10000"
                     /product="terpene"
                     /protocluster_number="1"
                     /tool="antismash"
     proto_core      10001..11530
                     /aStool="rule-based-clusters"
                     /tool="antismash"
                     /cutoff="20000"
                     /detection_rule="(Terpene_synth or Terpene_synth_C or
                     phytoene_synt or Lycopene_cycl or terpene_cyclase or NapT7
                     or fung_ggpps or fung_ggpps2 or trichodiene_synth or TRI5)"
                     /neighbourhood="10000"
                     /product="terpene"
                     /protocluster_number="1"
     cand_cluster    1..21530
                     /candidate_cluster_number="1"
                     /contig_edge="False"
                     /detection_rules="(Terpene_synth or Terpene_synth_C or
                     phytoene_synt or Lycopene_cycl or terpene_cyclase or NapT7
                     or fung_ggpps or fung_ggpps2 or trichodiene_synth or TRI5)"
                     /kind="single"
                     /product="terpene"
                     /protoclusters="1"
                     /tool="antismash"
     region          1..21530
                     /candidate_cluster_numbers="1"
                     /contig_edge="False"
                     /product="terpene"
                     /region_number="1"
                     /rules="(Terpene_synth or Terpene_synth_C or phytoene_synt
                     or Lycopene_cycl or terpene_cyclase or NapT7 or fung_ggpps
                     or fung_ggpps2 or trichodiene_synth or TRI5)"
                     /tool="antismash"
     gene            6677..7966
                     /locus_tag="JX266_005037"
     mRNA            6677..7966
                     /locus_tag="JX266_005037"
                     /product="hypothetical protein"
     CDS             6677..7966
                     /codon_start=1
                     /gene_functions="biosynthetic-additional
                     (rule-based-clusters) Peptidase_S8"
                     /gene_functions="biosynthetic-additional (smcogs)
                     SMCOG1075:alkaline serine protease, subtilase family
                     (Score: 215.9; E-value: 2.1e-65)"
                     /gene_kind="biosynthetic-additional"
                     /locus_tag="JX266_005037"
                     /product="hypothetical protein"
                     /protein_id="KAI1849076.1"
                     /sec_met_domain="Peptidase_S8 (E-value: 4.9e-31, bitscore:
                     101.8, seeds: 43, tool: rule-based-clusters)"
                     /transl_table=1
                     /translation="MAPKLSTLFTSLLVLAAPLAQAVAITKPSSTAADQFMGVPIANKD
                     ATDIVPNAYIVVYNKTFTDDEVNAHQLKITHLVKKRNLGKRGLQGKLLSTSVKTFAMSG
                     WRALAMEGDDLMMMDINSANEVAYIEADAYVKASALQSQTNAPSGLVRLSHAQTSGNAT
                     SAGYVFDDTAGTGITAYVVDTGVLTTHEEFQGRATMGFNSVNNVDTDENGHGSHVSGTI
                     AGATFGVAKKANIIGVKVLDADGGGTNSGVIDGLNFVASDAKAKGLSGKAVMNMSLGGS
                     KSAAVNAAVEAIAAAGVVPVVAAGNENQNAANVSPASSPNAITVGAIDQTNDRKASFSN
                     FGAVVDIFGPGVNVQSVGITSDSATDTLSGTSMASPHIAGLAAYLMSLESLTDVTAVSD
                     RIKELAGATGASVARNTRGTTNLIANNGNL"
     PFAM_domain     7199..7858
                     /aSDomain="Peptidase_S8"
                     /aSTool="clusterhmmer"
                     /database="35.0"
                     /db_xref="PF00082.25"
                     /db_xref="GO:0006508"
                     /db_xref="GO:0008236"
                     /description="Subtilase family"
                     /detection="hmmscan"
                     /domain_id="clusterhmmer_JX266_005037_0001"
                     /evalue="2.30E-36"
                     /gene_ontologies="GO:0006508: proteolysis"
                     /gene_ontologies="GO:0008236: serine-type peptidase
                     activity"
                     /label="JX266_005037"
                     /locus_tag="JX266_005037"
                     /protein_end="394"
                     /protein_start="174"
                     /score="125.6"
                     /tool="antismash"
                     /translation="TGITAYVVDTGVLTTHEEFQGRATMGFNSVNNVDTDENGHGSHVS
                     GTIAGATFGVAKKANIIGVKVLDADGGGTNSGVIDGLNFVASDAKAKGLSGKAVMNMSL
                     GGSKSAAVNAAVEAIAAAGVVPVVAAGNENQNAANVSPASSPNAITVGAIDQTNDRKAS
                     FSNFGAVVDIFGPGVNVQSVGITSDSATDTLSGTSMASPHIAGLAAYLMSLESLTDV"
     gene            complement(10001..11530)
                     /locus_tag="JX266_005038"
     mRNA            complement(join(10001..10123,10180..11401,11478..11530))
                     /locus_tag="JX266_005038"
                     /product="hypothetical protein"
     CDS             complement(join(10001..10123,10180..11401,11478..11530))
                     /codon_start=1
                     /gene_functions="biosynthetic (rule-based-clusters)
                     terpene: phytoene_synt"
                     /gene_kind="biosynthetic"
                     /locus_tag="JX266_005038"
                     /product="hypothetical protein"
                     /protein_id="KAI1849077.1"
                     /sec_met_domain="phytoene_synt (E-value: 4.8e-09, bitscore:
                     29.6, seeds: 8, tool: rule-based-clusters)"
                     /transl_table=1
                     /translation="MPSVKSILYYMFHPEQLRKVWHEPVYRRDPSKESDTLKSCFHYLD
                     LTSRSFSAVIQELNPDMLVPIALFYLVLRGLDTIEDDMTIPLEKKEPLLRGFDKLMKID
                     GWTFTENGPNEKDRELLVHFDDIIAELKKIKPNYYEIIEDITIKMGNGMADYAIKAENG
                     EGVETVAEYEKYCHYVAGLVGEGLTRLFVAGEWANPALNDRPELTESMGQFLQKTNIIR
                     DVHEDFEDKRRFWPTAIWSKHVDKWEDLFKPENREKALQCSSEMVLNSLKHADECLFYM
                     AAIREQSVFNFVAIPQAMAIATLELVFRNPAIFERNVKITKGDACQLMIESTQNLRVLC
                     DVFRKYARRIAKKNDPRDPNFLEISSACAKIEQFIETLFPTQDPKKIALVQKNSNSEDE
                     EKMDPWEGLILVGSVLLALFLISALMIGAAYLMGARFDKMFSGEPSSLVPAGSKPTTSL
                     LGDHDEL"
     aSDomain        complement(10333..11349)
                     /aSDomain="TIGR01559"
                     /aSTool="tigrfam"
                     /description="squal_synth: farnesyl-diphosphate
                     farnesyltransferase"
                     /detection="hmmscan"
                     /domain_id="TIGRFam_JX266_005038_0001"
                     /evalue="5.00E-138"
                     /identifier="TIGR01559"
                     /label="JX266_005038"
                     /locus_tag="JX266_005038"
                     /protein_end="374"
                     /protein_start="35"
                     /score="457.8"
                     /tool="antismash"
                     /translation="TLKSCFHYLDLTSRSFSAVIQELNPDMLVPIALFYLVLRGLDTIE
                     DDMTIPLEKKEPLLRGFDKLMKIDGWTFTENGPNEKDRELLVHFDDIIAELKKIKPNYY
                     EIIEDITIKMGNGMADYAIKAENGEGVETVAEYEKYCHYVAGLVGEGLTRLFVAGEWAN
                     PALNDRPELTESMGQFLQKTNIIRDVHEDFEDKRRFWPTAIWSKHVDKWEDLFKPENRE
                     KALQCSSEMVLNSLKHADECLFYMAAIREQSVFNFVAIPQAMAIATLELVFRNPAIFER
                     NVKITKGDACQLMIESTQNLRVLCDVFRKYARRIAKKNDPRDPNFLEISSACAKIEQF"
     PFAM_domain     complement(10486..11316)
                     /aSDomain="SQS_PSY"
                     /aSTool="clusterhmmer"
                     /database="35.0"
                     /db_xref="PF00494.22"
                     /db_xref="GO:0009058"
                     /description="Squalene/phytoene synthase"
                     /detection="hmmscan"
                     /domain_id="clusterhmmer_JX266_005038_0002"
                     /evalue="1.40E-36"
                     /gene_ontologies="GO:0009058: biosynthetic process"
                     /label="JX266_005038"
                     /locus_tag="JX266_005038"
                     /protein_end="323"
                     /protein_start="46"
                     /score="126.5"
                     /tool="antismash"
                     /translation="TSRSFSAVIQELNPDMLVPIALFYLVLRGLDTIEDDMTIPLEKKE
                     PLLRGFDKLMKIDGWTFTENGPNEKDRELLVHFDDIIAELKKIKPNYYEIIEDITIKMG
                     NGMADYAIKAENGEGVETVAEYEKYCHYVAGLVGEGLTRLFVAGEWANPALNDRPELTE
                     SMGQFLQKTNIIRDVHEDFEDKRRFWPTAIWSKHVDKWEDLFKPENREKALQCSSEMVL
                     NSLKHADECLFYMAAIREQSVFNFVAIPQAMAIATLELVFRNPAIFERNVKITKG"
     gene            13354..14302
                     /locus_tag="JX266_005039"
     mRNA            join(13354..13797,13853..14302)
                     /locus_tag="JX266_005039"
                     /product="hypothetical protein"
     CDS             join(13354..13797,13853..14302)
                     /codon_start=1
                     /gene_functions="biosynthetic-additional
                     (rule-based-clusters) RmlD_sub_bind"
                     /gene_functions="biosynthetic-additional
                     (rule-based-clusters) Polysacc_synt_2"
                     /gene_kind="biosynthetic-additional"
                     /locus_tag="JX266_005039"
                     /product="hypothetical protein"
                     /protein_id="KAI1849078.1"
                     /sec_met_domain="RmlD_sub_bind (E-value: 6.4e-18, bitscore:
                     58.6, seeds: 37, tool: rule-based-clusters)"
                     /sec_met_domain="Polysacc_synt_2 (E-value: 1e-07, bitscore:
                     25.1, seeds: 77, tool: rule-based-clusters)"
                     /transl_table=1
                     /translation="MTANGTSKNVYLIWGGKGWVAGHLEALLQAQGKEVYTTTVRMEDR
                     EAVKAVLDKYKPTHVFNCAGSTGRPNVDWCEDHKEETMRSNVIGTLNLTDCCFQAGIHI
                     TVFATGCIYHYDDAHPIGGPGYTETDPANFKGSFYSETKGHVEEVMKFYKNCLILRLRM
                     PVSDDLHSRNFVTKISKYERVVDIPNSNSILTDLLPASIVMAEHQDTGVYNFTNPGAIS
                     HNEVLSLFKEIIRPDFTWKNFSVEEQAKVIKAGRSNCLLDTTKLEKKLKEYGITVPEIH
                     TAYRQCFERMKAGGVQ"
     PFAM_domain     join(13387..13797,13853..13867)
                     /aSDomain="Epimerase"
                     /aSTool="clusterhmmer"
                     /database="35.0"
                     /db_xref="PF01370.24"
                     /description="NAD dependent epimerase/dehydratase family"
                     /detection="hmmscan"
                     /domain_id="clusterhmmer_JX266_005039_0003"
                     /evalue="6.80E-15"
                     /label="JX266_005039"
                     /locus_tag="JX266_005039"
                     /protein_end="153"
                     /protein_start="11"
                     /score="55.3"
                     /tool="antismash"
                     /translation="LIWGGKGWVAGHLEALLQAQGKEVYTTTVRMEDREAVKAVLDKYK
                     PTHVFNCAGSTGRPNVDWCEDHKEETMRSNVIGTLNLTDCCFQAGIHITVFATGCIYHY
                     DDAHPIGGPGYTETDPANFKGSFYSETKGHVEEVMKFY"
     gene            15573..17212
                     /locus_tag="JX266_005040"
     mRNA            join(15573..16952,17030..17212)
                     /locus_tag="JX266_005040"
                     /product="hypothetical protein"
     CDS             join(15573..16952,17030..17212)
                     /codon_start=1
                     /locus_tag="JX266_005040"
                     /product="hypothetical protein"
                     /protein_id="KAI1849079.1"
                     /transl_table=1
                     /translation="MVADTAYYDALGVKPTATDIEIKKAYRKLAILHHPDKNPDDPTAH
                     EKFQVIGEAYQVLSDKELRAAYDKYGKDSAKPGDGFVDPAEFFSSIFGGDAFIDWVGEI
                     SLMKDLTATMDITMSGEEEEEAAAAAAAAAAGGDDEFPGTEDAMRESAKESAATDAKAP
                     AAEPKVPAVHVEEEKETKKAEAASAGTAPEPAAPPPYKREKSPAPSGASTPSRHAIPIR
                     PALMDRPSDDTHLAGQTEEEKELRKKEKKKGGLSKEQREQLAAYEKERAKIREERVSNL
                     VQKLQDRISVWTETDKGPDVTHAFQEKIRIEVENLKMESFGLDILHAIGQVYMSKATGL
                     LKSQKFLGIGGFFSRMRDKGTLVKDTWNTISSALDAQQTMEEMARLEQAGGDDWTDEKK
                     VEYERRVTGKILTAAWRGSKFEIQSVLRDVCDSVLNDKKVPLNKRLERAQALVLIADIC
                     SKAQRSPEEEGEYMAFEQLVAEAAIKKEKEKDSKKKGKEKDKKHDAHEPEPAEAANLPR
                     EKS"
     PFAM_domain     15591..15776
                     /aSDomain="DnaJ"
                     /aSTool="clusterhmmer"
                     /database="35.0"
                     /db_xref="PF00226.34"
                     /description="DnaJ domain"
                     /detection="hmmscan"
                     /domain_id="clusterhmmer_JX266_005040_0004"
                     /evalue="5.50E-26"
                     /label="JX266_005040"
                     /locus_tag="JX266_005040"
                     /protein_end="68"
                     /protein_start="6"
                     /score="90.6"
                     /tool="antismash"
                     /translation="YYDALGVKPTATDIEIKKAYRKLAILHHPDKNPDDPTAHEKFQVI
                     GEAYQVLSDKELRAAYD"
     PFAM_domain     join(16392..16952,17030..17083)
                     /aSDomain="DnaJ-X"
                     /aSTool="clusterhmmer"
                     /database="35.0"
                     /db_xref="PF14308.9"
                     /description="X-domain of DnaJ-containing"
                     /detection="hmmscan"
                     /domain_id="clusterhmmer_JX266_005040_0005"
                     /evalue="4.10E-77"
                     /label="JX266_005040"
                     /locus_tag="JX266_005040"
                     /protein_end="478"
                     /protein_start="273"
                     /score="258.5"
                     /tool="antismash"
                     /translation="REERVSNLVQKLQDRISVWTETDKGPDVTHAFQEKIRIEVENLKM
                     ESFGLDILHAIGQVYMSKATGLLKSQKFLGIGGFFSRMRDKGTLVKDTWNTISSALDAQ
                     QTMEEMARLEQAGGDDWTDEKKVEYERRVTGKILTAAWRGSKFEIQSVLRDVCDSVLND
                     KKVPLNKRLERAQALVLIADICSKAQRSPEEEGEYMAFEQLV"
     gene            complement(18170..18535)
                     /locus_tag="JX266_005041"
     mRNA            complement(18170..18535)
                     /locus_tag="JX266_005041"
                     /product="hypothetical protein"
     CDS             complement(18170..18535)
                     /codon_start=1
                     /locus_tag="JX266_005041"
                     /product="hypothetical protein"
                     /protein_id="KAI1849080.1"
                     /transl_table=1
                     /translation="MASVIQFFIRLGFTAPTQAQLSEWDQYLCLSHPNGSDIHLRQLGT
                     DEEGWLVPTKNSFGIYVYSEDVEALGVDFADEIIEAGKKPEVKEWGLLEFSVNGPDGCL
                     VRVGWPADEIEKKKAAA"
ORIGIN
        1 tccaaacacc agagcaccaa ccgtctttga tgaggaaata ggggttcaac ggaggtacag
       61 gcgaatctag gaacgatgtc agtatggagc accgtttccc tccgtccctg gagcaggaat
      121 acttacctag atccacgtaa cggatccgca agagattcac cgactttaaa cgctccagac
      181 atcggatacc cccaagcacg agctgctcga atgcactgat gaagtgcatg tctgtgatgc
      241 ccgagccgga ctcattccac tgcgcattct gacggcagca gttcttcacg gtgatatcga
      301 tagtctttag tcgggtcgtc cgaggatttg aatatctggc aagcatgtcg aagaaagtat
      361 ggcatacacg cccggtgtat gacagatgct ccagtgtgct ggccgccttg gccatcttgt
      421 cgcaccagtg aagctgctcg cacactttca ggtagtatgg cgggcatgtc atctcacggc
      481 ggtagtcggt ctctagactg aggttgagct tggtgatctt ggggtccagg atctcgaggg
      541 tgcctgccat gctcagatag ctcttggact tgggcttggc gtacgtgcca tgccactcct
      601 ccaggttcgg aagcgcgttg gaaatgtact cccagtcctt gtagtgccga atgatgttcc
      661 actggctttt gatgatcaaa gtgcggaccg tcttgacctc tggcaactct ctcatgtgcg
      721 acgaagtggt ggggagagtg aactggaccc tgggcgcctt cttgcgctcg ccgccttcga
      781 gggtcatcac ctgaacttcg gaaaacgagt tgccaacgag gaagaagact tcttccaagg
      841 tggcattgtc cgtgggcaac ccatactgcg cgctggagat tccctctggg gagacggtgg
      901 ggagggccag cgaggaattc gtagggaagg gcgtgttgaa cttgggctga aagacgggaa
      961 accatatctc gatgtgcttg acaaagtccc tcaggtgctg gttggcggta aagaactgca
     1021 ccacctcgtt gcacccagag acggtggcct tgaccttgat gtgccgaaac aaacgtgcct
     1081 gcaccaggta gcgccacagt ggtgtgacca gggccaagtt ggacaactcc ttcctcctcg
     1141 agtgtcgcaa ggcggtactc caactccggg cattgacgct cgggatgctc agcgagctcg
     1201 gcgacgtggt cgaaacacga tacccaaaca aatggtccag gacgcactcg tggatctcgg
     1261 ccggcagggc gctcaggccg agcagaggtt gctgatcgat ggtcggggtc gcagccgggc
     1321 tcatggccat ggcatcgtca gagcagtcct ggcagtcggg ctgacaatgc agacagcgaa
     1381 tgtcggtctg gccctgttgt gcattcggga acggagtgct gctaggccgc gtcggcggta
     1441 cgaagtcctg gggttttgcc tggtcgagag gtgggctgga cgggcccggg gtgacaggcg
     1501 tagaggttgt cgtcatgata gcggccagtt cggtcgtcgc agagccctcg ttatcgtcat
     1561 cctcatcgcc atcaatcgac atatcccgct gtagataggc gccagtccgc ggcatgtgaa
     1621 tggtgtgcgc gtgcgagggc gtctcgaaag aactggagcc catgccatgg tcgtcatccg
     1681 cctcgaagat tgccgaagtc cgcttgccca tcatcatcgt cgtcgtcttc tgcttcttcg
     1741 tcgggtgcta ttcctccagg tccggaggtt cgcttcgcat gacagaccgc ggaggatggc
     1801 gagtggccct tgctcgctgt cggccaagag gggatgatac ggctgctgcc gctgcaaatt
     1861 atgccgggca aagaaggacg tggcaggcaa cagtcctcac tcgacaggcc aaggcgtttg
     1921 cagtgtacgg gagggcgagg atgaagccgt ggctgtggta gtggtcgcgt gcaggccaca
     1981 gaggagatag ggtcaccgag gataatggaa cgggcaccgg cgggtcgggg cagacagaga
     2041 aatccaactg caggcccttg ggtactacgc tttctcaggc ggtcacgggt gggacgaaag
     2101 ttgtccgagg gcaggccgtg agaaattgct gcgaaatttg actattgatg ggggccccag
     2161 atcaatgcgg ttacagaaag tgagttgcaa tttcggcggc cgcgaaaagg tgcagcgcgg
     2221 tgcagtgcag tccagcgcag tccagcgcag cccagcagtg cagtgcgaac agtgcggtgc
     2281 gctggtggca gtcaagcggg cggcggacag cgagaatgat ccgcagcgtc gggactagtc
     2341 aatcaacggg ctgggcttca agactgcagg ccagcgctga cctcgcatgg aatgtgatgg
     2401 gatgggacgg gggccagacg ggggaatcgg ggggatggtg ggcagtgggc aacgaacagg
     2461 ttggcccaga gtggcatggg aatgggacgg gacgggacag atgtcggagg ggcgcggcct
     2521 tttgcagcgc ttcgctcgcc agatcggggt caactctcat caatgcgctg ggccctctgg
     2581 gaaatttccc tggaagtgag cacccgccct ggaacctgga agcctcgaca acgcagtgga
     2641 gggcagcggg cagcgggcag cgggcagcgg atgaagcgca acggctgtcg aggcgccaat
     2701 tgccaatggc ccattcaaca acagcccata tggattggat aacactgggt ccgtcttcca
     2761 gcccgagagt tcactcactt aggtaatgcg cccgggctcc ttgcaattag actctgcagc
     2821 cgctctctgc tgagcgattc agtactatct ccctcgcagc cacctgtcgc gcagtgctcg
     2881 ttagcacact acccctccgc ccgggtgctt ggaccgagaa tcgagaatag actctccgtg
     2941 actctctcga cgagtcatta cgcgccggta acgcgatctg tgttccaaca tgggacggcg
     3001 gtacatcagc attctagtca gggtcagcgc tgattatttc tggctgtgtg tgtctgcatc
     3061 tgggcaggga gatctgcaca gccgcctggg ttgggctgtc ctgcagtctg tctggcagtg
     3121 caggcgggtg ggctgagcga gccatgtagt tcatgcatac atagatagcc agtgcagcca
     3181 ggtctcgtga ctacaagcaa gcaagcaaat aaccaaccaa ccaactaccg taccgcactt
     3241 gaatccattc tccattctcc atgacgtccg ttgggtgttg acacacccca gggtcttgat
     3301 tggcaaccgg tgggtgccca ccgcagttgc ttgcttgcat tcagaaaatg gagctctttg
     3361 tctttgctgg caccagccac ctgggctgtt gctaaacggg ccccgacaca aacacgctgc
     3421 cgccagacgg attggttgtg gcattgccat gtcagttgta aacgtcgctt ctcgccaaca
     3481 ttcatgccat cttccatcca tattccggca gatcgcaaac ccttcccgca tacctagcgg
     3541 ccattgacaa gtcagcagtg gcaaaggtag gcccagttga tgtacagctc cgtaagccgc
     3601 gatcgcagct ctttcaacaa actatcatct ttccatattg gcggttgggc catccgaggg
     3661 gatttgtttg aggttgagaa gttgggttat gcgggccgca ccgcgcaata tgtctcactc
     3721 gaacctgcac gcgagacaat agaaaaaaac cctaattcaa ctaggacaca gtggaaagat
     3781 actggatact taacagaaaa acgaacgaac cgagaaggaa ttaggagaaa aggcatcgta
     3841 aaagcaaaac atcggtgaca gtgaaagccc ttgaccaaat ggcgacatcc tcaagcctgc
     3901 gcatggtcca catggtatag gatgcaacgt ttgcgggaca agccaaaaac gagaagtgtg
     3961 tgcaaaagca gctcacatga atgaggatgc ggctcaaatg cagacggctg ccgtcccttt
     4021 acaggcgcat tacatcccag aaatcgaaga cgccacgaga tctccggtcc gagcttgagc
     4081 ttgagctgat tccaaagtgg aatgcccgaa tggcgtggca atcagaggcg caaattggta
     4141 gatcttaagc gagcccgaga tatattgcac agctcgccca tgcatctcca catgaggctc
     4201 ctggctagtc tgggcacttt ggatgtcgcc gcttccggta tcgacatgct gggaactatt
     4261 ctgtatacta tcgttctccc gaagccatct ccgcaaggat cgtctcttct tcaatagggt
     4321 cttgacatgt gtggatgcga tcttgatctt gaccagggca ttagttcagc caaactatcc
     4381 gccaagctct ggcacgcgtt gatccactcg ccttagcatg gaggcgactg ccatacaaac
     4441 tggccgcgag atagagggtg agtgtgtgcg agtgcgtttc aggcaatttg agagtgtgca
     4501 gtcagtacat tccgacttac aggaactagt cgttggcgag tttcccaatt ttcgtggcta
     4561 ccctatagcc gtagccaaag attctccgaa tctggtttgc ttgaagtaaa ttgagggttt
     4621 gtagtagtac ctagttgctt gcgtctgatg gccacctcta gcattggact actgtttaag
     4681 cataccactt cggttgcgat tccgaggcat tgatcaccgt tgagcaccgc caggtcgacg
     4741 agatcctcga atttcggctg acaccaaatg ttccccaaga acgtcacttc gtcccatcat
     4801 cgagacctat cacaaatgtt tctaagcttg ttcccatgct tacttttctc tcccaggagc
     4861 agggcgccaa gtttcatccc cgacaaggag gcttctgagc caatcagacc cgtcgctagc
     4921 ccagccgagt tgaaacgggg gctactgttt ctactcagtg gggaccacgg accccaaaag
     4981 accattgccc accctggccc tgagcgcact tccagatttg tctagcgccc gccgctcgct
     5041 tttagaagag cctcctcacc acccagggat catgttccag ccaagccttc ttctgtacga
     5101 cagcacgacc ctaagcagcg atcctgagat cttcccaggg cctgccgccg ctgacattcc
     5161 tcctgttgac gttgcctctt gttttcatgc tcgcatgtct attcctggct gcgacactct
     5221 gtggctcatg tgctctgcgt gtatgcctgc gggcccgtga ggctcgctcg ctgtttgcta
     5281 ccaccctttg atcccacacg ccatcggaga aatatgtctt cgcctcgccg cgccctgggt
     5341 tccccggact gctcgacctt ggctgctgcc atatacggcc aggcttggct ctgcctcaca
     5401 aatccaggaa ctcgtaccat ggcctctgct tcaaacaact gcacatgcct gggctagggg
     5461 ggcacgtcaa cgcgaggatc tgaagcatcg gggagttatt ccactgctca gaatcccccc
     5521 gccggtgcca gacttacgca agccagctac gctatccatt gccgttcaaa cggtatttcc
     5581 aacgtgcttg ttctggccag aaggtgcaag cgatatgtgc tgctcaggcg tggagaaatt
     5641 tgctgcttca cgattcagta tctgcaagtc atttgtcgtg gcccgtagcc accaccgttt
     5701 gcgggtcccg aacccgggag gcggcaagtc cccagattca tggcctgcgc agctacatta
     5761 ctcaggagca agcgtaggca ccgcgagcca gccgggtaaa gagctcgcag aggctcacat
     5821 gatgcgttca ggttcgcgga gtcggtggtg ttcatttcac gagattgcgg ttcactatgc
     5881 gcctccgccg ccgagccagt aacacaaggg ctgtctggga ttgaagcggt cgcaccccaa
     5941 gacaggcatg tagtggtgga tcgccgcggc agttccaggg gtcccgtttg acttggcgac
     6001 taagcatgca ttggttagcg cttggcgccg cgccaaacac cacttagctg cccagattcg
     6061 tacctcgact agtggagcgg cccagtcatg aagacccatt ttcatgcctc gacgcaggta
     6121 cctagacacc cacgacgggg gactggtgct tgcgcgacgg gcacgacggg gcaacttggc
     6181 ccccccagca gatctttgcc aatccacgag atggatccct ttaaaggccg gaggactcca
     6241 ggtttgatat ctgcattctc tcctcttcag tctcttgtcc ttctcgcgag tatccgtttc
     6301 gattcgttac gtgcgtgtat cttggagagt cgtcaaggag aacatcgtat attgttctcg
     6361 atcaccttga cattccccat tgttccacca cacttctttc atcttacaca ctccctcccc
     6421 ctccctattg ttccagtccc tcacttgggc ccgacagtgt ataccacttc acacacacat
     6481 tctcgcctgg agccggaaat aattcttagg tcgaccctca gtgtcgtcta cagtctgatt
     6541 ctcttggata ttctcttcca catcaaggac tcgaaccatc tgaccagttc gacgacatcc
     6601 caatttcact tcaacctgtc tggtacaaca cggaatatta ccaattccat tttacacgat
     6661 ataacttgta tccaccatgg cacctaagct gagcactctt ttcacctcgc tgctggtgtt
     6721 ggcagcaccg cttgcccaag cagttgccat caccaagcct tcgtctaccg cggcggacca
     6781 gttcatgggt gtaccaatcg ccaacaagga cgccacggat attgttccca acgcctacat
     6841 tgtggtctac aacaagacct tcactgacga tgaagtcaac gcccatcaac tgaagatcac
     6901 ccacctggtc aagaagcgca acctgggcaa gcgtggcctt cagggaaagc ttctgtccac
     6961 cagcgtcaag acgtttgcca tgtcgggatg gcgagctctg gctatggagg gtgacgatct
     7021 catgatgatg gacatcaact cggcaaacga ggttgcatac attgaggccg atgcctacgt
     7081 caaggcctct gctctccagt cccagaccaa cgctccttct ggtttggtgc gcttgtcaca
     7141 cgcgcagacc tctggtaacg caacgtcagc tggctacgtt ttcgatgata ctgccggcac
     7201 gggtatcacc gcctacgtcg tcgacactgg tgtcctgact actcacgagg agttccaggg
     7261 acgcgccact atgggattca actctgtgaa caacgttgat accgacgaga acggccacgg
     7321 ctctcacgtt tctggaacca ttgccggtgc cactttcgga gtcgccaaga aggccaacat
     7381 catcggagtc aaggttctcg atgccgatgg tggtggcacc aactccggcg tcattgacgg
     7441 cctcaacttt gtcgcctccg acgccaaggc aaagggcctg agtggcaagg ctgtcatgaa
     7501 catgtccctg ggtggctcca agtctgctgc cgtcaacgct gccgtcgagg ccattgccgc
     7561 tgctggtgtc gtccccgtcg tcgctgccgg aaacgagaac cagaacgctg ccaacgtcag
     7621 ccctgcctcg tccccgaacg ccatcaccgt cggtgccatc gaccagacca acgaccgcaa
     7681 ggccagcttc agcaactttg gcgccgttgt cgacatcttc ggccccggtg tcaacgtcca
     7741 gagtgttggc atcaccagcg actcggccac cgacaccctg tccggtacct ccatggcctc
     7801 gcctcacatc gccggcctgg ccgcctacct catgtctctg gagagcctga ctgatgtcac
     7861 cgctgtctcg gaccgcatca aggagctcgc cggtgctacg ggcgccagcg ttgcccgcaa
     7921 cacccggggc accaccaacc tcattgccaa caacggcaac ttgtaaaatc acatccacca
     7981 atccttacca tgtcaaaatc aatttacaag cgggttcatc gtcatctcca tcattctgcc
     8041 taccaatcat tcagcgtcgt cgttttttat atcacatcca acaaacattg gttttacgcg
     8101 ggccccaaag cagcatcttt gcgagagccg ccacgtcgtt ttttgcatca aagaggaaag
     8161 atttcatggg gaagagacgc tctttcggca ttccaaaccc cgccttgggg ccgtgatggg
     8221 ccaccaagat ggacaaggag gagaggagaa gacaaagtag acgcagagca gataaaacga
     8281 gagagcgacg tcccctgcgc cggcggcgtt ccgggcgaaa aatctacgat atagaagtct
     8341 agccattttt tcaatcgact gtgcatattc atcgaggtag acttaatacc aagtatatac
     8401 ccaagaagta cgaaaaggaa accttagctt ttggtgaaat ggtatcttga ctgtggtatt
     8461 ctgtccgtgt agacgtcacg actcgatcat ctcacgaatt tggacctcgc aaccttgcca
     8521 cgtctgtgca tttcccacgt gctgcaggaa ctctgctcgt ctttgccaca cgccaactct
     8581 aatttgtcat gttgagctgg acactgagtt gggacctgcg taccaaggtg gggagagaac
     8641 aagccctacg aatcctcccg agagcctcac gcccaagcct caccgtcgtg ggcagttcgg
     8701 tctgtaattt cactgcaatt taagcctatc cgaagggcat ggcatttgcc gcccccaaat
     8761 cgtaagcaaa gttccgcaga acagctcatc aatgtcgctt aaacccctct cccgagcaca
     8821 ccattcctaa cgtgctccaa cgggcatcaa aggggcaaag agggagactg tgactaagag
     8881 agcaagaaag gaccgaaaga ccgagccccg agtgcctaac caacccactt gccgatctgc
     8941 agacggacgc aacggttgtt ggaggacggg cggcgggctt tgcgtgtccg ggatcaaacg
     9001 cgcaacgcgc aagcaacttg agacgagaca gctgtgaggg agacgctctg ctcttggcgt
     9061 tatgaaaaca gaaatccgcc cccctacgaa tgcccagggg ggaagggggc gaaaagtgtg
     9121 gagaagctcc tgagcatcgg attgatttga ttttgtagtc agcacaatag gaccgcgagg
     9181 acgtggaacg cataatgcaa aaagttgatt gaattctttc tcctcattcc taccctacct
     9241 aagggaggcg caggcagtcc tgggtttgga gtcaaaccag tgagctatct aggatggcca
     9301 aagacgacgt cacattgctc ggttgctttg cggtgggatc gtggctctgc gtttcaggga
     9361 cgagtttgtg tggaagggtt ggaggtctac ataggacttc acggagttgc atacagacac
     9421 aaaacaagca ttgcggcccg tcgcaggaac tttgatggga aatcctccaa cgaggataag
     9481 gtatgtccgc gatccaaggc gctcagccca tcccacagaa aaataggagg agccaaacac
     9541 cgagtgccta cgacctcatg aggtcggtac tcctcgcgtt tcaatatcag cacttctcgg
     9601 cacaaccaca gtcattagga ggactgaatt gtaatttgac atccgtgcta ggtccgttcg
     9661 ttccttggac aaggtcttct ctccctccat tcccggcttc cctgtcggct tgatgcatgc
     9721 agtggctgtc acaagaagat cagtcgagac aaacggagct ggcatacacg catacttccc
     9781 aggcgtgttc tgcgtggtat atattaaaat tcattagttg tcgttgctta gaccgattat
     9841 attcgaccgc gagatctcat atgtaagtga ttaggccctg aaggctgccc taatccattt
     9901 ggcccggcag cccagcctcg tcgcggcccc gaaatgcaga gaatgcctca gggatgatgc
     9961 gccaagaccg aagaagaaat cattagtata cacgtcataa ctataactcg tcgtggtctc
    10021 cgagtaatga tgtcgtcggt tttgagccgg ctggcacgag gcttgacggt tctccgctga
    10081 acatcttgtc aaatctagca cccatgaggt atgcagcgcc gatctgagcg aaaacgttag
    10141 tctatacaac gcaaccgaca gaggggacat gtcactaacc atcaaagctg aaatcaaaaa
    10201 caaagctagc aacacggaac caacgaggat gaggccctcc caggggtcca tcttctcctc
    10261 gtcctcggaa ttggaattct tctgaaccag agcaatcttc ttggggtctt gtgtggggaa
    10321 cagagtctca atgaactgtt cgatcttggc acatgcggag ctgatctcga ggaaatttgg
    10381 atccctgggg tcgttcttct tcgctatcct cctggcgtat ttccggaaga cgtcgcagag
    10441 gactctgaga ttttgtgtcg actcaatcat gagttggcaa gcatcgccct tggtgatctt
    10501 gacatttctt tcgaagattg ctgggttcct gaacaccagc tcaagcgtgg cgatagccat
    10561 ggcctgggga atggcgacga agttgaaaac actctgttcg cggatggcag ccatatagaa
    10621 cagacactcg tcggcatgct tgagcgagtt cagcaccatc tctgagctgc actgcagtgc
    10681 cttctccctg ttctctggct tgaacaagtc ctcccacttg tcaacatgct tgctccagat
    10741 ggcggtgggc cagaagcgcc gcttatcctc gaagtcttca tggacatcgc ggatgatgtt
    10801 ggtcttctgg aggaactgcc ccatgctctc ggtgagctcg gggcggtcgt tgagcgcagg
    10861 gtttgcccac tctccggcga cgaacaacct tgtcagaccc tcgccaacca ggccggcgac
    10921 atagtgacaa tacttctcgt actctgcgac ggtctcgact ccctcgccat tctcggcctt
    10981 gatggcatag tctgccatgc cattgcccat cttgatggtg atatcctcga tgatctcgta
    11041 gtagtttggc ttgatcttct tcagctcggc gatgatgtcg tcaaagtgga cgagcagctc
    11101 gcggtccttc tcgttggggc cgttctcggt gaaggtccag ccgtcaatct tcatgagctt
    11161 gtcaaagcca cggagaaggg gctccttctt ctcgaggggt atcgtcatat catcctcaat
    11221 ggtgtcaaga ccgcgcagca cgaggtagaa cagggcaatc ggcacgagca tgtcaggatt
    11281 cagctcctgg atgacggccg aaaagctccg gctcgtcagg tcgaggtagt ggaagcatga
    11341 tttgagggtg tcggactctt tcgagggatc acggcggtag acgggctcgt gccagacctt
    11401 cctgtaagga gggggttagc agagtgctcg gccgagcgac gagggcgcgg gcgcagactt
    11461 gccattgtat catggaccgg agctgttccg ggtggaacat gtagtagagg atgctcttta
    11521 cggaaggcat ctttgcgtac tgtgataaaa actttcttta aaatattttt tttctggacc
    11581 gcaaaggttc agggggttga gggcggaaat tgcaaagtgg aactttgcgc gggcagctca
    11641 gaagctgcgc aagtcgttga ggactgatgc aggcgcaggg agggtccttg gggagcgcgt
    11701 cggggaagca aaggaggttg cctggcaatc aagaaagacg gtctatttcc ccgtcagttg
    11761 ttgtagcgga caggagaatt atcacgtcgt caaagtccgt ccccggtagc aaggagtcga
    11821 cgacggatta atttcatccg ccaacgcgcc gtggcccaag gcccgttatt tagcctgtag
    11881 ctgatcagca ggcggttggg cgggctgccc aggaccgtca ggggccctct gcaccccaag
    11941 caccctgaag cccgcggggg ggggcctgct ggcaacttgg gtctttactg catcgggcac
    12001 tggtgcagca ctcaacgccc cgtccattgg ccaatggcca caccgaagag tcggttaaca
    12061 tccgggcgca tgtattgcgt atgtgcatca tgatgccgta catacatgta catttatacc
    12121 taggcgtgct atactttcgc tgcacagctg atgaagaaaa gaatgctatg gatagatgcc
    12181 taaagtcgca ccagcccatg gctggcatta cacctgagat acagcaactt gcagcgcagc
    12241 aatccaatac aagaccgtgc ctgatgcaga ctccagtcag gagtggctga cactggacaa
    12301 ggacaagcct gcgtgctgcc atcgtactgc ccgcatctac ttcagccgtc tcataggaca
    12361 actgcccact gcacctctac cgggcatgca cacacagttt tgggcattca catttcagtg
    12421 gttggtgtgt cgcactgcgt ccgtatctgt gttgtacact cactatggtt cgcggggtta
    12481 ataatgcagc gtggaaacta gttgcgcggc tcccatgtgg ctcgatcctt ttcgcgcacc
    12541 tagcggcagt ccctacatcg aatgcgactc cgacagtctg gggtgaatat ggccaagcac
    12601 gactgcatct ttatactgcg atgtccaagt aggtaggcat gcatacagga tgggcggcgc
    12661 agcaagggct tcggggaccc gtgttccccg ggactcggtt ggtcgctctc ggggcggtga
    12721 aagtaattgg atgcgacaat ccctttcctg gttgacctac ccgacacaag taattgaact
    12781 tagttcgctc cccgtgcaca tccagttgtt agccgtagct gccgacgtcc cgtgttggtg
    12841 aaaaggtgca actgcaactc ccagtcgcta cagaccagac catggatagc ttcaaggttc
    12901 cccgcctcga cctgatcatc aatccgcaaa gaaagagagg gcgctcgggc gagaccgcgg
    12961 tcctgccatt cttgtcttga caacttgcca gctttgacaa tatcccgcaa agcaagcaga
    13021 caccacgaaa gaagcaacgt gctgcgcatt gtgcttggtc aatcaagcgc agaacggagc
    13081 tatacgcgtc cccagaccca cccggccagc gaccgccacc cagacgacca tttgagtgtc
    13141 tcaccctcgg tggaactaca aaggtgagac ctgcgtattg ctttcccttc cgcttcatct
    13201 cccctcagct ggcctgtgtc tataactatc cgtcgttctg tccgtcctct ccattgtcgc
    13261 gcgctgtcgg ccgaacccgc aagacttaca caagctcccc cagataccat actgtccacc
    13321 gcggtccccc ccggacacaa ccacacgaac acgatgacgg ccaacggaac ctcgaagaat
    13381 gtctacctca tctggggagg caagggatgg gtcgccggcc acctggaggc cctcctgcag
    13441 gcacagggca aggaggtcta caccacaacc gtcaggatgg aggaccgcga ggccgtcaag
    13501 gccgtgctgg acaagtacaa gcccacccac gtcttcaact gcgccgggtc gaccggacgg
    13561 ccgaatgtcg actggtgcga ggaccacaag gaggagacga tgcggtccaa tgtcatcggc
    13621 accctcaact tgaccgactg ctgcttccag gccggcatcc acatcaccgt ctttgccacc
    13681 ggctgcatct accactacga tgacgcccac cccattggcg gccccggcta caccgagacc
    13741 gaccctgcca acttcaaggg cagcttctac tcggagacaa agggccacgt tgaggaggta
    13801 agctccccgg atgggtggcg tgccagatgc ccaactaacc tcccttcttt aggtcatgaa
    13861 gttctacaag aactgcctca tcctgcgtct gcggatgccc gtctcggacg acctccactc
    13921 tcggaacttt gtgaccaaga tcagcaagta cgagcgcgtc gtcgatatcc cgaacagcaa
    13981 ctcgatcctc accgacctcc tccccgcgtc catcgtcatg gccgagcacc aggacacggg
    14041 cgtctacaac tttaccaacc ccggtgccat cagccacaac gaggtgctct cgctcttcaa
    14101 ggagatcatc cgcccggact ttacctggaa gaacttttcg gtcgaggagc aggccaaggt
    14161 catcaaggcg ggccgaagca actgcctgct ggacacgacc aagctggaga agaagctcaa
    14221 ggagtacgga atcaccgtgc ccgagatcca cactgcctac agacagtgct ttgagagaat
    14281 gaaggcggga ggggttcagt agacacatgc cgacaaacaa aagggggcta agggcatgca
    14341 agcgggcata ttttcttcac gacatctccg cctggagaca tgtagttgga cttttttttt
    14401 gctgaaaagt gcttgagcag caattgaaac gtcaactcgt aatgaaataa agcagaaacc
    14461 aaagccacca agaattttcg cgtccgagtt tgattaggag tgcctcagcg aaagggtgac
    14521 cggaaagccg ctgtgatata ctccgtccag ttatcccaat ttaggcgcgc agcgtacttt
    14581 tagatacgta tgacccgtgg tattataacg gatctgatcg ttgaccagcc tgtgattttc
    14641 tgaggcattc aatcaatagc tatgatgttc ccaagtcggg ctctctagta ggactattga
    14701 gaggtatgca tgcacgtggc tttgaagcgc cttgatacga actcatagtg gggtccaggg
    14761 tcctgcctgt cctggcaacg caacgcaaca caacgcgtgc cccgcgctat cacaagctca
    14821 gtccagtcca cggtcgggct gggtgttgtt gattttgctc aggcggtgag ggaacccaaa
    14881 cacttggtac tggatataga aaccctgggt atctaggaca ttgtttacgg taaaacacca
    14941 actacgtagt atatacaacg cacttgggac cagtcgatat tatatgcgaa cttcttcggg
    15001 tcacatcaga tcgagcttgg acaagtggca tcctgcaccc acccattact gatgtctgaa
    15061 aagttggtcg gtattgcgca gaaaggcccc caggcttgac gtaatccccc cggggcccag
    15121 ccaaggctgt gccgtgctgc cgatcctcag gcggccaatc gtccggattt gcgatgggtg
    15181 acaaaacatc gatgggataa acagtgactg gtcatctttc tcctgctgaa cttacttggt
    15241 atcttttctt ttcttttccc ttggacactt gttcacatcg ttccgccaga cagcacctca
    15301 gagtaccaaa gtacaacttg tatttgatta tcccaagcgc caccgggggc cagcaacggg
    15361 agccttggaa gctaagcccc acgctgatta gctgtacatc catagtgtcc ccccccaaat
    15421 cgcgggtcat cgtgggaaaa gaaattcggc gcattcgtca cccgaccccg tcgactacgc
    15481 gataaaccca aggctcacac cgcggaagag cacagataag acaccagaga gcgcgagtga
    15541 gcgagagtga gagaggacat acaccggcag acatggtggc agataccgca tactacgacg
    15601 ccctgggcgt caagcccacc gccaccgaca tcgagatcaa gaaggcctac cgcaagctgg
    15661 ccatcctgca ccacccggac aagaaccccg acgaccccac cgcccacgag aagtttcagg
    15721 tcatcggcga ggcctaccag gtgctgtccg acaaggagct gcgcgccgcg tacgacaagt
    15781 atggcaagga cagcgccaag cccggcgacg gcttcgtcga cccggccgag ttcttctcca
    15841 gcatcttcgg gggcgacgcc ttcatcgact gggtcggcga gatcagcctg atgaaggacc
    15901 tgaccgccac catggacatc accatgtccg gtgaggagga ggaggaggcc gccgctgctg
    15961 ccgccgccgc cgccgctggc ggtgacgacg agttccccgg caccgaggac gccatgcgcg
    16021 agagcgccaa ggagtcggct gctacggacg ccaaggcccc tgccgcagaa ccaaaggtcc
    16081 ccgccgtcca cgtcgaagaa gaaaaggaga cgaagaaggc cgaagcggcg tctgcgggca
    16141 ctgccccgga accggctgcg ccgccgccct acaaacgcga aaagtcgccc gccccgagcg
    16201 gcgcatccac cccctccagg cacgccatac ccatccgccc ggccctcatg gaccggccga
    16261 gcgacgacac gcatctggcg ggccagacgg aggaggagaa ggagctgcgc aagaaggaaa
    16321 agaagaaggg gggtctcagc aaggagcagc gcgagcagct ggccgcctat gagaaggagc
    16381 gcgccaagat ccgcgaggag cgcgtgagca acctggtcca gaagctgcag gaccggatca
    16441 gcgtgtggac cgagacggac aagggccccg acgtcacaca cgccttccag gagaagatcc
    16501 ggatcgaggt cgagaacctg aagatggaga gcttcggcct cgacatcctg cacgccatcg
    16561 gccaggtcta catgagcaag gccaccggcc tgctcaagag ccagaagttc ctgggcatcg
    16621 gcggcttctt cagccgcatg cgcgacaagg gcaccctggt caaggacacc tggaacacca
    16681 tctccagcgc gctggacgct cagcagacca tggaggagat ggctcgcttg gagcaggccg
    16741 gcggcgacga ctggaccgac gagaagaagg tcgagtacga gaggcgggtc accggcaaga
    16801 tcctcacggc ggcctggagg gggtccaagt tcgagatcca gagcgtgctg cgcgacgtgt
    16861 gcgacagcgt cctgaacgac aagaaggtgc cgctgaacaa gcggctggag agagcccagg
    16921 cgctggtgct gatcgccgac atctgctcaa aggtatgtct tctccggtcc cttcttgaaa
    16981 aggaagtaag taagcacaga caactaacac ctccgttccc ctttcacagg cccagagatc
    17041 gcccgaggag gagggcgagt acatggcgtt cgagcagctc gtcgccgagg ccgccatcaa
    17101 gaaggagaag gagaaggatt ccaagaagaa gggcaaggaa aaggacaaga agcacgacgc
    17161 tcacgagccc gagcccgccg aggccgccaa cctgccccgg gagaagtcgt agttctgcgg
    17221 gcatggcgat ggcgatgacg cgcaaggggg gatagagaca gagggagaga cgtgatacca
    17281 gtgatttttc cctccccggg gcttcgattt taatttcagc atattataca ttccactccc
    17341 cctcggaccc agaagttcca tgatagacta ggtgggtggt tggtagggca gggaggaagg
    17401 ctaggctcag gtaatagact tctatgtgcg gccctgcgag gctgcgagac gatttcactc
    17461 tactccgggc caaatcatat tttggattgc ctcagtgtga ttgcttactg agaaggcctt
    17521 ggtaaaccac gcagtcccgc ggtggtcatg ttcacattcc gtctctattg tgacggttga
    17581 gaacaaagtg aacaaaacat gcaactcctt aaataccgct acttgtacat gaaattcgtt
    17641 aacccgggca gcttgggaca gcaggatgct attataggcc ggttcgggaa gcccagtgga
    17701 gagaatgtgg tgtcaccagg gcgtgccacc gcagtcatga tgggtcatgt tggcctaaat
    17761 tctgagtagt agaggaacgc tatcttaccg ccatagagag cggcgatctg acgttcggtg
    17821 gactcaatgt atttatagtt gccgtcaaac aggcgagacc cgccggctcc aagttcgaac
    17881 tcagtgattc gccgcgagcc tcctcgagga aacccttgcg gatggttggc cgtcagataa
    17941 agaaagtcca ccgggctgga gtcggtgcac gttgcagaaa tatgcgactt tatctatgtg
    18001 gagaaggctg ctttgtctgg taatgcacat tcttgctatt cactgatact ttgtactgat
    18061 acgttggtat tcagcagccc ctaacccccg agaagcgaaa gggtcagacg gccaaaaaag
    18121 atcttaggac cagtggagaa ggcttgactt gccggataga gaaacatgtt caggccgccg
    18181 ctttcttctt ctcaatctca tcggccggcc acccaactcg gacgagacat ccatcaggtc
    18241 cattcacgct gaactcaagc agaccccact ctttcacctc gggtttcttg cccgcctcga
    18301 tgatttcgtc ggcaaaatcc acacccaggg cctccacgtc ctcagaatac acgtagatgc
    18361 cgaatgagtt cttggtcggc accagccacc cttcctcgtc cgttccgagt tggcggagat
    18421 ggatgtcgga tccgttgggg tgagatagac aaagatattg gtcccactca ctgagctgtg
    18481 cctgagttgg agctgtgaag cccaaacgga tgaaaaactg gatgacagag gccatatcgg
    18541 aacagggtag gatggtggtg attcgcgggc gcgttttcat gttgcagacg ttcttggatc
    18601 tacctgggta cggtttgagg ggtccaattg agataataaa tatttgtgat attcagagcc
    18661 ttgtcatcga cttggaagat gtctacgatg gttttctttt tctcttgttt agaggctgtc
    18721 gtaaacttag tagtatgcta gcagttttgg taaattctac aagaagcagt cacatgactg
    18781 tatgctaatt ctggacttgg cacatatgcc gccattgttg ggcactagaa cctcgagtta
    18841 tggacgaccc tatgcccagt agacaacatt ctcaagcata aatatccaca ttcttatgcc
    18901 gcccgtagga tcgaacgttt accgtgtgga ttggggcaat actcttagag caccatgatt
    18961 gattgagagt aagaagtgtc tttgcgttca agagtaagcc atgctatcaa taatatgaat
    19021 tgatgaagga aaagcgatca gagagcggag ggatgagaca tatgccgaga cactccttct
    19081 tggattctaa taattaccgg attgcaggtc taaatctcta tcaacaaaaa atcttgatat
    19141 ttttagtact ggagtcctca taaacgttac acgacggtag cacagtattt cagtcgcgat
    19201 aggccactct ggatgattat agtccgtgac gattaagatt aattaatgac caggatataa
    19261 acctcctcaa ttcttggggg gccgatccgg gtagatgctc gaactgacga ccaagccata
    19321 tccgtcaaca tcatagatca gcatggcgat attattgtct tacatatcca agggttgact
    19381 gaacatgatc cgccggaaca cacgcatcgc aaagcgaacg aggcactccc aaagagcgaa
    19441 gcagaaacca atcaataacc gtagcaagtg gttcatattt cgcaaaaata cacttgagat
    19501 gcaagcagga cgtgttcttc aaccttttga ttaatgcaaa ggcacgctat atttctattt
    19561 gcattgtaac aaaccgccca tgtactcaat ttgatcaagt atctctatac tacgatgtcg
    19621 cgcgtcaatg ctcaagaatg catcgccacc tgatgtatta ccacctttgg actcaatgta
    19681 ggcacaacaa acacgccatc gtaccgccgg cccacttcga gccaagtccc tggataccgg
    19741 tcagacacgt ttccccggtg gactatcgat cgaccgcagt cttctggcgt agtactggga
    19801 ggtaactccc ttcaaattga cgaatgcctt ggtatactaa gtgaagacgg tagaatgaac
    19861 ggcaattaaa ccgagaaatt gggctttagc aggtacaaaa gaaatcctgc tacctcgagg
    19921 caggcgtaac tacgtgctgt ggtactgtag agagctcttt cggggctaga atgttctatt
    19981 tactccacat cgccagaaca gccagatcaa gccagatgcg gaaggatgcc aacgcagctc
    20041 cgatcctgat tggataacgg cccagggcag acgtgaacag ggggcttgcc gcattcccag
    20101 accttgttca ggggatatgt aaaggtagca cgatgtctgg tgatacgtgc ctcatgaatt
    20161 ggcctcaatt gttggtagga taggggataa cgcgaagatt tccgtcggcc ggtgcacctg
    20221 cccaagccat gcaacacgct gcgggcgata cgaccctgcg tgccactgga tgcaacggtt
    20281 cgtgtgctgg gcttgcatgc atgcatgctc atgcaatcag atgcacctca acacaggtgg
    20341 tcgaacagcg caaatgttcg ctcatatgtt caatgggcca cgacagcgca catgatcgac
    20401 aataggaagc tcatcagccg gatcacgaaa ctctggcatg atgttactcg gcagtacgag
    20461 atggcgaaag gccaggatcg tagcgaccct ctaatcccca tctcgccagt agccgcagat
    20521 ggggatacat ggaatggtat gcagatacat taggcggtag ttaagtcagt agtgttgcta
    20581 cggtagtctt gaggatgtag ctcggcttta gtcgacggga atagcgtttg ggactttcct
    20641 gtgggaagaa accgttccat ttgcaaccga cagagtaaag aaaaaaaaaa aagccctgca
    20701 gaatgcgagt agggtaaccg gtggcgggcg ccgtcatgtg ttttgtggtc tcgtcgtccc
    20761 ggactagaag gccaacccga aggatactat gtactatgta taacgacatc cggacccact
    20821 cacgagctgc atcaagacct cagtccatct ggccacggtg gtgctctcgg acctcgagat
    20881 cccctcgtcc catacctact ccgcgaaagc acgcccgcaa tccccgggga gatttctgcg
    20941 tgatcacacg accccgagga gtctcctctt gctcctcatt cccaaccatg catggagcgc
    21001 tttaattagt gggttattac ccagggccca tggagcccca gagaggccga agacgatgcc
    21061 gtgcggtggt acccatcgtg cagaaatatc gaacactatt acggagcagg cccccaccca
    21121 gctcgggggg tttcgagatt catggatctg ttgacggctc gtggcgtcgc agagaattac
    21181 ggaaccacag tttccctcaa cggcgcccgg taaggggccg ggagagccgt ccatcgggtg
    21241 atcgctactg gtagcgacct ctgggtggcc aaggccaaga cggctacgcg acaatggcaa
    21301 caccgtggca ggcaaagaca ccagaggccc ggcgactggg cgcgggcgaa aatctgcaaa
    21361 actctaaaat tctctgcccg cgaccgcaag attgtcggtc gagcatgacg tcaatgcgcg
    21421 agctcgccaa tccagggccg cccgaaacgg cagacggcag cgctgagacg cgaggctcga
    21481 gcttatctga taaagcagca gagccgcttt tgatccataa caggaccgac
//
