# Supplementary material for: Genome sequencing and physiological characterization of three Neoarthrinium moseri strains
Source: BMC Microbiol. 2025 Aug 21;25:526. doi: 10.1186/s12866-025-04274-z (PMC12369201; doi:10.1186/s12866-025-04274-z)
Supplement: Supplementary file 16 — Supplementary Material 16. [file 12866_2025_4274_MOESM16_ESM.zip › BiGSLICE/input/Nmoseri/TUCIM5827/JAFIMQ010000017.1.region002.gbk]

LOCUS       JAFIMQ010000017        43154 bp    DNA     linear   PLN 06-APR-2022
DEFINITION  Neoarthrinium moseri strain TUCIM 5827
            scaffold17_Wmoseri_TUCIM_5827, whole genome shotgun sequence.
ACCESSION   JAFIMQ010000017
VERSION     JAFIMQ010000017.1
KEYWORDS    .
SOURCE      Neoarthrinium moseri
  ORGANISM  Neoarthrinium moseri
            Eukaryota; Fungi; Dikarya; Ascomycota; Pezizomycotina;
            Sordariomycetes; Xylariomycetidae; Xylariomycetidae incertae sedis;
            Neoarthrinium.
COMMENT     ##antiSMASH-Data-START##
            Version      :: 7.1.0
            Run date     :: 2023-12-04 12:33:23
            NOTE: This is a single region extracted from a larger record!
            Orig. start  :: 274821
            Orig. end    :: 317975
            ##antiSMASH-Data-END##
FEATURES             Location/Qualifiers
     protocluster    1..43154
                     /aStool="rule-based-clusters"
                     /category="NRPS"
                     /contig_edge="False"
                     /core_location="[20000:23154]"
                     /cutoff="0"
                     /detection_rule="cds((PP-binding or NAD_binding_4) and
                     (AMP-binding or A-OX))"
                     /neighbourhood="20000"
                     /product="NRPS-like"
                     /protocluster_number="1"
                     /tool="antismash"
     proto_core      20001..23154
                     /aStool="rule-based-clusters"
                     /tool="antismash"
                     /cutoff="0"
                     /detection_rule="cds((PP-binding or NAD_binding_4) and
                     (AMP-binding or A-OX))"
                     /neighbourhood="20000"
                     /product="NRPS-like"
                     /protocluster_number="1"
     cand_cluster    1..43154
                     /SMILES="NC([*])C(=O)O"
                     /candidate_cluster_number="1"
                     /contig_edge="False"
                     /detection_rules="cds((PP-binding or NAD_binding_4) and
                     (AMP-binding or A-OX))"
                     /kind="single"
                     /product="NRPS-like"
                     /protoclusters="1"
                     /tool="antismash"
     region          1..43154
                     /candidate_cluster_numbers="1"
                     /contig_edge="False"
                     /product="NRPS-like"
                     /region_number="2"
                     /rules="cds((PP-binding or NAD_binding_4) and (AMP-binding
                     or A-OX))"
                     /tool="antismash"
     gene            complement(2501..3214)
                     /locus_tag="JX266_005105"
     mRNA            complement(join(2501..2685,2745..2822,3046..3140,
                     3192..3214))
                     /locus_tag="JX266_005105"
                     /product="hypothetical protein"
     CDS             complement(join(2501..2685,2745..2822,3046..3140,
                     3192..3214))
                     /codon_start=1
                     /gene_functions="biosynthetic-additional
                     (rule-based-clusters) p450"
                     /gene_kind="biosynthetic-additional"
                     /locus_tag="JX266_005105"
                     /product="hypothetical protein"
                     /protein_id="KAI1849144.1"
                     /sec_met_domain="p450 (E-value: 2.9e-08, bitscore: 26.6,
                     seeds: 50, tool: rule-based-clusters)"
                     /transl_table=1
                     /translation="MKAEMEEHIVPDTLPTLADLRKLKYIKMVIKETLRNHHPPYSLLS
                     LQNREDLSAEDASQWLPERWETWKPGNQAVCALQSRAADLPWPAVRQSPIGILFRKAVP
                     RIREHLTPEEDSTTGGIDETGA"
     PFAM_domain     complement(join(2785..2822,3046..3140,3192..3211))
                     /aSDomain="p450"
                     /aSTool="clusterhmmer"
                     /database="35.0"
                     /db_xref="PF00067.25"
                     /db_xref="GO:0004497"
                     /db_xref="GO:0005506"
                     /db_xref="GO:0016705"
                     /db_xref="GO:0020037"
                     /description="Cytochrome P450"
                     /detection="hmmscan"
                     /domain_id="clusterhmmer_JX266_005105_0006"
                     /evalue="2.60E-06"
                     /gene_ontologies="GO:0004497: monooxygenase activity"
                     /gene_ontologies="GO:0005506: iron ion binding"
                     /gene_ontologies="GO:0016705: oxidoreductase activity,
                     acting on paired donors, with incorporation or reduction of
                     molecular oxygen"
                     /gene_ontologies="GO:0020037: heme binding"
                     /label="JX266_005105"
                     /locus_tag="JX266_005105"
                     /protein_end="52"
                     /protein_start="1"
                     /score="26.6"
                     /tool="antismash"
                     /translation="KAEMEEHIVPDTLPTLADLRKLKYIKMVIKETLRNHHPPYSLLSL
                     QNREDL"
     gene            4263..6020
                     /locus_tag="JX266_005106"
     mRNA            join(4263..4304,4398..4964,5073..6020)
                     /locus_tag="JX266_005106"
                     /product="hypothetical protein"
     CDS             join(4263..4304,4398..4964,5073..6020)
                     /codon_start=1
                     /gene_functions="biosynthetic-additional
                     (rule-based-clusters) p450"
                     /gene_functions="biosynthetic-additional (smcogs)
                     SMCOG1034:cytochrome P450 (Score: 277; E-value: 5.2e-84)"
                     /gene_kind="biosynthetic-additional"
                     /locus_tag="JX266_005106"
                     /product="hypothetical protein"
                     /protein_id="KAI1849145.1"
                     /sec_met_domain="p450 (E-value: 2.3e-52, bitscore: 172.0,
                     seeds: 50, tool: rule-based-clusters)"
                     /transl_table=1
                     /translation="MRGFFWLCAAVPVLFLVNAFYNVHLHPLRHVPGPFWAKASGIPSW
                     YYTVTGKRHIWLWQLFQIYGKRIRVAPNLVLFCDPEAHADIYGMKSNVRRSPFYVALTK
                     DIREQTTLTTIDPTEHAKRRKMLNTAFTDISVHTAAAFMSQHIDRWHQIMLDEHDSTTE
                     WSASMDLSKNIDHLVFDIMGDLSFGRSFNTKEPGDNPLKEICRSPLLSLILWLKPRGLD
                     RLIALVTPPSVQQFDKFVHDSLAQRLELYKKQKDIPENERRQDMFYFLCQARGSSEGHA
                     AYTEDELRAEALLLIIAGSDTTTASLASIFWYLVRAPRSYQKLVNELQRTFRTAEDATY
                     GPKLTFCTYLRACIDEGMRLVPPGPCEPPREILSGGLKIMNNHYPKGTIVGTAPWCDSR
                     NEEVYGDPGIFRPERWIVDEAAGVTKEMVADIRTNFHPFLTGPGSCAGKNIAMAEIMLV
                     VAKTLLIFDIRKAPGSTLGEGSPELGWGERDKKQFQVVDAYVSVKQGPEVQYRKRASPK
                     A"
     PFAM_domain     join(4488..4964,5073..5885)
                     /ASF="active site cysteine inconclusive"
                     /aSDomain="p450"
                     /aSTool="clusterhmmer"
                     /database="35.0"
                     /db_xref="PF00067.25"
                     /db_xref="GO:0004497"
                     /db_xref="GO:0005506"
                     /db_xref="GO:0016705"
                     /db_xref="GO:0020037"
                     /description="Cytochrome P450"
                     /detection="hmmscan"
                     /domain_id="clusterhmmer_JX266_005106_0007"
                     /evalue="2.40E-50"
                     /gene_ontologies="GO:0004497: monooxygenase activity"
                     /gene_ontologies="GO:0005506: iron ion binding"
                     /gene_ontologies="GO:0016705: oxidoreductase activity,
                     acting on paired donors, with incorporation or reduction of
                     molecular oxygen"
                     /gene_ontologies="GO:0020037: heme binding"
                     /label="JX266_005106"
                     /locus_tag="JX266_005106"
                     /protein_end="474"
                     /protein_start="44"
                     /score="171.8"
                     /tool="antismash"
                     /translation="WYYTVTGKRHIWLWQLFQIYGKRIRVAPNLVLFCDPEAHADIYGM
                     KSNVRRSPFYVALTKDIREQTTLTTIDPTEHAKRRKMLNTAFTDISVHTAAAFMSQHID
                     RWHQIMLDEHDSTTEWSASMDLSKNIDHLVFDIMGDLSFGRSFNTKEPGDNPLKEICRS
                     PLLSLILWLKPRGLDRLIALVTPPSVQQFDKFVHDSLAQRLELYKKQKDIPENERRQDM
                     FYFLCQARGSSEGHAAYTEDELRAEALLLIIAGSDTTTASLASIFWYLVRAPRSYQKLV
                     NELQRTFRTAEDATYGPKLTFCTYLRACIDEGMRLVPPGPCEPPREILSGGLKIMNNHY
                     PKGTIVGTAPWCDSRNEEVYGDPGIFRPERWIVDEAAGVTKEMVADIRTNFHPFLTGPG
                     SCAGKNIAMAEIMLVVAKTLLIFDIRKAPGS"
     gene            8671..9786
                     /locus_tag="JX266_005107"
     mRNA            8671..9786
                     /locus_tag="JX266_005107"
                     /product="hypothetical protein"
     CDS             8671..9786
                     /codon_start=1
                     /gene_functions="biosynthetic-additional (smcogs)
                     SMCOG1083:oxidoreductase (Score: 108; E-value: 9.7e-33)"
                     /gene_kind="biosynthetic-additional"
                     /locus_tag="JX266_005107"
                     /product="hypothetical protein"
                     /protein_id="KAI1849146.1"
                     /transl_table=1
                     /translation="MAENSMFTEGQFLLGTFASNCSSGMSVTKIEERWVNSWENNVKLA
                     KLLDEAGIEFMLPIARWIGYGGETNFHCDVLETMTWATGLLALTKNINVISTVHTAANL
                     PPVVAKQIATIDRISNGRVGLNIVAGWNKPEYEALGLQLPATHEERYEYAQDWFDAIKE
                     LWTKTESFDYDGKFFKMKNILGLPQPSRKVPILNAAGSGQGRTFAVNSADFLFTPAIDL
                     ERSKGEVAALKEQAKEAGKKVGVLTLSHVVCRPTEQEAKDFYDYFCTKNTDEGAVDNLV
                     ALQFAHAQSFPHDLLALIRNRMAAGHGGYPLVGTPQQVADGIISLHAAGFNGTTLSFVD
                     YVKEFPYFRDNVLPILEKAGIRKPWNPAAEQ"
     PFAM_domain     8710..9666
                     /aSDomain="Bac_luciferase"
                     /aSTool="clusterhmmer"
                     /database="35.0"
                     /db_xref="PF00296.23"
                     /db_xref="GO:0016705"
                     /description="Luciferase-like monooxygenase"
                     /detection="hmmscan"
                     /domain_id="clusterhmmer_JX266_005107_0008"
                     /evalue="3.90E-58"
                     /gene_ontologies="GO:0016705: oxidoreductase activity,
                     acting on paired donors, with incorporation or reduction of
                     molecular oxygen"
                     /label="JX266_005107"
                     /locus_tag="JX266_005107"
                     /protein_end="332"
                     /protein_start="13"
                     /score="197.4"
                     /tool="antismash"
                     /translation="LGTFASNCSSGMSVTKIEERWVNSWENNVKLAKLLDEAGIEFMLP
                     IARWIGYGGETNFHCDVLETMTWATGLLALTKNINVISTVHTAANLPPVVAKQIATIDR
                     ISNGRVGLNIVAGWNKPEYEALGLQLPATHEERYEYAQDWFDAIKELWTKTESFDYDGK
                     FFKMKNILGLPQPSRKVPILNAAGSGQGRTFAVNSADFLFTPAIDLERSKGEVAALKEQ
                     AKEAGKKVGVLTLSHVVCRPTEQEAKDFYDYFCTKNTDEGAVDNLVALQFAHAQSFPHD
                     LLALIRNRMAAGHGGYPLVGTPQQVADGIISLHAAGFN"
     gene            10535..11884
                     /locus_tag="JX266_005108"
     mRNA            10535..11884
                     /locus_tag="JX266_005108"
                     /product="hypothetical protein"
     CDS             10535..11884
                     /codon_start=1
                     /locus_tag="JX266_005108"
                     /product="hypothetical protein"
                     /protein_id="KAI1849147.1"
                     /transl_table=1
                     /translation="MKSTVALSLLSGALALPAANPAPQTVSFGKRNMLTRPNGEANVAG
                     ILASLNHTLHKYNLKPLPYYAPVAVLQAELFSVDVEKRQANLPLIDQTQLGTEDVAYYG
                     SITIGGGDGKAQKFNVIFDTGSADAWVPGPSCTKARGCTHTTKYDQGGRDLGTKTSIQY
                     GSGSTEGENYVDDLTIAGLTSKSQTLISVTTAAGFTQVDADGLVGMGFSSIAQDNGTTV
                     FENLIAQGTVQADEFSFYLGRVSEKTGRNSQLTLGGRDSTKYKGNFVTVPVSSQTYWQV
                     ALDGVKVGGKKVAGTAGQAAIDTGTTILLAPTAVAKAVFDAIPGSIGLNLAGEHIYLYP
                     CNTAVTNIPKITFAGQDLAINPLDFKLGSLSAADVDNLALGDRALAAQIREQMARAGLC
                     IAGFAGGDLTGIDDLYIVGDTFIKNWYSVFSYSAANGKPAVLFAPNIGQS"
     PFAM_domain     10838..11833
                     /aSDomain="Asp"
                     /aSTool="clusterhmmer"
                     /database="35.0"
                     /db_xref="PF00026.26"
                     /description="Eukaryotic aspartyl protease"
                     /detection="hmmscan"
                     /domain_id="clusterhmmer_JX266_005108_0009"
                     /evalue="3.90E-62"
                     /label="JX266_005108"
                     /locus_tag="JX266_005108"
                     /protein_end="433"
                     /protein_start="101"
                     /score="210.6"
                     /tool="antismash"
                     /translation="YYGSITIGGGDGKAQKFNVIFDTGSADAWVPGPSCTKARGCTHTT
                     KYDQGGRDLGTKTSIQYGSGSTEGENYVDDLTIAGLTSKSQTLISVTTAAGFTQVDADG
                     LVGMGFSSIAQDNGTTVFENLIAQGTVQADEFSFYLGRVSEKTGRNSQLTLGGRDSTKY
                     KGNFVTVPVSSQTYWQVALDGVKVGGKKVAGTAGQAAIDTGTTILLAPTAVAKAVFDAI
                     PGSIGLNLAGEHIYLYPCNTAVTNIPKITFAGQDLAINPLDFKLGSLSAADVDNLALGD
                     RALAAQIREQMARAGLCIAGFAGGDLTGIDDLYIVGDTFIKNWYSVFSYSA"
     gene            12941..13847
                     /locus_tag="JX266_005109"
     mRNA            join(12941..13130,13254..13511,13561..13847)
                     /locus_tag="JX266_005109"
                     /product="hypothetical protein"
     CDS             join(12941..13130,13254..13511,13561..13847)
                     /codon_start=1
                     /gene_functions="biosynthetic-additional
                     (rule-based-clusters) GST_C"
                     /gene_functions="biosynthetic-additional (smcogs)
                     SMCOG1193:glutathione S-transferase (Score: 151.2; E-value:
                     4.6e-46)"
                     /gene_kind="biosynthetic-additional"
                     /locus_tag="JX266_005109"
                     /product="hypothetical protein"
                     /protein_id="KAI1849148.1"
                     /sec_met_domain="GST_C (E-value: 3.9e-09, bitscore: 30.5,
                     seeds: 35, tool: rule-based-clusters)"
                     /transl_table=1
                     /translation="MADKLFIAETPAEVKDAKGLHLITQSTPNGQAVQIYLEELAEAYG
                     LKFTTTLINISTNEQKKEWFLRLNPNGRIPVLVDNSQNPPFPVHETSAELLYLLKEADK
                     EDKFGFKDDFERSEALQWLFFWHGSGAPYQGQTNHFKKAAPEKIDYAINRFHNETLRVY
                     GVLEIRLSGKYTGEPREYLAGKGKGKYSVADIKTWPWVKGWERTGFSKQEMEAFPHLLK
                     WIDRIAQRPAVQKGIGEKYSQS"
     PFAM_domain     join(13058..13130,13254..13360)
                     /aSDomain="GST_N"
                     /aSTool="clusterhmmer"
                     /database="35.0"
                     /db_xref="PF02798.23"
                     /description="Glutathione S-transferase, N-terminal domain"
                     /detection="hmmscan"
                     /domain_id="clusterhmmer_JX266_005109_0010"
                     /evalue="1.30E-07"
                     /label="JX266_005109"
                     /locus_tag="JX266_005109"
                     /protein_end="99"
                     /protein_start="39"
                     /score="31.9"
                     /tool="antismash"
                     /translation="LAEAYGLKFTTTLINISTNEQKKEWFLRLNPNGRIPVLVDNSQNP
                     PFPVHETSAELLYLL"
     PFAM_domain     13584..13805
                     /aSDomain="GST_C"
                     /aSTool="clusterhmmer"
                     /database="35.0"
                     /db_xref="PF00043.28"
                     /description="Glutathione S-transferase, C-terminal domain"
                     /detection="hmmscan"
                     /domain_id="clusterhmmer_JX266_005109_0011"
                     /evalue="4.60E-07"
                     /label="JX266_005109"
                     /locus_tag="JX266_005109"
                     /protein_end="231"
                     /protein_start="157"
                     /score="30.1"
                     /tool="antismash"
                     /translation="ETLRVYGVLEIRLSGKYTGEPREYLAGKGKGKYSVADIKTWPWVK
                     GWERTGFSKQEMEAFPHLLKWIDRIAQRP"
     gene            complement(14378..16007)
                     /locus_tag="JX266_005110"
     mRNA            complement(join(14378..14564,14614..14922,14979..15085,
                     15168..15297,15350..15459,15518..15676,15726..16007))
                     /locus_tag="JX266_005110"
                     /product="hypothetical protein"
     CDS             complement(join(14378..14564,14614..14922,14979..15085,
                     15168..15297,15350..15459,15518..15676,15726..16007))
                     /codon_start=1
                     /gene_functions="biosynthetic-additional
                     (rule-based-clusters) DAO"
                     /gene_functions="biosynthetic-additional (smcogs)
                     SMCOG1103:FAD dependent oxidoreductase (Score: 88.7;
                     E-value: 7.4e-27)"
                     /gene_kind="biosynthetic-additional"
                     /locus_tag="JX266_005110"
                     /product="hypothetical protein"
                     /protein_id="KAI1849149.1"
                     /sec_met_domain="DAO (E-value: 1.4e-39, bitscore: 130.4,
                     seeds: 521, tool: rule-based-clusters)"
                     /transl_table=1
                     /translation="MAASRATTKVIVVGGGGTIGSSTALHLIRFGYAPANITVLDTFQI
                     PSAQSAGNDLNKIMGVRLRSKVDTQISLEARQMWREDELFKPFFHNVGRIDCESSEQGV
                     AALRQEYQAMLDAGAGLETTHEWLDSEDEILKKMPLLQRDQIEGWKAIWSQDGGWLAAA
                     KAINAIGEFLREQGVNFGFGSAGSFKQPLLDVDGSTCVGVETVDGTKYYADKVVLAAGA
                     WSPALAWVYAHIQLSPEEAAEYKGVPVVYNGDIGFFFEPNEHGVIKVCDEFPGFSRFKQ
                     HQPFGSSAPKPVSIPRSHAKHPTDTYPDASEVTIRQAISTYLPRFEKKELFNRAMCWCT
                     DTADSQLLICEHPKWKNFILATGDSGHSFKILPIIGKHVVELIEGSLSDDLTHAWRWRP
                     GGDAQKSTRAAPPKDLADMPGWRHDAKL"
     PFAM_domain     complement(join(14516..14564,14614..14922,14979..15085,
                     15168..15297,15350..15459,15518..15676,15726..15980))
                     /aSDomain="DAO"
                     /aSTool="clusterhmmer"
                     /database="35.0"
                     /db_xref="PF01266.27"
                     /db_xref="GO:0016491"
                     /description="FAD dependent oxidoreductase"
                     /detection="hmmscan"
                     /domain_id="clusterhmmer_JX266_005110_0012"
                     /evalue="1.20E-37"
                     /gene_ontologies="GO:0016491: oxidoreductase activity"
                     /label="JX266_005110"
                     /locus_tag="JX266_005110"
                     /protein_end="382"
                     /protein_start="9"
                     /score="130.4"
                     /tool="antismash"
                     /translation="VIVVGGGGTIGSSTALHLIRFGYAPANITVLDTFQIPSAQSAGND
                     LNKIMGVRLRSKVDTQISLEARQMWREDELFKPFFHNVGRIDCESSEQGVAALRQEYQA
                     MLDAGAGLETTHEWLDSEDEILKKMPLLQRDQIEGWKAIWSQDGGWLAAAKAINAIGEF
                     LREQGVNFGFGSAGSFKQPLLDVDGSTCVGVETVDGTKYYADKVVLAAGAWSPALAWVY
                     AHIQLSPEEAAEYKGVPVVYNGDIGFFFEPNEHGVIKVCDEFPGFSRFKQHQPFGSSAP
                     KPVSIPRSHAKHPTDTYPDASEVTIRQAISTYLPRFEKKELFNRAMCWCTDTADSQLLI
                     CEHPKWKNFILATGDSGHSFKILPIIGKHVVEL"
     gene            16769..18840
                     /locus_tag="JX266_005111"
     mRNA            join(16769..17006,17067..17112,17169..17200,17255..17379,
                     17438..17601,17665..17748,17808..17984,18036..18119,
                     18176..18459,18512..18614,18675..18840)
                     /locus_tag="JX266_005111"
                     /product="hypothetical protein"
     CDS             join(16769..17006,17067..17112,17169..17200,17255..17379,
                     17438..17601,17665..17748,17808..17984,18036..18119,
                     18176..18459,18512..18614,18675..18840)
                     /codon_start=1
                     /locus_tag="JX266_005111"
                     /product="hypothetical protein"
                     /protein_id="KAI1849150.1"
                     /transl_table=1
                     /translation="MSQFDTAPPNTHAGGDDDALRARGNLPMNATNSADDRVDMEAYRQ
                     NVPLWRRFWQHSLTQMMLISIQAFCGPAMADAIAGLGGGGLATPQTSNIATAILYSMLA
                     TVCFLGGPIVNKLGVKWALVLGAMSFPIEGSSYYCNSKFGNQWYLILGGAISGIGTGCW
                     YVAEAGAIMSLAPSGARGKYLALWIVSRNLGQLVGGAINLSKNFEKGVEGGVTPDTYVA
                     FLIIECLALPFAFMISPLEKVVRSDGTRILVSETLSTKEELKRISRTMTSKLILLSAFW
                     ALWSFFYSGTWSTYLATYFSVRSRALSSLVSPFFCIVGCFGLGFILDLKCLSQRRRAQL
                     GLFTVVILNLGVYIWSIVMQVRFNASDPGAIDWDDSLYASSFLPYFFVQTTGPLSQSYM
                     YWLLSSFATDAQANVRNGAAFRCLEAVGQAIAYGMNTKTSTSPLIGMCVSFALMAVAVG
                     PMIVLVNSTPDRIPADVIAEEIHGVEVEKKSNPPVIVSDAKV"
     PFAM_domain     join(17111..17112,17169..17200,17255..17379,17438..17601,
                     17665..17748,17808..17984,18036..18066)
                     /aSDomain="UNC-93"
                     /aSTool="clusterhmmer"
                     /database="35.0"
                     /db_xref="PF05978.19"
                     /description="Ion channel regulatory protein UNC-93"
                     /detection="hmmscan"
                     /domain_id="clusterhmmer_JX266_005111_0013"
                     /evalue="1.10E-08"
                     /label="JX266_005111"
                     /locus_tag="JX266_005111"
                     /protein_end="299"
                     /protein_start="94"
                     /score="34.8"
                     /tool="antismash"
                     /translation="ATAILYSMLATVCFLGGPIVNKLGVKWALVLGAMSFPIEGSSYYC
                     NSKFGNQWYLILGGAISGIGTGCWYVAEAGAIMSLAPSGARGKYLALWIVSRNLGQLVG
                     GAINLSKNFEKGVEGGVTPDTYVAFLIIECLALPFAFMISPLEKVVRSDGTRILVSETL
                     STKEELKRISRTMTSKLILLSAFWALWSFFYSGTWSTYLATY"
     gene            complement(20001..23154)
                     /locus_tag="JX266_005112"
     mRNA            complement(join(20001..20381,20445..20712,20771..22274,
                     22433..22940,23032..23154))
                     /locus_tag="JX266_005112"
                     /product="hypothetical protein"
     CDS             complement(join(20001..20381,20445..20712,20771..22274,
                     22433..22940,23032..23154))
                     /NRPS_PKS="Domain: AMP-binding (8-433). E-value: 3.6e-59.
                     Score: 192.2. Matches aSDomain:
                     nrpspksdomains_JX266_005112_AMP-binding.1"
                     /NRPS_PKS="Domain: PP-binding (572-638). E-value: 8.8e-13.
                     Score: 40.5. Matches aSDomain:
                     nrpspksdomains_JX266_005112_PP-binding.1"
                     /NRPS_PKS="Domain: Thioesterase (662-783). E-value:
                     4.8e-28. Score: 91.0. Matches aSDomain:
                     nrpspksdomains_JX266_005112_Thioesterase.1"
                     /codon_start=1
                     /gene_functions="biosynthetic (rule-based-clusters)
                     NRPS-like: AMP-binding"
                     /gene_functions="biosynthetic (rule-based-clusters)
                     NRPS-like: PP-binding"
                     /gene_functions="biosynthetic-additional
                     (rule-based-clusters) Abhydrolase_6"
                     /gene_functions="biosynthetic-additional (smcogs)
                     SMCOG1002:AMP-dependent synthetase and ligase (Score: 208;
                     E-value: 3.4e-63)"
                     /gene_kind="biosynthetic"
                     /locus_tag="JX266_005112"
                     /product="hypothetical protein"
                     /protein_id="KAI1849151.1"
                     /sec_met_domain="AMP-binding (E-value: 7.7e-63, bitscore:
                     206.2, seeds: 400, tool: rule-based-clusters)"
                     /sec_met_domain="PP-binding (E-value: 3.4e-12, bitscore:
                     40.5, seeds: 164, tool: rule-based-clusters)"
                     /sec_met_domain="Abhydrolase_6 (E-value: 3.6e-09, bitscore:
                     31.3, seeds: 455, tool: rule-based-clusters)"
                     /transl_table=1
                     /translation="MASLLGLLDRAAAASPSAHVFFHGEDGHIAMTYVELHRQATENAL
                     IIRHELGVSPGQVVLLHLDSQANYMTWFWSVLAANAIPVMSTPLPADEFASGRHLKHLN
                     ALLGNPTVLTVRSLRAELVSISDTQIRLLDELATAVGKGTQPHPVGNVHSETAARCGNN
                     TAFMMLTSGSTGGAKAVDITHSQVLASLQAKSQMTGTSERDTFLNWIGFDHVACVTEIH
                     LHALAACATQVHIEPKMVIRDPLLWLDKLASHKVSYTFAPNFFLAAVLKAVRGKASDDT
                     FNLSELRLVVSGGEANAVATGIAFNEMTKSFGAPRDVLCPAFGMTETCAGSIYNFQFPA
                     LEREAKLEFASVGQSTSALSIRIVDTEGTILSSTETGQLELSGLAVAQAYYNNPRNATQ
                     LFTHDGWFKTGDTGYLDSQGNLILSGRTKDSIIINGVKYFSHELEAAVDAAVGEEDIVP
                     SFTSAFATWPKGGNSEEVIITILTVQANPEDTALAAIIDKIAKATFLYCSKKPSAVIPL
                     PSKLLGKSSLGKLSRTALKQAYEHGKFDDYINDTATCLRRYRKKTRKSPETDMESELAR
                     IFATEFELDPQEVGVDDSLVNFGVDSIRLLRFKGVLQDQLGISDIPIGVLLTNPSISSM
                     AKALSSSGEVGVYDPVVVLQSAPSRRTPIWFIHPGLGEVLVFLNISRFFSDRQVYALRA
                     PGFNPGEKMFTSIDEMTDVYMHAIKRRQPHGPYVLVGYSFGSMIAFETTKKLEAAGNVV
                     FMGSLNGPPHIKWRMVQIDWCELFLNLSYFLGFITEEEAVQKGVDFHKAGYTRDEILDR
                     ILALAPPEKMRELDLTREKIARWADISSQLQGLAHRYDPCGTVDHIDVFFANPLLAVGK
                     DKQQWLRQHLHPWNDFAKEPVRFHDSPGAHYTMLSPEHVFQMQKVLRTAFAARGAL"
     aSDomain        complement(join(20499..20712,20771..20919))
                     /aSDomain="Thioesterase"
                     /aSTool="nrps_pks_domains"
                     /database="nrpspksdomains.hmm"
                     /detection="hmmscan"
                     /domain_id="nrpspksdomains_JX266_005112_Thioesterase.1"
                     /evalue="4.80E-28"
                     /label="JX266_005112_Thioesterase.1"
                     /locus_tag="JX266_005112"
                     /protein_end="783"
                     /protein_start="662"
                     /score="91.0"
                     /tool="antismash"
                     /translation="PIWFIHPGLGEVLVFLNISRFFSDRQVYALRAPGFNPGEKMFTSI
                     DEMTDVYMHAIKRRQPHGPYVLVGYSFGSMIAFETTKKLEAAGNVVFMGSLNGPPHIKW
                     RMVQIDWCELFLNLSYF"
     aSModule        complement(20499..23130)
                     /complete
                     /domains="nrpspksdomains_JX266_005112_AMP-binding.1"
                     /domains="nrpspksdomains_JX266_005112_PP-binding.1"
                     /domains="nrpspksdomains_JX266_005112_Thioesterase.1"
                     /final_module
                     /locus_tags="JX266_005112"
                     /monomer_pairings="X -> X"
                     /starter_module
                     /tool="antismash"
                     /type="nrps"
     PFAM_domain     complement(join(20592..20712,20771..20919))
                     /aSDomain="Thioesterase"
                     /aSTool="clusterhmmer"
                     /database="35.0"
                     /db_xref="PF00975.23"
                     /db_xref="GO:0009058"
                     /description="Thioesterase domain"
                     /detection="hmmscan"
                     /domain_id="clusterhmmer_JX266_005112_0016"
                     /evalue="1.10E-23"
                     /gene_ontologies="GO:0009058: biosynthetic process"
                     /label="JX266_005112"
                     /locus_tag="JX266_005112"
                     /protein_end="752"
                     /protein_start="662"
                     /score="84.7"
                     /tool="antismash"
                     /translation="PIWFIHPGLGEVLVFLNISRFFSDRQVYALRAPGFNPGEKMFTSI
                     DEMTDVYMHAIKRRQPHGPYVLVGYSFGSMIAFETTKKLEAAGNV"
     CDS_motif       complement(20610..20684)
                     /aSTool="nrps_pks_domains"
                     /database="abmotifs"
                     /detection="hmmscan"
                     /domain_id="nrpspksmotif_JX266_005112_0002"
                     /evalue="2.50E-11"
                     /label="NRPS-te1"
                     /locus_tag="JX266_005112"
                     /protein_end="746"
                     /protein_start="721"
                     /score="35.9"
                     /tool="antismash"
                     /translation="QPHGPYVLVGYSFGSMIAFETTKKL"
     aSDomain        complement(20992..21189)
                     /aSDomain="PP-binding"
                     /aSTool="nrps_pks_domains"
                     /database="nrpspksdomains.hmm"
                     /detection="hmmscan"
                     /domain_id="nrpspksdomains_JX266_005112_PP-binding.1"
                     /evalue="8.80E-13"
                     /label="JX266_005112_PP-binding.1"
                     /locus_tag="JX266_005112"
                     /protein_end="638"
                     /protein_start="572"
                     /score="40.5"
                     /tool="antismash"
                     /translation="ELARIFATEFELDPQEVGVDDSLVNFGVDSIRLLRFKGVLQDQLG
                     ISDIPIGVLLTNPSISSMAKA"
     PFAM_domain     complement(20992..21189)
                     /aSDomain="PP-binding"
                     /aSTool="clusterhmmer"
                     /database="35.0"
                     /db_xref="PF00550.28"
                     /description="Phosphopantetheine attachment site"
                     /detection="hmmscan"
                     /domain_id="clusterhmmer_JX266_005112_0015"
                     /evalue="8.10E-11"
                     /label="JX266_005112"
                     /locus_tag="JX266_005112"
                     /protein_end="638"
                     /protein_start="572"
                     /score="42.2"
                     /tool="antismash"
                     /translation="ELARIFATEFELDPQEVGVDDSLVNFGVDSIRLLRFKGVLQDQLG
                     ISDIPIGVLLTNPSISSMAKA"
     aSDomain        complement(join(21607..22274,22433..22940,23032..23130))
                     /aSDomain="AMP-binding"
                     /aSTool="nrps_pks_domains"
                     /database="nrpspksdomains.hmm"
                     /detection="hmmscan"
                     /domain_id="nrpspksdomains_JX266_005112_AMP-binding.1"
                     /evalue="3.60E-59"
                     /label="JX266_005112_AMP-binding.1"
                     /locus_tag="JX266_005112"
                     /protein_end="433"
                     /protein_start="8"
                     /score="192.2"
                     /specificity="substrate consensus: X"
                     /tool="antismash"
                     /translation="DRAAAASPSAHVFFHGEDGHIAMTYVELHRQATENALIIRHELGV
                     SPGQVVLLHLDSQANYMTWFWSVLAANAIPVMSTPLPADEFASGRHLKHLNALLGNPTV
                     LTVRSLRAELVSISDTQIRLLDELATAVGKGTQPHPVGNVHSETAARCGNNTAFMMLTS
                     GSTGGAKAVDITHSQVLASLQAKSQMTGTSERDTFLNWIGFDHVACVTEIHLHALAACA
                     TQVHIEPKMVIRDPLLWLDKLASHKVSYTFAPNFFLAAVLKAVRGKASDDTFNLSELRL
                     VVSGGEANAVATGIAFNEMTKSFGAPRDVLCPAFGMTETCAGSIYNFQFPALEREAKLE
                     FASVGQSTSALSIRIVDTEGTILSSTETGQLELSGLAVAQAYYNNPRNATQLFTHDGWF
                     KTGDTGYLDSQGNLILSGRTKDSIII"
     PFAM_domain     complement(join(21607..22274,22433..22940,23032..23130))
                     /aSDomain="AMP-binding"
                     /aSTool="clusterhmmer"
                     /database="35.0"
                     /db_xref="PF00501.31"
                     /description="AMP-binding enzyme"
                     /detection="hmmscan"
                     /domain_id="clusterhmmer_JX266_005112_0014"
                     /evalue="3.40E-55"
                     /label="JX266_005112"
                     /locus_tag="JX266_005112"
                     /protein_end="433"
                     /protein_start="8"
                     /score="187.5"
                     /tool="antismash"
                     /translation="DRAAAASPSAHVFFHGEDGHIAMTYVELHRQATENALIIRHELGV
                     SPGQVVLLHLDSQANYMTWFWSVLAANAIPVMSTPLPADEFASGRHLKHLNALLGNPTV
                     LTVRSLRAELVSISDTQIRLLDELATAVGKGTQPHPVGNVHSETAARCGNNTAFMMLTS
                     GSTGGAKAVDITHSQVLASLQAKSQMTGTSERDTFLNWIGFDHVACVTEIHLHALAACA
                     TQVHIEPKMVIRDPLLWLDKLASHKVSYTFAPNFFLAAVLKAVRGKASDDTFNLSELRL
                     VVSGGEANAVATGIAFNEMTKSFGAPRDVLCPAFGMTETCAGSIYNFQFPALEREAKLE
                     FASVGQSTSALSIRIVDTEGTILSSTETGQLELSGLAVAQAYYNNPRNATQLFTHDGWF
                     KTGDTGYLDSQGNLILSGRTKDSIII"
     CDS_motif       complement(22512..22571)
                     /aSTool="nrps_pks_domains"
                     /database="abmotifs"
                     /detection="hmmscan"
                     /domain_id="nrpspksmotif_JX266_005112_0001"
                     /evalue="1.70E-04"
                     /label="NRPS-A_a3"
                     /locus_tag="JX266_005112"
                     /protein_end="184"
                     /protein_start="164"
                     /score="14.5"
                     /tool="antismash"
                     /translation="AFMMLTSGSTGGAKAVDITH"
     gene            24743..26096
                     /locus_tag="JX266_005113"
     mRNA            join(24743..24767,24821..25015,25250..25363,25420..26096)
                     /locus_tag="JX266_005113"
                     /product="hypothetical protein"
     CDS             join(24743..24767,24821..25015,25250..25363,25420..26096)
                     /NRPS_PKS="Domain: PKS_ER (16-168). E-value: 1.8e-21.
                     Score: 68.4. Matches aSDomain:
                     nrpspksdomains_JX266_005113_PKS_ER.1"
                     /codon_start=1
                     /gene_functions="biosynthetic-additional
                     (rule-based-clusters) ADH_N"
                     /gene_functions="biosynthetic-additional (smcogs)
                     SMCOG1028:crotonyl-CoA reductase / alcohol dehydrogenase
                     (Score: 132.4; E-value: 3.3e-40)"
                     /gene_kind="biosynthetic-additional"
                     /locus_tag="JX266_005113"
                     /product="hypothetical protein"
                     /protein_id="KAI1849152.1"
                     /sec_met_domain="ADH_N (E-value: 8.8e-08, bitscore: 25.8,
                     seeds: 66, tool: rule-based-clusters)"
                     /transl_table=1
                     /translation="MKEAIVSKGPTVQIVDSPIPKPGPDDVVIKVVYAGSNPKDWKLPD
                     WVGTTANQGDDVAGTIHEVGSHVTEFKPGDRVMAFHVMQAPHGAWAEYSLAPAHTTAHL
                     PAETSFEQGAAVPLAALTAAVGLYLRLGLPEPWRPAKEPTPLVVYGAASAVGAYVVQLA
                     KKSNIHPLICVAGNSQDYVKSFLDPSKGDTVVDYRAGDEAVVEGIRKALGGLKLFHAYD
                     AVSEKGSYQNISKVLERGSKITLVLPFKSYDEIPDYVEQAVTSVGCVHDGDKDFGFVYF
                     RYIARGLKEGWFKAQPTEVVPGGLGGVQYALEQLKEGKVNAKKLVFEVKATEGVN"
     aSDomain        join(24844..25015,25250..25363,25420..25589)
                     /aSDomain="PKS_ER"
                     /aSTool="nrps_pks_domains"
                     /database="nrpspksdomains.hmm"
                     /detection="hmmscan"
                     /domain_id="nrpspksdomains_JX266_005113_PKS_ER.1"
                     /evalue="1.80E-21"
                     /label="JX266_005113_PKS_ER.1"
                     /locus_tag="JX266_005113"
                     /protein_end="168"
                     /protein_start="16"
                     /score="68.4"
                     /tool="antismash"
                     /translation="SPIPKPGPDDVVIKVVYAGSNPKDWKLPDWVGTTANQGDDVAGTI
                     HEVGSHVTEFKPGDRVMAFHVMQAPHGAWAEYSLAPAHTTAHLPAETSFEQGAAVPLAA
                     LTAAVGLYLRLGLPEPWRPAKEPTPLVVYGAASAVGAYVVQLAKKSNI"
     gene            complement(26403..28291)
                     /locus_tag="JX266_005114"
     mRNA            complement(join(26403..28157,28229..28291))
                     /locus_tag="JX266_005114"
                     /product="hypothetical protein"
     CDS             complement(join(26403..28157,28229..28291))
                     /codon_start=1
                     /locus_tag="JX266_005114"
                     /product="hypothetical protein"
                     /protein_id="KAI1849153.1"
                     /transl_table=1
                     /translation="MGQSHPGGVEHRSREEIAAELAEKFARKCFEPLELYSFKDNFKSL
                     ADHEQDVRYLKEDTIARFLELPDILGVSPVIFQMVSYIGAFPFLADAPAVLGFEQMINV
                     VAIMTERYTKILAKGDATRRKLLFKSLAVYDRKVSEIERRQRAESAGEAASHAQGFAVD
                     EAGDELEEDAADDDELVLAALDSLDLVDAFKTGDMHAATTHGAMIPADNFRRLLMLLIL
                     IAPMEVKQNLSTYAPRVAGEELESLRATAENILSAFLNVEKSPGITFAQFNAVIPLNFP
                     YLFNGFNALFEHFLFSKNLDLSKRKNSAPRIDEHVIPPPPLLHDKGRILNLNVLSQLAF
                     FIPGNELFRRLRLLYSGADAGFSMGSFETKVFNWRAPTILLVSGTRLGDPSDSSGSESN
                     FLESIPPKRFPNGNSSGQDRVTFGALIRQPWRHTNKECFGGDDMILFQLGPTHDVFTTS
                     AINKDYVTFSKPPVTHPGITIGCSPPKSGQASRHETLRPLGPVSLVIDSSFEFGVFTHN
                     YTSRGGAFSTSVTRKFDFQERFQIDDIEVWGCGGDAEAKIQRERWEWEAREAEARRRIN
                     LGTGDVAADRALLEMAGLVGSNRSGGSMA"
     PFAM_domain     complement(26571..27164)
                     /aSDomain="TLD"
                     /aSTool="clusterhmmer"
                     /database="35.0"
                     /db_xref="PF07534.19"
                     /description="TLD"
                     /detection="hmmscan"
                     /domain_id="clusterhmmer_JX266_005114_0018"
                     /evalue="3.20E-27"
                     /label="JX266_005114"
                     /locus_tag="JX266_005114"
                     /protein_end="550"
                     /protein_start="352"
                     /score="95.6"
                     /tool="antismash"
                     /translation="LLYSGADAGFSMGSFETKVFNWRAPTILLVSGTRLGDPSDSSGSE
                     SNFLESIPPKRFPNGNSSGQDRVTFGALIRQPWRHTNKECFGGDDMILFQLGPTHDVFT
                     TSAINKDYVTFSKPPVTHPGITIGCSPPKSGQASRHETLRPLGPVSLVIDSSFEFGVFT
                     HNYTSRGGAFSTSVTRKFDFQERFQIDDIEVWGCG"
     PFAM_domain     complement(27189..27344)
                     /aSDomain="DUF1773"
                     /aSTool="clusterhmmer"
                     /database="35.0"
                     /db_xref="PF08593.13"
                     /description="Domain of unknown function"
                     /detection="hmmscan"
                     /domain_id="clusterhmmer_JX266_005114_0017"
                     /evalue="4.50E-15"
                     /label="JX266_005114"
                     /locus_tag="JX266_005114"
                     /protein_end="344"
                     /protein_start="292"
                     /score="56.6"
                     /tool="antismash"
                     /translation="HFLFSKNLDLSKRKNSAPRIDEHVIPPPPLLHDKGRILNLNVLSQ
                     LAFFIPG"
     gene            complement(29095..29721)
                     /locus_tag="JX266_005115"
     mRNA            complement(29095..29721)
                     /locus_tag="JX266_005115"
                     /product="hypothetical protein"
     CDS             complement(29095..29721)
                     /codon_start=1
                     /locus_tag="JX266_005115"
                     /product="hypothetical protein"
                     /protein_id="KAI1849154.1"
                     /transl_table=1
                     /translation="MAGLSPQPRYSFAIVPGASLPSQSWWPELHAVINAAFLNKNHSVF
                     PPTWTRLDPDPAKGAEGLSRELGDYGHMVIAFSASNSPVACTGWLPYRGENWLSKVDSR
                     GISKVEAVPVSIDWEVCCFCVHPSARGQGLARQLLAEMVSDIKSRGGTRLFTHYAVDET
                     GGFWTRLGFEVQPGAGGILAKGFKVDPDREGLRADIHFNMGMRTL"
     PFAM_domain     complement(29206..29373)
                     /aSDomain="Acetyltransf_1"
                     /aSTool="clusterhmmer"
                     /database="35.0"
                     /db_xref="PF00583.28"
                     /db_xref="GO:0016747"
                     /description="Acetyltransferase (GNAT) family"
                     /detection="hmmscan"
                     /domain_id="clusterhmmer_JX266_005115_0019"
                     /evalue="1.10E-07"
                     /gene_ontologies="GO:0016747: acyltransferase activity,
                     transferring groups other than amino-acyl groups"
                     /label="JX266_005115"
                     /locus_tag="JX266_005115"
                     /protein_end="172"
                     /protein_start="116"
                     /score="32.2"
                     /tool="antismash"
                     /translation="DWEVCCFCVHPSARGQGLARQLLAEMVSDIKSRGGTRLFTHYAVD
                     ETGGFWTRLGF"
     gene            complement(30105..30895)
                     /locus_tag="JX266_005116"
     mRNA            complement(join(30105..30646,30725..30792,30855..30895))
                     /locus_tag="JX266_005116"
                     /product="hypothetical protein"
     CDS             complement(join(30105..30646,30725..30792,30855..30895))
                     /codon_start=1
                     /locus_tag="JX266_005116"
                     /product="hypothetical protein"
                     /protein_id="KAI1849155.1"
                     /transl_table=1
                     /translation="MADRPMPSSFDEDQNYQETGFKKVTRKLREEPLIPLGTLLTCAAL
                     YNAWRAMRKGDHAQVQRMFRARIGAQAFTVCAIVAGGAYYGADREKRSELIKLEAQQRA
                     EERHQKWLHELEVRDEEEKQLKEHLKRRKERVAARRAEERDSQTGTTAETTADADGQVP
                     VQEKKEGSSVLGALSNAGSWFGTGKSSTPKPEDQRQSDEKAAAATAATEAPKK"
     PFAM_domain     complement(join(30513..30646,30725..30746))
                     /aSDomain="HIG_1_N"
                     /aSTool="clusterhmmer"
                     /database="35.0"
                     /db_xref="PF04588.16"
                     /description="Hypoxia induced protein conserved region"
                     /detection="hmmscan"
                     /domain_id="clusterhmmer_JX266_005116_0020"
                     /evalue="2.00E-22"
                     /label="JX266_005116"
                     /locus_tag="JX266_005116"
                     /protein_end="81"
                     /protein_start="29"
                     /score="79.2"
                     /tool="antismash"
                     /translation="EEPLIPLGTLLTCAALYNAWRAMRKGDHAQVQRMFRARIGAQAFT
                     VCAIVAG"
     gene            31709..33481
                     /locus_tag="JX266_005117"
     mRNA            join(31709..31897,31958..33481)
                     /locus_tag="JX266_005117"
                     /product="hypothetical protein"
     CDS             join(31709..31897,31958..33481)
                     /codon_start=1
                     /gene_functions="biosynthetic-additional
                     (rule-based-clusters) PALP"
                     /gene_functions="biosynthetic-additional (smcogs)
                     SMCOG1081:cysteine synthase (Score: 75.6; E-value:
                     4.9e-23)"
                     /gene_kind="biosynthetic-additional"
                     /locus_tag="JX266_005117"
                     /product="hypothetical protein"
                     /protein_id="KAI1849156.1"
                     /sec_met_domain="PALP (E-value: 1.2e-80, bitscore: 264.8,
                     seeds: 145, tool: rule-based-clusters)"
                     /transl_table=1
                     /translation="MASDPVVNGVNGTATANGRRTPSLSGLSLTEYSANPSPRSANKQA
                     HIKQLVPDELLLPNGHPDYVGMILNSRVYEACKRTSLTPATNLSKRLECNVLLKREDEQ
                     PVFSFKLRGAYNKMANLDPELSWKGVIACSAGNHAQGVAYSARQLKIPATIVMPQGTPA
                     IKHQNVSRMGGTVVLHGADFDAAKEECVRLEKQYGLINIPPFDDPYVIAGQGTIGLELI
                     SDTNLSKVDAIFCCVGGGGLIAGIGVFIKRVAPHVKIIGVEAEDANAMVQSLEKGERVF
                     LKEVGLFADGAAVKTVGEETFRICKEVVDEVVQVTTDETCAAIKDVFEDTRSIVEPAGA
                     LALAGLKKWVKNNPSSNPNRSVIAVTSGANMNFDRLRFVAERATLGEGKEALLAVSIPE
                     RPGAFSELINTIMPHAVTEFSYRYATDEVANVLVGISLTAPASQRVTELETLLERINAS
                     GMTATDLSGDELAKSHIRYLVGGRSNVADERVYTFTFPERPGALQKFLNTLRPRYNISL
                     FQYRNGGSDVGKIVAGIQCPDAEVAGLERFLKQIGYPWEDCTENSAFKTFLRN"
     aSDomain        join(31895..31897,31958..33472)
                     /aSDomain="TIGR01124"
                     /aSTool="tigrfam"
                     /description="ilvA_2Cterm: threonine ammonia-lyase,
                     biosynthetic"
                     /detection="hmmscan"
                     /domain_id="TIGRFam_JX266_005117_0002"
                     /evalue="8.40E-211"
                     /identifier="TIGR01124"
                     /label="JX266_005117"
                     /locus_tag="JX266_005117"
                     /protein_end="568"
                     /protein_start="62"
                     /score="698.8"
                     /tool="antismash"
                     /translation="DYVGMILNSRVYEACKRTSLTPATNLSKRLECNVLLKREDEQPVF
                     SFKLRGAYNKMANLDPELSWKGVIACSAGNHAQGVAYSARQLKIPATIVMPQGTPAIKH
                     QNVSRMGGTVVLHGADFDAAKEECVRLEKQYGLINIPPFDDPYVIAGQGTIGLELISDT
                     NLSKVDAIFCCVGGGGLIAGIGVFIKRVAPHVKIIGVEAEDANAMVQSLEKGERVFLKE
                     VGLFADGAAVKTVGEETFRICKEVVDEVVQVTTDETCAAIKDVFEDTRSIVEPAGALAL
                     AGLKKWVKNNPSSNPNRSVIAVTSGANMNFDRLRFVAERATLGEGKEALLAVSIPERPG
                     AFSELINTIMPHAVTEFSYRYATDEVANVLVGISLTAPASQRVTELETLLERINASGMT
                     ATDLSGDELAKSHIRYLVGGRSNVADERVYTFTFPERPGALQKFLNTLRPRYNISLFQY
                     RNGGSDVGKIVAGIQCPDAEVAGLERFLKQIGYPWEDCTENSAFKTFL"
     PFAM_domain     31994..32842
                     /aSDomain="PALP"
                     /aSTool="clusterhmmer"
                     /database="35.0"
                     /db_xref="PF00291.28"
                     /description="Pyridoxal-phosphate dependent enzyme"
                     /detection="hmmscan"
                     /domain_id="clusterhmmer_JX266_005117_0021"
                     /evalue="1.10E-78"
                     /label="JX266_005117"
                     /locus_tag="JX266_005117"
                     /protein_end="358"
                     /protein_start="75"
                     /score="264.8"
                     /tool="antismash"
                     /translation="ACKRTSLTPATNLSKRLECNVLLKREDEQPVFSFKLRGAYNKMAN
                     LDPELSWKGVIACSAGNHAQGVAYSARQLKIPATIVMPQGTPAIKHQNVSRMGGTVVLH
                     GADFDAAKEECVRLEKQYGLINIPPFDDPYVIAGQGTIGLELISDTNLSKVDAIFCCVG
                     GGGLIAGIGVFIKRVAPHVKIIGVEAEDANAMVQSLEKGERVFLKEVGLFADGAAVKTV
                     GEETFRICKEVVDEVVQVTTDETCAAIKDVFEDTRSIVEPAGALALAGLKKWVKNNPSS
                     NP"
     PFAM_domain     32909..33193
                     /aSDomain="Thr_dehydrat_C"
                     /aSTool="clusterhmmer"
                     /database="35.0"
                     /db_xref="PF00585.21"
                     /description="C-terminal regulatory domain of Threonine
                     dehydratase"
                     /detection="hmmscan"
                     /domain_id="clusterhmmer_JX266_005117_0022"
                     /evalue="1.40E-18"
                     /label="JX266_005117"
                     /locus_tag="JX266_005117"
                     /protein_end="475"
                     /protein_start="380"
                     /score="66.6"
                     /tool="antismash"
                     /translation="ERATLGEGKEALLAVSIPERPGAFSELINTIMPHAVTEFSYRYAT
                     DEVANVLVGISLTAPASQRVTELETLLERINASGMTATDLSGDELAKSHI"
     PFAM_domain     33206..33472
                     /aSDomain="Thr_dehydrat_C"
                     /aSTool="clusterhmmer"
                     /database="35.0"
                     /db_xref="PF00585.21"
                     /description="C-terminal regulatory domain of Threonine
                     dehydratase"
                     /detection="hmmscan"
                     /domain_id="clusterhmmer_JX266_005117_0023"
                     /evalue="1.00E-20"
                     /label="JX266_005117"
                     /locus_tag="JX266_005117"
                     /protein_end="568"
                     /protein_start="479"
                     /score="73.5"
                     /tool="antismash"
                     /translation="GGRSNVADERVYTFTFPERPGALQKFLNTLRPRYNISLFQYRNGG
                     SDVGKIVAGIQCPDAEVAGLERFLKQIGYPWEDCTENSAFKTFL"
     gene            33913..34382
                     /locus_tag="JX266_005118"
     mRNA            join(33913..34212,34293..34382)
                     /locus_tag="JX266_005118"
                     /product="hypothetical protein"
     CDS             join(33913..34212,34293..34382)
                     /codon_start=1
                     /locus_tag="JX266_005118"
                     /product="hypothetical protein"
                     /protein_id="KAI1849157.1"
                     /transl_table=1
                     /translation="MCGPSISRSSKMATSTLLSSFKALSLSASAKPIARTAFRAQQQFV
                     ARRSISSAILPATARPTTMRVTTMAVKALQPSLQTQQTRGMKVHSSIKRRCEHCKVVRR
                     KRGKRGNGYRYIICSANPRHKQRQG"
     aSDomain        join(34168..34212,34293..34379)
                     /aSDomain="TIGR01022"
                     /aSTool="tigrfam"
                     /description="rpmJ_bact: ribosomal protein bL36"
                     /detection="hmmscan"
                     /domain_id="TIGRFam_JX266_005118_0003"
                     /evalue="4.90E-11"
                     /identifier="TIGR01022"
                     /label="JX266_005118"
                     /locus_tag="JX266_005118"
                     /protein_end="129"
                     /protein_start="85"
                     /score="40.5"
                     /tool="antismash"
                     /translation="MKVHSSIKRRCEHCKVVRRKRGKRGNGYRYIICSANPRHKQRQG"
     PFAM_domain     join(34168..34212,34293..34379)
                     /aSDomain="Ribosomal_L36"
                     /aSTool="clusterhmmer"
                     /database="35.0"
                     /db_xref="PF00444.21"
                     /db_xref="GO:0003735"
                     /db_xref="GO:0005840"
                     /db_xref="GO:0006412"
                     /description="Ribosomal protein L36"
                     /detection="hmmscan"
                     /domain_id="clusterhmmer_JX266_005118_0024"
                     /evalue="2.60E-19"
                     /gene_ontologies="GO:0003735: structural constituent of
                     ribosome"
                     /gene_ontologies="GO:0005840: ribosome"
                     /gene_ontologies="GO:0006412: translation"
                     /label="JX266_005118"
                     /locus_tag="JX266_005118"
                     /protein_end="129"
                     /protein_start="85"
                     /score="69.2"
                     /tool="antismash"
                     /translation="MKVHSSIKRRCEHCKVVRRKRGKRGNGYRYIICSANPRHKQRQG"
     gene            complement(34675..35154)
                     /locus_tag="JX266_005119"
     mRNA            complement(join(34675..34749,34821..34961,35041..35154))
                     /locus_tag="JX266_005119"
                     /product="hypothetical protein"
     CDS             complement(join(34675..34749,34821..34961,35041..35154))
                     /codon_start=1
                     /locus_tag="JX266_005119"
                     /product="hypothetical protein"
                     /protein_id="KAI1849158.1"
                     /transl_table=1
                     /translation="MRPMSTSSLRLLRSAIGPRSYATESHRSRLGGALSLDHFLQRSRV
                     LSLYRTILRGTRRIGDPTTRSETRSFARAEFERHRAVTDIGHIRYLLSTGKTEWEAMER
                     YMGGM"
     PFAM_domain     complement(join(34708..34749,34821..34946))
                     /aSDomain="Complex1_LYR"
                     /aSTool="clusterhmmer"
                     /database="35.0"
                     /db_xref="PF05347.18"
                     /description="Complex 1 protein (LYR family)"
                     /detection="hmmscan"
                     /domain_id="clusterhmmer_JX266_005119_0025"
                     /evalue="5.10E-19"
                     /label="JX266_005119"
                     /locus_tag="JX266_005119"
                     /protein_end="99"
                     /protein_start="43"
                     /score="68.2"
                     /tool="antismash"
                     /translation="RVLSLYRTILRGTRRIGDPTTRSETRSFARAEFERHRAVTDIGHI
                     RYLLSTGKTEW"
     gene            35614..36464
                     /locus_tag="JX266_005120"
     mRNA            join(35614..35702,35808..36131,36239..36464)
                     /locus_tag="JX266_005120"
                     /product="hypothetical protein"
     CDS             join(35614..35702,35808..36131,36239..36464)
                     /codon_start=1
                     /locus_tag="JX266_005120"
                     /product="hypothetical protein"
                     /protein_id="KAI1849159.1"
                     /transl_table=1
                     /translation="MAPSTRTPDPIEETNLKSDEQFIDENLRPSDGWATWTHPRSQESY
                     SIRLLQAAQMSAQDLKLCLSLIEETSRSHYEASSRGWKPRAKLAEMKSPEMRYVVVKDS
                     QGEIRGFTSLMPTYEEGQPVVYCYEIHLKDEMRGTGLGAHLMGFQEMVAKHTPAIEKVM
                     LTCFTKNIVAMRFYQELGFEVDPISPEPKRLRFGKTSVPDYIIMSKKVV"
     PFAM_domain     join(35950..36131,36239..36371)
                     /aSDomain="Acetyltransf_1"
                     /aSTool="clusterhmmer"
                     /database="35.0"
                     /db_xref="PF00583.28"
                     /db_xref="GO:0016747"
                     /description="Acetyltransferase (GNAT) family"
                     /detection="hmmscan"
                     /domain_id="clusterhmmer_JX266_005120_0026"
                     /evalue="1.30E-11"
                     /gene_ontologies="GO:0016747: acyltransferase activity,
                     transferring groups other than amino-acyl groups"
                     /label="JX266_005120"
                     /locus_tag="JX266_005120"
                     /protein_end="182"
                     /protein_start="77"
                     /score="44.9"
                     /tool="antismash"
                     /translation="SSRGWKPRAKLAEMKSPEMRYVVVKDSQGEIRGFTSLMPTYEEGQ
                     PVVYCYEIHLKDEMRGTGLGAHLMGFQEMVAKHTPAIEKVMLTCFTKNIVAMRFYQELG
                     F"
     gene            37669..38232
                     /locus_tag="JX266_005121"
     mRNA            join(37669..37798,37865..38232)
                     /locus_tag="JX266_005121"
                     /product="hypothetical protein"
     CDS             join(37669..37798,37865..38232)
                     /codon_start=1
                     /locus_tag="JX266_005121"
                     /product="hypothetical protein"
                     /protein_id="KAI1849160.1"
                     /transl_table=1
                     /translation="MAYQPQQPMQPMFQQDNGGEWKNSLCDCSPCDSCMISFCVPCILV
                     GRTTERLRDPTMQTAESMNNDCLIHGGLCFFTGCHWIYTMLKRGEIRERFGIPGSGFGD
                     CCVTYWCHCCAVIQQDNEVKTRLRPTGPIDQQYQPLQQGMVMPQGPPPAHAPPQKEGYT
                     HQ"
     aSDomain        join(37726..37798,37865..38106)
                     /aSDomain="TIGR01571"
                     /aSTool="tigrfam"
                     /description="A_thal_Cys_rich: uncharacterized Cys-rich
                     domain"
                     /detection="hmmscan"
                     /domain_id="TIGRFam_JX266_005121_0004"
                     /evalue="4.30E-18"
                     /identifier="TIGR01571"
                     /label="JX266_005121"
                     /locus_tag="JX266_005121"
                     /protein_end="124"
                     /protein_start="19"
                     /score="64.0"
                     /tool="antismash"
                     /translation="EWKNSLCDCSPCDSCMISFCVPCILVGRTTERLRDPTMQTAESMN
                     NDCLIHGGLCFFTGCHWIYTMLKRGEIRERFGIPGSGFGDCCVTYWCHCCAVIQQDNEV
                     K"
     PFAM_domain     join(37729..37798,37865..38100)
                     /aSDomain="PLAC8"
                     /aSTool="clusterhmmer"
                     /database="35.0"
                     /db_xref="PF04749.20"
                     /description="PLAC8 family"
                     /detection="hmmscan"
                     /domain_id="clusterhmmer_JX266_005121_0027"
                     /evalue="1.10E-23"
                     /label="JX266_005121"
                     /locus_tag="JX266_005121"
                     /protein_end="122"
                     /protein_start="20"
                     /score="84.1"
                     /tool="antismash"
                     /translation="WKNSLCDCSPCDSCMISFCVPCILVGRTTERLRDPTMQTAESMNN
                     DCLIHGGLCFFTGCHWIYTMLKRGEIRERFGIPGSGFGDCCVTYWCHCCAVIQQDNE"
     gene            complement(41739..43049)
                     /locus_tag="JX266_005122"
     mRNA            complement(join(41739..42063,42170..42301,42358..43049))
                     /locus_tag="JX266_005122"
                     /product="hypothetical protein"
     CDS             complement(join(41739..42063,42170..42301,42358..43049))
                     /codon_start=1
                     /locus_tag="JX266_005122"
                     /product="hypothetical protein"
                     /protein_id="KAI1849161.1"
                     /transl_table=1
                     /translation="MVALDQMGDLSGTLGGCVPFSLSVPDAYPGSAKFPDLIFGMATTY
                     SRLIDSLPSIAHWSSGRESKLIVVVEDWVERNDDVLELQGMYRKSGVKAFFIQPFDKTH
                     STSQSHFMVLTRMVEESGPETKWFGLLDDDTFYPHLTPLSEALGSLDHTRDMYVGGLAE
                     EFGSIKNFGIMAYGGAGAYLSAALAKKLGTLDQATQCLQESPPNLGDIILRDCVYHHSR
                     ARLTVLPGFYQHDLLGDLRGFFESGVQPLNLHHWKSWYHEPVVAMAAATNFCGSCFLQR
                     WRFGHDTVLSNGYSIGVYSEGLDAIDLSKMERTWGQIYGDEDPRYEYILGSLRDKVGED
                     QRKTYHLKDTEIRRGTMRQLYLRKGDPKASQPDEVIELIWRR"
     PFAM_domain     complement(join(41805..42063,42170..42301,42358..42530))
                     /aSDomain="DUF604"
                     /aSTool="clusterhmmer"
                     /database="35.0"
                     /db_xref="PF04646.15"
                     /description="Protein of unknown function, DUF604"
                     /detection="hmmscan"
                     /domain_id="clusterhmmer_JX266_005122_0028"
                     /evalue="1.60E-08"
                     /label="JX266_005122"
                     /locus_tag="JX266_005122"
                     /protein_end="361"
                     /protein_start="173"
                     /score="34.4"
                     /tool="antismash"
                     /translation="MAYGGAGAYLSAALAKKLGTLDQATQCLQESPPNLGDIILRDCVY
                     HHSRARLTVLPGFYQHDLLGDLRGFFESGVQPLNLHHWKSWYHEPVVAMAAATNFCGSC
                     FLQRWRFGHDTVLSNGYSIGVYSEGLDAIDLSKMERTWGQIYGDEDPRYEYILGSLRDK
                     VGEDQRKTYHLKDTEIRRGTMRQLY"
ORIGIN
        1 cacttcggat tgaaaaggca cgcaacgttt gaggacatta accccgaccc cgtcgtcgca
       61 agtaagctca tggcgctcta cgattctcct gactctgttg agctctaccc aggtattgtg
      121 gcagaaaagt cgaagcctcc gatgtccggc tctggacttt gcgtcaacta caccacctct
      181 caagctattc tatcagatgc cgtctgctta gtgagaggtg atcgcttcta caccgttgac
      241 tataccccca gaaacctgac caattggggt tacaatgagg cgaatttcga tattgacgtg
      301 aatcaagggc acgtaatgca caagcttatc ttccgagcct tccccaacca ctttgcttac
      361 aacagtatat acgcacattt cccgttcgtg gtccccaagg aaaataaggt ggttcatgaa
      421 aagctcaata ctgctgagaa atactcgtgg gcacggcctc aacgcaagtt ggatccagta
      481 gtaatcaaat cgcacaaagc cgtcagcact gtgctgcgca acaatcagga cttctacgtg
      541 ccttggggtg aggccatatc ttacctcgtc agcccaccgg ggaaaatatt cgcaaaggac
      601 ttctgcctcg ccggcgatgg ccaggctaac cggcaaagtc gcgttcatgt tgatcagtgt
      661 ctttatcaac cgaagcaatg ggaggacgaa atcaaacatt ttttcaaaac tacagtagcc
      721 aatctgttga agaaagcagc tcagacactc ccgccgagtc cagcggatcc gggcatcagc
      781 acccaagaag ttgatatcgt ccgtgacgtt attattcccc tgaacacacg ctttgtagca
      841 gaattctttg cgttgcctat caaaaccacc gaaacgtctc cacacggtat ttacaccgag
      901 acagaactat atggcctgtt gacagctatg tttactgccg tattctttga cagcgaccct
      961 gcttattcgt tcaagctcag gaccctagct agggagcttg ctctagggtt ggagaatctg
     1021 gttcgacttg aagaagaagt tgatattcgg gtgggttggc tgagcggcgt cgccgcaaaa
     1081 ctcgggcttg gggctagtca tacaagcccg agtgccaaga agaatggtga agaggagtgg
     1141 ccaagtctgc caagctatgg aaaacaattg ctttcccgca tgatggagaa aggaaagtcg
     1201 attgaggagt gcgtggccgg tacggtgatg cccataagcg ctgcggggac taccattatg
     1261 tccggtctgc tttcacaatg tttggactac taccttggaa gcggaagcga gcaccttcca
     1321 gacctttaca agctttctca cgacgattct gaagaggcag atgaaaagtt actccgttag
     1381 taagttccca taccgagcca tgtctcactg gaatcaagct catcatttta cagcatgctc
     1441 gagggcatac gcctccgtgg aactgtcgtt gtagcccgtc aagtacacag cctggccagc
     1501 acgcaaagca tcagagatga tgtgccttgc cttgccaacc cttctgatcc gactggccca
     1561 gctccagtgc cgaatcccaa ccgtgcgtcc tcactccgca cctacaagat agtcccaacg
     1621 cagcgtgcaa tcatcgacct agtaacagcg tcccacgatg cactcgcatt cccgtcaccg
     1681 gagactgtgt ctctggatcg tccgttgtca tcttacctcc cctggggggc tggatcacac
     1741 aagtgtcttg gtgatgggat cacccgcgtt gcgctggcag cagctttcaa ggtcattgta
     1801 ggccttcctg ggttacgtag aacacctggt ccgcgaggcg agtcccgaag tgttgggttc
     1861 aaggaatgga ggggtcaagc tgggcgaaaa gcggtagaag ggggtggaga ggaatggtcc
     1921 ggccttagag tctaccttgc acccgaccaa agcagattct cgcccgtgcc aacaggaatg
     1981 agggtcaggt ggagtggagt tgccggttcg aatgtcgggc tcggcagcaa gggccaggtc
     2041 cacgaggcgg gctgggttga tctaagtaac taaaagccag ggtctcgtag ttagtccaga
     2101 gacacccctt tcccttccag tcatgatgat cctgcctata ttaaatattt acagaggatg
     2161 atacttgtca cgtctacgtt gaagttcatg tcagatgcaa ttttgcttta gtgtgatcca
     2221 cctttagcgt tgctgagtgg agatcagcat ggagtatcac caaaatttag ttcaattttt
     2281 gaacctgagc ttgtggtgga ttgagctgag ctactactta gcagacatga gctgtggttg
     2341 aagttccctg agctcgagcc ttcagaagtc tgatatgcct aaggcaatcc caagcgttgc
     2401 gggactggga caatatcatg attattcatc gctctaagtc ttagttggtt ccctgctttt
     2461 tctcacgcac tttgcataaa cgggataagc cagcttggtg ttaagctcca gtctcatcaa
     2521 tccctcctgt ggtcgagtct tcttcaggag tgagatgctc tcgtattctt ggcacagcct
     2581 tgcgaaaaag tattccaatt ggagattggc gaactgctgg ccaaggcaga tccgcggccc
     2641 gtgattgaag ggcacatact gcctgatttc caggcttcca tgtttctgtt aaaagtttgc
     2701 caattgcagt cccaagattt tcgggctcac gatacggtac gtaccccatc tctccggtaa
     2761 ccactgactg gcgtcctcgg cactgaggtc ttcacgattc tgtaatgaca gcaagctata
     2821 tgctaagcac aaaagtcagc acggatgtcg caagaggcat cagtcaaggg aaagagactt
     2881 gctgatttgg gtgcctttca aaacagcgac aggggatctg ttcctccgcc ccgcggcagg
     2941 gtaatgtctt ttacaggcac tcgaggattg tatcctactg attgtatgat gcaaaaagct
     3001 tttgtttagc gtattttaca tgagagctgg tggggttgta ctcacgggga tggtgatttc
     3061 gaagagtctc ttttatgacc atcttgatgt acttcaactt ccgcaagtca gccaaggtcg
     3121 gcagcgtatc gggaactatg ctgtttggga gtcagaatcg gtcacaagtg cgaggaaaac
     3181 gttcaaccca ctgttcttcc atctcagcct tcatcttggc gaatacatgt ggtcttttcg
     3241 agatttcatg gaatgcgaag gcgagagcgg tagctgaggg atccttacca acactcaaga
     3301 tgctggtaac cgcattttta atggctctac ggctcttaac ctggcggatt aggtcgtcga
     3361 caaagcaggg cgacaacgct gcagctttct tcactgctac ataacgctga cggaatgagc
     3421 tgtcataatt cactctagat tgcttgaaga tcgctttaag cgtgcacacg ccaagcgtag
     3481 gccatggtct gagaccaatc tgccccccac ctgacagttg aatcaggatc aaaattttac
     3541 cactaaatgc cgctagctgg ggctggatgg ttgcattcgg gatccttcta agagtcctga
     3601 caatcgcata acatgggaac ttggttgctc gtaagattgg aagtctatac cggtggtgtc
     3661 tgtgcaatct cggtgggttg atcacagaag taactaccaa tgggagatgt cacggtagca
     3721 cccttgcagg tttgacgccc caatctgcgc gtcaacggaa gcgcttaaac cagacggcat
     3781 cggtacatgg gcacatgtaa tatagtcgcc ctgcgccgca cgcacaagcg gggtttcgat
     3841 ccgcatttgg ccacactgaa accaaatgag gcggagggat cctgtgttgg ctgcgaggcc
     3901 cgctgcctgc tgccaacagt gtcggaccgt tccctaggat tgttcgtcga gggtcggaat
     3961 ccatcggctc taccttcatt ggcgccctgg ggttctaagc ccgaacaata tcccttggtt
     4021 ctcaagtgcg gaaaccacgt cttgttatgc ctgctgaact tcgaggtcca attgttgcta
     4081 attgacctac ttcccccttg ctgtacagta cactcggccc aacgattcaa cctccgacat
     4141 cgttttgtcg gtaaatcacg aaacactcag tctatctcgt tggaagatat ccagaggcaa
     4201 actatcccgt aaaactcact tccttgatta tgttggaaac gtctatttca gacataggtt
     4261 ccatgagggg tttcttctgg ctttgtgcgg ctgtgcctgt gttggttcgt cttcctcact
     4321 ctctccttca cccagccatc tcggcagttt cgcaggagaa gagcaaagga agctgacaca
     4381 agctaaccgc acggcagttt ctcgtcaatg ctttctacaa cgtgcacctc cacccgctac
     4441 ggcatgttcc tggacctttt tgggcaaagg caagcggtat accatcgtgg tattacacgg
     4501 tcactggcaa gcgccatatt tggctctggc agttattcca gatctatggc aagagaatcc
     4561 gtgtggcccc aaatttagtc ctattctgcg acccggaggc ccatgcggat atctacggca
     4621 tgaagtccaa tgtgcgacgg agtccattct acgtggcatt gacgaaggac attcgggaac
     4681 aaacaacttt aaccaccatc gaccctacgg aacatgccaa aagacggaag atgcttaata
     4741 ccgccttcac tgatatatcg gttcatactg ccgccgcgtt catgagtcag catatcgatc
     4801 gttggcacca aattatgttg gacgagcacg acagcacaac ggagtggtct gcctccatgg
     4861 acctaagcaa aaacatagat catctcgtgt ttgatattat gggtgacctt agcttcggga
     4921 gatcgttcaa taccaaagag cccggtgaca accctttgaa ggaagtaccg tacaacacta
     4981 ttaaatacct caagtttttt ttacccggta aacatcgatt catccatgcc cgagttaccc
     5041 caaacaagaa cggttgctaa ttttgaatta agatatgtcg ctctcctttg ctaagcttga
     5101 ttctttggct taagcctcgc ggcctagatc gactcatcgc gcttgtcacc ccaccatctg
     5161 ttcaacaatt tgataagttt gtccacgaca gtcttgccca acggcttgaa ttatataaga
     5221 agcagaagga tattcctgag aatgagcgcc gtcaggacat gttctatttc ttatgtcaag
     5281 ctcgaggttc cagcgaaggt cacgcagcgt ataccgaaga cgagctccgc gcagaggctc
     5341 ttctacttat tatcgctggg tctgacacta cgactgctag cctcgcaagt attttctggt
     5401 accttgtaag agccccgaga tcttatcaga agcttgtcaa tgagttgcaa agaacattca
     5461 ggacagcaga agatgccacc tacggcccga agctaacgtt ttgcacgtat cttcgggctt
     5521 gtattgatga aggcatgcgt cttgttcccc ctgggccctg cgaacctccc cgagagatcc
     5581 tttcaggtgg tctcaagatc atgaataacc actatcctaa gggaaccata gttggcacag
     5641 ctccctggtg cgactcccgc aacgaggagg tctacggaga tccaggcatt tttcgacctg
     5701 aacgctggat cgtcgatgag gctgcgggag taaccaagga gatggtagcc gacattcgca
     5761 ctaattttca cccttttctg actggccccg gtagctgtgc tggaaaaaat atcgcaatgg
     5821 cagagataat gcttgtagtc gccaaaacac tgcttatttt cgatataaga aaagcacctg
     5881 ggtcgacctt gggggaaggt agccctgaac taggctgggg agaaagagat aaaaagcagt
     5941 tccaggtcgt agatgcatac gtctcagtaa agcaaggccc agaagttcaa tacaggaaga
     6001 gggcgtctcc taaggcataa tccggttgaa cgtgagctaa gacaaaaagc tacgatggct
     6061 tgatgttcag agattaggag aaaaacttgg tttggtccac gcacattgac aataaaaaga
     6121 tcttctgttc tttcgtcgcc gccttttcat ccctttgtcc tctgtatcct ttctagttta
     6181 gctaagctgc tcgaactcag ccatcttatt ccttaacaat acagttcact gatacaaatc
     6241 gctctcattg ccattgcaag gacgccttag aggtgcccga ctaaggcaaa tcatgggcgc
     6301 aagtagacct ctttctccac aacaataccg cgggcatgag caatcatgca cggctcaata
     6361 taggaggact ctcgatacta cgtgataata tcaggcctcc atgggcctgc gtgtggaagt
     6421 aagaggggcg tattgcgggc cgtacatctg ttgctggtat tcagggttca tgacagtaaa
     6481 tttgaaacag caaatccgga ttcgtggacg atatacaacg agctaagaag gccaaaagtg
     6541 aaaggtcgca ttttcgagtc agagttctcc cagcctctct gcacagccat acagattgtt
     6601 cttgttgact ttctgagaac ttgggacgtc acgccggctg ctgctgttgc tggccattct
     6661 agcggcgaaa ttgcggccgc atacactaca ggcagtctga gcaagagagt ggccatcatt
     6721 accgcttact ttcgtggata cgttacaagg actaagctct tcaacggtac tatggctgcc
     6781 tttggcttag gcggggacag agtgagaccg taccttcctg agggtgttgt tattggctgt
     6841 gaaaacagtc ccaatagcac aaccatctcg ggcgacaccg ctgctatcga tttaatcatc
     6901 aaaaaggctc aatcaggaga atcccgacgt atttttccgt cctcttcgag tagacaatgc
     6961 ataccattcg catcatatga gggcttgtga tgcagcttat gagaatttga taaaagacgt
     7021 cgctgctgcg ggtatgccca ctatgccttt cttctcctcc gttactgggg aaatttatat
     7081 ctctccacgt gtttttaacg cttcgtactg gaggagaaat ctcgaaaacc ctgtcctctt
     7141 ccacaccgcc gtacagaaca tcatccatgc agacatcaag gatctgctca tggtcgaaat
     7201 tgggcctcat tctgcttatg ccgggccttt acgacagata tcccaggccg agagcagggc
     7261 gcatacatat attcactctt tcctaagaga tcgagacgat actcaatcga gctatgactg
     7321 tattggttca ctctagtgta acaatgttcc tgtcacgata taggagatat ataaaggagc
     7381 ggaacaacat taatcagggg gatcaccccc tatatagcag gctcctcagc ccatttcaat
     7441 cgtagctcct caaggatcaa ctcaagtcaa tccccatgct ctcgcgcgcg ttctagtgtg
     7501 acaacatcta atacgcgacg gaaccatgtg gtttaggcca cgtatcattg acaattgcgc
     7561 caactgggcc ataactgttg aacaattacg taggatgagc ttgcagcgta gcacttgcgt
     7621 gtgtgcagac cgttgtgcct tgttttcaga tgtatctgta ctgtctgctc tatatctata
     7681 acttgatagt tgactgcagt gttggctggc cgcctgcatc atgttctcag tgcctaccag
     7741 ccggctattt aacacttagg aaaatgtggt attgcttact ccatccggag tagatcgtgg
     7801 gaaggcacgg actaactaca gtactcctta gtatacagtg tatggtctgc tgcgcaaact
     7861 ttagcgtcta catcattctc atacacaaca cattcaccca tacactacct gacataggtg
     7921 gtcctcaaca tgttaacctg agctgaagct ctctgagcga ggctgagccg aggttgagcc
     7981 agtccacctt cttggtggag tggtatggaa ttgagggcta accggatatg ggttccggag
     8041 gtggttgctc tttgagacag aatagctgag tagctgaaga gaaggggttt gcgggaactc
     8101 tttagcggca aatcccccgt acgcccggcg gagaccgagc attagtttac ctcataaccc
     8161 cgtcaactgg gttagcaatt gcaggagagg ttgcaccttg tgagtagagt cagtgaaggt
     8221 cccttgtatt caaagcggat ctgggacggt ctgtggctgc aatgtggaac tacaaagcgg
     8281 accgaacggc tcacgtgagg cccgccccta ccatagacag gatgcctctg gaggcaccgt
     8341 ggcctataca gtccaagtac gacagatcgc gtaagctaga taggtaatta gtctccaagt
     8401 cgcctatcaa gacgtcatta gtaccaaggg tgtcgattgg tcaggtgcgt ggaagcagcg
     8461 aatcggcagt aagttcggta tcagtgtcca ctgtcggata ggatcaaaat gtggagggac
     8521 cttacccgac aactgcacta actttgtgac tagtcggcaa ctgggcgata agcctaaact
     8581 atatttactt ccctagctat gggatcctca aaaggtgtgt gggctgaaaa actatccaga
     8641 atttgaatcc tgcagtcgcc tactttcaat atggcagaaa attctatgtt tactgagggc
     8701 cagttccttc tgggcacttt cgccagcaac tgcagcagtg gcatgtcagt gacgaagatc
     8761 gaggagcgat gggtcaattc ctgggagaac aatgtcaagc tcgcaaagtt gcttgacgaa
     8821 gccggtattg agtttatgct cccgattgcc cgttggatcg ggtacggagg agaaaccaac
     8881 tttcactgtg atgttttgga aactatgact tgggccaccg gattgctagc ccttaccaag
     8941 aacattaatg tcatctctac agtccacact gctgccaacc ttcctccggt tgtggcaaag
     9001 cagattgcca caatcgacag aatcagcaat ggtcgggttg gcctcaacat cgttgctggg
     9061 tggaacaagc cagaatacga agcattgggt cttcagctgc cagctaccca tgaggaacga
     9121 tatgaatacg cacaggactg gtttgatgcc atcaaggagc tgtggactaa gacagagtcc
     9181 ttcgactacg atggcaagtt cttcaaaatg aagaatatct tagggctgcc gcagccatcg
     9241 aggaaggttc ctatcctgaa tgccgctggc tcgggacaag gacgaacgtt tgcagtcaac
     9301 agtgccgact tcttgtttac ccctgccatt gacctggaga gatccaaggg tgaagttgca
     9361 gcactcaagg aacaggcgaa ggaggccgga aagaaggtgg gagttttgac tctctcacat
     9421 gttgtttgcc gcccaactga gcaggaagcc aaagacttct acgactactt ttgcacaaag
     9481 aacactgacg agggggctgt ggataacctt gttgcactgc agttcgccca tgcacagtct
     9541 ttccctcatg acttgctcgc attgatccgg aaccgcatgg cagcaggaca cggaggttac
     9601 ccattggttg gaacgccgca acaggttgca gacggtatca tatcgctgca tgctgctggc
     9661 ttcaatggca cgacattgtc ttttgtggac tatgtaaaag agttccctta ctttagggat
     9721 aatgtcttgc caatccttga gaaagccggt atcagaaagc cgtggaatcc ggcagccgaa
     9781 caatgaagtt agccaatagt agaataaatc gaaataggtt tcggtcatgg acgtgttgtt
     9841 tattatggct actacgtttt gttggtccta ttggcaatta aatcctatgt gtcttcgtta
     9901 accgactcat tcactctgtt tgcccaagat ggacttgtct ttgttttctg aatagcactt
     9961 tgggacaatt gtatatttta tggaatggtg taatacttca caaatacagg tcgacctggg
    10021 ctgacggaag cggaaggtcg caaggctcaa caagttttga aggcaatgta tttggtaacc
    10081 atttcgggta ctagcggctg ttatatggaa ctgttcttgg cgcctttcgc ttcaatcatc
    10141 tattcattga gatccaatgg tttttttcat gacctgctcc attaggccaa gacatttcca
    10201 atgatgcaca ccgagtcgat acaggacagg aagctcttgg ttactgggga ccgatagatc
    10261 tagggacctt gggagcaatg agtgaatcat ggattcgatg caactttgat tgactgactt
    10321 ctcaagttgg gcacctttgc gcttcatggg gtgtcattag gaatacgggg acatccggag
    10381 gaggttttat cttcgatcat ttcccacaat cacgagagtc tacaaaagcc cactgtcctc
    10441 gttgcaatga cgattctata agccgaaata gtctggttct actacatcgg tcgccattgt
    10501 catcacccaa tttcaccatt cgcagatctg cgtcatgaaa tctactgtgg ctttgagtct
    10561 tctatcaggg gctttggcac tgccggccgc gaaccccgcg ccgcagacag tgtctttcgg
    10621 caagagaaat atgctcactc gacccaatgg cgaagccaac gttgccggaa tcttagcgtc
    10681 cttgaaccac acattgcata aatataatct gaaaccgctt ccatactacg ctccagtcgc
    10741 tgtgctgcag gcagagctgt tcagcgtcga cgtagagaag agacaagcaa accttcccct
    10801 gatcgatcag acgcagcttg gaaccgaaga tgtagcatac tatggctcca tcaccattgg
    10861 aggtggcgat gggaaagcac agaaattcaa tgtcatcttt gacacgggct ctgccgatgc
    10921 ttgggtcccc ggtccttcct gtactaaagc gaggggctgc acccatacga cgaagtacga
    10981 tcaaggtgga cgcgacttgg gtacgaagac aagtatacaa tatgggtccg gctccaccga
    11041 gggcgaaaac tacgttgacg accttacgat cgcaggcctt acttcaaaga gccaaaccct
    11101 aatatcagtg actacggctg ctggtttcac tcaggtcgat gcggatggcc ttgttgggat
    11161 gggtttttcc agcattgctc aggataacgg gaccacggtt ttcgagaatc tcattgctca
    11221 aggcacagtt caggcggatg aattcagctt ctaccttggt cgggtctcag agaaaacagg
    11281 aaggaactca caactgactc tcggtggccg cgacagtact aagtataagg ggaattttgt
    11341 gactgtccct gtttcgtccc agacctactg gcaagttgca ctagacggtg tcaaagttgg
    11401 aggtaagaaa gtagccggta ccgcgggtca ggcagccatt gatacaggta ccactattct
    11461 tttggcccct actgccgtcg ccaaggccgt attcgacgcg attcctggca gcatcggact
    11521 gaatctggct ggcgagcaca tttacctata cccttgcaac actgctgtta ccaacattcc
    11581 caaaatcacc tttgctggcc aggacctcgc catcaaccca ctagacttca aacttggttc
    11641 gttaagcgcc gcagatgttg acaacctggc ccttggtgac agggctctgg cggctcagat
    11701 ccgagagcag atggctcgcg cgggcttatg cattgctgga tttgccgggg gcgatttgac
    11761 cggcattgat gacctctaca tcgtgggaga cacattcatc aagaactggt attctgtgtt
    11821 ctcttattct gctgctaacg gcaagccggc cgtgttattc gcccccaata ttggccaatc
    11881 ttagtcaatg gatcggtggg tatggaccaa cggagtttat ctagggtgag aatgaggctc
    11941 aatgagcata gaagtgttgt cttaattaaa gccacacgtc taataaaatt ttcgcgtcag
    12001 cattggacca gcttgtggat tccacttaaa tatcctcaaa attgtcgtca ctgatttcat
    12061 tgaatcattt tcttggcctc ttttctagtg tgcaggtggc gtatgcgctg agaacaggcg
    12121 gcacatccat cgactgcaag tcgcaagaga ttggagggga cgaggggaga gaggtatatt
    12181 gctttggggt ggtttttcat ttggatagtg taaatttgag tgcgttcgtg cagcgtgtat
    12241 atgtggcgcg tgggtgtgtt ttgtgtgacg tataagggcg gacgaatgct ttggcgtggt
    12301 ttgcgaggcg ttgtagagct tggtcccaca gtatagttgc caggacggcg gagcgtggcc
    12361 gaggtggact agttggcatc ctataaacgt aaaggaaagg tatccttggg acgaagaccc
    12421 cccactctac cctgttatag tgcaaggtac ctaatttgct aagttagtcg cgattcgaat
    12481 ccacagaaga aagtagttaa cttcagctgc taaggtgggg gattacaccg atagcaaagc
    12541 ggatcgaaac cgcgaataca ggataattca tgggagttct tctgatttcg tatcaccttt
    12601 cggcaactgc aggtgcttcg taatcaatgc atcattgtgc ttactaggcc tggaagtcta
    12661 tgtggttgac taatatgcaa cggagggggc ggagtctatg ctgacgccat acatgccaga
    12721 ggtgtcgttt ggggaatggt ccaatagtcc cccagcacgt gcgattacaa atgcgctgga
    12781 gctggcttac aataaaacaa atgggtgtgg tcagtgattg ctgccaatta ttttgatcct
    12841 tagtccacaa acatcgaagc tattgacttg gaccgttccg ttaagcaacc tgatccgaat
    12901 taagaagacc gacgcccagg tttcaacata taccgacagg atggcagaca aacttttcat
    12961 tgccgaaaca cccgccgagg tcaaggacgc taaaggcctg cacctcatca cccagagcac
    13021 tcccaacggg caagccgtgc agatctactt ggaggagttg gcagaagcgt atgggctcaa
    13081 attcaccacg accttgatta atatctcaac caacgagcag aaaaaagagt gtaggttact
    13141 tccaatcgct gaaacgtagt gggaaacagc tccgcgcctt cgtgcgggga caccagcctt
    13201 gatcctgtgg agcaccactt tacggagcta gaagtgctga ctgatgtacc aagggtttct
    13261 tcgactgaat ccaaacggtc gcatcccggt tttggtcgat aacagccaga atccgccctt
    13321 ccctgtgcat gagacgtctg ctgagcttct ctaccttttg aaagaggccg acaaagagga
    13381 taagttcggc ttcaaggacg actttgagcg cagtgaagct ctgcagtggc tttttttctg
    13441 gcacggttcc ggcgcaccgt atcaagggca gacaaaccat ttcaagaagg cagcccccga
    13501 gaaaatcgac tgtaagttct actcgcgtca ctcacgagaa ccatctgaca gttcaaatag
    13561 acgcaatcaa caggttccac aatgagacgc tccgtgtcta cggcgtgctc gagatccgtc
    13621 tctcgggcaa gtatactgga gagccacggg agtacctggc cggaaaaggg aagggcaagt
    13681 actctgtggc agacatcaag acctggccgt gggtgaaggg ctgggagagg accggattca
    13741 gtaagcagga aatggaggct ttcccgcatc tcctgaagtg gattgatcgc atcgcacaac
    13801 gtccggcagt gcagaagggc attggggaga aatactccca gtcttaatat agggtataaa
    13861 aacatccgtc aatttcaaaa gggggctgat agcaccgtca attccctatt atgagtatcg
    13921 ttattgcccc accacgtgac atatcatacg aggtaacggt ggaggaagtt cgcaatttac
    13981 ggcgagtctt gagcatcgcc gaaggcatgt gccgcccgaa tttcatatca ctgaattcca
    14041 taggccaatg atagtttttc tcactatcat gcgcgttctc tcgagaaaag ccattcctct
    14101 tctttgattg tgcttttgca acagttgaca atgccgcact tcaacatgag gatagaatgg
    14161 ttcgggaaat ttgtgatgat tttgaaaggt gtttctattt aatatcctct atatgagccc
    14221 tctggtagtc tgcattctcc ggggcattta ttgatcgtag cgggtttaga tctaccaaca
    14281 actcgtgtct agccgaaact gttcgggctt ctggtcaatg tattgtttgc tgacaaactc
    14341 ctcgataaag ggctacgatc agtgaacaga cattctctta cagtttcgcg tcatgtctcc
    14401 aacctggcat gtcggcaagg tcttttggcg gtgcagcacg tgtggacttc tgggcgtcgc
    14461 ctcctggcct ccatctccat gcatgggtaa ggtcgtctga aagtgatcct tcgataagct
    14521 caacaacatg tttgccgatt atgggtagga ttttgaagga atgtctagaa ggattagcag
    14581 tcactcaggt accttgacat ctgaagattt tacccgctgt ctcctgttgc gagaatgaaa
    14641 ttcttccatt ttgggtgttc acagatgagc aactgtgagt ccgccgtgtc tgtacaccaa
    14701 cacatcgccc tgttaaaaag ctctttcttc tcaaagcgag gcagatatgt cgagatggcc
    14761 tgtcgtatcg tgacttcaga cgcatctggg taggtgtccg tagggtgttt ggcatgtgac
    14821 cgaggtatag atacaggctt tggggctgag gagccaaatg gctggtgctg tttaaatcgg
    14881 gaaaacccag gaaactcatc gcagaccttg attaccccgt gtctgacaga gagaggttag
    14941 taccgggtct cagaagaggg cagtattcca cgacttactc gttaggctca aagaaaaatc
    15001 caatatcgcc attgtatacg actggcacac ctttgtactc cgcagcttct tcgggcgaaa
    15061 gctgaatgtg cgcatatacc cacgccttga gggtcgagtt agatacataa gttttggggg
    15121 ctgggtagtg atcttgcctt ggaacaacat tggtcttcga ggtctacgag tgctggactc
    15181 caagcaccgg cagccagaac gaccttgtca gcataatact tggtcccatc tacagtctcg
    15241 acaccaacgc aggttgaccc atcaacatcc agtaaaggct gcttgaatga cccggcactg
    15301 cagttggata cgttagattg cgcccaagtt ggatacggcc actactgacc tgccaaaacc
    15361 aaagttcact ccttgttctc ttaaaaactc cccaatggca ttaatagcct ttgctgcagc
    15421 gagccagcct ccgtcctggc tccatatcgc tttccacccc tggaaaacat gttgtgtcag
    15481 cttcattgaa tgagtgttct ccaactgagc aggttacctc aatctgatct ctctgcagga
    15541 gaggcatttt cttcaggatc tcatcttcac tgtctagcca ctcgtgggtt gtttcgagac
    15601 cagcaccagc gtcaagcatt gcttggtatt cttggcgcag tgcagcgaca ccttgctctg
    15661 agctctcgca gtctatctag atctaggtta gcacagattt gccttttatc tggaggatgc
    15721 cttactctgc caacgttgtg gaagaatggc ttgaatagct catcttccct ccacatctgc
    15781 cttgcctcta aactgatctg cgtatcgact ttgctgcgca agcgcacacc catgatcttg
    15841 ttcaggtcat tgccggccga ctgtgcggac gggatctgga atgtgtccag aacagtgatg
    15901 tttgccgggg cgtagccgaa tctgatgaga tgcagtgcag ttgacgagcc aatggtgccg
    15961 ccaccgccga ccactatgac tttggttgta gcccgtgatg ctgccatgtt ggagttgtgg
    16021 ccggtctccg tattgtgggg caatacgagg tcaggtgtac cgattccgat ttcatgcaaa
    16081 agtggtttga agatgttctt ggctagcaga tggctttcaa cttgatccta tataccacac
    16141 atccaaactt gtgcactcgg ttggccatcc aagctgacgg gccctgggtc caccaggtcg
    16201 cacgactgtg gttgtcgccc catcgtgccg cattgggtca cactaaactc tctccaaaat
    16261 ccgatacgta atgatcgagg gcacaacaga tagcgccggt ttgattctag cggcccaggg
    16321 gttcgtgggg tagccagggg acccatggat acggtcctgc agtggcatga gtggtcgccg
    16381 gcagctgggt gactcgtgac tcgtcgtcgc atcggagccc ttcggagcgc accctcgcct
    16441 cgcttggacc tttctctcgc ctggaccttc actcagagaa tgccaggaac ccgccaggaa
    16501 cccgccaatc acgagcgtcc ccagacctcg aattggctcg acctaggctg gggaaagacg
    16561 cacttacata gtacgccatc cccagaaagt atccgatgat aagccaggta cccacctggc
    16621 tgatctgagc attatagctc cctatgacac tttagagttg gcaatgcata aaatgaagcc
    16681 caggaacgct ctcgtttggg gttccatcgg tcgcaatccc tttcatcatt cataggaagt
    16741 cagtagttgt tcgtaacatc atcttgcgat gtctcagttc gacactgctc ctcccaacac
    16801 ccacgctggt ggagacgatg atgccctccg agcacggggc aacctcccca tgaatgcaac
    16861 gaatagcgcc gacgataggg tggatatgga ggcgtatagg cagaatgtac cgctgtggag
    16921 acgattttgg cagcacagtc taacacagat gatgctcatc agcatccagg ccttctgcgg
    16981 cccggctatg gcagatgcaa ttgctggtaa gtttcgggcc gttgtgaatt acttgtcccg
    17041 tggcacgcaa ctgacgtgtt tcacaggact tggtggaggt ggcttggcaa ctccacagac
    17101 atctaacatt gcgtaagtcg cttgagttcc gtctacttgt aacgagatgc taaactcgca
    17161 acgcaaagta ctgcaatcct gtacagtatg cttgctaccg gttagtctta caggctcttg
    17221 ttggacgctc tcaaagacac tgaccagcat aaagtttgtt tccttggtgg gcccattgtc
    17281 aacaagctgg gtgtaaagtg ggcactggtg ctcggagcta tgtcgtttcc cattgaaggc
    17341 tcgtcctact actgcaacag caagttcggc aatcagtggg tgagtgcagt ccaggtcttt
    17401 ccatatacat gcatggatgg atgctaaatc caggcagtac cttattcttg gcggcgccat
    17461 cagtggtatc ggaacgggct gctggtatgt tgcagaggcc ggagcgatta tgtccctcgc
    17521 gccctctggc gcacgtggaa agtacctggc attgtggatc gtgtctcgca acctcggcca
    17581 gcttgttggt ggtgccatca agtaagttag gatactccat gagtcctctc cattggaaca
    17641 gtgactgata gcttgtcata ccagcctgtc caagaacttc gaaaagggcg tcgagggtgg
    17701 tgtcacacca gacacatatg ttgccttctt gatcatcgaa tgcctggcgt aagtatctgt
    17761 cccggtgaag tctctgatgt tgccaggtca atgctgatga tttccagtct gccatttgcg
    17821 ttcatgatct ctccactaga gaaagtggtg aggtccgacg gaacgcgcat cctggtctcg
    17881 gagacacttt caacgaagga agaattgaag cgtattagtc gtactatgac gtcaaagctc
    17941 atcctgctct cggcgttctg ggctctatgg tcattcttct acaggtgagc aaagctatgc
    18001 gctgttcaat tgggcattct aacgttgata tctagtggta cttggtcaac ttacctcgcc
    18061 acgtactttt ccgtccgctc tcgggccttg tcctccctgg tgtcaccgtt cttctgcatg
    18121 taggtggtac tctctagctc tcaagctttt gtcagcaata cttacttaga cgcagtgtcg
    18181 gctgcttcgg tttgggattt atcctcgatc tgaagtgtct cagccagcga cggagagcac
    18241 agcttggtct tttcacggtc gtcattctca acttgggcgt ctacatctgg tcaattgtca
    18301 tgcaagtgcg atttaatgca tccgaccctg gagcgatcga ctgggatgac agcctgtatg
    18361 catcctcgtt cctcccttac tttttcgtcc agaccaccgg cccgctgtcg cagtcgtaca
    18421 tgtactggct tctttcatca tttgccactg atgcccaagg taggtcgttg accgaacacg
    18481 tatatgaacc actagctcat tgcaactgta gcaaatgtcc gcaacggtgc tgcattcaga
    18541 tgtctcgaag ctgttggcca ggcaatcgct tacggcatga acactaagac aagcacaagc
    18601 cctttaattg gaatgtaagt ccctcatgat gctcctcacc tcgtgttcta tccagctcac
    18661 tgttcattct ctaggtgcgt gagctttgcc ctcatggctg ttgctgtggg tccgatgatc
    18721 gtcttggtca actcgacgcc tgaccggatc ccggccgatg ttattgctga agagatccat
    18781 ggtgttgaag ttgagaaaaa gtccaaccca ccagtcattg tctctgatgc aaaggtttga
    18841 tgcacgaata caatgataaa gccgttttcg ttggaaatag tgggtgggca aggtattccc
    18901 gagatgcaga gttcgattgt gatatcactt tgtgtgcgtg gttcaaagtc cagtcctata
    18961 tagtacctga aatcaatcca tgaagagaag ctatttatcc aactcaaaaa tcaggacata
    19021 gcttgcggtc gccgacactt gttgactggc tcgagattga cgccataagt agcgtagatt
    19081 tggcagccca acggactcaa tcaactcttt tgaggtttca tcgatcgaca tgcgcataaa
    19141 acagtcggac agagtgtatg tatgcatgct agctgggtgg aaaacgattc cacagatatt
    19201 aattatcctt gtaaaaggtt gggaatgaga gagtgtatgg ttgacaaggg gggtgggaga
    19261 tagagagaac aatcttccag tggcccaaaa agagtttgct cagccacagg attgaactga
    19321 ggaccttcgc ataaacttga tatttccgtg aggagatatt agtacgacgc tctaaccaac
    19381 tgagctagcc gagcaacttg tttgacatga ctgcaggtta ttactaatta gattgctaat
    19441 cactttttcc cccacctgcc cctcagcctt ttccctggta tctcaccgcg atgcttagtt
    19501 ttcactgact gagttgtagg ctagtgaaac aaagactgcg attgaaggtt cgccaatgac
    19561 aaacatttgt cattacagga gaattcgaat ctcagcatcg taattgatac tcaacttgga
    19621 ccaggggcgg tgatgccgcc tttgaaaccc caccgattta gcagtccaac acccctaaaa
    19681 ttgtggcatc cccagcatta cagccgccta tgcactctaa caaatgccgt gaaaagcgct
    19741 ttctagcggt acacaaccat ggttttcctt tgttcaatac acattcgcct cctcagagcc
    19801 agcgcggata gaccaagacc gtcaacgcga atatgattca ttgtccactt ccaaatcagg
    19861 tgcatccaga tgcagaatag ccagcttgat tgcttgatta cgtgtccggg tatcactcat
    19921 ttcccctccc ccttggctat cagcaatgtc tcgcatacgc cactacctca actgtcggct
    19981 cctttcccta cataagtact tcagagagct cctctcgcgg caaacgcggt gcgcagtacc
    20041 ttctgcatct ggaacacgtg ctccgggctc aacattgtgt aatgagcgcc aggactgtcg
    20101 tggaagcgca ctggctcctt tgcaaagtca ttccagggat gaaggtgttg gcgcagccac
    20161 tgctgcttgt ctttacccac agcgaggaga gggtttgcaa agaagacgtc gatgtgatct
    20221 accgttccac aagggtcgta cctgtgggcc agcccttgga gctgcgacga gatgtcggcc
    20281 caacgcgcga ttttctctct ggtcaagtcg agctccctca tcttctcggg gggcgcaagt
    20341 gccaaaattc tgtccaggat ctcatcccgg gtgtagcccg ccttttcacc acgacatatt
    20401 cagtatgcta tgtaaatgac aacgatgaaa agttctgcac ttaccttgtg gaaatcaaca
    20461 cccttctgga cggcctcttc ctccgtaatg aatcctagga agtaggatag attgaggaac
    20521 agttcacacc agtcaatctg aaccattctc catttgatgt gcggaggacc attgagagac
    20581 cccatgaaga cgacgttacc agccgcctcc agcttcttgg tcgtctcaaa ggcaatcatg
    20641 gagccaaatg aataccctac caagacatac ggaccatggg gctgccttcg cttgatcgcg
    20701 tgcatgtaaa cactagataa ccatcgtcag cgcatgatgg cgagtttgag aattgaaggc
    20761 catggcctac tctgtcatct catcaatcga ggtaaacatc ttttcgcccg gattgaaccc
    20821 tggtgcacga agtgcataaa cctgtctgtc cgagaagaat ctactgatgt tgaggaaaac
    20881 caggacttca ccgagcccgg gatgaataaa ccatatcgga gtgcgccgag acggagctga
    20941 ctggaggacg acgacagggt catagactcc tacctcaccg ctcgatgata gtgccttggc
    21001 catgctagaa atacttgggt tcgtaagtaa cacaccaatc gggatatcgg agataccaag
    21061 ctggtcctgc agtacgccct tgaaacgtag aaggcgtatg ctgtcaacgc cgaaattaac
    21121 gaggctgtca tcaacgccaa cctcctgcgg atcaagttca aactcggtcg cgaatattct
    21181 ggccaactca ctctccatat ctgtctccgg ggatttgcgc gtctttttac ggtaccgtcg
    21241 caggcatgtc gcagtgtcgt tgatgtagtc gtcaaacttt ccgtgttcat aggcctgctt
    21301 cagtgcagtt cgtgacagct ttcctaacga tgacttgcca agcaacttgg acggcagggg
    21361 aatgaccgcc gatggtttct tggagcagta cagaaacgta gctttggcga ttttgtcaat
    21421 gatcgcggca agagccgtat cctcggggtt cgcttgcacg gtcagaatgg tgatgatgac
    21481 ctcttcactg ttgccgccct tgggccaagt ggcgaaagca cttgtgaacg acggcacaat
    21541 atcttcttct cctacagcag cgtctactgc cgcttcgagt tcgtgagaga agtatttgac
    21601 tccattgatg atgatcgaat ctttggtacg tccactcaag atcagattcc cctggctatc
    21661 caggtagcca gtatcgccag tcttaaacca accatcatgt gtaaatagtt gagtggcgtt
    21721 tcgtggatta ttgtaatagg cctgtgcgac tgctagacca ctgagctcaa gctgacctgt
    21781 ctctgtggag gaaaggattg tgccctccgt atcgacgatg cgtatactga gagcgcttgt
    21841 actctgaccg actgaggcga attccagttt agcttctctt tcgagtgctg gaaactggaa
    21901 gttgtagata gatccagcgc aagtctctgt cataccaaaa gcaggacaaa ggacatctcg
    21961 aggtgcacca aacgactttg tcatctcatt gaacgcgata cctgtagcta cggcattggc
    22021 ttcgccgcca gatacaacca atcgcaactc agacaagttg aaagtatcat cggatgcctt
    22081 gcctctgaca gccttgagta ccgccgcgag aaagaaattc ggtgcaaaag tgtagctcac
    22141 tttgtgtgat gccagtttgt caagccagag gaggggatca cgaattacca tcttaggctc
    22201 gatatggact tgtgttgcac aagcggcaag agcatgtaaa tggatttcag taacacaggc
    22261 aacatgatca aaacctgcaa attaggttag caatgtctat catgggctat agaaactgta
    22321 gatcgacaac atgtgaccgc tgatctgagc tttagatgct cttaacgatg ttgtttttaa
    22381 caccagggct acgttcctcg ccgcatggaa gaagatgaaa ctaggcactt accaatccag
    22441 ttgaggaatg tgtccctctc ggaagtgccg gtcatctggg atttcgcctg aagtgaagct
    22501 agaacttgtg agtgcgtaat atcgacggct ttggcccctc cagtagaacc cgatgtgagc
    22561 atcatgaatg cagtgttgtt tccacaccgc gctgctgttt cgctatgaac attgccgact
    22621 ggatgcggtt gcgttccttt gcctacagca gttgcgagtt catcaagcaa ccggatttgg
    22681 gtgtcgctga tggacaccaa ttcagccctc aacgatctca cggtgagtac agtagggttg
    22741 ccaagcaggg cgttcaggtg cttcaggtgc cgaccactgg caaactcatc tgcagggaga
    22801 ggcgtcgaca tcacaggtat cgcattcgct gccaaaacag accagaacca ggtcatataa
    22861 tttgcctgcg aatctaagtg aagcaggacg acttggccgg gtgacacgcc aagttcgtgt
    22921 ctgattatga gtgcattctc ctatgatgtc tgattaaagt ctgctttctt tgagtggctt
    22981 ctaaatgaag gcagcgagca gaggaaactg tttgagatca tgatgactta cagtggcttg
    23041 tcgatgaagc tcgacataag tcatagcgat atgtccatct tctccatgga aaaacacgtg
    23101 cgcactcggc gaagcagcgg cagcgcggtc gaggaggcct agtagtgaag ccatctttgg
    23161 agaggctagc tagtcattgc tcgcaaggag tggtgttgag aagaaaaagg ctgtgttaaa
    23221 aacgtaatga aggcagaaga tatatgccct ttggaaaacc caaggcagca ggtagcctag
    23281 ttcgataggt gaatattagc aggatgtttg actgagagct gactccgatt gtgattggaa
    23341 ggggcgaagc ccgataccac ggcctcgatg ccagggctac gttgaatcct ttacctttga
    23401 ccgttgcccc gggattgaat ttgactggct taaattcacc tggctggccc ccatgactgc
    23461 gcctgaacct ttaattgggc aatagttcag cattgttata tacctgacga agtcacctgg
    23521 gctcaactgc ttacgacgtc ccaaggtacc gaataagccg aacgccaggg ttattgttct
    23581 cccaaagcca gacaattgcg cttgtcgcag agactatctg aggtgagaca accttagtgc
    23641 cagtggcgtg gagttgaccc gacgtatacg aaagtttccg aaaggagcat agtttgagtg
    23701 cctgcagcta acttggccaa tcttgactgg ggaattatgt ccattgtatc gacgattata
    23761 ggtagcttct cagcagcaaa cattcccaca ggaaatgagg ctatggatgc cgctgcagga
    23821 tatgcccctt acattggctg ttgtattacg ttctagatat ggtcgaggtg gttccgccag
    23881 aaacgaaact ttgacgcaag aagttgaatc caaacagaca cggaatgtgc tggtgtaaat
    23941 tgcttcgtcc cagccaggaa cattcaacat tcaactgggt ttttgggttt tcttcagcag
    24001 gttcacgcca acgagcgagg ttgggggcgg caactgcaca ggttgcaaat gagctctggg
    24061 tgctgcacca gtgttacaga tctggtcttg tgcgggcact ccaactttgg tcatgtccac
    24121 gggtaacagg tgtgtaactt gaagtagtaa aaggccaggc acgcttgaag tgactgtggc
    24181 agtcgcgcgt ctcagtatct ggatggagag ataagatacc cgtctggaac aatgcgggcg
    24241 gccacaacac aaactaatga tccgatatgt ccgccttgcc gcaactgcat tggccgcacc
    24301 ggggtctaga cttatgccag cctgtgccta agttagaagg acccacgatg ttgttgggtt
    24361 tgcctcgatc ctgagattct tacaaatcag gggtcaaaaa attcaccagt tgtatggaac
    24421 caacccctca ttggggggcc tcggctaccg ggttgaatca acagcccgaa ttggatactc
    24481 tccatgtgca aattgcacca ctgacgttat caatactgat gtaatgacgt ctcctcacgc
    24541 atgattcccg tgcaatctcc ccgtttgtgt tttacataag ccgcacgcct ctcgggttgg
    24601 cgtgctgacg ccatggatcc cggatccgta gcgtcgaaca ataggcctta aaagtgccgg
    24661 cgcctcccct ccgtgtccgc ttggccgcac ccgagacctg ccagcgcaaa ggagaaattg
    24721 gaaatctttg acagcagcaa aaatgaagga agcaattgtt tcaaagggtt agttattgaa
    24781 aacaatcgtg gcaaaatctt ccgactgacg tgttgcacag gaccgactgt ccagattgtg
    24841 gactcaccaa tccccaagcc tgggcctgac gatgttgtga tcaaggtggt gtacgccggc
    24901 tccaacccga aggactggaa gctgccggat tgggtcggca ctactgccaa ccaaggcgac
    24961 gatgtggctg gtaccattca cgaggtgggc agccatgtca ccgagttcaa acccggtaag
    25021 ctattgtgcc taatatctgt ctaagttacc gcatcgactg gtgttcaatt tggcacgcaa
    25081 ggaggcctgt caagaatgca aggagggtca cagatacccc taagagcagt cattttcctt
    25141 gctatgtttg aaaatcgcct gagtacccgt cgtgttgtta ttagacatca cccctcgctt
    25201 tgcccttcgc aacaacgggt caggtgtaag ctaatacgaa tgaacacagg cgacagagta
    25261 atggcatttc acgtaatgca agctcctcac ggtgcatggg cagagtacag cttagcacct
    25321 gcacacacaa ccgcccatct accggccgag accagctttg aacgtgcgta taaatctctg
    25381 caccgctcag acgacgattt gctaacacac tttccaaaga gggcgccgcc gttcccctgg
    25441 ctgcgcttac tgccgctgtg ggactctacc tgcgcctggg gctgccggag ccctggcggc
    25501 cggccaagga gccgacgccg cttgtggtgt acggcgcggc ctcggccgtg ggcgcgtacg
    25561 tggtgcagct ggccaagaag agcaacatcc acccgctgat ctgcgtggcg ggcaactcgc
    25621 aggactacgt caagtcgttc ctggacccca gcaagggcga caccgtcgtg gactaccggg
    25681 cgggcgacga ggccgtggtc gagggcatcc gcaaggcgct gggcggcctc aagctgttcc
    25741 acgcctacga cgccgtctcg gagaagggca gctaccagaa catcagcaag gtgctcgagc
    25801 gggggtccaa gatcaccttg gtgctgccgt tcaagtcgta tgacgagatc cccgactacg
    25861 tcgaacaggc tgtgacgtct gtcgggtgtg tccacgacgg cgacaaagac tttgggttcg
    25921 tctacttcag gtacattgcc cgtggtctga aagaaggctg gttcaaggcc cagcccactg
    25981 aggtagtgcc gggtggtctt ggtggtgtcc agtatgcgct ggaacagctg aaggagggca
    26041 aggtgaacgc caagaagctt gtctttgaag tcaaggctac ggaaggcgtg aactgagcga
    26101 ccaaaacctc gagggaaatg gagttcttgg ttagcgggaa ataaaatgaa agtgaacaca
    26161 gacacctgct aggtatcacg tatggaacag tcactgcgac ctcgaacgac tcgactcaat
    26221 gtaaggtgtt agggtatcat gacccagctt ggagaaagca tatagccaaa aaattgtgac
    26281 atttgagaga actataccat aaccatccaa ttcatacggg cgtaaaccac atggtacgtg
    26341 tgactgaaga tcctaaaacg ccgttgtaac gccttcgctg gcaatgctga tatcccccca
    26401 tctcaagcca tggagccacc acttctatta gacccaacca agccagccat ttctaacaat
    26461 gcacgatctg cggctacgtc ccctgtaccc aggttgatgc gcctccttgc ttccgcctct
    26521 ctggcctccc actcccatct ctctctctgt atcttagcct cggcgtcgcc gccgcatccc
    26581 cagacttcga tgtcatcgat ttgaaacctc tcctggaagt cgaacttcct ggtgacgctt
    26641 gtggagaaag caccacccct ggaagtataa ttgtgcgtga agacaccgaa ctcgaagctt
    26701 gagtcgatca ccagagatac tggacctaag ggtctcagcg tctcgtgccg tgaggcttga
    26761 cctgacttgg gcggtgaaca gccaattgtg ataccagggt gggtgaccgg aggttttgaa
    26821 aacgtgacat agtccttatt gatggccgaa gtggtgaata catcatgcgt ggggcctaat
    26881 tggaacaata tcatgtcgtc gccaccgaaa cactccttat tagtatggcg ccaaggttga
    26941 cggatgagag ctccaaatgt gactcgatcc tggcctgacg aattgccatt cggaaagcgc
    27001 tttggcggta ttgactccag aaagttggac tcggacccgc tgctgtcact cggatctcca
    27061 agcctcgtac ccgaaactag gagtatagta ggggctcgcc agttgaatac cttggtttca
    27121 aagctgccca tagaaaaacc agcgtcggcc ccagaataca gcagacgtaa ccgacgaaat
    27181 agctcgtttc caggtataaa aaaagccagc tgagaaagaa cgttcaagtt cagaatacgg
    27241 cctttgtcgt gtaagagagg tggcggcggt atgacatgct cgtcgatcct tggagcacta
    27301 ttcttgcgtt tggagaggtc caaattcttg gagaaaagaa aatgctcaaa gagagcattg
    27361 aatccgttga ataagtatgg aaagttgaga gggatgactg cattgaattg cgcaaatgtg
    27421 atgccgggag atttctccac attcagaaac gccgatagga tgttctctgc tgtcgcacgc
    27481 aagctttcca attcctcgcc cgcaacacgt ggagcatagg tggatagatt ctgcttgacc
    27541 tccatcggtg cgatgagaat gagcaacatc aataatcgcc ggaagttgtc agctgggatc
    27601 atggcgccgt gcgtagtcgc ggcgtgcata tcgccagtct tgaatgcgtc aacgaggtcg
    27661 agcgaatcca gggcagcaag gaccaactca tcgtcatctg ccgcatcctc ttccaattcg
    27721 tcgcccgctt cgtcaaccgc aaagccctgt gcatgtgaag ctgcctcgcc ggcagattcc
    27781 gccctctgcc gcctctcgat ctcagacact ttgcgatcat acactgccaa gcttttgaag
    27841 aggagcttcc tccgcgtggc atcgcctttt gctaatatct tggtatatct ctccgtcatg
    27901 atcgcgacaa cgttgatcat ctgctcgaaa ccaaggacgg ccggggcgtc ggcgaggaac
    27961 gggaaagcac cgatgtatga taccatctga aatatgacgg gagagacacc aagaatgtcc
    28021 gggagctcga gaaatcgggc gatcgtgtcc tctttgagat atcgtacgtc ctgctcatga
    28081 tcggccagcg atttgaagtt gtccttgaag gagtagagct ctaagggttc gaaacatttc
    28141 cgagcaaact tctcggcctg tgcatcgcaa catgtcagtc caggcaaggc cgagtgaggt
    28201 gcgcgaacaa ggaactgcga gatcatacca attcagctgc tatttcttct cgggagcggt
    28261 gctcgactcc tccgggatgg gattgtccca tgctgtcgag gtacgtgaag catctactgc
    28321 gtcgcggtgc tgtgggcgtg gcgtgtcgct gtaatggcag tcttacacga ccacctgttc
    28381 tagctagacg gcagatcgaa ttattttggt gccaaaacag ctcctttcaa gatgtagcgt
    28441 cccgcctgga gcctgctcag caaacggaga tagatgtagt gatgtagtcg ggaaagatgc
    28501 cgcggaacaa gctttccagc ggtgtgctat atttctcttg cacgttgaac aggcacccgt
    28561 gggccaagac tgaaagtaga aatggcggga acatgtgcta aattcgtcta cagagtgtat
    28621 tgtcgaggcc agataggctt gataaacacg gttttcctgg aatggaggga tgcatgtgaa
    28681 ggtgctgggg agctggaacg agcggcaggc atcaggccgc cattggcaag ctgacgagct
    28741 ggacccttgg ttcaactgga tgttgcttgg ccttggtggg gtgacgtaag gccactggac
    28801 tggactgggt gcgggcgctg atcgccgcta aagctttact gtgtacctta gttatgggtc
    28861 gacatgagct gagtgtcaag ttgctgtatc agattcgttg gagttgttgc ctacctaggt
    28921 atctagtatc ggttcatatg ctatgacatt tggagcagtc ccctcaggtc tttggacttg
    28981 acatggacgc ccaagaccta tacggagtag ttggtccata ttgaggaacg ccgcatccgc
    29041 aggcgcagca cccgccgtcg tggaaccggc ctccagtttg ccatggagcg tctctcataa
    29101 cgtgcgcatg cccatattga agtgaatgtc tgctctcagc ccttccctgt ctgggtcgac
    29161 cttgaaccct ttggctagta tcccgcccgc accaggttgg acttcgaacc cgagcctcgt
    29221 ccagaaaccg ccggtttcgt ccacagcata gtgtgtgaat agccgcgtcc cgcctctaga
    29281 tttgatgtcg ctgaccatct cggccaagag ctggcgagca agaccttgcc cacgcgcaga
    29341 cggatgcacg cagaagcagc atacctccca gtctatggaa acaggtaccg cttcgacttt
    29401 cgaaatgcct cgagagtcga ccttgctgag ccagttctcg cctctgtagg gcagccaacc
    29461 ggtacaggcg accgggctgt tcgatgccga gaacgcaata accatatgtc cgtaatcgcc
    29521 gagctcccgt gataagcctt cggccccttt ggctgggtct gggtccagcc gtgtccaggt
    29581 cggcgggaag acggagtgat tcttgttgag aaaagcggcg ttgatcacag cgtgaagctc
    29641 cggccaccaa gattgcgagg gaagcgatgc ccccgggacg atggcaaagc tatatcgagg
    29701 ttgtggtgat aatccagcca ttgcagttcc tactcaagta atcggatcgt tctgtggtgg
    29761 aaagctctat attgaaaagt tgttgctctg aaggcctttt tggtcttcag gcgatagttt
    29821 cctccgagaa tccgcccgcc cacgaacgtt tgagtcactc ggtcaagctc gtagatggat
    29881 acgtagctgc gccgcataga cctcacaact gccacggatg ttctgcacct attaggaata
    29941 atacataagt atgtggtttt acatttcaac gacagtattg tgtcattata tacagaggag
    30001 tggtgtacac gataaataga tcgggaccct tttaagccgc ttggccctgt tttgagccag
    30061 ttccgagaaa catagaatat tgcaactttt catgcacagc ccatttattt cttgggtgcc
    30121 tctgttgctg ctgttgctgc cgccgccttt tcatctgact gtctctggtc ttccggtttt
    30181 ggagtgctgc tcttccccgt gccaaaccaa ctgccagcat ttgacagcgc ccccaggacg
    30241 ctggatccct ccttcttctc ttgcacgggg acctggccgt ccgcgtccgc cgtcgtctcg
    30301 gccgtcgtgc cggtttggct atctctctcc tcggccctgc gggctgcgac cctctccttc
    30361 cggcgtttca ggtgctcctt gagctgcttc tcctcctcgt ctcggacctc gagctcgtgc
    30421 agccacttct ggtggcgttc ctcggcgcgc tgctgggcct cgagcttgat cagctccgag
    30481 cgcttctcac ggtcggcacc gtagtaggct ccgccggcaa cgatggcgca gacggtgaac
    30541 gcttgggcac cgatacgcgc gcgaaacatg cgctggacct gggcgtgatc gcccttgcgc
    30601 atggcgcgcc aggcattgta gagggcggcg caggtaagga gggttcctgt tgttcggagg
    30661 gactagttag ggcgggtggg ttctcggttg accgtaaaga gtcgcttatt cgcacgtcac
    30721 gtaccgagcg ggatcagagg ttcctcccgc agcttgcggg tcactttctt gaagccggtc
    30781 tcctggtagt ttctgccggc atggtgagca ggttgctaca agtcaggcgg cgctaggggt
    30841 taagctgcac gtactggtcc tcgtcaaagg acgagggcat gggtctgtcg gccatcgtgt
    30901 gcaatgttgc caatgtcaag gcggtggcat cagtgggtac tggccgggag catgtgtcgc
    30961 tgcggcggaa cgcgatggga tgcgaagctg cagatgatcg aacgaccagc aaagttgctc
    31021 aatgatgaca tggatttttg cggattgctt ccagaaccca gggcccgata gcaagggtat
    31081 cgggagcttc aatacgctaa gataagcgat ggatgctcaa gatgttccag gcatcccctg
    31141 ccaacccgcc ctcctgatga gccctgtctc tgggccccgt aacattagat gggggaacgg
    31201 ccagtgggtg gccggttttc ggtacagcgg cctcttctgc acgagacact tggagacgct
    31261 atgtctggtc ggcaggtagc tcaaggtctc aaaggtggag ggagggctaa aatcgccagc
    31321 aaaactcttg catcaagccg tacatgtgcg attatatact atagagttac ccctcagaaa
    31381 ccaaagttcc ttcaaatcca aggcaagcat ttgagcacta aatagaagat ataccccgaa
    31441 ggtccctaac gaggtaccca atgaggtacc taagttaaat accttccggg ttgagatagg
    31501 tagcctctca cagcggtttg cggtgcgcca aggaccccgc taacctccat tgaagctgaa
    31561 gctgtcggcg agcacatctg cgggcatgac tctcagtgcc ccgctaaaaa tttccgtgtc
    31621 aattgagttg acgtcggcta caaaagcggt gactaacacc tgacacttcg catctctcga
    31681 gagccattgt ctcagactgg acctcacgat ggcttcagat cctgttgtaa atggcgtgaa
    31741 cggcacggca actgccaatg gccgccgcac gccttcgctt tcgggcctct ccctcaccga
    31801 gtacagcgcc aacccgtcgc cgcgatcggc caacaaacaa gctcacatca agcagctcgt
    31861 gcccgacgag ctgctcctac ccaatggaca cccagatgta cgatactatc gctgttccag
    31921 cttaatccca gactaacata ttgacgacat catgtagtat gttggcatga tcctcaactc
    31981 gagggtctac gaagcctgca agagaacgtc tctgaccccc gccacgaacc tctccaagcg
    32041 actcgagtgc aatgtccttc tcaaacgcga agatgagcaa ccggtgttca gcttcaagct
    32101 gcgcggcgcc tacaacaaga tggccaacct cgacccggag ctgagctgga agggtgtgat
    32161 tgcttgcagc gccggcaacc atgcccaagg cgttgcatac tcggctcgcc agctgaagat
    32221 cccggccacc attgtcatgc cgcagggaac tcctgcgatc aaacatcaga acgtttcgag
    32281 gatgggggga actgtagtgc tacacggtgc cgacttcgat gctgcgaaag aggaatgcgt
    32341 ccgcctcgag aagcaatacg gtctgatcaa catcccgcct ttcgatgatc cctacgttat
    32401 agccggccag ggtactatag gattggaact tatttccgat accaatcttt ccaaagtgga
    32461 cgccattttc tgctgcgtcg gcggcggcgg cctcattgcc ggtatcggag tcttcatcaa
    32521 gcgcgtagca ccccacgtca agatcattgg tgtggaggct gaggatgcca atgccatggt
    32581 gcagtcgctc gagaagggcg agcgcgtatt cctgaaagag gtcggtctgt ttgcggatgg
    32641 agcggctgtg aagactgttg gagaggagac gttccgcatc tgcaaggagg ttgtagatga
    32701 ggtcgtccag gtcacaacgg acgaaacttg tgctgccatc aaggatgtct ttgaggacac
    32761 ccggtctatc gtcgagcctg cgggtgcctt ggcccttgct ggactcaaga aatgggtcaa
    32821 gaacaacccc tccagtaacc caaaccgatc agtcattgct gtcaccagcg gtgcgaacat
    32881 gaactttgac cggctgcgat tcgttgctga gcgagcgacc ttgggagagg gcaaggaagc
    32941 attgctggcg gtcagcattc cggaacgacc cggggccttt tccgaactca tcaacaccat
    33001 catgccccat gccgtgacgg aattttccta ccgatacgct acagacgagg ttgccaacgt
    33061 gcttgttggt atctcgctca cggcacctgc cagccaacgt gtgaccgaac tcgagacgct
    33121 gctggagcga atcaacgcgt caggtatgac ggccacagat ctgtcgggag atgagcttgc
    33181 caaatcacac atccgatacc tggtcggtgg acggtctaac gtggccgacg agcgtgtcta
    33241 cacgttcaca ttcccagagc ggccgggtgc tctccagaaa ttcctcaaca cgctgcgacc
    33301 gcgatataac atcagcctgt tccagtaccg aaacggtggc agcgacgttg gtaagatcgt
    33361 agcaggcatc cagtgccccg atgccgaggt ggcagggctg gagaggttct tgaagcagat
    33421 cgggtaccca tgggaagact gcacagaaaa cagtgccttc aagaccttcc tgaggaactg
    33481 agctatcagg agtctcaacg aggagttcaa ggcgtctgat gtaaagtctt tttaaggggt
    33541 catctacggg tctttatctg cgactgggct attgcgagta gctgttctta ggtcctcagg
    33601 tataaaagcc aaaaattaga gaaaatagac taaggttcac aaactccaag aactcaagat
    33661 tcaaagatat ctaattcata acgatgggat tggacgaaac gcaatcgtgt aagtcgcccg
    33721 tagccagtat cggcggccca tgggagttac ttgggtgcgc tgttgctccg gccggcagag
    33781 gcgccgccgg gttttatccg aaaaattgca tccacccaga ccatggcctc gcccattcac
    33841 tgtaccatgc tcgcctacga cgtcggctgt ctcccaggcc cgtgagattc ctacgataaa
    33901 aacacaggca caatgtgcgg accctcgata tcgcgctcgt cgaagatggc gacgtcaacc
    33961 ctcctctcgt cgttcaaggc cctgtcgctg tccgcctccg cgaagcccat cgcccggacg
    34021 gccttccgcg cgcaacaaca gttcgtcgcg cgccgttcca tttcctctgc gatcctccct
    34081 gcgaccgcaa gaccgacgac tatgagggtt accacgatgg cggttaaggc tctgcagccg
    34141 tccctgcaga ctcagcagac gagaggcatg aaggtccaca gttcgatcaa gaggagatgc
    34201 gagcactgca aggtacgtag aaccggtttc tccgttcaga caacgtggtt tggatttgaa
    34261 agaatcccgg ctaaggcgag gacgtcatgc aggtcgtgcg aaggaagcga ggcaagcgag
    34321 gcaacggata ccgctacatc atctgcagcg caaacccgag acataagcaa cggcaagggt
    34381 agatgaggaa gggggaacaa gacgatgtgg tctactggct gcacgacgct gggctctggg
    34441 ctcggccaga atggcatgat acgatacaga cgtctgccct cgtatggaag tgtattacta
    34501 cagcaacagc gcaaatgtac aaaaagattc aggaccacgg cgtcaacagg cataatatca
    34561 tctagagaca accggcacag gcaagcgata gagcaacatg tcacgatatt ttggaccaac
    34621 ttcaagtacc attcagttat gtgtgctatg agtaaggatg gcattgcccc tgggctacat
    34681 gcctcccatg tacctctcca tagcctccca ctccgtcttt cctgtagaca ggaggtatct
    34741 gatgtgcccc tgggttttcc atgttagctt tccaaagtgg tcggcggctt gacaagtgga
    34801 ctggactatc tgcagcatac aatgtcggta acggcacggt ggcgctcaaa ctcggcgcgg
    34861 gcgaagctgc gcgtctcgga acgggtcgtc gggtcgccga tgcgcctcgt gcctcgcagg
    34921 atggtccggt aaagcgacag aacgcgcgag cgctgcagga actagatagc agtatattgc
    34981 cgtcagccgt gggctgtttc tcgtctcgtc gaaggcggga tttcatgtgg gagaacgcac
    35041 atgatccagg ctcagcgctc cgccgaggcg gcttcgatgc gactcggtcg catagctccg
    35101 gggcccgatc gccgaccgaa gcagccgcag gctggaggtg ctcatggggc gcatgagggt
    35161 tcaacggggc ctggctcctc acggcatcgg ataattggtt gtcggcttcg cacgttgagg
    35221 aggactcgaa cgttccgtgt gtccgttcaa tcaacagcct gagcaattag cgaaactttt
    35281 tgttggagct cccctgttgc agctggctta ggcagggatg ggtggcttgc aaggtcgcct
    35341 tatcgccgaa aatattgctg taccgaggtg ttagcatttc gctccctgtg cttgctgcac
    35401 caactaagcc gcctgtcaat caactcgagt ggctggcctg acgctcgaga agtgtgagag
    35461 gcgtcgacgg gtgattgtat catagcaatc cactcgcttt cacctgatcc ctactcatag
    35521 cgcatgttag aacgatggag cttcagaatc ggtgaagact taatgatttc tttgttccaa
    35581 gccaacctca gtgtcggctg ccaatagcct accatggcgc catcaacgcg tacccccgac
    35641 cccatcgagg aaacgaactt gaagagcgat gaacagttca ttgacgaaaa tctacggccg
    35701 aggtatgcat ttcatgccct ctgtcaaccc ttgatcaaca catgtcaagt caatatcgct
    35761 gctagaattg cttggcatct gagagaaaat ctactaacag tcagcagcga cggctgggca
    35821 acatggacac atcccagatc tcaggagtca tactccatcc gtctattaca agctgcccaa
    35881 atgagcgcgc aagatctgaa gctatgcctg tcgttgatag aggagacgag caggtcgcac
    35941 tacgaggcgt cgtctcgcgg ctggaagccg agggcgaagc tggccgagat gaagtcgccc
    36001 gagatgcgct acgtcgtggt caaggactct cagggcgaga tacgcggttt cacctcgctc
    36061 atgccaacgt atgaggaggg ccagcccgtc gtgtattgct acgagatcca cctcaaggac
    36121 gagatgagag ggtaggttgt ctcttcgaaa gatgatttat gcagcataca ggcgcatact
    36181 gcttagcatc acgcgcataa atcttgtcac tctggttccc tgctaattag ttctatagca
    36241 ctggattggg tgctcatctc atgggatttc aggaaatggt ggccaagcat acgccagcca
    36301 ttgagaaggt catgttgacc tgcttcacta aaaacattgt cgccatgaga ttttaccagg
    36361 aattgggatt cgaagtagat ccgatatcgc ctgagccgaa gaggttgcgg ttcgggaaga
    36421 cgtcggtgcc ggactatatc atcatgagta aaaaggtagt ttagagggtt acgagcgcaa
    36481 agaccggcta gccatgatat tacttcgtcg tacttgtaaa cctgccaggc ttggttataa
    36541 gacttgaacg ccgaagaagg ggctaggtga tacgtttgac tgactgatac atagcccatg
    36601 gaaagcatca caccagccgt atccgctgtg cgtcaggtgt tgggtagtac gaccttccct
    36661 tacgctggac cagatagggt cgacaaaaat catctcacgt aaaggtgcat acgattgaga
    36721 gcaccgtcgt aagtaccttg ccatttgccg gcctttgtac atctcggtct cttgtgtcag
    36781 atgacctgac ttgattcgcc ctggttacag gaagcaaacc gtatggtcct accataaagg
    36841 accaggcagg caaggcatgt atgcaagggg ctatgctgct gctatggtgg gtatcacttc
    36901 agccctgggc cgctaacgac ctaaggttat tttcgtagct caaattagca accaaccatc
    36961 agccccaagc caagcttttc tcgcttgagc tcgacattgt ctatcacaat tcgcacgctc
    37021 agtgtttggg cgtaagttag acaattcatt gatcatgata ctccagttcc cgagttaccc
    37081 gacgggcgca gatcattcta tgagaacggg agacttacgc ctccaggctg cgggggctag
    37141 gcacttcgcc aactccttca cgtcgtcgaa tgatccccgg gctgctggtc acacacacat
    37201 gaagtcatgc agaaagccgc acattccaac cgcgaagctg acgcccccct ccattccctg
    37261 cctcatgatg ttgtttcatt ccgatcccag tgcggatggg ctctcggcaa gcgccaccaa
    37321 ttcccacgcg aaggattgtc tcatggcctg aagcggaaag atcaggctga caccagcaaa
    37381 gcaacggcgt tgttggcggc cccttggcac gatcttcagc tgcgcctcct gtcggtgacc
    37441 gtagaagcca gagttgcgtc gaaagattga cataagtcgg cgcgctcttc tcgatggctg
    37501 tgtcactgtg cgtctttgct tttctgtgat ttcattcgat tcaatacgta cacggtgttg
    37561 tttttgtgtt tttatccatc ccaatttccc aaggagtcac tttggctcct ctcgaaatcc
    37621 tcaccctcag ccatcaacca ctgtgcgcct gtagaaaggt ttttcatcat ggcctaccaa
    37681 cctcaacagc cgatgcagcc aatgttccag caagacaatg gtggtgaatg gaagaacagt
    37741 ctttgcgact gttcgccatg cgacagctgt atgatcagct tctgcgtgcc atgcattcgt
    37801 aagcggttcc cgggccttgt ctggtatatc ccacctaccc actcgctgac ttgatttcta
    37861 acagtcgttg gccgaacgac cgagcggctc cgtgacccta cgatgcaaac tgccgagagc
    37921 atgaataatg attgcttgat tcacggtggt ctctgctttt tcactggatg ccactggatc
    37981 tacacaatgc tcaagcgtgg tgaaattcga gagaggttcg gcatcccagg tagtggtttt
    38041 ggcgactgct gcgttaccta ctggtgtcac tgctgtgcgg tcatccagca ggacaacgag
    38101 gtcaagaccc gtctgcggcc taccggccct atcgatcagc aataccagcc gctacagcag
    38161 ggcatggtca tgccccaggg tccgccgccg gcgcacgcac cccctcagaa ggaaggatac
    38221 acccaccaat agagacattg tgggatataa ctagggtcta tcgaaatcag ggggatcctc
    38281 cacatgtcca cattggtcaa acgttataag atgttgcgca ccatcaaggg atggtctgca
    38341 aaaacagcga gggtgataat atggagttgg gattttgttg aggcaggctt aatcggctcc
    38401 tcttcttggc ttactatttc cttgcgatta ccctaagtcc aaaacttaga tatgaattac
    38461 agttgcagat ttcagcgccc acctctgtgg gctgctttat cggataaaat ttgagtctcc
    38521 tccctgacca gtgtgtctcc aaattggcta cagtaaccag acctgggctt ctacgttcgg
    38581 tgtcgatatg gtgttggagg tcgacaacca acactaccat ctaagcaaca ctgcatgagt
    38641 ataatggatg atgacgtatg actggccaca tctgtagctg ttgcacttca ttcgctgtta
    38701 aaacttcatt cgcatatcat tggcaataat tctcttagca ggggttcgac gtagactaca
    38761 accagaggat gaggtcaaat aagagccatc ccagtcgata tcctgtcggt ttaattccga
    38821 ctcaggtcat catcatatgc acattgtttc aatgtaatgg tactgaaaag tgacactaaa
    38881 attaatgtga acgagagcct tgaagatgac gacagagacc agtacttaca ggaaggtatg
    38941 caagggtcga acacatcgtc cccgaaagct attgacgagt tcaatgctta cttgattctc
    39001 aatgattcta gattacatga tctgaggatt cctcgaaaac taatagcata caaaagttgc
    39061 agccgaattc ctgtagtctg cttaaacata tgacaattgc gcgcgtgtat ccgtacacat
    39121 ggtattgtgt gatgacttag caagctaccc gagatagcgc atgacgttga ggagttagat
    39181 ttttccatac atttttctat ttgcgactca agtttcacca agatagcaag ccaaaaacaa
    39241 catgatgcaa gatgtaatgt gtcatgatga attaccaatg atgtgtccaa tggcgatctc
    39301 aatcttccac tttctgcata cctacagttt cctaatacta ctttcataat tgacataatt
    39361 cctaattgtt ttccgaaaac atgaaagcat gcaagccctt ttaagactgg acttattact
    39421 aatggcagat actctagcat aatctatagc aatatacaca atgcccatag cccggagatc
    39481 gacttcaccg gacagtgcac ttagcatttt ctctcgccgg ttttcaatca gataacttgg
    39541 tgtcagatca aatggcaagt gtatgtacat atacggcgag ggaagggcga aaaggatcaa
    39601 tgagatttgc gtgtcacctc acgcgaagta gaattcgtat gcggcgccgc gcatgttttg
    39661 aaacctatca tgaacacgaa agcagcagac tatgcgccat gcatactcat tgtagctcaa
    39721 ttgagcttgc ttacatccaa ggatatgcac tttgcttcac actggcacga gttaaaccag
    39781 ctcctcggac cttgtttcca ctttgggtat atcaaagggc cattggaagt ggggatatgc
    39841 ccggaacttt cgcctggcgg gaggtctagg aaccaggctt ccacgatgtc gtgcccagtc
    39901 cttgcctctc aaagtcacat ctcggcaatt atgactgtca ccatcaacgc cgacttttga
    39961 caattgaagt gatagcacta taatctggtc aagtaaacgc aagtgttctc taatcttgtc
    40021 cctcttcctt gaaagggcac aagattcagt ctcttgatga attgaaccat acgattggac
    40081 ttctgattat acctaccctc acaatccctt tgaccggcta ccaaaatctc gccagttcaa
    40141 ctggtgaagc ttcgcgagaa ctatgactgc aaggtcatca tcattcatga gagacatctc
    40201 ctgaataata agacatactg actcttctcc aggcgccgtt gatgcttgcc cagttgggta
    40261 tgaagtctga atccgggcta caactgacac atcctggggt cccggtacgg caattacgac
    40321 aaattggtat gatctaaatt ggaaaccgag tagttcatcg tggacgtttc aggccagggc
    40381 aagttgtggc gatgccgaaa agtccggctg gacgtccatt tcctctgcgt ctgtgaagct
    40441 agagacggca ccgggtccca ggaacataag tacatatgcc accgcgaccc ccgtcaccaa
    40501 agatggacgg acatgtctaa taagtatgtt tgtgcgtaga agggggcggc taaattgaac
    40561 acttgcacgg ttccggccgg cgttgtctca gtcaaccgtg ctcccagcgt gcactatcga
    40621 cgggccacca gccaaagcaa agaccaagat agagcttggg agagggggta gggaaaaaaa
    40681 caaggtgagc tgatgggcgc ttgtgaaacc tgcgtgtgtg ctgccgaagt tccaagattc
    40741 ttggtcctca cgactggatt gcgtgtgacg ggatgcggag gttcatcacg agaagcagaa
    40801 gctgcgatag ggacttgcaa tatagaccgc taccagatta tcacattcga caaggatacg
    40861 gccggtgcat acatcgaaga tgtgagcacg aaaggccagt cagctgaaat cagcgaactt
    40921 ataccaggac atcattggcc tgtcacttca ttggctggct cttcccgggc gtttggaatt
    40981 ttgagttctg cgtatcaggt tacgacggcg tcaatgagtt tgttaagggg aactgtgtta
    41041 tagcaaacag aaactacatg actgcagcgt cctgtccgac atacagctcc tcggctttat
    41101 agctgggttg ctgtttgtaa gtacggaagt aatatagcag tcgtgataca agatagcttg
    41161 ctgtatacag acctctcggc aaattgttat ccataatagg gacacccgca ccgccgttga
    41221 aacaagcatg catgtcctta acgcttctca taaaaggata gaagcgattg aagctgtatc
    41281 aatcgagaac tagaagatct ccaaatggca gacgggcaaa ttggcttggc tgactatatc
    41341 aggccatgtc cagtttgcac cctcaagttg cccatcgcag tctgacaatg tcgcaactct
    41401 tggtactaag acgacagtgt tctcagtcat ttctttgccg acatgttatt gccagcctgt
    41461 gagtgctaat gttcgtccag ttctgtaaaa gaagctctct tgatcggcag taaattatga
    41521 gtccttccag gaaaagactt attctcatcc gaatcatcag tcctagttat ccatcctcgc
    41581 tcattattcg acgccatttg ttgcgcatca cctgttccgc attgcatgac tctgtggcaa
    41641 ttaaatggac ttgaacccgg attagtttgc gctgtgagca tccggtttgg cgctggtctc
    41701 tctctaaaat tatcgagata tttgaaggtt attccgcatc accttctcca tatcagttcg
    41761 atgacttcat caggttggct tgctttcgga tctccttttc gcaggtacag ctgcctcatc
    41821 gtaccacgtc gaatttccgt atctttcaga tggtaagtct tgcgctggtc ttcaccaacc
    41881 ttatcacgca aagaccctaa aatatactcg tagcgaggat cctcgtcgcc gtatatttga
    41941 ccccatgtgc gctccatctt gcttaggtca atcgcatcta ggccttcaga gtatacaccg
    42001 atagagtatc cgttagagag aaccgtgtcg tgcccaaatc gccatcgttg caaaaaacag
    42061 gaactggttt gacaaaaata gttagcgttc gttgttaatc tgctgtctga caccctattt
    42121 gaagtttcgc ccgcatacga aagacatgtt tctcgctttc tctacttacc cgcaaaagtt
    42181 ggttgcagca gccatcgcca caacaggttc gtggtaccag ctcttccagt gatgtaaatt
    42241 gagcggctgt acgccagatt cgaaaaaccc gcgcaggtcg ccaagaaggt cgtgttggta
    42301 actgaagtcc acagtcagtt gatcaaacta tgcattgaac agaaacgggt cacacacaag
    42361 ccgggcaaga ctgtcaatct cgctctactg tgatgataca cacagtcgcg aagaatgatg
    42421 tctcctaaat ttggcggaga ctcctgtaaa cattgggtgg cctggtccaa ggtaccgagc
    42481 ttctttgcga gagcggcaga aaggtatgcg ccagcgccac cgtaagccat gataccaaag
    42541 ttcttgatgg acccaaactc ctctgccaaa ccgccaacat acatgtctcg agtatggtct
    42601 aacgacccaa gtgcctcgga caacggcgtc aaatgagggt agaaagtgtc atcgtcaagc
    42661 agcccgaacc acttcgtttc tggaccactt tcctcaacca ttcgagtcaa caccatgaaa
    42721 tgggattgcg atgtagaatg ggtcttatca aatggttgga tgaagaatgc cttgacacca
    42781 ctctttcgat acataccctg aagttccaag acatcatcgt tgcgttcaac ccagtcttcg
    42841 accacgacaa tcaatttcga ctcgcggccg gaagaccagt gcgcaatgga agggagtgaa
    42901 tcgatgagtc tgctgtaggt agttgccatg ccaaatatga gatcgggaaa cttcgcactt
    42961 ccggggtatg catcgggaac agaaagggag aatgggacac agcctccgag tgttccgctt
    43021 agatctccca tttgatccaa tgcgaccatc gcttgctgcg ttatgagcgg ttctgacacg
    43081 ttgaccaccg cttcccgatt gactttgggt gaaacgaccg gttcaataca ccgagacgta
    43141 tacttgatgg ttgt
//
