# Supplementary material for: Genome sequencing and physiological characterization of three Neoarthrinium moseri strains
Source: BMC Microbiol. 2025 Aug 21;25:526. doi: 10.1186/s12866-025-04274-z (PMC12369201; doi:10.1186/s12866-025-04274-z)
Supplement: Supplementary file 16 — Supplementary Material 16. [file 12866_2025_4274_MOESM16_ESM.zip › BiGSLICE/input/Nmoseri/TUCIM5827/JAFIMQ010000018.1.region001.gbk]

LOCUS       JAFIMQ010000018        54979 bp    DNA     linear   PLN 06-APR-2022
DEFINITION  Neoarthrinium moseri strain TUCIM 5827
            scaffold18_Wmoseri_TUCIM_5827, whole genome shotgun sequence.
ACCESSION   JAFIMQ010000018
VERSION     JAFIMQ010000018.1
KEYWORDS    .
SOURCE      Neoarthrinium moseri
  ORGANISM  Neoarthrinium moseri
            Eukaryota; Fungi; Dikarya; Ascomycota; Pezizomycotina;
            Sordariomycetes; Xylariomycetidae; Xylariomycetidae incertae sedis;
            Neoarthrinium.
COMMENT     ##antiSMASH-Data-START##
            Version      :: 7.1.0
            Run date     :: 2023-12-04 12:33:23
            NOTE: This is a single region extracted from a larger record!
            Orig. start  :: 160147
            Orig. end    :: 215126
            ##antiSMASH-Data-END##
FEATURES             Location/Qualifiers
     protocluster    1..54979
                     /aStool="rule-based-clusters"
                     /category="NRPS"
                     /contig_edge="False"
                     /core_location="[20000:34979]"
                     /cutoff="20000"
                     /detection_rule="cds(Condensation and (AMP-binding or
                     A-OX))"
                     /neighbourhood="20000"
                     /product="NRPS"
                     /protocluster_number="1"
                     /tool="antismash"
     proto_core      20001..34979
                     /aStool="rule-based-clusters"
                     /tool="antismash"
                     /cutoff="20000"
                     /detection_rule="cds(Condensation and (AMP-binding or
                     A-OX))"
                     /neighbourhood="20000"
                     /product="NRPS"
                     /protocluster_number="1"
     cand_cluster    1..54979
                     /SMILES="NC([*])C(=O)NC([*])C(=O)NC([*])C(=O)O"
                     /candidate_cluster_number="1"
                     /contig_edge="False"
                     /detection_rules="cds(Condensation and (AMP-binding or
                     A-OX))"
                     /kind="single"
                     /product="NRPS"
                     /protoclusters="1"
                     /tool="antismash"
     region          1..54979
                     /candidate_cluster_numbers="1"
                     /contig_edge="False"
                     /product="NRPS"
                     /region_number="1"
                     /rules="cds(Condensation and (AMP-binding or A-OX))"
                     /tool="antismash"
     gene            complement(1407..3764)
                     /locus_tag="JX266_005272"
     mRNA            complement(join(1407..1741,1873..2585,2639..3510,
                     3600..3764))
                     /locus_tag="JX266_005272"
                     /product="hypothetical protein"
     CDS             complement(join(1407..1741,1873..2585,2639..3510,
                     3600..3764))
                     /codon_start=1
                     /locus_tag="JX266_005272"
                     /product="hypothetical protein"
                     /protein_id="KAI1848844.1"
                     /transl_table=1
                     /translation="MNVAGRETSSPSRLSSGIIETYGKPLSFHLGREKPSKTIDIGNNG
                     SSAALEPLGSILQLSTHHPDHGIVLASPYAQFDGSRFYDQRYVRSYRRHMLDSVRDGTP
                     GFGLRFISPTEQVDINLRTANLATVTFPLAEGISVALSLRVESSGGLVQSAVLSSAATS
                     TVKVEYSLGLGISVNRASYGQLTEGGPISIPRSENRFAVHGNGEFFSVVNPHLGARLEG
                     CLEANGETIMVGHLRDQVTQGVPITSEAHDWIELEPGMEQTIVARFRLYPDVEIRGDFK
                     PHLHHTGISANHQHLWFDGATLGTFIIRRNLEYILGCLAVPVSEHHVALMTDHVALPLG
                     WNRDNYWQLWFILNVRRNLTSLVLPEAVQEYRKAIDRISQGHLMWVFRRAHRPHAFWHR
                     SYLVDGKPKDGPTFQLDQQCYPLLELCDFYDNYPEKMELVQKILAEGVLTEVLELLWSK
                     QDSSTGLFPTDETPGDDEVEYPFHFSSHVLLWFTLSRVAQLVQEAGPVPSLSVSTLQKR
                     AQELKAAVLHHFVAPRQSDGQPIFAYLCDGNGNHRLYHDANDMPTLFAVKWDFIEAAGE
                     LGVWKNTMDWGLSPANDSGYFQGGPFGGLGSVHTPDPWALGYFQEFMYAHMIGDREAQS
                     SAWRRIRAVMLFDGSFPEAVDAETGVITSKAWFNWPGCMIGIAFIPALKEKERIVVNDG
                     "
     PFAM_domain     complement(join(1464..1741,1873..2242))
                     /aSDomain="Glyco_hydro_125"
                     /aSTool="clusterhmmer"
                     /database="35.0"
                     /db_xref="PF06824.14"
                     /description="Metal-independent alpha-mannosidase (GH125)"
                     /detection="hmmscan"
                     /domain_id="clusterhmmer_JX266_005272_0001"
                     /evalue="1.90E-14"
                     /label="JX266_005272"
                     /locus_tag="JX266_005272"
                     /protein_end="676"
                     /protein_start="460"
                     /score="53.5"
                     /tool="antismash"
                     /translation="SSTGLFPTDETPGDDEVEYPFHFSSHVLLWFTLSRVAQLVQEAGP
                     VPSLSVSTLQKRAQELKAAVLHHFVAPRQSDGQPIFAYLCDGNGNHRLYHDANDMPTLF
                     AVKWDFIEAAGELGVWKNTMDWGLSPANDSGYFQGGPFGGLGSVHTPDPWALGYFQEFM
                     YAHMIGDREAQSSAWRRIRAVMLFDGSFPEAVDAETGVITSKAWFNWPGCMIG"
     gene            4446..6406
                     /locus_tag="JX266_005273"
     mRNA            join(4446..4707,4785..4893,4961..4992,5125..5259,
                     5309..5703,5756..5823,5873..6045,6108..6406)
                     /locus_tag="JX266_005273"
                     /product="hypothetical protein"
     CDS             join(4446..4707,4785..4893,4961..4992,5125..5259,
                     5309..5703,5756..5823,5873..6045,6108..6406)
                     /codon_start=1
                     /gene_functions="transport (smcogs) SMCOG1106:major
                     facilitator transporter (Score: 165; E-value: 3.6e-50)"
                     /gene_kind="transport"
                     /locus_tag="JX266_005273"
                     /product="hypothetical protein"
                     /protein_id="KAI1848845.1"
                     /transl_table=1
                     /translation="MSPDTSKIVTPTHAASGIAVARSQPDSATTTVTSDVSTGNEACGS
                     MRGRTLERALNRKLDIALLPLLAVLYLFNGLDRGNIGNAQTQGFTDDIGAAPDDLNLAV
                     SMFFITFILFQPPSAAFGRWDLALGADSIIRGFEAGFYPTAVAYLSSFYPRFDIAVRLA
                     VFYGQYAVAGAFSGSIAYAVFHIQNGFMVDWQYLFIIEGAATCVFALIAWCWLPAGPGT
                     AWVLGKDEQIHAVTRIHFENALYVEHEYARNGIERDRLSRRDVVETMKDWKLWYVLVCN
                     ICTSVPNQAFSVFLPLVVQGLGYSSIQANLMSVPPYVCGAVGLYSFALSSDRRMERGYH
                     IVIGILIGMIGLVTVFLANSSRAKYAGLCVFLFGSYISTPLTAAWLIDNTPEPGKRSLV
                     LGMNGFGNLAGVIGAQIFRREYAPDYQLPFRITLGFVAAALAGYLSYRSTLASMNRGRA
                     RIRQLKTSSEVDRERTDPTRYADKKWTFTYGL"
     PFAM_domain     join(5127..5259,5309..5703,5756..5823,5873..6045,
                     6108..6172)
                     /aSDomain="MFS_1"
                     /aSTool="clusterhmmer"
                     /database="35.0"
                     /db_xref="PF07690.19"
                     /db_xref="GO:0022857"
                     /db_xref="GO:0055085"
                     /description="Major Facilitator Superfamily"
                     /detection="hmmscan"
                     /domain_id="clusterhmmer_JX266_005273_0002"
                     /evalue="2.20E-18"
                     /gene_ontologies="GO:0022857: transmembrane transporter
                     activity"
                     /gene_ontologies="GO:0055085: transmembrane transport"
                     /label="JX266_005273"
                     /locus_tag="JX266_005273"
                     /protein_end="413"
                     /protein_start="135"
                     /score="66.4"
                     /tool="antismash"
                     /translation="GFEAGFYPTAVAYLSSFYPRFDIAVRLAVFYGQYAVAGAFSGSIA
                     YAVFHIQNGFMVDWQYLFIIEGAATCVFALIAWCWLPAGPGTAWVLGKDEQIHAVTRIH
                     FENALYVEHEYARNGIERDRLSRRDVVETMKDWKLWYVLVCNICTSVPNQAFSVFLPLV
                     VQGLGYSSIQANLMSVPPYVCGAVGLYSFALSSDRRMERGYHIVIGILIGMIGLVTVFL
                     ANSSRAKYAGLCVFLFGSYISTPLTAAWLIDNTPEPGKRSLVLGMNGFGNLAGVIG"
     gene            complement(6427..8696)
                     /locus_tag="JX266_005274"
     mRNA            complement(join(6427..7056,7112..7358,7409..8458,
                     8584..8696))
                     /locus_tag="JX266_005274"
                     /product="hypothetical protein"
     CDS             complement(join(6427..7056,7112..7358,7409..8458,
                     8584..8696))
                     /codon_start=1
                     /locus_tag="JX266_005274"
                     /product="hypothetical protein"
                     /protein_id="KAI1848846.1"
                     /transl_table=1
                     /translation="MRRASSSSATSTPTSHRLPVNSRRHRVAPEQRRRVATAQCSNSSR
                     ECIYPPVVEKVTIPKDELDQLRAKCAQLERCLEQLVPDDTHRQALMSQSGAGPMSAASS
                     TTATLDASDDADTDNEGRVLRDSAGVGRFHGATSGATFLDLLKEFITAVFPIADPDLEQ
                     RGMTFLSSLGHYQTFDSQPLMIDNTSQSFWPPQKTEMAMMMANLRYLIQDGSGDFISGG
                     IYYWGDLDISLYDPTSECVSYPSAQRLALFYAASAIACQLESPSAQRHSTQHGESFFAE
                     ARRLLGNPLDPALCNISGATVLAVMSIYLVEMNRRDTAYIYVTLGMHILTTRGVHRGWI
                     EGEGAEAECCKRVFWTLYVLDRWLSVLMGRPPTLMDEAIKLALPCDTPGLPSAAGLEAH
                     VKLARIAGYIVCHTYRISSSEHYTLGTTERIEKAMRSLASWSNDLPPAMRIVGDQVSND
                     RACCELHMAAGQLTIIVVRPIFFSAIKEAVAERFASPNWNLEAHPRVTQIRSCCDAARR
                     NLRLGRFVRSSTPSHKLMSHILHYIFNAAVTLLLNQLLVDSLESDRADILFATDCFKTE
                     TQGDSNYVRDCAGVLSQLTMVVDQCNLSMNQAQLLLPGRQTSTAFHVPQVQAQSESYHV
                     GFIVRHSEQPLDDTPQGVMPMELINSMAAWRPDDFFQLYNNNPM"
     PFAM_domain     complement(7411..7827)
                     /aSDomain="Fungal_trans"
                     /aSTool="clusterhmmer"
                     /database="35.0"
                     /db_xref="PF04082.21"
                     /db_xref="GO:0003677"
                     /db_xref="GO:0006351"
                     /db_xref="GO:0008270"
                     /description="Fungal specific transcription factor domain"
                     /detection="hmmscan"
                     /domain_id="clusterhmmer_JX266_005274_0003"
                     /evalue="6.50E-13"
                     /gene_ontologies="GO:0003677: DNA binding"
                     /gene_ontologies="GO:0006351: DNA-templated transcription"
                     /gene_ontologies="GO:0008270: zinc ion binding"
                     /label="JX266_005274"
                     /locus_tag="JX266_005274"
                     /protein_end="387"
                     /protein_start="248"
                     /score="48.4"
                     /tool="antismash"
                     /translation="LALFYAASAIACQLESPSAQRHSTQHGESFFAEARRLLGNPLDPA
                     LCNISGATVLAVMSIYLVEMNRRDTAYIYVTLGMHILTTRGVHRGWIEGEGAEAECCKR
                     VFWTLYVLDRWLSVLMGRPPTLMDEAIKLALPCDT"
     gene            complement(12547..14160)
                     /locus_tag="JX266_005275"
     mRNA            complement(join(12547..13978,14033..14160))
                     /locus_tag="JX266_005275"
                     /product="hypothetical protein"
     CDS             complement(join(12547..13978,14033..14160))
                     /codon_start=1
                     /locus_tag="JX266_005275"
                     /product="hypothetical protein"
                     /protein_id="KAI1848847.1"
                     /transl_table=1
                     /translation="MASGQPIKKRAVAGTFLFRYPEGDPTRAEVALFRRSGKVRTYQHK
                     LAPISGSVEEEDANPLATALREIKEETTLDLTSIELLRKGKPYSFTDDSIGREWTINPF
                     AFRLKSIEEGGKGDGGITIDWEHEGWEWYDPFKINDSEEFGGVPKLLNSLRRVWPEFDL
                     GSDAGNALTEGIESLRNDHESGARQLAAKSVLILRDVISKTDSTHLDDAWRTKIHMSAW
                     HLWKNGRESMGAAIISALVTALDMVESIVQAGGTDQEKLTAVLKMLDEYLSQREGAVIR
                     MRDSFVDYVRSSVLSSEKPPKSLSILTLSSSSTISSSLLASAAALDVDLDLRILESRPL
                     CEGVTMAAKLLQEADLNDRVNVTLYSDASAALASLDVDILLFGADRISSEGDVSNKTGT
                     LPAVLSTRHVSPQARVIVLSETEKIAGPGAMDEHIVEENDTAELTNTWKQTVKGADVIA
                     RHAAETEKAQRSVRVKNIYFEWVPAHLISAYITDEGPWSINDIRSKSEWVGKETVRFFD
                     GL"
     PFAM_domain     complement(12622..13557)
                     /aSDomain="IF-2B"
                     /aSTool="clusterhmmer"
                     /database="35.0"
                     /db_xref="PF01008.20"
                     /db_xref="GO:0044237"
                     /description="Initiation factor 2 subunit family"
                     /detection="hmmscan"
                     /domain_id="clusterhmmer_JX266_005275_0005"
                     /evalue="5.10E-26"
                     /gene_ontologies="GO:0044237: cellular metabolic process"
                     /label="JX266_005275"
                     /locus_tag="JX266_005275"
                     /protein_end="495"
                     /protein_start="183"
                     /score="91.6"
                     /tool="antismash"
                     /translation="SGARQLAAKSVLILRDVISKTDSTHLDDAWRTKIHMSAWHLWKNG
                     RESMGAAIISALVTALDMVESIVQAGGTDQEKLTAVLKMLDEYLSQREGAVIRMRDSFV
                     DYVRSSVLSSEKPPKSLSILTLSSSSTISSSLLASAAALDVDLDLRILESRPLCEGVTM
                     AAKLLQEADLNDRVNVTLYSDASAALASLDVDILLFGADRISSEGDVSNKTGTLPAVLS
                     TRHVSPQARVIVLSETEKIAGPGAMDEHIVEENDTAELTNTWKQTVKGADVIARHAAET
                     EKAQRSVRVKNIYFEWVPAHLISAYITDEGP"
     PFAM_domain     complement(join(13693..13978,14033..14082))
                     /aSDomain="NUDIX"
                     /aSTool="clusterhmmer"
                     /database="35.0"
                     /db_xref="PF00293.31"
                     /description="NUDIX domain"
                     /detection="hmmscan"
                     /domain_id="clusterhmmer_JX266_005275_0004"
                     /evalue="7.20E-09"
                     /label="JX266_005275"
                     /locus_tag="JX266_005275"
                     /protein_end="138"
                     /protein_start="26"
                     /score="35.9"
                     /tool="antismash"
                     /translation="RAEVALFRRSGKVRTYQHKLAPISGSVEEEDANPLATALREIKEE
                     TTLDLTSIELLRKGKPYSFTDDSIGREWTINPFAFRLKSIEEGGKGDGGITIDWEHEGW
                     EWYDPFKI"
     gene            complement(14814..16804)
                     /locus_tag="JX266_005276"
     mRNA            complement(join(14814..15000,15078..16804))
                     /locus_tag="JX266_005276"
                     /product="hypothetical protein"
     CDS             complement(join(14814..15000,15078..16804))
                     /codon_start=1
                     /locus_tag="JX266_005276"
                     /product="hypothetical protein"
                     /protein_id="KAI1848848.1"
                     /transl_table=1
                     /translation="MRYALLASLVIGATITVSAHPAHQHNTAYKNGLNKRSVDLNQYRT
                     NANSVYKSSNATSTNESLTALKRSDYVQTATELVKSVHAGAEFRVANSYIGTNGVGHVY
                     FKQTIHGLDVDNSDFNVNIAKDGSVFSYGNNFYTGEIPAESPLRKRDFVDPAAALTGAT
                     SILSLPVTGEATAEALEAPESYVLKGTSGAEKDPEARLMYFVKQDGTLALTWRVETDIL
                     DNWLLTYVDAATNEAVHGVVDYVAEATYQVFPWGCNDPNDCSRTTVTNPWDTDESPLGW
                     LSDGTSTYHTTRGNNAIAQVNPDGGNQYLNNFRPANAQDNFSYQWTAALTPPSTYRNAS
                     VTQLFYTGNEYHDLLYTLGFTEEAGNFQNTNQNKGGKGSDFAILNAQDGSGTNNANFAT
                     PPDGQPGRMRMYIWTTATPNRDCSFEAGVVIHEYTHGLSTRLTGGPANSNCLNALESGG
                     MGEGWGDFMATAIRLKASDTRNTNYPMGAWVYNNPKGIRSVLFSTSLTTNPNTYTTLNS
                     KNEVHDIGETWTTMLYEVMWNLIDKHGKNTGARPTFDANGVPTDGKFLTMKLVVDAMAL
                     QPCNPNFIDARDAILDADKALTGGDNACEIWTAFAKRGLGQGAKYASKSRTGSTVIPSG
                     VC"
     PFAM_domain     complement(join(14871..15000,15078..16060))
                     /aSDomain="Peptidase_M36"
                     /aSTool="clusterhmmer"
                     /database="35.0"
                     /db_xref="PF02128.18"
                     /db_xref="GO:0004222"
                     /db_xref="GO:0005615"
                     /db_xref="GO:0008270"
                     /description="Fungalysin metallopeptidase (M36)"
                     /detection="hmmscan"
                     /domain_id="clusterhmmer_JX266_005276_0007"
                     /evalue="7.10E-157"
                     /gene_ontologies="GO:0004222: metalloendopeptidase
                     activity"
                     /gene_ontologies="GO:0005615: extracellular space"
                     /gene_ontologies="GO:0008270: zinc ion binding"
                     /label="JX266_005276"
                     /locus_tag="JX266_005276"
                     /protein_end="619"
                     /protein_start="248"
                     /score="522.5"
                     /tool="antismash"
                     /translation="TYQVFPWGCNDPNDCSRTTVTNPWDTDESPLGWLSDGTSTYHTTR
                     GNNAIAQVNPDGGNQYLNNFRPANAQDNFSYQWTAALTPPSTYRNASVTQLFYTGNEYH
                     DLLYTLGFTEEAGNFQNTNQNKGGKGSDFAILNAQDGSGTNNANFATPPDGQPGRMRMY
                     IWTTATPNRDCSFEAGVVIHEYTHGLSTRLTGGPANSNCLNALESGGMGEGWGDFMATA
                     IRLKASDTRNTNYPMGAWVYNNPKGIRSVLFSTSLTTNPNTYTTLNSKNEVHDIGETWT
                     TMLYEVMWNLIDKHGKNTGARPTFDANGVPTDGKFLTMKLVVDAMALQPCNPNFIDARD
                     AILDADKALTGGDNACEIWTAFAKRGLGQGA"
     PFAM_domain     complement(16397..16549)
                     /aSDomain="FTP"
                     /aSTool="clusterhmmer"
                     /database="35.0"
                     /db_xref="PF07504.16"
                     /description="Fungalysin/Thermolysin Propeptide Motif"
                     /detection="hmmscan"
                     /domain_id="clusterhmmer_JX266_005276_0006"
                     /evalue="1.20E-16"
                     /label="JX266_005276"
                     /locus_tag="JX266_005276"
                     /protein_end="136"
                     /protein_start="85"
                     /score="60.4"
                     /tool="antismash"
                     /translation="AEFRVANSYIGTNGVGHVYFKQTIHGLDVDNSDFNVNIAKDGSVF
                     SYGNNF"
     gene            complement(20001..34979)
                     /locus_tag="JX266_005277"
     mRNA            complement(join(20001..20135,20188..28465,28521..28591,
                     28647..30766,30828..33725,33780..33922,33976..34979))
                     /locus_tag="JX266_005277"
                     /product="hypothetical protein"
     CDS             complement(join(20001..20135,20188..28465,28521..28591,
                     28647..30766,30828..33725,33780..33922,33976..34979))
                     /NRPS_PKS="Domain: AMP-binding (47-420). E-value: 3.6e-56.
                     Score: 182.3. Matches aSDomain:
                     nrpspksdomains_JX266_005277_AMP-binding.1"
                     /NRPS_PKS="Domain: PP-binding (533-595). E-value: 4.4e-09.
                     Score: 28.7. Matches aSDomain:
                     nrpspksdomains_JX266_005277_PP-binding.1"
                     /NRPS_PKS="Domain: Condensation_DCL (643-912). E-value:
                     8.3e-24. Score: 76.0. Matches aSDomain:
                     nrpspksdomains_JX266_005277_Condensation_DCL.1"
                     /NRPS_PKS="Domain: AMP-binding (1071-1460). E-value:
                     1.3e-85. Score: 279.3. Matches aSDomain:
                     nrpspksdomains_JX266_005277_AMP-binding.2"
                     /NRPS_PKS="Domain: PP-binding (1599-1659). E-value:
                     1.8e-10. Score: 33.1. Matches aSDomain:
                     nrpspksdomains_JX266_005277_PP-binding.2"
                     /NRPS_PKS="Domain: Condensation_DCL (1699-1983). E-value:
                     1.9e-32. Score: 104.4. Matches aSDomain:
                     nrpspksdomains_JX266_005277_Condensation_DCL.2"
                     /NRPS_PKS="Domain: PP-binding (2156-2217). E-value: 7e-07.
                     Score: 21.6. Matches aSDomain:
                     nrpspksdomains_JX266_005277_PP-binding.3"
                     /NRPS_PKS="Domain: Condensation_DCL (2259-2546). E-value:
                     1.8e-35. Score: 114.4. Matches aSDomain:
                     nrpspksdomains_JX266_005277_Condensation_DCL.3"
                     /NRPS_PKS="Domain: AMP-binding (2702-3102). E-value:
                     1.6e-89. Score: 292.2. Matches aSDomain:
                     nrpspksdomains_JX266_005277_AMP-binding.3"
                     /NRPS_PKS="Domain: PP-binding (3238-3302). E-value:
                     3.3e-10. Score: 32.3. Matches aSDomain:
                     nrpspksdomains_JX266_005277_PP-binding.4"
                     /NRPS_PKS="Domain: Condensation_DCL (3347-3623). E-value:
                     3.5e-34. Score: 110.1. Matches aSDomain:
                     nrpspksdomains_JX266_005277_Condensation_DCL.4"
                     /NRPS_PKS="Domain: PP-binding (3788-3850). E-value:
                     2.2e-12. Score: 39.2. Matches aSDomain:
                     nrpspksdomains_JX266_005277_PP-binding.5"
                     /NRPS_PKS="Domain: Condensation_DCL (3890-4174). E-value:
                     7.6e-28. Score: 89.3. Matches aSDomain:
                     nrpspksdomains_JX266_005277_Condensation_DCL.5"
                     /NRPS_PKS="Domain: PP-binding (4348-4410). E-value:
                     2.7e-07. Score: 23.0. Matches aSDomain:
                     nrpspksdomains_JX266_005277_PP-binding.6"
                     /NRPS_PKS="Domain: Condensation_DCL (4452-4735). E-value:
                     2.6e-14. Score: 44.9. Matches aSDomain:
                     nrpspksdomains_JX266_005277_Condensation_DCL.6"
                     /codon_start=1
                     /gene_functions="biosynthetic (rule-based-clusters) NRPS:
                     AMP-binding"
                     /gene_functions="biosynthetic (rule-based-clusters) NRPS:
                     Condensation"
                     /gene_functions="biosynthetic-additional
                     (rule-based-clusters) PP-binding"
                     /gene_functions="biosynthetic-additional (smcogs)
                     SMCOG1002:AMP-dependent synthetase and ligase (Score:
                     248.5; E-value: 1.7e-75)"
                     /gene_kind="biosynthetic"
                     /locus_tag="JX266_005277"
                     /product="hypothetical protein"
                     /protein_id="KAI1848849.1"
                     /sec_met_domain="AMP-binding (E-value: 2.6e-90, bitscore:
                     296.4, seeds: 400, tool: rule-based-clusters)"
                     /sec_met_domain="Condensation (E-value: 2.1e-35, bitscore:
                     115.7, seeds: 42, tool: rule-based-clusters)"
                     /sec_met_domain="PP-binding (E-value: 7.2e-12, bitscore:
                     39.2, seeds: 164, tool: rule-based-clusters)"
                     /transl_table=1
                     /translation="MGQLSQAEGLSIINPNPRTLPGPTLLHELICRSSVKNGPAIDYVD
                     TKGERVAYSYEEFGILSDQLSRRISRELATLETKIPGRRLVIPLMIPQSPQLYIAMVAI
                     LKSGAAFCALNLDAPVERIKFILGDISAHLVLATPELKDKISTTDPGLRILTIDDDHAT
                     VTVKVKESPSSSNFRTPHGQDLAYVMYTSGSTGTPKGVGVSHLAVTQSLLAHDAHIPEF
                     SRFLQFAAPTFDVSVFEIFFPLFRGSTLICCSRADLLADLPGVLGKMEVDACELTPSVA
                     GSLLRTRENAPHLRLLLTIGEMLTLPVVSEFGGKKEMPSILWGMYGPTEAAIHCTLQTA
                     FGKETSPRCIGVPLETVSAFVIGIQDDEGKEKHFDLVPIGEIDQTAAAFIDTEYGRVYK
                     TGDKARITADGTIECFGRVAEGQIKLNGQRLELGEIEHAVLRTPGCHSAFVCVLTNVLI
                     AFAAVENVDGMKDRVAKTCKDWLPSFMVPADFIITNSFPRLPSGKIDRVRLKQDYINLQ
                     SDMTEPPMENVDETEKALCEALHDVLAVSIRKSTRLHSVGLDSLSAIQVAAQLKQKNFS
                     VSALDVLAAATVSELLDRIKSRGANRTQAMLSIDQPHEADQPNLFTTLQGNPAHALKAD
                     SIERFTEPTALQSAMLAETLKDQRLYVNTMEVQFAQTITHEEVRSWFFQLAHRNEILRS
                     GFIHLGTDLVQVIWKQLSTSQIVTVDEFSQEAFMNIESFLEHPLQVEMKSDTRTARITI
                     HHAVYDGWTFDLILDDLSSLARGGNLPQRPQFSEIASSVSRATSDVGKAASNEFWADFL
                     RGFSGSLLPNFRTTSVPTPQILTASFTLSIRPQVVRTLALESGVSPQAIFQGCISWLWA
                     AINGIEDVSTGTVFSGRTSPVSGIERVMGPCLSTFPIRVNLAESSTVHDVVHSIHTTNR
                     HVMNLASLSLAEIKRAAGMTPNSKLFDILLVYQETLSSRRARARAVSEVSHKDNLETKL
                     LLEIEPRGDNFNCQWTWHSDAYSECQVKTFATHFEALSRTFAQNLTLPIASLRHAFDNL
                     NLSSYTSGLRSVETCSSLAEAVEITAERQPQAMALSFVHSTTAAKGCESITYEQLNKTS
                     NQIARYLMASGVTPGGIVAIIMEKSPTLYCGILGILKTGCAYLPLLPTTPANRVRLIFE
                     QAQPQLCITDHNIQWKSLPLPCGIINVNVDELKCFGTSNVDVPRDSSQTAYVIFTSGTT
                     GAPKGVAVTNKNMLSNIEVLSRIYPYDQRSRMLQACSQAFDVSVFEIFFAWITGMTLCG
                     ATNDTLFDNLEGFIRQHRITHLSMTVTVASLLDPRNVPLVTFLVTSGEPMTDEVLNRWA
                     SFLYQGYGPSETTNICTVRKVSPGDSSQYLGWSFENTSSFVLYPNSDALVPIGCLGELC
                     FGGDQVASGYLNMPELTSSKFFDHPKFGRIYRSGDLGRMLPDRSLIILGRLDSQVKLRG
                     QRIELHEIQSLAMETGVAKACSCVVLNHQNAKSQQLVLFYVPAQEGSHTFEFLPLATSR
                     KDEMRMIGEKLEESLPSYMIPSLVFPISCLPMTSSGKTDGEQLRCSTSALSQETLDQCS
                     MLTQPEDASTEWSDAEKMIADALVAVLRVSRSLVGRWSSFTTLGLDSISAMPLSRKLQE
                     KFHRRIPLSQILQNPSVSRLASSVAESQTQSNKRGRQSDLLPADLAEILQAQLAKQGKN
                     AETMLPCTPLQSAMLASSMTTGDGPAYRNQMLFRLHIAPDDIMAHWDHMRLRHEILRTC
                     FMSTNHILYPFVQAVLPRQPFRWRRLSTTDLDECALRHLDSLPGAVNTLEPPLDLAIIS
                     TSTGDNYISFVCHHALYDGMAVSILLSEIEDLAVGQKLLPAPCLKPFLQESLSTSDNTD
                     EFWMEHLDGFQLSCIPQDVSIHANGANGFSSSTPNSFDLTLSSIETRLREIGVSLLSLC
                     QAAWAETLATVSGTPDVCFGNVYNGRSIPVDDVERLVAPCFNTIPIRIRISDVNSNREL
                     MRRCQSLSATMLPFQFTPLRRIQSLMHQLGDTSLFDTLLLLQPPAQSLNKDIWILEQDH
                     GTMDVPVVCEAIPSAENDKLTINIHRNPDSISTAMCNLLSEVFSHALQFCLQYPASHAS
                     LEWILPNGLHSHIQAINSLKPRRSTSIGENNASQDALSEPWSEKETQVRTLIGTLAAVP
                     IIGIGKHTSIHRLGLDSISAVQLSNLLRESGINITPAGVLMNPTCAGIVSCSTSLAPGL
                     HNPRPSYDFEAFHQAVTGQLDESTLLSDLELVLPCTPTQQGMISQFILSEGNSYFNFVS
                     WRLDSNLDCQRLKDAWVQLADRHQILRTGFAPVSHPDAAFSMMVYRNPRASAQVKHLTV
                     EQAEAFDVNTWQTKCTVEALSNLTKPPWEVVLLESSGSKSMHLGMHHALYDAFSLQRLL
                     IELFQLFTNVEVGSPVPMKTAISSILEHVSSQDKEAIEFWKNISPGIVVNSFPTMTPLR
                     ISSRERNRVTRKSGALLQQLRDSAMALGVTVQAALQAAWTRVLSSYHGEHTVTFGIVLS
                     GRSANDLEQALIPCITTLPIVAQNHATNRQLLQSMMDFNATLRRYEHVPLTKIQKWIGY
                     TETSIFDTILVYQQGALDADGRFPWKVVSEKATIDYPISIEVEEELTGSLDFSIDFRID
                     LLPTEQAELLLAQFDASLLHLLKAPDSQAKDLVAGCPELHSILPAKCSELPTRAAFLHQ
                     FVEHTAANSPDALALEFVDDIAGDVHSQRWSYQDLDQIGNRVARLLIANGITAGGIVAT
                     CFDKCPEAYFTILGVLKAGCAFVALDPSAPASRHEFILHDSQALALMIKEGTSSDLTFN
                     PPCPVLEVSATDLSIYAGDTLDLTQIEPDDTCYCLYTSGTTGTPKGCLITHDNAVQAIL
                     AFQGLFAGHWDESSRWLQFASFHFDVSVLEQYWPWSVGIPVISAPRDLILSDLIATISK
                     LEITHIDLTPSLARLVHPDEVPSLCRGVFITGGEQLRQDVLDVWGSKGVIYNAYGPTEA
                     TIGVTMYCRVPQNGRATNIGRQFPNVGSYVLQPGSDVPVLRGGIGELCVSGKLVGKGYL
                     NREDLSKERFPLLERFNERVYRTGDLVRVLDDGCFDFLGRADDQVKLRGQRLEIGEVNH
                     AIKSGVPRIMDVATLVTKHQGHDRDVMVSFIVIDSNSDRAHNLEVLGDHESHRLSSEAQ
                     DACRAKLPGYMVPTYVLCVPYIPLSANNKAQTGILKQIFNSLSADQLRAIASSSGNGSA
                     LLHQVEPKLAEVISNVTNIEIHSISSFSTIFELGVDSITVIELARRLGAAGFLGVAPSM
                     ILQHPRLNDLATILKNDMATKDEGEALRINQKISGYYHRYLGMACRALKTTPPEVQYIA
                     PCTPLQEGMLIRSAKSEGRSTYYNSFRFKLSPDASIARLKEAWQSLVDHHPILRTSFLE
                     TTESYIQVALKGQQIKWHHTAVEERELEEHIEQRYDSWVRSNDEKLSIALEVDCIQHGG
                     MNLMVVRVFHGIYDARSFDLIIKQLSAAYNQVELPMGPPFIEALPHGPLCDYSHSKPFW
                     TALFSGFTLEPVLKALGTGAGDSQVFTSYSIADLERKRIALGVTQQTIVQAAWLSTLRQ
                     HFGIWPSMGIVISGRSLLLQGAENIVGPLFNTIPFRLRHTSIETWTSLLHEIHRFNAKA
                     LDFAHVPLRQVQKWCSNGQPLFDNLFTFDRDDGPSRDTDNTPWTDVTSTSTADFPLAFE
                     GVVTKHHKLNITIAARRDIADDSLLNSLLETLGRTLAGMESEDELPQPHNIQRPPSKPY
                     TNGIGIRAALSNTQMGDFVWSPKAREIQGEIAALSDIPCDDVTEDTTLLEIGLDSIDAI
                     RLVARLRRIEVNVTTSQLMKQPSIRGIVACSETERSVNGHALPGAERLLSVQDHLRRYL
                     GDNGHELQAIEDVLPPTPLQDSMVAEMVLSDFSRYFNHDVLEISESVDLVALRSAIRLV
                     IKNCPILRTGFVQVDDPALNFAYCQVIFNDVNPFKEKILLEDLKDVGLAIESTRQRALN
                     SGGRLELLQLTPVEVAERQYLVLSIAHALYDGASLDMFHRDVQEAYYRQYGPQKPCHPA
                     LARIISSASDDADGFWADYLRDAQPTTLPEDTEHHYGHIPLVHKSEAPSRVSSREIREF
                     CMRRHITAQTLGQACSAAVLATLVKSLNVILGVVISGRDNEDTQDLRFPTMNTVPVRAI
                     LHGTAAEYLQYMWENLTNINEFQHFPLRKAQALVNRSGSPLFNALFTMQASTSLNGSDG
                     SDHAIWKSVRSASEVEYPLCIEMELVSGKLIWRLAADERYISMENIQAITDQLDHVLLH
                     LMSDGKAEMLQFTPDGTSVSVCGLPFFALTAKGQHVETESYSSQLKTPAWSSRESKVVD
                     VLAEVSGVERSMILPSQTIYHLGLDSISAIKASSLLRRHGILVSVRDMVKAASIRHIAL
                     ENNRSEPDEASRQTTTLENPLEDVDITALLAKSGIDSKSVERVLPALPVQVYMLSTWIN
                     SRGNLFFNEFSYDLHGKISQETIQASWATLVSELPILRTSFVATGSPEMPFVQIIQSAE
                     YVCSTDNCIVTNNQIQFDSSPFVSLCVSTASEGMNMLTLKIHHALYDGVSLPSITNRLK
                     VLCKPKPPPAGFSCSIWEKFVSDHYGNTTSRKREIFWKAYLDGFASQKHLARNTSDEMS
                     RTAVFRPSVVDITKLKDAVSANGIGLQALFFAAYAKVLVNISQASLDSESQYRDVIFGI
                     YLANRASFDESLQDLPFPTLNIVPLRVRYRDEDTVIQVAKQIQADLLDINSFENASAGL
                     WEIARWTGVKVDSFVNFLSLPGQTLDDEASDIQLRDTTSTVPKDSQDNLIEWRKLAHPG
                     DTWLAENSTADAYIDAVDIEAAAHGQAIDIGVFASPSLLTRAGASTVIEGIAGVLREI"
     PFAM_domain     complement(20338..21348)
                     /aSDomain="Condensation"
                     /aSTool="clusterhmmer"
                     /database="35.0"
                     /db_xref="PF00668.23"
                     /db_xref="GO:0003824"
                     /description="Condensation domain"
                     /detection="hmmscan"
                     /domain_id="clusterhmmer_JX266_005277_0022"
                     /evalue="1.20E-21"
                     /gene_ontologies="GO:0003824: catalytic activity"
                     /label="JX266_005277"
                     /locus_tag="JX266_005277"
                     /protein_end="4788"
                     /protein_start="4451"
                     /score="77.1"
                     /tool="antismash"
                     /translation="ERVLPALPVQVYMLSTWINSRGNLFFNEFSYDLHGKISQETIQAS
                     WATLVSELPILRTSFVATGSPEMPFVQIIQSAEYVCSTDNCIVTNNQIQFDSSPFVSLC
                     VSTASEGMNMLTLKIHHALYDGVSLPSITNRLKVLCKPKPPPAGFSCSIWEKFVSDHYG
                     NTTSRKREIFWKAYLDGFASQKHLARNTSDEMSRTAVFRPSVVDITKLKDAVSANGIGL
                     QALFFAAYAKVLVNISQASLDSESQYRDVIFGIYLANRASFDESLQDLPFPTLNIVPLR
                     VRYRDEDTVIQVAKQIQADLLDINSFENASAGLWEIARWTGVKVDSFVNFLSLPGQ"
     aSDomain        complement(20497..21345)
                     /aSDomain="Condensation"
                     /aSTool="nrps_pks_domains"
                     /database="nrpspksdomains.hmm"
                     /detection="hmmscan"
                     /domain_id="nrpspksdomains_JX266_005277_Condensation_DCL.6"
                     /domain_subtypes="Condensation_DCL"
                     /evalue="2.60E-14"
                     /label="JX266_005277_Condensation_DCL.6"
                     /locus_tag="JX266_005277"
                     /protein_end="4735"
                     /protein_start="4452"
                     /score="44.9"
                     /tool="antismash"
                     /translation="RVLPALPVQVYMLSTWINSRGNLFFNEFSYDLHGKISQETIQASW
                     ATLVSELPILRTSFVATGSPEMPFVQIIQSAEYVCSTDNCIVTNNQIQFDSSPFVSLCV
                     STASEGMNMLTLKIHHALYDGVSLPSITNRLKVLCKPKPPPAGFSCSIWEKFVSDHYGN
                     TTSRKREIFWKAYLDGFASQKHLARNTSDEMSRTAVFRPSVVDITKLKDAVSANGIGLQ
                     ALFFAAYAKVLVNISQASLDSESQYRDVIFGIYLANRASFDESLQDLPFPTLNIVPLRV
                     RY"
     CDS_motif       complement(20506..20601)
                     /aSTool="nrps_pks_domains"
                     /database="abmotifs"
                     /detection="hmmscan"
                     /domain_id="nrpspksmotif_JX266_005277_0035"
                     /evalue="2.60E+00"
                     /label="C5_DCL_263-294"
                     /locus_tag="JX266_005277"
                     /protein_end="4732"
                     /protein_start="4700"
                     /score="0.7"
                     /tool="antismash"
                     /translation="DVIFGIYLANRASFDESLQDLPFPTLNIVPLR"
     CDS_motif       complement(20941..20994)
                     /aSTool="nrps_pks_domains"
                     /database="abmotifs"
                     /detection="hmmscan"
                     /domain_id="nrpspksmotif_JX266_005277_0034"
                     /evalue="6.40E-03"
                     /label="C3_DCL_135-156"
                     /locus_tag="JX266_005277"
                     /protein_end="4587"
                     /protein_start="4569"
                     /score="9.3"
                     /tool="antismash"
                     /translation="IHHALYDGVSLPSITNRL"
     CDS_motif       complement(21166..21273)
                     /aSTool="nrps_pks_domains"
                     /database="abmotifs"
                     /detection="hmmscan"
                     /domain_id="nrpspksmotif_JX266_005277_0033"
                     /evalue="2.60E-04"
                     /label="C2_DCL_024-062"
                     /locus_tag="JX266_005277"
                     /protein_end="4512"
                     /protein_start="4476"
                     /score="13.3"
                     /tool="antismash"
                     /translation="FNEFSYDLHGKISQETIQASWATLVSELPILRTSFV"
     aSDomain        complement(21472..21657)
                     /aSDomain="PP-binding"
                     /aSTool="nrps_pks_domains"
                     /database="nrpspksdomains.hmm"
                     /detection="hmmscan"
                     /domain_id="nrpspksdomains_JX266_005277_PP-binding.6"
                     /evalue="2.70E-07"
                     /label="JX266_005277_PP-binding.6"
                     /locus_tag="JX266_005277"
                     /protein_end="4410"
                     /protein_start="4348"
                     /score="23.0"
                     /tool="antismash"
                     /translation="KVVDVLAEVSGVERSMILPSQTIYHLGLDSISAIKASSLLRRHGI
                     LVSVRDMVKAASIRHIA"
     PFAM_domain     complement(21472..21657)
                     /aSDomain="PP-binding"
                     /aSTool="clusterhmmer"
                     /database="35.0"
                     /db_xref="PF00550.28"
                     /description="Phosphopantetheine attachment site"
                     /detection="hmmscan"
                     /domain_id="clusterhmmer_JX266_005277_0021"
                     /evalue="2.60E-06"
                     /label="JX266_005277"
                     /locus_tag="JX266_005277"
                     /protein_end="4410"
                     /protein_start="4348"
                     /score="27.8"
                     /tool="antismash"
                     /translation="KVVDVLAEVSGVERSMILPSQTIYHLGLDSISAIKASSLLRRHGI
                     LVSVRDMVKAASIRHIA"
     aSModule        complement(21472..23031)
                     /domains="nrpspksdomains_JX266_005277_Condensation_DCL.5"
                     /domains="nrpspksdomains_JX266_005277_PP-binding.6"
                     /incomplete
                     /locus_tags="JX266_005277"
                     /tool="antismash"
                     /type="nrps"
     PFAM_domain     complement(21802..23031)
                     /aSDomain="Condensation"
                     /aSTool="clusterhmmer"
                     /database="35.0"
                     /db_xref="PF00668.23"
                     /db_xref="GO:0003824"
                     /description="Condensation domain"
                     /detection="hmmscan"
                     /domain_id="clusterhmmer_JX266_005277_0020"
                     /evalue="2.00E-25"
                     /gene_ontologies="GO:0003824: catalytic activity"
                     /label="JX266_005277"
                     /locus_tag="JX266_005277"
                     /protein_end="4300"
                     /protein_start="3890"
                     /score="89.5"
                     /tool="antismash"
                     /translation="EDVLPPTPLQDSMVAEMVLSDFSRYFNHDVLEISESVDLVALRSA
                     IRLVIKNCPILRTGFVQVDDPALNFAYCQVIFNDVNPFKEKILLEDLKDVGLAIESTRQ
                     RALNSGGRLELLQLTPVEVAERQYLVLSIAHALYDGASLDMFHRDVQEAYYRQYGPQKP
                     CHPALARIISSASDDADGFWADYLRDAQPTTLPEDTEHHYGHIPLVHKSEAPSRVSSRE
                     IREFCMRRHITAQTLGQACSAAVLATLVKSLNVILGVVISGRDNEDTQDLRFPTMNTVP
                     VRAILHGTAAEYLQYMWENLTNINEFQHFPLRKAQALVNRSGSPLFNALFTMQASTSLN
                     GSDGSDHAIWKSVRSASEVEYPLCIEMELVSGKLIWRLAADERYISMENIQAITDQLDH
                     VLLHLMSDGKA"
     CDS_motif       complement(22042..22116)
                     /aSTool="nrps_pks_domains"
                     /database="abmotifs"
                     /detection="hmmscan"
                     /domain_id="nrpspksmotif_JX266_005277_0032"
                     /evalue="2.90E+00"
                     /label="C67_DCL_14fromHMM"
                     /locus_tag="JX266_005277"
                     /protein_end="4220"
                     /protein_start="4195"
                     /score="0.3"
                     /tool="antismash"
                     /translation="EFQHFPLRKAQALVNRSGSPLFNAL"
     aSDomain        complement(22180..23031)
                     /aSDomain="Condensation"
                     /aSTool="nrps_pks_domains"
                     /database="nrpspksdomains.hmm"
                     /detection="hmmscan"
                     /domain_id="nrpspksdomains_JX266_005277_Condensation_DCL.5"
                     /domain_subtypes="Condensation_DCL"
                     /evalue="7.60E-28"
                     /label="JX266_005277_Condensation_DCL.5"
                     /locus_tag="JX266_005277"
                     /protein_end="4174"
                     /protein_start="3890"
                     /score="89.3"
                     /tool="antismash"
                     /translation="EDVLPPTPLQDSMVAEMVLSDFSRYFNHDVLEISESVDLVALRSA
                     IRLVIKNCPILRTGFVQVDDPALNFAYCQVIFNDVNPFKEKILLEDLKDVGLAIESTRQ
                     RALNSGGRLELLQLTPVEVAERQYLVLSIAHALYDGASLDMFHRDVQEAYYRQYGPQKP
                     CHPALARIISSASDDADGFWADYLRDAQPTTLPEDTEHHYGHIPLVHKSEAPSRVSSRE
                     IREFCMRRHITAQTLGQACSAAVLATLVKSLNVILGVVISGRDNEDTQDLRFPTMNTVP
                     VRA"
     CDS_motif       complement(22183..22272)
                     /aSTool="nrps_pks_domains"
                     /database="abmotifs"
                     /detection="hmmscan"
                     /domain_id="nrpspksmotif_JX266_005277_0031"
                     /evalue="5.90E-04"
                     /label="C5_DCL_263-294"
                     /locus_tag="JX266_005277"
                     /protein_end="4173"
                     /protein_start="4143"
                     /score="12.4"
                     /tool="antismash"
                     /translation="NVILGVVISGRDNEDTQDLRFPTMNTVPVR"
     CDS_motif       complement(22570..22629)
                     /aSTool="nrps_pks_domains"
                     /database="abmotifs"
                     /detection="hmmscan"
                     /domain_id="nrpspksmotif_JX266_005277_0030"
                     /evalue="1.60E-02"
                     /label="C3_DCL_135-156"
                     /locus_tag="JX266_005277"
                     /protein_end="4044"
                     /protein_start="4024"
                     /score="8.0"
                     /tool="antismash"
                     /translation="HALYDGASLDMFHRDVQEAY"
     CDS_motif       complement(22846..22944)
                     /aSTool="nrps_pks_domains"
                     /database="abmotifs"
                     /detection="hmmscan"
                     /domain_id="nrpspksmotif_JX266_005277_0029"
                     /evalue="6.10E-07"
                     /label="C2_DCL_024-062"
                     /locus_tag="JX266_005277"
                     /protein_end="3952"
                     /protein_start="3919"
                     /score="21.7"
                     /tool="antismash"
                     /translation="VLEISESVDLVALRSAIRLVIKNCPILRTGFVQ"
     aSDomain        complement(23152..23337)
                     /aSDomain="PP-binding"
                     /aSTool="nrps_pks_domains"
                     /database="nrpspksdomains.hmm"
                     /detection="hmmscan"
                     /domain_id="nrpspksdomains_JX266_005277_PP-binding.5"
                     /evalue="2.20E-12"
                     /label="JX266_005277_PP-binding.5"
                     /locus_tag="JX266_005277"
                     /protein_end="3850"
                     /protein_start="3788"
                     /score="39.2"
                     /tool="antismash"
                     /translation="IQGEIAALSDIPCDDVTEDTTLLEIGLDSIDAIRLVARLRRIEVN
                     VTTSQLMKQPSIRGIVA"
     PFAM_domain     complement(23152..23340)
                     /aSDomain="PP-binding"
                     /aSTool="clusterhmmer"
                     /database="35.0"
                     /db_xref="PF00550.28"
                     /description="Phosphopantetheine attachment site"
                     /detection="hmmscan"
                     /domain_id="clusterhmmer_JX266_005277_0019"
                     /evalue="1.00E-09"
                     /label="JX266_005277"
                     /locus_tag="JX266_005277"
                     /protein_end="3850"
                     /protein_start="3787"
                     /score="38.7"
                     /tool="antismash"
                     /translation="EIQGEIAALSDIPCDDVTEDTTLLEIGLDSIDAIRLVARLRRIEV
                     NVTTSQLMKQPSIRGIVA"
     aSModule        complement(23152..24660)
                     /domains="nrpspksdomains_JX266_005277_Condensation_DCL.4"
                     /domains="nrpspksdomains_JX266_005277_PP-binding.5"
                     /incomplete
                     /locus_tags="JX266_005277"
                     /tool="antismash"
                     /type="nrps"
     PFAM_domain     complement(23482..24666)
                     /aSDomain="Condensation"
                     /aSTool="clusterhmmer"
                     /database="35.0"
                     /db_xref="PF00668.23"
                     /db_xref="GO:0003824"
                     /description="Condensation domain"
                     /detection="hmmscan"
                     /domain_id="clusterhmmer_JX266_005277_0018"
                     /evalue="6.60E-30"
                     /gene_ontologies="GO:0003824: catalytic activity"
                     /label="JX266_005277"
                     /locus_tag="JX266_005277"
                     /protein_end="3740"
                     /protein_start="3345"
                     /score="104.3"
                     /tool="antismash"
                     /translation="QYIAPCTPLQEGMLIRSAKSEGRSTYYNSFRFKLSPDASIARLKE
                     AWQSLVDHHPILRTSFLETTESYIQVALKGQQIKWHHTAVEERELEEHIEQRYDSWVRS
                     NDEKLSIALEVDCIQHGGMNLMVVRVFHGIYDARSFDLIIKQLSAAYNQVELPMGPPFI
                     EALPHGPLCDYSHSKPFWTALFSGFTLEPVLKALGTGAGDSQVFTSYSIADLERKRIAL
                     GVTQQTIVQAAWLSTLRQHFGIWPSMGIVISGRSLLLQGAENIVGPLFNTIPFRLRHTS
                     IETWTSLLHEIHRFNAKALDFAHVPLRQVQKWCSNGQPLFDNLFTFDRDDGPSRDTDNT
                     PWTDVTSTSTADFPLAFEGVVTKHHKLNITIAARRDIADDSLLNSLLETLGRTLA"
     CDS_motif       complement(23686..23778)
                     /aSTool="nrps_pks_domains"
                     /database="abmotifs"
                     /detection="hmmscan"
                     /domain_id="nrpspksmotif_JX266_005277_0028"
                     /evalue="7.70E-05"
                     /label="C67_DCL_14fromHMM"
                     /locus_tag="JX266_005277"
                     /protein_end="3672"
                     /protein_start="3641"
                     /score="15.0"
                     /tool="antismash"
                     /translation="AKALDFAHVPLRQVQKWCSNGQPLFDNLFTF"
     aSDomain        complement(23833..24660)
                     /aSDomain="Condensation"
                     /aSTool="nrps_pks_domains"
                     /database="nrpspksdomains.hmm"
                     /detection="hmmscan"
                     /domain_id="nrpspksdomains_JX266_005277_Condensation_DCL.4"
                     /domain_subtypes="Condensation_DCL"
                     /evalue="3.50E-34"
                     /label="JX266_005277_Condensation_DCL.4"
                     /locus_tag="JX266_005277"
                     /protein_end="3623"
                     /protein_start="3347"
                     /score="110.1"
                     /tool="antismash"
                     /translation="IAPCTPLQEGMLIRSAKSEGRSTYYNSFRFKLSPDASIARLKEAW
                     QSLVDHHPILRTSFLETTESYIQVALKGQQIKWHHTAVEERELEEHIEQRYDSWVRSND
                     EKLSIALEVDCIQHGGMNLMVVRVFHGIYDARSFDLIIKQLSAAYNQVELPMGPPFIEA
                     LPHGPLCDYSHSKPFWTALFSGFTLEPVLKALGTGAGDSQVFTSYSIADLERKRIALGV
                     TQQTIVQAAWLSTLRQHFGIWPSMGIVISGRSLLLQGAENIVGPLFNTIPFRLR"
     CDS_motif       complement(23839..23922)
                     /aSTool="nrps_pks_domains"
                     /database="abmotifs"
                     /detection="hmmscan"
                     /domain_id="nrpspksmotif_JX266_005277_0027"
                     /evalue="1.00E-07"
                     /label="C5_DCL_263-294"
                     /locus_tag="JX266_005277"
                     /protein_end="3621"
                     /protein_start="3593"
                     /score="24.5"
                     /tool="antismash"
                     /translation="GIVISGRSLLLQGAENIVGPLFNTIPFR"
     CDS_motif       complement(24214..24267)
                     /aSTool="nrps_pks_domains"
                     /database="abmotifs"
                     /detection="hmmscan"
                     /domain_id="nrpspksmotif_JX266_005277_0026"
                     /evalue="3.10E-01"
                     /label="C3_LCL_132-143"
                     /locus_tag="JX266_005277"
                     /protein_end="3496"
                     /protein_start="3478"
                     /score="4.0"
                     /tool="antismash"
                     /translation="IYDARSFDLIIKQLSAAY"
     CDS_motif       complement(24481..24579)
                     /aSTool="nrps_pks_domains"
                     /database="abmotifs"
                     /detection="hmmscan"
                     /domain_id="nrpspksmotif_JX266_005277_0025"
                     /evalue="6.90E-09"
                     /label="C2_DCL_024-062"
                     /locus_tag="JX266_005277"
                     /protein_end="3407"
                     /protein_start="3374"
                     /score="28.0"
                     /tool="antismash"
                     /translation="FRFKLSPDASIARLKEAWQSLVDHHPILRTSFL"
     aSDomain        complement(24796..24987)
                     /aSDomain="PP-binding"
                     /aSTool="nrps_pks_domains"
                     /database="nrpspksdomains.hmm"
                     /detection="hmmscan"
                     /domain_id="nrpspksdomains_JX266_005277_PP-binding.4"
                     /evalue="3.30E-10"
                     /label="JX266_005277_PP-binding.4"
                     /locus_tag="JX266_005277"
                     /protein_end="3302"
                     /protein_start="3238"
                     /score="32.3"
                     /tool="antismash"
                     /translation="KLAEVISNVTNIEIHSISSFSTIFELGVDSITVIELARRLGAAGF
                     LGVAPSMILQHPRLNDLAT"
     PFAM_domain     complement(24796..24987)
                     /aSDomain="PP-binding"
                     /aSTool="clusterhmmer"
                     /database="35.0"
                     /db_xref="PF00550.28"
                     /description="Phosphopantetheine attachment site"
                     /detection="hmmscan"
                     /domain_id="clusterhmmer_JX266_005277_0017"
                     /evalue="1.20E-07"
                     /label="JX266_005277"
                     /locus_tag="JX266_005277"
                     /protein_end="3302"
                     /protein_start="3238"
                     /score="32.1"
                     /tool="antismash"
                     /translation="KLAEVISNVTNIEIHSISSFSTIFELGVDSITVIELARRLGAAGF
                     LGVAPSMILQHPRLNDLAT"
     aSModule        complement(24796..27924)
                     /complete
                     /domains="nrpspksdomains_JX266_005277_Condensation_DCL.3"
                     /domains="nrpspksdomains_JX266_005277_AMP-binding.3"
                     /domains="nrpspksdomains_JX266_005277_PP-binding.4"
                     /locus_tags="JX266_005277"
                     /monomer_pairings="X -> X"
                     /tool="antismash"
                     /type="nrps"
     aSDomain        complement(25351..26511)
                     /aSDomain="TIGR01733"
                     /aSTool="tigrfam"
                     /description="AA-adenyl-dom: amino acid adenylation domain"
                     /detection="hmmscan"
                     /domain_id="TIGRFam_JX266_005277_0002"
                     /evalue="9.60E-103"
                     /identifier="TIGR01733"
                     /label="JX266_005277"
                     /locus_tag="JX266_005277"
                     /protein_end="3117"
                     /protein_start="2730"
                     /score="342.1"
                     /tool="antismash"
                     /translation="SYQDLDQIGNRVARLLIANGITAGGIVATCFDKCPEAYFTILGVL
                     KAGCAFVALDPSAPASRHEFILHDSQALALMIKEGTSSDLTFNPPCPVLEVSATDLSIY
                     AGDTLDLTQIEPDDTCYCLYTSGTTGTPKGCLITHDNAVQAILAFQGLFAGHWDESSRW
                     LQFASFHFDVSVLEQYWPWSVGIPVISAPRDLILSDLIATISKLEITHIDLTPSLARLV
                     HPDEVPSLCRGVFITGGEQLRQDVLDVWGSKGVIYNAYGPTEATIGVTMYCRVPQNGRA
                     TNIGRQFPNVGSYVLQPGSDVPVLRGGIGELCVSGKLVGKGYLNREDLSKERFPLLERF
                     NERVYRTGDLVRVLDDGCFDFLGRADDQVKLRGQRLEIGEVNHAIKS"
     CDS_motif       complement(25369..25431)
                     /aSTool="nrps_pks_domains"
                     /database="abmotifs"
                     /detection="hmmscan"
                     /domain_id="nrpspksmotif_JX266_005277_0024"
                     /evalue="3.30E-09"
                     /label="NRPS-A_a8"
                     /locus_tag="JX266_005277"
                     /protein_end="3111"
                     /protein_start="3090"
                     /score="29.0"
                     /tool="antismash"
                     /translation="FLGRADDQVKLRGQRLEIGEV"
     aSDomain        complement(25396..26595)
                     /aSDomain="AMP-binding"
                     /aSTool="nrps_pks_domains"
                     /database="nrpspksdomains.hmm"
                     /detection="hmmscan"
                     /domain_id="nrpspksdomains_JX266_005277_AMP-binding.3"
                     /evalue="1.60E-89"
                     /label="JX266_005277_AMP-binding.3"
                     /locus_tag="JX266_005277"
                     /protein_end="3102"
                     /protein_start="2702"
                     /score="292.2"
                     /specificity="substrate consensus: X"
                     /tool="antismash"
                     /translation="EHTAANSPDALALEFVDDIAGDVHSQRWSYQDLDQIGNRVARLLI
                     ANGITAGGIVATCFDKCPEAYFTILGVLKAGCAFVALDPSAPASRHEFILHDSQALALM
                     IKEGTSSDLTFNPPCPVLEVSATDLSIYAGDTLDLTQIEPDDTCYCLYTSGTTGTPKGC
                     LITHDNAVQAILAFQGLFAGHWDESSRWLQFASFHFDVSVLEQYWPWSVGIPVISAPRD
                     LILSDLIATISKLEITHIDLTPSLARLVHPDEVPSLCRGVFITGGEQLRQDVLDVWGSK
                     GVIYNAYGPTEATIGVTMYCRVPQNGRATNIGRQFPNVGSYVLQPGSDVPVLRGGIGEL
                     CVSGKLVGKGYLNREDLSKERFPLLERFNERVYRTGDLVRVLDDGCFDFLGRADDQVKL
                     R"
     PFAM_domain     complement(25396..26595)
                     /aSDomain="AMP-binding"
                     /aSTool="clusterhmmer"
                     /database="35.0"
                     /db_xref="PF00501.31"
                     /description="AMP-binding enzyme"
                     /detection="hmmscan"
                     /domain_id="clusterhmmer_JX266_005277_0016"
                     /evalue="3.00E-76"
                     /label="JX266_005277"
                     /locus_tag="JX266_005277"
                     /protein_end="3102"
                     /protein_start="2702"
                     /score="256.9"
                     /tool="antismash"
                     /translation="EHTAANSPDALALEFVDDIAGDVHSQRWSYQDLDQIGNRVARLLI
                     ANGITAGGIVATCFDKCPEAYFTILGVLKAGCAFVALDPSAPASRHEFILHDSQALALM
                     IKEGTSSDLTFNPPCPVLEVSATDLSIYAGDTLDLTQIEPDDTCYCLYTSGTTGTPKGC
                     LITHDNAVQAILAFQGLFAGHWDESSRWLQFASFHFDVSVLEQYWPWSVGIPVISAPRD
                     LILSDLIATISKLEITHIDLTPSLARLVHPDEVPSLCRGVFITGGEQLRQDVLDVWGSK
                     GVIYNAYGPTEATIGVTMYCRVPQNGRATNIGRQFPNVGSYVLQPGSDVPVLRGGIGEL
                     CVSGKLVGKGYLNREDLSKERFPLLERFNERVYRTGDLVRVLDDGCFDFLGRADDQVKL
                     R"
     CDS_motif       complement(25510..25593)
                     /aSTool="nrps_pks_domains"
                     /database="abmotifs"
                     /detection="hmmscan"
                     /domain_id="nrpspksmotif_JX266_005277_0023"
                     /evalue="1.30E-09"
                     /label="NRPS-A_a6"
                     /locus_tag="JX266_005277"
                     /protein_end="3064"
                     /protein_start="3036"
                     /score="30.3"
                     /tool="antismash"
                     /translation="GGIGELCVSGKLVGKGYLNREDLSKERF"
     CDS_motif       complement(25711..25734)
                     /aSTool="nrps_pks_domains"
                     /database="abmotifs"
                     /detection="hmmscan"
                     /domain_id="nrpspksmotif_JX266_005277_0022"
                     /evalue="2.40E-01"
                     /label="NRPS-A_a5"
                     /locus_tag="JX266_005277"
                     /protein_end="2997"
                     /protein_start="2989"
                     /score="4.9"
                     /tool="antismash"
                     /translation="YGPTEATI"
     CDS_motif       complement(26095..26151)
                     /aSTool="nrps_pks_domains"
                     /database="abmotifs"
                     /detection="hmmscan"
                     /domain_id="nrpspksmotif_JX266_005277_0021"
                     /evalue="8.20E-08"
                     /label="NRPS-A_a3"
                     /locus_tag="JX266_005277"
                     /protein_end="2869"
                     /protein_start="2850"
                     /score="24.6"
                     /tool="antismash"
                     /translation="YCLYTSGTTGTPKGCLITH"
     CDS_motif       complement(26347..26388)
                     /aSTool="nrps_pks_domains"
                     /database="abmotifs"
                     /detection="hmmscan"
                     /domain_id="nrpspksmotif_JX266_005277_0020"
                     /evalue="2.80E-03"
                     /label="NRPS-A_a2"
                     /locus_tag="JX266_005277"
                     /protein_end="2785"
                     /protein_start="2771"
                     /score="11.3"
                     /tool="antismash"
                     /translation="LGVLKAGCAFVALD"
     PFAM_domain     complement(26683..27921)
                     /aSDomain="Condensation"
                     /aSTool="clusterhmmer"
                     /database="35.0"
                     /db_xref="PF00668.23"
                     /db_xref="GO:0003824"
                     /description="Condensation domain"
                     /detection="hmmscan"
                     /domain_id="clusterhmmer_JX266_005277_0015"
                     /evalue="8.40E-35"
                     /gene_ontologies="GO:0003824: catalytic activity"
                     /label="JX266_005277"
                     /locus_tag="JX266_005277"
                     /protein_end="2673"
                     /protein_start="2260"
                     /score="120.5"
                     /tool="antismash"
                     /translation="LPCTPTQQGMISQFILSEGNSYFNFVSWRLDSNLDCQRLKDAWVQ
                     LADRHQILRTGFAPVSHPDAAFSMMVYRNPRASAQVKHLTVEQAEAFDVNTWQTKCTVE
                     ALSNLTKPPWEVVLLESSGSKSMHLGMHHALYDAFSLQRLLIELFQLFTNVEVGSPVPM
                     KTAISSILEHVSSQDKEAIEFWKNISPGIVVNSFPTMTPLRISSRERNRVTRKSGALLQ
                     QLRDSAMALGVTVQAALQAAWTRVLSSYHGEHTVTFGIVLSGRSANDLEQALIPCITTL
                     PIVAQNHATNRQLLQSMMDFNATLRRYEHVPLTKIQKWIGYTETSIFDTILVYQQGALD
                     ADGRFPWKVVSEKATIDYPISIEVEEELTGSLDFSIDFRIDLLPTEQAELLLAQFDASL
                     LHLLKAPDSQAKDL"
     CDS_motif       complement(26920..27012)
                     /aSTool="nrps_pks_domains"
                     /database="abmotifs"
                     /detection="hmmscan"
                     /domain_id="nrpspksmotif_JX266_005277_0019"
                     /evalue="2.90E-08"
                     /label="C67_DCL_14fromHMM"
                     /locus_tag="JX266_005277"
                     /protein_end="2594"
                     /protein_start="2563"
                     /score="26.0"
                     /tool="antismash"
                     /translation="TLRRYEHVPLTKIQKWIGYTETSIFDTILVY"
     aSDomain        complement(27064..27924)
                     /aSDomain="Condensation"
                     /aSTool="nrps_pks_domains"
                     /database="nrpspksdomains.hmm"
                     /detection="hmmscan"
                     /domain_id="nrpspksdomains_JX266_005277_Condensation_DCL.3"
                     /domain_subtypes="Condensation_DCL"
                     /evalue="1.80E-35"
                     /label="JX266_005277_Condensation_DCL.3"
                     /locus_tag="JX266_005277"
                     /protein_end="2546"
                     /protein_start="2259"
                     /score="114.4"
                     /tool="antismash"
                     /translation="VLPCTPTQQGMISQFILSEGNSYFNFVSWRLDSNLDCQRLKDAWV
                     QLADRHQILRTGFAPVSHPDAAFSMMVYRNPRASAQVKHLTVEQAEAFDVNTWQTKCTV
                     EALSNLTKPPWEVVLLESSGSKSMHLGMHHALYDAFSLQRLLIELFQLFTNVEVGSPVP
                     MKTAISSILEHVSSQDKEAIEFWKNISPGIVVNSFPTMTPLRISSRERNRVTRKSGALL
                     QQLRDSAMALGVTVQAALQAAWTRVLSSYHGEHTVTFGIVLSGRSANDLEQALIPCITT
                     LPIVAQ"
     CDS_motif       complement(27073..27156)
                     /aSTool="nrps_pks_domains"
                     /database="abmotifs"
                     /detection="hmmscan"
                     /domain_id="nrpspksmotif_JX266_005277_0018"
                     /evalue="8.90E-05"
                     /label="C5_DCL_263-294"
                     /locus_tag="JX266_005277"
                     /protein_end="2543"
                     /protein_start="2515"
                     /score="15.0"
                     /tool="antismash"
                     /translation="VTFGIVLSGRSANDLEQALIPCITTLPI"
     CDS_motif       complement(27469..27531)
                     /aSTool="nrps_pks_domains"
                     /database="abmotifs"
                     /detection="hmmscan"
                     /domain_id="nrpspksmotif_JX266_005277_0017"
                     /evalue="2.60E-03"
                     /label="C3_DCL_135-156"
                     /locus_tag="JX266_005277"
                     /protein_end="2411"
                     /protein_start="2390"
                     /score="10.5"
                     /tool="antismash"
                     /translation="MHHALYDAFSLQRLLIELFQL"
     CDS_motif       complement(27748..27858)
                     /aSTool="nrps_pks_domains"
                     /database="abmotifs"
                     /detection="hmmscan"
                     /domain_id="nrpspksmotif_JX266_005277_0016"
                     /evalue="9.90E-10"
                     /label="C2_DCL_024-062"
                     /locus_tag="JX266_005277"
                     /protein_end="2318"
                     /protein_start="2281"
                     /score="30.7"
                     /tool="antismash"
                     /translation="YFNFVSWRLDSNLDCQRLKDAWVQLADRHQILRTGFA"
     PFAM_domain     complement(28048..28233)
                     /aSDomain="PP-binding"
                     /aSTool="clusterhmmer"
                     /database="35.0"
                     /db_xref="PF00550.28"
                     /description="Phosphopantetheine attachment site"
                     /detection="hmmscan"
                     /domain_id="clusterhmmer_JX266_005277_0014"
                     /evalue="4.40E-05"
                     /label="JX266_005277"
                     /locus_tag="JX266_005277"
                     /protein_end="2218"
                     /protein_start="2156"
                     /score="23.8"
                     /tool="antismash"
                     /translation="QVRTLIGTLAAVPIIGIGKHTSIHRLGLDSISAVQLSNLLRESGI
                     NITPAGVLMNPTCAGIV"
     aSDomain        complement(28051..28233)
                     /aSDomain="PP-binding"
                     /aSTool="nrps_pks_domains"
                     /database="nrpspksdomains.hmm"
                     /detection="hmmscan"
                     /domain_id="nrpspksdomains_JX266_005277_PP-binding.3"
                     /evalue="7.00E-07"
                     /label="JX266_005277_PP-binding.3"
                     /locus_tag="JX266_005277"
                     /protein_end="2217"
                     /protein_start="2156"
                     /score="21.6"
                     /tool="antismash"
                     /translation="QVRTLIGTLAAVPIIGIGKHTSIHRLGLDSISAVQLSNLLRESGI
                     NITPAGVLMNPTCAGI"
     aSModule        complement(28051..29714)
                     /domains="nrpspksdomains_JX266_005277_Condensation_DCL.2"
                     /domains="nrpspksdomains_JX266_005277_PP-binding.3"
                     /incomplete
                     /locus_tags="JX266_005277"
                     /tool="antismash"
                     /type="nrps"
     PFAM_domain     complement(join(28354..28465,28521..28591,28647..29717))
                     /aSDomain="Condensation"
                     /aSTool="clusterhmmer"
                     /database="35.0"
                     /db_xref="PF00668.23"
                     /db_xref="GO:0003824"
                     /description="Condensation domain"
                     /detection="hmmscan"
                     /domain_id="clusterhmmer_JX266_005277_0013"
                     /evalue="1.80E-29"
                     /gene_ontologies="GO:0003824: catalytic activity"
                     /label="JX266_005277"
                     /locus_tag="JX266_005277"
                     /protein_end="2116"
                     /protein_start="1698"
                     /score="102.9"
                     /tool="antismash"
                     /translation="ETMLPCTPLQSAMLASSMTTGDGPAYRNQMLFRLHIAPDDIMAHW
                     DHMRLRHEILRTCFMSTNHILYPFVQAVLPRQPFRWRRLSTTDLDECALRHLDSLPGAV
                     NTLEPPLDLAIISTSTGDNYISFVCHHALYDGMAVSILLSEIEDLAVGQKLLPAPCLKP
                     FLQESLSTSDNTDEFWMEHLDGFQLSCIPQDVSIHANGANGFSSSTPNSFDLTLSSIET
                     RLREIGVSLLSLCQAAWAETLATVSGTPDVCFGNVYNGRSIPVDDVERLVAPCFNTIPI
                     RIRISDVNSNRELMRRCQSLSATMLPFQFTPLRRIQSLMHQLGDTSLFDTLLLLQPPAQ
                     SLNKDIWILEQDHGTMDVPVVCEAIPSAENDKLTINIHRNPDSISTAMCNLLSEVFSHA
                     LQFCLQYPASHASLEWILP"
     CDS_motif       complement(28719..28808)
                     /aSTool="nrps_pks_domains"
                     /database="abmotifs"
                     /detection="hmmscan"
                     /domain_id="nrpspksmotif_JX266_005277_0015"
                     /evalue="4.20E-04"
                     /label="C67_DCL_14fromHMM"
                     /locus_tag="JX266_005277"
                     /protein_end="2031"
                     /protein_start="2001"
                     /score="12.6"
                     /tool="antismash"
                     /translation="TMLPFQFTPLRRIQSLMHQLGDTSLFDTLL"
     aSDomain        complement(28863..29714)
                     /aSDomain="Condensation"
                     /aSTool="nrps_pks_domains"
                     /database="nrpspksdomains.hmm"
                     /detection="hmmscan"
                     /domain_id="nrpspksdomains_JX266_005277_Condensation_DCL.2"
                     /domain_subtypes="Condensation_DCL"
                     /evalue="1.90E-32"
                     /label="JX266_005277_Condensation_DCL.2"
                     /locus_tag="JX266_005277"
                     /protein_end="1983"
                     /protein_start="1699"
                     /score="104.4"
                     /tool="antismash"
                     /translation="TMLPCTPLQSAMLASSMTTGDGPAYRNQMLFRLHIAPDDIMAHWD
                     HMRLRHEILRTCFMSTNHILYPFVQAVLPRQPFRWRRLSTTDLDECALRHLDSLPGAVN
                     TLEPPLDLAIISTSTGDNYISFVCHHALYDGMAVSILLSEIEDLAVGQKLLPAPCLKPF
                     LQESLSTSDNTDEFWMEHLDGFQLSCIPQDVSIHANGANGFSSSTPNSFDLTLSSIETR
                     LREIGVSLLSLCQAAWAETLATVSGTPDVCFGNVYNGRSIPVDDVERLVAPCFNTIPIR
                     IRI"
     CDS_motif       complement(28872..28967)
                     /aSTool="nrps_pks_domains"
                     /database="abmotifs"
                     /detection="hmmscan"
                     /domain_id="nrpspksmotif_JX266_005277_0014"
                     /evalue="2.30E-08"
                     /label="C5_DCL_263-294"
                     /locus_tag="JX266_005277"
                     /protein_end="1980"
                     /protein_start="1948"
                     /score="26.5"
                     /tool="antismash"
                     /translation="DVCFGNVYNGRSIPVDDVERLVAPCFNTIPIR"
     CDS_motif       complement(29280..29333)
                     /aSTool="nrps_pks_domains"
                     /database="abmotifs"
                     /detection="hmmscan"
                     /domain_id="nrpspksmotif_JX266_005277_0013"
                     /evalue="4.80E-03"
                     /label="C3_DCL_135-156"
                     /locus_tag="JX266_005277"
                     /protein_end="1844"
                     /protein_start="1826"
                     /score="9.7"
                     /tool="antismash"
                     /translation="CHHALYDGMAVSILLSEI"
     PFAM_domain     complement(29832..29963)
                     /aSDomain="PP-binding"
                     /aSTool="clusterhmmer"
                     /database="35.0"
                     /db_xref="PF00550.28"
                     /description="Phosphopantetheine attachment site"
                     /detection="hmmscan"
                     /domain_id="clusterhmmer_JX266_005277_0012"
                     /evalue="4.10E-07"
                     /label="JX266_005277"
                     /locus_tag="JX266_005277"
                     /protein_end="1660"
                     /protein_start="1616"
                     /score="30.3"
                     /tool="antismash"
                     /translation="SSFTTLGLDSISAMPLSRKLQEKFHRRIPLSQILQNPSVSRLAS"
     aSDomain        complement(29835..30014)
                     /aSDomain="PP-binding"
                     /aSTool="nrps_pks_domains"
                     /database="nrpspksdomains.hmm"
                     /detection="hmmscan"
                     /domain_id="nrpspksdomains_JX266_005277_PP-binding.2"
                     /evalue="1.80E-10"
                     /label="JX266_005277_PP-binding.2"
                     /locus_tag="JX266_005277"
                     /protein_end="1659"
                     /protein_start="1599"
                     /score="33.1"
                     /tool="antismash"
                     /translation="DALVAVLRVSRSLVGRWSSFTTLGLDSISAMPLSRKLQEKFHRRI
                     PLSQILQNPSVSRLA"
     aSModule        complement(29835..32943)
                     /complete
                     /domains="nrpspksdomains_JX266_005277_Condensation_DCL.1"
                     /domains="nrpspksdomains_JX266_005277_AMP-binding.2"
                     /domains="nrpspksdomains_JX266_005277_PP-binding.2"
                     /locus_tags="JX266_005277"
                     /monomer_pairings="X -> X"
                     /tool="antismash"
                     /type="nrps"
     aSDomain        complement(join(30375..30766,30828..31578))
                     /aSDomain="TIGR01733"
                     /aSTool="tigrfam"
                     /description="AA-adenyl-dom: amino acid adenylation domain"
                     /detection="hmmscan"
                     /domain_id="TIGRFam_JX266_005277_0001"
                     /evalue="4.00E-104"
                     /identifier="TIGR01733"
                     /label="JX266_005277"
                     /locus_tag="JX266_005277"
                     /protein_end="1479"
                     /protein_start="1098"
                     /score="346.6"
                     /tool="antismash"
                     /translation="TYEQLNKTSNQIARYLMASGVTPGGIVAIIMEKSPTLYCGILGIL
                     KTGCAYLPLLPTTPANRVRLIFEQAQPQLCITDHNIQWKSLPLPCGIINVNVDELKCFG
                     TSNVDVPRDSSQTAYVIFTSGTTGAPKGVAVTNKNMLSNIEVLSRIYPYDQRSRMLQAC
                     SQAFDVSVFEIFFAWITGMTLCGATNDTLFDNLEGFIRQHRITHLSMTVTVASLLDPRN
                     VPLVTFLVTSGEPMTDEVLNRWASFLYQGYGPSETTNICTVRKVSPGDSSQYLGWSFEN
                     TSSFVLYPNSDALVPIGCLGELCFGGDQVASGYLNMPELTSSKFFDHPKFGRIYRSGDL
                     GRMLPDRSLIILGRLDSQVKLRGQRIELHEIQSLAMETGVA"
     CDS_motif       complement(30402..30464)
                     /aSTool="nrps_pks_domains"
                     /database="abmotifs"
                     /detection="hmmscan"
                     /domain_id="nrpspksmotif_JX266_005277_0012"
                     /evalue="2.50E-09"
                     /label="NRPS-A_a8"
                     /locus_tag="JX266_005277"
                     /protein_end="1470"
                     /protein_start="1449"
                     /score="29.4"
                     /tool="antismash"
                     /translation="LGRLDSQVKLRGQRIELHEIQ"
     aSDomain        complement(join(30432..30766,30828..31659))
                     /aSDomain="AMP-binding"
                     /aSTool="nrps_pks_domains"
                     /database="nrpspksdomains.hmm"
                     /detection="hmmscan"
                     /domain_id="nrpspksdomains_JX266_005277_AMP-binding.2"
                     /evalue="1.30E-85"
                     /label="JX266_005277_AMP-binding.2"
                     /locus_tag="JX266_005277"
                     /protein_end="1460"
                     /protein_start="1071"
                     /score="279.3"
                     /specificity="substrate consensus: X"
                     /tool="antismash"
                     /translation="ITAERQPQAMALSFVHSTTAAKGCESITYEQLNKTSNQIARYLMA
                     SGVTPGGIVAIIMEKSPTLYCGILGILKTGCAYLPLLPTTPANRVRLIFEQAQPQLCIT
                     DHNIQWKSLPLPCGIINVNVDELKCFGTSNVDVPRDSSQTAYVIFTSGTTGAPKGVAVT
                     NKNMLSNIEVLSRIYPYDQRSRMLQACSQAFDVSVFEIFFAWITGMTLCGATNDTLFDN
                     LEGFIRQHRITHLSMTVTVASLLDPRNVPLVTFLVTSGEPMTDEVLNRWASFLYQGYGP
                     SETTNICTVRKVSPGDSSQYLGWSFENTSSFVLYPNSDALVPIGCLGELCFGGDQVASG
                     YLNMPELTSSKFFDHPKFGRIYRSGDLGRMLPDRSLIILGRLDSQVKLR"
     PFAM_domain     complement(join(30432..30766,30828..31662))
                     /aSDomain="AMP-binding"
                     /aSTool="clusterhmmer"
                     /database="35.0"
                     /db_xref="PF00501.31"
                     /description="AMP-binding enzyme"
                     /detection="hmmscan"
                     /domain_id="clusterhmmer_JX266_005277_0011"
                     /evalue="3.20E-74"
                     /label="JX266_005277"
                     /locus_tag="JX266_005277"
                     /protein_end="1460"
                     /protein_start="1070"
                     /score="250.2"
                     /tool="antismash"
                     /translation="EITAERQPQAMALSFVHSTTAAKGCESITYEQLNKTSNQIARYLM
                     ASGVTPGGIVAIIMEKSPTLYCGILGILKTGCAYLPLLPTTPANRVRLIFEQAQPQLCI
                     TDHNIQWKSLPLPCGIINVNVDELKCFGTSNVDVPRDSSQTAYVIFTSGTTGAPKGVAV
                     TNKNMLSNIEVLSRIYPYDQRSRMLQACSQAFDVSVFEIFFAWITGMTLCGATNDTLFD
                     NLEGFIRQHRITHLSMTVTVASLLDPRNVPLVTFLVTSGEPMTDEVLNRWASFLYQGYG
                     PSETTNICTVRKVSPGDSSQYLGWSFENTSSFVLYPNSDALVPIGCLGELCFGGDQVAS
                     GYLNMPELTSSKFFDHPKFGRIYRSGDLGRMLPDRSLIILGRLDSQVKLR"
     CDS_motif       complement(30543..30632)
                     /aSTool="nrps_pks_domains"
                     /database="abmotifs"
                     /detection="hmmscan"
                     /domain_id="nrpspksmotif_JX266_005277_0011"
                     /evalue="7.60E-13"
                     /label="NRPS-A_a6"
                     /locus_tag="JX266_005277"
                     /protein_end="1423"
                     /protein_start="1393"
                     /score="40.6"
                     /tool="antismash"
                     /translation="PIGCLGELCFGGDQVASGYLNMPELTSSKF"
     CDS_motif       complement(30744..30764)
                     /aSTool="nrps_pks_domains"
                     /database="abmotifs"
                     /detection="hmmscan"
                     /domain_id="nrpspksmotif_JX266_005277_0010"
                     /evalue="3.00E+00"
                     /label="NRPS-A_a5"
                     /locus_tag="JX266_005277"
                     /protein_end="1356"
                     /protein_start="1349"
                     /score="1.8"
                     /tool="antismash"
                     /translation="YGPSETT"
     CDS_motif       complement(31171..31227)
                     /aSTool="nrps_pks_domains"
                     /database="abmotifs"
                     /detection="hmmscan"
                     /domain_id="nrpspksmotif_JX266_005277_0009"
                     /evalue="3.20E-08"
                     /label="NRPS-A_a3"
                     /locus_tag="JX266_005277"
                     /protein_end="1234"
                     /protein_start="1215"
                     /score="25.8"
                     /tool="antismash"
                     /translation="AYVIFTSGTTGAPKGVAVT"
     CDS_motif       complement(31417..31455)
                     /aSTool="nrps_pks_domains"
                     /database="abmotifs"
                     /detection="hmmscan"
                     /domain_id="nrpspksmotif_JX266_005277_0008"
                     /evalue="3.30E-03"
                     /label="NRPS-A_a2"
                     /locus_tag="JX266_005277"
                     /protein_end="1152"
                     /protein_start="1139"
                     /score="11.1"
                     /tool="antismash"
                     /translation="LGILKTGCAYLPL"
     PFAM_domain     complement(31750..32937)
                     /aSDomain="Condensation"
                     /aSTool="clusterhmmer"
                     /database="35.0"
                     /db_xref="PF00668.23"
                     /db_xref="GO:0003824"
                     /description="Condensation domain"
                     /detection="hmmscan"
                     /domain_id="clusterhmmer_JX266_005277_0010"
                     /evalue="4.20E-35"
                     /gene_ontologies="GO:0003824: catalytic activity"
                     /label="JX266_005277"
                     /locus_tag="JX266_005277"
                     /protein_end="1041"
                     /protein_start="645"
                     /score="121.4"
                     /tool="antismash"
                     /translation="LQSAMLAETLKDQRLYVNTMEVQFAQTITHEEVRSWFFQLAHRNE
                     ILRSGFIHLGTDLVQVIWKQLSTSQIVTVDEFSQEAFMNIESFLEHPLQVEMKSDTRTA
                     RITIHHAVYDGWTFDLILDDLSSLARGGNLPQRPQFSEIASSVSRATSDVGKAASNEFW
                     ADFLRGFSGSLLPNFRTTSVPTPQILTASFTLSIRPQVVRTLALESGVSPQAIFQGCIS
                     WLWAAINGIEDVSTGTVFSGRTSPVSGIERVMGPCLSTFPIRVNLAESSTVHDVVHSIH
                     TTNRHVMNLASLSLAEIKRAAGMTPNSKLFDILLVYQETLSSRRARARAVSEVSHKDNL
                     ETKLLLEIEPRGDNFNCQWTWHSDAYSECQVKTFATHFEALSRTFAQNLTLPIASL"
     CDS_motif       complement(31987..32061)
                     /aSTool="nrps_pks_domains"
                     /database="abmotifs"
                     /detection="hmmscan"
                     /domain_id="nrpspksmotif_JX266_005277_0007"
                     /evalue="1.70E-03"
                     /label="C67_DCL_14fromHMM"
                     /locus_tag="JX266_005277"
                     /protein_end="962"
                     /protein_start="937"
                     /score="10.7"
                     /tool="antismash"
                     /translation="LSLAEIKRAAGMTPNSKLFDILLVY"
     aSDomain        complement(32137..32943)
                     /aSDomain="Condensation"
                     /aSTool="nrps_pks_domains"
                     /database="nrpspksdomains.hmm"
                     /detection="hmmscan"
                     /domain_id="nrpspksdomains_JX266_005277_Condensation_DCL.1"
                     /domain_subtypes="Condensation_DCL"
                     /evalue="8.30E-24"
                     /label="JX266_005277_Condensation_DCL.1"
                     /locus_tag="JX266_005277"
                     /protein_end="912"
                     /protein_start="643"
                     /score="76.0"
                     /tool="antismash"
                     /translation="TALQSAMLAETLKDQRLYVNTMEVQFAQTITHEEVRSWFFQLAHR
                     NEILRSGFIHLGTDLVQVIWKQLSTSQIVTVDEFSQEAFMNIESFLEHPLQVEMKSDTR
                     TARITIHHAVYDGWTFDLILDDLSSLARGGNLPQRPQFSEIASSVSRATSDVGKAASNE
                     FWADFLRGFSGSLLPNFRTTSVPTPQILTASFTLSIRPQVVRTLALESGVSPQAIFQGC
                     ISWLWAAINGIEDVSTGTVFSGRTSPVSGIERVMGPCLSTFPIRVNL"
     CDS_motif       complement(32146..32241)
                     /aSTool="nrps_pks_domains"
                     /database="abmotifs"
                     /detection="hmmscan"
                     /domain_id="nrpspksmotif_JX266_005277_0006"
                     /evalue="9.20E-08"
                     /label="C5_DCL_263-294"
                     /locus_tag="JX266_005277"
                     /protein_end="909"
                     /protein_start="877"
                     /score="24.6"
                     /tool="antismash"
                     /translation="DVSTGTVFSGRTSPVSGIERVMGPCLSTFPIR"
     CDS_motif       complement(32554..32616)
                     /aSTool="nrps_pks_domains"
                     /database="abmotifs"
                     /detection="hmmscan"
                     /domain_id="nrpspksmotif_JX266_005277_0005"
                     /evalue="8.30E-05"
                     /label="C3_LCL_132-143"
                     /locus_tag="JX266_005277"
                     /protein_end="773"
                     /protein_start="752"
                     /score="15.3"
                     /tool="antismash"
                     /translation="IHHAVYDGWTFDLILDDLSSL"
     aSDomain        complement(33088..33273)
                     /aSDomain="PP-binding"
                     /aSTool="nrps_pks_domains"
                     /database="nrpspksdomains.hmm"
                     /detection="hmmscan"
                     /domain_id="nrpspksdomains_JX266_005277_PP-binding.1"
                     /evalue="4.40E-09"
                     /label="JX266_005277_PP-binding.1"
                     /locus_tag="JX266_005277"
                     /protein_end="595"
                     /protein_start="533"
                     /score="28.7"
                     /tool="antismash"
                     /translation="ALCEALHDVLAVSIRKSTRLHSVGLDSLSAIQVAAQLKQKNFSVS
                     ALDVLAAATVSELLDRI"
     PFAM_domain     complement(33088..33273)
                     /aSDomain="PP-binding"
                     /aSTool="clusterhmmer"
                     /database="35.0"
                     /db_xref="PF00550.28"
                     /description="Phosphopantetheine attachment site"
                     /detection="hmmscan"
                     /domain_id="clusterhmmer_JX266_005277_0009"
                     /evalue="3.90E-07"
                     /label="JX266_005277"
                     /locus_tag="JX266_005277"
                     /protein_end="595"
                     /protein_start="533"
                     /score="30.4"
                     /tool="antismash"
                     /translation="ALCEALHDVLAVSIRKSTRLHSVGLDSLSAIQVAAQLKQKNFSVS
                     ALDVLAAATVSELLDRI"
     aSModule        complement(33088..34838)
                     /complete
                     /domains="nrpspksdomains_JX266_005277_AMP-binding.1"
                     /domains="nrpspksdomains_JX266_005277_PP-binding.1"
                     /locus_tags="JX266_005277"
                     /monomer_pairings="X -> X"
                     /starter_module
                     /tool="antismash"
                     /type="nrps"
     CDS_motif       complement(33565..33612)
                     /aSTool="nrps_pks_domains"
                     /database="abmotifs"
                     /detection="hmmscan"
                     /domain_id="nrpspksmotif_JX266_005277_0004"
                     /evalue="3.90E-05"
                     /label="NRPS-A_a8"
                     /locus_tag="JX266_005277"
                     /protein_end="436"
                     /protein_start="420"
                     /score="16.3"
                     /tool="antismash"
                     /translation="GQIKLNGQRLELGEIE"
     aSDomain        complement(join(33613..33725,33780..33922,33976..34838))
                     /aSDomain="AMP-binding"
                     /aSTool="nrps_pks_domains"
                     /database="nrpspksdomains.hmm"
                     /detection="hmmscan"
                     /domain_id="nrpspksdomains_JX266_005277_AMP-binding.1"
                     /evalue="3.60E-56"
                     /label="JX266_005277_AMP-binding.1"
                     /locus_tag="JX266_005277"
                     /protein_end="420"
                     /protein_start="47"
                     /score="182.3"
                     /specificity="substrate consensus: X"
                     /tool="antismash"
                     /translation="GERVAYSYEEFGILSDQLSRRISRELATLETKIPGRRLVIPLMIP
                     QSPQLYIAMVAILKSGAAFCALNLDAPVERIKFILGDISAHLVLATPELKDKISTTDPG
                     LRILTIDDDHATVTVKVKESPSSSNFRTPHGQDLAYVMYTSGSTGTPKGVGVSHLAVTQ
                     SLLAHDAHIPEFSRFLQFAAPTFDVSVFEIFFPLFRGSTLICCSRADLLADLPGVLGKM
                     EVDACELTPSVAGSLLRTRENAPHLRLLLTIGEMLTLPVVSEFGGKKEMPSILWGMYGP
                     TEAAIHCTLQTAFGKETSPRCIGVPLETVSAFVIGIQDDEGKEKHFDLVPIGEIDQTAA
                     AFIDTEYGRVYKTGDKARITADGTIECFGRVAE"
     PFAM_domain     complement(join(33613..33725,33780..33922,33976..34847))
                     /aSDomain="AMP-binding"
                     /aSTool="clusterhmmer"
                     /database="35.0"
                     /db_xref="PF00501.31"
                     /description="AMP-binding enzyme"
                     /detection="hmmscan"
                     /domain_id="clusterhmmer_JX266_005277_0008"
                     /evalue="8.80E-46"
                     /label="JX266_005277"
                     /locus_tag="JX266_005277"
                     /protein_end="420"
                     /protein_start="44"
                     /score="156.5"
                     /tool="antismash"
                     /translation="DTKGERVAYSYEEFGILSDQLSRRISRELATLETKIPGRRLVIPL
                     MIPQSPQLYIAMVAILKSGAAFCALNLDAPVERIKFILGDISAHLVLATPELKDKISTT
                     DPGLRILTIDDDHATVTVKVKESPSSSNFRTPHGQDLAYVMYTSGSTGTPKGVGVSHLA
                     VTQSLLAHDAHIPEFSRFLQFAAPTFDVSVFEIFFPLFRGSTLICCSRADLLADLPGVL
                     GKMEVDACELTPSVAGSLLRTRENAPHLRLLLTIGEMLTLPVVSEFGGKKEMPSILWGM
                     YGPTEAAIHCTLQTAFGKETSPRCIGVPLETVSAFVIGIQDDEGKEKHFDLVPIGEIDQ
                     TAAAFIDTEYGRVYKTGDKARITADGTIECFGRVAE"
     CDS_motif       complement(33978..34004)
                     /aSTool="nrps_pks_domains"
                     /database="abmotifs"
                     /detection="hmmscan"
                     /domain_id="nrpspksmotif_JX266_005277_0003"
                     /evalue="6.80E-01"
                     /label="NRPS-A_a5"
                     /locus_tag="JX266_005277"
                     /protein_end="334"
                     /protein_start="325"
                     /score="3.6"
                     /tool="antismash"
                     /translation="YGPTEAAIH"
     CDS_motif       complement(34365..34424)
                     /aSTool="nrps_pks_domains"
                     /database="abmotifs"
                     /detection="hmmscan"
                     /domain_id="nrpspksmotif_JX266_005277_0002"
                     /evalue="6.00E-09"
                     /label="NRPS-A_a3"
                     /locus_tag="JX266_005277"
                     /protein_end="205"
                     /protein_start="185"
                     /score="28.0"
                     /tool="antismash"
                     /translation="AYVMYTSGSTGTPKGVGVSH"
     CDS_motif       complement(34638..34673)
                     /aSTool="nrps_pks_domains"
                     /database="abmotifs"
                     /detection="hmmscan"
                     /domain_id="nrpspksmotif_JX266_005277_0001"
                     /evalue="1.70E-01"
                     /label="NRPS-A_a2"
                     /locus_tag="JX266_005277"
                     /protein_end="114"
                     /protein_start="102"
                     /score="5.9"
                     /tool="antismash"
                     /translation="AILKSGAAFCAL"
     gene            36044..36689
                     /locus_tag="JX266_005278"
     mRNA            join(36044..36296,36340..36689)
                     /locus_tag="JX266_005278"
                     /product="hypothetical protein"
     CDS             join(36044..36296,36340..36689)
                     /codon_start=1
                     /locus_tag="JX266_005278"
                     /product="hypothetical protein"
                     /protein_id="KAI1848850.1"
                     /transl_table=1
                     /translation="MYQCQNILLSWPAGLESGTCRSRWVAFAGPIRAGRSSSDGTRTFG
                     YHHARVQTGTYESRADFCNSDPEKSEFLPTPPRSIWPRLAHHDNDRCGDHQRQVGPALE
                     LHPWAPRSSLPFTVFCPHCESHAPAFSADELKTVASLNPGEEASYVFLAVDRGEEEFDL
                     PVSETLHDLAGKRGSDLLQDPGMPRRSVAWIRPDNLI"
     gene            38748..40405
                     /locus_tag="JX266_005279"
     mRNA            join(38748..39589,39651..40254,40307..40405)
                     /locus_tag="JX266_005279"
                     /product="hypothetical protein"
     CDS             join(38748..39589,39651..40254,40307..40405)
                     /codon_start=1
                     /gene_functions="biosynthetic-additional (smcogs)
                     SMCOG1080:lysine/ornithine N-monooxygenase (Score: 508.9;
                     E-value: 1.6e-154)"
                     /gene_kind="biosynthetic-additional"
                     /locus_tag="JX266_005279"
                     /product="hypothetical protein"
                     /protein_id="KAI1848851.1"
                     /transl_table=1
                     /translation="MQPHSLVGSHIDGPPAKAVQQSHLRATPAEEVYDLVCVGFGPASL
                     AIAVALHDAIENGKLSKSRAPKVLFLEKQPQFAWHAGMLLPGAKMQISFIKDMATLRDP
                     RSHFTFLNFLHQRNRLIDFTNLSTFLPARSEYEEYLRWCANHFGDVIHYGQEAVAVSPV
                     PTTQGGNPVSQFTVTSRNIKTSGLSKFRAKNVLLAIGGQPSIPKSLPANHPRVIHSSQY
                     AHLVPKILSKRDASYRVAVIGGGQSAAEIFNNVQTLYPNSRTYLVMRGEFLKPSDDSPF
                     VNSIFNPSFVDSLYPRSTAYRKALIADARATNYGVVRLELIEHLYERMYEQRRELGTDE
                     RKWPHRILGATDIVGAESEGEKLRLRVRSLRDAANKDTVNVVSETAEDTLEVDLIIAAT
                     GYQRKAHLTMMDDGIASLLPKQASDSSSGPAADEVQLDIKTKRSGVEQRNVKVSRDYSV
                     QFASGKVAPGSGIWLQGCNEGTHGLSDTLLSVLANRSDEIVDSVFCAGPQKKLSKL"
     PFAM_domain     join(38838..39589,39651..40017)
                     /aSDomain="Lys_Orn_oxgnase"
                     /aSTool="clusterhmmer"
                     /database="35.0"
                     /db_xref="PF13434.9"
                     /description="L-lysine 6-monooxygenase/L-ornithine
                     5-monooxygenase"
                     /detection="hmmscan"
                     /domain_id="clusterhmmer_JX266_005279_0023"
                     /evalue="8.20E-106"
                     /label="JX266_005279"
                     /locus_tag="JX266_005279"
                     /protein_end="403"
                     /protein_start="30"
                     /score="354.1"
                     /tool="antismash"
                     /translation="EVYDLVCVGFGPASLAIAVALHDAIENGKLSKSRAPKVLFLEKQP
                     QFAWHAGMLLPGAKMQISFIKDMATLRDPRSHFTFLNFLHQRNRLIDFTNLSTFLPARS
                     EYEEYLRWCANHFGDVIHYGQEAVAVSPVPTTQGGNPVSQFTVTSRNIKTSGLSKFRAK
                     NVLLAIGGQPSIPKSLPANHPRVIHSSQYAHLVPKILSKRDASYRVAVIGGGQSAAEIF
                     NNVQTLYPNSRTYLVMRGEFLKPSDDSPFVNSIFNPSFVDSLYPRSTAYRKALIADARA
                     TNYGVVRLELIEHLYERMYEQRRELGTDERKWPHRILGATDIVGAESEGEKLRLRVRSL
                     RDAANKDTVNVVSETAEDTLEVDLIIAATGYQR"
     gene            42891..43538
                     /locus_tag="JX266_005280"
     mRNA            42891..43538
                     /locus_tag="JX266_005280"
                     /product="hypothetical protein"
     CDS             42891..43538
                     /codon_start=1
                     /locus_tag="JX266_005280"
                     /product="hypothetical protein"
                     /protein_id="KAI1848852.1"
                     /transl_table=1
                     /translation="MRDLIPTWACGLLSLQATFSTALSLGPRSVASSSLAQITSSTNGY
                     TELESGVRIYGTWTSNAETTTTTTIKRQSNPSAAAAGWCGASNIFNEGSNNSPLISDCQ
                     VIMDQVYSLAQANNAYFGRSECNPDSKGQFTCYFPVVSYGTCMFGASTIDSGTSIAVRI
                     GWQDVGDLIKDSISQCGNKPSSGKVGTSGEMSCPEEINAATSYATGWGLYHS"
     PFAM_domain     43137..43478
                     /aSDomain="Hce2"
                     /aSTool="clusterhmmer"
                     /database="35.0"
                     /db_xref="PF14856.9"
                     /description="Pathogen effector; putative necrosis-inducing
                     factor"
                     /detection="hmmscan"
                     /domain_id="clusterhmmer_JX266_005280_0024"
                     /evalue="2.10E-16"
                     /label="JX266_005280"
                     /locus_tag="JX266_005280"
                     /protein_end="196"
                     /protein_start="82"
                     /score="60.2"
                     /tool="antismash"
                     /translation="WCGASNIFNEGSNNSPLISDCQVIMDQVYSLAQANNAYFGRSECN
                     PDSKGQFTCYFPVVSYGTCMFGASTIDSGTSIAVRIGWQDVGDLIKDSISQCGNKPSSG
                     KVGTSGEMSC"
     gene            complement(43879..45321)
                     /locus_tag="JX266_005281"
     mRNA            complement(join(43879..45220,45296..45321))
                     /locus_tag="JX266_005281"
                     /product="hypothetical protein"
     CDS             complement(join(43879..45220,45296..45321))
                     /codon_start=1
                     /locus_tag="JX266_005281"
                     /product="hypothetical protein"
                     /protein_id="KAI1848853.1"
                     /transl_table=1
                     /translation="MFVEALCVWCLDRFSIITESTGLEDVDGLVPFWVILETLLKNPVS
                     IPTQLIELLDTIAVLLRQSSGPAGDFGLLRDFLSSHHEVFFGECWPSIVEAALEMPLLF
                     PQGRLPLLQRGVSTQHLSLTKKQVSCLVAHQFLCTLPQPQWRDECYDFSIWYSNHQRHP
                     QACRIYLTSIMEYFKTLRDDIVLSLSLSENWEVSYHLHAGASLELPRLDCRLCPVEVAL
                     VDNYDTTPDSLGLPDGAAVVSANKFIGFGQSATQEEIHVGVTPEACPAVLFTPPLEDDQ
                     ILVVKGASAILNVVGQRRDLRIGDILPRQLDASIWQERVMLFMDALELDLASDEDGLPD
                     LRPECIDRELRKAYLSFYSGRYHNVISPFWGCGAFGGDPGVKMLLLWCAASLAQTSLKI
                     VCDEQLHGTGRDLKKAIGILREQCGTVEGVLRVVRSMPKHLKRLETLSWIISEWTS"
     PFAM_domain     complement(44044..45009)
                     /aSDomain="PARG_cat"
                     /aSTool="clusterhmmer"
                     /database="35.0"
                     /db_xref="PF05028.17"
                     /db_xref="GO:0004649"
                     /db_xref="GO:0006282"
                     /description="Poly (ADP-ribose) glycohydrolase (PARG)"
                     /detection="hmmscan"
                     /domain_id="clusterhmmer_JX266_005281_0025"
                     /evalue="4.70E-52"
                     /gene_ontologies="GO:0004649: poly(ADP-ribose)
                     glycohydrolase activity"
                     /gene_ontologies="GO:0006282: regulation of DNA repair"
                     /label="JX266_005281"
                     /locus_tag="JX266_005281"
                     /protein_end="401"
                     /protein_start="79"
                     /score="177.4"
                     /tool="antismash"
                     /translation="SHHEVFFGECWPSIVEAALEMPLLFPQGRLPLLQRGVSTQHLSLT
                     KKQVSCLVAHQFLCTLPQPQWRDECYDFSIWYSNHQRHPQACRIYLTSIMEYFKTLRDD
                     IVLSLSLSENWEVSYHLHAGASLELPRLDCRLCPVEVALVDNYDTTPDSLGLPDGAAVV
                     SANKFIGFGQSATQEEIHVGVTPEACPAVLFTPPLEDDQILVVKGASAILNVVGQRRDL
                     RIGDILPRQLDASIWQERVMLFMDALELDLASDEDGLPDLRPECIDRELRKAYLSFYSG
                     RYHNVISPFWGCGAFGGDPGVKMLLLWCAASLAQTSLKIVC"
     gene            48163..49964
                     /locus_tag="JX266_005282"
     mRNA            join(48163..48219,48275..48367,48426..48667,48798..48976,
                     49039..49964)
                     /locus_tag="JX266_005282"
                     /product="hypothetical protein"
     CDS             join(48163..48219,48275..48367,48426..48667,48798..48976,
                     49039..49964)
                     /codon_start=1
                     /gene_functions="biosynthetic-additional
                     (rule-based-clusters) p450"
                     /gene_functions="biosynthetic-additional (smcogs)
                     SMCOG1034:cytochrome P450 (Score: 325.3; E-value: 1.1e-98)"
                     /gene_kind="biosynthetic-additional"
                     /locus_tag="JX266_005282"
                     /product="hypothetical protein"
                     /protein_id="KAI1848854.1"
                     /sec_met_domain="p450 (E-value: 2.7e-61, bitscore: 201.2,
                     seeds: 50, tool: rule-based-clusters)"
                     /transl_table=1
                     /translation="MLSIASITPLHVVGAAIATSGLYLLGRCIYILYLHPLAKFPGPKL
                     AALSDAWWAWMFTSGRGAQIMLDVHRKYGDVVRIAPNELSFSSVQSYFDIYGHAGSKSR
                     AEGRFLKTEFYDLGAPRINTVRDPVVHARQRKALSHAFSAKALRDQEDVVQQYVDLFVK
                     QLTRLGSAGKKAIEATEAYNWLTFDIIGDLAFGESFNAVADAKTHFWIAQIFDATQYML
                     VQQVIKRVPLLKYVESFLVPKGSGEKLQIHTQLSHDKALKRMQLGPDLRPGKEDFFGHM
                     IRKGTITETEIAAQARVLILAGSETTATALSAITYYLLRNPACLAEVQKEVRGRFKAMD
                     EITGDSAAGLKYVHGVIEEGLRLSPPVGSGLPRHSPGAVVDGHYVPAGVIVTNGNYEMA
                     RDPRYWHDPEAFRPERWIGEGYHDDKRASQPFSTGSRGCLGLNLAYLELRIIVAKIVFA
                     FDFELESKHLGDWNDECKLYALWRKPKLFVKFHPVVSTAN"
     PFAM_domain     join(48456..48667,48798..48976,49039..49865)
                     /ASF="active site cysteine inconclusive"
                     /aSDomain="p450"
                     /aSTool="clusterhmmer"
                     /database="35.0"
                     /db_xref="PF00067.25"
                     /db_xref="GO:0004497"
                     /db_xref="GO:0005506"
                     /db_xref="GO:0016705"
                     /db_xref="GO:0020037"
                     /description="Cytochrome P450"
                     /detection="hmmscan"
                     /domain_id="clusterhmmer_JX266_005282_0026"
                     /evalue="3.00E-59"
                     /gene_ontologies="GO:0004497: monooxygenase activity"
                     /gene_ontologies="GO:0005506: iron ion binding"
                     /gene_ontologies="GO:0016705: oxidoreductase activity,
                     acting on paired donors, with incorporation or reduction of
                     molecular oxygen"
                     /gene_ontologies="GO:0020037: heme binding"
                     /label="JX266_005282"
                     /locus_tag="JX266_005282"
                     /protein_end="466"
                     /protein_start="60"
                     /score="201.1"
                     /tool="antismash"
                     /translation="RGAQIMLDVHRKYGDVVRIAPNELSFSSVQSYFDIYGHAGSKSRA
                     EGRFLKTEFYDLGAPRINTVRDPVVHARQRKALSHAFSAKALRDQEDVVQQYVDLFVKQ
                     LTRLGSAGKKAIEATEAYNWLTFDIIGDLAFGESFNAVADAKTHFWIAQIFDATQYMLV
                     QQVIKRVPLLKYVESFLVPKGSGEKLQIHTQLSHDKALKRMQLGPDLRPGKEDFFGHMI
                     RKGTITETEIAAQARVLILAGSETTATALSAITYYLLRNPACLAEVQKEVRGRFKAMDE
                     ITGDSAAGLKYVHGVIEEGLRLSPPVGSGLPRHSPGAVVDGHYVPAGVIVTNGNYEMAR
                     DPRYWHDPEAFRPERWIGEGYHDDKRASQPFSTGSRGCLGLNLAYLELRIIVAKIVFAF
                     DFELESK"
     gene            50734..52216
                     /locus_tag="JX266_005283"
     mRNA            join(50734..51245,51439..52216)
                     /locus_tag="JX266_005283"
                     /product="hypothetical protein"
     CDS             join(50734..51245,51439..52216)
                     /codon_start=1
                     /locus_tag="JX266_005283"
                     /product="hypothetical protein"
                     /protein_id="KAI1848855.1"
                     /transl_table=1
                     /translation="MSLARQAERSLLAPALRRGLVASQQQSSPASTTCPRQPKVAAATS
                     SQSRRFQTSTRNPLPVSPGGGSSLGGLGGGSLPPSYFQRPSLPANTIIRFVPQQTAWIV
                     ERMGKFNRILEPGLAILVPFIDRIAYVRSLKEVAIEIPSQSAITADNVTLELDGVLYTR
                     VFDAYKASYGVEDAEYAISQLAQTTMRSEIGQLTLDHVLKERAALNTNITAAINEAAQA
                     WGTSCLRYEIRDIHAPAPVVEAMHRQVTAERSKRAEILESEGQRQSAINIAEGKKQSVI
                     LASEAMRAEKINNASGEAEAILLKARASAAGIDAIAGSIQQGGGAAQGAVSLSVAEKYV
                     DAFGKLARESTAVVVPGNVGDLGGMIATGLSVYGKVGEAQSRSMAEKMVNGQQQQQRQG
                     AGENGNGKTGEEDSIVDTVVKEFDNATGRK"
     PFAM_domain     join(51019..51245,51439..51721)
                     /aSDomain="Band_7"
                     /aSTool="clusterhmmer"
                     /database="35.0"
                     /db_xref="PF01145.28"
                     /description="SPFH domain / Band 7 family"
                     /detection="hmmscan"
                     /domain_id="clusterhmmer_JX266_005283_0027"
                     /evalue="1.20E-29"
                     /label="JX266_005283"
                     /locus_tag="JX266_005283"
                     /protein_end="265"
                     /protein_start="95"
                     /score="103.7"
                     /tool="antismash"
                     /translation="VPQQTAWIVERMGKFNRILEPGLAILVPFIDRIAYVRSLKEVAIE
                     IPSQSAITADNVTLELDGVLYTRVFDAYKASYGVEDAEYAISQLAQTTMRSEIGQLTLD
                     HVLKERAALNTNITAAINEAAQAWGTSCLRYEIRDIHAPAPVVEAMHRQVTAERSKRAE
                     ILESEGQ"
     PFAM_domain     51869..52054
                     /aSDomain="Band_7_C"
                     /aSTool="clusterhmmer"
                     /database="35.0"
                     /db_xref="PF16200.8"
                     /description="C-terminal region of band_7"
                     /detection="hmmscan"
                     /domain_id="clusterhmmer_JX266_005283_0028"
                     /evalue="1.20E-22"
                     /label="JX266_005283"
                     /locus_tag="JX266_005283"
                     /protein_end="376"
                     /protein_start="314"
                     /score="79.9"
                     /tool="antismash"
                     /translation="AIAGSIQQGGGAAQGAVSLSVAEKYVDAFGKLARESTAVVVPGNV
                     GDLGGMIATGLSVYGKV"
ORIGIN
        1 tgccatgagt aatccgggag tgtcaaaagg aagcatctcg gaagtttgac aggagtgtgg
       61 cttgcatgtt cactgggtta ggggagaaga gcgcgatccc accaaatggg atgcaaatgc
      121 aagatagggc tgcaggccgt gggattgcct ttctcagcca tgccgtactt ctgcagtcaa
      181 ctttaccgcc gatgaaatta tagataaggt tcacgccaga gtacaaactg cgtctcgcct
      241 gccggatcaa gcacttattg tagtcagcag atcagcgccg tcggtggtgc gtcgtcacca
      301 ttgaccgacg ttgggcgatg caagtgatca ggcagcgggg cgccttgtct gccgttggaa
      361 gtgggtacca agggcgcagc atcgaatgat cacgggtacc atacactgca gacatgtggc
      421 tgactggaga tggatgggac gttgcggagg ctgttatggc agggcatata gtctcacgct
      481 ggtataggcc ggtgaaagaa tcggaccctt tggggtttcc ctgcccagcc cggtggcgct
      541 gtcctcgaaa gacattcacg acggtctcct taggagacct aaaatttcgt aaagaagtgt
      601 gcgttggcag gctttctacc gactggatgc gctctcctca gacaatgaaa ccggtgacca
      661 ggctacggct aacagcggag gcgccggggt tcgggatccc gaattgggga tctgtcgact
      721 ctttttttcc accatatgga agctgccagg ggaatcaata cagccaactg atcggattgt
      781 attccatgga ctgatgtcac tctgcttcgg aaagaccagg actcccacgc atcgacgaag
      841 aagacatacg gcgcggatgc gccatcaaag tgggcttgac caatcatgtc actccaggct
      901 attatggcca gctgcagtga ttgaacacgt cgtatacgat tcgagcgctt cggtcgagtg
      961 ttcgccgcat ttttggactc tagataatat cgcagctagg cttcacccgg tctaccgtcg
     1021 ctcattccgt tggtatcacc ttgtgactga caacacagac tctcttgcgg tactccaata
     1081 ctcgatgcct aactgttaat aggccagagg ggatagatac acgcagaagg cgtactcatg
     1141 gggagaccca gcctccgaaa gttatgttta gtgacaatca agttgggcat gtgcttagcg
     1201 actggtatct ggatacaatg ttgggcaggc gaaggatgga aggaagaggt gtgacgaatg
     1261 aatgatcatg atctcatgta tcgtggcgcc caggcatatc acgtatatca tcatatgcgt
     1321 atcgccctaa gctgctcctc atagcattgt atcctatgcc agtcctccct ctctattgac
     1381 atatggcgct atgcaccccg ctctcctcac ccatcattca cgacgatacg ctccttctcc
     1441 ttcaaggcgg ggatgaaagc gatcccaatc atacatcctg gccagttgaa ccaagccttg
     1501 ctagtaatga caccggtctc ggcgtctaca gcttctggaa acgaaccgtc gaataacatg
     1561 acggcgcgaa tgcgtctcca agcactgctc tgtgcctcgc gatctccaat catgtgcgcg
     1621 tacatgaact cctgaaaata accaagggcc catggatcgg gggtgtggac gcttcccaag
     1681 ccgccgaatg ggccaccctg gaaatagcca ctgtcgttgg ccggggacag cccccagtcc
     1741 actgtgagat tcatacttag taacgcctta agcagaccta tttggagggg caaaagtcat
     1801 ctgagagact taatttgaga gccccaagtg tgctgaacaa agaggtatag aaccactgcg
     1861 gattgtacgt acttgtattc ttccatactc ctagttcgcc ggctgcctca ataaagtccc
     1921 acttgacggc gaaaagagtt ggcatatcgt ttgcatcgtg atatagtcgg tgattgccgt
     1981 tgccatcgca taagtaggca aagatcggct ggccatcact ttgccttggt gcaacaaagt
     2041 gatgaaggac agcagctttc agctcctgcg cacgtttctg tagtgtagag acgctcagac
     2101 tgggtacagg cccagcttct tgcaccaact gggcgactcg ggatagtgtg aaccaaagaa
     2161 gaacatgact agagaagtgg aaagggtatt ccacctcgtc atcaccaggt gtctcgtcgg
     2221 taggaaacag tcccgtcgat gaatcttgtt tcgaccacag taactccaag acttcagtca
     2281 gcacaccctc tgccagaatc ttttgcacta actccatctt ctcgggataa ttgtcataga
     2341 agtcgcagag ctccagcagg ggatagcatt gctgatccag ctgaaatgtt gggccgtcct
     2401 tcggtttacc atctacgaga tacgacctgt gccaaaatgc atgagggcga tgcgccctgc
     2461 ggaataccca cattagatgg ccttgagata ttcgatcaat cgctttccgg tactcctgaa
     2521 cagcttcggg aagtacaagc gaagtaaggt ttcgcctcac attgagtatg aaccataatt
     2581 gccaactgcc attcaccaag tcagtgatgc atagatagtt gaagtagaac gcgcctacta
     2641 attgtccctg ttccagccca gggggagtgc cacatgatca gtcattaagg cgacatgatg
     2701 ttctgacaca ggtacagcca agcatcctag gatatactcc aagtttcgtc gtatgatgaa
     2761 ggttcctagt gtagcaccgt cgaaccaaag atgctggtgg tttgctgaga ttccagtgtg
     2821 gtgtaaatgg ggcttaaagt cgcccctgat ttcgacatca gggtacagcc gaaagcgagc
     2881 aacaatagtc tgttccattc caggttctaa ttctatccaa tcatgagcct cggatgtgat
     2941 cggaacgcct tgcgtcacct ggtcccgcaa gtgcccgacc attatagttt cgccattcgc
     3001 ctctaagcag ccttctaggc gcgcgcccaa atgaggatta accactgaga agaactcgcc
     3061 attaccgtgg acagcgaagc ggttctcaga tcggggaatt gaaatcggcc cgccttcagt
     3121 cagttggccg taggatgctc ggttaacgct gattcctagg ccaagcgagt actcgacttt
     3181 aacggttgaa gtagctgcag atgacagaac agctgactgc accagtccgc cactggattc
     3241 tacgcgtagc gagagcgcga cggatatgcc ttccgccaga ggaaaagtca cagtcgccag
     3301 attcgccgtc cgtaagttga tgtcgacttg ctctgtgggg ctaatgaagc gcaacccaaa
     3361 acccggggtg ccgtccctga ccgagtctag catgtgtcgc cggtaggatc ggacgtaccg
     3421 ttgatcatag aacctggagc cgtcgaactg agcatagggc gacgctagga cgatcccgtg
     3481 gtccgggtga tgggtgctta gctggagaat ctggcaacat agcaaacatt aggattagga
     3541 cttcattttt aaggtttggg ctcataagtt gctaggagat ctcaacggtg gccccctaca
     3601 ctcccgagtg gttccaaggc agcggaactc ccattgttgc cgatatcgat ggttttcgac
     3661 ggcttttcgc ggccgagatg gaaggacagg ggttttccat aggtctcgat gatgcctgaa
     3721 gacagccggc tcggactaga ggtttctctt cccgctacat tcatgtcgac cggatgaatg
     3781 atcgccctcg tgaagcctat aacgcggttg atgggaattc actccgtagg aattaatccc
     3841 ccgtttgatc cagacttccg tctaagccgg ccattcttat ctgctctcgt ctaggtttcg
     3901 gatagttcat cttgttacca tctgtgtatg acacgagctg agatcttgaa gatgggtaca
     3961 atacccgcga tgccgatcgg caccgagttc tgtgcagctg aaaaaggatc ccatcattgt
     4021 ccaatgcacc tttcacactg ccatgttgta atccactgcc acgtgtacgg tacccgttgc
     4081 atggtcacaa cggtattcat atcgttccct tgtaagtggt tatttatgat taaaaattgc
     4141 cttcatccag tctacatata atttctctat ctcgaaaggt tggtatagag ttaaggaaat
     4201 gcgacgagcc atctcaaagt ttacaccaac tagtcctgtt cagcattgat agcataacag
     4261 cgtggcgttc cgcgttaccc acggatgtga gatcgagcgg tccctagagt ttcacacacg
     4321 gcgatgtgca gcatattaag agcacagtcc cctgccacag cattgcctgc cggaaggggt
     4381 actggaccag atacctcgca tgcaattaca gcatccccta gtccataaac caagcgcggc
     4441 acagaatgtc accagacact tccaagatag tcactccgac ccatgcggcc agtggcatcg
     4501 ccgtggcgcg atcacagcct gatagcgcaa ccaccacggt cacttcggac gtctctacag
     4561 gtaacgaggc ttgtggtagc atgcgtgggc ggacgcttga acgcgcgcta aatcgaaagc
     4621 tcgacatcgc gttacttccc ttgctggcgg tcttgtacct ttttaatggg ctagatcgtg
     4681 ggaatattgg aaatgcgcag acacagggtg agttggtggt ccaaccggca cggccagagt
     4741 acccgtcgag gatcatgaga tctgatagtt catacgtgct caaggcttca ctgacgacat
     4801 tggcgcggct ccggatgatc tgaacctcgc tgtttccatg ttcttcatca ctttcatctt
     4861 gttccagccg ccgtcggctg catttggaag atggttaggc gcaaagcatt gaattccggt
     4921 cacaactgta cgagagttcc actatacctc aacgttctag ggacttggca ttgggtgctg
     4981 actccattat tagttctgct ggggtctcct gacaatctgc caggcgttca ttcgaggcag
     5041 aggtaagcat ctgttaaaca gtcacctcag cttgctggct tatacggttt taaggagcat
     5101 tgattgccat aagactactt ataggaggct tcgaagccgg tttctaccct accgccgtag
     5161 catacctatc gtcattctac ccacgctttg acatcgcggt caggcttgcc gtattctacg
     5221 ggcaatatgc cgtggccggt gcattctctg gctccattgg tatgtttccg gtctcaccac
     5281 gcaaggacgc ttgctcacta tatcccagct tatgcagtct tccacattca aaacggattc
     5341 atggtcgact ggcaatattt atttattatt gagggagctg cgacgtgcgt ctttgctctt
     5401 atcgcttggt gctggctacc ggctgggcca gggacagcct gggtccttgg caaagatgaa
     5461 caaatccatg cagtcacacg gatccatttt gaaaatgcac tctacgttga acacgagtac
     5521 gcgagaaatg gtatagagag ggatcgccta agcaggcggg atgttgtgga gacaatgaaa
     5581 gattggaagc tgtggtatgt acttgtctgt aacatatgca ccagtgtgcc aaaccaggca
     5641 ttttcagtat tcctccctct agttgtccaa ggactaggct actcatccat tcaagcaaac
     5701 ctagtaagtg tgctcaaaac cgcactcgat tgatatagat ccctcatatt cgcagatgtc
     5761 cgtaccacca tatgtctgcg gcgctgttgg cctttactcc tttgccctca gctccgatcg
     5821 caggtgcaaa tggattaccc caagccgttg cgcatcgact aactattccc agaatggaga
     5881 gaggatatca tatcgtcatt ggaatactta ttggcatgat cggcttggtg acggtgttct
     5941 tggcaaactc atctcgggcc aaatacgccg gactgtgtgt ttttcttttc ggcagctaca
     6001 tatctacacc cctgacggct gcttggttga tcgataacac accgggtacg caaccttgct
     6061 tgcgtcatcg aaaagaacag taaatgagct gacaatatgc ttttcagagc cggggaagcg
     6121 ttcacttgtc ctcggcatga atgggtttgg caatcttgcc ggtgtgattg gagctcaaat
     6181 atttcgacga gaatatgcac cagactacca gctgcccttc cgcattacac tcggctttgt
     6241 tgccgctgcg cttgctggct acttatcgta ccgatccaca ctggcatcca tgaaccgcgg
     6301 ccgggcgcgg attcgacagc tgaagacaag cagcgaagtt gatagagagc gaaccgaccc
     6361 gaccagatat gctgacaaaa aatggacatt cacatacgga ctgtagctgc catcagtgcc
     6421 cttttctcac atgggattgt tgttatagag ctggaagaag tcgtcaggcc tccaggcagc
     6481 catagagttg atcagctcca tgggcatcac gccttgtggc gtgtcgtcca acggttgctc
     6541 ggaatgcctc acaatgaatc caacatggta cgattcggac tgcgcttgga cttgaggtac
     6601 atgaaaggca gtcgatgttt ggcggcctgg tagcagtagc tgagcttggt tcatgcttag
     6661 gttgcattga tcaaccacca tggtcaactg acttaggact cccgcacagt cccggacgta
     6721 gttgctgtcg ccttgtgttt cggttttgaa gcagtcagtc gcaaataaga tatcggctcg
     6781 gtcgctttca agactgtcga caagaagctg atttaggaga agtgttacgg cagcattgaa
     6841 gatatagtgc agtatgtggg acataagctt atgagatgga gttgagctgc ggacaaatct
     6901 tccgagcctc aagtttctcc gagcagcgtc acagcagctc ctgatttgtg tgactcgcgg
     6961 atgtgcctca agattccagt ttggactagc aaaacgctcg gcaactgctt ccttgatagc
     7021 gctaaagaag attgggcgga ctactattat agtgagctgg tgtgcttgtc agtatacgca
     7081 aaaagtgtta actcccaacc gggtagaata cctgaccagc agccatgtgt agctcacagc
     7141 atgctctatc attgctgacc tgatcgccaa caatacgcat tgcgggggga agatcattgg
     7201 accagctagc cagcgatctc atggcttttt cgatacgttc tgtcgtccct agcgtatagt
     7261 gctctgatga cgaaatcctg tacgtatgac agacgatata accggctatc ctcgccagct
     7321 ttacatgcgc ctctagaccg gctgctgaag gaagtccact gttcaagatt agttcatgta
     7381 gtctcttcag atcaacggga tgccttacgg ggtatcgcat ggaagagcga gcttgatcgc
     7441 ctcgtccatc agcgtgggag gccggcccat caaaacactt agccacctgt ctaggacgta
     7501 caaggtccag aatactcgtt tacaacattc agcctcagct ccttcaccct cgatccaacc
     7561 tctatgtaca ccacgagtcg taagaatgtg cattccaagg gtaacgtaga tgtatgcagt
     7621 atctctccgg ttcatttcga ccaggtaaat actcattact gctagtacag ttgctccaga
     7681 tatattacac aacgctgggt caagcggatt acccaaaagc cgtctagcct cggcaaagaa
     7741 tgactcgccg tgctgtgtac tgtgtctctg tgctgatggt gactctaact ggcaagcgat
     7801 ggcagaggcg gcgtaaaaca gagcaagacg ttgggcactc gggtaggata cgcattcgga
     7861 ggtagggtcg tacaatgaaa tatcaaggtc accccagtaa tagattccgc cagagatgaa
     7921 atcgccactg ccatcctgaa tgaggtatcg tagattagcc atcatcatag ccatttctgt
     7981 cttttgaggg ggccagaatg actgcgaggt attatctatc ataagcggct gtgagtcgaa
     8041 tgtctgatag tgtccaagtg agctcaggaa agtcattccc cgttgctcta agtccggatc
     8101 agcgattgga aagacagctg tgatgaactc tttcaggaga tccaagaatg tcgcccctga
     8161 agtcgcacca tggaagcgtc ctacgccggc tgagtcacgc agaacgcgac cctcgttatc
     8221 agtatctgca tcatcactgg catccaaagt agctgttgtg ctgctggcag cactcatggg
     8281 accagcgcca gactgggaca tcagagcctg tcggtgagtg tcgtctggta ccagttgctc
     8341 aagacatcgt tcgagctgtg cacattttgc tctcagctgg tccaattcgt ccttcgggat
     8401 ggtgaccttc tcaaccactg gtgggtaaat gcactccctc gaagagttac tgcactgact
     8461 gcaaggtcgc tcccccgagc accttaccct tcttacattg cagttattgc agctattgag
     8521 aactcagcag gctagcaact agaccggccc gactgggctc gactgaagta acagcgaact
     8581 tacgctgtgg cgactcttct cctctgctct ggggcaactc tatggcgcct tgaattcact
     8641 ggcaggcgat gtgacgtcgg cgtgctcgtc gcagacgaac tggacgctct cctcatgttg
     8701 gccatatgcg acaggatgct cttgtgagga cgcgagctcg ccactgtggg ccaaggatta
     8761 taatgagcca gataggcttc cgttctggat cggagctaat gacggtgcac ttgattgagt
     8821 ttgaagctat cgacaatagt tcatcccagc agtttaagtc gaaatcgacg tccagatcaa
     8881 taaggctgtg gcctgcgggg gtgcatcggc tagtcataac ggcgctccgt gacgggcagc
     8941 ttgcaggtat ggcttggcaa tctatcccaa aatagacgaa gcccatgcag caagcgaacg
     9001 agctgaaaac ccagggtctg ccgagaagca attggacgca gtgcttcgga tgataagtca
     9061 gcattgtttt ttctccagaa gagcccaaaa tggcatcagt accccggcag caagacaacg
     9121 gcgcttcaaa ccaagatcga gagctagctg ttatctacat acattggaac ggctatggcc
     9181 aattaccata gagaagaaca gcgccctcaa gtattgtgtc gacccacttc ttgagtacct
     9241 caagtttctg cagcatgcca tctctaaccc atccccctgg ccaatcggcc taactttaaa
     9301 gtgatgacgg ttggcatcca gttgaaacct gctcaataaa gacgaggcta cgagacacac
     9361 acaggctctc tgaatagtca tgatcgcaac ctattcgtgg gtcaaccggc cattataaat
     9421 cttgctaccc ccgtctgata tggtgcatgc gcaaatcgcc atgtaagact gatggacagg
     9481 caaacgtcgc aaccgacttg ccagtggtct ggtctgcctc cgtgtaacct ggcaatttga
     9541 tgcaagcctc ttcgttgcat cccgtaagca caatgctctc gccagctcgt catattgttc
     9601 attggatagg gtatccggtc aggtcaagcg ccatctaggc tggacatcgc tttagattgt
     9661 accatcatct gcttgcatat tggttcaatg atcccctgtt atgtgaccag atggcttact
     9721 tggcaggtaa gcactccggg atagccagcg gtaagccccg tggtgaggca aggcttccac
     9781 gttttcctat tatgatttgt gatcagcaaa taggtctaag caactgggcg gcacaccttt
     9841 tgatcaccgt gcccttttgg cacttgctga atggataaag ccggtcattt cccgagagtg
     9901 gcgagccccc tccctggatg ctttcaaggt gttacggtgc cgcctcgatt ttcgattctt
     9961 tggcatggca atgatggtcc ctcgtacagt tgccattagc agcgagaaga gatcccccgg
    10021 tgatgctatt caggccattt ttgaccgctg tccttcctcc gtatactgcc attgcgaatg
    10081 ctggatcacg ttgctctgtg cttgggagca gcgccagctc atcattgtag gtttctgtat
    10141 catctccaag cctctgagcg ccattcgtaa gtttaggggc tcgacgagaa aatgactctt
    10201 cctgacttcg ctcataagta ctcccggaag tattggctaa attatgtgtc gaaaaggggt
    10261 tgttcatctt gaagaagatt ggcctcagag ctgggaggca tgcgcatatg attccacagt
    10321 tcaattcgac cacagtccag tatgaggccg caacgttata tcacgttgaa tctgtggttt
    10381 cgatggcgcc gtagagaaag aacagacgaa caattgatat tatgcacgtg ctataccgtg
    10441 gtctcagcga cgttgctggg tgggaggcta acgacgactc acaggaaacc gaggccgatt
    10501 aaggacacca ccagaaactt ttgctttttc cgcagctgaa gtttccggat cgctggcatt
    10561 gataccaaca acactatgaa atcggtgacg atgttcataa tgctggtgag ataccaaatt
    10621 gtgaggccat ccacacagac tgcctcccac gcagggttga tcaaggctat tggattgcag
    10681 ctcattccga ccagtacatc ttgcgcgaca ccccagaagc tcaacaagac ccttatccac
    10741 agacataccc gtctcgtgcg atcgcctgta aagatgcggc gatacaacgc caggaaagag
    10801 agcttggtgg gtatttgcga cgtattgtag agaatcatgc ctgggagaag ggcctaatac
    10861 ctagtcagca gtcattatca ccagacaatg aacacactca ctctgagctg cttgatcaag
    10921 tcgtcattat cgacgaccca cacgtggcga cccaatccga atccagtctc tgtagcgctg
    10981 ttaataccga tttcttttat cgcccatctt gagatcacat acgcagtaag gttgagatgg
    11041 ttacacctaa agaaaacacc ttcggtgaac attagttgcg agcaagctgc aagacttcat
    11101 ctacctacca aagagatagt gattaagata tcatccaagc caagagtagt ccttataacc
    11161 gtcctggtat acaagcgcag tccaactgcc agcagcgaaa gtgaattgaa ggctatcgat
    11221 gtaccataca gcacggctac ccgcgtttca gcgtcgagtg ccgcttcttc ccctgatatc
    11281 gacatcgcgt aggtgtttac ttgtaataag tttcgaactg gaaatacgat ccattgcgga
    11341 atggaatgct gaaagatacg atctgtgctt ttatataaat agatttgcaa tggtataaga
    11401 cccagttcca agacttgaag ccaggggata gatgggctca gacctgtgct cgcaatgcac
    11461 tcgcgtcgga gtcggaggcg actcgttctt atcagaagca tgcagctact gggtgtcaaa
    11521 gcgttccaga aaacatttga aggcagccaa ataccccgcg gatcgacgat gcctcttatc
    11581 tctacgcagc atcatgggtc gcgcggtata agttacagac cttgtagacc tgctgtacca
    11641 ccttactgct gggtgattga cctggatacg gctagcagac caagtagagc acaaactgaa
    11701 ctatctactg cacgtctctc ccacatcaaa ttgatgtatg tcagagagtg catggaatat
    11761 agcctaaagc cccacgcgca cagacatcga aaagacagtg atcggctgga tcgtgagaga
    11821 tatgaccatg tgatgtcagc tcggcgtact tgataggccg cctggctata cctggacccg
    11881 aatcgcaggg acgcgcatta gcattggtaa tgatgcttgt attcggatac agtaaagccg
    11941 ccttgcaatt caaatctgca ggtcgcgtat caagctgctg gcgcttcccc agagtgacgg
    12001 gttcgccgtc actcacgggc gctatagtgg actatatcac acctgatcag tacaagactg
    12061 gatccacata ctccataccg ccggcaggca aagggtgcct gggtgcggac aacatgcgga
    12121 ttaacaattt tcaatgaagg tgaacgtatg taaaactctt tattcagcac cgcggggatg
    12181 cgagcatcaa cctcgcgacc ggctttgctt gaccgcctgg actcggaacc tgttcgccgc
    12241 ctctcgtagt tgacttccgt gacccatgat tgtcaaacac cttggcacta tcccgaaccc
    12301 taatacacat gtaagatgtt tgataacgtc ttgtttgcct tgacagcggc acttgtaacg
    12361 gatagtattc tgcagcgctc gccggcgttg gtgacttgga cggtatcacg ctgggtacaa
    12421 aggtagtcct cggctacgcg ttatggaatg tcaatgttgg aacgctactg taatttgagt
    12481 gccgcttaga atcctctcgt tgactgcaag gggtcaacgc ctaatcctaa gagagtaaga
    12541 cttacttcac aagccgtcaa agaacctgac cgtctccttc cccacccatt cagatttgct
    12601 tcttatatca tttatggacc aaggtccctc gtccgtaatg taagcactga tcaagtgggc
    12661 gggcacccac tcaaagtaga tattcttcac tctgacgctt cgttgggcct tttctgtctc
    12721 tgcagcgtgc ctggctataa catcggcacc tttgacggtc tgtttccaag tatttgtgag
    12781 ctccgcagtg tcgttctcct cgactatgtg ttcatccatc gctcccggtc ctgcaatctt
    12841 ttccgtttcg ctgagaacaa ttactcttgc ctggggagaa acatggcgtg tgctcaagac
    12901 agcaggaaga gttccagtct tattgctgac gtcgccctca gagcttatcc gatccgcacc
    12961 aaacaagagg atgtccacat ccagagaagc aagagcggcg gaagcatcgg agtatagtgt
    13021 gacgttcacg cgatcattta gatcagcctc ttgtaacagc tttgcagcca tcgtcacccc
    13081 ttcgcataga ggtcgtgact ctagtatccg gaggtctaga tcaacgtcta gtgcagcggc
    13141 cgatgctaag aggctactag agatagtcga acttgacgac aaagtgagta tagagagtga
    13201 tttgggtggt ttctcactac tcaggacgct ggacctaacg tagtcgacga atgaatcgcg
    13261 catacgtatg accgcacctt cgcgctggga aagatactca tcaagcatct tcaaaaccgc
    13321 tgtcagcttt tcttggtctg tgcctccagc ctggacaata gactcgacca tatcgagggc
    13381 tgtgaccaaa gcgctgatga ttgcagctcc catgctttcg cgaccgttct tccacagatg
    13441 ccaagctgac atgtgtattt tcgtcctcca ggcatcgtct aaatgagtag agtctgtctt
    13501 tgaaatgaca tctctcagaa tcaacacaga tttcgcggcc aactgccgcg ctccgctttc
    13561 gtgatcgttc cggagtgatt caatcccttc ggttaaggca ttccccgcat ctgatccgag
    13621 gtcgaactct ggccataccc tgcgcaagct attcagaagt ttcggcacac cgccaaactc
    13681 ctccgagtcg ttgattttga acggatcgta ccattcccat ccttcatgct cccagtcgat
    13741 ggtaatgcca ccatcccctt tgccaccctc ttcgatggat ttgagccgga atgcaaaggg
    13801 gttgatcgtc cactcccggc caatggaatc atcggtgaat gagtacggct tgccctttcg
    13861 tagtaattca attgaagtga gatcgagcgt tgtctcctcc ttgatctctc gcaaggctgt
    13921 tgctagaggg ttggcatctt cctcctcaac actccctgag attggagcga gcttgtgcct
    13981 ccattgcaaa tcagcaactc gagctcataa tcttgcggta cagagtactt actggtaagt
    14041 acggacttta ccactcctcc gaaatagtgc aacctcggct cttgttgggt cgccctcagg
    14101 gtaccggaat aagaacgtcc cagcgacagc tcttttcttg atgggctggc cagaagccat
    14161 cgtacgtcgc agtgggtaaa aggagcagtg gttggctagt tgctttccag agtgagccca
    14221 cgccgattga gagttaaccc atggggcgcg caagaagcgc acggcatgat acatccggat
    14281 gttgtggttt tctggtgtcg tcaagcttct cggcgctgga gttaggctac actgtagtta
    14341 tgatgtaatg cccacagcag ggggccacgc tctataatac cggccttttg attggctgag
    14401 gtacccagcg atcgtacacg ccaccgagcg atgcactgta agaattgtaa ctgatcctat
    14461 gtctggccca accaagaccc tcaattgata tcgcatgggg atatgaaata tcacaaagcg
    14521 cacaactact catctttcgc caagctcgta cgtattggag tcgagcacac aagtcccatt
    14581 ctacgacgag gcagctttgc cttctcaaaa gccagcctat cacatcaaca cggggacagc
    14641 atcaaaggga aggcttctgg gtttatcatt attctcataa tgtgcaagtg aaatgtcgca
    14701 cagaggtgct atgttgtgaa tggctatata catcgatcaa ggagctccat gatcgtttca
    14761 gagcagtaac caagttatgc atcagaaagc agctgaaagt tggttgaggg catttagcag
    14821 acaccggagg ggatgacagt gctgccggta cggctcttgg aggcgtactt ggcaccctgg
    14881 ccaaggccac gcttggcgaa ggcggtccag atctcacagg cgttgtcacc accggtaaga
    14941 gccttgtcag catcgaggat ggcgtcgcga gcgtcgataa agttggggtt gcaaggttgc
    15001 ctagtattat ggtcagtcac aagttttttt tttccatctg gatgtcgcat caccaggtgg
    15061 agtgcagggc aacttacaga gccatagcgt caacaacgag cttcatggtc aagaacttgc
    15121 catcagtggg gacaccgttg gcatcgaaag tcggacgggc accggtgttc ttgccgtgct
    15181 tgtcgatcag gttccacatg acctcgtaca gcatcgtggt ccaggtctca ccgatgtcgt
    15241 ggacctcgtt cttgctgttg agggtagtgt aggtgttggg gttggtcgtc aagctggtgg
    15301 agaacaggac ggaacggata cccttggggt tgttgtagac ccaggcaccc atggggtagt
    15361 tggtgttgcg ggtgtcgcta gcctttaggc ggatggcggt agccatgaag tcaccccaac
    15421 cctcacccat accaccggac tcaagggcgt tcaggcagtt ggagttagcg ggaccaccag
    15481 tgagacgggt cgagagaccg tgggtgtact cgtggattac aacaccggcc tcgaaagagc
    15541 aatctctgtt aggagtagcc gtggtccaga tgtacatcct catgcgacca ggctggccat
    15601 cgggaggagt ggcaaagttg gcgttattgg tgccggaacc gtcctgagcg ttcaagatcg
    15661 cgaagtcgct acccttacca cccttgttct ggttggtgtt ctggaagttg ccagcctcct
    15721 cagtgaagcc cagggtgtag agaaggtcgt ggtactcgtt accagtgtag aaaagctgcg
    15781 taacggaggc attgcggtaa gtcgacggag gagtcaatgc cgcagtccac tggtacgaga
    15841 agttgtcctg tgcgttcgct gggcggaagt tgttcaggta ctggttacca ccgtctgggt
    15901 tgacctgagc aatggcattg ttaccacggg tggtgtggta tgtgctggtc ccgtctgaca
    15961 gccagcccaa gggagactca tcagtgtccc aggggttggt gacggtagta cgactgcagt
    16021 cattcgggtc attgcagccc caggggaaga cctggtaggt ggcctcagcg acgtaatcga
    16081 caacaccgtg aacagcctcg ttggtggcgg catcaacgta agtgagcagc cagttgtcga
    16141 ggatatcagt ctcgactcgc caggtcagag ccagagtacc atcctgcttg acaaagtaca
    16201 tcaagcgggc ctcggggtcc ttctcggcac cagaagtgcc cttcaggaca tatgactcag
    16261 gggcctcaag agcctcggcg gtggcctcac cagtcacagg cagggacagg atgctggttg
    16321 caccagtcag ggcggcggca gggtccacga agtcacgctt tctcaagggg ctctcggccg
    16381 ggatctctcc ggtgtagaag ttgttaccgt acgagaaaac ggatccgtcc ttagcgatgt
    16441 tgacattgaa gtcagagttg tccacatcaa ggccgtgaat ggtttgcttg aagtagacgt
    16501 ggccgacgcc gttggtgccg atatagctgt tggcgacgcg gaactcggca ccggcgtgga
    16561 cgctcttgac caactcggtt gcggtctgaa cgtagtcaga gcgcttcaag gccgtgagag
    16621 actcgttggt cgaggtggca ttggacgact tgtacaccga gttggcgttg gtacggtact
    16681 ggttcaagtc cacagaacgc ttgttgaggc cgttcttgta ggcagtgttg tgctggtggg
    16741 ccgggtgggc agagaccgtg atggtcgcgc caatgacgag gctggccaac agagcgtaac
    16801 gcatcttgag tggaccgaag taaagtaggc cgaaagagag actgggcaac cggatggaga
    16861 tcaaaccgca agctgacctg ttctctcccg atcttgggct cctaaccacc ctttatatat
    16921 ctattcaacc tggtttctcc ccaccgtctc aacttcctaa ttcgaagata agctcatcat
    16981 gcagtcttgg tgaatcttgt tctatgtggg ggcgggctat acccggctcg gcggagttga
    17041 tggtatgcga tggcatagcg aatccatcgt gacgaggttt acttctagaa ggtcagccaa
    17101 gggtgcatgt cacgcgagct cgagccggtg gcgggtccac ggcacctctt cctgacggga
    17161 aggtgactcc ggaaatcgat gtatgacagg gatccgactc acttaacact tacctgagat
    17221 gacttctggt ccccagtagc attgaataag ctgtaaagat ctacacgagg tcaaagtgca
    17281 aatccggcag tctccggtcc gagtgtcggg atacaagata gctgcataca ctggaccctt
    17341 agacccttat ggtactagca ttaccctcca aactagggat accatagatt tgactcacac
    17401 gccgtcgata accatcagat gacaaccggt cagacgaggc ttcgaagcaa accaactccc
    17461 ataccactga ctttgtgaat gtggtaggat ttcgcgcaat agttgccaac ggccatgtaa
    17521 cggtatagga ccctaccaga tgtcagagcg tcatagaccg gggtcatttt cttgaaagac
    17581 agcctagcta gaagtactct tggttcatgc gcccaaatca gacgataggt acctttggca
    17641 gctgcagatg cgggctacca ggttgtcgag tattgacgac gggcctttgg acagcggtta
    17701 tgatggtgga caagagatgg cacattctct tcgaagctta gctatacgct tggcatgcaa
    17761 gacgtgatgt gcttggcaca acggcccagg tgcttaagac aggaacaggc aatatatagg
    17821 ccttggcacg agacaaacta cagccaaata gcggtgttcg ttccatacga cgtcgagata
    17881 aggtggaggc gcttgcagtc gatgtaactc gagatcgagt ctaacgattg agcttattat
    17941 tagtagtacg aggaaaggga acagtaggtg gtggtatgag tggaatgatg gagccgttgt
    18001 gtggggtctg gggcataatg acctgccact ttcagcgctg gtaccgagat gtgcagtacg
    18061 gagtgtcggg cgcagtgatt tggttaggca tgttgttcac ttgggcatga cacccaaatc
    18121 ccattcctct ctgttgacag atactcttga aatagaaatg actaactatc ttgtgccgct
    18181 atccgatgag cgatatactg cgaaaggaag tagccctgga gacaccacat agagttccag
    18241 tggaatacga gttgactact aatacttgca caacaaattg agcgggaaca aaaaaaaaag
    18301 atttccagtc tagtcaaaca tgcagtgatg actggagcag attgactgga aatcatgaaa
    18361 cttttatcaa ataacagatc aggtagagtt cgactatggc tcccccgtca gtgatcgcat
    18421 tcaacctgga gccaaccaga ctcaagagtt acgttagggc gcaacgtgaa ctgttattag
    18481 tgcactagtc agtggtctca ccaatcggag aattttagat aagcttctct catgctgcat
    18541 gcagtgatcc taccgcatcc tgacagcatc tgggggcgca ttctccagcc agggaaccga
    18601 cggcattttg gtgcttggct tcttttacgc cttgagacag tctgatgctg tcattcacgt
    18661 tctgtggttg aagacaagaa cgccaacggt gcgataaccg ccatgtctga ctgcagcagg
    18721 tctgtgccga ttgtcagcaa cttgatacac agtagttgca agtgctgatg atcttgagaa
    18781 tttgcattcc cagaaagacc gagagatgtg aaagtaggca ccctggcggc caccttgatg
    18841 gacacttgaa tagacataaa acccgcaaga tatctcgggc tgtccttacg cttctttctg
    18901 tccttctttc cctcctatgc cgccgttgga acgaaacctt gagaccaaac cccagcagta
    18961 agaccctagt cgcgcctcct gctgttttgg gcatccgtgc ccgtcacctg cagctagagt
    19021 tagtgcactt gagctgccgc cagcacagca tagtaccaca gtaagtgacc taagatacgg
    19081 tagcagccgt ccatggggca ctcttaccaa ggtggacaca agaaagccac cttggtgccg
    19141 agtcaggtcc aatatcctta agcacctacc cgaacgagac gccttttccc cgccttcgcc
    19201 caatcattcc accgaaacgg catcaacgct attgcaagcc gatgtaacgc agctgaagtc
    19261 acctaggagg cttaaacgct gaagactaag gtaaatggag catcactggt ctggccttgg
    19321 tgaaaactaa acctcatcct ttagcgatgt gacgggatgc atacgacaag cggtgacaac
    19381 gagagcagac tatgggtctg gaactcactg atgagaaagc gaaccgtatc cccagaccac
    19441 ttgcgcccaa ggtggtgggc atcatgataa gcctgcatcg aaggaatatg agcagtgtct
    19501 cactttatgc tggttagccg aggagccatg tgttgtatag tggtttccaa gtagacgtat
    19561 catggtttgt tcttgaggca ggcttacaca tcaccgtctg taagtttctg ctgcccccca
    19621 gtgcttgatg cagcccggca cgattgggtc accatcttgg acgaagtttg ataagcaaga
    19681 gacctggaaa tcaatccaat tggaaagaga cgtgtactgt ttttttcttg taagtgttgc
    19741 tcacgtgctt ccctgaatat ggtgttctca gcagcaggga tgaatggtgg aagaccatca
    19801 gtggtcccac gaaactgcac tatgggcgtc cgcattcagt ggaatagccc ctaaagctga
    19861 gcggcacgga gacgctacgc accgatctat acagagcaat caaacgcacc ccgggtatgg
    19921 ttgtgcactt gaacaaacaa aactatagag cttgtggtat gtcaattaac gagcacatga
    19981 aatgtcaaaa tgcaatgggg ctatatctct cgcaacacac ccgcaatgcc ctcaatcaca
    20041 gtagatgcac ctgcccgggt caacagagaa ggagaagcaa aaacaccaat atcgatggct
    20101 tggccatgcg ctgccgcttc gatgtccacc gcatcctgta gcctctcatc agcttatttc
    20161 tagagaagga cccatcattc aacttacgat gtatgcatct gccgtgctat tttctgccag
    20221 ccacgtatct cccggatgag cgagcttcct ccattcgatc aaattgtcct gactatcctt
    20281 ggggacagta gatgtggtat cgcgaagctg aatatcgctt gcctcatcat ctaaggtctg
    20341 tcctggaaga ctcaagaaat tgacaaaaga gtcgacctta acacctgtcc atcgcgcaat
    20401 ctcccacaaa cccgctgacg cgttctcaaa cgagttgatg tccagtaaat cagcctgtat
    20461 ctgcttggct acttgtatca ctgtgtcttc gtctctatat ctgactctaa gcggaacaat
    20521 gttcaaagtt ggaaaaggca ggtcctgcaa ggactcgtcg aaggaagctc ggtttgccaa
    20581 atagatgcca aatatcacat ctcggtattg agattcggaa tctaaagatg cttgagagat
    20641 gttgacaagc acttttgcat aagccgcgaa gaacaatgcc tgtaggccga tgccattggc
    20701 tgacactgca tccttgagct tagtaatgtc aacaaccgaa ggccggaata cggcagtgcg
    20761 tgacatttcg tcagatgtat ttcttgcaag gtgtttctga gaggcgaatc catcgagata
    20821 ggctttccag aagatctctc gctttctact ggtggtgttt ccgtaatggt ccgatacaaa
    20881 cttttcccat atcgagcagc tgaaaccagc gggaggcggc ttgggtttgc acaagacctt
    20941 gaggcggttg gtgatactgg gtaggcttac gccatcatag agtgcgtggt ggatcttgag
    21001 cgtcaacatg ttcataccct cggaggctgt tgaaacacac agcgaaacga aggggctgct
    21061 gtcaaactgt atctggttgt tcgttactat gcagttgtcc gttgaacaca cgtactcagc
    21121 actttggatg atctgaacaa atggcatttc aggagacccg gttgcgacaa aagaggtcct
    21181 caggataggg agctcagata ccagtgtggc ccaggaggct tgtatcgttt cttgcgagat
    21241 cttcccatgt aggtcgtagg aaaactcatt gaagaacaga ttgcctcggc tatttatcca
    21301 ggtggacaac atgtaaactt gcactgggag agcagggagc accctttcaa ctgattttga
    21361 gtcaatccca gactttgcta ggagtgctgt aatgtcgaca tcctccagag ggttctccaa
    21421 agtggttgtc tgtcgagaag cctcatctgg ctcacttctg ttgttttcaa gcgcaatatg
    21481 tctgatagat gcggccttaa ccatgtctct tacagaaaca agtatgccat gcctccgaag
    21541 gagggagctt gctttgatgg cgctgatcga gtccaaccca agatggtaga tcgtttgaga
    21601 gggcaaaatc atcgatcgtt ccacgccgga cacttcggct agaacatcaa caaccttaga
    21661 ttctctgcta gaccaagcgg gggtcttaag ttgggacgag taactctcag tctccacatg
    21721 ttggcctttt gctgttaggg caaagaaggg taaaccgcat acagaaacgg aagtgccatc
    21781 aggagtgaac tgaagcattt ctgcctttcc atcgctcata aggtgcagga ggacatggtc
    21841 tagctgatca gtgatcgcct ggatgttttc catgctaatg taacgctcat cggctgcgag
    21901 cctccagatc agcttgcctg agaccaattc catttcgata cacagtggat actccacttc
    21961 cgaggcagac ctcaccgatt tccagatagc atgatcactt ccatcactcc cgttcaagct
    22021 ggtgctggcc tgcatagtga atagagcatt gaagagagga ctgccgctac ggttgacaag
    22081 tgcttgggcc tttcgcagtg ggaagtgttg aaattcgttg atgttagtca agttttccca
    22141 catgtactgc agatattctg cggcagtgcc atgcaagatg gctctgacag gcacggtatt
    22201 cattgtcgga aaacgcagat cttgagtatc ctcgttatcc ctgcccgaga tgacgacgcc
    22261 caagattacg ttgagtgatt tgaccagagt cgccaggaca gctgcagaac aagcttgtcc
    22321 aagagtttgt gctgtaatat ggcgacgcat acagaactct ctaatctccc gtgacgatac
    22381 ccgggatggt gcttctgact tatggaccaa aggaatatgg ccgtaatggt gctcggtgtc
    22441 ttcgggtagc gtggttggtt gggcatcacg gaggtaatct gcccaaaacc catctgcatc
    22501 gtctgatgca ctggaaatga tcctggccag tgctggatga cacggttttt gagggccgta
    22561 ttgccgatag tacgcctcct gaacatcgcg gtggaacatg tcaagggacg ctccatcata
    22621 caaggcgtgc gcgattgaca agacgaggta ctgacgctct gctacctcga ccggagtaag
    22681 ctgcagaagc tccaagcgac cacctgagtt gagcgccctt tgacgtgtgc tttcaatggc
    22741 cagccccacg tcctttaggt cctcgagtaa tatcttctcc ttgaaagggt tgacgtcgtt
    22801 gaagataact tgacagtacg caaagttgag tgctggatcg tcgacttgaa cgaaacctgt
    22861 tcgcaagata ggacaattct tgataaccaa acgtatagcc gaccgcagag caaccaaatc
    22921 cacgctttct gaaatctcaa gcacatcgtg gttgaaatac ctagagaaat ctgaaaggac
    22981 catctcagct accattgagt cttgcagtgg tgttgggggt aagacatctt caatggcttg
    23041 aagctcatgg ccattgtctc ccaagtatct tcttagatga tcttggacag agaggagtct
    23101 ttcggctcca ggcaatgcat gaccattgac tgatctttct gtttcactgc aagctacgat
    23161 accccggata gatggctgct tcatgagttg actggtggta acattaactt cgatgcggcg
    23221 cagtcgggca acaagtctga tcgcatcgat actgtctagc ccaatttcca gaagcgtggt
    23281 atcttctgtg acatcatcgc atgggatgtc ggacagcgca gcgatctctc cttgtatttc
    23341 gcgagctttg ggagaccaca caaaatctcc catctgcgtg ttcgataacg ctgcacggat
    23401 ccctatgcca ttcgtatagg gtttagaagg tgggcgctgg atgttgtgcg gctgtggaag
    23461 ctcatcttca gactccattc cggccagcgt tcgacccagt gtttcaagca gactattcag
    23521 aagactatca tcggcaatat cccttcgcgc tgcgatagtg atatttagct tatggtgctt
    23581 cgtaacgaca ccctcaaaag caagtggaaa gtctgctgtg gatgttgagg tgacatctgt
    23641 ccagggggta ttgtctgtgt ctcttgaagg gccatcatca cggtcaaacg taaacagatt
    23701 gtcaaacaat ggttgaccgt tggaacacca cttctgcact tgtcgtaaag gtacgtgtgc
    23761 gaagtccaat gctttagcgt tgaatctgtg gatttcgtgg agcaaagatg tccaggtctc
    23821 aatcgaagta tgtctgagcc ggaaaggaat tgtgttgaaa agaggaccaa cgatgttttc
    23881 ggctccctgt agtagtagtg accggccaga gatcactata cccatggaag gccagattcc
    23941 aaagtgttgt ctcaacgtgg acagccacgc agcctgcacg atggtctgct gtgtcacgcc
    24001 aagagcaatt cgtttgcgtt ccaagtcagc tatgctgtag gatgtgaaaa cttgcgagtc
    24061 accagcccca gtcccaaggg cttttaggac aggttctaat gtgaatccac tgaacaaggc
    24121 cgtccaaaaa ggcttggaat ggctgtaatc gcataaaggc ccatgcggta gtgcttcgat
    24181 gaatggaggc cccatcggaa gctcaacttg gttatacgcg gcagagagct gttttatgat
    24241 caaatcaaag cttctcgcat cgtatatgcc atggaacact cgaactacca tcagattcat
    24301 accaccgtgc tgaatgcagt cgacctcgag agctatgctg agtttctcgt cgttggaccg
    24361 cacccacgaa tcgtaacgtt gctcaatgtg ctcttcgagt tctctttcct caaccgcagt
    24421 gtggtgccat tttatctgtt gtcctttgag agccacttgg atataactct cagtcgtctc
    24481 gaggaatgaa gttcgtaaga taggatggtg atcaaccaga ctttgccaag cctccttgag
    24541 ccgggcgatt gaggcgtctg gtgaaagttt gaatctgaat gagttatagt acgtacttcg
    24601 tccctctgac ttggccgacc taataagcat tccctcctgg agaggcgtgc aaggcgctat
    24661 gtactgcacc tccggcggcg tggtcttcag tgcacgacag gccataccaa ggtaccgatg
    24721 ataatatcct gatattttct ggttgatacg tagggcctcg ccttcgtcct ttgtcgccat
    24781 gtcgttcttc agaattgtgg ccaagtcgtt gaggcgtggg tgctgaagaa tcattgatgg
    24841 ggcaacacca agaaacccgg cagcgccaag tcgacgagcg agctctatta ccgttatcga
    24901 atctactcca agctcgaaaa tggtcgagaa agaagagata gaatgaatct caatattagt
    24961 gacatttgat ataacttcgg caagtttcgg ttctacttgg tggagtagag cacttccatt
    25021 gcccgacgag gatgcgatag ccctaagttg atctgctgaa agactattga aaatctgctt
    25081 aaggatacct gtttgagctt tgttgttcgc ggataacggg atgtatggaa cacagagcac
    25141 ataggtggga accatgtaac ctggcagctt agcacgacat gcatcctggg cctccgagga
    25201 gagcctgtgg ctttcgtggt caccaagtac ctcaagatta tgtgcacggt cgctgttcga
    25261 atcaataaca atgaatgaaa ccatcacatc cctgtcgtga ccctggtgct tggtgaccaa
    25321 ggtagccacg tccattatac gcgggacgcc ggactttatg gcatggttga cctcgccgat
    25381 ctcaagacgc tggccacgaa gtttgacttg gtcgtcagct cggccaagaa agtcaaaaca
    25441 cccgtcgtca aggactctga cgagatcgcc cgtacgataa acacgctcgt taaatctttc
    25501 cagtagggga aatcgttctt tgctgagatc ctcgcggttc aagtagcctt tgccgaccag
    25561 cttccccgaa acgcatagct ccccgatgcc gcctctcaac acagggacat ccgagccggg
    25621 ctgaaggaca taggacccga cgttggggaa ttgtctaccg atgtttgttg cccgtccatt
    25681 ttggggtacc ctgcaataca tcgtaacgcc gatagttgcc tcggtaggcc cataagcatt
    25741 gtaaatgacc cctttcgaac cccagacatc gagaacatct tgccggagct gctcaccacc
    25801 agtaatgaag acgcccctac ataggctagg tacttcgtct ggatgaacaa gacgggcgag
    25861 gctgggtgtc aagtctatgt gggtgatctc gagtttggaa attgtggcta ttaagtcact
    25921 caagatgaga tctcgtggtg ctgagatgac aggaatacca acggaccacg gccagtactg
    25981 ttccagaacc gaaacatcga aatggaaaga cgcaaattgt agccatcgtg aactttcgtc
    26041 ccagtggcca gcaaaaagtc cttgaaacgc gagtattgct tgaacagcat tatcatgtgt
    26101 gataaggcag cccttgggtg tgcccgttgt tccacttgtg tagagacagt agcaagtatc
    26161 gtctggctca atttgagtga ggtccagggt atctccggca tatatgctaa gatccgtggc
    26221 gctcacctcg aggacaggac aaggtgggtt gaaagtcaga tccgaggatg tcccttcttt
    26281 gatcataagc gccagtgcct gggagtcatg caggatgaac tcgtgccgag aagctggagc
    26341 acttggatca agtgcaacga acgcgcaacc cgctttgagg acaccaagaa ttgtgaaata
    26401 cgcttcgggg catttgtcga agcatgtggc aacgatgcca cctgctgtga ttccattcgc
    26461 aatcaacagc cgcgcgaccc gatttccaat ttgatctaaa tcttggtaag accagcgctg
    26521 gctatgaacg tctccggcaa tatcgtccac gaactctaac gccagagcat ccggagagtt
    26581 ggctgcagtg tgctccacaa actggtgtag gaatgccgct cgggtgggca attcactaca
    26641 cttcgctggc agtatagagt gaagttcagg gcatccagct actaggtcct ttgcctgact
    26701 atcaggtgct ttcaacaggt gaagaagcga tgcatcgaat tgtgccaaga gcaactcagc
    26761 ttgctcagta ggaagcaagt caatccggaa gtcgatactg aaatcaagac ttccagtcaa
    26821 ttcttcttcg acttcaatcg agattgggta gtctatggtc gctttttcgc tcacgacttt
    26881 ccatgggaag cggccatcag cgtcaagcgc cccttgctga tagaccaaaa tggtgtcaaa
    26941 tatcgaggtt tctgtgtagc cgatccattt ctgaattttc gtcaatggaa catgttcgta
    27001 tcgcctcaaa gttgcattaa aatccatcat ggactggaga agttgtcggt tcgtggcgtg
    27061 gttttgagcc acgatgggca gggttgtgat gcagggaatt agcgcctgtt ccaagtcatt
    27121 tgcggagcgc cctgatagga ctatgccaaa cgtaacagta tgctccccgt ggtaagacga
    27181 caggactctt gtccaagcag cttgaagagc agcttggacc gtaacaccta atgccattgc
    27241 actatctcgt agttgttgaa gtaaggcacc ggacttcctg gttactcggt ttctctcccg
    27301 cgaggagatg cgtaatggtg tcatggtcgg aaaggagttg acgacaatac caggcgatat
    27361 gtttttccag aattcgatgg cttccttgtc ttggcttgat acatgttcaa ggatagatga
    27421 tattgcagtt ttcatcggaa ctggggaccc aacttctaca tttgtgaaga gttggaacag
    27481 ctcaataagc agcctctgca atgagaatgc atcatacaaa gcatggtgca ttcccaagtg
    27541 catcgacttc gatccgctac tctctagcaa gacaacttcc cagggtggct tagtcaaatt
    27601 agacaatgcc tccacggtac atttggtctg ccacgtattg acgtcaaaag cttctgcttg
    27661 ctccacggtg agatgcttca cctgcgcaga tgctcgtggg tttctataca ccatcatact
    27721 gaatgcagca tctggatgag aaaccggcgc aaagccagtg cggagaatct gatggcggtc
    27781 tgcaagttgc acccacgcat ctttcaaacg ctggcaatcc aagttggagt caagtctcca
    27841 acttacgaag ttgaaatagc tattcccttc tgacagtatg aattgtgaga tcataccctg
    27901 ctgagtcggt gtgcaaggta ggacaagctc caggtcggac aataacgtcg actcgtccag
    27961 ttgtccggtg acagcctggt ggaatgcttc gaaatcgtag ctgggcctgg gattatgcaa
    28021 acctggagcc aagctcgtcg aacaggatac aatgccagcg catgtgggat tcatcagcac
    28081 ccctgccggc gtaatattaa ttccactttc tcgcagaaga ttggaaagtt gaaccgcgct
    28141 gatgctgtcc aagccaagcc ggtgaattga agtatgtttt ccgatcccga ttataggaac
    28201 agcggctagc gtgccgatga gggtacgaac ttgtgtttct ttctcgctcc acggttcgct
    28261 caaagcatct tgactggcat tgttttcgcc tattgaggtt gatctgcgag gtttgaggga
    28321 atttatagcc tggatatgtg agtgcaaacc attgggcaaa atccattcaa gactagcatg
    28381 cgaggccgga tattgaagac agaattgtaa cgcatgagaa aagacctcac tgaggagatt
    28441 gcacatagcg gtagaaatgg aatcactgta tttcattagt catcgagaga tagaaggcaa
    28501 tcacgttact tttcacttac gggtttcgat ggatgttgat cgtcagctta tcgttttccg
    28561 ccgacggaat tgcttcgcag accacaggga ccttgccagc tattatcagc ctacctgtca
    28621 aagggtaaaa gttgagttgg acttacatcc atggtgccat gatcttgctc aagaatccag
    28681 atgtccttat tcaatgactg cgctggtggt tgcaacagga gcagtgtatc aaacaaactg
    28741 gtgtcgccca attgatgcat cagagactga atcctccgca gtggcgtaaa ctgaaatggt
    28801 aacatagttg cgctgaggct ttgacatctt ctcatgagtt cccggttcga gttgacgtca
    28861 gatatcctga ttctgattgg gatcgtgtta aaacaaggag cgaccagcct ttcgacatca
    28921 tccactggga tggatctccc gttgtagaca ttcccaaaac agacgtcagg tgttcctgag
    28981 acggttgcca gggtttccgc ccacgctgcc tgacataatg acaatagaga caccccaatt
    29041 tcacgcaatc gtgtctcaat tgaggataag gtaagatcga aactgttagg ggttgaagac
    29101 gagaatccat ttgcaccgtt ggcgtgaatt gaaacgtctt ggggtataca actcagctgg
    29161 aatccatcta gatgctccat ccagaattca tcggtgttgt ctgatgttga aagagattct
    29221 tgaagaaatg gtttcaaaca aggagccggg agaagtttct gccctaccgc gagatcctcg
    29281 atttcagata gcaggatgct cacagccatt ccgtcgtata atgcatgatg acatacaaaa
    29341 gagatgtagt tgtcaccagt agaagtactg atgatagcca gatccagagg cggttctagc
    29401 gtgttcacgg caccaggcaa ggaatccaaa tggcgcaaag cacattcatc caaatctgta
    29461 gttgaaagtc gtctccaacg gaagggctgt ctcggaagta ctgcttgtac gaatgggtat
    29521 agaatgtgat ttgtagacat gaagcaggtc cgaagtatct cgtggcggag acgcatgtga
    29581 tcccagtggg ccatgatatc gtcgggggct atgtgaagac ggaataacat ctgattacga
    29641 taagctggcc catctccagt cgtcatagag gatgcaagca tagctgactg caagggtgta
    29701 catggtagca tggtttcagc gttctttccc tgtttagcta gctgtgcttg cagaatctcg
    29761 gccaaatcgg ctggtagcag atccgattga cggcccctct tattgctttg agtctgagat
    29821 tcggcgacag aactagcaag gcggctgaca ctaggattct gaagaatctg tgacaaaggt
    29881 atgcgccggt ggaacttttc ttgaagcttc ctggataggg gcatcgccga tatcgaatcc
    29941 aagccgagcg tagtaaacga agaccagcgg cccaccaagc ttctgcttac cctgagtacc
    30001 gcaactaggg catctgcgat catcttttcc gcatcgctcc actccgtcga tgcatcttca
    30061 ggttgcgtta acatactgca ttggtcaagt gtctcttgtg atagggctga ggtagagcat
    30121 cgcagttgct cgccatccgt tttgcctgag gaggtcatag gtaagcatga tatagggaaa
    30181 acaagcgatg ggatcatata gcttggcaag gactcctcga gcttttcacc tatcatcctc
    30241 atttcatctt tcctcgacgt ggccaaggga aggaactcga atgtatgact accctcctgg
    30301 gcaggaacgt aaaatagaac aagttgttga gactttgcat tctgatggtt cagcaccaca
    30361 cacgagcagg ccttggccac ccctgtctcc atagccagcg actgtatctc gtgaagctca
    30421 atacgttggc ctctgagctt tacttgagag tccaatcgtc ccaggattat aagtgaccta
    30481 tccggtagca tacggccgag gtcgccggaa cggtatatgc gcccaaactt gggatggtcg
    30541 aaaaacttgg agcttgtcag ttcaggcata ttcaagtacc cagatgcgac ttgatctcct
    30601 ccaaaacaga gttcgccgag acatcctatt ggcacaaggg catctgagtt agggtacaga
    30661 acgaaagacg atgtattttc gaaggaccat cctaaatact gagacgaatc gccgggagag
    30721 acttttctca ctgtgcaaat gtttgtcgtc tcagagggac cataccctag ttgacttagc
    30781 caagacagac gcatagaggg acttgaattg agcttgtaga aacacacctt ggtaaaggaa
    30841 cgacgcccac ctattgagca cctcatcggt catgggttcg ccagaagtga ccaggaaagt
    30901 cacgagtggt acgttcctcg ggtccaacaa cgatgccacg gtgactgtca tgctgaggtg
    30961 cgtaatccgg tgttgccgga tgaaaccttc tagattgtcg aagagtgtat cattcgtagc
    31021 gccgcagaga gtcatgccag ttatccaggc gaagaagatc tcaaaaacgg agacatcaaa
    31081 agcctgtgag caggcttgaa gcattcttga tctttggtcg tatgggtaga tacgagacag
    31141 gacttcaatg ttacttaaca tattcttgtt tgtgacagca actcccttgg gtgctcctgt
    31201 tgtgccactc gtaaatatga cataggctgt ctgacttgag tcccgaggaa catcaacgtt
    31261 cgaagtacca aagcatttca attcgtcgac gttgacattg atgataccgc atggcagcgg
    31321 tagtgatttc cattgtatat tatggtcagt gatgcatagc tgaggctgcg cctgctcgaa
    31381 gatcagccgt actctgtttg cgggtgttgt tgggagaagt ggtaggtagg cgcaaccagt
    31441 tttcagaatg cccaatatcc cacagtatag cgtgggtgac ttttccatga taatcgcaac
    31501 aataccgcca ggagtaactc cggatgccat caggtatcgg gctatttggt tggaagtctt
    31561 gttcagttgc tcgtacgtta ttgactcgca acctttagca gctgttgttg aatgaacgaa
    31621 agacagggcc attgcctgtg gttgccgttc tgctgttatc tcaacagctt cagcaagact
    31681 ggagcacgtt tcaaccgatc ttagccctga tgtatatgat gatagattga ggttgtcgaa
    31741 tgcgtgccgt aaagaagcta ttggcaaggt taaattttga gcaaaagtcc gacttagagc
    31801 ttcaaaatgt gttgcaaacg tcttaacttg gcattcggag taagcatcag agtgccatgt
    31861 ccattggcag ttgaaattgt ccccgcgtgg ctcgatttca agtagtagct tggtctcaag
    31921 attgtcttta tgggatactt cgctgacggc tcgtgccctc gcccgtcgac tggacagtgt
    31981 ttcttggtag accagtaaga tgtcgaagag cttactgtta ggtgtcatcc cggcagctcg
    32041 tttgatctcc gcaaggctaa gagaagccag attcatgacg tgacgatttg tggtatggat
    32101 gctgtgaacg acatcgtgga cagtgcttga ttcggcaaga ttcaccctga ttggaaatgt
    32161 actcagacac ggacccatga ctcgctcgat gcccgagacg ggtgatgttc gcccagagaa
    32221 aacagtgcca gtggagacat cctcgatgcc gttgatggcg gcccaaagcc aggagatgca
    32281 tccttgaaat atcgcttgag ggctcacccc tgactcaagg gctaatgtcc tcacaacttg
    32341 agggcgtata ctcagggtaa aagacgcagt gagaatttgg ggggtcggta ctgatgttgt
    32401 cctaaagttt ggcaacagac ttcctgagaa tcctcgaaga aaatctgccc aaaattcgtt
    32461 ggatgcagcc ttgccgacgt cgctggtagc tctggaaact gacgaggcga tttcggaaaa
    32521 ttggggtctt tggggaagat tacctcctcg tgccaaagaa gataaatcat cgaggatcaa
    32581 atcaaatgtc cagccatcat acactgcatg atgaatcgtt attcgagcgg tccgtgtatc
    32641 actcttcatt tcgacctgga gagggtgctc gaggaatgat tcaatgttca tgaaagcttc
    32701 ctgggaaaat tcatcgacgg tcacaatctg cgacgtggaa agctgtttcc atatgacttg
    32761 aaccagatcg gtacccagat gaatgaagcc cgagcgaagg atttcgtttc gatgggccag
    32821 ttggaaaaac caagacctca cttcttcgtg cgtaatagtc tgcgcaaact gaacctccat
    32881 agtgttcaca tatagtcttt gatctttcag ggtttctgca agcatcgcgg attgaagagc
    32941 tgtaggctcc gtgaaccgtt cgatgctatc ggccttcaga gcgtgcgccg ggttaccctg
    33001 caaagtagtg aacagatttg gctggtcagc ttcgtggggc tgatcgatgc tcagcatcgc
    33061 ttgcgttctg ttcgctcccc tggacttgat gcgatctagc aattcagaca ccgtagcagc
    33121 tgccaaaaca tccaaggcgc tgactgaaaa gtttttctgc ttcagctgcg ccgccacttg
    33181 aatggccgag agcgagtcaa gcccgactga atgtaatctg gtagacttgc gtattgatac
    33241 tgccagcacg tcatggagag cttcacataa cgccttctca gtctcatcaa cgttttccat
    33301 gggcggttcc gtcatatcag attggaggtt gatgtagtct tgctttaatc tgacgcggtc
    33361 gattttccct gatggtaacc ttggaaacga attcgtgatt atgaagtccg cgggtaccat
    33421 gaaagatggt agccaatcct tgcaggtttt cgcgacccgg tctttcattc cgtcaacatt
    33481 ctcaaccgct gcaaaggcga tcaagacgtt ggttaaaacg catacgaagg cactatggca
    33541 accaggagtg cgtaggacgg catgttcaat ctctcccagc tccagtcgct ggccgttcag
    33601 cttgatctgg ccctcagcaa ctcggccgaa acattcgatg gttccatctg cggttattct
    33661 ggccttatct ccagtcttat agactcttcc gtattccgta tcaatgaaag cagccgccgt
    33721 ctgatctggt ctgttcaggt aaccgtccgc tagttgatgc ccaccaacaa ctagctcacc
    33781 tatttcacca atagggacca aatcgaaatg tttctctttt ccttcatcgt cctggattcc
    33841 gatgacaaat gcagagacgg tttccaatgg aacaccaata catcttggcg atgtttcctt
    33901 tccgaatgct gtttgtagtg tactaagaca tcgagtgagt agtatgtcta taagttcatg
    33961 ctgtcgaata cttaccagtg aattgccgcc tccgttgggc cgtacatccc ccaaaggata
    34021 cttggcatct ccttctttcc gccaaattcg cttaccaccg gcaaagtcaa catctcacct
    34081 atcgttagga gaagtctcaa atggggagca ttttctctag tcctgagtag actaccagca
    34141 acagacggcg tcaattcaca ggcatctact tccatcttcc ccaggacacc agggaggtca
    34201 gccaacaaat cggctctgct gcaacatatt aaggtactgc ctctaaacag gggaaagaat
    34261 atctcgaaca ccgagacatc gaaggttggg gctgcgaact gaagaaagcg tgaaaattcc
    34321 ggaatgtgag catcgtgtgc cagtaaactc tgagttacag caagatgaga gacccctacg
    34381 cccttgggag ttcctgtgga gccagaggta tacatcacat atgccaggtc ctgtccatgg
    34441 ggcgtccgga agttgctcga tgacgggctt tccttgactt tcaccgtcac ggtggcatgg
    34501 tcatcatcga tggtcagtat ccttaagcct ggatccgtag ttgagatttt gtctttcagt
    34561 tcgggcgtgg ccaagacgag gtgggcactg atgtcaccaa ggataaactt gattcgctcg
    34621 actggggcgt caaggttcag tgcgcagaat gcggctccag atttgaggat cgcaaccatg
    34681 gcaatgtaga gttgagggct ttgaggtatc ataaggggaa taacgagacg tcgtccaggg
    34741 attttcgtct cgagcgtcgc cagttcgcgg gaaatgcgtc gcgaaagttg gtctgataat
    34801 atcccgaatt cttcgtacga gtacgcaact cgttctccct tggtgtcgac ataatcgata
    34861 gccgggccgt ttttgacgct cgatcgacag atgagttcat gtagtagcgt tgggccaggg
    34921 agcgtcctgg ggttcgggtt gataatggag agtccctccg cctgtgacag ttgtcccatg
    34981 ttggacagct ggaatccagg gtggtctggg gtgcttccag cttggcgact cggtggcacg
    35041 ccaataattg tgataatctg caatgagaac tggcgtgtga attcatggag tagacccgta
    35101 gaggctcccc aggcaattcg taatccggca aatatgattg ggtggctccg ggcatatcac
    35161 ctatataggc aatcacgctt gtgagcttga ggctgatacc tgcgccgtca gtccaaccgt
    35221 ttgggcctgt cgtgctcgtc caatcaactt agacgtgata tggaaggctc caggaaacag
    35281 tgcagtggtg gtgttattca ctccttgctg atgcttgtaa ccgttggacg tgcagcttcg
    35341 ggtgcggcgc gggctgccga gatatgcagt gccctgcaag tcgagttgag gatagctcgg
    35401 atgcagagcg agcagttgag cacttgggta tacttcaact cgggggttgt aattgatgac
    35461 agtctaagca ggcagccagg aacatgatta tctgtacgtc gcacgtcgca agttcgaagt
    35521 cgcatagcac cgggataagc cacttgaatt aagcccacca gagtgccaac acgaacacca
    35581 atgctaagct gttgtctgcc aatgagctgc ttccgtgcag cagacacaag tgccctcaat
    35641 ctggatacct tagtgtgggt gctgggtaga accttatcct gcaagcctgc agcacacgag
    35701 gcacctccga tgccactgca agacatcgtt gatattcttc tgcctgaggt acagtagcgc
    35761 ctcgtcgggc acactgaggc cgcgtgtgac aggctggttg gcgcaaccaa tgtgcgcctt
    35821 tttccgtggt gggttctcca ttgcacatgc caaacgggcc tacctcagac ttcgggtcgc
    35881 cgttacgcag taacgtgggc gggattgctt gctgtttacg tcattgattc agtaagatgt
    35941 gggttggcag cgcgtgggga gcaccgcgag gccgagagcc accggagacg aagaagcgac
    36001 acgctttgtg gccagcctga cttagagcaa tgcgccttta tgcatgtatc agtgccagaa
    36061 catcttgctt tcctggcctg ccggtcttga atctggcacc tgtcgctcga ggtgggttgc
    36121 atttgctggg cccattcgag ctggtcgttc atcatcagac ggcacgcgca cttttggata
    36181 tcaccacgcc agagtccaga caggcacata cgaatcccga gccgactttt gtaactccga
    36241 ccccgaaaag agcgaatttc tgcccacgcc gccgagatcc atctggccca gactaggtat
    36301 gtaggagggc atgcgctgga ggtactaaat cgcttggagc ccatcacgac aatgaccggt
    36361 gcggggatca tcagcgacaa gtcggacccg ccctggagtt gcacccatgg gcacctcgga
    36421 gctctttgcc attcaccgtg ttctgtcccc attgtgagag ccatgcccct gcattctctg
    36481 ccgatgagct gaagactgtt gcgagtctga acccaggaga agaagcctcg tacgtttttc
    36541 tggccgtaga ccgcggtgag gaggagttcg accttcccgt ttccgaaacg cttcacgatc
    36601 ttgcgggcaa gcggggctcc gatctcctcc aggaccccgg catgccaagg cggtcggtag
    36661 cctggattcg accagataat cttatctgat catcagataa aattctgcat ccaatcgccc
    36721 tgcttattaa tgtggatcgc atcgtcagat gctccaggtt cttgacataa gaggcccatt
    36781 gctagcggct tcttctgcct ttctcacgtt cagtgaaaaa ttttctcccc catcggtgca
    36841 ggatgcagaa tcccattcct gaggcgtccc gggtacgccc gatatgtagg tacacgactc
    36901 tccatgctcc catttcaatc tatgggttga gtgttaccag accgaagcaa catgccagaa
    36961 gatatcaaat tcggagcttg atacattggt actcgggtcg tctagcccat cttggatctc
    37021 caaacattcg ggtcccaggt tcccagggtc gttcttgctg tgctgtgccc tggtcctact
    37081 gcagactcgt tggccaagcc cgtaaacccc tgagcaactg tacgagggtc ctgcagggac
    37141 agaattagaa agctatgggc aaagttgcgt ctcggcaaac taggctgacg tcggtggact
    37201 catagctttc tcgtcacttc tgtgtaatag caccggacta aaagtctcaa tgttgtccgc
    37261 cagtcatcac aaagccttgc ctgtaggagc gttcgggcct attcgttgtc aagttggctt
    37321 ccttgttctc cggtatcaag ttgccgtctc gctgtcagta agcatgggca taactgtata
    37381 catctggcac cgagaatttg tgatacgagt ctgacccaaa cctacgccac ctggaactcg
    37441 atggcgccca gggaatagtg catctcggag aactctattc acaagcaagg gatgcatgac
    37501 actagctctc caagcgagaa tgtgtcggcc gtggccccaa gaccgtgaac tctttgtggc
    37561 agtgtgcgct ttgcagcctg ccctgacctt acctgcccag cttaatcgct aatatccggc
    37621 taaggtgaag ctattaccta cctgctatgc attgcgatgg aggccaggca cgtaaacccg
    37681 aggcgtcaag cggcaattgg gtaaatcctt ggtcctaaat atcgcaaaaa ccaaggattg
    37741 gccggttgtc caagcaaaag atggcaagct ccaaggagca catgccgtta gcctaatgct
    37801 gctaatgcag atcaatctta tcagattcat cagataacgc cgatgtcgct aagaatgggg
    37861 acccccaaac cccacttgat gcgtttctcc tgcatggaag caaaggcacc atcccatctc
    37921 attgccacat cagccggccg acgagcgaaa gctggcaaat acttcttcgg ggcttcggtt
    37981 agcgaccaaa accgagcttg gctaccgacg aaagagactg actggcgctt gtacccgtca
    38041 agaaaccatg atgcagctaa gaggaggcgg aaactctcac caagttcaca ccaagtaccg
    38101 caaggtcgga cgcacgctaa ttcctcgacc accgttcagg cgggttgccc gttcaggcct
    38161 gcccgcagcc gtggttgatt ggttgattca ttgttctgcc ggctctaccc aagctgccat
    38221 ctgtcccagt cggccgaggt agcgatacat ttgctatact tacttgctcc tgtgttcacc
    38281 atgccgcgct atcactctga gacaagcgtt actttcggcc cagcttcact gaagatgctt
    38341 cccacgctat gcagggttcc actggccctt ggacggggtg aagcagtcgc tgggtcgtgt
    38401 tatggcacgt ttcctaaatt gaagacgggt cctcatgaag ggtgccatgt ctagtgggac
    38461 aaccttgaac ccaacgtatg cacggccgtg accttattta tgggtggccg tgtcctggtg
    38521 tattcaaaag tgacgactct cctccttcac tgcctgagac ttcatctggc agagggacaa
    38581 ctggccctcc ttaaagctct cttgcctttt tcacactcca tcttacgctg atatccacct
    38641 gcggacctag aaggtaaacg tcaccagtac cgcaatatcc tcgttagtgg gcctacacca
    38701 gtttgctcta tttgccacgc gcatgaccgg gcgagtcgaa gtacaacatg caacctcata
    38761 gccttgtcgg cagccacatt gacggccccc ccgcaaaagc cgttcagcaa tcgcacctgc
    38821 gagcgacgcc tgcggaagaa gtctacgacc ttgtgtgtgt aggatttggc cccgcaagtc
    38881 ttgcgatcgc tgttgctctt catgatgcga ttgagaacgg caaattgtcc aagtcgcggg
    38941 caccaaaggt cctgttcctg gagaagcaac cacagttcgc ctggcatgcg ggtatgcttt
    39001 tgccgggggc caaaatgcaa atatccttca tcaaggacat ggcaacgttg cgcgaccctc
    39061 gatcccactt cacctttttg aatttccttc accagcgaaa tcgcctgatt gatttcacca
    39121 acttgagcac attccttccg gccaggtcag aatatgagga atacctgcgg tggtgcgcga
    39181 accatttcgg agatgttatc cactacgggc aagaggctgt cgcagtgtca ccggttccta
    39241 caactcaagg cggaaatccg gtgtcgcaat tcaccgtcac gtcaaggaat atcaagacta
    39301 gcggcctatc caaattccga gcaaagaacg tcttgcttgc aatcggtggc caaccaagca
    39361 ttcccaagtc gctgcctgca aaccatcccc gcgtaataca ctcatctcag tatgcgcatt
    39421 tggtgcccaa gatactgagc aagcgagatg cttcctaccg cgtcgcagtc atcggtggtg
    39481 ggcagagtgc tgctgaaatc ttcaacaacg ttcaaacgtt atatcccaac tcgcgcacgt
    39541 acctggtcat gagaggtgaa ttcttgaaac caagtgacga ttctcctttg taagtacata
    39601 accatgaagg gcgttattat cgggtaaatg gtttgctaac gggtgactag tgtcaactca
    39661 atcttcaacc catcttttgt ggattcttta taccctagat caacggctta taggaaagcc
    39721 ctgattgctg atgctcgtgc tacaaattac ggcgttgtac gactagagct tattgagcat
    39781 ttgtatgagc gcatgtatga gcaacgtcgt gagcttggta ccgacgagcg caagtggccg
    39841 catcgtatcc tcggagccac tgacattgtt ggagccgaat cggagggaga gaaactccgc
    39901 ctgcgggtgc gttctctgcg tgacgctgcc aacaaggata ctgtcaacgt cgtctccgag
    39961 acagctgagg acaccctgga ggtggatctc atcatcgccg caaccggcta tcagaggaag
    40021 gcccatttga ctatgatgga cgatggaatt gccagcctgc tccccaagca agcgagtgat
    40081 tctagcagcg ggccagctgc cgatgaggtg cagcttgata tcaagaccaa gcgatcgggc
    40141 gttgagcaga gaaatgtgaa ggtttctcgt gattacagcg tgcagtttgc atctgggaaa
    40201 gtcgcaccgg gttcaggcat ttggctgcaa ggctgtaatg agggcactca cggcgtaagc
    40261 atgcatacca acctcaattg atgatcatta actaacctgt taacagttga gcgataccct
    40321 gctgtctgtg ttggccaacc gttctgacga gatcgtcgac tcggtcttct gtgctggccc
    40381 tcagaagaag ctgtccaagt tgtagattgt gtgcaaaagt atacgcatag tggcatggcg
    40441 gtgaaaaatt accctggata gcatattggt gatattataa aagcattttt gtttagatta
    40501 tagcactact catcgttgaa gctgtaatgc ttcgctcata ctaagtgcat tcagctatga
    40561 tcactgtctt gtggcatcgg gacacggtaa tagaaagagc acaaatacat actagattca
    40621 atccactctt gtgtaataaa atgcgttcaa caatacgatc ccacgatatt cgagagcttt
    40681 ccttgccgca aaggagatga attcaaaacc ggagccattg tagtattgaa tgacttaccg
    40741 gtaggtcaat agccatgcat acggttaact gtcactacgc ataccgggac caagcgctgt
    40801 attcgtaatc tgcgcctaag aacagcatca gaatactcgg agatacgacc aacattctga
    40861 tagccagagc ccggttgggt attgtaatat tgacccgctg actggcttcg ttaatatggc
    40921 attatcttcg gattcttgaa cgataaactc atagtcccag ctggactgac cctgaggtat
    40981 ttcaagagga tcggccagac tgcaaagaag tgaagtctca ggcactgggg tgcggaaaac
    41041 attatgtagc ggagatgtgg tctaagtatc ttctatgcat acttctgatt tggcttacct
    41101 ttgtccagta ttgctaaata tggccgcgag gtcttcatat aaaaacagca aagcgtatgt
    41161 ccagtgggta tgatacaatt gccagttgaa acctacaaat tccagacaat cgtcattatg
    41221 aggtcgtagc ttccgataga gcgagcaacc gttcacatgc gttgtcttca aggtgtcaag
    41281 tacagtgcat tggtctagat ttgtccgaag agatttgttg ctaactccga ggctccaatg
    41341 gtcatggcag tttgactcgt gtagtttcat ttgtcgagcc ggttcattcg tcagaactgc
    41401 ataaatctgg ggttggtggc tacttgaaat aagacactga aacgttccta ctagtctttg
    41461 cgaatgatga aagccacacc aggctgacca tttttaacgc aattcatgtt tggacaccat
    41521 tttccgtttt tgtccatgga aaactatgta gtaaactttc gataataata agaaagaagg
    41581 cagttgctga tcaagactag cctactaata tgttttcgca tcgcccattg tcatagcgtg
    41641 attatcgtcc gatatatcta gtcggaacca ttggcttcac acgcgataca ataaaaatcg
    41701 acactcatcc aggccgatat caaggctgaa aactgtatct tgacaccaga ggataaaacc
    41761 tcgcgcttcc tgtgatatgc ctacaacata gcctggggta agccgagtaa atatccagtg
    41821 gtcagattca taccatattc agtattattg gaaaattgaa ttgaggcgct accaaatgtc
    41881 gccaagttaa catgggcaca tagctacccg ttggcgacag aagtacgaca ggatattcgc
    41941 tcccctgttc aatgaagacg cttgaacgta agcatgacaa agcctcgatg atcgatattc
    42001 aaaaccgagc atggcgctca atcgttggtt taggtcgtat ttgtgtgctt agtgtatgtg
    42061 tgatgggctg caggttcttg cgctagaatc cgttcggtac gcgaatagcg gtgcatagtg
    42121 cctgcaaaga tttgaacgaa tactacgttg atccctagtc ttggtggcta tactgcccca
    42181 actaattcct gcatgttgtt caaaacggcc aggtccagag tcccccatca gcaatgtgca
    42241 tgaaagctga attctgtccc cagaggcccg gacatatgta ggcacaaggc acatgtgctg
    42301 gcgtaacatc cgagcccgct cccctgtccc aaccactctg tcgcttctag gtaaccgagc
    42361 cttgtcccaa gaacgtagcg cgggacgtaa ttttggccaa agacagaggg cttcctaatt
    42421 cgacccgggc tgccggtctg ctttgtccta cgggcatttc cccaaaggaa aagaaagtac
    42481 ggtaaaattg ccaagtcagc tatttttagg ctgtgggctc gctgcgattg ggcgggctac
    42541 accgtcgatg ggcagactat cgagataggc atcgctaccc cggtcagcgg aaattaattg
    42601 gcatgtgggg agtctagatc tgggttcgtg gactcacagt ccttggaatg cccagcttgg
    42661 tatctcttgg gagggccaac tggttgaata gaaaaatcat gaagatcgtt tactctttcg
    42721 agttcccaat ttgcccattc tacttcacac gacatcgcta tagtgtggca gctggtattt
    42781 ctgcgccttt tcttgtttta gtgctcgcgc aggctgttct gcacctgaat actctgtcaa
    42841 gtcaattgac cgcctgtatt tgagtggaag ccccagcgcg ccccgtaatc atgagggacc
    42901 tgataccaac ttgggcctgc ggcctcctct cgcttcaggc caccttttcg acagcactct
    42961 ccttaggccc tcgctctgtc gcatcgagca gcttggctca aatcacctca tccacgaatg
    43021 gctatacaga actagaaagc ggcgtcagga tatacgggac ttggacgagc aatgcagaga
    43081 caacaaccac caccaccatc aagcgccaga gcaacccaag tgcagccgcc gctgggtggt
    43141 gcggcgctag caacatcttc aatgagggtt ccaacaactc cccgctcata agcgactgcc
    43201 aggtgattat ggatcaggtg tacagtcttg cccaggccaa caatgcctat ttcggcaggt
    43261 cggagtgcaa ccccgatagc aagggccagt tcacctgcta tttcccggtg gtctcgtacg
    43321 gaacttgcat gttcggcgcg agtaccatag acagcggcac cagcatcgct gtgcggatag
    43381 ggtggcagga cgttggcgac ctcatcaagg acagcatctc gcaatgcgga aacaagccgt
    43441 cttctggaaa agtcggcacg tcaggtgaga tgtcctgtcc tgaggagatt aatgcggcga
    43501 caagttatgc gacgggctgg ggactgtatc attcatgatt gatcagtgtc tgcaaacgac
    43561 gctggactcc tgattgcttc cgtgccgatc cattacgttg tcaagactgg gaactcgcaa
    43621 tctgcgagca ggtacacgca ctggctgatg tctgttggaa taatgttgaa ttacgtacgc
    43681 caaaagagag agatgtcggg gtgaggacgt ctggaagcaa aatttctttc ggatagaaga
    43741 tggtcaaact caggttttca atgtatatat ttgatcttca tgtaaattat accttctcca
    43801 cggcgatcct atgcagagcc tggtttcatt gcagtttaat atgcgcgtga cttgaactgt
    43861 ctcgttgaat gtgactcgtt atgaggtcca ctcactgatg atccaggaga gcgtctcgag
    43921 ccgctttaga tgctttggca tcgatcttac caccctcagc accccctcta ccgttccaca
    43981 ttgctctcga aggatcccaa tggccttctt caggtctctt cctgtaccat gtaactgctc
    44041 atcgcataca atctttaggc tcgtttgcgc taaggatgct gcgcaccata aaaggagcat
    44101 tttgacgcct gggtcgccac cgaaagcacc gcagccccag aaaggactga ttacattgtg
    44161 gtatcggccg gagtagaacg aaaggtaggc cttgcgtaac tccctgtcga tacactcagg
    44221 tctgagatcc ggcaagccgt cttcgtccga cgccaagtca agctccagcg cgtccatgaa
    44281 gagcattacc ctctcctgcc atatactagc gtctagttgc ctaggcagga tatctccgat
    44341 ccgcaagtct cgacgttgtc ccactacatt cagtattgcg ctcgcccctt tcacaaccag
    44401 aatctgatcg tcttccagcg gaggagtgaa cagaacagca ggacaggctt caggtgtgac
    44461 accgacatga atctcttctt gggttgccga ttgaccgaaa ccgatgaact tattagccga
    44521 aacaacagca gcgccatcag gtagaccaag agagtcagga gttgtgtcgt agttatccac
    44581 cagtgccacc tccacaggac acaacctgca gtcaagtcgc ggcagctcca acgaagctcc
    44641 tgcatggagg tgataggaga cttcccagtt ctcgctcaaa gatagagata ggactatgtc
    44701 atctcgaagt gtcttgaaat actccattat cgacgtcagg tagatcctgc aggcctgtgg
    44761 gtgtctttgg tgattgctgt accatatact gaaatcgtag cattcatctc gccactgagg
    44821 ctggggtagc gtgcacagga attggtgcgc aacaagacaa gaaacttgtt tcttcgtcag
    44881 agacaagtgt tgcgtggata ctcccctttg gagaagtggc aagcgacctt gcgggaacag
    44941 gagcggcatc tccagagctg cctcgacgat tgacggccaa cattctccaa agaacacctc
    45001 atgatgagaa gaaaggaagt ccctgaggag cccgaaatct cctgcaggtc cagagctttg
    45061 cctcagtaag actgctattg tatccagcaa ctcgatcaac tgagttggga ttgacaccgg
    45121 atttttcaac aaggtctcca agatcaccca gaatggtacg agtccgtcca cgtcctctag
    45181 ccccgtagac tctgtaatta tgctgaagcg gtctaggcac ctgtaagaag cggaagatgg
    45241 gagcgtataa gttgccattg gttccgttgc gtgagcagcg tgaagtgcaa gttaccagac
    45301 gcacaatgct tctacgaaca tggtggaagg gtgtatcttc cgccagttag cgtctgtggg
    45361 catgtaggct tagcggcaat gagtcatgcc gacccgttag acccgtttca cgcatcactt
    45421 aaacagcttc aactgagtgc caagtgtgga cgtacagaaa caactaccac taaagtgaac
    45481 ctgtattcga acagttctaa ctcagtatcg acatgagctc gagcttcaag cctacttgtg
    45541 ttagcttaag taggagacca aaatagagtg ttagtagctt tatatagctg taaagtgtgg
    45601 gattaaagat tctgaaaata actatgggaa ctatcaataa atatgatatg gtttcatcca
    45661 tgaaacaggg aatacattca tgcagaagta ggcagactgt gctgtgtcgc gtgaacatgg
    45721 ctctgattgt tcaccgtgat caccgccaat gagattcttt actgcaaagc tgcatttata
    45781 caaaacaaaa acggacctta ccataatact tgtagcgatt ttcaggatga tgagaaatgg
    45841 tgtatcacat gctagcatgc ttaacttggc tcggacttat attgggcctt gatcaagcct
    45901 ctagccatct tatgtaatag acgcaacttt taacgtcata tctgtaaatt cacccaaaat
    45961 tctgttgatc aagtcatatg aatcatgctg tacatgtgaa actatgctaa tatcatatcc
    46021 cggaacatgt aggccggaac catttcactg ccgaagttct cagtaacaga gctcttctat
    46081 actgaacgag ccaagagatc tggcacttca cgtacaaaga gaagaataat gctgaaaaat
    46141 aatatgatat cccgagtctg ggcatgcttt tgaaatctcg gatcctagca aggcgatgct
    46201 tgcgtcatat gcttattgaa cctacagtgt tggctggcca gcaatgacca cggtgtcaag
    46261 tacgcgtccg actgccaaga aatctcctat tattggctaa gtctcgagac gttgacgtga
    46321 gaaatgatga cccgggtgta ctattcggag ggtaagctga ctggcggcga aggaaggtcc
    46381 tacgccacaa cggcagtcgg agcttgacga atcgtattag gtagttcaat atgtaaagac
    46441 aatgccttga agaattatgt aaagatatac ctgaattgtc atctgacttg caacttgtta
    46501 ttccttcaat cacctcagat ccgaaataaa aatggcgatc atgctaccga gtgactataa
    46561 aatgcgccaa gactcccagt actcgggtta agccataaac acacaacctg actttattta
    46621 tctcgaattg aacctgccag caacgactaa cagccttcaa gatgaagttc gttattacta
    46681 ccatttttac ttttgttgcc ttcgccgtgg cagctcccgg ccagcttgac ggcagagaca
    46741 gtgatgtacg tatctacctc cccatagaca gatcatcttg atgacacggt cgctgatgcg
    46801 tgtaatagtt cgtctgccat ccttccggag agtcatgtgg agatgcttca ccgttcattt
    46861 gctgccctca cctaagatgt aacgatgaga acgtctgtgt ccctatcctt gactgagtag
    46921 tcgttttggg tcttgcaaga gagtgagcca gcatggcaag acgacagggg aggcatgata
    46981 gtggagttga ctcgctcgta atttccaaag aagtttcatc ggtctataag atatgttaca
    47041 caccacaccc gggttcgatt cggatttatg catgcgtgaa tggtgtggag gtgaatgaat
    47101 ctccttaagc aggtacctcc catgtcgacc tgaggacggc gcaggctatc gatgatcccc
    47161 tatcacctgt gaccaattcc taaggaatgt cgttgcgccc atctctagcc agggcaattg
    47221 cattgtgacc ctcggggtct tagaaagccc cgagagattg gtaaatagta gtgccacgtt
    47281 gagagctgtc acatatgact aggtgaagtt cgaaaaagag cttgcccgac tcgagcagta
    47341 ttggtgtatc aaccaaagtt tacgaaagcc tattgccggc gatctgcccc tagtcctgag
    47401 gactgtttgt atatacatac gcgcatcaac gcgtgccacg aagcacgggg acgaatgtgc
    47461 accacaggaa ctggatgtga ccgacttctt ggaaacttca atggtacgat agctcgcatg
    47521 cagactgccg gcatgcgggg tcataatcgt tacctcccac gtcccccacc gcgacgttcc
    47581 aagtactcga cagacggcat aggggcaaaa ctctgtgtat gtagcacatt ctcacacaaa
    47641 ccagaggtcg aggcatgtta aacaaggtga tatctgtaat tgaaatcagc accctcccat
    47701 tggcgtccag cagagcatca acgaccggat cgtcacttct ttaatcacat catccgtgtc
    47761 cgtgcgagcc acggattcgg cggcccgttg tactatggag ctgccatgct cgtgctgaaa
    47821 tgcttgacta tgcaatggcc tgtttatgcg ggcgagtgga ctcgggccgc atggtactgg
    47881 ccagtaagag ggttgttcgg gaccccggtt gacaccatcc tgtctgctgc aactgctata
    47941 tgtagtttaa tcaagtgaga ggcaagatcg cttaagaact gtggagttcg tcgtggtatt
    48001 gagccaagga ggggaagatg gagcgctagc ggcatgatag caaaaggacg gacgtacggt
    48061 agttctgact tatatagaca gtagtaagca aagccaagaa gtcatgacaa gatcgcgctg
    48121 actttgggtg cgataatcga tatatacctt tgagcaatca cgatgttgag tatcgctagc
    48181 atcacgcccc tgcacgtggt aggagcagct atcgccacag taagccgcca cgccagatga
    48241 gagtgacgat ccgcgtgcta acgacagact ccagtccggc ctctacctct tgggaagatg
    48301 tatctacata ctttaccttc accctctagc caagttcccg ggccctaagc tggctgccct
    48361 ctcagatgtg agcccccctc ttaccaacct atgtccgcgc agactgaccg aagcccggat
    48421 cccaggcgtg gtgggcatgg atgttcacaa gcggtcgcgg cgcccagatc atgctggatg
    48481 tgcaccgcaa gtacggcgac gtggtgcgta ttgcgcccaa tgagctgtcc ttctccagcg
    48541 tgcagtcgta cttcgacatc tacggccacg cggggagcaa gagccgcgcc gaagggcgat
    48601 ttctcaagac cgagttctac gatctaggtg cgccccgcat caatacggtg cgggacccag
    48661 tggtacagta tgtctacagt tgcgagtcct tttctgccct cttcggcgag tttggagctc
    48721 cagataccgc cctctctgga gccagatgcc gctgtagacg gacttggtgg caagaacgct
    48781 gacatgcaat gttgcagtgc gcgacagcgg aaggcgttgt cgcacgcctt cagcgcgaag
    48841 gcactccgtg accaggaaga tgtcgtgcag caatacgttg atttatttgt caaacagctc
    48901 acgcggctcg gctcggctgg gaagaaggcc atcgaggcca cagaggcgta taattggctc
    48961 acgttcgaca tcattggttt gtctccaaag gatatgaaag tccctaggga tccaggtctg
    49021 gctaatacgc agcgataggg gatcttgcct ttggcgagtc gttcaacgcg gttgccgacg
    49081 ccaaaacgca cttttggatc gcacagatat ttgatgctac acagtacatg ctggtacagc
    49141 aagtgataaa aagagtgccc ctgctcaagt atgtcgagtc gttcctggta ccgaaggggt
    49201 cgggggagaa gttgcagata cacacgcagc tctcacacga caaggcgttg aagagaatgc
    49261 agctgggacc cgatctgcgg cctggtaagg aggatttctt cggccacatg atccggaagg
    49321 gaacgattac ggagaccgag attgcggctc aggccagagt cctcatcctg gcgggctccg
    49381 agacgacagc gacggcgctg agcgcgataa cctattatct tctgcgcaac ccagcatgcc
    49441 tggccgaagt acaaaaggag gttcgcggga ggttcaaggc catggatgag atcaccggcg
    49501 actcggcagc tggcctaaag tatgtgcacg gtgtgatcga agaagggctg agactgtctc
    49561 cgcctgtcgg gagcggcttg ccacgccatt cacctggtgc tgtcgttgat ggacactatg
    49621 tccctgccgg cgttatcgtg acgaacggca actacgaaat ggccagagac cctcgctact
    49681 ggcacgaccc agaggcattc cggcccgaga ggtggattgg cgaaggatat cacgacgata
    49741 agagagccag ccagcccttc tcaacgggct cccgaggctg cctgggcctc aacttggcct
    49801 acctcgaatt gaggataatc gtggccaaga tcgtgttcgc gttcgacttt gagctcgagt
    49861 cgaaacacct gggtgactgg aacgacgagt gtaagctata cgcgctctgg aggaagccca
    49921 agctgtttgt caagttccac ccggtggtat caacggccaa ctagaatttg tggtctgtct
    49981 gatcttgaag gttttgtgaa gacagtgatc cagtctgggc cgatacattg gtggaagaaa
    50041 actacgtgag tatagcagca actgaatagc agtttctggc ccgatgtagc ccaatgacaa
    50101 ttggattgtc cggcgtcatc tcgccatttg gaccggactc ccctccccgt gggctttttt
    50161 tttaaagttt tgcacgtagt gcgtagtgga tcgtgccgcg agaacgaata cccgaagatc
    50221 tctttggatt atacgggctg atatatgtat atcaatacac acaaaacccg taggccataa
    50281 gcaagcaaag gcgtacgcgg aagaaacaca gaggccatgg ccatccgata ctcattaacc
    50341 gaggggcacg agagcgtagg gggaccaggg tcagctagct cgctataagc tccgagcttc
    50401 agttggagct ctcgggtcac gttggagctt cttagtggaa agctccccca gcgtctccac
    50461 caaaaagtcc ggaaccactg agctccaggc cgagaccaag ccaccaggcg gcccacagcg
    50521 cagtcggtat tcccatcgaa cgagagagac caaagtcaca caccacttga cgtcaaccgc
    50581 tcatcctcaa cccccgtgcc cgtcgcgtcg cctcgcctcg ctacaagtcg aagccctcga
    50641 tcggccgcaa gtcgagcgtc gcagccctcc agagaataca ccggccggct tcccaaccgc
    50701 acgcaccaag cagcaagcag caagcagcaa gccatgtcgc tcgcccgcca ggccgagcgg
    50761 tctctgctcg cacccgccct ccggcgtggt ctcgtcgcct cacagcagca gtcttctccg
    50821 gcgtcgacga catgcccgag gcagccgaag gtcgccgccg ccaccagcag ccagagccgc
    50881 cgcttccaga cctcgacgcg caacccgctg cctgtctcgc ccggcggcgg ctcctcgctc
    50941 ggcggcctgg gcggaggctc gctgccgccg tcctacttcc agcgcccgtc gctgcccgcc
    51001 aacaccatca tccgcttcgt gccccagcag acggcctgga tcgtcgagcg catgggaaag
    51061 ttcaaccgta tcctcgaacc cggcctcgcc atcctggtgc ccttcatcga ccgcatcgcc
    51121 tacgtccgca gcctgaagga agtcgccatc gagatcccca gccagagcgc catcacagcg
    51181 gacaatgtga ccctggagct ggacggcgtg ctgtacacgc gggtatttga tgcgtacaag
    51241 gccaggtgag ttccaatgct tcagcggcac tttgctgtct tccttcctct tcgctacctg
    51301 cgcccggctg tctcttgtgg aactgagcta cacatcttac tgccgagagg gagcatgacg
    51361 agcatgctca attggctagc caccatgacg agacgtaccc agaggcactc ccagctaacg
    51421 tgcaatgtca cccaatagct acggtgtgga agacgccgag tacgccatct cgcaactggc
    51481 gcagacgacg atgcgatccg agatcggcca gctgacgctc gaccacgtgc tcaaggagcg
    51541 cgccgccctc aacaccaaca tcacggccgc catcaacgag gccgcccagg cctggggcac
    51601 ctcatgcctg cgctacgaga tccgcgacat ccacgcgccc gcccccgtcg tcgaggccat
    51661 gcaccgccag gtcacggccg agcgcagcaa gcgcgccgaa atcctcgagt ccgagggcca
    51721 gcgccagagc gccatcaata tcgctgaggg taagaagcag agtgttattc tggcctcgga
    51781 ggccatgcgt gccgagaaga tcaacaacgc ctcgggtgag gccgaagcca tcctgctcaa
    51841 ggcccgcgcc agcgccgccg gcatcgacgc cattgccggc tccatccagc agggcggtgg
    51901 tgccgcccag ggtgccgtca gcctcagcgt cgccgagaag tacgtcgacg ccttcggcaa
    51961 gctggcccgc gagagcaccg ccgtcgtcgt ccccggcaac gtcggcgacc tcggcggcat
    52021 gatcgccacc ggcctgagcg tctacggcaa ggtcggcgag gcccagagcc gctccatggc
    52081 cgagaagatg gtcaacggtc agcaacagca gcagcgccag ggggcgggcg agaacggcaa
    52141 cggaaagacg ggtgaggagg acagcatcgt cgacaccgtg gtcaaggagt tcgacaacgc
    52201 caccggcagg aaataaatga gcgaggcgag agagcgtggc acgagggacc agaagctctt
    52261 ctgcaaccgg cagggattcg ttcctgggcg aagggaaatg gaagcgagcg tgagctctac
    52321 tgcggtggac ggacgagtcc atgtaagata caagatgctt taaggggttt tcttaggacg
    52381 accgcgagcc tggtgtcccc tttgttttgc aacacgaagg gagagggtct agatttggtg
    52441 gtggaccagc acggcacacg ggcatggcat ttccagaatc gtcacgtatt tcttgcatcg
    52501 cacctcacgg gtcatcggct gtatgtatct atgacacaaa aaatgggaca gcattgggac
    52561 ggcgaaactc agcgaaagaa agctcaactc aagacggcga agcggcaagt tggtaactcc
    52621 ttttctctat tctggctagt ttaaaaaaac agtacaaaaa acacagaaag caattgtaac
    52681 acttggacgt acattgattg acactgctcc ttcgagtctc cctggtcgag cagcccatcg
    52741 ctaacacggt agcatacgtc atgcaggtat agcagcagca cttcaataaa ttccggaccg
    52801 aagccgtcta agcataccgt ctatatcgac cccctttctt gtcactcctt taaatcccga
    52861 gctcgccgcc caccacctcc aagcacttgc cgagccggcg tcccatctcg tcatcgccgc
    52921 tcctgccggc aacggccact gcgcttacga cgagcgggta gaggcgcatc aggtgttttc
    52981 tcgtctcact ttcgacattc gtgcagtctg ggatcgcttc gctctcgctc tggagctcga
    53041 ccacccgttc aaggatgtgt cccagctcct ttcgctggct cagcggctgc ggcattcgac
    53101 ccctcagggg ctggtctgcg atgtaggccc gcagtgtcag agcagctcgc agtataagat
    53161 atggtgccac cacgcgagcc agacgtatac ggagtgcatg cggggcctcc gaggggccac
    53221 tggctgccga gggcgttccg ggaggaggga agcgtggtgt ggggggctgg attgtgatct
    53281 ggggcgcctt tgcctcgtcg tgggaagcca cgagagcgaa gagctcatcg agacatacat
    53341 aagctatctt ctcacgcagg acaggtggtg gatcgatggt acgacctggg cgtgatttgt
    53401 agagtgaagc gaggccgtgc gtttccgtac cgttagtatt accgtggata agggacgtat
    53461 cggcaggcgc cggagtatga atgatagaca ttcggaagag ggattctgcg aaaactttcc
    53521 gtgtcttgtc cggaacgacg tttgatccaa gagccggaat gatgagttcc cgaagcttat
    53581 tgaacgagct gacatcaaaa gcttggtcgt ccgccaggtg aatgcgctca ggtggtgcat
    53641 cgcagttcgc attcgtgata ccatttgcaa tggttacgat catttgccag atatcctgca
    53701 gcattggccg gggaatgtca agtgtgagaa ggtggtgcag tgttgcctcg aggatagcaa
    53761 gagctgaagt cgtggcctgc ttccatggtt tgaccgactt agtggtgatt ggaaactgat
    53821 attttagcac gataggcttc gacaacgagg tcaacgcagc taagaaggcg ccgtcgctgt
    53881 aaatatcaag gtctgctgca tgctcaacaa tcagagtttg cagaattccc atactggctt
    53941 tggacatggc cacatatgtg cgcttatctg ttggctccct gtcttgatac ctatcctctg
    54001 caaaggctat actgatgaac tcagatacct gagcaatgat ggcagagggg gctcctggta
    54061 gatctgtcct gagcattttc aggacgtcta atacctgacc ctggagaggt gtgacatagt
    54121 caatgtcgat cacaaaggct ccgggaaggg cttgctgtat cgcctcccgg agaagggtca
    54181 gcatccgacg cacacggtca acggtgagat ctgcctggat aaggcgataa acgtctcgaa
    54241 gagctgcaac gtaggccaag aggcagtttt ggttgtccgt tggcttctcg ccatccttct
    54301 tcctggctat cgggataccc cgagaccaca gatcccatgc caagtctaat gttgtcttgt
    54361 tgaagttctg cttcgctccg ttctggcttt gtgataaaat ctgcgttaat gccttgaatg
    54421 tggctgtatt gatctctaaa acctgaaaat cgaggagggc ggcgaagtgg ccaagaagct
    54481 gctgccaata tgaattgaat gtaggatgaa cggtgagcac gtctaggtag ttggcgagca
    54541 gcccggatat tccattcaga acaaccacgg ctgtatcatg ccactcgtca cggatcttgt
    54601 cgttggcttc agactgacca acagagcgaa gttgttcttc cacggacgac atgagcttga
    54661 atatgactga tttaatgcaa attgaccaag cctctgggct gagtcgatct ccataggcat
    54721 cgaagatgcg caagagggta tgagtggcac ctgcaagctt gtgagtacaa atcaggttct
    54781 gatccggtgc aagtttactg actatttctc aattcgagcc tgtcatcgct cgtcacattc
    54841 gtcagcctca agagaagcag catccagagg gcagcatcgg atgatgcatg ctgtgaatct
    54901 gccgcttttt ctgccaaggc ggtctcatcg gcatccccaa tgagtctgtc tgttattggc
    54961 agcgactgag ttttccctg
//
