# Supplementary material for: Genome sequencing and physiological characterization of three Neoarthrinium moseri strains
Source: BMC Microbiol. 2025 Aug 21;25:526. doi: 10.1186/s12866-025-04274-z (PMC12369201; doi:10.1186/s12866-025-04274-z)
Supplement: Supplementary file 16 — Supplementary Material 16. [file 12866_2025_4274_MOESM16_ESM.zip › BiGSLICE/input/Nmoseri/TUCIM5827/JAFIMQ010000019.1.region001.gbk]

LOCUS       JAFIMQ010000019        16625 bp    DNA     linear   PLN 06-APR-2022
DEFINITION  Neoarthrinium moseri strain TUCIM 5827
            scaffold19_Wmoseri_TUCIM_5827, whole genome shotgun sequence.
ACCESSION   JAFIMQ010000019
VERSION     JAFIMQ010000019.1
KEYWORDS    .
SOURCE      Neoarthrinium moseri
  ORGANISM  Neoarthrinium moseri
            Eukaryota; Fungi; Dikarya; Ascomycota; Pezizomycotina;
            Sordariomycetes; Xylariomycetidae; Xylariomycetidae incertae sedis;
            Neoarthrinium.
COMMENT     ##antiSMASH-Data-START##
            Version      :: 7.1.0
            Run date     :: 2023-12-04 12:33:23
            NOTE: This is a single region extracted from a larger record!
            Orig. start  :: 0
            Orig. end    :: 16625
            ##antiSMASH-Data-END##
FEATURES             Location/Qualifiers
     protocluster    1..16625
                     /aStool="rule-based-clusters"
                     /category="terpene"
                     /contig_edge="True"
                     /core_location="[5906:6625]"
                     /cutoff="20000"
                     /detection_rule="(Terpene_synth or Terpene_synth_C or
                     phytoene_synt or Lycopene_cycl or terpene_cyclase or NapT7
                     or fung_ggpps or fung_ggpps2 or trichodiene_synth or TRI5)"
                     /neighbourhood="10000"
                     /product="terpene"
                     /protocluster_number="1"
                     /tool="antismash"
     proto_core      5907..6625
                     /aStool="rule-based-clusters"
                     /tool="antismash"
                     /cutoff="20000"
                     /detection_rule="(Terpene_synth or Terpene_synth_C or
                     phytoene_synt or Lycopene_cycl or terpene_cyclase or NapT7
                     or fung_ggpps or fung_ggpps2 or trichodiene_synth or TRI5)"
                     /neighbourhood="10000"
                     /product="terpene"
                     /protocluster_number="1"
     cand_cluster    1..16625
                     /candidate_cluster_number="1"
                     /contig_edge="True"
                     /detection_rules="(Terpene_synth or Terpene_synth_C or
                     phytoene_synt or Lycopene_cycl or terpene_cyclase or NapT7
                     or fung_ggpps or fung_ggpps2 or trichodiene_synth or TRI5)"
                     /kind="single"
                     /product="terpene"
                     /protoclusters="1"
                     /tool="antismash"
     region          1..16625
                     /candidate_cluster_numbers="1"
                     /contig_edge="True"
                     /product="terpene"
                     /region_number="1"
                     /rules="(Terpene_synth or Terpene_synth_C or phytoene_synt
                     or Lycopene_cycl or terpene_cyclase or NapT7 or fung_ggpps
                     or fung_ggpps2 or trichodiene_synth or TRI5)"
                     /tool="antismash"
     gene            1721..4504
                     /locus_tag="JX266_005408"
     mRNA            join(1721..2762,3487..3517,3568..4353,4435..4504)
                     /locus_tag="JX266_005408"
                     /product="hypothetical protein"
     CDS             join(1721..2762,3487..3517,3568..4353,4435..4504)
                     /codon_start=1
                     /locus_tag="JX266_005408"
                     /product="hypothetical protein"
                     /protein_id="KAI1848549.1"
                     /transl_table=1
                     /translation="MAGFVAYWAAAVAAIAAVLLPLTAAFPTHVCATNAPPQPDLPLNN
                     SVLGVESRPWGLIYLNEKIAFAAVNFSIGVIDTSELTPKMKYMLPLPPWCLIGNTNITE
                     DGYGLRGLALTNDKRNLYAATGYGAVILDVNRALAGRSDSYVGVLSKDGYVGQSAIEVT
                     VSADDKFVFISQEFGSNNTWGLGALEVYNVTRLANGTVASTWRGFIALGYATIGQQFSQ
                     DHSRLFVTSEMNNSATSLNDTTGIVNVLDVATLRRTPGKSLVKKIVAGCHPVRAQMSLD
                     GRHLWVTTRESNHVLAFDAAKLADNTTMDAQVAQINTGTSPIGITAIRGHILTADSNRF
                     GYSNASTASAPVCTAENLASPGTKQPVPSPRGCLVSDLGLIQDPALQYTDNQLLQPQNN
                     HDKLTVDVNFHIASTEAEADLITDTIVDAQWQVLHETYARYSIELVLNSTTRIVDNLTG
                     SAFLVNEGPERGWMYHEAEYNAYLAASRRGGYDTLNLYFFSSYSPGATGYCQFPTTSAV
                     PGTPVFYKDSCQISAKTMPGITAEQGAFADWNQGHIAVHETGHWFGLNHTFAGGCSDTV
                     GDYVTDTPAQGTTVYGCPANSDSCPSLPGTDPIHNFMGYTSDDCTNEFTPGQKDRMFKM
                     FYGYRRI"
     PFAM_domain     join(4151..4353,4435..4477)
                     /aSDomain="Peptidase_M43"
                     /aSTool="clusterhmmer"
                     /database="35.0"
                     /db_xref="PF05572.16"
                     /description="Pregnancy-associated plasma protein-A"
                     /detection="hmmscan"
                     /domain_id="clusterhmmer_JX266_005408_0001"
                     /evalue="1.30E-12"
                     /label="JX266_005408"
                     /locus_tag="JX266_005408"
                     /protein_end="634"
                     /protein_start="552"
                     /score="48.1"
                     /tool="antismash"
                     /translation="IAVHETGHWFGLNHTFAGGCSDTVGDYVTDTPAQGTTVYGCPANS
                     DSCPSLPGTDPIHNFMGYTSDDCTNEFTPGQKDRMFK"
     gene            complement(5907..6625)
                     /locus_tag="JX266_005409"
     mRNA            complement(join(5907..6312,6366..6625))
                     /locus_tag="JX266_005409"
                     /product="hypothetical protein"
     CDS             complement(join(5907..6312,6366..6625))
                     /codon_start=1
                     /gene_functions="biosynthetic (rule-based-clusters)
                     terpene: Terpene_synth_C"
                     /gene_functions="biosynthetic-additional (smcogs)
                     SMCOG1052:Terpene synthase/cyclase metal-binding domain
                     protein (Score: 59.8; E-value: 5e-18)"
                     /gene_kind="biosynthetic"
                     /locus_tag="JX266_005409"
                     /product="hypothetical protein"
                     /protein_id="KAI1848550.1"
                     /sec_met_domain="Terpene_synth_C (E-value: 2.4e-11,
                     bitscore: 37.4, seeds: 87, tool: rule-based-clusters)"
                     /transl_table=1
                     /translation="MSFAEGAAYNERLMPLARGTTLPDQSSPVEVMMYELWQSMRNVDK
                     TLADEVLDPMFDFMRAQTNKVRATNMGLGQYLKYREDDVGQGLLSALMRFCMHLQLSPS
                     ESELLRQVESNCSKHLAVVNDIWSFEKERAAAKAGHREGGVLCSSVSIVAQEASVSAAA
                     AKRTLYCLCREWEHYHMELTSSILKEAQSPHVKAYIQGLEYQMSGNEAWSNSTSRYNG"
     PFAM_domain     complement(join(6048..6312,6366..6601))
                     /aSDomain="Terpene_syn_C_2"
                     /aSTool="clusterhmmer"
                     /database="35.0"
                     /db_xref="PF19086.3"
                     /description="Terpene synthase family 2, C-terminal metal
                     binding"
                     /detection="hmmscan"
                     /domain_id="clusterhmmer_JX266_005409_0002"
                     /evalue="4.80E-18"
                     /label="JX266_005409"
                     /locus_tag="JX266_005409"
                     /protein_end="175"
                     /protein_start="8"
                     /score="65.9"
                     /tool="antismash"
                     /translation="YNERLMPLARGTTLPDQSSPVEVMMYELWQSMRNVDKTLADEVLD
                     PMFDFMRAQTNKVRATNMGLGQYLKYREDDVGQGLLSALMRFCMHLQLSPSESELLRQV
                     ESNCSKHLAVVNDIWSFEKERAAAKAGHREGGVLCSSVSIVAQEASVSAAAAKRTLYCL
                     CREW"
     gene            7561..9028
                     /locus_tag="JX266_005410"
     mRNA            join(7561..7617,7668..7760,7817..7886,7936..8331,
                     8387..8567,8617..9028)
                     /locus_tag="JX266_005410"
                     /product="hypothetical protein"
     CDS             join(7561..7617,7668..7760,7817..7886,7936..8331,
                     8387..8567,8617..9028)
                     /codon_start=1
                     /gene_functions="biosynthetic-additional
                     (rule-based-clusters) p450"
                     /gene_functions="biosynthetic-additional (smcogs)
                     SMCOG1034:cytochrome P450 (Score: 212.5; E-value: 1.8e-64)"
                     /gene_kind="biosynthetic-additional"
                     /locus_tag="JX266_005410"
                     /product="hypothetical protein"
                     /protein_id="KAI1848551.1"
                     /sec_met_domain="p450 (E-value: 5e-38, bitscore: 124.7,
                     seeds: 50, tool: rule-based-clusters)"
                     /transl_table=1
                     /translation="MFVISMSLLRSLTWAVVGSIIIYCAYRVIYNAWIHPLSKFPGPIL
                     CKVTNVPYAAWFLGGRQPYKMTELHAQYGPIVRVSPDELSFNSAQSWQDIYGHRADRKI
                     LVKGRFYDGGSYAGIGTKSIVSERDPSIHRQMRSYLAGAFSDRSFKEQQGLISMNVDRF
                     IELAGLKSELPAGFDVVALLEMLTFDITGDLAFGQSFNCLRDDQYHPWISISLGALAQG
                     ALVEVFNRFPTIAKLCKVVLRHKIEMMTADTRKNEYLALDIIKRRILADGTRSDFLTRI
                     LDERDKSAISDRQIAAHASDLVVAGSDTSATALATCLHYLLGDDAVMAKLTTEVRQSFA
                     QYDEISNTATVPLKYLGAVIEEALRIYPPLPLGLPRIVPEGGAIIDGCFIPQGARIYRQ
                     LVP"
     PFAM_domain     join(7832..7886,7936..8331,8387..8567,8617..9010)
                     /aSDomain="p450"
                     /aSTool="clusterhmmer"
                     /database="35.0"
                     /db_xref="PF00067.25"
                     /db_xref="GO:0004497"
                     /db_xref="GO:0005506"
                     /db_xref="GO:0016705"
                     /db_xref="GO:0020037"
                     /description="Cytochrome P450"
                     /detection="hmmscan"
                     /domain_id="clusterhmmer_JX266_005410_0003"
                     /evalue="4.40E-36"
                     /gene_ontologies="GO:0004497: monooxygenase activity"
                     /gene_ontologies="GO:0005506: iron ion binding"
                     /gene_ontologies="GO:0016705: oxidoreductase activity,
                     acting on paired donors, with incorporation or reduction of
                     molecular oxygen"
                     /gene_ontologies="GO:0020037: heme binding"
                     /label="JX266_005410"
                     /locus_tag="JX266_005410"
                     /protein_end="397"
                     /protein_start="55"
                     /score="124.7"
                     /tool="antismash"
                     /translation="WFLGGRQPYKMTELHAQYGPIVRVSPDELSFNSAQSWQDIYGHRA
                     DRKILVKGRFYDGGSYAGIGTKSIVSERDPSIHRQMRSYLAGAFSDRSFKEQQGLISMN
                     VDRFIELAGLKSELPAGFDVVALLEMLTFDITGDLAFGQSFNCLRDDQYHPWISISLGA
                     LAQGALVEVFNRFPTIAKLCKVVLRHKIEMMTADTRKNEYLALDIIKRRILADGTRSDF
                     LTRILDERDKSAISDRQIAAHASDLVVAGSDTSATALATCLHYLLGDDAVMAKLTTEVR
                     QSFAQYDEISNTATVPLKYLGAVIEEALRIYPPLPLGLPRIVPEGGAIIDGCFIPQGAR
                     IY"
     gene            10073..11206
                     /locus_tag="JX266_005411"
     mRNA            join(10073..10223,10284..11206)
                     /locus_tag="JX266_005411"
                     /product="hypothetical protein"
     CDS             join(10073..10223,10284..11206)
                     /codon_start=1
                     /gene_functions="biosynthetic-additional (smcogs)
                     SMCOG1001:short-chain dehydrogenase/reductase SDR (Score:
                     92.2; E-value: 6.1e-28)"
                     /gene_kind="biosynthetic-additional"
                     /locus_tag="JX266_005411"
                     /product="hypothetical protein"
                     /protein_id="KAI1848552.1"
                     /transl_table=1
                     /translation="MTGTTHAEFNDKTEALEVAQALAESVRGKTIVVTGVNQGGIGFTT
                     AEAFVTHLIVASRTPLKMQESINALKSKFPDVDYRALEIDLCSQQSVRKAAAELLSWED
                     VPAVDTLVNSAAIMNIPERTINDDGIEIQFATNHIGHFLFTNLILPKLIKAANASRVKG
                     ATRVINVASASPTMATMRWSDLNFEKLNKDLPASEQPNYDMLRHWGFKDPEDQSYLPLE
                     GYNQSKIANVLFGIGLTERLFSRYGILGLALHPGVIQTELGRSAPPHVMAAIMNMAEEG
                     TYTWKSQAAGASTTLVAALDPKLGPPESREGKKENFGAFLWDCQISDLALPPAVSSAEA
                     DKMWKISEGLVKETFVW"
     PFAM_domain     join(10157..10223,10284..10669)
                     /aSDomain="adh_short"
                     /aSTool="clusterhmmer"
                     /database="35.0"
                     /db_xref="PF00106.28"
                     /description="short chain dehydrogenase"
                     /detection="hmmscan"
                     /domain_id="clusterhmmer_JX266_005411_0004"
                     /evalue="7.00E-13"
                     /label="JX266_005411"
                     /locus_tag="JX266_005411"
                     /protein_end="179"
                     /protein_start="28"
                     /score="48.6"
                     /tool="antismash"
                     /translation="KTIVVTGVNQGGIGFTTAEAFVTHLIVASRTPLKMQESINALKSK
                     FPDVDYRALEIDLCSQQSVRKAAAELLSWEDVPAVDTLVNSAAIMNIPERTINDDGIEI
                     QFATNHIGHFLFTNLILPKLIKAANASRVKGATRVINVASASPTMAT"
     gene            complement(13774..15742)
                     /locus_tag="JX266_005412"
     mRNA            complement(join(13774..13857,13910..14553,14605..14821,
                     14952..15227,15347..15742))
                     /locus_tag="JX266_005412"
                     /product="hypothetical protein"
     CDS             complement(join(13774..13857,13910..14553,14605..14821,
                     14952..15227,15347..15742))
                     /codon_start=1
                     /locus_tag="JX266_005412"
                     /product="hypothetical protein"
                     /protein_id="KAI1848553.1"
                     /transl_table=1
                     /translation="MGLFSKKPKPPKSAGKALPGDTHSTTSFSDHEALKSPISATARNI
                     NRASGGTATSSVPSTPLTPFSPMVPRVDMPKAPDPNLDPAAYLRSLGSVRERSKLVTEK
                     ALKNSLAHFDVDMDRFPDVVSFVCGIIKRDYDAPFSSIPSHGRYQHFSVGGRDRIQNLM
                     STFSDSIDTTEKCRRLIDLFLVSVLLDAGAGTSWSFKSAENGRVYKRSEGLAIASLEMF
                     KAGLFSGNSSNKFQVDKNGLRSLTVAQLAKGVQSRPGSELAGLEGRAELLVKLGHALDQ
                     KKEYFGDNGRPGNMIDYLLSHPTTQASSMPIVVLPVLWNLLMTGLAPIWPSSRTAIDGV
                     SLGDAWPCSSMPQPATLPSSPSFSPFPNSQPPTAPWESILPFHKLTQWLTYSLMQPMQS
                     LLKIHFAGAEMLTGLPEYRNGGLFVDLGVLTLKKDDLDRGLQYYKDYCVRKETKGVEVA
                     PMFEPSDDVIVEWRGVTVGFLDKLLVDVNRALHKELNGGELTLPQLLEAGSWKGGREIA
                     EVSRPNTKEPPILLDSDGTVF"
     PFAM_domain     complement(join(13777..13857,13910..14553,14605..14821,
                     14952..15227,15347..15484))
                     /aSDomain="DUF1688"
                     /aSTool="clusterhmmer"
                     /database="35.0"
                     /db_xref="PF07958.14"
                     /description="Protein of unknown function (DUF1688)"
                     /detection="hmmscan"
                     /domain_id="clusterhmmer_JX266_005412_0005"
                     /evalue="1.00E-177"
                     /label="JX266_005412"
                     /locus_tag="JX266_005412"
                     /protein_end="538"
                     /protein_start="86"
                     /score="591.2"
                     /tool="antismash"
                     /translation="YLRSLGSVRERSKLVTEKALKNSLAHFDVDMDRFPDVVSFVCGII
                     KRDYDAPFSSIPSHGRYQHFSVGGRDRIQNLMSTFSDSIDTTEKCRRLIDLFLVSVLLD
                     AGAGTSWSFKSAENGRVYKRSEGLAIASLEMFKAGLFSGNSSNKFQVDKNGLRSLTVAQ
                     LAKGVQSRPGSELAGLEGRAELLVKLGHALDQKKEYFGDNGRPGNMIDYLLSHPTTQAS
                     SMPIVVLPVLWNLLMTGLAPIWPSSRTAIDGVSLGDAWPCSSMPQPATLPSSPSFSPFP
                     NSQPPTAPWESILPFHKLTQWLTYSLMQPMQSLLKIHFAGAEMLTGLPEYRNGGLFVDL
                     GVLTLKKDDLDRGLQYYKDYCVRKETKGVEVAPMFEPSDDVIVEWRGVTVGFLDKLLVD
                     VNRALHKELNGGELTLPQLLEAGSWKGGREIAEVSRPNTKEPPILLDSDGTVF"
ORIGIN
        1 ttaaattaaa aaaaagtaaa ataatatttt aaattttttt taaaaaaaaa tttttaaact
       61 tttaattttt atttataaat aaaatattta attttataaa attttaattt aaaattttat
      121 ttatataaaa ttatataaat tttaattaaa tttttattaa atattttaat ataataattt
      181 aaataaaaaa gttaaaattt tataatttta accgaaataa atttattaat ttatatttta
      241 atattatatt ttaaattttt aaatataatt taaatatatt aaataaataa aaacttattt
      301 ataaattaaa cgtaccgatt tatttaaatt actttataaa tcgatgttta taatatgttt
      361 ctttattata aagacccttc gtaccggatg taattggcta tcgttaagtc cccacagggc
      421 ttgtggacgg tggggctggg gtctttttag ggttgtccct gccgatgcac cagcccttac
      481 acctacccgt ttgagaaatg gcccctatca cctaagttaa agactcccaa tttgactgcg
      541 acactactca ggatgtttga tacgatgcaa gtcaactccc actgagtcgg gcaggtatta
      601 tctccgaatg atgatgattg cctgaaatgt agcgatcata aagcacaggt aaagtcttga
      661 ctcttataac acttaatcca ccagactatc accgtcatgc cttaccacgg ggcttagtcc
      721 agttgcaaat ccaggatatc gttttaatat catcttcttt atggaaagtt tacttaagag
      781 cgttgtaacg ttgggagcat tcccttttgt ctatttgatt ccaggctagt gggggtgtat
      841 ctatcgcaaa tatactaaaa cttcggtaat cactctgtga cacgtgcagt gattgcccaa
      901 taggtgtgtt gcatttgttt caatcccaat cggcgacgaa gtggaccagg gccttgaagt
      961 ggatagactc atcgtcgtct acggataacg gtgtctttag tcatcgcggc tcactaccga
     1021 catccgaaac gattctaact ccgttgcctt ctttggccat cgccaagaaa tgatcccttt
     1081 cgttataagc tgttaacgga taaatccact cagcaattag catgcgaagc ccttcattca
     1141 aagtgcttta cggacccgcg tattgtcttc tatggatcat acggtctcgg gaacataact
     1201 ggagcgggtc ttgtgataac agtctaggca ctggcaccca agccaatcgc caaaacttgg
     1261 cattggcaat gttagataat gaggtgtcac aagcttgcaa gccaagaaga gacgcacaac
     1321 tgaacttagt atccaactcg tcactgtatg cttgaagcta ttcggaaacc cgagagcttg
     1381 actccctcaa ttcacgaccg catgccgagc ggaacgccaa gcgctcaatt ccccgagacg
     1441 ggaaggtgat gtccacgttg tatcgacaaa ggctcccagc caagcgatta tatctttatt
     1501 tggcatttgc ctgggatgtc tgggctgtcg catgtgcatt gcggggatgg ggtatcagat
     1561 cgatttgcca agcctaacac tgatctttca ggggcagccc tattaatatg caggctaagg
     1621 tccatggttt ggcgggccct ggatattatt ctccatcaaa taccttgcta tagcctgttg
     1681 atcaccttgg gtgagctaca atcttgccag acttgcagca atggcaggtt tcgtcgccta
     1741 ctgggctgcg gccgtagctg ctatcgccgc agtattactt ccactcacgg cagcgttccc
     1801 gacacacgta tgcgcaacca atgcccctcc gcagcctgat ctccccctca acaattcggt
     1861 tcttggcgta gagtcgcgcc catggggatt gatatatctc aacgagaaga ttgcttttgc
     1921 ggctgtcaac ttctcaatcg gtgtaattga cacgtctgag ctcactccga agatgaaata
     1981 catgcttccg cttcctccat ggtgtttgat tgggaatacc aacatcacgg aggatgggta
     2041 tggattgcgc gggctcgccc taacgaacga caaacgtaac ctttacgccg ccacgggcta
     2101 tggggctgtg atccttgacg tcaaccgagc tctcgccggc agaagtgact cgtacgtggg
     2161 ggtgttaagt aaggacggct atgtaggcca aagcgccatt gaggtgacgg tcagcgctga
     2221 tgataagttc gtgtttatca gccaagagtt tggtagcaat aacacctggg gtcttggagc
     2281 tctcgaagta tacaacgtca cccgtttggc caatggaaca gtagccagca catggagggg
     2341 gtttattgcc ttgggttacg ccaccatcgg tcaacagttc tcacaggatc attctcggct
     2401 cttcgttaca agtgagatga ataattcggc aacatccttg aatgatacga cgggcattgt
     2461 caacgttctt gacgtcgcca cgttgaggcg aactcccggg aaatcgttgg tcaaaaagat
     2521 tgtagctgga tgccaccctg tgcgcgcgca aatgtccttg gatgggaggc atttgtgggt
     2581 gacgacgcga gaatccaatc atgtactagc cttcgacgcg gcgaagctcg ctgacaacac
     2641 tacaatggat gcacaggttg cccaaatcaa cacggggacg tctccaatag gaatcacagc
     2701 aattcgtggt catattctca cagctgactc caatcggttt ggatatagca acgcaagtac
     2761 aggtattact gctgttaaca caagggcagc tttggggaga ggccgtgtga acttccccca
     2821 gatatccacg ggggcgtttc ctcgagcgct tgcaacgagt ccaagtggaa acatgcttct
     2881 agtttcagag tttgacgcaa gttcaatacg agcaattgat gtgagctctt tgaacacgga
     2941 tgactagagg ggacaaactg tacacaacac catcctcaca tttccctcaa aatctagaaa
     3001 gaatattatg caatagatcg tttgcaatca gtattcaaca accatgccac tgcgcgctac
     3061 gacgacttac ttatgtggac agtacccata atggagatga ctaccatcaa gcatctaagt
     3121 attccaacct caagtcgtag gctcagttgc agtagtaacc tctgactgaa gtacgcttcc
     3181 catggaaaca gtatgaacga atgtgcaaac gatgctgcat ataccagtct aaagacattc
     3241 tcgcttagta ctacatggga aactagtgcc aagtcctatt tttctggtag cttgcaagga
     3301 tcgcggaaat agcgactgaa aactgctgca tgagccgata attcagccaa tcatatcaaa
     3361 acgagtggaa acagcagaaa tacgaggagg aaaactgcat gcagcatgcc taccgggtag
     3421 acataacaca aacatcaata cataaatcaa cgcctgctct ttccaatctt gtcgaccatg
     3481 taacagcttc agcacccgtt tgtacagccg agaacctgta agtatgagga gaatactact
     3541 tattttaacg ccgttgggtc tttgtagcgc atcacccggg acaaagcagc cagtgccgag
     3601 ccctcgagga tgtctagtct ccgacttagg cctcattcaa gatccggctc tccagtacac
     3661 cgacaaccag cttcttcaac ctcaaaacaa ccatgacaag cttactgtgg atgtaaactt
     3721 ccacatcgcc agtaccgagg cggaggcgga cctcatcacc gacactatcg tggatgctca
     3781 gtggcaggta ctgcatgaga cgtatgcaag atattctatc gaacttgtgc ttaattcaac
     3841 aacacgtatc gttgacaact tgactgggtc agcgttcttg gtaaatgagg gcccggaaag
     3901 gggatggatg tatcacgagg cggaatacaa tgcatatctg gcagcgtcgc gccgaggcgg
     3961 gtatgacact ctgaacttgt acttcttcag cagctattcg cccggtgcaa ctggatattg
     4021 ccagtttcct accacttctg cggtacctgg tactccggta ttctacaaag actcctgcca
     4081 aatcagcgcg aagacaatgc ccggcatcac ggccgagcag ggcgcattcg cggattggaa
     4141 tcagggccat atcgcagtcc atgaaacagg acactggttc ggtttgaacc atacttttgc
     4201 tggaggctgt tcagacaccg tgggtgacta tgtcactgat acccccgcac aaggaacgac
     4261 tgtgtatggc tgtcccgcca attcggattc atgcccgagt ttgcctggca cggatccgat
     4321 ccacaacttc atgggttaca ctagtgatga ctggtatgtt tacattcgtt catcatgcgg
     4381 gatttgatac gcccgcaaaa tggagtatgg cgcctgctaa cgaatctgtg acagtacgaa
     4441 cgagttcact cctgggcaga aagaccggat gttcaagatg ttttatggtt acaggaggat
     4501 ataagatgtc agatgcaatg ttctcacgag ttggacttac ttgactgcgg tatatagagt
     4561 ggggaattac ttggtgtata ggatgaatgt caagacctta atcttcgatt gcatttacag
     4621 tgttatggaa tggttgcgcc agcgtctgaa tctccgctcg cggtcagccc ttttgagtcg
     4681 aggcaatatc gattcattta tattctctca tccgcgtttt gaatcaagtt caaacacaat
     4741 tgccgtgcga atctctccca gtaagcttac cattaggatc caatggcatc tttaggccgc
     4801 agccggaaac ctggcggttg caggcggagc cgtggtcctt cgatagtaca aatcaaggaa
     4861 ttgcacaata tgcgtactta atttgtatcg cggtaagccg gccagcaaac tcagcctatc
     4921 gcccagggga ttggaagggt tgcatcattc gcaatgccag ggttttcgtc caagttctga
     4981 ggcacacaag atggtgccaa taaggatcag tggatgcttt tcgtagtgga tgcctatcct
     5041 cacacgcgat tcctatttca aacctatttc ctgaactatt gaataaggcc gtgtgacctg
     5101 agcaacattc cacaaaaaga acctgcagga tcctaggaaa tcctttcgcc ccatgattga
     5161 agccacattg ggggcatcat gtgaatacga tcatgataca gtgttatgac tctgttcctt
     5221 cctatcgcat cagtatccac atgaaatcca tgacccaatg aagttgcgac ccgaactctc
     5281 ggaagctatc acagccctgg acactaaggt cacactgacg tcagccctat cagccattgt
     5341 gcggcgaatg cctacactgc aagccgtctc gagacattgc atctgagtag caggttacat
     5401 ataacccgtt gtgtgccttc agttgccgcg attggtcgat gcattcgtat atgttgagaa
     5461 aaagaatcag cctggctcat tatcaggtga ctccggttgt aggtgacagc caatcgtgct
     5521 ccgaatgtgc tacatcacat tgacttggca cacccgtgat tcgtgatgat cctagtgacc
     5581 atgcttattc gcggagaaag gcaaggatat ttaggcaggc actagattcc ttcttagggc
     5641 tccccaccag gctctattgc agcttacgaa acttgccatc gtatcacatt aatccctttg
     5701 ggtttgagat tggcttgccc gtcaacgcat gcaattcaaa tagtacattg ttactgatct
     5761 cagtctagtt tggttttttt tgtttttttc cttttttttt tttttttttt tttttttttg
     5821 gggggggggg gggctacttt atcttagtct agtgctagtt gcggggcctt ccttcgtgcg
     5881 agcataggta aggctcccga tctaagttag ccgttgtagc gagaagttga gttgctccat
     5941 gcttcgttac cgctcatctg gtattcgagc ccttgaatgt atgccttgac gtgtgggctt
     6001 tgggcttctt tgagtattga cgacgttagt tccatatgat aatgctccca ttcacggcac
     6061 agacaataca gagttcgctt tgcagcggca gcagacaccg acgcctcttg agcgacaatg
     6121 gagacgctgg aacacaaaac tcccccttct ctatggccag ctttcgcggc cgcacgttcc
     6181 ttctcaaaac tccaaatatc attcacaaca gcgaggtgtt tagaacagtt tgactcaacc
     6241 tgtctaagaa gctcggattc tgaaggtgag agctggaggt gcatgcagaa ccgcattaat
     6301 gcacttaata acctgcataa gcgctgtcag ccctagggac ccgagaggtt gggcgggtga
     6361 catacccttg tcccacatca tcttccctgt acttgaggta ttgaccaaga cccatgttcg
     6421 tggcccgtac cttattcgtc tgcgctctca tgaagtcgaa catgggatct aggacttcat
     6481 cggccaaggt tttgtccaca ttcctcatgg attgccacag ttcatacatc atgacttcaa
     6541 cgggcgatga ctgatccgga agtgtggtac ccctcgccaa tggcatcagt cgttcattgt
     6601 atgctgcgcc ttccgcaaat gacatatcct caagaagatc ttgagaagtg tcaatagttg
     6661 gtcatgtggt ttggtaggta atacgaaccg tcgatcaaga acagcaatgt gagcagtcgg
     6721 caagcgtatt cgattctatc atccaaagac aacgggaagt agagacaagt aactctggaa
     6781 aaaccagact tcacaaaacg tattcgactg gctgggtcgg ggaacggcca acgtcctaga
     6841 aagtattcat cgaccagttg ggatactctg tctaccaatg gatggcagcg agagtcgaac
     6901 aaactctctg gtggatgagt ggaacccaac cgtatgctgc gtcggccgac catgttgaag
     6961 aaggcaattt aggtattcaa tgagagatcc agcacggatt atggtatgaa gaccgaccta
     7021 aatcgtacct tgactatgtt ttcagacttg aaatctaatg cattaggtag gtcattgacg
     7081 tgggtcttca taccttttat atctgctctc catccgagtt gcggcatgtc cacagcacac
     7141 tatgatgggg gccagtgacc aacatagaac tccactaggc attttcattg agcggttcag
     7201 ctgaggtgat cacagtgcat atgacaaggt ccaatgaagc gcctactcct tgtggatggg
     7261 tgagcacacc cggttccagc ccttaggcac acttggaggc caaacgaatg aggcgccagt
     7321 agtggcgtgg cacatgccaa gagatcagat tctcttcaca gccctccagg accctagccc
     7381 agtctgtctt aggtttcttc ttaagtccaa tatttcgtgg aagggaatct accaaagacg
     7441 ccactcactc taagctgaga gtgcctccac atgagaacaa aagtccgtca ttctgtctcc
     7501 actaggtctt tctctactct tcatttctaa acttcacatt tccaggggaa agccatcgaa
     7561 atgttcgtca tcagtatgtc tctactacgt tcgcttactt gggcggtggt cggcagtgta
     7621 cgttcaattc tgtttcgttg agaagtcccc aactaaggct ctaccagatt atcatctatt
     7681 gtgcgtaccg agtcatctac aatgcctgga ttcatcctct ttcaaaattt ccggggccaa
     7741 tcttgtgcaa ggtcacgaat gtgagtgatt tcacgcatct caaattaatc tcaaagtatc
     7801 gctaatacct cggcaggtgc catatgctgc atggttccta ggtgggagac agccctacaa
     7861 gatgacagag cttcacgccc agtatggtga gataaccatt cattgggctt aataccttca
     7921 cttatacagt accaggacca atcgtgagag tcagtccgga cgaactgtcg ttcaactctg
     7981 ctcaatcatg gcaggacata tatggccatc gtgccgaccg aaagattctc gtcaaaggga
     8041 ggttctacga cggtggcagc tatgctggca taggaactaa atcgatagtc agcgagcggg
     8101 atccttccat ccaccgtcag atgcgatctt atcttgcggg tgccttttct gataggtctt
     8161 tcaaagaaca gcaaggcctc atctccatga acgtagatcg tttcattgag cttgcagggc
     8221 ttaagagcga actgcctgct ggttttgatg ttgtcgcttt gcttgagatg ttgacctttg
     8281 atataaccgg cgatctggcc tttggtcaaa gtttcaattg cctcagagac ggtaagctga
     8341 atttccaaaa cgtcactgct ctatactgaa atgactatct tggcagatca gtaccacccc
     8401 tggatttcga tttcgctcgg tgcattggcc caaggcgcac tagttgaagt gttcaatcgc
     8461 tttcccacca ttgccaaact ttgcaaggtt gtgctacgcc acaagatcga aatgatgact
     8521 gcggatacgc gcaaaaatga atatctcgcc ctggatataa tcaaaaggta agacttctgc
     8581 attcattcgt aacttttcac tagtgacaat cagtaggcga atccttgccg acggtaccag
     8641 aagtgacttc ttgacacgta tactggacga aagagacaag tctgccatct cagacagaca
     8701 gattgctgcc catgcatcag acctggtagt ggctggaagt gacaccagtg caactgcgct
     8761 cgcaacatgc ctacattatc tcttgggaga tgacgcggta atggcaaagc tgaccacaga
     8821 ggttagacaa tcctttgcac agtatgatga aatcagcaat accgcaactg tgccattgaa
     8881 gtatctaggg gctgtgatcg aagaggcatt gaggatctat cctccgctgc ctctcggact
     8941 tccaaggata gttccagaag gcggtgctat cattgacggt tgcttcatac cgcaaggggc
     9001 acgtatatac cgccaactgg ttccatgacc ctttgaagga gaagatctat ctaacccggt
     9061 tttaggttac tgtgtccaca aaccccctcg cagcatgtct ctcaccaacc aactttcatc
     9121 aaccattcga cttcaaacct gagagatggc tagaaaagga ttccattgac aatcgagcag
     9181 caagccagcc ctttagtctt ggctctaggg catgtattgg ccgcaagtga gttgccttca
     9241 accattcctc ctgaaagttg ctgctgacgg tcattgcagc cttgcgtgga tggaaatgcg
     9301 cacgaccctg gctaaaatgg tatggatgta tgattttgag ctggtaaaca aatcggtgga
     9361 ctggcaaggg gattcccgaa tgcatacgtt atggagaaag ccgcatctca tgattcgagc
     9421 tacacgacgc acggaagatt gtatttgaat ccttgtcaat ttcctactgg cgtgttttat
     9481 tttaaatagt gggcggtatt cgtcagaaga tatgaccaca cacatgaaag caactgagct
     9541 agattttgac cggcccgaca atcatctaca tctcagtgta atctgtttgc actagtcgag
     9601 gcacatatag aagggcaagt cacaaaacaa atgcagagga agcataatga caaagcggtg
     9661 gccatacaag acgtgcggca gttccctcaa actttaccgc atttggtagt aagtcttcca
     9721 ttggccagga ccccatagcc gacgaaccgc gctataccgg aagaggtacc aagtctctta
     9781 ttggttggcc ggaggcttag actcagcagg ttcacgtggc gcccctccaa gtcagtaaag
     9841 tccgtaatgg taactccaat ttccatcgtc ccttgcagag atcgggctct tggtttggcc
     9901 gttggtggcc gaatgatacc tattcaagta tggagccgcc caagtataaa aatggcattt
     9961 cccggagacc aaatttgcgt gcttaacaaa tctgcatggt tcaatcatca aacaaatcaa
    10021 cgacactaca aactcactta atatccatca tacccgatag gaatacctca aaatgactgg
    10081 tactacccac gccgaattca atgacaagac cgaggctctc gaggttgctc aggcccttgc
    10141 agagtccgtt cggggcaaaa caatcgttgt cacaggtgtc aatcaaggtg gcatcgggtt
    10201 cacgactgcc gaggcgtttg taagtacgtt aaacttagat cgcttgcaat ttgaactaac
    10261 ttttcaggct tcccaatctc cagcccatct catagtggcc agtcgtactc cattaaagat
    10321 gcaagaaagc atcaatgctc tcaaatccaa gttccctgac gtggactatc gtgccctgga
    10381 gatcgacctt tgcagtcagc agtctgttcg caaggcggct gccgagcttc tatcctggga
    10441 agatgttccg gcagttgata ctcttgtcaa cagcgctgct atcatgaaca tccccgagcg
    10501 aaccatcaac gatgacggca ttgagataca gtttgccacg aaccatattg gccacttctt
    10561 gttcaccaat ctaatcttgc ctaagttaat taaagctgca aatgccagta gagtaaaggg
    10621 ggcaacacgc gtgatcaacg tggcttctgc ctcccccacg atggcaacca tgcgttggag
    10681 cgatctgaac tttgagaagc tgaacaagga cttgcctgcg tctgagcagc ccaattacga
    10741 tatgctacgg cattgggggt tcaaggaccc agaagatcag tcatatctcc cgctcgaggg
    10801 gtataaccaa agcaagatag caaatgttct ctttggaata ggactcaccg agaggttgtt
    10861 cagcagatac ggcatcctcg gcctagcgtt gcaccctggg gtaatacaga ctgagctggg
    10921 tcgatctgca ccaccgcatg tcatggctgc aattatgaac atggcagaag aagggacata
    10981 cacctggaag agtcaagcgg ctggagcctc aaccactcta gttgcagcac tcgaccccaa
    11041 gctcggtccg cccgaaagca gagaaggaaa gaaggagaat tttggagcat tcctgtggga
    11101 ctgccagatc agcgacctgg ccctcccacc ggcagtctca agtgctgagg ccgacaagat
    11161 gtggaagatc tcggagggtc ttgtgaaaga gacatttgtg tggtagctac gggacatcgg
    11221 gatagttcag ggagaaccag ccagggcatg gtgaactgcc taaatcttgg gaaattgtat
    11281 gacaatttga gtccctattg aactaactcc catactgcct gtcctgcatt atcgtgcagt
    11341 gctctaatcc aaggaaacct ttgaatccgg tggagaacct cgtggaaaga cttaatatcc
    11401 agcgcgataa ctaagcctcg cagttctgaa aggagccaat gttcatcgcc cttaaccaaa
    11461 atccaaatac ccccaataaa cattgcccaa agtagtaggt cctcgtcatg ggctcccatt
    11521 ctctctggag gcttgtttgt tatcaaattc tgaagacgct gagtaacaag cgggtaatac
    11581 cagacgcggc gattgtcgta ctgaagaagt acagtcatca taaatatcac aagcccaatg
    11641 tggtagatag agtctcgacg ggaggcctga gaaggagctc ctaggggttg aaaccgaatc
    11701 aatcgactac aaaacgatac aaccatctct tggaaggaaa tcaagtcata caccggcgtg
    11761 tttggtcgaa tgttaagttc tgtcgcgaaa tgtaagatat ccaacagaat cttgtgtagg
    11821 tatgagtcaa ggtttctgtg gcccacagta tcatggagag gccatgactg cattcgaggg
    11881 agacagttcc ggaagaaagt cacctgattt ccgttgtgga gcgagtggca gatgtctaac
    11941 ctacagtaga acgccattat tttgcggccc tttgagccgt ggagagtaac aactcacttg
    12001 caaattttca atagtagagg caagtttcct tcgagtcgac ttaagccacc gcgaagctga
    12061 attatccttc tcagtcccgc aaaatgaact tcagcccctg caaactcatt ccgaatctct
    12121 tcctggataa taagtgacac caccagggat attgtagagt ctgatagcgc ttggtcactt
    12181 cctattctct gcctgacaag ccctaaagct agcgaaagat ggtgcaggcc attgggcgag
    12241 cgaggactac cgtccagaaa gaattcgttg caagcgtcca tcagagcaac actgcccttg
    12301 aaagcttttt cgcacgtcag gtgaagttat agaagctcaa ggaggtcgca tacaagtctc
    12361 atctgtaaac atcacacgca gccaaagata tttggcctct tcgggtatca agccaagtcg
    12421 cgaaggatac atcttctcca caacgtagct gaaaactgtg tcgcgtaatt ctgagtttct
    12481 tatgctcggc atggccttca cgcaatggag gcttacattg attgatcacc tgtagggaaa
    12541 ctgtagtgag ctctactggc aaggagcaag ccactagtgc attgccaaag ttgcttgggc
    12601 cttgcgcaag aaggcgttct tccaggtccg cgggctgatt ggaagctgca gtaacttttc
    12661 gactcgtcgg gtatacacgt atacagcgtc ttatgggtag cccagttcta gacggacggc
    12721 gcagcgtcct ccccgcgttc ttgcctttca ttgcatgact gcgtatcgac cttctagtgg
    12781 tcttatcagg atttaggccg ttcacgaatc gaaaatccat ggtaaatgag cttcgaaggt
    12841 tggagacgtg ggcgaggctg aaagctcctg aactgatatc gctcctgacc ttgtgatcaa
    12901 caatctgaag atgacatgca cggggttaag cggacataac ttgaactgaa caccgggtcc
    12961 gtggctaacc gaacaacccg cattcctgct cctgcactac gtagggacct cacattctaa
    13021 gaatagctcg cacatgaaag cagatgtttc gtgttaaagc tagaacatga tgttcactcg
    13081 attgatgaaa tgtccgaatt ggactttggc aggctgtaga atgaaagaca gtctacagca
    13141 cggggtgtaa tggttgtcaa ccgaacagta gcttttgcga gtcttttcgt attggcactt
    13201 tgatctgagg caattggtgt gttgttttac cccacacact ccccgtgggc aaggtcattc
    13261 cgtggtaggc gttggcggag actgtataat tgaatagtca agctcattct ggctggaaag
    13321 aactgcaagt tatctgtcct taattgcata gtcataggca aagaacacct cgacgatgct
    13381 tcagtcagca cgcgaaagga aatggatata tatgtgtaca tggacagctt cggtcaccag
    13441 tcggagactt ggcaaagcct tttagctatt cttgtaagcc ttgtatcact tttcgtgtac
    13501 agtccatgac caggagattt aaccagaaac cgaacacgtc accaagctcg gggggctagc
    13561 tctctatgga gtcacagacc actacgctaa tggcacgtat gttcacctgt tatcgcagta
    13621 gattcgcatg tgtatacatt agacccggca gatagataat atccaaccaa atttacacct
    13681 gtggtatttg agtatcaact gaattttccc gtcatcaatc atgtaagaag gcttgaaaac
    13741 acttgtctcc gtgagacggc gatacggcga cgtctaaaac acagtcccgt cggaatccaa
    13801 cagaatgggg ggctctttcg tattcggccg gcttacttcg gcgatttctc gaccaccctg
    13861 tgatctgtgt tagtatccag gtccaatcac cacattaacc aagacgtacc ttccagctcc
    13921 cagcctccag tagctgtggg agagtgagtt cgccgccgtt cagttcctta tggagcgctc
    13981 tgttcacgtc tactagaagc ttgtccaaga acccaaccgt gacaccacgc cactcgacaa
    14041 tgacgtcgtc actgggctca aacattggag cgacttcgac accttttgtt tccttgcgca
    14101 cgcagtagtc tttatagtac tgtaatcctc ggtcgagatc atctttcttc aaggtcaaca
    14161 cgccgagatc gacaaagagg cctccgttgc gatactcggg cagcccagtc agcatctctg
    14221 ccccggcaaa gtggatcttg agcagtgact gcatcggctg catgagtgaa taagtgagcc
    14281 attgggtcag tttatgaaaa gggagtatgg attcccacgg cgctgtaggt ggctgtgagt
    14341 tggggaatgg tgaaaaactt ggggaagaag gcaatgtggc aggctgtggc atagaggaac
    14401 agggccaggc atcgccaagg gaaacgccgt cgatggctgt ccgcgaggat ggccagatgg
    14461 gagcaaggcc agtcataagc aggttccaaa ggacgggaag aacaacgatg ggcattgagg
    14521 aggcctgggt tgtcggatgt gatagcaggt aatctgtttc cttgtaagct aagaatccac
    14581 gagtctacag cttgggttgc ttaccgatca tgttcccggg tctcccgttg tcaccgaaat
    14641 attctttctt ttggtccaag gcatggccca atttgaccaa taattcggcc cgtccctcca
    14701 gacccgcaag ctcgctcccc ggacgagact gcacgccttt ggctagttgg gcgacagtca
    14761 aactacggag accattcttg tcgacttgaa atttgttact cgagttgcct gagaaaagac
    14821 ccttcaaggt gggaaaaaga aaatattagc caaaaggcac ctctgacaag gatctaccag
    14881 atgcagtaaa ctccatcaac cagaagcccc ctaaaaaaag aaaaaggaat tataatttaa
    14941 gaaagactta cggctttgaa catctctaga cttgcaattg cgagaccctc agatctctta
    15001 tacaccctgc cgttctcggc actcttgaaa ctccatgagg tccctgcgcc agcatcgaga
    15061 agtacactaa cgaggaagag gtcaatcagc ctgcgacact tctcggttgt gtcaatagaa
    15121 tcgctgaatg tcgacatcaa attctgaatc cggtcccgtc ccccgacgga aaaatgctgg
    15181 tagcgtccat gcgaaggaat tgaggaaaag ggggcgtcat agtctctctg taggccaacg
    15241 ggttagtctg aggcacaccc gaatgattgg gtagctcccc cgagaagagg cacacagagt
    15301 gaggaagaga cagagggaga gagagaacac ccgcgcggaa gctcaccttg attatcccgc
    15361 agacaaaaga caccacgtct ggaaatctat ccatgtccac atcaaagtgg gcaagggagt
    15421 tcttcagcgc cttctccgtc acaagcttgg atctctctcg gacagaaccc agacttcgca
    15481 gataggcggc gggatcgagg ttcgggtctg gggcctttgg catgtcgact cgcgggacca
    15541 tgggcgagaa gggggtcagc ggggtggacg ggacgctgct ggtggccgtg cctccggagg
    15601 cgcggttgat gttgcgcgcc gtagcgctga tgggcgactt gagagcctca tgatcggaga
    15661 agctggtggt ggagtgagtg tcgccgggca gcgctttgcc ggccgacttg ggtggctttg
    15721 gcttcttgga gaagaggccc atggttcgct ttggctctgt tgcagcaccc cctggcgtac
    15781 tgacttgctc gtcggcctac tcggtctgct ttgattcgtt gggagcctga aggcggaagg
    15841 gtcgtgccag tgatccgaat ggcccgatgc agcgacaagc tcgagctgcc tgtgagggga
    15901 tgtggggtaa aagtggtgtg ggtggttaca gtagcgcgcg agtcgggtga cccgggtgct
    15961 gctatgggtg gtgctctgaa gatgaaaatt tcaggggacc tctgctggcc gggaagactc
    16021 gagaagtgat gcagaaggag acctgacggg ccgcgttcgt ctgtcgcagt accgagcccg
    16081 gagacgcagt cggctgggta atgctacgtc gagcagcaca cgatggcagc gtccactggc
    16141 tggctgggac cgtcggctgt aggtcataaa ctgtcgttcc ctgttccctt tcgaggagac
    16201 gtcgtcagtc cgccttctgc gctggagggg gctggcagtc gcagtcgctg aagatcacgg
    16261 ggagcagagg cggccgttgg acatcaacac caagcaaaca gacgtataga cagcagtgcc
    16321 ggcaggaaag agggaacaga gacgatcgag cccggtcgag cttcgtagct ggccatgcaa
    16381 tatttgaata gtctaccaac tcggcgctag gaatccgggc aatcggtttg aaagtctttt
    16441 ttaatttcaa ttgaccggcc cctgtcctag ggagcacctc acccctttcg accaagtgtg
    16501 gttgggcagt ggtgccccat cgtggtcccg actcaagatc cctggggctc agggaaagcc
    16561 aactacggga tgtcgaagcg atctcttgat ctccaggaac cgccttgccg ggatgtcagg
    16621 gcccc
//
