# Supplementary material for: Genome sequencing and physiological characterization of three Neoarthrinium moseri strains
Source: BMC Microbiol. 2025 Aug 21;25:526. doi: 10.1186/s12866-025-04274-z (PMC12369201; doi:10.1186/s12866-025-04274-z)
Supplement: Supplementary file 16 — Supplementary Material 16. [file 12866_2025_4274_MOESM16_ESM.zip › BiGSLICE/input/Nmoseri/TUCIM5827/JAFIMQ010000019.1.region002.gbk]

LOCUS       JAFIMQ010000019        60827 bp    DNA     linear   PLN 06-APR-2022
DEFINITION  Neoarthrinium moseri strain TUCIM 5827
            scaffold19_Wmoseri_TUCIM_5827, whole genome shotgun sequence.
ACCESSION   JAFIMQ010000019
VERSION     JAFIMQ010000019.1
KEYWORDS    .
SOURCE      Neoarthrinium moseri
  ORGANISM  Neoarthrinium moseri
            Eukaryota; Fungi; Dikarya; Ascomycota; Pezizomycotina;
            Sordariomycetes; Xylariomycetidae; Xylariomycetidae incertae sedis;
            Neoarthrinium.
COMMENT     ##antiSMASH-Data-START##
            Version      :: 7.1.0
            Run date     :: 2023-12-04 12:33:23
            NOTE: This is a single region extracted from a larger record!
            Orig. start  :: 391793
            Orig. end    :: 452620
            ##antiSMASH-Data-END##
FEATURES             Location/Qualifiers
     protocluster    1..60827
                     /aStool="rule-based-clusters"
                     /category="RiPP"
                     /contig_edge="False"
                     /core_location="[30000:30827]"
                     /cutoff="20000"
                     /detection_rule="DUF3328"
                     /neighbourhood="30000"
                     /product="fungal-RiPP-like"
                     /protocluster_number="1"
                     /tool="antismash"
     proto_core      30001..30827
                     /aStool="rule-based-clusters"
                     /tool="antismash"
                     /cutoff="20000"
                     /detection_rule="DUF3328"
                     /neighbourhood="30000"
                     /product="fungal-RiPP-like"
                     /protocluster_number="1"
     cand_cluster    1..60827
                     /candidate_cluster_number="1"
                     /contig_edge="False"
                     /detection_rules="DUF3328"
                     /kind="single"
                     /product="fungal-RiPP-like"
                     /protoclusters="1"
                     /tool="antismash"
     region          1..60827
                     /candidate_cluster_numbers="1"
                     /contig_edge="False"
                     /product="fungal-RiPP-like"
                     /region_number="2"
                     /rules="DUF3328"
                     /tool="antismash"
     gene            complement(786..1136)
                     /locus_tag="JX266_005556"
     mRNA            complement(786..1136)
                     /locus_tag="JX266_005556"
                     /product="hypothetical protein"
     CDS             complement(786..1136)
                     /codon_start=1
                     /locus_tag="JX266_005556"
                     /product="hypothetical protein"
                     /protein_id="KAI1848697.1"
                     /transl_table=1
                     /translation="MFKRLVILFFNLLFPPLAVLLLCGFGADFAMNCFLFVLAIIPSHI
                     HGMYISFVYFHRKNKVRKGRLPGRRRGLIYSEKVQNGGATQGQLNDLKVLEQDRARPMD
                     GKKVQREWRKTG"
     PFAM_domain     complement(987..1115)
                     /aSDomain="Pmp3"
                     /aSTool="clusterhmmer"
                     /database="35.0"
                     /db_xref="PF01679.20"
                     /db_xref="GO:0016020"
                     /description="Proteolipid membrane potential modulator"
                     /detection="hmmscan"
                     /domain_id="clusterhmmer_JX266_005556_0006"
                     /evalue="6.40E-11"
                     /gene_ontologies="GO:0016020: membrane"
                     /label="JX266_005556"
                     /locus_tag="JX266_005556"
                     /protein_end="50"
                     /protein_start="7"
                     /score="42.4"
                     /tool="antismash"
                     /translation="LFFNLLFPPLAVLLLCGFGADFAMNCFLFVLAIIPSHIHGMYI"
     gene            complement(1836..3055)
                     /locus_tag="JX266_005557"
     mRNA            complement(join(1836..2288,2343..2897,2978..3055))
                     /locus_tag="JX266_005557"
                     /product="hypothetical protein"
     CDS             complement(join(1836..2288,2343..2897,2978..3055))
                     /codon_start=1
                     /locus_tag="JX266_005557"
                     /product="hypothetical protein"
                     /protein_id="KAI1848698.1"
                     /transl_table=1
                     /translation="MRGTSALSNLTIWSRSHDAMTDLLQFTLRAMLSCTKDAVAVVGRQ
                     DFSVLLTDSMDDLSKLDSVEDFTESTLRGFAGIAWLMKMAAQTTGIKTTAFVFLDQATA
                     DDETTCRIAIDARQDEDSMGWLSFRCEFPSIVPAVEAIERGYAATELRNQSAMAGGVWR
                     DDRVKAQLARASSLKLSSFPCHKDWRPVFVDGADLQYTVFRTAKISTDVLNKFLKQAYD
                     HDWSSDIDPRVAFITKLSPPFTDGLADPPLTVAPDLPESFNGAKPCECDAVVRSCFMDE
                     SLSPKLDRHRFIIMDEFTEAEETVIMALNFERNGQLILVRSDFKDAFLTLMAPGTTGAG
                     MEIFADSASRSPLGVLRSKTQ"
     gene            complement(3859..4631)
                     /locus_tag="JX266_005558"
     mRNA            complement(join(3859..4084,4146..4242,4292..4631))
                     /locus_tag="JX266_005558"
                     /product="hypothetical protein"
     CDS             complement(join(3859..4084,4146..4242,4292..4631))
                     /codon_start=1
                     /locus_tag="JX266_005558"
                     /product="hypothetical protein"
                     /protein_id="KAI1848699.1"
                     /transl_table=1
                     /translation="MLVIAKNHDVIYDCSQHPQLCFNTCWAVNVVKHPNPLHGGGGSGA
                     GSDNRKDWGYKSSMCVKQNVHWDCENGLGGKDECVSIDEYPFASSKEGGFAWDQTVVAL
                     RCIPEADQKSQGGSLRNLAKSPQTDTWTITLNNINFVTGNNFPYPANTWCTNNPSMQND
                     GHQLVPEGGQLKLDNPSLVVTKGVNSTSHLKFSEDGNSATIINTVENGRLVPVPFAG"
     PFAM_domain     complement(join(4214..4242,4292..4601))
                     /aSDomain="DNase_NucA_NucB"
                     /aSTool="clusterhmmer"
                     /database="35.0"
                     /db_xref="PF14040.9"
                     /description="Deoxyribonuclease NucA/NucB"
                     /detection="hmmscan"
                     /domain_id="clusterhmmer_JX266_005558_0007"
                     /evalue="1.00E-10"
                     /label="JX266_005558"
                     /locus_tag="JX266_005558"
                     /protein_end="123"
                     /protein_start="10"
                     /score="42.2"
                     /tool="antismash"
                     /translation="IYDCSQHPQLCFNTCWAVNVVKHPNPLHGGGGSGAGSDNRKDWGY
                     KSSMCVKQNVHWDCENGLGGKDECVSIDEYPFASSKEGGFAWDQTVVALRCIPEADQKS
                     QGGSLRNLA"
     gene            6093..6880
                     /locus_tag="JX266_005559"
     mRNA            join(6093..6099,6150..6645,6709..6880)
                     /locus_tag="JX266_005559"
                     /product="hypothetical protein"
     CDS             join(6093..6099,6150..6645,6709..6880)
                     /codon_start=1
                     /locus_tag="JX266_005559"
                     /product="hypothetical protein"
                     /protein_id="KAI1848700.1"
                     /transl_table=1
                     /translation="MQVKLSTAIALAPFLVNAIPSSEIRVPPLREQIAALDQAGRITWE
                     ESKDGRFATLPSLTANKRHVDDKWLDTIPGIGNDPAGWLRYEWWNNGNDVRVDDRAGRV
                     LCPAGGSRMMSSIIDHGAQAACQMFVSKSKAGQLGLRVWHAWEQWGDGQLTTADGHDGY
                     IRWLIGSVSDSPTELTQEFCENIWDAVKNLCSNDAGATQGQAVSVGDWTIYADPNEKAS
                     GK"
     gene            complement(8084..9816)
                     /locus_tag="JX266_005560"
     mRNA            complement(join(8084..8545,8602..9816))
                     /locus_tag="JX266_005560"
                     /product="hypothetical protein"
     CDS             complement(join(8084..8545,8602..9816))
                     /codon_start=1
                     /locus_tag="JX266_005560"
                     /product="hypothetical protein"
                     /protein_id="KAI1848701.1"
                     /transl_table=1
                     /translation="MKLSVASQVLCGASAVSAISLSKRDYKLGPTVSSNHSIGIGAGSN
                     HSVGVGVGVGLGAYDAAPLPLNHYGWFETISIKEAKAGVLKHHSHAVTTQTVDEEGNVV
                     ELVQQVYKVTIPCAEDGKPVQELDSQTSTTTKTGGKGKTVTTGASDEADDASAADDESD
                     DADEGDDSVTVPGGSGASSPDGVATPKPTTQGGANTAGKPSPASSKAADATDAAPTTVK
                     SSDAQTVPTKAADVETSSTSAAESTGRVSAADDATTTSATTSASPTPAVTAQAECANPN
                     MRFEWRSYSDSDRKAFVDAFTCLMRLPASGAYPPAQNRYEDIVRVHQMMTSTIHGNSIF
                     LVWHRYYTWTLEQIMREECGFDRAFPWWDETLDAGHFAESPVFTPAYFGSLPAATNGEG
                     TCITDGAFAGLTCHIGPGTGSVDHCLARAVDESLTAQSNADFVNTCNSRAIYSEMENCA
                     ELGPHAYGHNGVGSVMADVSASPSDPVFFMHHLFVDRNFWLWQNSDASRKTTIDGCIDS
                     ADPCTPLTMDTVISVAGLRPDVTVRDVLNTRDGAMCYEYTY"
     PFAM_domain     complement(join(8255..8545,8602..8865))
                     /aSDomain="Tyrosinase"
                     /aSTool="clusterhmmer"
                     /database="35.0"
                     /db_xref="PF00264.23"
                     /db_xref="GO:0016491"
                     /description="Common central domain of tyrosinase"
                     /detection="hmmscan"
                     /domain_id="clusterhmmer_JX266_005560_0008"
                     /evalue="4.30E-33"
                     /gene_ontologies="GO:0016491: oxidoreductase activity"
                     /label="JX266_005560"
                     /locus_tag="JX266_005560"
                     /protein_end="502"
                     /protein_start="317"
                     /score="115.6"
                     /tool="antismash"
                     /translation="NRYEDIVRVHQMMTSTIHGNSIFLVWHRYYTWTLEQIMREECGFD
                     RAFPWWDETLDAGHFAESPVFTPAYFGSLPAATNGEGTCITDGAFAGLTCHIGPGTGSV
                     DHCLARAVDESLTAQSNADFVNTCNSRAIYSEMENCAELGPHAYGHNGVGSVMADVSAS
                     PSDPVFFMHHLFVDRNFWLWQN"
     gene            complement(12911..16443)
                     /locus_tag="JX266_005561"
     mRNA            complement(join(12911..12942,12995..13069,13124..15097,
                     15157..16278,16350..16443))
                     /locus_tag="JX266_005561"
                     /product="hypothetical protein"
     CDS             complement(join(12911..12942,12995..13069,13124..15097,
                     15157..16278,16350..16443))
                     /codon_start=1
                     /locus_tag="JX266_005561"
                     /product="hypothetical protein"
                     /protein_id="KAI1848702.1"
                     /transl_table=1
                     /translation="MIGPSVLRPVLVAASGVSSRASPRVASSRILVLPPIAGLAVACQR
                     HWHSTHVRKPVVLPAAGFKREGGQPAASRIIPTTAYSTVVEPPSTPYSALTVGVPRETF
                     ANERRVALTPQNVALLRKKGVAKIIVERGAGAQADFPDDAYEKAGATLVDAGGVWSAAD
                     IVLKVRGPNVAEIDRLKSGATVISFLQPAQNRDLVERLAARKVTAFAMDMIPRISRAQV
                     FDALSSMANIAGYKAVLEASNNFGRFLTGQVTAAGKIPPCKVLVIGAGVAGLSAIATAR
                     RMGAIVRGFDTRSAAREQVQSLGAEFIEVEIQEDGSGTGGYAKEMSPEFIAAEMKLFTE
                     QARDVDIIITTALIPGRPAPKLITKSMVEIMKPGSVIVDLAAEAGGNCEKTEPGKLVTY
                     NDVKIIGYTDLPSRLPTQSSTLYSNNIVKFLLSMAPKEKSYGIDLSDEVVRGAIVVLNG
                     DVLPAAPRPAPPPAPAAKPKPQVEEVKALTPFQKTTREVAGVTAGMGGVLALGKITGPL
                     FMGNAFTFALASLIGYRVVWGVTPALHSPLMSVTNAISGMVGIGGLFVMGGGYLPETFP
                     QFLGAASVLLAFVNVSGGFVITKRMLDMFKRPTDPPEYPWLYAVPAAVFGGGFLAAAST
                     GAAGLIQAGYLVSSVLCISSLSGLASQATARMGNLLGILGVSSGILASLLAVGFSPEVL
                     TQFGGLAAIGGLIGFLIGKRIMPTDLPQTVAALHSVVGLAAVLTSIGSVMGDLSHITTL
                     HLVTAYLGVLIGGITFTGSIVAFMKLAGKMSSRPLQLPGRHLINSGMLATNFATMGAFV
                     TMAPGSPMIAAAALSANTILSFAKGFTTTAGIGGADMPVVITVLNAYSGFALVAEGFML
                     DNPLLTTIGALIGVSGSILSYIMCVAMNRSLTNVLFGGISAPTATEYKVEGSITQTNVD
                     DTAEALTNAESVIIIVGYGMAVAKAQYAISEITNMLRSKNINVRFAIHPVAGRMPGQCN
                     VLLAEASVPYDIVLEMDEINDDFPDTDLVLVIGANDTVNPIALEPGSPIAGMPVLHAWK
                     SKQVIVMKRGMASGYADVPNPMFYMPGTKMLFGDAKTTCDAIKSAIESRI"
     PFAM_domain     complement(join(12935..12942,12995..13069,13124..14390))
                     /aSDomain="PNTB"
                     /aSTool="clusterhmmer"
                     /database="35.0"
                     /db_xref="PF02233.19"
                     /description="NAD(P) transhydrogenase beta subunit"
                     /detection="hmmscan"
                     /domain_id="clusterhmmer_JX266_005561_0012"
                     /evalue="5.80E-172"
                     /label="JX266_005561"
                     /locus_tag="JX266_005561"
                     /protein_end="1091"
                     /protein_start="641"
                     /score="572.8"
                     /tool="antismash"
                     /translation="QAGYLVSSVLCISSLSGLASQATARMGNLLGILGVSSGILASLLA
                     VGFSPEVLTQFGGLAAIGGLIGFLIGKRIMPTDLPQTVAALHSVVGLAAVLTSIGSVMG
                     DLSHITTLHLVTAYLGVLIGGITFTGSIVAFMKLAGKMSSRPLQLPGRHLINSGMLATN
                     FATMGAFVTMAPGSPMIAAAALSANTILSFAKGFTTTAGIGGADMPVVITVLNAYSGFA
                     LVAEGFMLDNPLLTTIGALIGVSGSILSYIMCVAMNRSLTNVLFGGISAPTATEYKVEG
                     SITQTNVDDTAEALTNAESVIIIVGYGMAVAKAQYAISEITNMLRSKNINVRFAIHPVA
                     GRMPGQCNVLLAEASVPYDIVLEMDEINDDFPDTDLVLVIGANDTVNPIALEPGSPIAG
                     MPVLHAWKSKQVIVMKRGMASGYADVPNPMFYMPGTKMLFGDAKTTCDAIK"
     PFAM_domain     complement(14493..14747)
                     /aSDomain="PNTB_4TM"
                     /aSTool="clusterhmmer"
                     /database="35.0"
                     /db_xref="PF12769.10"
                     /description="4TM region of pyridine nucleotide
                     transhydrogenase, mitoch"
                     /detection="hmmscan"
                     /domain_id="clusterhmmer_JX266_005561_0011"
                     /evalue="2.90E-30"
                     /label="JX266_005561"
                     /locus_tag="JX266_005561"
                     /protein_end="607"
                     /protein_start="522"
                     /score="104.7"
                     /tool="antismash"
                     /translation="FTFALASLIGYRVVWGVTPALHSPLMSVTNAISGMVGIGGLFVMG
                     GGYLPETFPQFLGAASVLLAFVNVSGGFVITKRMLDMFKR"
     aSDomain        complement(join(14493..15097,15157..16084))
                     /aSDomain="TIGR00561"
                     /aSTool="tigrfam"
                     /description="pntA: NAD(P)(+) transhydrogenase
                     (AB-specific), alpha subunit"
                     /detection="hmmscan"
                     /domain_id="TIGRFam_JX266_005561_0001"
                     /evalue="5.60E-193"
                     /identifier="TIGR00561"
                     /label="JX266_005561"
                     /locus_tag="JX266_005561"
                     /protein_end="607"
                     /protein_start="96"
                     /score="640.2"
                     /tool="antismash"
                     /translation="VGVPRETFANERRVALTPQNVALLRKKGVAKIIVERGAGAQADFP
                     DDAYEKAGATLVDAGGVWSAADIVLKVRGPNVAEIDRLKSGATVISFLQPAQNRDLVER
                     LAARKVTAFAMDMIPRISRAQVFDALSSMANIAGYKAVLEASNNFGRFLTGQVTAAGKI
                     PPCKVLVIGAGVAGLSAIATARRMGAIVRGFDTRSAAREQVQSLGAEFIEVEIQEDGSG
                     TGGYAKEMSPEFIAAEMKLFTEQARDVDIIITTALIPGRPAPKLITKSMVEIMKPGSVI
                     VDLAAEAGGNCEKTEPGKLVTYNDVKIIGYTDLPSRLPTQSSTLYSNNIVKFLLSMAPK
                     EKSYGIDLSDEVVRGAIVVLNGDVLPAAPRPAPPPAPAAKPKPQVEEVKALTPFQKTTR
                     EVAGVTAGMGGVLALGKITGPLFMGNAFTFALASLIGYRVVWGVTPALHSPLMSVTNAI
                     SGMVGIGGLFVMGGGYLPETFPQFLGAASVLLAFVNVSGGFVITKRMLDMFKR"
     PFAM_domain     complement(join(14931..15097,15157..15664))
                     /aSDomain="AlaDh_PNT_C"
                     /aSTool="clusterhmmer"
                     /database="35.0"
                     /db_xref="PF01262.24"
                     /description="Alanine dehydrogenase/PNT, C-terminal domain"
                     /detection="hmmscan"
                     /domain_id="clusterhmmer_JX266_005561_0010"
                     /evalue="8.70E-74"
                     /label="JX266_005561"
                     /locus_tag="JX266_005561"
                     /protein_end="461"
                     /protein_start="236"
                     /score="247.6"
                     /tool="antismash"
                     /translation="AVLEASNNFGRFLTGQVTAAGKIPPCKVLVIGAGVAGLSAIATAR
                     RMGAIVRGFDTRSAAREQVQSLGAEFIEVEIQEDGSGTGGYAKEMSPEFIAAEMKLFTE
                     QARDVDIIITTALIPGRPAPKLITKSMVEIMKPGSVIVDLAAEAGGNCEKTEPGKLVTY
                     NDVKIIGYTDLPSRLPTQSSTLYSNNIVKFLLSMAPKEKSYGIDLSDEVVRGAIVVLNG
                     DVL"
     PFAM_domain     complement(15674..16081)
                     /aSDomain="AlaDh_PNT_N"
                     /aSTool="clusterhmmer"
                     /database="35.0"
                     /db_xref="PF05222.18"
                     /description="Alanine dehydrogenase/PNT, N-terminal domain"
                     /detection="hmmscan"
                     /domain_id="clusterhmmer_JX266_005561_0009"
                     /evalue="2.00E-48"
                     /label="JX266_005561"
                     /locus_tag="JX266_005561"
                     /protein_end="233"
                     /protein_start="97"
                     /score="164.3"
                     /tool="antismash"
                     /translation="GVPRETFANERRVALTPQNVALLRKKGVAKIIVERGAGAQADFPD
                     DAYEKAGATLVDAGGVWSAADIVLKVRGPNVAEIDRLKSGATVISFLQPAQNRDLVERL
                     AARKVTAFAMDMIPRISRAQVFDALSSMANIA"
     gene            complement(17562..18353)
                     /locus_tag="JX266_005562"
     mRNA            complement(join(17562..18102,18169..18353))
                     /locus_tag="JX266_005562"
                     /product="hypothetical protein"
     CDS             complement(join(17562..18102,18169..18353))
                     /codon_start=1
                     /locus_tag="JX266_005562"
                     /product="hypothetical protein"
                     /protein_id="KAI1848703.1"
                     /transl_table=1
                     /translation="MFKHGVRHGAILGWGYLFIFLTLRIVSSAMQMNDPRNPSAALVAS
                     IGLSPLLLSAVSILHEARAYCVVNRRSRIDLGSLVVLHFIISTAVALTGAGASGAQKHG
                     VTEEERAKDLKLVEAGMGLLLLSLVALLGSAVFSLSSSSFRSRHELPYQRQGKWLTYAV
                     LYSLPFIAIRIISSLVYFSTQSAALNPVSGDIGYRVGFGLVDELIVSIILIIAGLCTLN
                     AGRDQSGSRGGSESTALRK"
     gene            20412..21290
                     /locus_tag="JX266_005563"
     mRNA            20412..21290
                     /locus_tag="JX266_005563"
                     /product="hypothetical protein"
     CDS             20412..21290
                     /codon_start=1
                     /locus_tag="JX266_005563"
                     /product="hypothetical protein"
                     /protein_id="KAI1848704.1"
                     /transl_table=1
                     /translation="MDKAVAPGEQILRAFGLNGVPEPLAGGMGLCFRIENVVLKPTDDK
                     HEAQGVSELTAHLLSNVSLEYRLSRPIPIIRDAAKYVHSGWTASTFLEGSSGSKPRIAE
                     TLSVSRVFHRDLAMAYFKKPRFVDERINRWSEADRVTWGEKALEDVDNVDFVILEILNP
                     TLEQLKEMMEPLPRDLESQLMHADLAGNVLFDDQSGLAPAIIDLTMYWRPAAYAEAIMV
                     VDSIMWHGEGKELIELCGTGQVWIQLLIRALYWREITFAIDPDEQFISANFGRVDFQEA
                     VNALRRCIPSM"
     gene            complement(21438..21816)
                     /locus_tag="JX266_005564"
     mRNA            complement(join(21438..21721,21783..21816))
                     /locus_tag="JX266_005564"
                     /product="hypothetical protein"
     CDS             complement(join(21438..21721,21783..21816))
                     /codon_start=1
                     /locus_tag="JX266_005564"
                     /product="hypothetical protein"
                     /protein_id="KAI1848705.1"
                     /transl_table=1
                     /translation="MVRISIIAAFAFALGAVALTPNDAGARDVGNGEGAQFTTGGCVAD
                     ADCQEGCCAGGATDAQGNEVGICSGIGAEFQNGKTGCGFVDPNAQESIANAQKIVDKQG
                     F"
     gene            complement(26887..28272)
                     /locus_tag="JX266_005565"
     mRNA            complement(join(26887..27049,27116..27978,28030..28272))
                     /locus_tag="JX266_005565"
                     /product="hypothetical protein"
     CDS             complement(join(26887..27049,27116..27978,28030..28272))
                     /codon_start=1
                     /gene_functions="biosynthetic-additional (smcogs)
                     SMCOG1042:O-methyltransferase (Score: 242.3; E-value:
                     1.3e-73)"
                     /gene_kind="biosynthetic-additional"
                     /locus_tag="JX266_005565"
                     /product="hypothetical protein"
                     /protein_id="KAI1848706.1"
                     /transl_table=1
                     /translation="MTPPGRIVQLATDILEHTTGIQTYLDAHGIPSPSFEPGTLPKLPL
                     PPALEDTLGQALSALDELNALLLGPLGWLKNQIDHAYDLVSLHAMYRFDVPSKIPLGAD
                     IPIGELARKCNGDNNLVERLLQHAVSNYLLIQPRPGYVAHSSTSTLLAQEPAFKDWVGT
                     ACEDMWPAGTKVIDALTKWPGAPALPHQTGHNLVENTAVPFFQTLEGDPDRARRFANTM
                     WLMQKMPGFEPSAALDAFDWAALGESTVVDIGGSTGDFARELTKKNPKLHIVVQDLPNV
                     IEKARSNFTRDSSSNITLKAHDFFTPQPVQGADVYFFRMILHDWPEESCTQILRQLIPS
                     LKPGARVLVNDICMPPVGTLPRYQERQIRCQDIAMMAMFNSQERSSAQWARLIERADPR
                     FHLQSVVQLPSSHLGLLQVIWMP"
     PFAM_domain     complement(join(26968..27049,27116..27615))
                     /aSDomain="Methyltransf_2"
                     /aSTool="clusterhmmer"
                     /database="35.0"
                     /db_xref="PF00891.21"
                     /db_xref="GO:0008171"
                     /description="O-methyltransferase domain"
                     /detection="hmmscan"
                     /domain_id="clusterhmmer_JX266_005565_0013"
                     /evalue="1.50E-29"
                     /gene_ontologies="GO:0008171: O-methyltransferase activity"
                     /label="JX266_005565"
                     /locus_tag="JX266_005565"
                     /protein_end="396"
                     /protein_start="202"
                     /score="102.9"
                     /tool="antismash"
                     /translation="PFFQTLEGDPDRARRFANTMWLMQKMPGFEPSAALDAFDWAALGE
                     STVVDIGGSTGDFARELTKKNPKLHIVVQDLPNVIEKARSNFTRDSSSNITLKAHDFFT
                     PQPVQGADVYFFRMILHDWPEESCTQILRQLIPSLKPGARVLVNDICMPPVGTLPRYQE
                     RQIRCQDIAMMAMFNSQERSSAQWARLIERA"
     gene            30001..30827
                     /locus_tag="JX266_005566"
     mRNA            join(30001..30223,30277..30827)
                     /locus_tag="JX266_005566"
                     /product="hypothetical protein"
     CDS             join(30001..30223,30277..30827)
                     /codon_start=1
                     /gene_functions="biosynthetic (rule-based-clusters)
                     fungal-RiPP-like: DUF3328"
                     /gene_kind="biosynthetic"
                     /locus_tag="JX266_005566"
                     /product="hypothetical protein"
                     /protein_id="KAI1848707.1"
                     /sec_met_domain="DUF3328 (E-value: 5e-42, bitscore: 137.9,
                     seeds: 45, tool: rule-based-clusters)"
                     /transl_table=1
                     /translation="MERDINKPIFEKEPLLDSDYEDDSTSTVMTPKRYFRRWWPIAGLL
                     QLILLLIYTGLSIAIIRINTDLEGAPDIHAFAGLAVRYKFRLYDNFINSPYGGEPTPAS
                     DEAWHQLLNNMSIRVTAEELAAHGQSSVELPNGGYLAWLGVFHELHCVKMLRQWSWREH
                     YFPNLTAHEHQHHMVHIDHCLDWLRNAAVCRADTSALAVFKWADKMPHPMLNTHRVEHR
                     CVDWDALMSSHEDRLVSHDEVASLRNPNMADSVDA"
     PFAM_domain     join(30091..30223,30277..30740)
                     /aSDomain="UstYa"
                     /aSTool="clusterhmmer"
                     /database="35.0"
                     /db_xref="PF11807.11"
                     /db_xref="GO:0043386"
                     /description="Mycotoxin biosynthesis protein UstYa"
                     /detection="hmmscan"
                     /domain_id="clusterhmmer_JX266_005566_0014"
                     /evalue="4.50E-40"
                     /gene_ontologies="GO:0043386: mycotoxin biosynthetic
                     process"
                     /label="JX266_005566"
                     /locus_tag="JX266_005566"
                     /protein_end="229"
                     /protein_start="30"
                     /score="137.9"
                     /tool="antismash"
                     /translation="PKRYFRRWWPIAGLLQLILLLIYTGLSIAIIRINTDLEGAPDIHA
                     FAGLAVRYKFRLYDNFINSPYGGEPTPASDEAWHQLLNNMSIRVTAEELAAHGQSSVEL
                     PNGGYLAWLGVFHELHCVKMLRQWSWREHYFPNLTAHEHQHHMVHIDHCLDWLRNAAVC
                     RADTSALAVFKWADKMPHPMLNTHRVEHRCVDWDAL"
     gene            complement(31350..32612)
                     /locus_tag="JX266_005567"
     mRNA            complement(join(31350..32239,32353..32416,32472..32612))
                     /locus_tag="JX266_005567"
                     /product="hypothetical protein"
     CDS             complement(join(31350..32239,32353..32416,32472..32612))
                     /codon_start=1
                     /gene_functions="biosynthetic-additional (smcogs)
                     SMCOG1042:O-methyltransferase (Score: 192.5; E-value:
                     2e-58)"
                     /gene_kind="biosynthetic-additional"
                     /locus_tag="JX266_005567"
                     /product="hypothetical protein"
                     /protein_id="KAI1848708.1"
                     /transl_table=1
                     /translation="MDAILQQLRTLASQADDAGRHKLLDALRDIQLTLETPHDTLSRFA
                     GLHLQITATRIGEDLNIFQILAESRLLRYLASIGLIKESSEDSFTANSQTRTLAQPGYR
                     GGIYHFFDNCGPVFQALPGFLAENKYQDIKDPTATAFQKAFKTDLPAFQWLPTQPERFG
                     PLQQVMVVQGAQGAPWFTVFPFEKELGDFSGPHAFVDIGGGFGHQCVALKSAYPHLNGK
                     IVLQDLPQALEHLPPPFAAQLDGVGKMSHNFFEPQPIKDAKFYYLRNVLHDWPDDKCVE
                     ILKQLSAVLGPSSQILIDEMVLPNTGVPWEAATIDLTMMSSLGSRERTLKEWYALLDAA
                     GLKALRIDTYTPRRQDSIIQVVQK"
     PFAM_domain     complement(31419..31874)
                     /aSDomain="Methyltransf_2"
                     /aSTool="clusterhmmer"
                     /database="35.0"
                     /db_xref="PF00891.21"
                     /db_xref="GO:0008171"
                     /description="O-methyltransferase domain"
                     /detection="hmmscan"
                     /domain_id="clusterhmmer_JX266_005567_0015"
                     /evalue="6.10E-23"
                     /gene_ontologies="GO:0008171: O-methyltransferase activity"
                     /label="JX266_005567"
                     /locus_tag="JX266_005567"
                     /protein_end="342"
                     /protein_start="190"
                     /score="81.4"
                     /tool="antismash"
                     /translation="DFSGPHAFVDIGGGFGHQCVALKSAYPHLNGKIVLQDLPQALEHL
                     PPPFAAQLDGVGKMSHNFFEPQPIKDAKFYYLRNVLHDWPDDKCVEILKQLSAVLGPSS
                     QILIDEMVLPNTGVPWEAATIDLTMMSSLGSRERTLKEWYALLDAAGL"
     gene            33642..34985
                     /locus_tag="JX266_005568"
     mRNA            join(33642..33818,33875..34277,34337..34454,34509..34576,
                     34645..34985)
                     /locus_tag="JX266_005568"
                     /product="hypothetical protein"
     CDS             join(33642..33818,33875..34277,34337..34454,34509..34576,
                     34645..34985)
                     /codon_start=1
                     /locus_tag="JX266_005568"
                     /product="hypothetical protein"
                     /protein_id="KAI1848709.1"
                     /transl_table=1
                     /translation="MSSPGNQPQLPPDQDRGPALEALYWTLSAFSILLLSLRFYARTRI
                     GALGWDDWMMLITVVRELITPPQVLFVVATCFVTYMASIGGARHIFYLDDEQRQEAIKW
                     SWIAQPWAIFLFATGKASVAILTLRFIGRNTFWRKYTLYFIIVTIFIINSLGCIFTFVQ
                     CDPPRALWTAGIPAKCWDPKVQTNFNYFLAAWNIGCDIVLALLPASFISKLNLDFRRKL
                     ALCVLLGLGLFDAVFSGIKVKFLIDLTARADFTWSLFDVQVWTAIEAFVMIACGSLPPL
                     QPLWDRFVTHKRDASYGRTPLKYSGGSSKNSDRVWPGVPSLNSSHNRNQYAFDTPDVSQ
                     LEHEMPSSRYTIHRTTDVKVERSHPDMV"
     gene            37910..39199
                     /locus_tag="JX266_005569"
     mRNA            join(37910..38668,38732..39199)
                     /locus_tag="JX266_005569"
                     /product="hypothetical protein"
     CDS             join(37910..38668,38732..39199)
                     /codon_start=1
                     /locus_tag="JX266_005569"
                     /product="hypothetical protein"
                     /protein_id="KAI1848710.1"
                     /transl_table=1
                     /translation="MHWSTLFIAALAAPVLSHSHGHNHKHRRRACSGAKPTVATYAAAA
                     VETVQTAPVVEAVQSASPATEAVQSSAPVVEYVQTTPVVETVQSASPVVEDVKAAPVVE
                     AVQSASPLVAAVQKAEEVTQVTGTIIPAVSETTQSAAPAVQTPGRATWLWQSNLIQDSA
                     QVDDFLSFADSNDIMTVYALIDRGMGNEVFYDFVARCNASGIVVEALMGNSQWILGQGE
                     PTFQSQLDWLEQYQGSADASSKFAGIHIDVEPWGLDGWTSNKETYVASFQSIITQLKSL
                     GSSLGLPVAADLPYWADKIICPDTGKGLDVWALENLDTATFMTYRNTAEELLEVATAVL
                     EAGNAAGKPVWLAVETVAAAEAYLISYVGKSSANLFTDLTTIKTTAAKYTSFAGIAIHD
                     YDGVKALSS"
     gene            41072..42095
                     /locus_tag="JX266_005570"
     mRNA            join(41072..41626,41691..42095)
                     /locus_tag="JX266_005570"
                     /product="hypothetical protein"
     CDS             join(41072..41626,41691..42095)
                     /codon_start=1
                     /locus_tag="JX266_005570"
                     /product="hypothetical protein"
                     /protein_id="KAI1848711.1"
                     /transl_table=1
                     /translation="MHGLALLAAGAALLSGVAAHPEHEISSSELNRRSVLSRRCESSVA
                     AMNKRRWAKRNEKRAVSGNATWNIVTESPYYETIQNDTCVLSEDITAGPYIWPQSQTLR
                     QDIREGEPGVPFILDIGVLDVETCEPLPDVLVDIWHCNATGSYSSFTALSPNTPFEQLL
                     KELNKTATDDLHTDTTTFLRGIWPTNSEGITEFTTIVPGFYVERTLHIHVQVHENYVIR
                     GNGTVASSNTISTGQLFLAEDVSQQLMALEPYITHTQINRTTNVVDSIYADQAVNGYDP
                     IVSIEPLDGENIENGIVGYITIGVDSASKKKLKRSLKH"
     PFAM_domain     join(41369..41626,41691..41783)
                     /aSDomain="Dioxygenase_C"
                     /aSTool="clusterhmmer"
                     /database="35.0"
                     /db_xref="PF00775.24"
                     /db_xref="GO:0003824"
                     /db_xref="GO:0006725"
                     /db_xref="GO:0008199"
                     /description="Dioxygenase"
                     /detection="hmmscan"
                     /domain_id="clusterhmmer_JX266_005570_0016"
                     /evalue="1.00E-07"
                     /gene_ontologies="GO:0003824: catalytic activity"
                     /gene_ontologies="GO:0006725: cellular aromatic compound
                     metabolic process"
                     /gene_ontologies="GO:0008199: ferric iron binding"
                     /label="JX266_005570"
                     /locus_tag="JX266_005570"
                     /protein_end="216"
                     /protein_start="99"
                     /score="31.7"
                     /tool="antismash"
                     /translation="SQTLRQDIREGEPGVPFILDIGVLDVETCEPLPDVLVDIWHCNAT
                     GSYSSFTALSPNTPFEQLLKELNKTATDDLHTDTTTFLRGIWPTNSEGITEFTTIVPGF
                     YVERTLHIHVQVH"
     gene            complement(42918..43885)
                     /locus_tag="JX266_005571"
     mRNA            complement(join(42918..43510,43564..43885))
                     /locus_tag="JX266_005571"
                     /product="hypothetical protein"
     CDS             complement(join(42918..43510,43564..43885))
                     /codon_start=1
                     /locus_tag="JX266_005571"
                     /product="hypothetical protein"
                     /protein_id="KAI1848712.1"
                     /transl_table=1
                     /translation="MSSPKTDVDEFRKILNGSNRILALCGAGLSVASGLPTFRGAGGLW
                     REFESTSLATPEAFEDDPGLVWLFYAWRRHLALKAKPNAGHYALAELAKKKENFLCLTQ
                     NVDGLSPRAGHPESAIRMLHGNLLDITCYNKCGYVERNATRDPVCPSLAAAAEDYPPGQ
                     LSPLLDPSVDLATIKPEDLPQCPDCKRRGKTALLRPGVVWFGESLPDGMLLEVDNWLYK
                     DPVDVMLVIGTSAAVYPAAGYTNKAKRRGAVVAVINPDPQAKSGLDGKDFFFQGGADEF
                     LPELFEDVIGKLKIPDTAPLAEA"
     PFAM_domain     complement(join(43116..43510,43564..43810))
                     /aSDomain="SIR2"
                     /aSTool="clusterhmmer"
                     /database="35.0"
                     /db_xref="PF02146.20"
                     /db_xref="GO:0070403"
                     /description="Sir2 family"
                     /detection="hmmscan"
                     /domain_id="clusterhmmer_JX266_005571_0017"
                     /evalue="1.40E-38"
                     /gene_ontologies="GO:0070403: NAD+ binding"
                     /label="JX266_005571"
                     /locus_tag="JX266_005571"
                     /protein_end="239"
                     /protein_start="25"
                     /score="132.7"
                     /tool="antismash"
                     /translation="GAGLSVASGLPTFRGAGGLWREFESTSLATPEAFEDDPGLVWLFY
                     AWRRHLALKAKPNAGHYALAELAKKKENFLCLTQNVDGLSPRAGHPESAIRMLHGNLLD
                     ITCYNKCGYVERNATRDPVCPSLAAAAEDYPPGQLSPLLDPSVDLATIKPEDLPQCPDC
                     KRRGKTALLRPGVVWFGESLPDGMLLEVDNWLYKDPVDVMLVIGTSAAVYP"
     gene            46696..47826
                     /locus_tag="JX266_005572"
     mRNA            join(46696..47073,47146..47826)
                     /locus_tag="JX266_005572"
                     /product="hypothetical protein"
     CDS             join(46696..47073,47146..47826)
                     /codon_start=1
                     /locus_tag="JX266_005572"
                     /product="hypothetical protein"
                     /protein_id="KAI1848713.1"
                     /transl_table=1
                     /translation="MMRYFALTLAASVCTALPSAVNDRLGRKDARPALSLSDITKIEQS
                     GLTARAAFSPTLGVNFPDPALIWGDGSWKAYGTSSNGKKVPVATSNDALSWTLTGNDAL
                     PNVGSWVDSGDTAIWAPDVQKNDAGTYVMYYTAHQSGGTHCIGVATSSTAIGPFTPQAN
                     PLICDTAGGGAIDASGYDDGVNRWITWKVDGNNLGGATTCQGGTPSGAYKSTPIKIQRM
                     ARDALTLLDSPKVILDNEGAANDGVVEAPALYKVQDGLFVLFYSAHCYASDDYDIEYAF
                     SSTIDGQYTDRGILLRTVDNKGVYGPGGLDIDPNGKNVLFHGRDGPGQGGGGTRYLYSA
                     VLSLNGKGISFQ"
     PFAM_domain     join(46858..47073,47146..47742)
                     /aSDomain="Glyco_hydro_43"
                     /aSTool="clusterhmmer"
                     /database="35.0"
                     /db_xref="PF04616.17"
                     /db_xref="GO:0004553"
                     /db_xref="GO:0005975"
                     /description="Glycosyl hydrolases family 43"
                     /detection="hmmscan"
                     /domain_id="clusterhmmer_JX266_005572_0018"
                     /evalue="4.80E-27"
                     /gene_ontologies="GO:0004553: hydrolase activity,
                     hydrolyzing O-glycosyl compounds"
                     /gene_ontologies="GO:0005975: carbohydrate metabolic
                     process"
                     /label="JX266_005572"
                     /locus_tag="JX266_005572"
                     /protein_end="325"
                     /protein_start="54"
                     /score="95.2"
                     /tool="antismash"
                     /translation="PTLGVNFPDPALIWGDGSWKAYGTSSNGKKVPVATSNDALSWTLT
                     GNDALPNVGSWVDSGDTAIWAPDVQKNDAGTYVMYYTAHQSGGTHCIGVATSSTAIGPF
                     TPQANPLICDTAGGGAIDASGYDDGVNRWITWKVDGNNLGGATTCQGGTPSGAYKSTPI
                     KIQRMARDALTLLDSPKVILDNEGAANDGVVEAPALYKVQDGLFVLFYSAHCYASDDYD
                     IEYAFSSTIDGQYTDRGILLRTVDNKGVYGPGGLDIDPNGKNVLFHGRD"
     gene            complement(48037..49135)
                     /locus_tag="JX266_005573"
     mRNA            complement(join(48037..48148,48213..48632,48700..48760,
                     48814..49135))
                     /locus_tag="JX266_005573"
                     /product="hypothetical protein"
     CDS             complement(join(48037..48148,48213..48632,48700..48760,
                     48814..49135))
                     /codon_start=1
                     /locus_tag="JX266_005573"
                     /product="hypothetical protein"
                     /protein_id="KAI1848714.1"
                     /transl_table=1
                     /translation="MATSPTHLPPGVPPYVKVFGPGANCTLEICPVEMSVYGYRPSLAA
                     NSTFLALYVLSAAVHLYLGIRWKTWFFMGAMLLGATSAVLGYAGRIVMYYNPFKFVAFM
                     IQIICVTSVPVYYTAAIYVTLAASIKYFAPSLSRFRPNLIYWVFISSDLVCLVLQAAGG
                     ALSTSTAGASQTGVDMALVGLSLQVLCMVVFCALFGDYLYRYFRSDIYRFGAAKLGARP
                     KLFFAFLALAIVLILARCSYRLAELHNGYRGGLIRDEGLFIGLEGVMVICAVFCLTIGH
                     PGFVFKSKPKESTSSSELENLEH"
     PFAM_domain     complement(join(48088..48148,48213..48632,48700..48760,
                     48814..48910))
                     /aSDomain="RTA1"
                     /aSTool="clusterhmmer"
                     /database="35.0"
                     /db_xref="PF04479.16"
                     /db_xref="GO:0016020"
                     /description="RTA1 like protein"
                     /detection="hmmscan"
                     /domain_id="clusterhmmer_JX266_005573_0019"
                     /evalue="1.20E-57"
                     /gene_ontologies="GO:0016020: membrane"
                     /label="JX266_005573"
                     /locus_tag="JX266_005573"
                     /protein_end="288"
                     /protein_start="75"
                     /score="195.0"
                     /tool="antismash"
                     /translation="MLLGATSAVLGYAGRIVMYYNPFKFVAFMIQIICVTSVPVYYTAA
                     IYVTLAASIKYFAPSLSRFRPNLIYWVFISSDLVCLVLQAAGGALSTSTAGASQTGVDM
                     ALVGLSLQVLCMVVFCALFGDYLYRYFRSDIYRFGAAKLGARPKLFFAFLALAIVLILA
                     RCSYRLAELHNGYRGGLIRDEGLFIGLEGVMVICAVFCLTIGHPGFVFKS"
     gene            complement(50049..51245)
                     /locus_tag="JX266_005574"
     mRNA            complement(join(50049..50534,50594..50625,50690..50846,
                     50907..51245))
                     /locus_tag="JX266_005574"
                     /product="hypothetical protein"
     CDS             complement(join(50049..50534,50594..50625,50690..50846,
                     50907..51245))
                     /codon_start=1
                     /locus_tag="JX266_005574"
                     /product="hypothetical protein"
                     /protein_id="KAI1848715.1"
                     /transl_table=1
                     /translation="MYLFLNVLCLLLLGSSISALPSQSLDDILLEKKADSTKVGYLAVY
                     WKTSATGIFFALSTNDNPLGFTELKGGKPVIIPKVGTKVVRDVSIVPGGGKDANVIWRI
                     IGTDLDIGSTTWDRAKRTGSRSIMSWESSDLVNWGSERLVEVEDKTAGMVWAPDAIWDP
                     SSSKYFVHWASAFYDKGDTGHTGTGTPLYIRSALTSDFKTYESPSTYINKSPSDTLDMS
                     FLRVDNSTLVRFLVGAGVKGPVAEVSRNGIAGPWTRPSGSISAQYEGPYPFWDNRVDGK
                     AYLLCDLVGGAAGLRAWSSTDPLSGKFTSASSAITYMRHGSVLPVTQAQYNALKAL"
     gene            complement(51897..54382)
                     /locus_tag="JX266_005575"
     mRNA            complement(join(51897..52527,52643..53008,53064..53374,
                     53439..54125,54185..54382))
                     /locus_tag="JX266_005575"
                     /product="hypothetical protein"
     CDS             complement(join(51897..52527,52643..53008,53064..53374,
                     53439..54125,54185..54382))
                     /codon_start=1
                     /locus_tag="JX266_005575"
                     /product="hypothetical protein"
                     /protein_id="KAI1848716.1"
                     /transl_table=1
                     /translation="MTWPPPAGMAYSQVNQSPAQLRSILPSPRIGNAAQLDPGQHLNTR
                     ARIRSVAVRAACEYCRKRKSRCSGERPQCSACTKRGRECVYETASSGETIPQALKRKHT
                     ALEQESNAYRELYHLLQNASPSESQDILLRIRLGADVNALVRQVKDGNLLLQLALVPEA
                     RLRYNFPYSASMPAAILKSKNPYLNSLVYEAAFETSGPLPSKQVCQMRAPYLSPYHAAE
                     IIEPRLDLVQASRWTSVISDNRLLAELMRCYIMHDYENYPPFHLDLFLDGMTEESEEDM
                     CSPLLVNAVLALACHSYTRLPDREKFWLPHTLGFRFLAEAKLLWELESEVPTLTTLQAT
                     VVMHMIYNHFAMDEISYIYLERAVSMADELKLLEPSTGYAGKMKLAREFTAWCSFSWLG
                     VQGYYFARQTLLPQAPATPLPDPSQDPSWYPTILLKYPLENAIFSTNFGTHIRAMWQFR
                     HIMTDITMELFPPITPAPGGTENVKSNPAKVIELLQRLEAWFNALPGPLTPENIVLPPQ
                     LKLHIEYHGVLVSLYQMLENQPTAYATPSIPRNIARERSADAAVRFETLVRLYYLRHSF
                     EHTDTFLTSILSFLANIMFQTLESTKRDASTEDGDEKTPVVDDDRRRNIRSTLILAAKG
                     LHDQSRNAYVTGVIFHLVRSRLSPEDLAALNAYVSPREVEAVYTRLPRTVRSQWPMAII
                     GSNADMNKSQLRNLVKQLEAASLTDDQVAKSEEGQG"
     PFAM_domain     complement(join(54054..54125,54185..54217))
                     /aSDomain="Zn_clus"
                     /aSTool="clusterhmmer"
                     /database="35.0"
                     /db_xref="PF00172.21"
                     /db_xref="GO:0000981"
                     /db_xref="GO:0006355"
                     /db_xref="GO:0008270"
                     /description="Fungal Zn(2)-Cys(6) binuclear cluster domain"
                     /detection="hmmscan"
                     /domain_id="clusterhmmer_JX266_005575_0020"
                     /evalue="4.10E-09"
                     /gene_ontologies="GO:0000981: DNA-binding transcription
                     factor activity, RNA polymerase II-specific"
                     /gene_ontologies="GO:0006355: regulation of DNA-templated
                     transcription"
                     /gene_ontologies="GO:0008270: zinc ion binding"
                     /label="JX266_005575"
                     /locus_tag="JX266_005575"
                     /protein_end="90"
                     /protein_start="55"
                     /score="36.5"
                     /tool="antismash"
                     /translation="ACEYCRKRKSRCSGERPQCSACTKRGRECVYETAS"
ORIGIN
        1 cttccactgg ctattggtga ccagccactc aatgcaacaa catcccggag ggtatctccg
       61 tgcttcatcc aagccactgt tttcgaatct tgtgacaggg tatactgagt agtcagagac
      121 agcactgtgg ggttgcgtcc cagtttctgg aagaagaacg cagccagttt gagaacgtgt
      181 cgctcatgtg ctgaatcatc gagcagccgc acaatatcgc gacgatcacg atcacgcgca
      241 atcgtgtggt ccttttatat aggttcagat cgggaagtgc cacctgggcg tccccatcaa
      301 gcctcagaat tttcttttga cggttccgca aaatccacag cacatcggag gcgattccct
      361 tctacgcact tctgagtttt cttggctcca tgctgcaaca aagcctccac gttttccagc
      421 ctaccccaca gcgctgcctc catcaacgtt gtccgaccgt caacctctac agcatttgga
      481 tcagcgctaa atctccagcc gtgtccggga gcgatggtgt atacaggtca tttgcattac
      541 acatccgcca acccactgca agcatttgaa gtatgatatg tttctcatag ctgaaagtcc
      601 attattggca agcgaaaact catcggttac gagatgcaac ttaaactata accagccgtc
      661 ccaacgatgg atacagagaa gctccttgga cgaaaaggga gaagagaaca ggggaagtga
      721 tgcttccaag acgtgttaaa actcgacctc aaacttattc taacgctccg gccttgacca
      781 ttctttcacc ctgttttcct ccactccctc tgaacctttt tgccgtccat gggcctcgca
      841 cgatcttgct ccaggacctt caaatcattg agttgaccct gcgtcgcgcc accattttgg
      901 accttctcgc tgtatatgag gccgcgccgc ctccccggta aacggccctt gcgcaccttg
      961 ttcttgcggt ggaagtacac gaagctgatg tacatgccgt ggatgtgtga cggaatgatg
     1021 gccaggacga ataggaagca gttcatggca aagtctgcgc caaagccgca gagtagcagc
     1081 accgccagcg gcgggaagag cagattgaag aatagaatga cgagtcgctt gaacatcttg
     1141 gagcggcgtt tactgaatca ggccgagagc catgtagtac tgatggttgg gtgttgttga
     1201 tgcatacagt tccacaaggt acaaaaaggg taccggctcc gtgtcgggcg atgctcgctg
     1261 agtctcccaa ggacgccgaa gctaagacag aagagagcgt gcgagccaag cgtttatagt
     1321 gttgagctgc tcaacttcct ttcggtggtg gactgcgcgc gggtgctagt gcgtcgcttc
     1381 cctgctttga gcggctgaaa atgatgtcat tacggacgtc tgtcgtctgt cgtctaattt
     1441 cgccagcggc gcggtctgat aagccccact cgtccctaca catgcacata ctgcggtgca
     1501 ggtggcacgt ccatatattg tgcagaatgt aattgagaga aatatcaatc gtgaaacaca
     1561 aatacggatg gccatcgagt tagatcagta ttgcatttgt ctaagtctta aacgctggag
     1621 agaacacgcg ttagtgagta acctccagta tagacctgtt tatctatcac ggaaagctcg
     1681 gtcgccttct cacacattgc taatcgaaag tcgagaggag cattacgagg tgtgatttca
     1741 gcgggcttcg cctaagcttc aagacatatc caccgaaaga tcatatttca ataactctcg
     1801 atgccactat tgctcgacat tgtcttcatt taccctcatt gggtcttact ccgcaataca
     1861 ccgagcggtg atctacttgc tgaatccgca aatatttcca tacctgcgcc tgtggtgcca
     1921 ggggccatca gcgtcaggaa ggcatctttg aaatcactcc gaacaaggat caattgtcca
     1981 ttacgctcga agttcagtgc cataatgact gtctcttcgg cctccgtaaa ctcatccatg
     2041 atgatgaatc ggtgacgatc aagcttcggg ctcaagcttt cgtccatgaa acaactgcgt
     2101 accactgcat cacactcaca tggcttggca ccgttgaaag actctggtaa atcaggcgca
     2161 acagtaagtg gtgggtctgc cagtccatcc gtgaacgggg gtgagagctt ggtgataaat
     2221 gcaacacgag gatcaatgtc cgagctccaa tcatgatcgt aggcttgctt gaggaactta
     2281 ttgagaacct gtatgtcttc ttgtcagctg ggtaatgacc tacgttgagg gaaagagcat
     2341 acatctgtgc tgattttggc agtacgaaac acggtatatt gaaggtcagc accatcgaca
     2401 aagaccggtc tccaatcttt gtggcacggg aaactcgaca gtttcagaga cgaggcccgc
     2461 gcaagttggg ctttgactct atcgtctctc caaaccccac cagccatagc tgattgattg
     2521 cgcagctccg ttgcagcata accccgctcg attgcttcta cagccgggac aatggaaggg
     2581 aactcgcaac gaaaagaaag ccagcccatc gaatcttcgt cttgtcttgc atctatggca
     2641 atgcggcatg tggtttcgtc gtccgcggtc gcctggtcaa ggaatacgaa tgccgttgtt
     2701 ttgataccag tcgtttgagc agccattttc ataagccagg caataccagc gaagccacgg
     2761 agcgtggatt cagtgaaatc ctccacagaa tccaacttcg aaaggtcgtc catactgtcc
     2821 gttaacaaaa cggaaaagtc ctgtcgtccg actacagcca cagcatcctt cgtgcagctt
     2881 aacatggctc tcagcgtctg tgatgaagaa gttagtatac tgtacgatgg tctaggagta
     2941 gcgttctgca gtacctctgc gggtatttgc ttcgtacaaa ttgcagcaaa tctgtcatgg
     3001 cgtcgtgtga tcggctccat attgtaaggt tggacagcgc ggaagtacca cgcatggtta
     3061 tcacaatacg tagtaaagaa gctttttttg ccagagatac acgtacaatt aatgagtatc
     3121 cacacgagaa accccgggaa agcaaaaggc gaaaacgtct gccagtgatg taagtgttgt
     3181 gttggtgcca aatacactgc gcctgcatag ccacaactgt aaaggtccaa cagcatacgg
     3241 accaacgcca ctctgacatc atccatgctt tgcctctgag cccgcactat ctatgccgca
     3301 aaaatctaaa ctttgagcac cacacacatt ctcttctatt ggtaacactt ggatgtatca
     3361 actcaatctt cattggttct cttcgaagta aaaaccaaaa ctattgtgac ttgtggtgct
     3421 ttctcagcgg cggcagctgg gtctagctac atgattccaa tcgacgagca tctgcaccgg
     3481 accgattctc tcattgaggc ttgttcgttg ggtaaaaata gaagtgagcc cgtgcatttt
     3541 catatctcaa aactgtcggt ctatatactt aacagaagcg ccgggttagt gacagagcga
     3601 cttcaaagcg gctatatgcc acccaatgta ctacctgccc cacatctggc ctttgtaact
     3661 tgattctaaa gtcattacct gtttggttca cttaacgccc ttcgattgtg atatcgagaa
     3721 ctgggccccg taatccgcaa tggtgtggga tgaagatttg tattaaagaa agaatacctg
     3781 aaggtaacga cagagataat ccctcccctg ctatctaagc atgacatggc ttccaaaatt
     3841 gcaaggcatt tttgccactc agcctgcaaa tgggacggga accaatcggc cgttctctac
     3901 cgtattgatg attgttgcgc tatttccgtc ctctgagaat ttcaggtgag aggtggaatt
     3961 tacacctttt gttacaacca ggcttgggtt gtccaatttc aattgtccac cctcgggaac
     4021 caactgatgg ccatcattct gcatgctggg gttgttagta caccaagtat tcgctggata
     4081 tgggctgaga aggacagtca gttaattttg tacatcgtcc agtcaaggat ggtatcttgg
     4141 ctcacaagtt gttgccggta acaaaattaa tgttgttgag ggtgatggtc catgtatctg
     4201 tctgcgggga tttggctaga ttacgcagtg aaccgccttg gcctatcaat atggttagct
     4261 gttgctctac aggcactttc ttcagactta cttttctgat cagcttctgg aatacatcgt
     4321 agcgcaacaa ctgtctgatc ccaggcgaat ccaccctcct tagagctggc gaagggatat
     4381 tcgtcgatcg agacgcattc gtccttgccg cctaggccgt tctcacaatc ccagtgtaca
     4441 ttttgtttta cacacatgct gctcttgtaa ccccagtctt tgcgattatc cgaacccgca
     4501 cctgaacctc caccaccgtg aagggggttt gggtgtttga caacgttcac agcccagcaa
     4561 gtattgaagc acaattgtgg gtgttgggaa cagtcataaa taacatcgtg gttcttagcg
     4621 atgacaagca tgctcaatga tgaagcaatt ggaacttgaa agaaacgcat aatgataaaa
     4681 ccgagcttga acggcctaga ctaagatgtc aaacacattt aagagtggat tgtgttgctc
     4741 ccctgatgtt tcgtttcatc aactgaagat acttaccact taccagaggc attccgtgtt
     4801 ctcttaaata gaaaatctgc tatagttcac caaaacggtg tcacgtgtca acatgccctt
     4861 ggaacctatt tttggaaaat cgccagccag gacggatatt tcataggaag cgttgatcgt
     4921 ttccggttgc gcttactatg agcactacat atccacagag aggttgcaat catgacatgc
     4981 taatcctcta gatagaatga ttgttggtaa ggcttcgccc tgattccaca ggaggatcat
     5041 tgttggttgg gctttcaaat gaaccagccc ccaaatccct gtccacatgg ctggcgaccg
     5101 gcataacttg tgttcctgca ccaacacgga ttttaccttc tcctcggagt cttttaagaa
     5161 tcacaagcat tgggttaccc aaaagcaagt aatacgactt ctgtgtagtt tacttacttg
     5221 cagctttacc ctgctgggca gctacataca tgtggactta atacttatac gaaggaacaa
     5281 atttaacgat tatgttggca atttagccac cttctaaata tcaacgatat gtagggtaag
     5341 tattttacct atgaacctca tgttggattg agaaaatctc acttgcgccg tggcgtgttt
     5401 tccaggtatc ttgtgtgatc taccggatta ggatggagga aggcatttct cgacgaaagc
     5461 gaggccaacc cagtcccagg gtagaaaaat tataaggatc aacgtcaagg atagaattcc
     5521 tcttgttgga agacccggtc agcagcctca acggcacagc cagttccctg tcgcatgcac
     5581 acattctgaa tttgcaagca atagaacaaa agcgtgagtg cgtaacatca gaagtgatgt
     5641 catgaagcca tgactataat catcgaatgt agatcgacat tcaaacggct aaaggaatgg
     5701 ctaaccttgt acctggagag ctgatctaaa atccaacctg gcatcattct tagaatgatg
     5761 gatcctcgaa gcaattcgtc atgaaatgca gttcaatcac atggaaatga cgttgaaaag
     5821 tgatgaaaga gtcgccaggc atgcaggaat gaacttcaaa cttaacacat atgttctaaa
     5881 tatggaaaaa gacacgtgca gttatgaatg ttcgatacgt atcaaccttc gtagccttta
     5941 tataaagaca gccgcctacg gctttgaaat acttgcaaaa tagtcttcca acttcttgac
     6001 ccctattcaa cttccttatc atactgccaa ccagaaaacc gacacgattg taccatattt
     6061 tacatagaag ttactaaatt gcgatattca gaatgcaagg taagagcatt agcatttcga
     6121 caacatagca accatttaac agtgtctagt caagttatct accgcaattg ctttggcgcc
     6181 cttccttgtg aacgctattc cttcgtctga gatacgtgtg ccgcctctcc gtgagcagat
     6241 cgccgcgttg gatcaagcgg gacgaatcac ttgggaggaa tcgaaggatg ggcggttcgc
     6301 gactcttccg tcactcacag ctaacaagcg tcacgttgat gataagtggc tggataccat
     6361 tccagggata ggaaacgacc ctgccggttg gttacggtat gagtggtgga acaacggcaa
     6421 cgacgtgaga gttgatgacc gggccgggag ggtcctctgt cccgcgggag gcagccgcat
     6481 gatgtcaagc atcattgatc acggtgcgca agcggcttgc cagatgtttg tctccaagag
     6541 taaggcgggg cagctcggtc tccgagtctg gcacgcgtgg gagcaatggg gtgacggcca
     6601 gttgaccacc gcggacggcc acgacggcta cattcggtgg ctgatgtgag catgaccctt
     6661 cttgccatct gagaaatgac ccgatgtatt gaccctgttt gaatgtagtg gaagtgtgag
     6721 cgattcgccc actgagttga cccaggagtt ttgcgagaat atatgggacg cggtcaagaa
     6781 tctctgctcc aacgacgctg gcgcaactca aggccaagcc gtttctgtgg gcgactggac
     6841 catctatgca gacccgaatg aaaaggcaag cggcaaatga tatgtgaact gtaatattgg
     6901 tggccagcgt aggcgcctca tgcactgcaa accagcgcat ttttccatat gcctccgagt
     6961 tctcaagcat acgttaaggt gtgaccggct tagttttggt ttgatttgga gtaatattcg
     7021 tacagctcga ctacaataaa gacattcgct tggcatgatt acttcattat gtatacttcc
     7081 ggctcagtta tgaaatgagc atgcccacta actggacgat agtttctgct catgtgatga
     7141 agtgaataac gattcactat gccgaaagaa tttaccaacg ttctctacaa ggtttccctt
     7201 ttcaagaatt ctgaagacca aaatgactac cacgaccttg agatgcagtt atgttcaagg
     7261 ctgccctttg cttcattagc ttatcaatgt atacataggc accccagcaa taggcattcc
     7321 cgagatctag ctaaccacgg aaatgcacca actcgaatgg taaagtcgcg gatataccaa
     7381 ctaaccctaa acacttaagt gggtagcgcg cccgtcaaac actgacagaa atcaaccatg
     7441 taaagccaca ttcatgagaa agctcgcaat tcccggtccg cgtgcgtgat atggaggagc
     7501 cacagaagtg tgatcaacgc cgttgtccac cttgtccaag acatgccagt cgcattgaga
     7561 acttcacatg catatgcact tttcgctggc gttgcacgaa gccatacggc agataagcac
     7621 tgcagcaagg catgaccagc actcgggggc tggaatcgag ttcggggaag tccttctcgt
     7681 ccactgagac actgacgtgg cggccgtatc acaacattgc agccccacgc agccacaagc
     7741 tgacgtgaac cctcagcagc agatgcatga accatagttg tcactcgcgt aacgttgggc
     7801 gtgcgcagct tagagtagtg tggcagatct tgattcttga ttactattat acttgaatac
     7861 aaagcaacgt tgtgaggacc cttgtcctgg tgatggtggt ggtctatgtc caatcggcag
     7921 ggagcgaatc tccgtgtctc ccccaatata tttccaatgc aaccgtgccc tccttgtgaa
     7981 tgcgccgggg gtcccgaaga atgcaaagag tgagccaacc cagtggtttc atcatgagta
     8041 aagaaaaatc tcgatcaggt ccatgattag gttgtcctct cccttagtag gtgtactcgt
     8101 agcacatggc gccgtcgcgg gtgttgagca cgtcgcggac ggtgacgtcg gggcgcaggc
     8161 cggcgacgct gatgacggtg tccatggtca gcggggtgca ggggtcggca ctgtcgatgc
     8221 agccgtcgat ggtggtcttg cgcgaggcgt cgctgttctg ccatagccag aagttgcggt
     8281 cgacgaacag atggtgcatg aagaagacgg ggtcgctggg cgaggcggac acgtcggcca
     8341 tgacggagcc gacaccgttg tggccgtagg cgtggggtcc gagctcggca cagttctcca
     8401 tctcggagta gattgcacgg gagttgcagg tgttgacaaa gtcggcgttg gactgagcgg
     8461 tcagggactc gtcaacagca cgggcgagac agtggtcgac gctgccggta ccgggtccaa
     8521 tgtggcaggt cagaccagcg aaagcctagt agaaaatagt cagcatggtg aacagggagc
     8581 tcgggaacac gatgtactca cgccgtcggt aatacaggtg ccctctccgt tggtggccgc
     8641 gggcaggctg ccgaagtacg caggggtgaa gacgggggac tcggcaaagt ggccggcatc
     8701 caaggtctcg tcccaccacg ggaaggcccg gtcgaaaccg cactcctcac gcatgatctg
     8761 ctccagagtc caggtgtagt atctgtgcca gacaaggaag atggagttgc cgtgaatggt
     8821 gctggtcatc atctggtgga cacggacgat atcctcgtat ctgttctggg caggggggta
     8881 ggcgccggag gccgggagtc tcatcaggca agtgaaggcg tcgacaaagg ccttgcggtc
     8941 agagtccgag tagctacgcc actcaaagcg catgttgggg ttggcgcact ctgcctgggc
     9001 ggtgacggca ggagtcgggc tggcggaggt ggtcgcacta gtggtggtgg catcgtcggc
     9061 agccgagaca cgaccagtgc tctcagcggc gctggtcgac gacgtctcga cgtcagcagc
     9121 cttggtgggc acagtctggg cgtcagaaga cttgacagtg gtcggggcgg cgtcggtggc
     9181 atcggcggcc ttggagctgg ccggtgaagg cttgccagca gtgttagcac caccctgagt
     9241 ggtgggcttg ggcgtggcga cgccgtcagg agacgaggca ccgctgccgc cggggacggt
     9301 cacggagtca tctccctcat ctgcgtcgtc cgactcgtcg tccgctgcgg aagcgtcatc
     9361 cgcctcatca gaagcaccgg tggtgacggt cttgcccttg ccgccggtct tggtggtggt
     9421 cgacgtctgg ctgtcgagct cctgtaccgg cttcccatcc tcggcacacg gaatggtgac
     9481 cttgtagacc tgctggacga gctcgaccac atttccctcc tcatcgacgg tctgggtggt
     9541 gacggcgtgc gagtggtgct tcaagacacc ggccttggcc tccttgatcg agatggtctc
     9601 gaaccatccg tagtggttca gcgggagagg cgcggcatcg taggctccaa gtccaactcc
     9661 aactcccact ccaacactgt ggttcgaccc ggctccgatt ccgatgctgt ggttggacga
     9721 aaccgtgggt cccagtttgt aatccctctt ggaaagcgaa atcgcagaca cggccgaggc
     9781 gccgcacagg acctgggagg caacggacaa cttcatgatg gattcgttgt caggatatag
     9841 gccgggtatg gatgcaatga actcagctta tacacctcac acacacacgc tctctcttcc
     9901 acacactaag ttataaacga gtgacttgag aaatgggaaa aagagcgacg caagtgatgc
     9961 aattgcagat cacctggaaa cggaaatctc gagaaacggc cacaacgggc ggcgggctcg
    10021 tcgcttttgc attatatgta gctgactact gagttagcat gacccgatca agcgcccggg
    10081 gcggatcagc atcagcccca ggcgctggca accccccctg gtccacacgt cgacacgcca
    10141 tgcacagaaa ggggatctct gctgactgca gcggcggcag agcgcgcgcg cgcgcgcata
    10201 tggcaagtcg tgccaggtcg ccagccggag ccgatggcag gtgatcgtgt gtgggagagt
    10261 ggtggagagt gggtggtgcc gccggtggga ggctttggga catggtgcct gactagcccg
    10321 caaatagaga tcgcagagca gatctgtgat cctcttcatt tgcgcgaccc ctgcaagcga
    10381 gcccgggctg catgacgggc acccaatcag cggctccgga gtcagcctag cggccaaata
    10441 gggcgggtag ctgagaatag agcgctccac acggctcccc cccagcctgc gctagagcac
    10501 ttctagcacc cctacagcct aggccaacag tccaggggca cgcctctgat acgaactgcc
    10561 cggtgcccac atgcaaatac gagcgaggag acgacagagg gggtcactcc gcctctcctc
    10621 aactcgctgt cgctgtgccc gttgagttga aagcgctgca ttgctgagcc ccacgctgcg
    10681 agatggctga tcgtcccgac tgtgacgcaa gactgccccg aacggtccga atcagtgtgt
    10741 atcaatgata cgctaccagc acctgcatag tagcagccat gccattaggc ggccacggta
    10801 tagagaagac aatgccacag tacggaaact acaagccata ataaacacga tgcccagtag
    10861 ggaaatgaag cctactgtgt atttcaatgg tttaggcggt aaggcgctgg ccaagctcgt
    10921 tcacaggctt gacagggtgt aacgttgaag ctagcccgcc caggttcatt cgcagtggag
    10981 gacgtcaaaa gcagtcgttg cctcatagaa gcaagacatg tcctaactat attctatgag
    11041 aaacaccctt acgcgcaata gtgcacagct ggggcctttt tgcatagagg gcaattgaga
    11101 cttgtcaagc ttgtcaagaa ccccatgctt gatcaccccc cggcatctcg gcaccccttt
    11161 tcggtcggtg cgggcccgtc atcaactcta acgatgtaac gccgttccca tctttttcgt
    11221 cagattcgga accgtgagcg cggctgtgtg atgggttgat gggcgatcgc cctcacggtc
    11281 agactcgggt tctgtttcct gatttcttct ttctgccact cctcaccctc ccccctcccc
    11341 aaatccggcc gccctgctcg tcccacccaa ctggttcgtc cggctagccg aaagctcgtt
    11401 ggacaacaga agtaagaagc ttttgtggcg cccttagctc cgacgccgtg gcacccgcgt
    11461 cttgactcag gagacgccaa agacccggtc attggtcacg cacggcgccg tttctggcat
    11521 ggacctggcc agctgaatca gtctgggccc gactttctcg atcccccacg agatgtgctg
    11581 tgctgtttgt tgtctttcgc gtaatgccag agcgagttgc acataagcag cacgaggaga
    11641 caacaaagag tcgttgtcgg acaacatctc ctttgtgcga ttgtatgcac tgccagctcg
    11701 acgtcgcgcg cgcagcttat cccgtcagcc gtcctgtccg cccgggtcag tcggggcggc
    11761 tgatgctcgc tcctttttgg catcaccaaa acaagtggca ggcctgcaat tctatagtgc
    11821 atgctgcagt cgagacggcg ccagccagcc acaattagtc tcgaagagtg tgtaatctcc
    11881 tagcccaacc gtcacacgtg ggcgcttcca tcgtgaacca cgtcagccca ttcttcagtg
    11941 cccgccgttt gtatgtcaat ggatcgtcag cactgttcat gcagcggcac ttggtcccac
    12001 gtactaccca gaaaagaggg tgctgccatc ggtatatgag cgctccattc aatgaccgct
    12061 actaatcacc gctggggaag agaggcacta gtagccaact cctcgtcatt tcaatgtctg
    12121 tctaacgtct gaattatgta aacagcctcg ggcgactgct gtctggttcc ggaaattgaa
    12181 ctcaatagag tttaggtgga gatttgggcg gagtacggag tattctgcac taccctacta
    12241 ttgattcccc aacccttgca gccgggccag caggtagcgg aaccaccaca aatgtcctga
    12301 tacgagaaaa gcaagatatc cagatcgagg agttcggtgg cggagtgcca tgtctcattt
    12361 gcgatgagct gtccccagta ggattaaagc ttgactttga cgcgcgttac tattattaat
    12421 ttcttagttg acccatcgtg gcgtgttctg cggttgtctt cgcagattgg attggactag
    12481 taagacagat attgtgttca taacactagg aatgggccct ggtcgacgta aacaagaaag
    12541 tgccattgct atatccataa gcgcatcatg cttaaacgga cagtcccgcg aactagacga
    12601 ccgtctcatc aacttgatat aaagcggaaa ctggaagtgc agcagcacga taatggtttc
    12661 accccatgcc tatcgatcag ctgatctact catatccatc aagaaagaca caaaactatg
    12721 tgcaatgagt gttataaatc aaaaggaaac cgccactctt ggttcacaca cgtgaaacct
    12781 actgaagagt tcaaggtatg agggctatct caatgctaga tgcgatgcag attctacaca
    12841 agcagatagg acgaggagat ctagaatgcg ggctatatac cgaagatcat gatggagatg
    12901 cagctctatt ctagattcgg gactcaattg ctgatttgat ggctggtggg cgagttagta
    12961 agactcaaca agtcagactt cagggctagc tcaccatcgc atgttgtttt agcatcgccg
    13021 aataacatct tcgttccagg catgtaaaac atgggattgg gaacatcggc tgcaaataat
    13081 cagatcgaat atcagaagga tcggcgcgtc tgtttggact taccgtaacc agaggccatt
    13141 cctctcttca tcacgatcac ttgctttgac ttccacgcat gcagtactgg catgcctgcg
    13201 atggggctgc caggctcaag cgcaatagga ttgacggtgt cgttggcccc aatcacgagc
    13261 accaagtcgg tatcaggaaa gtcgtcattg atctcgtcca tctcgagcac aatgtcgtat
    13321 ggaacactgg cctcggccaa caagacattg cattgacccg gcattcgacc agctaccggg
    13381 tggatggcga agcggacgtt gatgttcttg gatcgtaaca tgttggttat ctcgctgata
    13441 gcgtattgtg ctttcgccac tgccatgccg tagccgacaa taatgatcac gctttccgca
    13501 ttggtgagag cctccgccgt atcatcaaca tttgtctgtg ttatcgaccc ttcgaccttg
    13561 tattcagtgg ccgtgggtgc tgatatgccg ccaaagagca cattcgtcag agaccggttc
    13621 atagcaacgc acatgatata tgacagaatg gaaccagaaa caccaatcaa cgcccctata
    13681 gtagtaagaa gcgggttgtc taacataaac ccttctgcca cgagagcaaa accactgtaa
    13741 gcgttgagca cggtgataac cactggcatg tcggcaccac cgatcccagc tgtcgtggtg
    13801 aagccctttg caaatgagag gatagtgttc gcactgagcg cggccgccgc tatcataggc
    13861 gagcccggtg ccattgtcac gaacgcgccc atggtagcaa agttggttgc tagcattcca
    13921 gagttgatca aatggcggcc agggagttga aggggacgag aagacatctt tcctgctaac
    13981 ttcatgaacg caacgatgga accagtgaag gtaatacctc cgatgagcac accgagatag
    14041 gctgtcacca gatgtagagt ggtgatatgg gaaaggtcgc ccatcacgct gccaatactg
    14101 gtaagcacgg cagcaaggcc aacgactgag tgaagtgctg ctactgtctg cggaagatca
    14161 gtgggcatga tacgcttccc gatgagaaac ccgatcagac cgccaatggc tgcgagtccg
    14221 ccgaactggg tcagaacctc aggagagaag ccgactgcca gtaaagaggc aagaataccg
    14281 gaactgacac caagtattcc cagtaaattg cccatgcggg ctgtcgcttg cgatgccaac
    14341 ccagaaagcg agctgatgca aagcactgaa ctgacaaggt acccagcctg gatgagacca
    14401 gctgcaccgg ttgatgcggc cgcgagaaac ccgccgccaa aaacagccgc cggaacagca
    14461 tatagccatg gatactcggg cgggtcggtt ggccgcttga acatgtctag catacgcttg
    14521 gtgatgacga aacctcccga cacgttgaca aatgctagta aaaccgatgc ggccccgagg
    14581 aactggggaa aagtctccgg caggtatcca ccgcccatca caaacaaacc accgatgcca
    14641 accattccag atatagcatt ggtgacgctc atgaggggag agtgtagagc aggtgttacg
    14701 ccccagacta cacgatagcc gatgagagat gctaaggcaa aagtgaaagc gttacccatg
    14761 aacaacgggc cggtgatctt tcccagagcc aggacgcctc ccattccagc agtaacacca
    14821 gcgacttctc gcgtagtctt ctggaacggg gtcagggctt tgacctcttc tacctgaggc
    14881 ttcggcttcg cggctggagc gggtggaggc gctggacgtg gggctgcagg caatacatcg
    14941 ccgttcaaga ccacaattgc cccgcggacc acttcatctg aaaggtcaat gccgtaggat
    15001 ttctccttcg gtgccataga caagagaaac ttgacgatat tgttggaata cagcgtggat
    15061 gattgagtcg gaagtctaga tggcagatcc gtgtaaccta tagcaccgta agcgattgtt
    15121 tatcatactc gcccagagag gttaaaaggt ccttaccaat aattttgaca tcattatatg
    15181 tgacgagttt cccaggctca gttttctcac aattgccgcc ggcttcggcc gccagatcga
    15241 cgatcacaga gcccggcttc attatctcga ccatagactt ggtgatcagc ttaggggctg
    15301 gccttcctgg gatcaaggca gttgtaataa taatatcaac gtcgcgagcc tgctccgtga
    15361 agagcttcat ctcggcagca atgaattccg gtgacatttc cttggcataa cctcccgtac
    15421 cagagccgtc ttcttggatc tcgacctcga tgaactcggc tcccaaggac tggacctgct
    15481 cgcgagcagc ggatcgtgta tcgaagcctc gaacgattgc gcccatcctg cgcgcagtgg
    15541 caatggcact caggccagct acaccggcac caatgacgag aaccttgcat ggcgggattt
    15601 tgcccgcggc agtgacctgt ccagtcagga agcgcccgaa gttgttggat gcctccagta
    15661 cagctttgta accagcaatg ttcgccattg agctgagagc atcaaacacc tgggcccgag
    15721 agatgcgagg gatcatgtcc atagcgaaag ccgtcacctt gcgtgcagcc aaacgctcaa
    15781 ccaggtctct gttctgagcc ggttgcagga acgagatgac agttgcgcct gacttgaggc
    15841 gatcgatttc agcaacattt gggccacgca ctttcaacac aatgtccgca gcggaccaga
    15901 caccaccggc atcgaccaag gtcgcgcccg ccttctcata ggcatcgtca gggaagtcag
    15961 cttgggcgcc ggccccacgt tcaacaatga tctttgcaac gcccttcttt ctcaagaggg
    16021 caacattctg aggggtcagg gcgacccggc gctcatttgc gaacgtttca cggggcaccc
    16081 ccacggtgag cgcagagtag ggagttgaag gcggctcaac aaccgtcgaa taagcagtcg
    16141 tcgggatgat gcgcgatgct gcaggctgac cgccctcgcg cttgaagccg gcggcgggta
    16201 agacgacagg cttcctgacg tgggtgctgt gccagtgtcg ctgacatgca acggcgaggc
    16261 cggcgattgg cggcaggact ggagcgtacc ttagcacgga gcggtgctcg aatggcagca
    16321 gatgaagcca ctgctgcggg ttgacaaacc taaaatgcgc gaggatgcaa ctcgggggct
    16381 cgccctcgac gagacgccgc tagcagcgac cagcaccggc cgcaagacgg acgggcctat
    16441 catgatggtg gttgagcaca actgccgcct gttagacaga ccagtcacag caggtcatcc
    16501 gtcatccgac agctcgaggg agttcggatg cgggcaacgt catgagagta tagtgggaga
    16561 atggaacgga taggaaaaaa aagcaaagca cagggcgggc gggcgggcgg gtgagagacg
    16621 atggatggat gggtggatgg atggatggac ggatacgggc cctgggccta ggacctctct
    16681 ctacctggtc tcgtctcgtc ttttcccctc cttcctcctc caacggctgt aacaaaaggc
    16741 gcgaagtggt gtgtcacaga cctgggctgg tgcgtgtgcg gacgacgcgc ccggcaaata
    16801 gaatcgcgcc caggacgagg cgcaccgttc gatgattgga tcgggcacta cacacccgac
    16861 gctgggcaac acgctcgctt caacaccaag gcgagagggg acctgacatt tgcctgtgtc
    16921 gacagcgcct ggctcggtgg ccgtggtggt aaagacccgg ttggagtaga cagggtgtcg
    16981 gtgggtgtgg ggtaaaactt agcgtcatgt ccgcgggccg ttcgatcgtg ggaccaccag
    17041 cctgtggaga agtgggtttt gcgggcacca atcagctcgg tgctggggaa acgtagtatg
    17101 ccatcctgga ggcacctggg cattctcaaa atacgtagag gcgctggcct gcaggctaca
    17161 tcagaaccag tcctgagagc gatccccaat tttagaggaa ggttctataa aattcatagt
    17221 gagtccatgt cgacgttgga tctgaatcgt tgacccatag gtttgaaaca ggtcgccgcc
    17281 atagcacaaa cgacgactgc ccgccaaata gccccccacg ccgaaagcct gcaggtgtgt
    17341 ctgaacaagc tctacaggtg atatatggta ttatactgcg taatatccat gaggaagaat
    17401 gagcgcaagg taacaaaggc atggttgtca gttgctggag ggaatgcagc atcgcagaag
    17461 agattcttaa tgtcacgaac cagtcttgtc taccagtctt ctctactact tgtttgtcgc
    17521 agctatttca atatttatgc tctttcccat actgaacccc ctcacttgcg aagagcggta
    17581 ctttctgatc cccctctgct tcctgattga tccctaccag cattgagcgt gcaaagtcct
    17641 gcgataatca atataatcga aacaataagc tcatcgacaa gtccgaaacc aacacggtac
    17701 cctatatccc cagaaaccgg attcaaggcg gcactctggg tactgaagta tacaaggctg
    17761 ctgatgatgc ggatagcaat aaatggaagg gaatacagaa cggcatatgt gagccacttt
    17821 ccctgtctct ggtacggcag ctcatgacgc gatctgaagg acgacgagga taatgagaaa
    17881 acagccgacc ctaaaagggc caccaagctg agaagaagca atcccattcc ggcctctacc
    17941 aatttgaggt cctttgccct ctcctcttcg gtgaccccat gcttttgggc acctgatgcg
    18001 ccggctcccg tcagggccac ggcggtgctg atgataaaat ggagcacgac gagtgaccca
    18061 agatctatcc tacttcgacg gttcacgaca cagtatgctc ggctggaatg acctaatgct
    18121 ttagcatagt gcgcatgcgg ccggccgcag gaggttaaga ccacttacgc ttcgtgcaag
    18181 atgctgacgg ccgaaagaag caaaggtgac aacccaatgc tggcaacaag agctgcggat
    18241 gggttcctag gatcgttcat ttgcattgcg ctcgacacaa tgcgcagtgt gaggaatatg
    18301 aacaggtaac cccagcccaa aatagcacca tgccggacgc catgtttgaa cattatgaaa
    18361 attgtcggga atgccagaga ggcatcgatt gccaggatag caataggcaa cgatttgtcc
    18421 gacatagtca agttatccga cgtagagtat gtgggagggt tcgaacactg agttggctga
    18481 atggttgaat ggggatgacg tacaagtatg tgcgatgtgg gctggtctga cggcaagctg
    18541 ttcaaacttt ggcagggcaa gatgtcttta tacaccaaag agccagtatc caagttgacc
    18601 aaagcgtcct gtacgagttt cgaagatccg tattgagacc atggctggcc tgtgatctcg
    18661 tgtgaaagta atccttaata tatgtcagcg acgaattggc accccaccca cagaccaact
    18721 aagccttgac aatgatgagc aattcgtcag cttcgaacaa catcagtagc gttaacgtgg
    18781 aactgcaaga catggtcatg tgggtcaccc aaatcccatg gttctggcat caacaaccaa
    18841 ggtagagtca gcctccgcca caaaccgcag cctacttcac catatcatag gatatacgcg
    18901 tattcacagt ttcgcacgct aatctattac cggattagcg tgacagccca caactgtaca
    18961 accagtgttt cctggctgaa gctaatcgtt catcacagac agtaactaat acgcgtattt
    19021 ggatcttctc attagagaga gcttgacgtt ttccaagttc caactagctc gagaatagca
    19081 cgcaagagtg agcagtagct gagccaattc cccacgagtc gatagtcgat tgctacaagc
    19141 tcttgtcaca attgatattc agcgggtgcg ttgagcgcta actacttacg cactgctttt
    19201 catttgggca gccagcatgt cagacagaaa agaaagacag aaaatgggga aacgggatta
    19261 tttgccacat gtaataagta ttatttacat tcttatgcag tcaaataaga tccaaaatct
    19321 cacctcgaaa caccgaggtg caaaccacag tggtccttga atcgtccacc accttatatc
    19381 ctacatctct tcaaccgttg tcaaacctca catccaaggg cacctcatcc acaaccaagg
    19441 ccgtctccgc caggtcatag caactctgaa aaactacatc agtttaccga cattgcaatt
    19501 atcaataaaa cccaagcttc tgactcggta tccacttcct catcgtctag ttccactgtc
    19561 cacaacacaa caacttcagg taacctcgtc cgcgaattca gcgcggcacc atatagcctg
    19621 tttccgcttg tattgaagca agcctgacca tttactctaa ttgaccatta tcttctacaa
    19681 tcttgcccca aacccggttc gaagatggca gagctctatc catctccaga attgggggta
    19741 ctgaccgagt acgagaacaa tgatccttga gcaagtcttt gcgctttata actgaagtga
    19801 gccagtctgg aatggaaaag tactaccgca aattatgcag tgagttttca accccacctt
    19861 gaacttttga ctcagtgttt attatttcgt gtatctcaat taagctgagg ttcattacca
    19921 cggtagtacg aggccgcata cagcatttaa aggaaccaac aaactattaa cttgccaagt
    19981 ttattgttta tcaaaatagc tggtatgctc agagttagtg cctaataatg tgagtgggct
    20041 ctgcaccgtg attttattac tggccgggta gatacttaag cagaatcttg gcgtgcagca
    20101 tctctggcag ccagaatgct atataaaaga ctaggccatg caaccttgaa ctgtccagtg
    20161 tcgagtgatg aaataggtag aatgaaatgg aagtgctttt aatgcactca tgcgccaggg
    20221 ataaatgact catgccactg cggtagtggt acccgagctg attgataatt gattccttcg
    20281 tatcaaacgg tgcgcccttc tcacgacatc cgcaatgttg cactacttaa agtgcatgaa
    20341 gttgccggaa tattctcttg ttaaactaac tacagtaatc gtcattaaca ttgcgattaa
    20401 cgaaagccaa catggacaaa gcggttgcac ctggtgaaca aatcctgcga gcattcggac
    20461 tgaacggagt tcctgaacca cttgccggtg gaatgggact ctgcttcaga attgaaaacg
    20521 tcgttctgaa gccgacggac gataaacatg aggcccaggg ggtttccgag ttgacagccc
    20581 accttttgag taatgtatca ttggagtatc gcctgtcgcg cccaataccg atcattcgtg
    20641 acgcagcaaa gtatgttcac agtggatgga cagcttccac ctttctcgaa ggctcgtctg
    20701 gctcaaaacc tcgcatagct gagactttat ccgtcagtcg cgtttttcac cgtgacttag
    20761 caatggccta tttcaagaag cctcgatttg ttgatgaaag gatcaaccgt tggtcggagg
    20821 ctgatcgggt cacctggggc gaaaaggcac ttgaggatgt tgataatgtt gactttgtta
    20881 ttctcgagat tctcaacccg acgctggaac agctaaagga gatgatggag cccctaccca
    20941 gagatttgga gagccagctc atgcatgccg acctggctgg taatgtgctg ttcgatgacc
    21001 agtctggctt ggcccctgct atcatcgact tgacgatgta ttggaggcct gcggcatatg
    21061 cggaagcaat catggtggtg gatagcatta tgtggcatgg tgaagggaaa gagcttattg
    21121 agctttgcgg tacaggccag gtatggattc aactactcat cagggcactg tactggcgag
    21181 aaatcacatt tgcaatcgac ccagatgaac agtttatctc cgcaaatttt ggcagggtgg
    21241 actttcaaga agccgtgaat gccttgcgaa ggtgcattcc cagtatgtaa gcgaagaaag
    21301 agctcggggc tttcattgtc ggctactttc atatttgata tagcattcat cccctgttcc
    21361 cccattgttc ccccattcaa ccgggcgaag ataatgttta tttccaggca cttagcagac
    21421 gtgcaggcgc gttttgctta gaagccctgc ttgtcgacga ttttctgggc gttggcaatg
    21481 gactcctggg cgttagggtc aacgaagccg caacccgtct tgccgttctg gaactcagcc
    21541 ccaatgccag agcagatacc gacttcgttt ccttgggcat cagtggcacc accggcgcag
    21601 cagccctcct ggcagtcagc gtcggcgacg cagccaccag tcgtgaattg tgctccctcg
    21661 ccgtttccga catcgcgggc accggcatcg ttaggagtca aggcgacagc gccaagagcg
    21721 actgtccagc gcgtaagcgg cccgccgtgc ggattgaaga cctggggaat gcgttgactt
    21781 acaagcgaaa gctgcgatga tgctgatgcg aaccattttg tctttttgag cgaatgtcct
    21841 gattcgtgga atgagtgaaa tcaagtagtt acaagaaacg aaaggcgccg ggccgtgaaa
    21901 gacagtgtgt atattttgat ggagtgagag cttgtgtctg tagaagagct aaattgcggc
    21961 cttctggcgg tgcgcctgac gtctttatag agcatcctgg ctgcgtgtga agcaagttag
    22021 tcttcgcgat gatcgccgtg cagcggatga cagttgaccg aaccgtggca gctgaaaccc
    22081 tggatcagac gaaactgcca tcaggcaaag cacaagtcgt cgcagatccc gcacacggct
    22141 ccgcttctgg cgatcttggc gcccgatcaa ttcccgcagt gccgcgatgt cgaacggatg
    22201 aacgactgaa gttgcgaaac tagacctggg gtagatcagt accaagatct ctccttacca
    22261 gagcctttcc ccacggcaaa tctcccagtg cgcgttagcg ctgtgcctgg cgccgatgga
    22321 gtggagtgcc accgattggc caagtccatg caaccaccga tcttgcactg ttttgggggt
    22381 ttggcagcat gggaactcat gccgtctgtc aatgggttcg tttggggatg gcttggatgg
    22441 atgtctgaat caacaattgg caggagttca gacgggaccg ataaccgggg ctgtttcaga
    22501 cgtccaacaa cacagtggat cgcattgcat tcggtttcca cagaacatgt gttcgtcgta
    22561 tcattcaggg agttggcttc aacagttcct tggtccgaga agcagtcgca ccttgtcaaa
    22621 cgctatctct cctttctaag ctactacgga aagtcacggc tatataatca gtaacaataa
    22681 taatgtttat aagaatagga atagattaag gccttaccat aaattatatc ttattatata
    22741 tgttcaaaac taaggaggaa gagggaagct ctcccttacc gcggtcgcgt ttgctggtta
    22801 tttttacacg tgggtagtaa ccaccctgtt aagatatgaa ggaccaattt ggttatgtag
    22861 gaacccagaa tgtgccgtca acttccacaa taccatcatc gttacgcctg ttgacttcaa
    22921 tcatactgcg tgacggatag gtatttgtat cattgcgccg aagttcaacc tgcacttgat
    22981 tacacagagg gcgggagatg tgtcgttcgg ttggagggca gccaggcttg aacccagttg
    23041 ggcagtgagt gtggaacaaa acgtattttg gtatccaatt catataaata tgcttgaata
    23101 catgaagatc aaagatacga cgaattgctc cattacctat acgagttcgg caaccggctc
    23161 cgatgtaccg ttgcatggcg tcagatcaga ttgggcggcc ggtcgaagcc gtactccaca
    23221 atctaatcgc tgacccgacc tccgatcact gcattacatg agactgcgag gaactgaatt
    23281 ctacaatgag ttctgctcca tcccagacca aggtcatcga gactatttta gggatagcga
    23341 gaagttcttt ccctttgatt ggacatttta tggtacttgg ttcgtgtcaa cgtgtattag
    23401 actactgagt tttaatggta tgaccacagt ggctttctgt gccgcactat ggtcagtcgc
    23461 ataggctgga aaaatcgacc agaggatggc cccggacctc attcaaagac gcatgacatg
    23521 gaaaatggct caacgtgagg tcactgcgat gggtaccgcc atcaaacaca aattcgcagc
    23581 ccttgtcgac tgtttcttta gcgagatgtc acacaacctc gatgccgtac ggacattgta
    23641 atagcggttg tgtcgatgtg cattaggtgt tggtagaggt gcaggttgcc cttgcatgcg
    23701 caacggagta tctgccttat gcttggagcc accccaatgt agcggggcac ccacctcctg
    23761 atgctgccct ttgtcacgtc tcaaaccgat ccctacttag agtagaacat tggcacctga
    23821 caagaatccc cttcccctca tgtaatgata gactgaaagc agggaaacag cctcgggttg
    23881 aagctagcta caataatcct aaataagata tcagcaaaat atcattctca atctaagaag
    23941 gatgctctgg ataggaagtt gcattataat tggcccaagt aagaattgac catctatatc
    24001 aaccaacgcc ttgggccatg attactgaaa ttggtgcctt tgcgcggata tgttgtacat
    24061 gggcgaaaac cgcctggata tggggtcagc ctagctttag ataagccgca taacttctga
    24121 gttggacttc agtgagccta tgagtgcttt tatcaagaga atatactact cacatttatc
    24181 aggctacatg cacccggtct ccgttccgtc aaacatctac gccaagaacc cactacggag
    24241 atcattggaa aaaagttttc tcaaatgaca cgggatccga attttccttg cctgacaaag
    24301 gtatgtcaac catcacccaa tgaacattgc aatattgtct ctgcgtagca atatctctcc
    24361 tagacgacct tgctgaatgc ttcgacccaa atagcaatgg ttagttgaac cctacttaag
    24421 gttggaggtg aagtgagaca cgaaggtaat ttgataaatg tccttaacag gtaatcaatc
    24481 ttatctgcat gaacgtgcca ttaccgactt atgagatttg cagaagaagc gcgctcacct
    24541 tgcttgaact cggccaattg ggtgagcttg gtgagatgga tgagcatcac ttgcccttgg
    24601 ccagcgctac ggcataatct agatgatcta gttgaccacc ggattattta tgggattgaa
    24661 gagaaatttg gactcgttac tagtaactac tgtagaaatt ggttgagtat tgtttggctg
    24721 agcttccgct tgccatctta tcactcccta cgcaagagaa agttcgccaa tacgccagga
    24781 caattatgac attctaatct gcttgagacc gcaatccgtg cggagccacc tacggagtac
    24841 aacttcctct tcgtcccaat atattctcgc tgttaattgg gcatcactct agtttacata
    24901 gaacatgtaa tcagccgctc cattcgtaaa gctgtggctg atgggtatct taggctcggg
    24961 ccattgtatg agacatgata tataggaagt accgcttcgc acggattctc acggattctc
    25021 acgacaagta acattgaatt tgtttggaaa tgaccttgta agtggccaaa atctgaattt
    25081 cgagattata gacaacggca tgcttcgcgt gttgatgtag ttgtgacctt actacgtgca
    25141 cttccgcctc aaagccgttt aggagctcaa cttacgcctc actaatattc aatgcctacc
    25201 gaaatggcga caagcacggg gacagtagtc ctccagaaaa ttggacacaa actcagcccc
    25261 ctttgatcat ggcaccatga tgatgtgata tacgagttgg attgcattgc atggtattgc
    25321 ctgaaggaat gcttaccatg cgtcaaaaga cgcatgcggg cgccacggta cgacgtaatc
    25381 tagtgacgtg gtggggcctg ggtctacctc atgttgtgtt ggtattgtcc caccatcgtc
    25441 ttgcagcacc gaaagtggta ggaattgcgc cgcaacctcg ccgttctgat ggtcaatgag
    25501 catcctctgc gtcccaacat gctatgatcc ttgtggcatg tatagcttca cgtatctgca
    25561 tggatttatg taatgttcca aacagtgagg ggaacgagaa acttcaggat ccagtcacag
    25621 gggaatgtac gtgtatctat catccaatcc tcttctgtgt acacactgtt ccctctcagt
    25681 ttcgcttagc ttgatgcggc cgatcgatgc aaatgaatgg tctgtcattc caggagcgga
    25741 aactgatcca ccacaaggga ccaggatacc tgcgtcacaa ccagagcaat gttcaaacac
    25801 cggcctagtt cgatagtata actcccgttt atcgattacc attcttttaa gaacgaagag
    25861 atcaattatt catgtatcca tatcaatgag attccgtctc cttcccagct ctcttcactt
    25921 gtacccgtca gttccgtcgc tgacctactc aatgctttta ttcatacttt tgccttggga
    25981 atcctaatcc tcggtatctc atactacatt ggcactggta aacgcctttg caatgtcacc
    26041 aacggaacat tcaaaatatc aatatgaact ggtcggcggt tatccttcaa gagcccaccg
    26101 ctttatcacg caaacagcaa ttgtagcggt catttgtcta acagtaggac tcttgggatt
    26161 cggatttggg cgttactcga ccgaaacacg tagcatggct gccagcaaca ttctgtcctg
    26221 taaggattcg tacatattcg caattacgat gggtacaaag ttaacgtgga gagtgaaatc
    26281 tttcccgaat gtgttcatgt ataaccggac gttcggcgag aacacaaagc aggctgatgc
    26341 tgcctgggaa gcgcttttcc cgagacaagc cggcttcttt tcgcacccaa ctattgctcc
    26401 aaaacgctct acattctcag tataccacac tttacattgc cttgtgagtg atcatctcga
    26461 acgccaaaac ttatggcata gtgacaggct gatatagtac tagaatggca ttcgccaagg
    26521 ttattgggtg gtgcatgact tggcagctgc tggcaagaaa ttgaatgatg gagacttacc
    26581 catgatgatc tcaccgcctc acatacgaca ttgtattgat ttattgcggc agagccttat
    26641 gtgcacgacg gacatgacgg tagaagtgaa agatgatgag gccggaggtg tgcatgggtt
    26701 tggcgaggag catcagtgta ttgactggtc agagttcagg gactggacaa acaagtggga
    26761 gtcgtggaag gacaactaat cgtaaaatgc cacgcgctac gtgtccactt tcaaattaca
    26821 gaagttcaaa atattcatat tcaagctatg ctaaaataga ccatgggcac atgccggaca
    26881 ctttgctcat ggcatccaaa tcacctgcag tagccccaag tgagatgagg gtaattgcac
    26941 tacggactgt aggtgaaacc gagggtcagc tctttcgatc aatctagccc actgggcaga
    27001 agatcgctcc tggctgttga acatggccat catggcgata tcctggcacc tggaatgagt
    27061 ctagtcagcg gtgcacgatc tgttctcttc ttgatagtgg tatttgtatg cttacctgat
    27121 ctgccgctct tgatagcgtg gcagagttcc cactggtggc atacaaatgt cattaacgag
    27181 aactcgcgct ccgggcttca aagatggaat cagctggcgt agtatttgcg tgcatgattc
    27241 ctcgggccag tcatgaagaa tcatccggaa gaaataaacg tcagcacctt gaaccggctg
    27301 tggcgtgaag aaatcatgag ccttgagtgt aatgttgcta ctgctatccc gtgtgaagtt
    27361 tgaacgcgcc ttttcgatga cattaggcaa atcctgtaca acgatatgca actttggatt
    27421 tttttttgtc agttccctag caaaatcacc ggttgagcct ccaatatcca ccacggtact
    27481 ctctccgagg gcggcccaat caaatgcatc cagagccgcc gagggttcaa aacccggcat
    27541 cttttgcatc aaccacatag tgtttgcgaa ccgtctggcc cggtctgggt ctccctccag
    27601 ggtttggaag aatggcacgg cagtattctc tactaggttg tggcctgtct gatggggcag
    27661 tgctggcgcc ccaggccact ttgtcaaagc gtcaatgacc ttggtcccag caggccacat
    27721 gtcctcgcat gcagtgccaa cccagtcctt gaaagcgggt tcttgggcca gcaaggttga
    27781 agtagacgag tgcgccacat accccgggcg aggttgtatc aagagataat tgctgacagc
    27841 atgttgtagg aggcgttcca caagattgtt atctccattg catttcctgg ccagttcgcc
    27901 gatggggatg tcggctccca aaggaatctt gcttggcaca tcgaatcggt acatggcatg
    27961 caagctgact aggtcatact tgtcttgtgc gttagcaagg acctacgttt gtcgggaaac
    28021 tcaactcact gcatggtcaa tctgattctt tagccacccc agcggaccca acaggagggc
    28081 attgagctca tccagggctg acagggcctg tcccaaagta tcttccagtg caggcggcag
    28141 ggggagtttg ggtagagtac ccggttcgaa cgaggggctc ggtatcccat gagcatcaag
    28201 atatgtttgt attcctgtcg tgtgctcgag tatgtcagta gcaagctgca ctattcgtcc
    28261 tggaggcgtc atgtgggccg tgttgggagg aacactcgtt tgtgtaaggc agcggattgg
    28321 tgctcggaaa agaagctcgc tcagctagtt tcgatggtga tcccttgact gtttggtgcg
    28381 cgcttcgggg accagacaaa gaggtaaaaa tattgcctcg gactccctca gtcggattct
    28441 taaagacctc cgggttgtaa gctgaaagta tcatggtaac caggcgtttg ggtggactcc
    28501 atccaatgta agcttcaatc aggacaggca tgttggcaga atgtttttgc ccaaccaata
    28561 attgtttacc tggatgtacg tatcaagagt ggcgccctgg cgccattctt tcttaccgtg
    28621 attggtcggc attcagttgc tcaaagtccc ttgcctagct atgtccgtgc gccatgtacg
    28681 tgatgggtac tgcaatgttg caccgcagcc tgacttgggg atcccaattg atgacttgca
    28741 gacatgtgct taagtagtat tatgtgcata tcaatatgcg gcgtggatcc tttgggtggt
    28801 tgccttattt ttcatgtcag gcgtatccga ttggccagca ctgtcgggaa aatcatggtc
    28861 ttcaaatcgt aggaatagct gcacggttta tgagttgcca taattataag ctgttgcgct
    28921 cgcaagtagc tgaccacagt aacccttgac aagccccaca ctctatgtgt tcaatatcgc
    28981 gttacaataa gatcatgatg ttacggcgca gtaataggat cacgctgctt ttttgtgatg
    29041 acccccacac ctgcgcgcgt agtcaggatc atcatcctag tgagtgcatg tgttggactc
    29101 aggttaatat tcaagatgta gcatctacaa ccatttcaag tacggaacat tggagcattg
    29161 gtgttaaagt gagcacggag ccaagtcgct gtgggatgca gaactccata cgatgttatg
    29221 ttctggtgat gcaggaggga ttctcttgct tgaagtagag gcgtcagaaa cattatatca
    29281 ttgcgagact attgtgtgtg cctgtcttat ggagtctcct atccccgcaa tattccatcg
    29341 ttgaatcttc actgccctca gtaacaataa caagccatct tcacgactag aatttagtca
    29401 tcggtgtaaa ggtcggggta gataatgccg gagtctgggt cgggctcagg gtagacgaca
    29461 gtgtcgtcaa cgtcgggctc agggtagaca ataatgtcat ccacatctga tattgtaaga
    29521 atctagatag tgtatgatct ggaattctta cctgtaggaa caggagcagt catcacgccc
    29581 aaggcggcgg tgaagattag tagtagagca gccttcatta tgcctatctt cgtgcagaaa
    29641 gcttggagaa tcagatgaac gaagtggtga gcctgcgcat ccctaccaca agtgtgagag
    29701 gtgccggagt ggttcgattt atagtccatc acggcaaaac ttacatgtct agtggggaat
    29761 gataagcgcc actctgtagg tccaacacat tccatgtcta gctctaacag cgctgcatca
    29821 tcccgcatga tacgcccggg ctacgcatga agggagcaac cgagggccga tgtatcccgt
    29881 cagaagactt gtcccacttg gttcaaggtc ataggacccg ggggttcctc ctgaagcttc
    29941 tctgtcacac ttcactggac cttctccttc aaattcatct cattttccag ttttgacagt
    30001 atggagcgag acattaataa gcctatcttt gagaaggagc cgctcctcga cagcgactat
    30061 gaggatgatt caaccagtac agtgatgacc ccaaagcggt attttcgtcg ctggtggccc
    30121 attgccgggc tactgcagct cattctattg ttgatatata ctggtctctc gatagcgatc
    30181 atcagaatta atacagactt ggaaggggcg cctgatattc atggtacgca ttctctcgtg
    30241 aatacagact cggaattgtt aacaacgtcc acaaagcctt cgctggtcta gctgtgcgct
    30301 acaagtttcg actctatgac aatttcatca acagcccata tggtggggag cccactccag
    30361 ctagcgatga ggcctggcac cagcttctca acaatatgag cattcgcgtg acggccgaag
    30421 agcttgccgc tcatggtcag tcgtcggtag aactaccaaa tggcgggtac ctggcttggt
    30481 taggtgtctt ccacgaattg cactgcgtca agatgctgcg gcagtggagc tggcgtgagc
    30541 actatttccc aaatttgacg gcccatgagc atcagcacca catggtgcac attgatcact
    30601 gcctcgactg gctgcgaaac gcggccgttt gccgcgcgga caccagtgcg ctggctgtgt
    30661 tcaagtgggc tgacaagatg ccgcacccca tgctcaatac acatcgcgtg gaacaccgct
    30721 gtgttgactg ggacgccctg atgagctcac atgaggaccg gctcgtgtct catgacgagg
    30781 ttgcaagtct taggaacccg aacatggcag attctgtaga tgcgtaaggc ggcgcagcag
    30841 acaaaatttt cgtcggcccg gttgaacata cagtttcaca tagcagttaa acttggcgtg
    30901 atgttttgga tggggggcac gccctgaacc aagatataat cttgggaata ccgtaagaat
    30961 gccgctctat attgctgaaa attggaatgc gtggaatatc tacatggcag tgtctttact
    31021 gactcgtacc gggtaaagtt aggtgtaaga caaaatacta caattttcat catttttgca
    31081 gccgctattt ggactgagta cacggttgtc tgtatttctg tattctgata ctgagacaag
    31141 gccattgata ttgctgggat caatccgggt ttcgttttgc atttcaccgc agtgcgagtg
    31201 tattataggg gaattatgtc ccgtactgtc tacttaacgc agtcaattct aaaaagacgg
    31261 attgaagcca tcagatgatg tgagcaatat ctccaatatc aactttctct aggttctaga
    31321 atatctggag cgattatccg acatagttct tatttctgaa ctacctggat gatggagtct
    31381 tggcgacggg gtgtgtacgt gtcaatgcgc aaggccttta agcccgccgc atccaacaga
    31441 gcataccact cctttagcgt tcgttcacgt gagccaaggg acgacatcat ggtcaaatca
    31501 atggtggcag cctcccacgg gacgcccgtg ttagggagga ccatctcatc gatcaagatc
    31561 tgtgaactgg gccccaagac ggcgctcagc tgcttcagga tctcaacaca tttgtcgtca
    31621 ggccagtcgt gaagtacatt gcgcaagtag tagaacttag catccttgat gggctgaggc
    31681 tcgaagaaat tatgggacat tttccccact ccatcaagct gtgccgcaaa ggggggtggc
    31741 aagtgttcca aagcttgtgg cagatcttgg aggacgattt tgccgttgag atgagggtag
    31801 gccgatttta aggcaacgca ttgatgtcca aagccgcctc cgatatcgac aaaggcatgc
    31861 ggtcccgaga agtcgcccag ctccttctcg aaggggaaca ccgtgaacca cggcgcacct
    31921 tgcgcaccct gaacaaccat gacctgctgt agcgggccga agcgttctgg ctgcgttggc
    31981 agccactgga aggcgggcag gtcagtcttg aaggccttct ggaatgcggt cgccgttgga
    32041 tccttgatgt cctggtactt attctcagcg aggaaacccg gaagcgcctg aaagactggt
    32101 ccacagttgt caaagaagtg gtagataccc ccacgatagc ccggctgggc cagagtccga
    32161 gtctggctgt tggccgtgaa gctatcctcg ctggactcct tgatcaggcc aatggaggcc
    32221 agatagcgta agagccggcc tataccagga gtcagcagcg ggaaccggat gcccgatgag
    32281 cggacttgct gagaaacacc ggcgcagcat ttgtcttggc ggctagttct ttgatgctca
    32341 gcggctgctc actctctgcc agaatctgga agatgttgag atcctcgccg atacgggtgg
    32401 ctgtgatttg cagatgctgc attctctgtt agcaacgaga cgtgtcccag atactgttgt
    32461 gaactattta ccaaacccgc gaagcgggac aaagtatcgt gcggagtctc tagtgtgagc
    32521 tggatgtcac ggagagcatc gagcagtttg tgacgaccgg cgtcatcggc ctgtgaggcc
    32581 aaggtgcgaa gttgctggag aattgcgtcc attgtgtctg gattggtctt tgtatgcagc
    32641 atgccaaacc ttgcgataaa aatcaagccc tgacagagtt gaactcttgt actttcaatg
    32701 tcatatatgt ttcccaggat gtagaaccaa tttcgcgcag ataccgttac aacctaaagt
    32761 aggctgcacc ttggtggtga tacctaagaa gcccaggcga tagtattggg gcaccaacgt
    32821 caatgcggca cagctatgta tgcaccatgc tcacccaatg caatcaatca aatacgctgt
    32881 aagcagcagc tgagacactg ccaccccctc gtttgtccaa ccctcgggct gacgcccttg
    32941 caccgcaccc agtttacagg agtgcctcat gtcaagcact gctttaggaa gaaaggatgg
    33001 gggacgggtg tgggcctcgc gagcaacccg caggttgcat gtacccacat acgtcaaatg
    33061 cagcagtcaa atgccgaatt gcgcaatttc accggggtga aggatgcgtt ctggcatata
    33121 ttttacaagg ctctgactgc ggcccaggat tgagagctgg tgttacacgt acctgaagcc
    33181 accggttggc cgtgccgtgt ttacgatgcg aaggattctt actgcttcgc cgtgagcaca
    33241 tgacatccgt ccgagtccta aacaaatcct tcgccagccg ccttacttac actattggcg
    33301 cttttgttgc gctgcatctt gcagtgagcc tcttctaatt ttagttggcg gtaacatcag
    33361 cgtctggaaa gaatatgtct acaatcctcc actaagtccc aaaactgtga ttattttcag
    33421 cctgcctcag acgtgggcgc aaaacatagg gcaagggatt agcctcatga ggtaatggtg
    33481 gatgatcctg caataacgaa tggtcagccc actgtgggct atatatcagg tatcacgtag
    33541 atcttgggtg tttccagaat gtattcctga aggtctggtc agcactttac ttcaaggcgg
    33601 ggactgagac gaactccagt gaaaaatatc acattgccac catgtcttca ccaggcaacc
    33661 agccccagct gccgccggat caggaccgtg gtccggcact cgaggcgctg tattggacat
    33721 tgtcggcgtt ttcaatactg ttactgagtt tgcggtttta tgcacgcacg agaattggtg
    33781 ccttggggtg ggatgattgg atgatgctca tcacagtggt aagtctggag cgccgttgct
    33841 tgtgaaagaa tccttatagc gatctccaga ccaggtccgt gagctgatta caccgccgca
    33901 ggtccttttc gtggtcgcaa cctgttttgt gacctacatg gcgagtatag ggggtgccag
    33961 gcatattttc tacctcgacg acgagcagag acaagaggct atcaagtgga gctggattgc
    34021 gcagccatgg gcgattttcc tgttcgccac cggcaaagcg tcagttgcca ttctgacact
    34081 tcgcttcatc ggacgcaata ccttctggcg gaaatacaca ttgtatttca tcattgtcac
    34141 catcttcatc atcaactcgc tgggctgcat cttcaccttc gtccaatgcg atccaccccg
    34201 tgccttatgg actgcgggaa ttccggccaa gtgctgggac cccaaggtcc aaacaaattt
    34261 caactatttc ttggctggta agttgttaat gttattttcc accctgatca tgtagctgat
    34321 tcatcttgta cctcagcctg gaatattggc tgtgatattg ttttggctct actgcccgca
    34381 tcgtttatca gcaagctcaa tctggatttt cgtcgaaaac ttgcactctg tgtactgcta
    34441 ggtcttggat tgttgtaagt ggggtacgaa gacacgatct agctaagtga ttgctaataa
    34501 ttgtgcagtg atgctgtctt tagtggaata aaggtgaagt tccttatcga tcttacggct
    34561 cgcgctgact ttacctgtat gtaaaattct atccgattag gtacgacgga atttttggcc
    34621 aaggctaaac gtggaaattt gcagggtctt tgttcgatgt tcaagtatgg accgctattg
    34681 aggctttcgt gatgatcgcg tgtggcagcc ttcctccact tcaacccctc tgggaccgat
    34741 tcgttacgca taagcgcgat gcatcttacg gccgtacgcc actcaagtac agtgggggtt
    34801 cgagcaaaaa tagcgacaga gtttggcctg gcgtgcccag ccttaactct tcacacaata
    34861 gaaaccaata cgccttcgac acaccggacg ttagccagtt ggaacacgaa atgccctctt
    34921 ccagatatac catacatcgt acgaccgatg tcaaagtcga gagaagtcac cctgacatgg
    34981 tctaggccat gaaccggcta tatctcatta gggttagcac gcatgtatta acacaccaag
    35041 ccgggctatt tagcatactc taattctgaa acagaggggc ggggagaatc ctaatgatct
    35101 cagaactcag acactgtaca gtcaaaataa aatagtttta caacttttgt tatcatatta
    35161 acttctgatg gggcacctta tataatggtg gcaaacgagg ttcgacttca tgatattatt
    35221 tctaatttcc gtacggcagt tcacttgaaa ggagatttca tataaagaaa tcacagcaag
    35281 attggggaca tggccatgac tggccacgtg aaaatctgtt ttatttacga agcccacaaa
    35341 tgatgtatgt atcggaaacg tttgaataac aataattact gtcttgtaaa gaaggtcagt
    35401 cggcttctaa taggaattga aatggctgca tgtctctcag ctgtcatgaa ccaataaaac
    35461 catggcacag tcaaacccgc gcatgcctga tatgataaat gtaccgttga aactcagaaa
    35521 attcgcccat tagctcacag accatgtacc acatgatatc caatgaaatg gagagaactt
    35581 cttactattc ctaaaatggt ctctattccc ctcgctatta ccggccttcc catacaaata
    35641 agtactggtc cgtgcctttt gtttctatgt atgggaactg gtccgtgagc tactgggcga
    35701 atcttctgag tttcaacggt agttgggtcc taatgatgac ctgaggcgcc ccacatttgg
    35761 acgcgggtct gccatgaaag atcgaatgta agcacccaag cagtatttat acctgctttg
    35821 ctgcccggag ggaatcgtcg tcggaacttc ttccactatc aacttaccaa cattccacgt
    35881 cctcgccgca cttgtgttga agacaagagt gatgtgcccc aaaagcgata gtgcgggtgt
    35941 gcgggcgtgc ggacgtgcca atcattaaca agttcgatgc gcgtattgga acagggaccc
    36001 tgggactgtt acgagctatt acggtgggaa ctgtgcaagt cttctactca gtctgtgggc
    36061 cacgaaggaa aggctgctta caccgatcca acacgcaagc tccggaatgc ccccaggcca
    36121 aagctgccgg ggatctttgg gctttgcggc gggccctctc gttacagggg gctcagcaac
    36181 ctgacggaca tcatcaacat tccggatggc ccacgttgcc ccaatgggtc gatgaaaacc
    36241 tcagtggata acgacaggtc ggtcattgca ctctcggcga tttgtcggct tgatgcgctt
    36301 ggttcccagg ctgccgtgtc cacagcctcc gtcttctccg gcctttcaga aagcgggcaa
    36361 gcgggagccc caactgaatg acagaatggg gccccgtatg agggataaag gtatccaacg
    36421 ttgttgtcac cggggattac cattgatgtt gcaaactggc ttgtagcaag gaatggcttt
    36481 ttgacctggc caggggtgag gcgtgacaag gaggctgaag ggactttgct tcatatgact
    36541 tgtaacccta tataacttcg atcactagag catctaagga atcggtcttc gtagggcgct
    36601 agaaatctca tcttcaaggc ccaacgacgt aatctccgtc ccaatcactg gtctaactcc
    36661 gcattgagcg aatctaccct atcctgccct attcaaacaa cgtggagtta gggccccgca
    36721 ggttctcttt tctaagctac ccagggctag cgtcgttctc attaacttac gagccaatga
    36781 aattttgctt taagcaccgt cagcagagag ctctccaggg ggtggatttt tgccgagccc
    36841 gttattggcc tgttgttttt agtttcaggg gttagcttca actgtcgact tgctcgcatt
    36901 ctttggttcg gcacatcact ggcgaatgta acacttcttc gtaccagaat tgcccttaga
    36961 gatctctgcc gtcttcacgc tcgcgcctgg gctctttgca gtttccgtga ttacgtttct
    37021 gcgcgtttgt cgggaggctc cgacacaggg ccaggttacc aacgcgagca cattccaggc
    37081 tagcccctac tcccactcat ttgggaccag atggatcccc aatgcacacg agcggacagg
    37141 ggatcctcac tcgccgttat ggacacccaa aggcctggaa cccccttctg gtttccaagg
    37201 aagcggggtc tgaggttgag ggggaggaac gcagattgga ttctgcaggc ttcttcgacc
    37261 ttcaggagcg catacgatgt cccctgggac gggcccattt ctgacacaat tggatatgag
    37321 gaggagaacg cctcccgatg gtgacgcgcg gtatagcatc atttactgcg tggccatgca
    37381 agccacctcg gtctagagta aaataaagtt tagagtttgg ggtatacacg tttctacaac
    37441 aatgtctagt agactctagg gcttgctggg cgttggcgcc atgcttgctt ctggcgttaa
    37501 atgatacact ccacatgtca tatcacttcc ctggtcggac taaagtgact cgctgcggaa
    37561 cccacggccc gcttgttcaa acgcgccgtc gacgccctgg acgcagtcag cctttgcagc
    37621 gggcgattta cgtaacgagc ggcgcctagc ccgcccaatg ggactgcttt tctcgcggcg
    37681 gttcactggc aagaccgccc gcaccacaga ttaaggatcg gtgcacgacg gccgggccgt
    37741 cgttgttgct tttggatggg tccgatccga tatactatgt aactatgtaa gcccctcggc
    37801 cggctttgca gtcttctctc cttcgtccgg actaccctac gttcactata ctgttcattt
    37861 ccacgcgact tgcttgcgta gccattcctt tcaaccatct gatttcacga tgcattggtc
    37921 gactcttttc atcgccgcac tggctgcgcc ggtcttgtct cacagccacg gccacaacca
    37981 caaacacagg agaagggcat gttcgggggc gaagccgacc gtggccacat acgcggcggc
    38041 agcagttgag acggtgcaga cggcacccgt agttgaggcc gttcaatcag cgtcgccagc
    38101 gaccgaggcc gtgcagtcgt cggcaccggt agtcgaatac gtgcaaacca cgccggtagt
    38161 cgagaccgtg cagtcggcat cgcctgtagt tgaggatgtc aaagcagcgc cggtagttga
    38221 ggctgtgcaa tcggcgtcgc cgctggtcgc cgctgtgcaa aaggctgagg aggtcaccca
    38281 agttactgga acgatcatcc cggcggttag cgaaaccacg cagtctgccg cgcccgcagt
    38341 acagactccc ggccgcgcca cttggctatg gcagtcgaac ttgatccagg acagcgccca
    38401 ggtcgacgac ttcttgtcct tcgccgattc caacgacatc atgaccgtgt acgccctcat
    38461 cgaccgtggt atgggcaacg aggtcttcta cgactttgtt gcgcgctgca acgccagcgg
    38521 aattgtcgtc gaggccttga tgggaaattc ccagtggatt cttggacagg gcgagccgac
    38581 tttccagtcc cagctcgact ggctggagca ataccaggga agtgctgacg ccagctccaa
    38641 gttcgccgga atccacatcg acgtcgaggt aagacacatg gacttctcaa gctttgctga
    38701 agtcgagggc gtgagctgac tgctatatta gccatggggt cttgatgggt ggacatccaa
    38761 caaggagact tacgtcgcat ccttccagtc catcatcaca caactcaagt ctttgggttc
    38821 gtccctcgga ctgccagtcg ctgccgacct gccttactgg gcagacaaga tcatttgccc
    38881 ggacaccggc aagggtcttg acgtctgggc gctcgagaac ctggacacgg cgacattcat
    38941 gacgtaccgc aacacggccg aggagcttct cgaggttgcc accgccgtcc tcgaggccgg
    39001 caacgcagca ggaaagcctg tctggctggc cgtcgagacc gtcgcagctg ctgaagcgta
    39061 cctgatcagc tacgtcggca agagctccgc caacctcttc actgatctca ccacgatcaa
    39121 gacgacggct gccaagtaca ccagcttcgc tggtattgcc atccacgact acgacggagt
    39181 taaggccctc agctcctaga acgccggttt cgatcagtcc aactcttctt tcgattctac
    39241 cgaggcaggc ccatgccttg gacaggtgtt tttgacgact atgtttggtg ctcacaggcg
    39301 gagcatctgc tatgcagagt acttagatta gagctcttgg gagactatat cgacacgact
    39361 acaatgcccg caacgaaatg caaacgctct ttccatcttt tatcttgtac tcgcagctgc
    39421 cagtggctga tccgtaaacg tgagatccaa gcatcgttga tgtgtatctc gcttcgaaca
    39481 ccgccatgcg aaggcttcgt tgttgtgagg gagatcctgt attgtaccta tgtgagactt
    39541 agcatgagga aatctccgat ggttacaagg caaagattta ccgcacacga gcactaaagg
    39601 ccgagatggg taatccatgc cgactagcgt agccagatgg cgcatgcgca gtgtctggcg
    39661 tcttaaacca aggtcgtcaa tgctcttaga ttgtggtata tcgagttatc atgtctatat
    39721 gcattgaaat gggtaatgag tctatatcag cgcattagtg atggtgtagt ctacgggccg
    39781 attccatcgt ggtgcaaccc gatatattaa acctcccacg tctccactgg catgagatag
    39841 aaccaaacgg ggaggccgcc ggcgaaccac gacgaggtgg aaggagtcgt ccgctgacta
    39901 acaactctct tcagttgagc caagagagcg aaaccattag cgctgtcagg aaccgaacac
    39961 aatcactcta acggcacccc cagtaccctc ttcttcacca gcgtttctgc gtttatggat
    40021 acgtctggct agaggagata agcccccctt gaaagggccc agcaccgtcc catcaacgac
    40081 ttgaccgcga ggattagcat ggcctgatca gatggaactg gtgacgagcc cgtgggttat
    40141 tatcattctg caggacctgc caagtgtctt acgcggcatc caaacccact gcatcgggag
    40201 gcaccatcaa ggtttgtcat agaaaacaag cttgatatga gccagtgaaa ggtccggaac
    40261 tcgccgcgcg atttcatgca gaagcagaga aatagagttg atagatagat taaaagggct
    40321 aacgctccgt aagccagatc cacttggccg tccccgtccg cctcattcag cctccctgcg
    40381 gaaggaagcc acggcacgca ggtaaaccct ggcttgccta cggagagttt tgtgattgcc
    40441 gagacgccat ccgatgcaac tgtcatttgc gctgtcctgg ttgctgggtt cgcaggacca
    40501 agaccaggac ggtctcgacc atccgaccag gaccaggaac aggcccacct tttatggagc
    40561 cgcgtggggg ttcactcgac actccaggag catttagtat gctttaggcc cggttatact
    40621 cttggcggtc cgttcccgcg aacggcatgt gggaggagga taccgcgtag cctcatccac
    40681 gatacccacg ctttccactc catgacgacg caaggcaact ctattataat gcaaaccagg
    40741 cgattggctc gctaccacat tttcacttgc gcagagcgca aacatcacga ccggcgtctc
    40801 tccttcctat caaggacgag gtggttctga tgaatgcgtc catgggctgt gccttggttt
    40861 gccatgcagg aacatctaga catggcgaat agggggaacc aaactttcca tgaatctaca
    40921 acccctgagt aagctgtaag atagataaat agccatgaga aacggaactc tagatttttg
    40981 gaccacttga tcttctacag cattaccttt ggacaattgt accctttatt cttctcggta
    41041 gtcttctctg aatccagtgt aatcaagaat catgcatggt ctcgctcttc ttgccgccgg
    41101 tgcggctctc ctctctggag ttgcagccca cccggagcac gaaatctcct cgtcggagct
    41161 gaaccgccgc tccgtgctgt ccaggcgctg cgagtcctcg gttgcggcca tgaacaagcg
    41221 ccgctgggcc aagcgcaacg agaagcgtgc cgtctcgggc aacgccacct ggaacatcgt
    41281 taccgagtct ccctactacg agaccatcca gaacgatacc tgcgtcctgt ccgaggacat
    41341 caccgctggg ccatacatct ggcctcagag tcaaaccctc cgccaggaca tccgtgaggg
    41401 tgagcccggc gtgccattca tcctcgacat tggtgtcttg gacgttgaga cctgtgagcc
    41461 tctgcctgac gtgcttgtcg acatctggca ctgcaacgcc accggctcct acagctcctt
    41521 tactgccctc agccccaata ctcccttcga gcagctcctg aaggagctca acaagacggc
    41581 taccgatgac ctacacaccg acaccactac cttcctgcgc gggatcgtaa gttcacccat
    41641 gcaatatatt caagctcttg ttaagatcag agactgacaa gtgatcgtag tggcccacca
    41701 acagcgaagg catcaccgag ttcaccacca ttgtgccggg cttctacgtg gagcgcacgc
    41761 tgcacatcca cgttcaggtg cacgagaact acgtgatccg gggcaacggc acagtggcct
    41821 cgtcgaacac catctcgact ggccagctgt tccttgccga ggatgtgagc cagcagctga
    41881 tggcgctcga gccgtacatc acccacacac agatcaaccg caccaccaac gtcgtcgact
    41941 ccatctacgc cgaccaggcc gtcaacggat acgaccccat cgtctcgatt gagcccctgg
    42001 acggcgagaa tatcgagaac ggcatcgttg gctacatcac catcggcgtc gacagcgctt
    42061 ccaagaagaa gctcaagcga agcctcaagc actaagggag tacagctacc tggctttgtt
    42121 tgcatttcct tattatggaa ttagtttcgt tgcacaggga ttgtgttttt gataagttac
    42181 atgatacatg atagaagcat agattcgact ttatagacta gatgatagac atccgctaga
    42241 gaacagtaca tatccttcat cggatctgct tgtacctacg aaatcaacgt attgcacttc
    42301 agacgaagtg ttcactcccc gcacgcacta ctaagcaatt gtgctgctgt tcgtaatgtc
    42361 cgttcatctg aacttaacaa aatattcttg tcggatgtgg ccaccgcaca gtgtgtagtc
    42421 actcatcagg ttctcattcg atagagcgca gtagcatcga taattcaata atagtttaaa
    42481 caatttcagc aggaaatctg atcggaagac gagcctctgg tgatggaatc cgaggataca
    42541 gtttgattat actccagtag ccccgacgta tatcctcagg cagccgctct tgaagtgagt
    42601 cgtaagtctc aacaacacca aatagactcc cgatgcctcg agctccttat tgcccagtct
    42661 gttactttgt catattttcg agattcatat gcactcataa aagtcacgag gtttgcgact
    42721 gcaaaaaggc atgccgtcaa aggcatccac caaattagat cgtgatcagc aatttcgtgc
    42781 cgcgcattct tgaccatagt ggcaatgaag aagaccgtcg ccacagtgag caggatcaag
    42841 ttcaaattgg tccggaaacc aaagaaagtc tcaatcctca gatgatcctc ggcgcgtggc
    42901 tgcatctcaa gaggctgcta tgcctcagcg aggggggcag tgtctggaat cttgagcttg
    42961 ccgatgacat cctcgaacag ctcgggtagg aactcgtcgg cgccgccttg gaagaagaag
    43021 tctttgccgt ccaatccact tttggcttgt gggtctggat ttatcacggc aacgacagcc
    43081 ccgcgccgtt tggccttatt agtatacccg gcggcgggat agacggcggc cgaggtgccg
    43141 ataaccaaca taacgtcgac tgggtcctta taaagccagt tgtcgacctc gagaagcatg
    43201 ccgtccggca acgactcgcc aaaccagact acgcccgggc ggaggagggc cgttttgccg
    43261 cggcgcttac agtctggaca ctgcggcagg tcttccggct tgatggtggc gaggtccaca
    43321 gatgggtcca gcaacggcga gagttggccg ggtggatagt cttcggctgc ggctgcgagt
    43381 gaaggacaca cgggatcgcg cgtggcattt cgctcaacat aaccgcattt attgtagcag
    43441 gtgatgtcca acaagttccc gtggagcatg cgaatagcag attcgggatg gcctgcgcgc
    43501 ggcgagaggc ctgctcggca tgtcagattg gcgtctcctg ttccattacg aattcaaacc
    43561 taccgtcgac gttttgtgtc aagcagagga agttctcctt cttcttggcc agctccgcca
    43621 gagcgtagtg gccggcattg ggcttggcct ttaatgccaa gtgtcgcctc caggcgtaaa
    43681 acaaccagac caggcccggg tcgtcctcga acgcctctgg ggttgcaagc gatgtggact
    43741 caaactcccg ccagagccca ccagctcctc tgaaggtggg caggccagac gccacggaga
    43801 ggccagcacc acagagtgcc aggatgcgat tggagccatt caagatcttc ctgaactcgt
    43861 cgacatctgt ctttggcgaa ctcatcctcg atgggagacg ggggttgcga gaccctctgc
    43921 ctgattcgtt ccgggtattg gatgctgcac cccttctggg cattctctgg gcgataactg
    43981 gggggtggcg atgatgttgc cagcgacagc aactctgcac caaagcggac agtcggaggg
    44041 atgttgtgtt gatagcagag ttcaactgca acaggcgagg cattgagcgg atactgcgcg
    44101 ggagctggac cacaacaagg cagataaggc atgagctcgt ttcgcgagtg atgactcctt
    44161 gccgtcgtcc ctgtcgtggc ttgcggcttg cggcttgcgg atgcctgggc gcacaacagt
    44221 aggggcccct ggaggagggc agagaaggtt acagggagct gccgcactgt tctcatcgcc
    44281 aagttgccaa atttaggtgc caattgttag cgggtggggt gatgtcagtg gggtaggtta
    44341 ctgagcggct acatacctag gtacaggggg tggacaaggc acctgtatgt ggtgagtgac
    44401 ttgcaccaca taatttgtgg tccgacgaac tctgcccatt gtgtctgaaa tggcccgtta
    44461 tgagcgatgt tcacacatgc tgcgctgctt acagagtgtg ggcatgtact ctaattaagt
    44521 aggaacctcg gtcaagacca agcgccacga ccacgaggta ttggaggcca tggtaaagtt
    44581 ggggacaacc tcgtaggcga ttattgatgg aacaaagtgt tgcccatgtt acagccccga
    44641 aagtcgatga gtcgaggatg ttgaaacacc tcgagctgca cttgcggcgg gagattccat
    44701 gtcggcttca tcaggctcgt agtgctcttc taggtaggta agtagaatgg tactggcaga
    44761 tactttaggc tacgcccaca tatgtcaaag ttaatcaatc tacaagggcg aggattaccc
    44821 aagttctaag acgtacttgt ttctgcgaca agtgatttat tgcctggagt caaagtggaa
    44881 gtacctcgga gtaaaacatc ctttataaag ctcttaccaa atatgccggg ggcagacgac
    44941 gatcccgatg gccaggaaaa gcggacatga gttgcgaaaa ccatgaccgt tcttcgaagc
    45001 aatccgctaa ccgacagcca tccgaggagt caatggctgc ggtattctga agggaccagc
    45061 tggaaaccac aaccgtaact gccctctgat gggcagtaag cggccgtata tcttaacgtg
    45121 agctctctca tggcgcatct agtaggcttc gtggagcatc tgatgtgact gtgaagagat
    45181 ctgcgttctg tcacaaagcc acattacttg agttgaacac tttctaatca ccactctagg
    45241 acttgttgtt tcgcttaatg tctaaatggc acgccttgaa ctctcctgaa cgggccggct
    45301 tgtagacata cagttgccgc tgcgtcgcgc ataccggcca aggaaccaag gaccaatatg
    45361 ccatgtgaca ttaacctgag ttgatcatgg gaccaagctt agacgcaaca gcaggtatag
    45421 agaagcacca gagtcgtagt gtcccctcag ctggaagagc acttaacccc gctccaacta
    45481 ccgtggggat ggctgatgac cccaggtgtg atgatcgcag ctctataacg ttaccattaa
    45541 caattgcaac atcaaacaag cacgtctact actagaagat aatgtacgct tggttctttg
    45601 ccgtcgtatt ttgtatacaa acttaagggc acttatagag ctacgtacgg attatgttcc
    45661 gccgcaatgc ggcttgtcaa gctcgaatta ttagactttc atgtaacgaa agctaaatct
    45721 gcccaatgga ctatacttga ggcaatgcaa ggttacctaa tgtgtcccaa ctaggaccgg
    45781 attctagcac cgtgccattc acgcggccaa ctgacttgct cccagccaat tatatgtccg
    45841 gaccggccga cccctcaggc gctggagatt cgtgtcacag gccggctaat cttgtgccgc
    45901 aaattctgaa cttcatgcga ttgcggccag ttattatagt gggcccggcg ttcggcctgt
    45961 cactaaagat tgaaacgttc ccttcacaac tgaatccaaa catggcgtac caatgaagga
    46021 tctagcctag gaactcaatt ggccgacagg actggggcag gggtatgcca gcctgcttct
    46081 gccttgtctg ctctcccttc attctgtgga tcgcctgtgt ccttgaacca ataacagttg
    46141 ataggccccg gttccgatcc gagatagtcc accgggctgt caattggctg gactagtcga
    46201 cccgtgccgc tggcatctac atggatgccc accctgccat atccacgtgg tgccagtatg
    46261 gcaccgttgt tgggagcagg cctcgcaaaa gtcagctgcg aacaagtgct gcgcctcgac
    46321 tttgtaagac ctattccttg attagccaca aacagaaata atcgacaatc cttggctgtc
    46381 agcgccagtc cattcccact ttaggttggc aacaagctct tgtgagactt gcctgccatc
    46441 gagcatcatg tcaccgtcgt ggagctctgt ctgatagctc agcactccat tggtctttga
    46501 tgtaatagct aacccgctat tagcgcaagg gttgcttggg tctaggttat ttgttttggc
    46561 atgagactgc aaataagcat gcagggctcg gcagaaacta cagtgttagc aatacaaata
    46621 tcatgtcact cccttcccac ctcctaacag tttggctgtc tgagttcttt gaaacgtgac
    46681 ttccgggagg tgacgatgat gagatacttc gccctaacac tggcagccag cgtgtgcacg
    46741 gctttacctt ctgcggtcaa cgataggctt ggccgcaaag atgccagacc agcattaagt
    46801 ctaagcgaca tcaccaagat cgagcagtct ggcctcacag cacgggctgc gttcagtccc
    46861 acgttaggtg tcaactttcc tgatccagca ctgatctggg gagacgggtc atggaaagct
    46921 tacggaacat catccaatgg aaagaaagtg cctgttgcca catccaacga cgcactttct
    46981 tggacactca ccggaaatga cgctctgcca aatgtgggca gctgggtaga ttcaggtgat
    47041 acggctatat gggctccaga cgtgcagaaa aatgtaagcc actaatggaa tgagtagatt
    47101 ggaatatctt tcactctgaa accttgattg acacagaaca tataggatgc ggggacgtat
    47161 gtgatgtatt acaccgccca tcagtccggt ggcacacatt gcattggcgt tgcaacttct
    47221 agcaccgcca ttggaccatt cacccctcag gccaaccctc tcatatgtga cactgctggc
    47281 ggcggcgcta ttgatgcctc tggatatgat gacggagtga atcggtggat cacatggaaa
    47341 gtggacggaa ataacctcgg aggcgccact acatgtcaag gaggaacgcc gtcgggagcc
    47401 tacaagtcga ctccaatcaa gatccaacgg atggcgcgag acgcgctaac actgctcgac
    47461 agtccgaagg tgatattgga taacgaagga gcggccaatg acggtgttgt ggaagcgccg
    47521 gcactgtaca aggtccagga tgggctcttt gtgctcttct atagcgcgca ttgctatgcc
    47581 agtgatgatt acgatatcga gtacgccttc tcgagcacca tcgacggaca gtacacagac
    47641 agagggattc ttctaaggac ggtggacaat aagggagtat acggacctgg agggttagat
    47701 attgatccaa atggcaagaa tgtgttgttt catgggcgtg atggcccagg ccagggaggt
    47761 ggggggacgc ggtatctata cagtgccgtg ctgtccctta acggcaaggg catttcattc
    47821 cagtgatatc tctctcgagt tatattagta ctctggaaca cgggtaagtc ctgcctcatg
    47881 accatctgaa gtggagttct aaaagatttt caaagttcag attgttggtc ttgcgtatcg
    47941 atctctatgc ttttctatat tctgaaccgc ccacctccac caccttctaa ttgagcaaga
    48001 acacgacgct ggatgagtga ggtattaatt ccagccctaa tgttcaagat tctccaactc
    48061 agagctgcta gtagattcct ttggcttgct cttaaacaca aagcctgggt gtcctatcgt
    48121 gagacaaaac acagcgcaaa tgaccatcct aaaagcctca taatattagc aacgacccac
    48181 cgagtctcca acttgtgggt ttggtaactt acactccttc tagtccaatg aacaacccct
    48241 cgtccctgat cagtcctccg cggtacccat tatgcagctc cgccagccgg tacgagcacc
    48301 gggcgaggat gagcacgatg gcgagggcca ggaaggcgaa gaagagtttg gggcgggcgc
    48361 cgagcttggc ggcgccgaag cgatagatgt cagagcggaa gtaccggtac agataatcgc
    48421 cgaagagggc acagaacacg accatgcaca ggacctgcag actgagccca acgagcgcca
    48481 tgtcgacgcc ggtctggctt gcgccggcgg ttgaggttga cagggcaccg ccagcggctt
    48541 gcagcacaag acataccaag tcgctggaga tgaagaccca atagatcagg ttgggccgga
    48601 atcgggatag cgagggggcg aagtacttga tgctacgaga caatgaggac gggttcaggc
    48661 atgatttaga attgaatcaa ggtgggaatc tcaacttacg aggcagcaag ggtaacgtag
    48721 attgcggccg tgtagtagac tggaacgcta gtcacgcaga ctataatgac attggtaagc
    48781 agctgtctct ctgggcattg ttcaccaaca tactgatctg aatcatgaag gctacgaatt
    48841 tgaacggatt gtaatacatg acgatcctcc cagcatagcc caggacggca ctggtagccc
    48901 cgaggagcat ggcgcccatg aaaaaccatg tcttccaccg aatacccagg tagaggtgaa
    48961 ccgctgccga tagcacgtac agggccagga acgtgctgtt cgccgctagg ctgggccggt
    49021 atccgtacac gctcatctcg acggggcaga tttcgagggt gcagttggcg ccgggaccga
    49081 agaccttgac gtacggaggc acgcctggag gaaggtgtgt tggtgacgtg gccattgtgt
    49141 ctctgtttct ggtgatttcg gggatggctt gcaacagtac gtggactaat ggattggagt
    49201 gttgcagttc taaaagactt gcacagaggc gggctatccc atattatacc agtcaagaac
    49261 aaaaggagta ggcgtgagag ttaggggcac gcagagtgaa atagcctgtc gatgggcatg
    49321 ccttcacgaa acgccaatca gcataacgac tataatcagc acctagacat gggccatggc
    49381 gccgatatct tcttggccgc gtcgcgaaat ggctccagca gcaacccatt tcagcatttc
    49441 gagtcttttg caaaggcata aacatggcta ctataccggc gctcgtattt gccaactgat
    49501 ctgagcttag cgctcactat caaggcccaa agaggaaacc taagcgaatg cgagcagacg
    49561 cgcgcggcgg cacacacaca cgcgtggtgt ctcaatttgg cagctcttgg caggactagc
    49621 aattgcgtct agtggatgac agctgagccg ccaggcagac gtattagata ccagacacag
    49681 cgaaacctac tatagcttct ggtgggtaat ggctttcgcc gtgtccggtt tccaaaatac
    49741 gtctgcctgc ctccttgcag ggttctcact aattacgccg atgtctcacg gttgtcagca
    49801 tcattgatgg tcgcttacac taggtagact cgagatagtc gggctaccag atcaaaagga
    49861 cctttagcga gcgaggctgg gactaaatct agttgatcta gttgatctgg ctgacaccaa
    49921 actaccattt ccatgatatc gtctcacatc gtctcgccgt cgggggcagt ttccttagcc
    49981 agcttcaccg tgatcttgct tcccagagcc tgcctgcccg tccaccttcc atgtctttgg
    50041 tacaggtctc acaaggcctt gagcgcattg tactgcgcct gcgtcaccgg caatacggac
    50101 ccgtgccgca tgtacgtgat ggccgacgag gcgctggtga acttgccaga cagggggtcc
    50161 gtcgagctcc aggcgcgcag gccggcggcg ccgccgacga ggtcgcagag caggtacgcc
    50221 ttgccatcga cgcggttgtc ccagaacggg tacgggccct cgtactgggc gctgatggag
    50281 cctgagggcc gggtccaggg ccctgcgatg ccgttgcggc tgacctcggc cactgggccc
    50341 ttgacgcccg caccgacgag gaaccggacg agcgtcgagt tgtcgacgcg caggaagctc
    50401 atgtccagcg tgtcgctggg gctcttgttg atgtacgtgg acgggctctc gtacgtcttg
    50461 aagtccgagg tcagcgcaga gcggatatat agaggcgtgc ctgtgccggt atgtccagtg
    50521 tcgcccttat cgtactgtgc gtatgttagt tactgcaatg tttccccctt tcgaagtaag
    50581 atccaacact tacgaaggcc gaggcccaat gtacgaagta cttgcctgtc cacggcagtc
    50641 cgtcagaaat cgctacatcg tcgtaatggc ttccgcccgt gcaacctact tgaactcggg
    50701 tcccagatgg catcgggcgc ccataccatg cccgccgtct tgtcctcgac ctccaccagc
    50761 ctctcgctgc cccagttcac gaggtcgctc gactcccagg acatgatgct ccgcgagccg
    50821 gtgcgcttgg cgcggtccca agttgtctat ggactcatga ttagtaactt atacgcagcg
    50881 agtcaacaat gaaaggactc gcataccgag ccgatgtcta ggtccgtccc gatgatgcgc
    50941 catatgacat tcgcatcctt gccgccccca ggcacgatag acacatcccg gacgaccttg
    51001 gtgccgacct tgggtatgat cacgggctta ccgcccttga gctcggtgaa gccgagcggg
    51061 ttgtcatttg tgctcagtgc aaagaagatg ccggtggcgc tggtcttcca gtagacggct
    51121 aggtacccga ccttggtcga gtcggccttc ttctccagca agatgtcatc aaggctctgc
    51181 gatggcagtg cagagatgga agagcccagc agcagaaggc agagcacatt tagaaagagg
    51241 tacatcatga gagtatcacc aaggggcagc gcccgtgcaa tttggatcgt ggtgctattt
    51301 tctgcctgga tcaatgccgc aggtcgactt catatatatt ctgcggccca cgggataatt
    51361 acaatttacc agtccgcttg ccgatatgct ctttcgggac gccatttagt agacataaga
    51421 gtgcaactat accagggact aaggtggtat agagccgtgg tatggtgcag ttgagcgttg
    51481 cattcagact cggtacgccc aagctgtatg gtgcaaaacg agccgggacc aatccacaaa
    51541 tgaatctctt gggtcgacca tggcatagtc cggaaccatg atcgatgtgg agaagagctg
    51601 gcttgcaagg accgtgcaag cgacccaatg ggagaggaca tgcatgagac cagccactat
    51661 atagatccga ggggccacgt ctttgaaacc aggtcccttt taccgtatgc ccaatttgta
    51721 ccatggagat ctgtgtttgc gtgcggggaa ttagtcaggg gtaaagcccc gtgaccaatc
    51781 cacaactccc acttcaagtc tagcgatgta cccttaacaa cacatttgct tgtgacggtg
    51841 gcgtagactt gacattgtaa cgtatatttc ttagcgtttc tagatatttc taattgttat
    51901 ccttggcctt cctctgattt cgcaacttga tcatcagtga gcgacgccgc ctcgagctgc
    51961 ttcacgaggt tccgtagctg gctcttgttc atatctgcat tcgacccaat gatggccatt
    52021 ggccactggc ttctcacagt tcgcggaagt ctggtgtaga cagcctctac ctctcgtggg
    52081 gacacatagg cattcagggc agcaaggtcc tcaggcgata ggcgcgaccg cactaggtgg
    52141 aagatcaccc cagtgacgta ggcattgcgg ctttggtcat ggagaccttt agctgctaga
    52201 atgagcgttg agcgtatgtt tcttcgccga tcgtcgtcca ctactggggt cttctcgtca
    52261 ccatcttctg tcgatgcgtc gcgcttggtg gactccagag tttggaacat aatgtttgct
    52321 aggaatgaga gaatggaggt caagaaggtg tccgtgtgct cgaagctgtg gcggaggtaa
    52381 tagaggcgga cgagagtctc aaatcggacc gctgcatcgg cacttctctc acgtgctata
    52441 tttctgggta ttgaaggcgt tgcgtaggcc gtaggctggt tttcaagcat ctggtagagc
    52501 gagaccagga cgccatgata ttcgatgctg tgccgaagtc agtctttaag ctacgctata
    52561 ttaagccagc aggtggtcgg tgtccgaccc aacgaccctc acactttaac gcctcagagt
    52621 aggaaggaaa attaaaactt actgaagctt aagctgaggc ggaagcacaa tgttctcggg
    52681 tgtcagagga cccggaagag cattgaacca ggcctcgagc cgctgcagga gctctatcac
    52741 ttttgctggg ttggatttga cattttctgt gccgccagga gcaggtgtaa tgggaggaaa
    52801 caactccatc gtgatgtccg tcatgatgtg acggaactgc cacatggctc taatatgagt
    52861 accaaagttc gtcgagaaaa tggcattctc taaagggtat ttgaggagta ttgtcgggta
    52921 ccacgatgga tcctgactgg gatccggcaa gggggtggcg ggcgcctgag gcaacagggt
    52981 ctgccgggca aagtagtagc cttgtaccct aaaacagttc ttagtttggg agacacatga
    53041 ttcaagaagg caaaaatact caccctagcc agctgaatga acaccaagct gtaaactctc
    53101 tcgcaagctt cattttgcct gcatatccag tgctaggctc taacaatttc agttcatcag
    53161 ccatggagac agctctctcc aggtagatgt aggagatctc atccattgca aagtgattat
    53221 agatcatgtg catgacaact gtagcctgga gagtcgtaag agtgggaacc tcgctctcca
    53281 gttcccatag caacttggct tcagcaagga aacggaatcc tagggtatgg gggagccaga
    53341 acttttccct gtctgggagc ctggtataac tatgctgcat gcgttgtcag cgcacgcacg
    53401 gccaagaggt gagtgcagat gaggccaggt tgacttacac aagccagtgc caggacggcg
    53461 ttgacgagta agggcgaaca catatcttcc tcggactcct ccgtcatacc atctaggaag
    53521 aggtccaagt gaaagggagg atagttctca taatcatgca tgatgtaaca acgcatcaac
    53581 tctgctaaaa gccgattatc tgagatcacc gaggtccacc gggaggcttg caccaagtcg
    53641 agccgtggct cgatgatctc ggccgcatgg taggggctga gatacggtgc acgcatctga
    53701 cagacttgct tggacggcaa agggcccgat gtctcgaatg cagcctcgta gaccaaagag
    53761 ttgaggtatg ggttctttga ctttagaatg gctgcgggca tgctggcgct gtatggaaag
    53821 ttataccgca agcgggcctc gggcaccagg gcgagttgca acagcaagtt gccgtccttg
    53881 acctggcgaa ccagcgcgtt gacgtcggcc cctagacgga tcctgaggag gatgtcctgc
    53941 gactcggagg gggaggcatt ctgcaggagg tggtagagct cgcgatacgc gttgctctct
    54001 tgctcgagcg ccgtgtgttt ccgcttgaga gcctggggga tggtctctcc cgagctggca
    54061 gtctcgtaca cgcactctcg cccgcgcttg gtacaggccg aacactgtgg tctctcgcca
    54121 gagcactggt taacaggtcg agtcagtcag agtgcattgt atgtcgtggg caagaatgga
    54181 ttaccctaga cttgcgcttt cggcaatact cacaggcagc tctaactgcc actgatcgaa
    54241 ttcttgcgcg ggtgttcaag tgctggccgg ggtccagctg cgctgcgttc ccaatccgag
    54301 gggacggtag gatagagcgg agctgggcgg gactctgatt gacctgggaa tacgccatac
    54361 cggcgggcgg aggccaggtc atattgatag acctctggtc gacgaggcga cgaggggagg
    54421 agtccaggac aaggccggct attcatgcat tcattgactc attcgctcga tggcccggtg
    54481 ttagcaggac cgtatcctgt agaactgctc cgaaatttcc tctgcgtgaa ttggcgcctg
    54541 acccatgggc gctggtgagc ccgaggaagc ccggacgtga gatgcgacgt gcagggtggt
    54601 aaacggccag tccagagact ggctgagaat gtcgagcctc tttgcacgac ttgcgaatag
    54661 ccacccaacg atcaacgcag gatctcagtt ggggccgttc cttgggcgac agaatgaatt
    54721 cgaagggttg gaggaggagc cagttccgac cggaaaagcg gcttgtgatt ggcgcagccc
    54781 ccagctgatg ccagctgcgt cacagctgcg cgtccgcctg tgataccccc tccagcgaat
    54841 cagatccagg atcagtccgg gcttcttgcc acctccatcc cggcttttcc ggttgttggg
    54901 tggcttgtat caacgttggt ctgtatctat gacacctgga tcgtcggcac tggcccttcc
    54961 accaaaggca agtgtattca gcaacaactt gaatgaccaa ctgaaacatc aaacttggat
    55021 agagcatctt gatttgaatc caatgaatat acgttaaaga aaaacctgcc gatcggccca
    55081 tagtctacct agatatctat atgtacaact ggaggcgccc atcgtgggct gcgtccgtcg
    55141 tctccctcta ctcgaagacg tccatgctat actcagatct gcgtgccctc ctgcttttct
    55201 tctcaggctg cgatgcgaat cgtgttgctc gaacccgctc ctgctttcgt ctggtgtgac
    55261 ccatcgtctc cgtcttatta gccctatcca gaaggcagtt ccgagctact agagatccct
    55321 gatgctccta ctcatcatcc acgagtctct tggcctcgaa cgctttcttc gcggccttca
    55381 tgagactgtc cacatcaccg ctcgtctcgc acatggatct gaagttgccg tctgatttct
    55441 tgaggagctc ccatgggtgc ccgtactcca ctaccgaacc gtggtcaagt accagtacct
    55501 tgtcgtaatc gacgatggta gcaagtctgt gagcaatggt gattgttgtg cccttcagtt
    55561 cacgaatcgt ctcttgaatt ttcgagtcgg tcgcgtagtc gatcgatgcc gtagcctcat
    55621 ccatgatgag gaccgtaggg ttcttcagca tggcccgggc aagacagagc agctgtcttt
    55681 ggccctgcga caggtttgac ccggactcgg caacgggcga cgacaagtcg agaaatacat
    55741 tcttgttggt cttggtgggc gtcgttgcac cacttgccgc ctcgtcgatt ggttcaccct
    55801 cgagcgttat cggtaacgag cgtcgagtcg ctgtcggcgt tactggagtg gttggggttt
    55861 catcaggacc aatcaactgc acccgtcgaa gagccttgaa gatctcttcg tcgctgtaca
    55921 agtcgaaggg gtccagattc gtgcggatgg tgccggtgaa gagtgttgga tcttgtggca
    55981 caatggtgat cgcttctcga aggtccttaa ggccaatctg cccgatatcg atgtcgtcaa
    56041 tgaggatctt gccagactca gcttccaagg ctcggaagag tgccagggcc agcgaactct
    56101 tgccagcacc ggtccggccc acgatgccga ccttctccag aggctgtatc ttgaatgtta
    56161 cgtcgcgcaa gacggggtcg agatcgtccc tgtatctggt tgagtatcca atgaactcca
    56221 cggatccgtg cgctggccaa ttctgcggcg gtcgattctt ctcgttgatg ggctctgcct
    56281 cctgttcgat atcgaggtat tccttgacac gctcgacgga gttcatgttt tgctcgttca
    56341 tggcgtacag tcgaacaagc cagagtatgt tgtcagagaa cccaatggca tagctaagcg
    56401 agataccagc agagccagcc ttgattccac catgggtaac gctgaggatg acaaaaacac
    56461 cagcaaagaa agcgaccaag tcacctagac agtctgtacg gaacgcaagc catctattag
    56521 cggcccagag atagatgaat ggtcgagctt gggtgttgat cttgctaagg ttttctctga
    56581 taaatcgccg ttcatcgccg taggcacgga ttgtggttac acctgaaagt gtctcgccga
    56641 attgctggaa tagagggctt cggtgaactg attcaagccg cttgaggtct cgagaggcac
    56701 ggaggtaaaa catgccaaca aagacatata aggcggtgat aaagattcca gcaatcaaga
    56761 aacccggggt catagcgccg atgatggcaa cagtcactac gatgcccaat gcacagctca
    56821 taacgccaat tgcgacgggg gcaacctctt ggtcaatagc ctcaagatct ttgctgaacc
    56881 ggttcatcaa ctgtcctagc ggtgtcacgt cgaagaactt gaacttggca cgagtgacag
    56941 cgcccatcag gcggttgtga atcttccaag aggcagtcaa agacccaaag aacagccaga
    57001 gatcgcgaat caaagcaaaa agagcaccga tcatgccaat agcagcgagg acgatcaagt
    57061 agtaatcaac gtcaacctcc gggggagcat cggctgccga gtactcggct gggctgaaga
    57121 agcgctgacc cttgacgtaa gtcgcgacgg aagcaaagta agtaggggaa atcgaagagg
    57181 cgacgggcgt gtgggacatg gtgccgaaat gcatacgcga cgcaacctct tccacgccaa
    57241 ccgtgtactg gtcggcccac tgcctgatcc acatgttgga ggcaacgctc aatagttgtt
    57301 gaccactgaa cacgaagacc gtaacgaccc aaaaccacca tttgcccata gcgctaaggt
    57361 atagcttgag aacaggccat ttgacagcgc cggtggcttt gccctcgtcc attgcatcca
    57421 tcttcttctt ctctttcttg actttcggct tgccattgag tgtctcgttg ccgccatcat
    57481 caatgagtgt gtcgccgctc gtctctccaa cactggaagg gacacgggat ggaacacgtg
    57541 acagctggtg agaagagctc ggtcgtgatt tgttctgcag ctcctcacca agggtaccgg
    57601 aagcgatgac ctccgtaggt gagccctgtg cggatacctt gccattctcc aaaacaacaa
    57661 cgtactcaga tgcaggaacg cacaagataa cgttgtgcgt gacaagtata caagttcgat
    57721 ccctcatcag cgggccctgg atgcagttgt tgaagatcca ctgagcagta tgggagtcga
    57781 cggcgctcag gcagtcgtcg agcagaagat gtctcgagtt agagtagacg gcccgagcga
    57841 gagagatgcg ttgcttctga ccgccagata gtgtgatacc cttctcacca acaagggtct
    57901 catcgccatt atccaagatc tccaggtcgc gttccagtgc gcaagccaca atgacgtccc
    57961 tgtaacgctt ctcgtcatag ggggcagaga acagaatgtt ctccttgata tttgcgttca
    58021 caagccaggc gctttgggcg acgtaagcac aggtctctgc aagtccggtg gccgggtcta
    58081 cgcgaacgtc ctcgcggctt tggcctcccg gaaggtacac cttgccgttc atcaaggtca
    58141 tctcgccgag tagcgccatc agcatcgagg tctttccgga accggtgggg cccgcgataa
    58201 tgttcagctt gccgatcttg aaatcggagt tcaaatccat cagtcggaat gccatggagc
    58261 catcctcagc cacggcatcc ttgctgcccc aaatgaaagt tgcatcgcgg aacccaataa
    58321 ccttgtttcc gttctcatca acgttgtcag gtccgagctg gagatacttc tcggtctcct
    58381 cctccttcaa gaattcttcg acacggtcaa ccgagacctt ggcctcctgt acgtgagcaa
    58441 tcatatctcc gagctggtcg aggggaaccc gaagaagcat gaacagggag atggcagtga
    58501 aagcaatcga gggatagagc ggcttctgct cgatcttggt atataccaag aatgagaaaa
    58561 acgtaatcag gacagggaca gtgttccaaa tagcaacagc tacggcccaa atcatgtaac
    58621 gtgatcgaag agccttgagt tcagcccttc gcttctcatc cacgatctcg gagaaccgct
    58681 gctcccaagc aaagtatttg atgatacgaa tgttctgcaa gacttcattg gttgtgtgga
    58741 tacgcttgtc ggtagctgcc ataatgttct tttgggtgta attgaaccct ttcgctagga
    58801 ggatgttgat gggaagcaag aaaaccatga ccacgaggcc tgggatggca ctcaagccca
    58861 tgacgcgcca cagcagtacg atggccacga tgagctgtga aggcgcgtgt gctaccagga
    58921 agtgaagata agacgtgacc tcgccgattt tgaagctgtc gacggacatg aggttaataa
    58981 tggttcccag gttggcttgc tcgtcccctg ccttggttgg gtcggtcttt gccgcgtctc
    59041 cggccgagcc gttcacggag gtcgagtcgc tcgtagactt ggcatccttc ttcttgagac
    59101 ctacccatct ctttagcttg tccagtttgg tttccgccgc agaggacttg ttgttggcga
    59161 gcactgtatc tttcccactg gcggccttgc gcctcagcgc ctttgcgtag atctccccaa
    59221 tcacaatggc tcggatcctg acacacatct tgcgtccaat ccagagggct tgaccatcgg
    59281 cgactgatcg gatcaagtcg gacacgggca ggagaatgac caagagccaa agaacgttca
    59341 acggcgccga ggtgggctgc tcgacatatt ccaggatcgc cttcagcagc aaggtgggcg
    59401 caaaggtcaa gataccggcc aacagagccc agacgcactg cagaaagatc atgcccttga
    59461 agaacttgcc caagtgccag gccaagctcg tcgtcttctt gagttggcga taatcagaca
    59521 ggatgacagc tgccttgtcc ttgggaagca ggttccaaac catgctgatc tccagcggct
    59581 gcttgtagcc cttccagaga acgctgtcca gccaagagaa ggtcatgaga gagaagaggg
    59641 aagcgagcgg ctcgcgggaa ggctcgatac cgccctccca ctcgaccatg acggtcttgt
    59701 tccccttcct agtggtcatg gccatcccga acaacaagct ggtaaggcag aactcgacga
    59761 ttgccagagt ctgcgccaga cctgaacttg ggcggaccag agcagagcgg aacagaatca
    59821 agccgaaaac ccattgggca gagtagatgc tggctgtgtg gttccagata cggggaacgc
    59881 gccatttggt gttgccgaga aacagtcgca gggtcgcgag gacaaggacg tagagccatg
    59941 taacgaggcc gacaatggcg ccaatctggc catggccgcg gtatgtatcg gtcacgagcg
    60001 caatgacgtt gacggccacg agcccgacca cagccagctc ctcgacaatg accgagagct
    60061 tctgggcggg gggagtgtcg gcctggacaa tggagccctt ggtggtagtg cgcaccagct
    60121 gcaggcggcc accgccgttg atctccaggc cctcgtcgtc gtcgtcggtg ctcaggcagt
    60181 cgccctcatc cggcggcagc tcggtatggt cataatgctg gggtacctgc tcgtactcgg
    60241 cggctcgttt taacttgacc ttgccgtgca cactctggat agtaagatgt agcagcgaga
    60301 ggccgacgat aaccacggga aagaggatcc tgaggtaact gtggtccagg taggacggat
    60361 cagcatggct gagacaccgg gcgacggcac acgacgcctg acagttgcac cgagcggtgc
    60421 gtggtgggag gacctactct gattggaaac atgtggtgaa gtcgtcaacc tgccatattg
    60481 catgcccgca ggacccaatg cccgtcatga tgagagctaa ctaacggccg cccatgcgca
    60541 ccgaagctgc ggtcgcgttg tcggtgctga ggactgctca gaagtggtga gaggatggac
    60601 gttggtgtcg gcaggtcgat gacgatatcc ggtgggtgag ccggtccggg attaacactg
    60661 ctcctcggtt cgcagacaca gccggacgtc ttccctttct tttttttttt tcctctgtcg
    60721 cgcgcgcggg gagctatatc acagccaagg acacagcgaa aggacgaggc acactcgtgt
    60781 cttcccccag aaaagcagag tgaactgacg tagagcttcg accggac
//
