# Supplementary material for: Genome sequencing and physiological characterization of three Neoarthrinium moseri strains
Source: BMC Microbiol. 2025 Aug 21;25:526. doi: 10.1186/s12866-025-04274-z (PMC12369201; doi:10.1186/s12866-025-04274-z)
Supplement: Supplementary file 16 — Supplementary Material 16. [file 12866_2025_4274_MOESM16_ESM.zip › BiGSLICE/input/Nmoseri/TUCIM5827/JAFIMQ010000021.1.region001.gbk]

LOCUS       JAFIMQ010000021        61025 bp    DNA     linear   PLN 06-APR-2022
DEFINITION  Neoarthrinium moseri strain TUCIM 5827
            scaffold21_Wmoseri_TUCIM_5827, whole genome shotgun sequence.
ACCESSION   JAFIMQ010000021
VERSION     JAFIMQ010000021.1
KEYWORDS    .
SOURCE      Neoarthrinium moseri
  ORGANISM  Neoarthrinium moseri
            Eukaryota; Fungi; Dikarya; Ascomycota; Pezizomycotina;
            Sordariomycetes; Xylariomycetidae; Xylariomycetidae incertae sedis;
            Neoarthrinium.
COMMENT     ##antiSMASH-Data-START##
            Version      :: 7.1.0
            Run date     :: 2023-12-04 12:33:23
            NOTE: This is a single region extracted from a larger record!
            Orig. start  :: 176658
            Orig. end    :: 237683
            ##antiSMASH-Data-END##
FEATURES             Location/Qualifiers
     protocluster    1..61025
                     /aStool="rule-based-clusters"
                     /category="RiPP"
                     /contig_edge="False"
                     /core_location="[30000:31025]"
                     /cutoff="20000"
                     /detection_rule="DUF3328"
                     /neighbourhood="30000"
                     /product="fungal-RiPP-like"
                     /protocluster_number="1"
                     /tool="antismash"
     proto_core      30001..31025
                     /aStool="rule-based-clusters"
                     /tool="antismash"
                     /cutoff="20000"
                     /detection_rule="DUF3328"
                     /neighbourhood="30000"
                     /product="fungal-RiPP-like"
                     /protocluster_number="1"
     cand_cluster    1..61025
                     /candidate_cluster_number="1"
                     /contig_edge="False"
                     /detection_rules="DUF3328"
                     /kind="single"
                     /product="fungal-RiPP-like"
                     /protoclusters="1"
                     /tool="antismash"
     region          1..61025
                     /candidate_cluster_numbers="1"
                     /contig_edge="False"
                     /product="fungal-RiPP-like"
                     /region_number="1"
                     /rules="DUF3328"
                     /tool="antismash"
     gene            9406..10681
                     /locus_tag="JX266_005884"
     mRNA            join(9406..9799,9851..10334,10564..10681)
                     /locus_tag="JX266_005884"
                     /product="hypothetical protein"
     CDS             join(9406..9799,9851..10334,10564..10681)
                     /codon_start=1
                     /locus_tag="JX266_005884"
                     /product="hypothetical protein"
                     /protein_id="KAI1848171.1"
                     /transl_table=1
                     /translation="MKSATPMFLLATGALAAVQGNQPRDLAQLEAIMNKVLQGLTEVDG
                     ATTAYTGGEAYELDCALEKMTDKATEATDAASKLDKLALEEAIGFQPLSNQLNAAGDKF
                     VADLKNKIPLLSEACACEIIAESFGVLTNTASGLMNTVASKFPTQGGNGDIAKFTASFA
                     DTNQALKDCAAKEAEEGGHEGGHGGYEGGHGSPSGVPTGAPTGGHGPYPTGEAAPTGHP
                     TAAPAEPTHPTYANGSSPAGGSGSSGGASSADAGGDKSTPTYASKPVVTAGASLIGFSG
                     AALVAAAVAYFLTYESSGDLLVIKRYVREHDLTCLLSADNMDQVLDKFGE"
     PFAM_domain     join(9484..9799,9851..9885)
                     /aSDomain="HsbA"
                     /aSTool="clusterhmmer"
                     /database="35.0"
                     /db_xref="PF12296.11"
                     /description="Hydrophobic surface binding protein A"
                     /detection="hmmscan"
                     /domain_id="clusterhmmer_JX266_005884_0001"
                     /evalue="9.10E-10"
                     /label="JX266_005884"
                     /locus_tag="JX266_005884"
                     /protein_end="143"
                     /protein_start="26"
                     /score="39.2"
                     /tool="antismash"
                     /translation="AQLEAIMNKVLQGLTEVDGATTAYTGGEAYELDCALEKMTDKATE
                     ATDAASKLDKLALEEAIGFQPLSNQLNAAGDKFVADLKNKIPLLSEACACEIIAESFGV
                     LTNTASGLMNTVA"
     gene            11414..12765
                     /locus_tag="JX266_005885"
     mRNA            join(11414..11752,11808..12346,12396..12765)
                     /locus_tag="JX266_005885"
                     /product="hypothetical protein"
     CDS             join(11414..11752,11808..12346,12396..12765)
                     /codon_start=1
                     /locus_tag="JX266_005885"
                     /product="hypothetical protein"
                     /protein_id="KAI1848172.1"
                     /transl_table=1
                     /translation="MAHRLVLKPVNVSWAKYLETHANADAKMAELFEAMHNARDEYASN
                     PERFWQTVKSNVSWALFLNISEIYDLAESMVIAARNFLDMLEDEGRPRAIPRKKLPQLV
                     HEWVEWHDALRRQSRSVSVALSFVPDRFPPAGRRRLSISTLYEDADEESVEDSDEYCAH
                     NNGKSLSPDSPQPIQEEASDTLCNTASHTDKRPNEAQVPISTGASQPFTKGSETNPVIS
                     TARESNVPDYRPRAYSNSHTSVTAPGSPLPSSVRLARILTEDHQQIIQSVETGSPTNPL
                     TYAYRGRADSLTGPGYPVVLRRRRLPSSYPTQPNYNLRARRSLGATTGGNRIQKSTAVS
                     TAVPKSVAQIVSRVGAAASAGGQTESAADNQGDKPSESLDGDIPRAVLRGGWTTSLTLR
                     PRRQITRPRSPTRRQK"
     gene            complement(14054..19605)
                     /locus_tag="JX266_005886"
     mRNA            complement(join(14054..14240,14618..14643,14704..19065,
                     19132..19280,19500..19605))
                     /locus_tag="JX266_005886"
                     /product="hypothetical protein"
     CDS             complement(join(14054..14240,14618..14643,14704..19065,
                     19132..19280,19500..19605))
                     /codon_start=1
                     /locus_tag="JX266_005886"
                     /product="hypothetical protein"
                     /protein_id="KAI1848173.1"
                     /transl_table=1
                     /translation="MSFLFRKADPSSGPASHLGADMDSQNIEIRTPQEAVARIAYLASD
                     VVVSVQPSQAQDSAFSSHLKRYAARKDQSLVAKSSGAVPEIQSVRHNTDPLLSVFAPIR
                     SGQLVSVTTSSTVLLPSIAHLYKLANYPVVLHVSLQSGQSPDYSAITAIRNSGWTFLQS
                     ESLQEAQDIAVTAHALAIRSGKGVIHFFDAGSSSRDKPIGPEDASLVRDLLNLGDVRRF
                     QASSIQGSSIYADDGRVAVASEQPDTVANGASTLTDSTLLDATSKATSTEASVKSGSPS
                     DSSATPSVSTATTIDANAPVVTSEDIYKYVTAIWTQLRNLTGREYNAFEWSGPATAENA
                     IFVFGSDAGLFAEALDAAQPTDVYAKSGMITARLYRPWLGAKLIEAIPKSVKRIAVLEQ
                     VSRKTTKWGPLLIDVLTSIKSGPGGVEHIVGYQIGYIAPDTVSQALKGVFQNLTSPKPL
                     QNLEVGKREAPETPTGYGLEQPKLETAYTKILDQLFGNRAYVANALNSQNAGVSSTVAA
                     SPEFGFGSLLARKEHRQRFVKEVKQAATSNAFTTEAPKQWLAKWSAGAEDAQKAGEIAD
                     DVVSRLETDGSSIARQLLSSKGLFRKESLWLVGSDAWSYDLGNSGVHHVLASGENVNML
                     IIDSTPFSQKSAADAARRKKDIGLYAMNYGNAYVASTAVYSSYTQVLQAMLEADKFNGP
                     SIVLAYLPYFGEHDSPLTVLQETKKAVDAGYWPLYRWNPANETKGEPNFALDSELVKKE
                     LKEFLARDNHLTQLMQKEPTFAANLAQDFGTEVRAQQKRKARDAYNELLEGLFGAPLTI
                     LFASDNGNAQSLAKRLGTRGRARGLKTSVMAMEDYPVEDLPSEENIVFITSTAGQGEFP
                     QNGLSFWHAVKDSTDLDLASVNYSVFGLGDKHYWPRKQDRVYYNKPAKDLDRVLTNFGG
                     KRLADIGLGDDQDPDGFQTGYSEWEPRLWQALGVANVEGLPEEPPPITNEDIKLASNYL
                     RGTIVEGLNDPSTGAISASDQQLTKFHGTYMQDDRDVRDERKAQGLEPAYSFMIRCRLP
                     GGVSTPKQWIQMDDISNSLGNETMKLTTRQTFQFHGVVKGKLKPAMQAINRALMTTIAA
                     CGDVNRNVMCSSLPTQSKYHRQVFACSQKISDHLLPATSAYHEIWLTDDNEKKLIASDA
                     VQDFEPLYGPTYLPRKFKITIAIPPHNDTDVYAHDIGLIAIKGDDGNLVGFNVLAGGGM
                     GATHNNKKTYPQTGRMMGYVKAEEVHIACEKIMLVQRDHGDRKNRKHARLKYTIDDLGV
                     DVFRGKVEAMWGKAFEPERPFHFQSNIDTFGWQKDENGLSHFTFFIENGRIEDTPEFQM
                     KTGLREIAKVHKGEFRLTGNQHLILSNVADEDLPQMKELMKKYKLDNVQFSGLRLSSSA
                     CVAFPTCGLAMAESERYLPVLISKLEDCLEENGLRQDSIVMRMTGCPNGCARPWLAEVA
                     FVGKAYGAYNMYLGGGYHGQRLNKLFRSSIKEDEILEIMKPLLKRYATEREEGERFGDF
                     CIRVGVIAETKGGQDFHNNVAEEESDEESCVVTSILNERGKLLQFTQKVVNSVAEYQEL
                     ITAKYELTIFDTKLAGKLSHGAAVEREAVI"
     PFAM_domain     complement(15163..15372)
                     /aSDomain="NIR_SIR_ferr"
                     /aSTool="clusterhmmer"
                     /database="35.0"
                     /db_xref="PF03460.20"
                     /db_xref="GO:0016491"
                     /description="Nitrite/Sulfite reductase ferredoxin-like
                     half domain"
                     /detection="hmmscan"
                     /domain_id="clusterhmmer_JX266_005886_0006"
                     /evalue="1.60E-15"
                     /gene_ontologies="GO:0016491: oxidoreductase activity"
                     /label="JX266_005886"
                     /locus_tag="JX266_005886"
                     /protein_end="1386"
                     /protein_start="1316"
                     /score="56.8"
                     /tool="antismash"
                     /translation="QKDENGLSHFTFFIENGRIEDTPEFQMKTGLREIAKVHKGEFRLT
                     GNQHLILSNVADEDLPQMKELMKKY"
     PFAM_domain     complement(15427..15921)
                     /aSDomain="NIR_SIR"
                     /aSTool="clusterhmmer"
                     /database="35.0"
                     /db_xref="PF01077.25"
                     /db_xref="GO:0016491"
                     /db_xref="GO:0020037"
                     /db_xref="GO:0051536"
                     /description="Nitrite and sulphite reductase 4Fe-4S domain"
                     /detection="hmmscan"
                     /domain_id="clusterhmmer_JX266_005886_0005"
                     /evalue="1.90E-49"
                     /gene_ontologies="GO:0016491: oxidoreductase activity"
                     /gene_ontologies="GO:0020037: heme binding"
                     /gene_ontologies="GO:0051536: iron-sulfur cluster binding"
                     /label="JX266_005886"
                     /locus_tag="JX266_005886"
                     /protein_end="1298"
                     /protein_start="1133"
                     /score="167.3"
                     /tool="antismash"
                     /translation="SQKISDHLLPATSAYHEIWLTDDNEKKLIASDAVQDFEPLYGPTY
                     LPRKFKITIAIPPHNDTDVYAHDIGLIAIKGDDGNLVGFNVLAGGGMGATHNNKKTYPQ
                     TGRMMGYVKAEEVHIACEKIMLVQRDHGDRKNRKHARLKYTIDDLGVDVFRGKVEAMWG
                     KA"
     PFAM_domain     complement(16024..16203)
                     /aSDomain="NIR_SIR_ferr"
                     /aSTool="clusterhmmer"
                     /database="35.0"
                     /db_xref="PF03460.20"
                     /db_xref="GO:0016491"
                     /description="Nitrite/Sulfite reductase ferredoxin-like
                     half domain"
                     /detection="hmmscan"
                     /domain_id="clusterhmmer_JX266_005886_0004"
                     /evalue="2.10E-12"
                     /gene_ontologies="GO:0016491: oxidoreductase activity"
                     /label="JX266_005886"
                     /locus_tag="JX266_005886"
                     /protein_end="1099"
                     /protein_start="1039"
                     /score="46.8"
                     /tool="antismash"
                     /translation="SFMIRCRLPGGVSTPKQWIQMDDISNSLGNETMKLTTRQTFQFHG
                     VVKGKLKPAMQAINR"
     PFAM_domain     complement(16459..16887)
                     /aSDomain="Flavodoxin_1"
                     /aSTool="clusterhmmer"
                     /database="35.0"
                     /db_xref="PF00258.28"
                     /db_xref="GO:0010181"
                     /description="Flavodoxin"
                     /detection="hmmscan"
                     /domain_id="clusterhmmer_JX266_005886_0003"
                     /evalue="1.30E-27"
                     /gene_ontologies="GO:0010181: FMN binding"
                     /label="JX266_005886"
                     /locus_tag="JX266_005886"
                     /protein_end="954"
                     /protein_start="811"
                     /score="96.9"
                     /tool="antismash"
                     /translation="ILFASDNGNAQSLAKRLGTRGRARGLKTSVMAMEDYPVEDLPSEE
                     NIVFITSTAGQGEFPQNGLSFWHAVKDSTDLDLASVNYSVFGLGDKHYWPRKQDRVYYN
                     KPAKDLDRVLTNFGGKRLADIGLGDDQDPDGFQTGYSEW"
     PFAM_domain     complement(18733..19011)
                     /aSDomain="POR_N"
                     /aSTool="clusterhmmer"
                     /database="35.0"
                     /db_xref="PF01855.22"
                     /db_xref="GO:0016491"
                     /description="Pyruvate flavodoxin/ferredoxin
                     oxidoreductase, thiamine diP-bdg"
                     /detection="hmmscan"
                     /domain_id="clusterhmmer_JX266_005886_0002"
                     /evalue="5.10E-09"
                     /gene_ontologies="GO:0016491: oxidoreductase activity"
                     /label="JX266_005886"
                     /locus_tag="JX266_005886"
                     /protein_end="196"
                     /protein_start="103"
                     /score="36.3"
                     /tool="antismash"
                     /translation="RSGQLVSVTTSSTVLLPSIAHLYKLANYPVVLHVSLQSGQSPDYS
                     AITAIRNSGWTFLQSESLQEAQDIAVTAHALAIRSGKGVIHFFDAGSS"
     gene            complement(20437..21220)
                     /locus_tag="JX266_005887"
     mRNA            complement(join(20437..21129,21182..21220))
                     /locus_tag="JX266_005887"
                     /product="hypothetical protein"
     CDS             complement(join(20437..21129,21182..21220))
                     /codon_start=1
                     /locus_tag="JX266_005887"
                     /product="hypothetical protein"
                     /protein_id="KAI1848174.1"
                     /transl_table=1
                     /translation="MASLKALRLPRPKTFCGLMSLQTGTEMIALALLFNKITGLYGLLA
                     ILTGYSLSVVQFSLYVYSVLALGILAFCLPHIRKQTPFQNLAFAWLYIIDTVVNTAYTT
                     LFAVSWFLALEDVGPKQAEPTETDEPAMGGVLGAVDTTTSMTLIVMFTLIRVYFMFVVM
                     AHTRSALLQYREGGQREWDDESQSSENPFAVGSPEGAGWKGKVGRTMVSVGRGYWLPSL
                     AEKDEWARSMNSRFRGKASAA"
     PFAM_domain     complement(20650..20802)
                     /aSDomain="Kei1"
                     /aSTool="clusterhmmer"
                     /database="35.0"
                     /db_xref="PF08552.14"
                     /db_xref="GO:0006673"
                     /db_xref="GO:0070917"
                     /description="Inositolphosphorylceramide synthase subunit
                     Kei1"
                     /detection="hmmscan"
                     /domain_id="clusterhmmer_JX266_005887_0008"
                     /evalue="1.20E-06"
                     /gene_ontologies="GO:0006673: inositol phosphoceramide
                     metabolic process"
                     /gene_ontologies="GO:0070917: inositol phosphoceramide
                     synthase regulator activity"
                     /label="JX266_005887"
                     /locus_tag="JX266_005887"
                     /protein_end="173"
                     /protein_start="122"
                     /score="28.7"
                     /tool="antismash"
                     /translation="EPTETDEPAMGGVLGAVDTTTSMTLIVMFTLIRVYFMFVVMAHTR
                     SALLQY"
     PFAM_domain     complement(20803..21129)
                     /aSDomain="Kei1"
                     /aSTool="clusterhmmer"
                     /database="35.0"
                     /db_xref="PF08552.14"
                     /db_xref="GO:0006673"
                     /db_xref="GO:0070917"
                     /description="Inositolphosphorylceramide synthase subunit
                     Kei1"
                     /detection="hmmscan"
                     /domain_id="clusterhmmer_JX266_005887_0007"
                     /evalue="3.20E-44"
                     /gene_ontologies="GO:0006673: inositol phosphoceramide
                     metabolic process"
                     /gene_ontologies="GO:0070917: inositol phosphoceramide
                     synthase regulator activity"
                     /label="JX266_005887"
                     /locus_tag="JX266_005887"
                     /protein_end="122"
                     /protein_start="13"
                     /score="151.2"
                     /tool="antismash"
                     /translation="TFCGLMSLQTGTEMIALALLFNKITGLYGLLAILTGYSLSVVQFS
                     LYVYSVLALGILAFCLPHIRKQTPFQNLAFAWLYIIDTVVNTAYTTLFAVSWFLALEDV
                     GPKQA"
     gene            22533..23672
                     /locus_tag="JX266_005888"
     mRNA            22533..23672
                     /locus_tag="JX266_005888"
                     /product="hypothetical protein"
     CDS             22533..23672
                     /codon_start=1
                     /locus_tag="JX266_005888"
                     /product="hypothetical protein"
                     /protein_id="KAI1848175.1"
                     /transl_table=1
                     /translation="MFYVAPLQIQSQSLSFAEWVALLTLCLAPLIAHILAGAPQPSLLA
                     SSKPKWHDRVCILNPTSILCRYAAIVDRRIRARQWGPVDAAAANAVFWNQHGWDGSEEM
                     VMRALPYCTLLPDHGTVELLSTEMLKTAIVTMQGLQALVSLVGGVTGTVLFNQYFGLDG
                     IFGPLSVMGLLRLYAAPWLTDDYMYSGRALAGAHAVACGPVANNTSATDVPRHSIDSLN
                     QPPDIKESVDSRYRPVSFWPSQCFRALYFSSLIGCWFLAMWWTFIRPFLRPRGTPLTSS
                     SFLAGVFYVFGLGSTAIIYFCYYIWGNARSTILPCASDIWYKAYTIVLTTFMGVVLLLS
                     ALETYKAACGSYTSLPARCSDLVCVATGGEVPATVARCY"
     gene            24243..24948
                     /locus_tag="JX266_005889"
     mRNA            join(24243..24520,24585..24742,24839..24948)
                     /locus_tag="JX266_005889"
                     /product="hypothetical protein"
     CDS             join(24243..24520,24585..24742,24839..24948)
                     /codon_start=1
                     /locus_tag="JX266_005889"
                     /product="hypothetical protein"
                     /protein_id="KAI1848176.1"
                     /transl_table=1
                     /translation="MKYYSFVSSIAAAIFVATCAASMLTSTTATATIVPDKATQAPVSI
                     GSIHTFSSRCNRPRVNEGQHEQHGNIWFDAFCRGDDGRLWHAVINLNHCLANRDAVLKA
                     EPGGDFAQSCWDAKLSSSTFMDVLCSTTGDGHPPKAASINLDDITEVTSDGLLKCNNHQ
                     GCAWNQLGCIDKPNGVPG"
     PFAM_domain     join(24393..24520,24585..24742,24839..24846)
                     /aSDomain="CVNH"
                     /aSTool="clusterhmmer"
                     /database="35.0"
                     /db_xref="PF08881.13"
                     /description="CVNH domain"
                     /detection="hmmscan"
                     /domain_id="clusterhmmer_JX266_005889_0009"
                     /evalue="1.00E-09"
                     /label="JX266_005889"
                     /locus_tag="JX266_005889"
                     /protein_end="148"
                     /protein_start="50"
                     /score="39.1"
                     /tool="antismash"
                     /translation="FSSRCNRPRVNEGQHEQHGNIWFDAFCRGDDGRLWHAVINLNHCL
                     ANRDAVLKAEPGGDFAQSCWDAKLSSSTFMDVLCSTTGDGHPPKAASINLDDI"
     gene            26558..27586
                     /locus_tag="JX266_005890"
     mRNA            join(26558..26949,27025..27586)
                     /locus_tag="JX266_005890"
                     /product="hypothetical protein"
     CDS             join(26558..26949,27025..27586)
                     /codon_start=1
                     /gene_functions="biosynthetic-additional
                     (rule-based-clusters) Pyr_redox_2"
                     /gene_functions="biosynthetic-additional (smcogs)
                     SMCOG1176:alkyl hydroperoxide reductase subunit (Score:
                     208.3; E-value: 3.2e-63)"
                     /gene_kind="biosynthetic-additional"
                     /locus_tag="JX266_005890"
                     /product="hypothetical protein"
                     /protein_id="KAI1848177.1"
                     /sec_met_domain="Pyr_redox_2 (E-value: 1.8e-22, bitscore:
                     73.3, seeds: 64, tool: rule-based-clusters)"
                     /transl_table=1
                     /translation="MDFIDVAIVGGGPAGLTAANTLARQVHTAVVYDSKSYRNAGADHM
                     HMILTWDHKRPGDYRDAARKNILENYSTIQFADIAVAKIDKKADSHFEVQDSNGDVRKF
                     RKVILAVGSSNIFPHVEGYDLLWKKRIFHCLFCHGYEAKGSASSGVLVIPPVSGALAAH
                     MAQNAAQLTDQVTLYTNGDDDVTVELQPIVSGLVQSKFIIEERQIKRLVENNDGDCVTV
                     EFVDGSSKLEKFLVHNPQTTTQGPFVTQLGLATTPNGDIQADGPFYQTSVPGVYAVGDC
                     STPYKVTPSSITSGCNAAVAASAEIQAAKYRNLLDA"
     PFAM_domain     join(26570..26949,27025..27499)
                     /aSDomain="Pyr_redox_2"
                     /aSTool="clusterhmmer"
                     /database="35.0"
                     /db_xref="PF07992.17"
                     /db_xref="GO:0016491"
                     /description="Pyridine nucleotide-disulphide
                     oxidoreductase"
                     /detection="hmmscan"
                     /domain_id="clusterhmmer_JX266_005890_0010"
                     /evalue="2.10E-20"
                     /gene_ontologies="GO:0016491: oxidoreductase activity"
                     /label="JX266_005890"
                     /locus_tag="JX266_005890"
                     /protein_end="289"
                     /protein_start="4"
                     /score="73.3"
                     /tool="antismash"
                     /translation="DVAIVGGGPAGLTAANTLARQVHTAVVYDSKSYRNAGADHMHMIL
                     TWDHKRPGDYRDAARKNILENYSTIQFADIAVAKIDKKADSHFEVQDSNGDVRKFRKVI
                     LAVGSSNIFPHVEGYDLLWKKRIFHCLFCHGYEAKGSASSGVLVIPPVSGALAAHMAQN
                     AAQLTDQVTLYTNGDDDVTVELQPIVSGLVQSKFIIEERQIKRLVENNDGDCVTVEFVD
                     GSSKLEKFLVHNPQTTTQGPFVTQLGLATTPNGDIQADGPFYQTSVPGVYAVGDCSTPY
                     KVTP"
     gene            30001..31025
                     /locus_tag="JX266_005891"
     mRNA            join(30001..30247,30297..30538,30627..31025)
                     /locus_tag="JX266_005891"
                     /product="hypothetical protein"
     CDS             join(30001..30247,30297..30538,30627..31025)
                     /codon_start=1
                     /gene_functions="biosynthetic (rule-based-clusters)
                     fungal-RiPP-like: DUF3328"
                     /gene_kind="biosynthetic"
                     /locus_tag="JX266_005891"
                     /product="hypothetical protein"
                     /protein_id="KAI1848178.1"
                     /sec_met_domain="DUF3328 (E-value: 6.5e-20, bitscore: 65.3,
                     seeds: 45, tool: rule-based-clusters)"
                     /transl_table=1
                     /translation="MSTEQVYEKYRLLEDELEASGEETASESAGRPERQFQPGHGSSPR
                     LWRSLAIFSAVLLSHAVIFFLGFKVRQYSATEGLSPYLKLGYSNLDTLWWNTEYSDGET
                     DEAELNRLWDSTIPWETGIIALANEEAAEMGLPDSQPFPWDASRKKIYILNAHHILHCV
                     RNIYISIHQYRTNQTQTINYAHILHCLDSLRVETMCTADDTLRYVPLNSVHGFRPGDGQ
                     KRQCRDWRQVESFVKAHDPCYQYLRPGDPEQSNLERFSFCPTGSEYLPKIRKYFGHNDD
                     WNPPSPTGPREIEW"
     PFAM_domain     join(30359..30538,30627..30854)
                     /aSDomain="UstYa"
                     /aSTool="clusterhmmer"
                     /database="35.0"
                     /db_xref="PF11807.11"
                     /db_xref="GO:0043386"
                     /description="Mycotoxin biosynthesis protein UstYa"
                     /detection="hmmscan"
                     /domain_id="clusterhmmer_JX266_005891_0011"
                     /evalue="7.30E-18"
                     /gene_ontologies="GO:0043386: mycotoxin biosynthetic
                     process"
                     /label="JX266_005891"
                     /locus_tag="JX266_005891"
                     /protein_end="239"
                     /protein_start="103"
                     /score="65.3"
                     /tool="antismash"
                     /translation="TDEAELNRLWDSTIPWETGIIALANEEAAEMGLPDSQPFPWDASR
                     KKIYILNAHHILHCVRNIYISIHQYRTNQTQTINYAHILHCLDSLRVETMCTADDTLRY
                     VPLNSVHGFRPGDGQKRQCRDWRQVESFVKAH"
     gene            complement(31409..32224)
                     /locus_tag="JX266_005892"
     mRNA            complement(31409..32224)
                     /locus_tag="JX266_005892"
                     /product="hypothetical protein"
     CDS             complement(31409..32224)
                     /codon_start=1
                     /locus_tag="JX266_005892"
                     /product="hypothetical protein"
                     /protein_id="KAI1848179.1"
                     /transl_table=1
                     /translation="MASSSSTEFAQVKKEYDEQAPSYNALLKLPFGVLESQLFISAAAG
                     DGFCKNASVLDLGGGTGLRARQVLEAGAARVDVVDISDEMMAVGKRDAEVLMGPQESGR
                     LRWFHGDVSKPLFGEQGVVGLCPPYDLVMANWIFDHIDSPDVLEALWRNIAAAVRPGGR
                     FVGVRACDPRCEAMNTGKYGPTCQDFVEFAGGIYYSSTIPVSGAPSVHLENASLQVSYS
                     GSTEMHERYGFCDVKSEPCENAEVVKSDPGFWQLWIERPGFVVVKAQKR"
     PFAM_domain     complement(31739..32065)
                     /aSDomain="Methyltransf_25"
                     /aSTool="clusterhmmer"
                     /database="35.0"
                     /db_xref="PF13649.9"
                     /description="Methyltransferase domain"
                     /detection="hmmscan"
                     /domain_id="clusterhmmer_JX266_005892_0012"
                     /evalue="1.30E-11"
                     /label="JX266_005892"
                     /locus_tag="JX266_005892"
                     /protein_end="162"
                     /protein_start="53"
                     /score="45.2"
                     /tool="antismash"
                     /translation="VLDLGGGTGLRARQVLEAGAARVDVVDISDEMMAVGKRDAEVLMG
                     PQESGRLRWFHGDVSKPLFGEQGVVGLCPPYDLVMANWIFDHIDSPDVLEALWRNIAAA
                     VRPGG"
     gene            32832..34630
                     /locus_tag="JX266_005893"
     mRNA            join(32832..33524,33578..34630)
                     /locus_tag="JX266_005893"
                     /product="hypothetical protein"
     CDS             join(32832..33524,33578..34630)
                     /codon_start=1
                     /locus_tag="JX266_005893"
                     /product="hypothetical protein"
                     /protein_id="KAI1848180.1"
                     /transl_table=1
                     /translation="MKHTSVKAATWHTGSQIENDAANPLEQSITRVSDADIASPEVVNG
                     NTFTASLVAGFMPHYSYHPLPDGSIRLLRLLPDRDKDAPLRCNIVSYPLLESGSGDHSY
                     DALSYVWGTTSKDFVIFIEDFQLAITRNLATALLNLRDPFIERFIWVDAICIHQDDVKE
                     RNHQVQSMAMIYAQAARVLVWLGEQQNDSEIALQAIHQAADEQFGDIGPTFQDAIRMLL
                     KRPWFKRIWVLQEVAAAQNVLVMCGSSTIDGAAFCSGLNALGRHIEALSDIVSLVRPAS
                     YLIRHTVFKPKVLSRESDTFSLRIRPLGELIDMYHTHEASDRRDKVYALLGMASVHSSS
                     DRLSPDYEIEWGVLFRRLVQLLLSKNADITTWNNKDIAVIRAQGFVVGKVLAAVSEKNR
                     VDRQIVDVSAKFSSGSSDKTPRLHASWVVQSLAIPIRKNDLICVIRGASRPIIIRTYQD
                     YCAVISVALTPLSTFTDHTDSSYQDLVEAKGLPKRDFLLVWDWNSSRTSLGEEDEFHTL
                     AKRQLGKRARGHKATRRENVRLLWEDAGAFKEQPKEGQDTESELRGQLNVYVEKFRQVC
                     LVYES"
     PFAM_domain     join(33141..33524,33578..33589)
                     /aSDomain="HET"
                     /aSTool="clusterhmmer"
                     /database="35.0"
                     /db_xref="PF06985.14"
                     /description="Heterokaryon incompatibility protein (HET)"
                     /detection="hmmscan"
                     /domain_id="clusterhmmer_JX266_005893_0013"
                     /evalue="6.10E-35"
                     /label="JX266_005893"
                     /locus_tag="JX266_005893"
                     /protein_end="235"
                     /protein_start="103"
                     /score="120.9"
                     /tool="antismash"
                     /translation="YDALSYVWGTTSKDFVIFIEDFQLAITRNLATALLNLRDPFIERF
                     IWVDAICIHQDDVKERNHQVQSMAMIYAQAARVLVWLGEQQNDSEIALQAIHQAADEQF
                     GDIGPTFQDAIRMLLKRPWFKRIWVLQE"
     gene            35614..36483
                     /locus_tag="JX266_005894"
     mRNA            join(35614..35639,35716..36029,36080..36483)
                     /locus_tag="JX266_005894"
                     /product="hypothetical protein"
     CDS             join(35614..35639,35716..36029,36080..36483)
                     /codon_start=1
                     /locus_tag="JX266_005894"
                     /product="hypothetical protein"
                     /protein_id="KAI1848181.1"
                     /transl_table=1
                     /translation="MASGQAVATVYVRNLEERVKPEPLRAALEAVFSEYGNIIDIVAKT
                     NLKAKGQAFVVFESPESAVKAIEEVQGFELFDKPMHVALARTRSDATVKTTGNDDEFEH
                     HKRRRLAEKDKKKAAEAAEEQKRLKRPGAAQPPDMANRPAKAARPGGLKATGPAANAVV
                     PDEYLPPNKILFVQNLPDDYDVEALTGIFGRYEGFREVRLVPGRRGIAFVEYEAEAGAI
                     TAKENTAGMALADGAKFMKVTYQRQ"
     PFAM_domain     35717..35929
                     /aSDomain="RRM_1"
                     /aSTool="clusterhmmer"
                     /database="35.0"
                     /db_xref="PF00076.25"
                     /db_xref="GO:0003723"
                     /description="RNA recognition motif. (a.k.a. RRM, RBD, or
                     RNP domain)"
                     /detection="hmmscan"
                     /domain_id="clusterhmmer_JX266_005894_0014"
                     /evalue="2.20E-12"
                     /gene_ontologies="GO:0003723: RNA binding"
                     /label="JX266_005894"
                     /locus_tag="JX266_005894"
                     /protein_end="80"
                     /protein_start="9"
                     /score="46.8"
                     /tool="antismash"
                     /translation="VYVRNLEERVKPEPLRAALEAVFSEYGNIIDIVAKTNLKAKGQAF
                     VVFESPESAVKAIEEVQGFELFDKPM"
     PFAM_domain     36259..36432
                     /aSDomain="RRM_1"
                     /aSTool="clusterhmmer"
                     /database="35.0"
                     /db_xref="PF00076.25"
                     /db_xref="GO:0003723"
                     /description="RNA recognition motif. (a.k.a. RRM, RBD, or
                     RNP domain)"
                     /detection="hmmscan"
                     /domain_id="clusterhmmer_JX266_005894_0015"
                     /evalue="1.70E-10"
                     /gene_ontologies="GO:0003723: RNA binding"
                     /label="JX266_005894"
                     /locus_tag="JX266_005894"
                     /protein_end="231"
                     /protein_start="173"
                     /score="40.7"
                     /tool="antismash"
                     /translation="LFVQNLPDDYDVEALTGIFGRYEGFREVRLVPGRRGIAFVEYEAE
                     AGAITAKENTAGM"
     gene            37248..39241
                     /locus_tag="JX266_005895"
     mRNA            join(37248..37390,37458..38189,38269..38655,38753..39096,
                     39156..39241)
                     /locus_tag="JX266_005895"
                     /product="hypothetical protein"
     CDS             join(37248..37390,37458..38189,38269..38655,38753..39096,
                     39156..39241)
                     /codon_start=1
                     /locus_tag="JX266_005895"
                     /product="hypothetical protein"
                     /protein_id="KAI1848182.1"
                     /transl_table=1
                     /translation="MTHPGRTQTSFRPQPYPLDDLALQACLRCRSSKRKCDRLLPHCSR
                     CTRLRAECLYSTKSGTPDTTANGALATELQATVPFDQITASQVLSLIAADARREGDFGW
                     ADAVRSYFEHVHSWFAVVHCSLFEEKLAVLGDRPASPATPMSISSVVTSEKPLSIFQTL
                     DSLGSVPDPDISKEFALLILTMYMTTRPRLMKSGERTLFDDLYWLVKRALASSFSSEPK
                     LELVQSGALLAFYEYGHGEPIDAYGTLSKSVTAASRLDVKPTRLDEGADPSTMEEEERS
                     GLWWALFILDQFLHIDDVVKNLPFIVKSPEMDTLLPGPIMCPPLLDHKCKPRSELPGPL
                     PISALLDTQKMESFQMSAKVATLLHRALQHEHKLRASPGFLPPIDSFSSLDAEIREATM
                     ILLRNDVNNWQVTLDCFSMAISALFSIYLPYLPMLEAKTAAEIKSDPSLTTAMTALGFA
                     SQLAVDISCKVSNSLDADDKTAELDYLVAPAVPTCYLAVKTCTSLRQIFPDEWERFEKA
                     IVDRLGSLRFFNNRWGIADRVMRQIQELDGLDPFELLSYNSPSAPR"
     PFAM_domain     join(37317..37390,37458..37494)
                     /aSDomain="Zn_clus"
                     /aSTool="clusterhmmer"
                     /database="35.0"
                     /db_xref="PF00172.21"
                     /db_xref="GO:0000981"
                     /db_xref="GO:0006355"
                     /db_xref="GO:0008270"
                     /description="Fungal Zn(2)-Cys(6) binuclear cluster domain"
                     /detection="hmmscan"
                     /domain_id="clusterhmmer_JX266_005895_0016"
                     /evalue="2.80E-09"
                     /gene_ontologies="GO:0000981: DNA-binding transcription
                     factor activity, RNA polymerase II-specific"
                     /gene_ontologies="GO:0006355: regulation of DNA-templated
                     transcription"
                     /gene_ontologies="GO:0008270: zinc ion binding"
                     /label="JX266_005895"
                     /locus_tag="JX266_005895"
                     /protein_end="60"
                     /protein_start="23"
                     /score="37.1"
                     /tool="antismash"
                     /translation="QACLRCRSSKRKCDRLLPHCSRCTRLRAECLYSTKSG"
     PFAM_domain     join(37642..38189,38269..38278)
                     /aSDomain="Fungal_trans"
                     /aSTool="clusterhmmer"
                     /database="35.0"
                     /db_xref="PF04082.21"
                     /db_xref="GO:0003677"
                     /db_xref="GO:0006351"
                     /db_xref="GO:0008270"
                     /description="Fungal specific transcription factor domain"
                     /detection="hmmscan"
                     /domain_id="clusterhmmer_JX266_005895_0017"
                     /evalue="9.30E-08"
                     /gene_ontologies="GO:0003677: DNA binding"
                     /gene_ontologies="GO:0006351: DNA-templated transcription"
                     /gene_ontologies="GO:0008270: zinc ion binding"
                     /label="JX266_005895"
                     /locus_tag="JX266_005895"
                     /protein_end="295"
                     /protein_start="109"
                     /score="31.5"
                     /tool="antismash"
                     /translation="SYFEHVHSWFAVVHCSLFEEKLAVLGDRPASPATPMSISSVVTSE
                     KPLSIFQTLDSLGSVPDPDISKEFALLILTMYMTTRPRLMKSGERTLFDDLYWLVKRAL
                     ASSFSSEPKLELVQSGALLAFYEYGHGEPIDAYGTLSKSVTAASRLDVKPTRLDEGADP
                     STMEEEERSGLWWALFILDQFLH"
     gene            41357..42349
                     /locus_tag="JX266_005896"
     mRNA            41357..42349
                     /locus_tag="JX266_005896"
                     /product="hypothetical protein"
     CDS             41357..42349
                     /codon_start=1
                     /locus_tag="JX266_005896"
                     /product="hypothetical protein"
                     /protein_id="KAI1848183.1"
                     /transl_table=1
                     /translation="MGNDGDVDVVLVTQLPPDSWFEGFAVRPNNHLVAARLDAPSIYDL
                     DAENPDAEPQPLCELPGAASAINLVAVPGRQDEYSIITSDICDLAACRWQDFAVWHLKI
                     NPDGKAEATKKGEIKDIALPLGLCAVNEQYILVADSVKLCIQVLDVTTGQSEVLLADEE
                     SMKPKGEDAFFGINRICLAGGYLWYSNYGAGSIHRVPYELDGSNPRVPLKVTGPVELVA
                     DDLKHCDGFQVTPGGSAAYTLNSVDGNLMKTDVKSLQGAKAQSVNVQERLVSPTCLELG
                     TPGKGKQKIFVMCCGEIDVGWLDASDKLSWTEWSKIQVSSTVEVTVTTE"
     gene            44668..45746
                     /locus_tag="JX266_005897"
     mRNA            join(44668..44740,44799..44848,44963..45275,45325..45746)
                     /locus_tag="JX266_005897"
                     /product="hypothetical protein"
     CDS             join(44668..44740,44799..44848,44963..45275,45325..45746)
                     /codon_start=1
                     /locus_tag="JX266_005897"
                     /product="hypothetical protein"
                     /protein_id="KAI1848184.1"
                     /transl_table=1
                     /translation="MGTSQRQAYDISNVPIPKTCYSDCKSADDETQLSGSIMNPDPLFE
                     TANDYCGGCLNKTAFLPTAVPVAGGVSTVLVTELVEDGDRETVYSTVLQKTVYGTKLVD
                     NVTPGVGSSTATTSTLSSNVTSQQTIARKTTTSTTATASGNAPPTNGIALSNQGAVSQR
                     DVILWPQTVGVVLGSVAALAILAIASSYFRYRRRRRQRSEAVTPETEEPELGDKAQLHS
                     EYVPYLQPYELHETARPWEAGGSEKFELLAVLPVELYGETSMKPEVAASPVSTEMAGEY
                     RRGQ"
     gene            complement(46041..47180)
                     /locus_tag="JX266_005898"
     mRNA            complement(join(46041..46258,46311..46351,46408..46417,
                     46472..46846,46921..46931,46994..47106,47166..47180))
                     /locus_tag="JX266_005898"
                     /product="hypothetical protein"
     CDS             complement(join(46041..46258,46311..46351,46408..46417,
                     46472..46846,46921..46931,46994..47106,47166..47180))
                     /codon_start=1
                     /locus_tag="JX266_005898"
                     /product="hypothetical protein"
                     /protein_id="KAI1848185.1"
                     /transl_table=1
                     /translation="MSGAGDREAVFPTRQSLGIMKAKLKGAETGHSLLKRKSEALTKRF
                     RDITRRIDEAKRKMGRVMQIAAFSLAEVTYAVGGDIGYQVQESARQARFRLRTKQENVS
                     GVLLPAFESYQTEGNNDFGLTGLGKGGQQVQRCRETYARAVEALVELASLQTAFVILDE
                     VIKVVNRRVNAIEHVIIPRTENTIKYINSELDELDREEFYRLKKVAGKKQRDTAAADAE
                     MKAKKEAQAKDGQENVAPEGDNGPSDILATGEDEDVIF"
     aSDomain        complement(join(46182..46258,46311..46351,46408..46417,
                     46472..46846,46921..46931,46994..47100))
                     /aSDomain="TIGR00309"
                     /aSTool="tigrfam"
                     /description="V_ATPase_subD: V-type ATPase, D subunit"
                     /detection="hmmscan"
                     /domain_id="TIGRFam_JX266_005898_0001"
                     /evalue="3.70E-75"
                     /identifier="TIGR00309"
                     /label="JX266_005898"
                     /locus_tag="JX266_005898"
                     /protein_end="214"
                     /protein_start="7"
                     /score="250.0"
                     /tool="antismash"
                     /translation="EAVFPTRQSLGIMKAKLKGAETGHSLLKRKSEALTKRFRDITRRI
                     DEAKRKMGRVMQIAAFSLAEVTYAVGGDIGYQVQESARQARFRLRTKQENVSGVLLPAF
                     ESYQTEGNNDFGLTGLGKGGQQVQRCRETYARAVEALVELASLQTAFVILDEVIKVVNR
                     RVNAIEHVIIPRTENTIKYINSELDELDREEFYRLKKVAGKKQR"
     PFAM_domain     complement(join(46200..46258,46311..46351,46408..46417,
                     46472..46846,46921..46931,46994..47073))
                     /aSDomain="ATP-synt_D"
                     /aSTool="clusterhmmer"
                     /database="35.0"
                     /db_xref="PF01813.20"
                     /db_xref="GO:0046961"
                     /description="ATP synthase subunit D"
                     /detection="hmmscan"
                     /domain_id="clusterhmmer_JX266_005898_0018"
                     /evalue="2.60E-71"
                     /gene_ontologies="GO:0046961: proton-transporting ATPase
                     activity, rotational mechanism"
                     /label="JX266_005898"
                     /locus_tag="JX266_005898"
                     /protein_end="208"
                     /protein_start="16"
                     /score="239.6"
                     /tool="antismash"
                     /translation="LGIMKAKLKGAETGHSLLKRKSEALTKRFRDITRRIDEAKRKMGR
                     VMQIAAFSLAEVTYAVGGDIGYQVQESARQARFRLRTKQENVSGVLLPAFESYQTEGNN
                     DFGLTGLGKGGQQVQRCRETYARAVEALVELASLQTAFVILDEVIKVVNRRVNAIEHVI
                     IPRTENTIKYINSELDELDREEFYRLKKV"
     gene            48030..50681
                     /locus_tag="JX266_005899"
     mRNA            join(48030..48092,48148..48318,48414..50681)
                     /locus_tag="JX266_005899"
                     /product="hypothetical protein"
     CDS             join(48030..48092,48148..48318,48414..50681)
                     /codon_start=1
                     /locus_tag="JX266_005899"
                     /product="hypothetical protein"
                     /protein_id="KAI1848186.1"
                     /transl_table=1
                     /translation="MAPNGMQNGARPARQPDLHLVSDEDAVYEQDILRDPGSTKPWLAY
                     VEFKLQHGTVHEQAFVMERACLQLPRSYKLWKMYLQFRTKHVAKLNAAIFAAEYRKVNA
                     LFERALILLNKMPRIWELYLKFLLKQPLVTLTRRTFDRALRALPITQHNRIWALFRPFA
                     NSAAGETAVKIWRRYMQVHPEDAEDFIELLVQVGLYTEAAKKYIDILNNPRYNSKQGKG
                     HYELWSEMVDLMVEHANEIETGHETGIDVEAIIRSGIERFPDQRGKLVCGLATYWVRRG
                     SFERARDVFEEGITTVMTVRDFTLIFDTYTEFEESIIGALMEMASNRTAQGEEDEDADF
                     DLDIRMMRFEQLMDRRPFLLNDVLLRQNPNNVAEWEKRVGLWGENKQEVVQTYTNAIAA
                     IQPKKAVGPFHQLWANYAKFYEKGGDLRNARVIMEKAVKVPFKSVAELADMWIEWAEME
                     LRNENFDEAVKIMAKAVQAPKRSTVDYFDETLSPQQRVHKSWKLWSFYVDLVESVSTLE
                     ETKKVYERIFELRIATPQTVVNYANLMEEHKYYEESFKIYERGLDLFSYPVAFELWNLY
                     LTKAVDRKIGIERLRDLFEQSIEDCPPKFAKTLYLMYGNLEEERGLARHAMRIYDRATQ
                     AVSDEDRADMFNFYITKSASNFGLPSTRGIYERAISVLPDEEARDMCLKFADMEKRLGE
                     IDRARAIYGHASQFCDPRTNPAFWTKWEQFEVQHGNEDTYREMLRIKRSVQAQYNTDVN
                     FIASQAIARSQAAKQANGAGATETEDPEVADAMEQLERQARAPVGFVASSTGISGTLAP
                     EEQPAAPANPDAIDIDGMDDD"
     gene            complement(51325..51923)
                     /locus_tag="JX266_005900"
     mRNA            complement(join(51325..51551,51713..51923))
                     /locus_tag="JX266_005900"
                     /product="hypothetical protein"
     CDS             complement(join(51325..51551,51713..51923))
                     /codon_start=1
                     /locus_tag="JX266_005900"
                     /product="hypothetical protein"
                     /protein_id="KAI1848187.1"
                     /transl_table=1
                     /translation="MPEQFRPQEGPSTTEHTSAINTGGTGHAGAPQFNDSFAPAVGQNL
                     ENPFSGTGETRQRSGSKDYTVTDEWDASKVPPSRFQQRKGSIYSTPGSRDGHVEKNKDR
                     DNTFHETHTKLFGKVKEKAKEAGEKVTGHHRKTSSASNKSQ"
     gene            complement(54642..55520)
                     /locus_tag="JX266_005901"
     mRNA            complement(join(54642..54799,54860..55351,55412..55520))
                     /locus_tag="JX266_005901"
                     /product="hypothetical protein"
     CDS             complement(join(54642..54799,54860..55351,55412..55520))
                     /codon_start=1
                     /locus_tag="JX266_005901"
                     /product="hypothetical protein"
                     /protein_id="KAI1848188.1"
                     /transl_table=1
                     /translation="MSSFKSIVALGLMTTAQLVAGHGAIINAVGDAGGSGMAIGVDTST
                     PRDGTRRNPFQQDSTRFKGDQADTFGETLGGGNNNVETGTKAIMAETGDQLPQVSQGGE
                     ISMTLHQVNADGGGPYTCSMNADATGATWTDIQVTQSPPGQNSRNRDGAETDFPLKAAM
                     PADASCTGTVAGQENVCLVKCMNAARAGPFGGVVPVQMANTTTAAQARRALARAVKRSD
                     DEARAMVKRAISLKGLSPEEIEELREDGEI"
     PFAM_domain     complement(join(54879..55351,55412..55463))
                     /aSDomain="Egh16-like"
                     /aSTool="clusterhmmer"
                     /database="35.0"
                     /db_xref="PF11327.11"
                     /description="Egh16-like virulence factor"
                     /detection="hmmscan"
                     /domain_id="clusterhmmer_JX266_005901_0019"
                     /evalue="1.40E-52"
                     /label="JX266_005901"
                     /locus_tag="JX266_005901"
                     /protein_end="194"
                     /protein_start="19"
                     /score="178.9"
                     /tool="antismash"
                     /translation="AGHGAIINAVGDAGGSGMAIGVDTSTPRDGTRRNPFQQDSTRFKG
                     DQADTFGETLGGGNNNVETGTKAIMAETGDQLPQVSQGGEISMTLHQVNADGGGPYTCS
                     MNADATGATWTDIQVTQSPPGQNSRNRDGAETDFPLKAAMPADASCTGTVAGQENVCLV
                     KCMNAARAGPFG"
     gene            57795..59493
                     /locus_tag="JX266_005902"
     mRNA            join(57795..58623,58685..59493)
                     /locus_tag="JX266_005902"
                     /product="hypothetical protein"
     CDS             join(57795..58623,58685..59493)
                     /codon_start=1
                     /locus_tag="JX266_005902"
                     /product="hypothetical protein"
                     /protein_id="KAI1848189.1"
                     /transl_table=1
                     /translation="MPKRKPDILDEDCPCQRPRQIRRMASTPVTTTIQLTAKEAQLKGL
                     LLDVAEYINQTRVADEPVVLRWAGGWVRDKLLGIPSEDIDTAINVMTGEAFSSKIVELC
                     EKPEVADKHGVSATDIGNLHKIAANPEKSKHLETTTIRLLGFDVDFVNLRKETYTDDSR
                     NPQVEFGTAEEDALRRDATVNALFYNLNTARVEDFTSGLEDMRSKLIRTPLEPFQTFMD
                     DPLRVLRLIRFASRLQFSIDPEAERVMADRRVLDALRIKISRERVGVEVEKMLKGNHPK
                     VALERIDRLGLYHTVFTDPERPDMPQPEISKLLVSYECLEFLRQTKTPGSVHDVLVRSD
                     EASYFSWVLAALTPWADVPDLSPTGKGKPLPPSATLAAREGIKAPNKLCDVITASHKHR
                     EEILSLKTAVCEKATYINERDRFGMAIRQWDARGGHWRLQVLSALLVDAHKVLGVKHDH
                     AADTSFIAGWQLFLDHLQELDVMEAPTLKRIIDGTQLAKALGVKPGRWMAQALDVCVAW
                     QLRNPDATDPAGAVEEVRSKKEELNIPM"
     PFAM_domain     57990..58427
                     /aSDomain="PolyA_pol"
                     /aSTool="clusterhmmer"
                     /database="35.0"
                     /db_xref="PF01743.23"
                     /db_xref="GO:0003723"
                     /db_xref="GO:0006396"
                     /db_xref="GO:0016779"
                     /description="Poly A polymerase head domain"
                     /detection="hmmscan"
                     /domain_id="clusterhmmer_JX266_005902_0020"
                     /evalue="3.00E-25"
                     /gene_ontologies="GO:0003723: RNA binding"
                     /gene_ontologies="GO:0006396: RNA processing"
                     /gene_ontologies="GO:0016779: nucleotidyltransferase
                     activity"
                     /label="JX266_005902"
                     /locus_tag="JX266_005902"
                     /protein_end="211"
                     /protein_start="65"
                     /score="89.2"
                     /tool="antismash"
                     /translation="RWAGGWVRDKLLGIPSEDIDTAINVMTGEAFSSKIVELCEKPEVA
                     DKHGVSATDIGNLHKIAANPEKSKHLETTTIRLLGFDVDFVNLRKETYTDDSRNPQVEF
                     GTAEEDALRRDATVNALFYNLNTARVEDFTSGLEDMRSKLIR"
     PFAM_domain     join(58509..58623,58685..58755)
                     /aSDomain="PolyA_pol_RNAbd"
                     /aSTool="clusterhmmer"
                     /database="35.0"
                     /db_xref="PF12627.10"
                     /description="Probable RNA and SrmB- binding site of
                     polymerase A"
                     /detection="hmmscan"
                     /domain_id="clusterhmmer_JX266_005902_0021"
                     /evalue="1.00E-06"
                     /label="JX266_005902"
                     /locus_tag="JX266_005902"
                     /protein_end="300"
                     /protein_start="238"
                     /score="28.5"
                     /tool="antismash"
                     /translation="FSIDPEAERVMADRRVLDALRIKISRERVGVEVEKMLKGNHPKVA
                     LERIDRLGLYHTVFTDP"
ORIGIN
        1 ttgagccagt acttcaaggg agagacgctg cacggccaac atgccgatgt gttcaccgca
       61 aatatgtacc tggccgaaga tcgtattctc tgctgggagt tggtggcgaa gcgcaacgag
      121 agatgggtcc tgaagtatgt taaaggttgc actggcgaga ctgatgttcc tggtaagttg
      181 ggcctccgaa agaaaaacgt cctagttcca tgctgactcc ccaaatagat agtgtcccgg
      241 agttcatctc acagcgacgc cgatggctca acggtgcctt ctttgctgcc gtgtactctc
      301 ttgtgcactt caagcaactg tggcaaacgg accacactat tgcccgcaaa gtactgcttc
      361 acatcgagtt cttctaccaa cttttgcagc tcttgtttac ctacttctcc ctcgccaact
      421 tctatcttac cttctacttc gtttctggcg gtctcgcgga cccatctgct gatccctttg
      481 gccacaacat cggcctctac atattcacca tccttcgata cgcctgtgtg cttctcataa
      541 gcatgcagtt catcatctcg ctgggcaaca ggcctcaggg tgctaagaaa ctctacctta
      601 ccagcatgat cgtttacgcc atcattatgg cctacaacac cttcgcctgt atctacatcg
      661 tggtgacaca gttcacgaag aaggatggca acgagaacgc tttatctcta ggcaacaatg
      721 tcttcacaaa cctgatcgtc tcggtcggtt caaccgtcgg cttgtacttc ctcatgtcat
      781 tcatgtacct cgacccttgg cacatgttca cctccgcggc ccagtacttc atgctcctcc
      841 cttcgtacat ctgcaccctg caggtctacg ccttctgtaa cacgcacgat gtaacatggg
      901 ggaccaaggg tgacaacgtg atgaagacag atcttggagg cgctgtgggt aaaggcggcc
      961 tggtcgaact agagatgccc tctgagcagc tcgacattga ttcgggctac gacgaagccc
     1021 tccgcaatct tcgcgaccga gtcgaggtgc ctagtcctgg cgacagcgag gctcagatgc
     1081 aggaagacta ctacaaatcc gtgcgaactt acatggtggt cagctggatg atggccaacg
     1141 ccatcctagc catggcagtc tctgaggcct acggaagctc tggcattggc gagaactact
     1201 acctgcgctt catcatgtgg gccgtggcgg cgctggcgct gttccgagcc atcggctcca
     1261 gtacgtttgc ctttttgaac ttggtgaaca tggtggtcga gggccgtgtg cgcatgagca
     1321 tcaaggtgcc ccagtggatg ggcggtgttg ggagcaaagt cagcgaggcc atgagtagtg
     1381 tgggcagtag ccttggcagt agcttgggcc gctaaatccc catgtcaggg tctggttgat
     1441 gctagattgc tcaactttgg aggttcaggt caaagaatcg tcgccacgtg gagcctgtag
     1501 ctgatcggtt gtcatggcgt cattatgtcc gaacttggta atgatttggg acttgtgtgt
     1561 tgttttgcga aagctggcgt tgggcggata gcatatgtga gttctaccgg agaaagatga
     1621 cgaaaacgaa ggtctctcca gattagaggg acttaatgat gtgtcggatt gaaatgaaag
     1681 gtcatgtatg atagactagt cccggtagct ttcggattgc ggttacgttc agggttatat
     1741 gaatccattg acgccgaaat gataccattc tgacaaccca atattcgcta tcccttctca
     1801 acgtagccag cagccttgcc gaacccgaaa tgcttcccac taaatacttc gctccgcccc
     1861 aagcgatcag ccttgattaa ggaggcctga tgtggaagtt gggatggaac ttcgctcgag
     1921 cgccttagtt atgacatgtt agaaatacgt cgaccagatc taccatattt gtcgtcactt
     1981 taatgtacag ttgcattgca aatatcgcca gcacgtatct cccattcttt atatatgtct
     2041 agccttacat gcgtgaccat aactcacaag tgctcttgga aatggccaat ttctttcata
     2101 cacacacttg cgcacatgag ctatgcctag acgccttgta gtccccaatt cactcaccat
     2161 ccagcggcta cgatttgcaa ctactatatc tcacactcaa gcacaacatt tcaaccccag
     2221 ctctcagctc tgaatcactg gcgccgacta ttcgaaccca atgtttgcta attttctaca
     2281 gttcaacctg gagattgatc atattgaaag gcaacaggaa cggatttagc ccgtttggcg
     2341 ggcatatgta gtcagaccgt ctcgtttgaa gctcacagtt tcgttgtgca tttgtgagac
     2401 taactgcatc ttctagcaag caacatcctg atttcgttat cactggacca ttgttcacgg
     2461 aatgatggat ctcggttgcg cgacatcggt cgttggaacg tcagtgccga tgcaagatga
     2521 ggggacagct ggtttagatt tcactgtccc gactaaaccc aatcagctgt aatcaagctc
     2581 tctaagacag atcccgatag tagaagtcgt ctggcaataa gagtgaatgg ttattcactt
     2641 ctcagtcagt tctttaccat cgtctcacct gatctagact ctttccgcat aaatacgtca
     2701 gcgagaatag ggaccaactt tgccggcacg tcttggccaa taccaagcta ctcaacgatt
     2761 ctcttattta caagctgctc ccagtaaaac tagggtggat ctatatgtgc gtaaattcta
     2821 gaaaccacct ggtttctaca acatctcaaa tgatgaccat caagaaagat tgcatatatc
     2881 atcttcgagg ctcgcagtaa cttgcttctg cagcgtatga gcgcccatgt gcaatctcgc
     2941 atttccgtga catgggggat cattaccgct tgtcacgctg ctgctcaaac tcgcgatcaa
     3001 ctgttttcag tacgctttct gccagggtaa gtatgatatt attactgcat cttaccacat
     3061 cactgaccca tctgcaagaa caacatcacg cagcgcactt gcgtgctgac tcatcctgac
     3121 caaccgtaat tcccgccgca ccttaccgcc tccgtttgac gcttcgctct tgattgggtg
     3181 gtggttctcc taaatcgtgc attgtgacca cataagaggc catgcccgta acacaatgct
     3241 gtcttcactt ggacttcttg tccgtggctt cgtctgctga ctgacgtccg ttgttttgct
     3301 tccgtaaaag cttgtcctta tgctgttaaa agatcaatta gcctacacat atgcggaacg
     3361 agaccgaaca tggatatctg cacttcgagt tccccagcca agactacatg cattcacaac
     3421 aatcaacatg aataatagct tactgcagcg aataatagaa gcccagagtt ctccccgtgg
     3481 acttctgtcg gaacccaagg tcttgacatc cggctagtgt aacgtgagtc tccgcttgtc
     3541 tcaatacccg aacctttcgg agacttcgaa ggagaaccgc ataagccacc ccaacgtaag
     3601 ttctggtacg aggactgagg cgaataaacg aacacaataa agcaccacgc acgtaagcca
     3661 agaccgtcgt taatcacacc caggtgctag cgtatggcgg tgattagagg tgaacaaatc
     3721 aagtgttttc aaagcatcgc gtccgaggac catgttttct ctagtcttag tgatgttttt
     3781 acatgaacat atagtataca acggcccagt cttcgttact accaaactat gacaagtacg
     3841 aggctatttt tctttagacc ttttcgcagt tctatacact ccagcctgtt aagtgaaagt
     3901 aaatcggaac ggagtctcat gttctaatta acggatctaa ttacaacgta tgtctgagac
     3961 ttgcaattgg caataaacca cgagcatatt atccgatgat atctaaacta agtgccaacc
     4021 cttctaaatt tgcaaatagg gttcctcggc cgaagtcatg tattacacag caacagcatc
     4081 agctgtataa cgatcacgca ggtcagtcaa aagggaattg aaacaagaca atgttttgtg
     4141 agagatttaa tactaatcgt gattgggtcg cctaaccgca agatgtgtca cattggttga
     4201 tcgctctact agcgtactta tacatacagc ctcttacgtt atgttcaata catggtctcg
     4261 aaaaaaaaaa agtcgagggt gccaatctcc catttatata atggttagca tttcagggaa
     4321 ttgatgctgt tccatcgttt atagcaggca tcttgatcgg tccttaatta ggtctatcgt
     4381 tctacccaaa tcgcccttca atttctgctg tctaggacga cccccgcaaa atgcacgcgc
     4441 tactcctcgc taccgttatc tgtcttggtc tcgtcgccgg gaagccttat tcagcaagca
     4501 ggtaagcaac caagtcagct aatcatgaaa cgacgattcc gccgagctaa tcgggctgta
     4561 tcgacgtagc gttgctgttc cgcaatatac caataaagtt cccatatact caaacactac
     4621 ctacacgctt tcgagctcta gtaacgtaca gccgaccaac gacaagccat cgacgaccac
     4681 ttcatcgtat actcgtcaac ccaacaacac ctcttcttac cccatcgttc ctacctatac
     4741 ttctgcaccc acccctaccc cgcccacaaa gtaagacaag tctcggatgg ccttatatca
     4801 tgtttccacg cactgaaccc gggttctagc gctacactca gaaatctttt ctacaaccct
     4861 ggcttcgagg acaatggggg atcgctgtcg ccctggaacg tgtccacgga tggtaacgcg
     4921 accgtccgaa tcacccggcc gggtagcaac tctgcaaacg ctgcggtcat ctcgggggat
     4981 gataacaacc aaacaacgtc ggatttcttt ttcactatgg gcaagatgtc gcaaaccttc
     5041 gatacactcc cccacgatcc tcttaacccc acaagaagtt atgacttttc gtacgagtac
     5101 aagtactttg cgaagggaaa ttgccaactt cagagccata taagaactga agttagtggg
     5161 atagagttat attacacaat tcaagtgata gagcgatcat acgattctgg tcccgggtat
     5221 gttacattca gcgaaaggtt tacgaccagt tttaaccttc gcggttttga acttttcgtc
     5281 gggtgtatag gcggctcctt catattagaa ctggataact tttccgcctt agcactttag
     5341 tcatgagttc tttcacggtc ctacccagtt gggtgaatca acgtttaggg tgggaccgtc
     5401 agtaaaataa atcaaggatt tgaaagacca agttttgaag gctgtggggt gtctgtccat
     5461 ctaacgtgaa accccactgc actatcttta agtcctctca gaaattacgt ggctttgggt
     5521 ctgtctgtcc cttggtgtct tgcagcaacc tttggttctt ataattgatt tattcccacc
     5581 ggccactttt attattaata gagtggaagt ttgtaccaag tataatcttg tagtgtatag
     5641 caagagatca aaagatacag tcaactcagg attgggtgct atctttgtgc tgagtactga
     5701 actggagtgg tgctccaatt ctataccacg tctcaccagc ccgagctcag taccttggtt
     5761 tgtgaatagt ccaataacgt cgtgctacca cgttcatagc attggactac ctacttaaag
     5821 atgaacaaaa accatttatc agtatactca agccagtatt aacgatcgct ttgtgttttt
     5881 atttttcaaa tctgttttga atggaacaat cctctaaatg accgaagata ttctgccatc
     5941 tagccgtgct gttctatatc gtataccacg cagcgttatg ggtccaaagc ctggactaat
     6001 gaaggttacg cgctacgcac gtgactagat ctatagggtc ccggcgtggc ttaaaatagt
     6061 gttctcgtaa aggccctgct attgtagaac ttcttctttt ctatctcgat aaataatact
     6121 acttggcacc tacctggttt cccatcttag gtcggaccat aatacgcagt tcgcaaaagg
     6181 gatggatgcc ttggagcctt atatttcttg ctgtagccga cggaccaaac gcacgtagtt
     6241 cctccttttc cgcgtcgacc gctttactac ccttggtggc aataccctca acatctttta
     6301 tggctttgtc gaaacgttgg attgaacaga agtgtattaa ttaaattttg agtgtcccct
     6361 ttttctgtaa cagaggagac gaaaataagg gggcattata tattatagta ccgtataatg
     6421 tgcagtatct gtccagaaca ctgtatggct ccgcaaatgc gcattgctcc tgggaagctt
     6481 tggaaatcac gtgcattgct gtactgagct gccggacggc ctagttgcca catactcaaa
     6541 gtgtgtagga gaaaaaatac aacataataa ttataatgcc ttaaatttta taagctggaa
     6601 aacatttata taaaggttgg cgagttcagt aatggaaagt catgtggctg cctcctattt
     6661 ttagacctga tctttggcat acgtgcctcc attttcggcg cccaaaacct gactttctgg
     6721 acgactctat gcctagtaga ccacttctgt gtgcaagatc ttggaagcgg gaaagttccc
     6781 tggagtactc gcccaacttt caagctggta ccggacagac gaaattggga caacagttgc
     6841 ggtgttcttc gtcttcaact cattgtccct aatcgtgagg tctttactgt gttacggccg
     6901 cagctatccc aacagcgcgg atagccttag catctggaga cgggtatatt ccctcgaggg
     6961 aatcctcacc atcatcttcc ccagattcgg cttccggttc cttcccgact gccccaagct
     7021 accccatagt aaacgttggc tggcggagag agaacaagag tttaatgagg accgtttgac
     7081 ggagaattat cctttgacta ctcatcctgc tttctcgaaa tggaaattat cgccgccctt
     7141 gaaaatgtgc tcgtttggtc aatattggta gtcacgcgct gacctggcat cttcccacta
     7201 ttatcatgaa cttgggattt gttgaggcta taagaaccaa ctactgaata ttcccccggc
     7261 tgtgccgtat tttgcggtct gttggccccg gcttggttca tgaaccaggc agtcatcgta
     7321 agaccggcgc tgattatgtg agcatcttga tcgtttcaga tgaattgcta gctaatttca
     7381 tgataggatc gtgatgcttg gcatggtcac acgcttcgtt ctttcttcac tattaccaac
     7441 caagttggta tctatgtaag ctgcatcctt ggcaggctgt tctatcaaat ctactttagt
     7501 ccgttctggg cttggaggtc ggcatccatg agaagctcca gagggatggt atttgcccta
     7561 ggattacaat cgggcctcac agaaatagga agcgtcatag ggccgcaatt gcttcaatta
     7621 agattggccg ttaatggata caagaacagc tttgccattg caggctcaac tatcatatct
     7681 ggctttgtca gtaatctctg gacgtggtgg ttcactcgca aacccgatta tgacgccata
     7741 cgtgtgcgcc aaattatgaa tgagactcga aagcatggga agacatatta tcaggacaat
     7801 atcagaatct ttgaggagag acagttgtat caaggccttc acaggcaaga ggggcaatca
     7861 agccagttga ggtcggatgt ctaagttcca tgaaatgttc tcatgatttc aacacttgta
     7921 tatgactgcg gggataccaa gataatacca atgaagatcg gctgctaatg ccggtccatt
     7981 tgtcgcagaa acggagaccg ttgccgagct gcatttgaac ctcgaaacag ttggagctga
     8041 agaagagata tttcggcttc cagccatcag gtgccagagg tgtccaggct tacattagtg
     8101 tctcacctag cttcgaacca gtgagcattt cttctcgtaa gaaaacaaaa gaactgtctc
     8161 aaaacaaaac ttttttggag cctgcggctt gaatgcgggg atgaaggatc agcgcaatga
     8221 ttcgcgaagc tcaataaaca tgttccttgg cgaatgcagg tactacgagt ggaaagtctc
     8281 gcttcgttag atccaatagg cctgcgcgct gcgacgatga aaggcggtgg ctggtgtctt
     8341 agagcttgca gtagctcaat gaggtggtcg ccactgagta cttcaaagcg ttcaggccag
     8401 atgaaccttc atagaacata accgtgccta aatttttagc agcaatctta acatttgatg
     8461 aggtttctgg tttgtcttgg atgggctggc gacaaatacg actaattggc tgtttatgct
     8521 ggcaagagcc ttcaggatta atgtggtcca aaatgagctc gttccttacg attgacgtct
     8581 cctctaggcg caagtgtctg gcgatattcc atgatcatct ggtgttcaag agcagcgata
     8641 ataatgtcag accatagtat gttgagacga tctgtatcta gtcccaatgt tctaagtccc
     8701 cagactgatc gagtttggat gcaacgttct gggtacaccg tttgcctaac atgaccaaaa
     8761 catgaacgta ggctgccgtt gaattcagct ggcaaagata cgacgatgct tttcgagaac
     8821 aaacagaact cacggacgcc attgtggcct gatgacaagc ctatcatgat ctagtgagat
     8881 cgccttgact gcttcattta gtttcataga tcgaagccta tactgcggag acactcggcc
     8941 cgtgcccgac gtggcttgct ctagcgtagc cgaaattatt gtaaactcaa acggacagac
     9001 acacattcag cttaagccat cgtgatctca gacaccccat cttgtctggt ccaggcaagg
     9061 tgacttggtc atggccggcc aggacgaatc agattcgacg cgtctgttga cttgactaac
     9121 tttggcctac tttagctgag gagcctcgtt ttctgcaagc tccataggag gcaataaact
     9181 agtctagata ttgtcttgac ctcttaggcc agtctcatgc aagggaagta gttggcgaaa
     9241 acacatataa catggcgctc cctcccccat atctggagtc tcaaggtcat ctcgtcagca
     9301 tccacactcg ttctctacat ttacgttctt tttcagaatc tgcgacgtct tggccactct
     9361 cgaacaacac ccgcagtaca tttttatctc taattattga acaaaatgaa gtcagctacg
     9421 cctatgttcc ttcttgccac cggggccctg gccgccgtcc aaggtaacca gccccgtgac
     9481 ctggctcagc tcgaggctat tatgaacaag gtccttcagg gcctgaccga ggttgatggg
     9541 gcaaccactg cctatactgg aggcgaggcg tacgagctgg actgcgccct tgagaagatg
     9601 accgacaagg ccacggaggc cacggatgcc gccagcaagt tggacaaact tgccctcgaa
     9661 gaggctattg gcttccaacc cctttccaac cagctcaacg ctgccggtga caagtttgtt
     9721 gccgacctca agaacaagat cccactcctg tctgaagcct gtgcttgcga aatcatcgcc
     9781 gaatccttcg gtgttctcag taagtcaaac ctcttcgtga caacatctca gcactaacag
     9841 acacttctag ccaacaccgc ctctggtctg atgaacacag ttgcctccaa gttccccacc
     9901 caaggtggca atggtgacat tgccaaattt accgcatcct ttgcagacac caaccaagcc
     9961 ctgaaggact gcgctgctaa ggaagcagag gaagggggtc acgaaggtgg gcatggaggc
    10021 tacgagggtg gtcacggaag ccccagcggt gtaccaactg gtgcgcctac tggcggccac
    10081 ggtccctacc cgactggtga ggccgcaccg actggccacc ctaccgcggc tcctgctgag
    10141 ccaacccacc ccacctacgc caatggctca tcgcctgctg gtggctctgg tagttccggt
    10201 ggcgccagca gtgctgatgc cggtggtgac aagtccactc ctacctatgc ctccaagccc
    10261 gtggtcactg ctggtgcttc tcttatcggg ttctcaggcg ccgctttggt tgctgctgcc
    10321 gtcgcatact tcctgtaggt ggatgcattc tgagtgggga gctcaccact tgtgagatag
    10381 ctggtacaaa atgtcattga ggggcggcgc tttgctcggg attcaaattg tttattacat
    10441 agtcgtcaaa tggtgccaca ggctttagta gcattaatgt aatactgtat actcgatgtt
    10501 agattttgtt tcattccctg tctgcacact ctgccgtgac cccactttgt attcgattac
    10561 aagaacctat gagagcagcg gagacctcct tgtgatcaag cgctatgtta gagagcacga
    10621 tttgacctgt ctgctcagtg ccgacaacat ggaccaggtc ctggacaagt ttggagaata
    10681 gagaaccggg aacttcgcaa ccgacgatgt tgaatatggg gcagcttagc tatcgcatac
    10741 ctaaggagct gtagaaaaga atatggattt ggtactccat gatagcatgt ggggcacgtg
    10801 gtgtacggtg tcgcagatat tttcctgtca agagctggag gaacccaaga ctggccgtac
    10861 gaacagaatc aacctaaatt cctgacgatt attctctagc cgatcagtat ccccatcgcc
    10921 caagaaggtt ctctttgtgt gatttcgcgt cacgcagggt cactatatgt aaggtgggtc
    10981 gttccgtctc gtctcgggcc cgggggaact acgccagctc cggatcggcc ccactggcga
    11041 tgtactgcct agtggtgaat tgaagggcac tagcttcatt tcaccgccgg cagaatcaga
    11101 agtgatgtgt ccacaccgcc tttggatcac catgaagctc cagccctatg ggtagcatca
    11161 gtacgcacct cgtttggtcg ctggattatt ttcatccagt gggatcgaac actgatcgct
    11221 gcgcatcccg caatttgcca caagcatcac cgctcatcag tgcataattc tttccacccc
    11281 ctttgtcttg aaccccctgg gaaattcatc acctgtcatc attatcatca tcatcatcgt
    11341 catcaccatc atgcgatctc tcgcgctccc gaagttcctg tcgtcagacg gttttgtctt
    11401 cccagagggt tccatggccc accgtctcgt gctcaaaccc gtgaacgtgt cgtgggcaaa
    11461 gtaccttgag acccacgcca acgctgatgc gaagatggcc gagctgttcg aggcgatgca
    11521 caacgcacgt gacgaatatg caagcaaccc agagagattc tggcagacag tcaagtcgaa
    11581 tgtctcttgg gccctgttcc taaacatcag cgagatctat gatttagctg agagtatggt
    11641 cattgcggcg cgcaacttcc tggacatgct ggaggatgaa ggtcggccgc gcgccattcc
    11701 aagaaagaag cttcctcagc tcgtacacga gtgggtcgaa tggcacgacg cggtcagtcg
    11761 aaccgatctg ttcgtttcat cctaaatact cactaggaat tttgcagctt cgtcgtcagt
    11821 cgcgaagtgt ctccgtggcg ctgtcgtttg taccagatcg gtttccccct gccggtcgta
    11881 gaaggctatc catctcaacc ctatacgagg atgcagacga agagtcagtc gaagactcgg
    11941 acgaatattg tgcccataac aatgggaaat ccctctctcc ggactcgccc caaccaattc
    12001 aagaggaagc aagtgacact ctgtgcaaca cggctagcca tactgataag agaccaaacg
    12061 aagcacaggt gcccatctcg acgggtgctt ctcagccctt caccaaggga tctgagacaa
    12121 atcctgtcat ctcaacagct agagaatcta acgtccctga ctatcgacca cgtgcttatt
    12181 cgaacagcca cacatccgtt actgcgcctg gttctccatt gccctccagc gttcgtcttg
    12241 caaggatact cacggaagat catcaacaga tcatacagtc cgtagaaaca ggctccccca
    12301 ccaatccatt gacgtatgcc taccggggta gggccgattc actgacgtag gtttttcttt
    12361 gccgtgcaca atttttctac taaacaatgt cacagaggtc ctggctatcc tgtagtgttg
    12421 agaagacgtc gactcccgag cagctatccc actcagccta actacaactt gagagctaga
    12481 agatcgcttg gtgctactac cggtgggaat cgaattcaga aatcgactgc cgtatccaca
    12541 gcggtgccaa agagtgtcgc tcaaattgtc tcacgtgtcg gtgcagctgc aagcgcagga
    12601 gggcagacag agagtgctgc tgacaatcaa ggggacaagc cttcagaatc ccttgatggt
    12661 gacattccca gggcggtttt acgcggtggt tggaccacaa gtctaacact cagacctcga
    12721 cgacagatta cgaggccacg ctctccgaca cgtcgtcaaa agtgacacgg ccctgattgc
    12781 gctgtttttg aaggtactgt tgaacgaaat tcgacaaaca tacggcaacg gtctcacaat
    12841 cacgtaccgg ggcagtgcat gtccgaagtg catcattgag gacaatcctt gtgtctagcg
    12901 atcactggta tggcaggtgg tatgattgta ggacttgttt acgcccgagg tctgtttttg
    12961 ttaggtcttg atcggcttat caatgtaggt atcgcgtcat aaaagcatct caactggtct
    13021 catattgctt gtagaatggt caagcagctg tcaaaacatt tcaaggggct tctagggaat
    13081 gcacctgaaa atgtagcgag tcaagaggtc agccctaccg gcaggcgggc tccggatcaa
    13141 agttcggaga tagggccata actttgtatg taggattaaa agcagaacac ggtaggagtg
    13201 tcaatcatac agagcgaaca agtcatattc caggcttcat tcaattcttg caataccaca
    13261 aattatctct ccaccgcgtg aacgcacgga agaagaaact cgggggccaa agggtgagtg
    13321 caaaaagtag aatagcacct gctggtttta atccagcgac ctccaggttt catttattgg
    13381 aaatatgagc ctggcggact tccactgtgc taagatgctt tgattgtttg atggagagat
    13441 atgtgagcat ccgagttcat atatgggagt ccccgcgaag atgtgactca ttgcgtctgc
    13501 tgcgtcctcg gttgttatat caaaggtagc gtgccctgcc tcaggaaacc taggcagacg
    13561 accaatctcc ttttcggtac cgaattcaat gggctttggg cttcttagct tcatggcatt
    13621 tgttgtgtcc aattgagtca gaatgaggat gctctccaga ggttctattg ggtctccccg
    13681 tctccccgac tgcactccca gacgacctca gggggaatct tgaagcctgc ggtacattag
    13741 gaccagtgtt cccgtttagt aacttacacc atctcggcag gaacttcatc actgcaacag
    13801 tgtgtcgata tggattgttg aaaattcttc tgcgaaatac gagaatgcca gcgctgacct
    13861 taaggattga tctattgagt agactaaaca ccaaccccag ctaactgcgg cctccggcgc
    13921 cgtcaaaatt gtcgtggttt ctccattgaa ttattacaat gcagtatgtg cgtagacaag
    13981 gccaccgaac agaagagtac taatccaaac attaagtgct aaatacatag aaccaattcg
    14041 atgagactac ttgttagata accgcctccc gttctacagc cgcaccatgt gatagctttc
    14101 cagcaagctt tgtatcaaaa atggtcagct catacttggc cgtgatcagt tcctgatact
    14161 ctgccacgct gttgacaacc ttttgcgtga attgtagcaa cttgccccgc tcgttgagga
    14221 ttgaggtcac gacgcaggat ctgatggtca catttccaca aacagtcaag cactagggac
    14281 gtccggctgc gggagcaaga cccagatatc cttacgtcaa aactgtagcg gttgcctgaa
    14341 tcaatccgtt atgcgaaatg tgctgttctg acctccctcg aattcctaat gagtaatcct
    14401 atggagtcct tcgtgcatcg actacgagct ctaatcaata gtaaccaggg gttatcattg
    14461 ctgagacgaa acaatttttc tcgtttaatg aatcttcaat tttggttctc atatcatgca
    14521 tgcagtgtag tatgcctatg acccaatccg aacgcctgct atgatgattg gatatataca
    14581 aattgtcatg gcggatgcct tttatcgctc ctcttactct tcgtcagact cttcctcagc
    14641 cacctgtgat catgttagtc gctgatgtca taaattcttg tcgtagtggc ttggcaaact
    14701 cacattgttg tggaagtcct gacctccctt ggtctcggcg atgacgccaa cgcggatgca
    14761 gaagtcgccg aaacgctctc cctcctcacg ctcagtggcg tagcgcttga gaagcggttt
    14821 catgatctcg agaatttcgt cctccttaat gctggatcgg aaaagcttgt tcagtcgctg
    14881 tccgtggtag ccaccgccga ggtacatgtt gtaagctccg taggccttgc cgacgaaagc
    14941 aacctcggcc aaccaggggc gagcacatcc gttgggacat ccagtcatac gcatgacgat
    15001 cgagtcctgg cgcaggccgt tctcctccag gcagtcttcc agcttggaga tgagcaccgg
    15061 caggtatcgc tcactctctg ccatggcgag gccacaagtg gggaaggcaa cacaagcaga
    15121 tgagctgaga cgaagtccgg agaactgtac gttgtccagc ttgtacttct tcatgagttc
    15181 cttcatctgg ggcaggtcct catccgctac gttcgagagg attaggtgct ggttaccggt
    15241 caggcggaac tcgcccttgt gcaccttggc aatctcacgc aggccggtct tcatctggaa
    15301 ctccggagtg tcctcgatac gaccgttctc aatgaagaat gtgaagtggc tgagaccgtt
    15361 ctcgtccttc tgccagccaa aggtgtcaat gttgctttgg aagtggaagg gtcgctccgg
    15421 ctcgaaagcc ttgccccaca ttgcctcgac cttgccacgg aagacatcaa caccgaggtc
    15481 gtcaatggtg tacttgagac gggcgtgctt gcggttcttt cggtcaccgt ggtcgcgctg
    15541 cacgagcatg atcttctcgc aagcaatgtg aacctcttcc gccttgacat agcccatcat
    15601 acgaccggtt tgggggtagg tcttcttgtt attgtgcgtg gcacccatgc caccaccagc
    15661 aagaacgttg aatccaacca ggttgccatc gtctccctta atggcgatca gaccgatatc
    15721 atgagcgtag acatcagtgt cgttgtgagg aggaatggcg atggtgatct tgaactttct
    15781 gggaaggtat gtaggtccat acagaggctc gaagtcctgg acggcgtcgc tggcaatcag
    15841 cttcttctcg ttgtcatcag tcagccagat ttcgtggtat gctgatgtgg cgggcagaag
    15901 atgatcgctg attttctgag agcaagcaaa gacttgtctg tggtatttgg actgcgtggg
    15961 caaggagctg cacatgacgt ttctgttgac atcaccacag gcagcaatgg tggtcatcaa
    16021 agcacggttg atggcctgca ttgccggctt aagcttgccc ttgacgacac cgtggaactg
    16081 gaatgtctgt ctggtggtaa gcttcatggt ttcgttgcca agagagttgc tgatgtcgtc
    16141 catttggatc cactgcttcg gcgtagaaac accaccggga agtcggcaac ggatcatgaa
    16201 ggagtaagcc ggctctaggc cttgggcctt gcgctcgtct cgcacgtcac ggtcatcctg
    16261 catgtatgtg ccatggaatt tggtcaactg ctggtcagac gctgagattg caccggtgga
    16321 agggtcatta aggccttcca cgatcgtacc acgcaagtag ttggaggcca gcttgatgtc
    16381 ctcgttggta attggcggcg gctcctccgg caaaccctcc acgttggcaa ctccaagagc
    16441 ttgccaaagt ctgggctccc actccgaata tccggtctgg aaaccgtcgg ggtcctgatc
    16501 atcaccaagg ccgatgtccg ccaatcgctt tccgccaaag tttgtcagca ctcggtccaa
    16561 atccttggcc ggcttgttgt agtacactcg gtcttgcttg cgaggccagt agtgcttgtc
    16621 accaagacca aagactgagt agttgacgga agcaagatca agatcagtgc tatccttgac
    16681 agcatgccag aaagacaagc cattctgggg gaattctccc tggccggctg tggaagtgat
    16741 gaagacgatg ttctcctccg aaggaagatc ctccaccggg tagtcctcca tggccatgac
    16801 agacgtcttt agccccctgg ctctaccacg cgtgcccaag cgcttggcaa gagattgggc
    16861 attgccgttg tcggaagcga acaggatggt gagaggggct ccaaacagtc cttccaaaag
    16921 ctcgttgtaa gcatccctag cctttcgctt ctgctgagcg cgcacctctg tgccaaagtc
    16981 ttgagcaagg ttggcggcga atgtgggctc cttttgcatc aattgagtca ggtggttgtc
    17041 cctggctagg aactccttca gctccttctt taccaactcg gaatccaagg caaagttagg
    17101 ctcgcccttc gtctcgttgg cggggttcca tcggtaaagt ggccagtagc cagcatcgac
    17161 tgccttcttg gtctcttgca gaacagtgag gggagaatca tgctcgccga agtatggcaa
    17221 gtaagcaagc acaatggacg ggccattgaa tttgtcggcc tcaagcatgg cctgcagaac
    17281 ttgggtgtag gagctgtaga cagcagtcga agcaacatat gcattgccgt agttcatcgc
    17341 gtacaaaccg atgtccttct tacgtctggc agcgtcggct gctgacttct gagagaatgg
    17401 ggtcgaatcg atgatcaaca tgttgacgtt ttcgcccgag gccagaacgt ggtggacgcc
    17461 tgagtttcca agatcgtagg accaggcatc cgagcccacc aaccagaggg attcctttcg
    17521 gaagaggccc ttgctggaaa gcagctgacg agcgatcgat gatccatcgg tttccaggcg
    17581 tgagactacg tcgtcggcaa tctcacctgc cttctgggcg tcctccgcgc ctgcagacca
    17641 ctttgcgagc cattgcttgg gcgcttcggt tgtgaaagcg ttggaggtgg ctgcctgctt
    17701 gacctccttg acaaatcgct gacggtgctc cttgcgggca aggagtgagc caaaaccgaa
    17761 ctcggggctt gcggcaactg ttgatgaaac accagcattt tgagagttga gagcattggc
    17821 aacataggcc cggttgccaa acagctggtc caggatcttg gtgtatgcag tttcgagctt
    17881 cggttgctcg aggccgtagc cagtgggagt ctcaggcgct tcacgcttgc caacctcgag
    17941 gttctggagc ggcttcgggg aggtaaggtt ctggaaaacg cccttgagcg cctgagagac
    18001 ggtatctggt gcgatgtacc cgatttggta gccaacgatg tgctcgacgc ctcccgggcc
    18061 actcttgatc gaggtcagga cgtcaatcaa aagggggccc cacttcgtag tctttctcga
    18121 aacctgctcg agcacagcaa tgcgcttaac agacttcggg atagcctcga tcaacttggc
    18181 gcccagccac ggtctgtata acctggctgt gatcataccc gacttggcat agacatccgt
    18241 aggttgggcg gcatccagag cctcggcaaa gagcccggca tctgatccaa agacgaagat
    18301 ggcgttctcg gcggttgcgg gtccagacca ctcgaaagcg ttgtattcac gacccgtcaa
    18361 gttcctcagc tgggtccaga tagcagtaac atatttgtaa atgtcttcgg atgtcacgac
    18421 tggggcgttt gcgtcgatgg tggttgctgt cgacacgctt ggcgtagcgc tcgagtcact
    18481 cggagagccg gacttcaccg aagcctcagt agaagttgcc ttggaggtag cgtccaggag
    18541 agtagagtcg gtcaaggtgg aagcgccgtt agctacggta tcaggctgct cgctggccac
    18601 agctaccctg ccgtcgtcgg catagatgct agagccctgg atcgaggagg cctggaatcg
    18661 gcgcacatca ccaaggttaa gcagatctcg caccagggat gcgtcctcgg ggccaattgg
    18721 cttgtcccgc gagctggaac cggcatcgaa aaagtgaatg acaccctttc ccgatcggat
    18781 agccagtgca tgtgcagtca ctgcgatatc ctgggcttcc tgcaacgact cggactggag
    18841 gaaagtccat cccgagtttc tgatggctgt gatggccgag tagtctgggg actggccgga
    18901 ttgcagggag acgtggagca ccacggggta gttggcgagc ttgtagaggt gggcgatcga
    18961 gggaagtagg acagtcgagc tcgtcgtcac tgaaactagc tggccggatc ggatgggcgc
    19021 gaagacggac agcagagggt ctgtgttgtg cctgacggat tgaatctgca gcggagaagg
    19081 tcaattggcg ttcccaggcg tgtaagtcca atgatatgca ggtatgcgta cctctgggac
    19141 ggcgccgctg ctctttgcga ccagactctg gtccttccgg gcggcatatc gcttcaggtg
    19201 cgatgagaag gccgagtctt gtgcttgcga cggctggacc gagacgacga cgtcgctggc
    19261 caggtaggca attctcgcaa ctagagacag aggccattgt tagcgaaccg gcggtacaca
    19321 ctcgatctca aatcagaagc gcggcgtctc gttgcaggat gtgattggcg ttgcgggctg
    19381 cagcagcgcc cgaagcagca agctgcccgc tgcccgctgc cccgccaaag ctgagggccc
    19441 ggacgggcac aggaatcaca gcaatgtaac atgtcgcatc agcagtgtgg gtgacgtacc
    19501 ggcctcttgg ggcgtgcgaa tctcgatgtt ctgcgaatcc atgtctgctc cgaggtgaga
    19561 ggcaggacca gacgacgggt ctgctttgcg gaagagaaag gacatcttca cgggcggcga
    19621 cgatgtcggc agagagtcag ttctagtaag aacaaatttt ccgctcgact gcgctcctca
    19681 gatcccgagt cgtggggaat gacgaactaa ctacaggcct agaagcaggc atagcgagct
    19741 tttcgccccg caaccgcatt ttattgctat gaatcccaga tgtcgccatt gtcatgtcct
    19801 gcgattgcgc gatggcgtga tcgtttagtt tgctgggccc agccaatccc gtcggtcact
    19861 ttgtcagatg aggaccctga gatgggcgac ggagcggtgg gcgccccctg gggtagcggc
    19921 tgccggtcct cggggcccac tgctgcgagc ctcagcgtgc ggctgaacgg gcgtcggtcc
    19981 actgccgtaa gcctcaagat ctgctggggg ccaccgcatg cgcgccaccg agagccgtgc
    20041 aagggggggc ctctgcgaga ctgtctgacg aataccatct atcaatcaac tcttccatca
    20101 aagatttcga catcagggcc agcgaattca ctgctcaacg agttccgtgc ttctgtgctg
    20161 gccccaactc aggcatgcca ccactacttc cctggggctg aaaccatgag tcaggactcc
    20221 tcaccggaca ccagacacct ccgacaacaa cttagaagtt agcacacata cagcccgaca
    20281 gccggcctga cgcgaactgg ggaaacaatt ctagagatag cacctagttt ctacaaatta
    20341 ccgaaatgcc atgtgtatac tatgtatatt acaacacgct ttacgtgcgt acaaagacgg
    20401 atcgctgccc gcctgtcgct tcgacggcta gtgcactcat gccgcagacg ccttcccgcg
    20461 aaatctcgag ttcatactcc tggcccactc gtctttctcg gccaggctgg gcagccagta
    20521 gcctctaccc acagagacca tagtccttcc gaccttgccc ttccagcccg ccccctccgg
    20581 cgaacccacc gcaaacgggt tctcggaaga ctgtgactcg tcgtcccact cgcgctggcc
    20641 gccctcacgg tactgcagca gcgccgagcg tgtgtgcgcc atcaccacaa acatgaagta
    20701 gacacggatg agggtgaaca tcacaatcag cgtcatgctc gtcgtagtgt cgaccgcacc
    20761 caagactccg cccatcgctg gctcgtccgt ctcggtcggc tccgcctgct tcggtccaac
    20821 atcttccaga gccaggaacc agctcaccgc gaacagtgta gtgtaggccg tgttgacaac
    20881 cgtgtcgatg atgtaaagcc atgcgaaggc gaggttctgg aagggcgtct gcttgcgaat
    20941 gtggggcagg cagaatgcga gaatgcccag cgcgaggacc gagtagacgt agagcgaaaa
    21001 ctgcaccacc gagaggctgt agccggtgag aatggcgagc agcccgtaaa gaccggtgat
    21061 tttgttgaac aacagagcca gcgcgatcat ctccgtgccc gtctggaggc tcatcagccc
    21121 gcaaaacgtc tgcttctgtc agcccgaaaa ccctgcacgg atgtgtcgcg tggtcgctta
    21181 ccttgggccg cggcagccgc agtgccttaa gggatgccat gatgcagttc aaaacgtgtt
    21241 actggcacag taactccagg tctgtcgtgt tgttttcgtg gagttcgcgg accagcgttc
    21301 ggtcaggaga tttcttggag tttcgggttc caaccaaatg acgacgccgg ccagctcggc
    21361 tcgcccggca tgttgggccc cacccctcca ctacgtcagt caaactgaaa ctgcaaggtg
    21421 cacatggttt gaatccaagt ataactacct acctaggcaa ctagtctttg ccttctaatt
    21481 gacttatact tgacatctcg agtacgttga ttttcaagtt cttgtttctg cgggttcaac
    21541 cccaatgttt tctaaagatc agtttgccac agaatgtcct gagctgaaat ctcaattgca
    21601 agcattgcac tgtggcaagc gacaagatct gcagacaaag ggccggacat gaaagctctg
    21661 aatgtcgctc tcattgcatt cgatcgggcc attggtagcc catgaggcga ctattacgtt
    21721 cagctatatc gtggaaagcc agatttcata gttcgtggga gcccattagc cgtttgtttt
    21781 gtgtactgtc aaacccaggt caacccatgc tcggcacctt gaattaaagg ctagatcgat
    21841 ctgactgcaa aaaatagaca acgccaatca tctgggctgt ttacaggtca ggccggctga
    21901 tgcagcagct attgccttag gggtcgttgc atttctgtca gcaacagtgg ggcaaaggtt
    21961 ttgggggctg ttagtccaaa ccaatcagca acatagacgg ggggcaaaga ccatctccac
    22021 gctgctcaga tcgcatagcc accgctttcg aggcaaccaa cgaactgccg cgatgcagac
    22081 tgattggact gcgctcgaga agctatgtaa aacatagtga gataccatac agtcttaaag
    22141 caatgttact ggctcttcga cttcgaaaac atgccctcaa aacgtgtcat gcaccatgta
    22201 aggggcagaa cgcccgccat gtgctcttta ccaggccagg ctttggtcag cactagaaaa
    22261 agattcagat ctgatattaa taccgaaacc caatctagcc tcagtattct caagcatggc
    22321 tccggcattc attgtaccat ttggaacgta ggcgtcgtaa tctcaactac tggcaccctt
    22381 gtgcagtatc ttaccgtgcg tgtattttgg aaatttctct tatcaatcag ctcctcacac
    22441 actacatcag caatcgacaa aacccaagaa ttggaaaaca caattgccac atctcttctg
    22501 atgagttctc tgctactgcc caacacctcg gaatgtttta tgtcgcccct cttcagatcc
    22561 aaagccagag cctctcgttc gctgaatggg ttgccttact cacactctgt ctcgcaccat
    22621 tgatagctca catcctcgcc ggagcacctc agccctctct tctagcatcg tcaaagccga
    22681 agtggcatga cagggtgtgc attctgaacc ctacgtcgat attatgccga tacgccgcta
    22741 ttgtggacag gcgcatacga gctcgccagt gggggcctgt tgatgcagcg gctgccaacg
    22801 ctgtcttctg gaaccagcac gggtgggacg ggtccgagga aatggttatg agggcactcc
    22861 cttattgcac tctactccct gaccacggca cggtggagct gctatcgacc gagatgctca
    22921 agactgccat cgtaactatg cagggtcttc aggcactagt gtctcttgtt ggaggcgtca
    22981 cgggtacggt gctgttcaat cagtactttg gactcgacgg aatcttcggt cctctatccg
    23041 tcatgggact tctccgctta tatgcggcac catggctcac agatgactac atgtactcag
    23101 ggcgagcgct cgccggggca catgcggttg cttgtgggcc ggttgcaaat aacacctcgg
    23161 ccacggatgt tccacgtcat tctatcgaca gcctcaatca accaccagat atcaaggagt
    23221 cggtagactc aagataccgc ccagtttcat tctggccgag tcagtgtttc cgagccctgt
    23281 atttcagctc cttaattggg tgttggtttc tggccatgtg gtggactttc atccgcccct
    23341 ttctaaggcc tcgtggcacg ccattgactt catcgtcctt cctcgccggc gtattttatg
    23401 tctttggcct tggtagcact gcgattatct acttctgtta ttacatttgg ggcaacgcca
    23461 gatccaccat cttgccctgc gcctctgata tttggtataa agcgtatacc attgtgttaa
    23521 cgacattcat gggagtcgtg cttttgctat cagctttgga gacttacaaa gctgcatgcg
    23581 gatcatacac aagtctgcca gctagatgct ccgacctcgt ctgtgtggcg acggggggcg
    23641 aggttccagc tacggttgca agatgctact aaggtagctc tcttgtggtc cgtgatttcg
    23701 aaaatagata agtcaatgat aaataataaa aggcaaacaa gcagtacttt ggctacaaat
    23761 aattaaggag ggatcagact ccggcatctt caatggtctt gagcaaattg tggaactgtc
    23821 aagctcaccg taattgccca acgcttggct ggcccataga ttcaggatac cgcagactcg
    23881 ctggcacggt gatcttgttt agtccgtagc tatagtcaat tcaaccttca gagtagatct
    23941 cttgttgtaa attgatgcgc aactcatgcc ataactaagt actgaatagt tagcctggag
    24001 taggtattca ccagaactat taactagaaa ctattaatca gaaactatta accagaaact
    24061 atttaacagg actatctcga gcaaaatcaa tcagtattta agcagtcata attattacag
    24121 ctgcgtataa cctgcactat ccctctctca gcatcagtcg ttgtctaaca caattctgtc
    24181 gacttggccg gcaacgagag cttccttgta tttaagagca ctgccatcat tgatttgtca
    24241 acatgaagta ctattctttc gtcagctcta tcgctgccgc tatcttcgtg gctacgtgcg
    24301 ctgcctcaat gctgacatcc acgactgcta cagcgacaat cgttcctgat aaggctaccc
    24361 aagcaccagt atcgatcggt agcattcaca ctttcagcag ccgctgtaac cgaccgcggg
    24421 tcaatgaggg tcagcacgag caacacggca atatttggtt tgatgcgttc tgtcgcggcg
    24481 atgatggtcg actctggcac gccgtgatta atctgaatca gtaaacatcc ttcttggctc
    24541 catgttaatt aaaccgaaaa acctggctca caaatatgac gcagctgctt ggccaacaga
    24601 gacgccgtcc tcaaggccga accgggtggt gacttcgctc agtcttgctg ggacgccaaa
    24661 ctatcctcaa gtacgttcat ggatgtgttg tgctcgacca ctggagatgg acaccctccc
    24721 aaagctgcga gcatcaactt gggtaagtcc gcggttccga acattcacgc gtcggaaagg
    24781 cagcgttgtg tcctcaagtt tacatctcga acatgttgct aaccgactat cactgcagat
    24841 gacatcaccg aggtcacctc agatggcttg ctcaaatgca acaatcacca aggctgtgca
    24901 tggaaccagt tgggatgtat cgacaaaccg aacggggttc caggttaagc taagccactg
    24961 cgacaactaa ggcacatagg tcacgcccat agagcagata aatgtcaaat aatgccacat
    25021 caatgactct ggcagtagat gatctcaaaa caaatcgaca atatctcttc aattgtttct
    25081 ctgtgacgat gtgtggctga gacgggctga tgtcgagtct ggtagagcat ttgtaccctg
    25141 cgtacttaca taccgcattg gccagagtaa ggtccttgtc cgctcatctc aaaatggaac
    25201 cattgggagc tgaggtgtcg ctcattgaaa tcatatgaga gacgatggtt gacatcgtag
    25261 agctcgatca tatactgaag tattgcaact gattccccag tgccagtcca gtattaggat
    25321 cccaaatggc cggtacgcgg cccttcgggg tcacgtcaat aaatggccgc ctttcacgtt
    25381 cgcaaaactg aatgacttga tctcatagtt gagcccaagt tcttgcagta cgaaaataac
    25441 ctgccaaggg caatgccagt tatatgggat ctttaacaaa tgttcatggc attggagcct
    25501 caaatggggt ttactttcca cgggttaggg cccggcgctg ccaaatcttt ggtcaagagc
    25561 tcgccaacaa caatgtgatg agagtctact tgcgagtaag ccagatatgg atgggctttg
    25621 gcggattgtt tgccatgtcc aaatgatttg cgacgagatt gtatgacact gactccgtct
    25681 gcactgactc gttttgattg actattactc caaagccaat tgaatttaag gctatgttct
    25741 taagaacacc tctggagcag tgttgttctt gcacatgggc gtggccattc ataagcaggc
    25801 aatctgagtc gacacttacc atgagtgctc gtttgccaac cctccattgg gatggtgctg
    25861 tcctagaacc aactgcatgg ccaaaacctg cacgagtgcg gcagataagg gcacttgtaa
    25921 agggttccat ccggatgtat ccccgctgca gggatcagcc ttggcacgta gatatgcaac
    25981 aggggtatca agaccactgt gtacctgtgt tattatcatc acatactgtg tgcaattcac
    26041 cgtagaagta catcaactcc tgttgggatc ccgccagcct gcgaagattg atgagagagg
    26101 gttgtggtgc attggcagat tttcattgga ctgcttgaaa ggctactgtc tggaggcgtt
    26161 tccttgggcc actcgggacc aaggcctggg ctgtaaggat gttatgcgaa tgtgtcttcc
    26221 catgtaaatc ggtaagggag ctcatgccca gctgcaagga ggcctccctt tttctaccta
    26281 ggtgattgct atccggctga attgtggaaa acgcggatct ttagatgtgc tagcgagtct
    26341 gcaggcctcg acacgttgca gtgccataac tcctggccga tagttgttga tcggtagatt
    26401 cgaattttac acacctcaac ccatatatcc tacaaacaag gtggttatct agtctctgtt
    26461 tgtcggtcga actgcaaact ggagagccta ctctttcgag cgtatccttc tttcgctacg
    26521 cactcctatt gaactaaatt tgaccagatc ttcaataatg gatttcatcg acgttgctat
    26581 tgttggtgga ggacctgcag gccttactgc ggccaatact ctggcgcgcc aggtccacac
    26641 agccgtcgtc tacgacagca agtcgtatcg caacgctggc gctgatcaca tgcatatgat
    26701 cctgacttgg gatcataaac gcccaggaga ctatcgcgac gccgccagaa agaacattct
    26761 ggagaattat tcgactattc agttcgctga tattgctgtt gccaagatcg acaaaaaggc
    26821 ggactcccac ttcgaagtcc aggatagcaa cggtgatgtt agaaagttcc gcaaggtcat
    26881 cctcgctgtt ggttcatcca atattttccc ccacgttgag ggatacgatc ttctttggaa
    26941 gaagcgcatg tatgcagctc ctccttctaa caattacgtg ctcttccttt ttgaggattg
    27001 cgatagctaa tgctgctcct aaagatttca ttgcttgttc tgccacggct acgaagccaa
    27061 aggttctgca tcttctggtg tcctcgttat tccaccagtc agcggcgctc tcgctgccca
    27121 tatggctcag aatgctgcgc aacttactga tcaagtcacc ctatacacca acggcgatga
    27181 cgacgtgacg gtggagcttc agcccattgt cagtggcctt gtgcaatcaa aattcattat
    27241 cgaggaacgt caaatcaagc gcctcgtcga gaacaacgac ggcgattgcg ttacagtcga
    27301 gttcgtcgac ggtagtagca aattggagaa attcttagtt cacaacccac agacgactac
    27361 gcaaggcccc ttcgtgacac agcttggact ggccactacg ccaaatggcg acattcaggc
    27421 tgatggtccc ttctaccaaa ccagtgtacc tggcgtctac gcagttggtg attgcagcac
    27481 tccgtataaa gtgactccca gctccatcac aagcggctgc aatgcggctg tcgctgctag
    27541 tgctgagata caggctgcca aatacagaaa cctgctagac gcttgataaa aagagttaga
    27601 gtttcgacaa atactgtacg caagctatcc catgctcgtt gcgtggatat atgagaggtc
    27661 ttgtgtagcc tcattaaact gacatggttg gaatgtgtct taggtatctt tcatgatcaa
    27721 cacacatttc taattgcatt tatttgccat agtcatattg agaagtgact acgtaggaca
    27781 tcgtagtaat tggaagggaa cttccgaatg aagcatttcg aattgactta acctttatta
    27841 tgagtgtaca ccgaaggccc cagcattcta tgcataggag agtctaggag gtatccatta
    27901 ggagctgccc agcatcggcg tgctgcacac cctcttgagt ctcataccat ttcgtcgatc
    27961 gtctccgctc gctgcataca tgaaacgtgt acactgattc aaatcagcta cgactcgcgg
    28021 gggaaatcct gatgagggcc tagatcaact cccgcgagtc atttcgtgct cataaaggtt
    28081 acgactgacc acccgcattg cattacatca atattgtgcc ttgatggtag cattaagtgt
    28141 cgatactggc tgtattgtgc catcgtacca tttgtgattt cttgttttca acgaagttgc
    28201 agtgaattga tgcaacatcc ctgccattca cacaaggtgg ttagcctatg atttacagta
    28261 ttgtgccaat cttcactcaa cgttcagcgt tggtggatag ccgcatttgt cgccagtgca
    28321 cgaatacgcc ggccatattt cgagtgggtc tagtatgcca agattagccg acacacgatg
    28381 ttatgggcag agtcaagtaa tatgcgattg ggctggccgc tatacagttg accaattaca
    28441 gagccttacg gacgtgggac tagttgagcc acgatactcg gtgtttaaca attcaccctg
    28501 cgtaacagtg cagctgtgca tgtgaggttg gtgatggctt ggggattggc atataaaagt
    28561 gatgttatcc ccatcaatct gccatcaacc gttgcctatt cttgtccagt acaactgctt
    28621 cagcatataa agacatcaaa aattaaagga acgctcctat cttgatctga acatctcagc
    28681 aaaggtaggt tttctaattt cttactgacg tgtcaaacaa gactgagaat tcttcttagt
    28741 caccatgcgc ttcacatcgg tcttcgttat cttggtcaca gccgtcatgg ctgtcccagc
    28801 accggcccct gagcccaacc ccgaagctct ccaagagagc attatcgagc ccatggcctg
    28861 ctgtctctag ggtagcaagt caatcgaggc ggttgagtgg aggagttgtc gtttcaggag
    28921 gatttgtata gattatccga tcagcagcaa ggtggatggt tgacattact actgggggta
    28981 tcgcgtcgcc tatgcaaaaa gtgatgaagc tcccaggggg tgttacaagc agcttttgag
    29041 gttggatgga tcgaaatcat gtcattcgtt ataaattcta ctagactaag tctactcaca
    29101 ctctttcata catcaggact catattcacc aaattgcgcc gtggaagttc aaatctctgc
    29161 aatagactga gagccattga gtgcctgaac cctgtctatc tcgagccaga aatatccgct
    29221 cgcctgccgt catgaggcac agataagcat aaggaccaac cacagcgtgt caatcacagt
    29281 tttgtcttgt aacgcatcta cgctggggat catcagatac accttaaccc tcactggggg
    29341 gtgtattgtt ctttcggtgg tgagaatagg ttatgcaggc cattgattat atgcggcagt
    29401 gtaggattca tcacaccatc aattccaggt attttgcgag gtatatatgg agaagccatg
    29461 cttggcggtc tttttggaag ttgccaagag ctggaattct tgcatacaag caggctggca
    29521 tggaacatca tgataatcga tatttcccat agccgagatg agcgcttgta tcgcagtggg
    29581 tagtttctgt ggagaatggc cccgaatgtt aatagttgtt tctcttcgat gtactcttct
    29641 tatttgttgg ttgtgttaca caattgggga agctgtgcat cggtcatttc taatcggtca
    29701 tttctgttcg gccatttcta ctcggccatt gcaatgttgc aattatattg acttgatgta
    29761 acagtcagat cggtcttttc tcggacttgc acggatcctt caagtgggtt tgctccctgt
    29821 agtaggatct gcatgcagca tcctgcatcc ggagatgtcg aaattatacc catatataca
    29881 gctttttttt gggggggggg gggagtgaat gacactttca atccagtcca atacagccct
    29941 attgcaaacc cctattgcaa acccaaatct cctaagcctc ccatttccat agttgatacc
    30001 atgtcaacgg agcaggtata cgagaagtat cgtcttcttg aagacgaact cgaagcttca
    30061 ggggaggaaa cggcctcgga aagtgcaggt cgcccagagc gacagttcca acccggtcat
    30121 ggatcatcac caaggttatg gagaagcctg gcaatcttct cagcggtttt gttatcccat
    30181 gcagtcattt tcttcctagg cttcaaagta cggcagtatt ctgctacaga aggcctttca
    30241 ccataccgta agatcttgaa gtgatagacc acaactgatg ttaatactgc atacagtaaa
    30301 gctggggtat tctaaccttg atacgctctg gtggaatacg gagtacagtg atggggaaac
    30361 agatgaggca gagttgaaca gactttggga tagcactatc ccttgggaga ccggcatcat
    30421 tgcgctagca aacgaggagg ctgcggagat gggtcttccg gactcacagc cttttccatg
    30481 ggatgcgagt aggaagaaaa tttacatcct caacgcacat cacattttgc actgcgtggt
    30541 cagtttgcgt atcctgtccg ctttgtctag tcagagccta gcgttatatt gtctatgatt
    30601 cgcccgtggc tgaccagttt ttacagagaa atatctacat ctctatacac cagtatcgca
    30661 cgaaccaaac acagaccata aactatgcgc acatacttca ctgcttggac agcttgaggg
    30721 tcgaaacgat gtgcactgca gacgacacat tacgctatgt accactcaat tcagtccacg
    30781 gctttcggcc aggcgacggg caaaagcgtc aatgtcgtga ttggaggcag gttgagagtt
    30841 ttgtcaaagc ccatgatcca tgttatcagt atctacgtcc tggagaccca gaacaatcga
    30901 acctagagag gtttagcttc tgcccaactg gctcagagta cttgccaaag attcgcaagt
    30961 attttggcca taatgatgac tggaatccac cgtcaccaac ggggcctcga gagatagaat
    31021 ggtgaatcag tcaaacactt ggaagtcaga tggactgtag atgaaagcgt ggatgtttgg
    31081 ggcccgaata ggcctgtctc gattggtcag ctgcgctata gcatttcatg ttgaaatacc
    31141 atctccccca cttgttaaat cgtggttaat agagatgtcg ctacccaggc gctgcctatg
    31201 gaatatgata gtttacttgc aatcggagta tgtatagttg ataacatctc catcatggca
    31261 cctctctcag agaaactcta cagatgccag ctaaatccat tatgcccaat aggtttaaaa
    31321 ttcggattgg tttctctcaa aacatcgaat caaatattgt ccaacgtgtc gtgaaagttg
    31381 agcatcaatc tcctcattgc tgccgattct acctcttctg tgccttcaca accacaaaac
    31441 ctggacgttc aatccataat tgccagaatc cgggatctga tttgacaacc tcagcattct
    31501 cgcatggctc gctcttgaca tcgcagaaac cgtagcgttc atgcatctcc gtggagccgg
    31561 agtagctcac ctgaagcgac gcattctcga gatggaccga cggggccccg gacacgggga
    31621 ttgtagaact atagtagatc ccacctgcaa actcaacaaa gtcctggcaa gtcggtccgt
    31681 atttgccggt attcatggcc tcacaacgcg gatcacaagc tcgcacgccc acaaaccgac
    31741 cgcccggacg caccgcggcg gcaatattgc gccacaaagc ctcgagaaca tcggggctgt
    31801 cgatatggtc gaaaatccag tttgccatga ccaggtcgta gggcgggcag agtccaacaa
    31861 ctccttgctc gccaaagagc ggcttggaga cgtccccgtg aaaccagcga agccgaccgc
    31921 tttcctgtgg acccataagc acctccgcat ctctcttgcc tactgccatc atttcgtctg
    31981 agatgtcaac cacatctact ctcgctgcac cggcttcgag cacctggcgc gcacgaaggc
    32041 ccgttccgcc accaaggtca agaacagatg cattcttaca gaatccatcg ccagctgccg
    32101 ctgatataaa gagttgagac tccaggactc caaagggcag tttcaggagg gcattgtacg
    32161 aaggtgcttg ctcgtcatat tctttcttga cttgggcgaa ctctgtagag gatgaagaag
    32221 ccatgtggaa aagacagtag gaggtgggtt agcgcagcac aagcttgtgg catgtctcga
    32281 aaatcaccgc ctggaaatag tgtttaaata taccgggtct catcatttac gccgactggg
    32341 acagtgaaca tcagggctgc tgcactgtca atgatcggaa acgccccgac acccacgaag
    32401 agacacgtac gtttagcgcc actccgcgtt tgggggtggg gcgggtaatt tataactctg
    32461 gagttcgcta tacatattag tttgatgtat tgttaacacc ggtagttaat agatataaac
    32521 tattaataac agtatttatc ataagctgtt gtacgaggtt aagttcatgg aacacgggta
    32581 cttggaaggg cactaagctg cctgcttagt gaaggagggg cgataatcat cccagccacc
    32641 tgaccttctc caagctgtgc cgtcacgtgt ctgatatgag agctgaattt cgagcatcat
    32701 gcagccttca taagtaccta aattatgctt agtttctcta aaaatgagaa gagagctact
    32761 agagtatact tttctgctca gcctagtcac ccttaatagc actctacgac ttggcttcag
    32821 acagcgatac tatgaagcat acttccgtga aagccgcgac atggcatact gggtcacaga
    32881 ttgagaatga tgctgccaat ccactagaac agtccattac tcgcgtcagt gatgctgaca
    32941 ttgcaagtcc cgaagttgtc aatgggaata cgttcactgc atctctggtg gccggtttca
    33001 tgcctcacta tagttaccat cctcttccgg atggctcgat ccgactactt cgactcctac
    33061 ctgaccgaga caaagacgcc ccattacggt gtaacatcgt gagctaccct ctcctcgagt
    33121 caggttccgg cgaccattcc tacgacgccc tgtcgtatgt ttggggcact acatccaagg
    33181 attttgtgat ttttatagaa gatttccaac tagcgattac aaggaatctt gctacagcgc
    33241 ttctgaacct tcgggatccc ttcattgagc gatttatttg ggtagatgct atttgcatcc
    33301 accaggacga tgtgaaggag cgcaatcacc aagtgcagtc catggcaatg atctacgccc
    33361 aagctgctcg tgttctggtt tggctcggag agcaacaaaa cgacagcgag atagctctcc
    33421 aagcgattca ccaagctgct gatgagcaat tcggagatat tggccccacc tttcaggatg
    33481 ccattcgcat gttgttgaag agaccatggt tcaaacgtat ttgggtgagt tgctgagcgg
    33541 tcgaaagttg tacgagagtc taacgttgtg cgttcaggta ctccaagaag tcgctgcagc
    33601 tcagaatgtt ctagtaatgt gtggatcaag caccattgat ggagctgcct tctgctccgg
    33661 cttgaacgct ttgggacgcc atattgaggc cctgtccgat attgtcagtc ttgttcgccc
    33721 agcaagttac ctaattagac atactgtgtt caagcctaaa gtcctctcgc gcgagtcaga
    33781 cacgttctct cttcgcatac gcccgctagg cgaactaatt gacatgtatc acacgcacga
    33841 agcatccgac cgccgtgaca aggtctacgc tttacttgga atggcttccg tccattcaag
    33901 ctcagatcgc ttatctccag actatgagat cgaatgggga gttctttttc gccgccttgt
    33961 acagctactg ctcagtaaaa acgcagacat cactacttgg aacaacaaag atattgctgt
    34021 tataagggct caaggcttcg ttgtcggcaa ggtactggcc gctgtgagtg agaagaatcg
    34081 ggttgacagg cagatcgtgg atgtttctgc gaagttttcg agtggttcct ctgacaagac
    34141 accgaggctc catgcttcct gggtagtgca atctctggca ataccaattc gaaagaacga
    34201 cctcatctgc gtcatcagag gagcatcgag acctatcatc attcgaacat atcaagacta
    34261 ctgtgctgtc atttccgttg ctcttacgcc tttaagtaca ttcactgatc acacagattc
    34321 gtcctatcaa gatttggtgg aagccaaagg actccctaaa cgagacttcc tacttgtttg
    34381 ggactggaac agctcccgta catcacttgg ggaagaagac gaattccata cacttgctaa
    34441 acgccagtta ggaaaacgtg caagaggaca caaggcgacc agacgggaaa atgtccggtt
    34501 gctgtgggag gatgcaggcg ctttcaagga acagccaaaa gaaggtcaag atacggagtc
    34561 tgaacttcga ggacagctta atgtctacgt tgagaagttc cgccaggttt gtctcgtata
    34621 cgaaagctaa cagtgaccat tgctgaccta ggttgcccaa caggtagagg acacacttaa
    34681 taacagcaac gatctgttcc ttacgttccg aaaagagtta gagcatatgg ccaggaagac
    34741 gaaagtgctc gagcaagaga atgaggaact gaggaaaagg tcggagcagc tatcccaagg
    34801 aggtaatacc aaatatcgat actagtgagc cggaagcgat gggaatctgt ctattcatgg
    34861 agaagatgtt caaattacat cgctaaaacc acgggtctga agatagcatg gaagcctaga
    34921 taatgaaact tgtgtcggca ttccgccaag atctaagcag ggcagacgaa gcccggaata
    34981 tgtacgttac tctttgacgg gctgtcagcg actggccttc ggttccagtc tccagtgcta
    35041 ctaggactgc ctctcttgac tttgggcata cttttcggtg tcacctctca cttgaggtca
    35101 tttgtacttg ctgcagccgc cgaccgtagt aagacgaaag ggtcgcgcgg cctaggaatg
    35161 gcgttgaggc aagagtgaga ggccattggc ttgaagggat acgggagaag atgtatggag
    35221 caagttcagt gcgattttac atctctcagt gggtcttcgc cttgtccgct atcgggctag
    35281 acgcagtgtt actcgtactc atatgcgtac tatgtatgag aattgggcgt gccgagtggt
    35341 gaagcacttg tatgtattgt ctgctatatt atcttgtttg tacttatgta tgtatttaac
    35401 gggggtgatt caggcggccg gaattgcgag tcggccctaa actgttgtct tcttgttccc
    35461 tcttcgtact cttatgccac taagggggtt tacatccgga cccactccct gcaaggctgc
    35521 gtctgggatt cctgcgcact ggcgctgttc gcggttcgtc tgtagctgca tcacccgcgg
    35581 ctgttcactt gaacaacaca gaaacatatc aacatggcat ccggccaagc agttgctacg
    35641 tatgtgtcat tgcactccga cacatatcgg tcctgttccc tgtaggtcca atagctaact
    35701 acggaatgat ggcagtgttt acgtgcgcaa tctggaggag cgcgtcaagc cagagccgct
    35761 cagagcagcg ctcgaggccg tcttctccga gtatggcaac atcatcgaca tcgtcgccaa
    35821 gacgaacttg aaggccaagg gccaagcctt tgtcgtcttt gagagccccg agtcggccgt
    35881 caaggcgatt gaggaagttc agggcttcga gctgttcgac aagcccatgc atgtcgccct
    35941 cgcccggacg aggagcgacg ccaccgtgaa gactacaggc aacgatgacg agttcgagca
    36001 tcacaagcga cgaaggctgg cggagaaggg tatgccgctt tggatccacg caccaggacc
    36061 tttgctgact agcatgcaga caagaagaag gctgccgaag cagcggaaga gcagaagaga
    36121 ctcaagcgac ccggtgccgc acaaccgccc gacatggcca accgacctgc caaagctgcc
    36181 cgccctggcg gtctcaaggc caccgggcct gctgccaatg ccgtggtgcc agacgagtac
    36241 ctgcccccga acaagatcct cttcgtccag aacctgcccg acgactacga tgtggaggcc
    36301 ctcactggta tctttgggcg gtacgaaggc ttccgcgagg tgcgcttggt gcctggcaga
    36361 cgcggtattg cattcgtgga gtacgaggcc gaggcgggcg ccattactgc gaaggagaat
    36421 acggcaggca tggctttggc ggatggagcc aagttcatga aggtgaccta ccagagacag
    36481 tagatgcgaa tttgaacaat acgatatccc gcaccctcaa gatacaacca tggcaaggct
    36541 cgtgactggc gttctttcaa ccagctgaca attaattgta aaaaataaga aaaaaagggt
    36601 gatgccgcca gctatgctac gagaaacccc ggctcgctag cacatggtgt gaaccccacc
    36661 aactgcagct gcgaaggcta tgtctgatat ccggggacag gcacatagcg tagcctccaa
    36721 atgggcagac aaggctcgca tgcttcaagt tataacttgg tgattaaatt gtgaagcaag
    36781 gattcagcat gaagttgctg tgtctcacgt ctcagtaggc atgagcacga aagctaggca
    36841 taaccacaaa tcacccaacc gcaatgtaat ggatctcaaa tcgacactac tcaagttcgt
    36901 gaggaaaaat atggatatcc agaacaggtt acatgcttct tcccgcgata tcatttcgag
    36961 tattttgcat agccaaaact ccagttgccc tctactacct aacatctgac tacgtatgta
    37021 cccaagatgg atgacagatg agatgagcct tggcgccagc ccgctaatcc tgagttgtat
    37081 tagcgcagat cgcctctgag caatcatcag ccgatgaagc cggcatcgac ggcttcaaat
    37141 actccatacc tcgtagttag gtccttgaca acttgacaag ggcaactacc aagcccagcg
    37201 gcatacagca aggctcctcg tcggccgctg ttctgttgcg gccaaacatg acgcatcctg
    37261 gcagaacaca gacatcattc aggccccagc cttatcctct agacgacctt gccctgcagg
    37321 cctgtctcag atgccgatcg tcgaagcgga aatgcgatag actactgccg cactgctccc
    37381 gctgcactag gtatacccag caaagtcacg tgtaagcctc agatcataga tggaaaactg
    37441 actctgcgtc actatagact gcgtgcagaa tgtctctact ctaccaagtc tggcacgcca
    37501 gatacaacgg cgaacggtgc tctcgccacc gagcttcagg ctaccgtacc atttgaccaa
    37561 atcacggcct cgcaggtgct ctctcttatt gcagcagatg cgaggcgcga gggtgacttc
    37621 ggctgggcag acgccgtgcg aagttacttc gagcatgtcc attcctggtt tgccgttgtc
    37681 cactgcagcc ttttcgagga gaagctagcc gttctgggcg acaggccagc ttcgcctgca
    37741 acaccaatgt ctatatcttc cgtggtaact tccgagaagc ccttgtccat atttcagact
    37801 ttggacagcc taggctcggt tccagacccc gacataagca aggagtttgc actgctgatc
    37861 ctgacgatgt acatgaccac acgtcctcgc ctaatgaaat ccggggaacg gaccttgttt
    37921 gatgaccttt attggcttgt gaagcgtgcc ctcgcctcgt ctttttccag cgagcccaag
    37981 ttggagctgg ttcagtcggg agctttgctt gccttttacg aatatggcca tggggagccg
    38041 atagatgcct acgggacgtt aagcaagtcg gtgactgcag caagtcgatt agatgtcaaa
    38101 cccactcgcc tcgatgaagg ggcagacccg agcactatgg aagaggaaga gagaagtggc
    38161 ttgtggtggg cactgttcat tctcgaccag taagtgaaac gggctagcca ttccctagcc
    38221 ttcgatccca ttgccgtcaa ccggccgctg atatcatatc cacaaaaggt ttctccatat
    38281 agacgatgta gtcaaaaact tgcctttcat cgtcaagagc ccagagatgg acacattact
    38341 tcccgggccc atcatgtgtc cgccattatt agaccacaag tgcaaaccgc gatcagagct
    38401 tccaggaccg ctgccgatca gtgctctgct tgatacgcag aagatggaat cattccagat
    38461 gtcggccaag gtcgcaactt tactccatcg cgccctccaa cacgaacaca aactcagggc
    38521 tagtccaggc tttctgcctc ctatcgactc cttttcgagc cttgacgcag agatccgcga
    38581 ggcaactatg attttgcttc gtaatgacgt caacaactgg caagttacgc tggactgctt
    38641 ctctatggct atctcgtaag ttactaccta caatgtgtct cacatcgggt tttctcttga
    38701 tctcatccat tccaaccaaa cctccgcttc actcagaact aaccttgccc agagcgcttt
    38761 tcagcatata tcttccttac ctacccatgc tagaagccaa aactgcagca gagatcaagt
    38821 cagaccccag tctcacaact gctatgacag cattggggtt cgcgtctcag ctcgcggtag
    38881 atattagctg caaagtcagc aatagcctcg acgccgacga taaaacagcg gaacttgact
    38941 acctggtggc gcccgccgtt ccaacatgct atcttgctgt gaaaacatgt acaagcttgc
    39001 gccaaatctt tccggatgag tgggagaggt ttgagaaggc cattgtggat cgccttggaa
    39061 gccttcggtt ctttaacaac cgctggggca ttgcaggtaa ataccgttgt cccctttggg
    39121 cacccttaag tttcggatga ctcatttctc tccagacagg gtaatgcgcc agatacaaga
    39181 gcttgatggc ttggatcctt tcgagcttct cagttataac tcgccatcgg cgcctcgttg
    39241 agagtctcca ctgatccagc acgtacggga caagccaggc cttggtgctc atgatacgtg
    39301 ggccactcgt tctttcgttt gtaccatagt gtacgcactg cgaggattta ctaccaggag
    39361 cctttgacga gcgaagctac gatataggct gtcaaggcag gttctttgat ctattgtcaa
    39421 ttgacgtcca gagaacacga cagttctgcg ctaggcatgg cagtaaacac cgatctgaag
    39481 caaggagcca ccaaaaaatg acggcgcacc aatgtattcg tcgcataggt cttcacatgc
    39541 aaggtttaca gcaggtggga gcgacctgta actatacggc gctgatggcc gttgagggaa
    39601 ctcgagggtt tcccatcggc atttggggca gtcttcgtaa ggagactttg aacatgacta
    39661 ctccctatga cagactgccc ctctgcgaag caagtatggg tgccgtatcc gaggcatccc
    39721 tagaagtcac tctagctctt actattgtta caacgacgcg atatatctaa acctggattc
    39781 attggcggag aacagccgca tgcgccctgt catcacgaag ggtccttttc ctggtaatgg
    39841 atgggacaac tacaattctg tccttttgca ttcgagttct gtcgtatgag catgtcgagt
    39901 ctgggaaggt tggctgctgt ggcttcccct tcgacgagcc acgccatcaa gacattatac
    39961 tgagacggga tagcattggt ggacatgagg gagactggtt tgactgaatc ttacttggat
    40021 catagactcc aaaccaccct catgagtctg cttgtactat tctcttgcct cgataatata
    40081 acaaggagta aaggatttat gattggcgtt ataaggcctc ggaatcaaaa tagcagtaac
    40141 gagccgacat tcgttgagac gatcatgact agtagcaccg tgtatcctag ctgctcagga
    40201 ggtggttgca aggcatgcct cctatgtaga cttcaccggg taggattgga tctagccagc
    40261 gcgttgaaac gtccccagac aaggatttag caatcctacg gaattgcatt cgacggaata
    40321 cgtaggagca atctaatccg atacccggat atggagaaca tcacgtgacc tatcaagtcc
    40381 ggatctcgct acccaatgcg gcgggcgtcc tgtggctctg catcaaagtg cggaaccccc
    40441 aagctgcagg ccgcaggggt ccgcggtcag tggacacttc acgtgcaact ttataagcgc
    40501 tgggtcagtc agccttaaaa ttgggatcgc tcgcgcctat aggaagtatc gattctatgg
    40561 cacctgtgcc tttcccataa ctgacggaag cgtctgttga gaatgagtcc ggtgtgatag
    40621 gggcgggcaa tagatagttc ggcgacctaa tttagcaccc tcgggatcta gcgctgtcat
    40681 gccggccgcg actatctcct acttgtcgca ggatcaaggt gccacgctac acgcctaatc
    40741 cctggccctt atgatcctcc agagccgggc tgggcttggc tgggtactta cacacggacg
    40801 aggaagaaaa aaatccatct cccctgccgg tcgagagggg ctgtctcgtg gctcggccgc
    40861 caggcctgca tacatagcac gtcgggcccc tcagcgacga cctagctgac gacggaccag
    40921 acgaatgggt cgactgcaag gttaagcgac ctatagcagc cgacgccgtt tttccgtcta
    40981 ttgcccaggg ctacggaggt agcgtctgcg cctggggatc acctaggatc accaggctaa
    41041 ggggtgcaag ctgggacgcg acggcctcgg aaacgggctt gagtggctgg ctcgatctag
    41101 ggacggggac gcttgaactc taatatccac cgagatacac gactagtgcc gagctcagct
    41161 agtcgccgac gctgtcccag tgccggggta tcgcaacatt attcaaccat ctggagttca
    41221 gagctgagtc gctcctccac cgagccaacc tcaacacaca cgatctctct tccccgcgca
    41281 caacacaaaa aaatcccacc ctcccgcagc aggctgctcc catcgccaga tacgcaccca
    41341 gtccgccatc ttgaccatgg gcaacgacgg agacgtggat gtcgtcctcg tgacgcagct
    41401 gccgcccgac tcgtggtttg aggggttcgc agtccgcccc aataaccacc tggtggccgc
    41461 ccgcctggac gcccccagca tctacgacct ggatgcggag aatccagatg ccgagccaca
    41521 gcctctgtgt gagctccccg gtgccgcctc cgctatcaat ctggtcgcgg ttcccgggcg
    41581 ccaggatgag tacagcatca tcacttccga catctgcgac ctggcggcgt gcaggtggca
    41641 ggactttgcc gtgtggcatc tcaagataaa tcccgatggc aaggcggagg ccacgaagaa
    41701 gggtgagatc aaggacattg ctctgcccct gggtctctgt gcggtgaacg agcagtacat
    41761 cctcgtcgcc gattcggtga agctgtgcat tcaagttttg gacgtgacga caggccaaag
    41821 cgaagtcttg ctagcggatg aggagtccat gaaacctaaa ggagaggacg cattctttgg
    41881 gataaatcgt atctgcctgg ccggtggcta tctttggtat tcgaactacg gcgccggttc
    41941 aatccaccga gtgccatatg agctggatgg gagcaaccct cgggtaccgc tcaaggttac
    42001 cgggccggtg gagctggtcg ccgacgactt gaaacattgc gatggattcc aggtcacgcc
    42061 aggcggcagc gccgcttaca cgttgaacag cgttgatggc aacttgatga agaccgacgt
    42121 caagtcgctc caaggcgcaa aagcgcaatc cgtaaacgta caagagaggc tggttagccc
    42181 cacgtgtctc gagctaggaa cgccaggaaa gggaaagcag aagatttttg tcatgtgctg
    42241 cggcgagatc gacgttggct ggctggatgc aagcgacaag ctatcatgga cagagtggtc
    42301 gaaaattcag gtttcgagca ccgtggaggt gaccgtcacg acagagtaga tctcacagat
    42361 tcaggttcga caggagtttt tcaccattag cgcgagtcgg attttcgggc gttattacac
    42421 gccacatgtt gatgcaaggc tttcagttga ctggattacg acgctggaaa acaacatacc
    42481 caaactggcg ttttgttcat tatcggcaaa ccatactttt gaattaggag ttcccaggtc
    42541 atgccgttta ctatctacta ccccctccat actctcaaaa tagacaaacc atgcagactc
    42601 gacgaattcc attggagaca agtgagagtt gtgcaggcaa ggttcagttc tgtgctatgg
    42661 cgttttgagt gaggaggccg tgggatggtt cgcttaaaca aggcccagag caactataac
    42721 ctcaacgcgt gacgaaaacg gaacatgccc gagcgcacag gcagttgcac attgaccata
    42781 gccaatcatc ccggtaccga ttcatgtgcc gagccgtggc tcctcagctg tgttatctca
    42841 taggctgcgc ctcctcggaa cgttcttcct agttcggtgc ggctgcagcc gatccctagc
    42901 aagccacgca gcttggaccc ttgttatgac atgtctgaga ttctatagaa tgaacgagtc
    42961 gaacgagtca aggaaaaggg cttggggaaa cctggggtta ggtttcggat gaagcccccg
    43021 ggatactcga gtcatttcgc gggacgcttc cggcaactct attagctcca cactcacgat
    43081 caagaacacg aacttgggag gctgcattag aaaaagcaat tctatttctt cccatccaac
    43141 caggaaccat attgaaggac ctcggccacc cgaaaacata acactgactc gatatgtgtt
    43201 gccgtgttca tgtcggggct tacagtagga cactagactt aattttgctt gatcgacgtc
    43261 agaattacct tgcagccacg ctgcctttgg tgcttcgtca atactctccc aaaattcact
    43321 ttgttcaacc tatttacagg tctagtcctg ttcattggtg ggtatacagc cattgtaatc
    43381 cggcatgtca tgcctgaagt tgaaacacct accaatgacc cgcgcagttc tgatactggc
    43441 ggcctccatg gatagtcgac gaaattcact gcaagtcaga aaatgctccg gtgaaatgac
    43501 tgttatacca gaggtatatt gattctggac aattggtcgc aagtcactta ttcaggggat
    43561 gtgtagatac tgcattatca gaatctagta tgaaagacta ccaagaatct ctagggtcca
    43621 gtaacaaatc aatctctatt ttctgtatta ccactacttt caatgtgaag acaatagaac
    43681 actcgcatgc gaggaactcc tgtgctactt acgactttga cgggagaggc gaagctactc
    43741 tgtaccattt ccgaataatc agcttctcat tggccattcg gcactggtgt acacaagtac
    43801 gcctttgctt ggcaataaga gacttctttc aatgcagcca agggtaatgc cgccctaggg
    43861 gatacatgat gcctgtaagt ccacgcaaat aggactgaca ggcgcattct tttgtgtccc
    43921 gagaaccttt cattgatgca tgtatatttg tatgtgtgcg cgtgagtgtt gacttgactg
    43981 tgactcaaat tacaccagta ggcagcacaa tggaaagtaa cagtggtcgt aaatgattca
    44041 tggttaaaac tacgaatgat atgaggctaa gtctcagata gaagaagtct atcgaacgac
    44101 taattgaaag ttatgagggt gatggaccga atttcgacta tagtaagaac atagagccac
    44161 tcaatccaag acttgaacac ggactcatct gcaccggttc agatgttgta agaaatctcg
    44221 aacactgcca gatggttgga tgcggggtta gtatgtgtct atacaacacc ggcaacgact
    44281 ggcgagagtg atggcctgta agcggcgcgg ctttgcgcct ccaaattcta tgcatgtcat
    44341 atgcaatgaa ctgcattgtt ctgctggacc tcctcaatct cgttggccac acacatagtc
    44401 tgggtcacat tggcagtggc actgccatat tcggcgagta cgaggcattg tccctcagcg
    44461 tagcctgctg atatcttccc aaaatgcttt attgcgtgcc acactcgcag gacatgtatt
    44521 tcgggtttgg gtttaccttg aggccgagct tcgccttgct tgcactagtg ctcctggaaa
    44581 gtgataatct ctctttggca agcactcatt ctcctgggcg tgttctctag gacaggcata
    44641 tcacaaatcg caaagcacat gggcactatg ggcaccagcc agcgccaggc ctacgatata
    44701 tctaatgtcc ccatccctaa gacatgttat tcagactgta gtgagttttc ttttctctgc
    44761 aacctagcct tgcgttcttc taaacatcat gcacacagaa agtgccgacg acgaaacaca
    44821 actctccggg tcgattatga atcccgatgt gtgtatagtt ggtgaaccga agtcgaagtt
    44881 cctcatatct tatacgctct gtcgcaaatg catcggcaaa tccgcaacga acgcggtact
    44941 gatatactca gaattcctcc agccgttgtt tgagacggcc aatgattatt gtggcgggtg
    45001 cctgaataaa accgcctttt tgccaaccgc tgttcctgtg gcaggaggtg tgagcacagt
    45061 cttggtgaca gaacttgtcg aagatggcga cagagagacg gtgtatagca ctgtgttaca
    45121 gaaaacggtg tatgggacga aattggtaga caacgttacc cccggcgttg gctcttccac
    45181 tgctacaact tctacactat cgtccaatgt tacgagccag caaaccatag ctaggaagac
    45241 cacaactagt acgaccgcaa cagcatctgg caacggttgg tcttctgcgt ctctattagt
    45301 ttgacaatat taatcaccac ctagcgccac caaccaatgg gatagctctg tcgaaccaag
    45361 gtgcagtgtc ccaacgggat gtaatcctct ggcctcagac agtgggcgtc gtgctgggct
    45421 cggtagcagc gctggctatt ctcgcgattg ctagctctta ttttcgatac aggcggcggc
    45481 gacggcagcg ctctgaggca gtgacgcccg aaaccgaaga gcccgagctg ggcgacaagg
    45541 cgcagctgca ctcggaatac gtcccgtatc tgcagccgta cgaattgcac gagacggcac
    45601 ggccgtggga agctggcggc agcgagaaat tcgaactcct ggcggtctta ccggtagagc
    45661 tttatggcga aacgagcatg aaaccagaag ttgcggcatc accggtgagc acggaaatgg
    45721 caggtgaata caggagagga caatagcacg tgagaccccc gagccgacac caaacgttgg
    45781 cttggccaaa cacattttat gcagcatgag tattatgtgg gtgcccgccg tggaatgcaa
    45841 atataggtca taatgcaatg ctttaccaaa agtcatatat actctgtact acaagcgcca
    45901 tgcagatgga tagacgagcc acgctgctga tcatccgctc aacagcacta acgaatcacc
    45961 gaaatcctag gtataaaaac acaatgcagg tcccatcttg acggcaaact gaagcaacca
    46021 ggagaacatc cttcccatgg ttagaaaatg acgtcttcgt cttcgccagt tgctagtatg
    46081 tcagaaggtc cgttgtcgcc ttctggggcc acattctcct ggccgtcctt cgcctgggct
    46141 tccttcttgg ccttcatctc ggcatcagca gccgctgtat ccctctgctt cttgccagcc
    46201 accttcttca gtcggtagaa ctcttctctg tccagctcat cgagctctga gttgatgtct
    46261 agcacggtgt cagcaacacg gtcatagaag ggggtcccac gatagcttac acttgatggt
    46321 gttctctgtg cgaggaatga tgacatgttc actagctgcg cgttagtacg gggatgtcct
    46381 ttcaggtccg ggtgggcgcg gtcttacatg gcgtttacta gagatgagtt agcatgttgt
    46441 tgagagaaaa aagaacgctg ggcagtctta cctcttcggt tcacaacctt gatgacctcg
    46501 tccaagatga caaaggcggt ttgcaaactt gccagctcga caagagcctc gacagccctg
    46561 gcgtatgttt ctctgcatct ttggacctgc tggccaccct tgccgagacc ggtcaggccg
    46621 aaatcgttgt tcccctctgt ctgatagctc tcgaaggcgg gcaggaggac accggacacg
    46681 ttctcctgct tggtccggag cctgaagcgt gcttggcgcg cagattcttg tacttggtat
    46741 ccgatatcac ctccaacagc gtatgtgacc tctgccaggg agaatgcggc aatctgcatg
    46801 acgcggccca tctttcgctt cgcctcgtcg atccggcgcg tgatatctat cgtcttgtca
    46861 gcgggtgcgg gactgggact gggactggga ctgggggcgg gtgcgtgggt gagcgattac
    46921 ctcggaagcg cctagagtcg agctgttagc ttcaataata cctcttggaa gggccagggc
    46981 agcggcgacg tacttggtga gagcctcgct ctttcgcttc aacaagctgt gtccggtctc
    47041 ggctcccttg agcttcgcct tcatgatacc gagcgactgg cgcgtcggga agacggcctc
    47101 gcgatcctgc gctgtcttag cttccaagca acatgggatg ggggcgcggc attggagtga
    47161 cgtactcctg ctccagacat ggtcgcaagc tttcagaccg accacggccg actcgaatcg
    47221 aagatataag caaggcgatc ggtatgtgga cccaggagaa cgggggggta tcgatcgtat
    47281 gtgaggcgtc gaggagggga gggcgtcggc aacgttcgag ggttggatga ggttctgttg
    47341 tcgtcgaggt atgatgaccc aattgctgcg cagcaggtac cgcaccctgg ccagcgcagc
    47401 ccagcttcag ccagcagtga gctgcaaccc cccactaata tccaggaccc aggcgggcgg
    47461 gctactggct ggctggctgg ctggctgact ggctggctgg ctgggctact gtaggcgcaa
    47521 tctccgataa cttcatagcc ccggacccct gccggcctgc ccgttaaacg cctacctggg
    47581 gaccttgggt ggccttaggt aagtaaagtg tacactaaac ttggggggga cttggggacc
    47641 ttgggcagtg caaccttatt cactgtgggg cggcgcgtgg caggcgcaaa tgcgctgcag
    47701 acattggacg cccgccagct gaggagtttc tcggcagacg gccagcaaat aaaaatagtt
    47761 ggcgccagcc atcaaccacc actaccacac caccaccacc accagccaac cagccagaca
    47821 agacagcctc gaccaccgcc cgcgacacac ggcgggagca gggtatagtt tcgactatac
    47881 acaccatcgg cgtccacctc ctcctccggg ggcctcgatt gtcctcttgc tggtgctgtc
    47941 ggtcaacctc cccttcaagc atgcgctgac agatctggcc ctcgaccttg ctgtctgttg
    48001 cgccgagact ggcccttcac ctcttcgcca tggcgcccaa cggcatgcag aacggcgccc
    48061 gccccgccag acaaccagat ctacacctcg tggtaggttt cccagaagac aatggcccga
    48121 ctatagctga cacaaacccc gccacagtcc gatgaagatg ccgtctacga acaggatatc
    48181 ctgcgggacc cggggagcac caagccctgg cttgcttacg tcgaattcaa gctccaacat
    48241 ggcaccgtcc acgagcaggc ctttgtcatg gagcgcgcgt gcttgcagct gccgcgctcg
    48301 tacaagcttt ggaagatggt aggtagactt cctgctccca tctcacttgc gccccactcc
    48361 ttgggctggg tggttcacct cccgcaccag cgctgacaaa catgctacga cagtatctgc
    48421 agttccgaac gaagcatgtt gccaagctga atgctgccat attcgccgcc gagtaccgca
    48481 aggtgaacgc cctcttcgag agggccctca tcctgctgaa caagatgccg cgcatatggg
    48541 agctgtacct caagtttctg ctgaagcagc ccttggtcac cttgacccgc cgtaccttcg
    48601 accgcgccct gcgagccctg cctatcaccc agcataaccg gatatgggct ctcttccgac
    48661 ccttcgccaa ctcggccgct ggggaaacgg ctgtcaagat ttggagacgc tacatgcagg
    48721 tccaccccga ggatgccgag gacttcatcg aactgctcgt ccaagtcggc ctgtacaccg
    48781 aggccgccaa gaagtacatc gatatcctga acaacccgcg ctacaatagc aagcagggca
    48841 aggggcacta tgagctgtgg agcgagatgg tggatctgat ggtcgagcat gccaacgaga
    48901 tcgagaccgg ccacgaaacc ggcattgacg tcgaggcgat catccgcagc ggcatcgaac
    48961 ggttcccaga ccaaaggggg aagctggtct gcggcctggc aacgtactgg gtcaggaggg
    49021 ggagctttga gcgcgcaagg gatgtctttg aagaaggcat aacgaccgtc atgactgtcc
    49081 gcgactttac gctcatcttc gacacgtaca ccgaatttga ggagtccatc atcggagcgc
    49141 tgatggagat ggcctccaac cggacagccc agggcgagga ggacgaggat gccgactttg
    49201 acctggatat ccgcatgatg cgcttcgagc agctgatgga ccgccgcccc ttcttgctga
    49261 acgatgtgct gttacggcaa aaccccaaca acgtcgccga gtgggagaag cgggttgggc
    49321 tatgggggga gaacaagcaa gaggtggtac agacatatac gaatgcgatt gcggccatcc
    49381 aacccaaaaa ggccgtcgga ccgttccacc aattatgggc aaattatgcc aaattctacg
    49441 aaaagggcgg ggacctccgg aatgcgagag tcatcatgga gaaggccgtc aaagttccct
    49501 tcaagtcggt ggctgagctt gccgacatgt ggatcgaatg ggccgagatg gagttgcgca
    49561 atgagaactt tgatgaggcc gtcaagatca tggccaaggc ggtgcaggcg ccaaaaaggt
    49621 caaccgtgga ctactttgac gagacgctct cgcctcagca gagggtacac aagagctgga
    49681 agctgtggag tttctacgtc gacctcgtag agagcgtgtc aacgctcgag gagacgaaga
    49741 aggtgtatga gcgcatattc gagctgcgca ttgccactcc ccagacggtc gtcaactatg
    49801 ccaacctgat ggaggagcac aagtactacg aggagtcgtt caagatctac gagcgaggac
    49861 tcgacctctt tagctacccc gtggccttcg agctgtggaa cctctacctg accaaggccg
    49921 tcgaccgcaa gatcggcatc gagcgtctgc gcgacctgtt cgagcagtct atcgaggact
    49981 gcccgcccaa gttcgccaag accctctacc tcatgtatgg caacctcgag gaggaacgcg
    50041 gcctggctag gcatgccatg cgcatctacg accgggccac gcaggccgtg tcggacgagg
    50101 accgtgccga tatgttcaac ttctacatca ccaagtcggc ctccaacttt ggcctgccgt
    50161 cgacgcgcgg catctacgag cgcgccatct cggtgctgcc cgacgaggag gcccgcgaca
    50221 tgtgcctcaa gttcgcggac atggagaagc ggctgggcga gatcgaccgc gcccgcgcca
    50281 tctacggcca cgcctcgcag ttctgcgacc cccgcaccaa cccggccttc tggaccaagt
    50341 gggagcagtt cgaggtccag cacggcaacg aggacacgta ccgcgagatg ctccgcatca
    50401 agcgctccgt ccaggcccag tacaacacgg atgtcaactt catcgcctcc caggccatcg
    50461 cccgcagcca ggccgccaaa caggccaacg gcgccggggc caccgagacg gaggaccccg
    50521 aggtcgccga cgccatggag cagctcgagc gccaggcccg cgcccccgtc ggcttcgtcg
    50581 ccagcagcac gggcatctcg ggcacgctgg cccccgagga gcagcccgcc gccccggcaa
    50641 acccggacgc cattgacatt gacggcatgg acgacgactg agaaaccgtc cacaatttgg
    50701 tacgatagca agggtgggag gcgccagaga gcagaggagc gacagattgc aaccatagat
    50761 tataacatgg tacggaggca tggaggcacg gtggtaacgg ttggtggctt tttgcatttg
    50821 aatatcaccc ggaggggttt gttctgctgc cttgggatga tgttactccc agacatgttg
    50881 actttttttt ctacgcattc atatctgagg cgcaccataa cggcgacgca tggggatagg
    50941 tcttgaaccg gtagcgtcaa ttacgatagt gtgtggttac agtcacaaag ataccgttca
    51001 atcgcgaaat ctgcgaatgt gttgtacaat tgttcttatt gaaaagtgtt tgtttactgt
    51061 gctcatgctg gaaaccatct caccaacgac gatcatgtct ctctccgagg tatgggccag
    51121 gacgctcgcc gccagctatc catctcaaaa cgtcccacgg aaaacgccaa cgcgttcgaa
    51181 tcataataag cagaatcaaa atgaaaactc ccccttcgcc agcttcggat atctcctaca
    51241 ggctgtctct cttacaggcc actgaagtcg tatggaaaac cccgaaggat gttactctgc
    51301 cttgcctttc ttgcttctcc atgctcactg gctcttgttg gaagcgctgc tggtcttgcg
    51361 gtggtggccc gtcaccttct cgccggcctc cttggccttc tccttcacct tgccaaagag
    51421 cttggtatgc gtctcgtgga aggtgttgtc gcggtccttg ttcttctcca cgtggccgtc
    51481 acgcgagccg ggcgtcgagt agatggagcc cttgcgctgc tggaagcgcg agggggggac
    51541 cttggaggcg tctgtttggc caaaatgcgt tagccagggc tctttgtctt gtctcatttc
    51601 tcccgcatcg gccgaaaagt aggtggtagg tgtaggacag agcatggctt gatgtgggtg
    51661 gtatgaatgc tggctggcac agccatgaga gggagaaagg aagtatacat accccactca
    51721 tctgtgacgg tataatcctt ggaaccactg cgctgtctgg tttccccggt acctgagaag
    51781 ggattctcca ggttctggcc tacggcagga gcaaagctgt cattgaactg tggtgctcca
    51841 gcgtgtccag tgccgcccgt gttaatagct gaggtatgct cggtggtcga tggaccctcc
    51901 tgagggcgga attgctctgg catttggttc tgtcagcaat agaacagggc atggcaacaa
    51961 gtcttgagat tatcaccggg agacatgaca tgcaggggaa tgaaagatgg gcgacaaacc
    52021 gctagttgtt tctgccatgc tgactgagga ttttcttgtt cgagttaagt ggcttctatg
    52081 agtgatctcg atgtgatgtt gaaggaagtt tgttgtatgc caaagtgcct ggatactggt
    52141 gttgatgggt ggaagatgtg atgtcggtat gaagaaggac aaaggggttc gagggttcga
    52201 ggcgaaaggt aggcgttgaa agaagatggc cgtttcccgt tgttataaga cggggagcta
    52261 ctgcggggcg tgggtgaatg ctatattgtg ctcttgctgc tccgctccag tcaactcgac
    52321 tcgtcaacca cgccggaagc gtcacagggt cggatacatg tacatggagc agtccccagt
    52381 ccccaagccc caggccccag gcaaggaaag gccgggctgc ccatggggcc aaagaccaat
    52441 cgctcattct cgcaagctcg cagaacaggg aaaggatcac cgcgtatctt gcctgtcact
    52501 cgaacctaga tctcgcagtc gcctcatatc aatgcaactc cgggacgcca tgctccaatc
    52561 atgtggctcg ctgcaagcct ctttcgaacg gggacaaccc tgagaagacc gacgggccca
    52621 ggctgcaatt gcctcctcca ccggctgact ctgctgctct cacccaagca atctccagga
    52681 cgcggcacaa cgttctcgct tcggctggga tagcagctgt agttgcttgc tgggggtggc
    52741 ctggggacgg aaccgggcca ttggctaatt cgtcacatgt gccccctggc cttggctctt
    52801 ctgacccaga tgcccagaag cggcagagaa agacaagagc agattgactt tggcctaggc
    52861 cgcattctgc ctcccgagcc tgacttacat gggcgacaag acgatgccaa tatcttcaca
    52921 gccctgcacc ttcccgggaa ctgctaagtc gctacggtca agcgcccgaa cagcccgaac
    52981 agcccgaact actgtgtgca aaaggggtcc ctgactcttc ctgcggtgca tcatgggaat
    53041 aggacgccaa gaagcttatc gtcgagagga gaaacgtggc agtgcagctc atcagcgaga
    53101 agagctaacc ttgcgtctcg cgtgcttctc gttcataatt ctcgctcgcc tcgcttggct
    53161 tggcgggcgg cctctgcatt atgatgccag tctagggcac agcacatact catactcgcg
    53221 tgcacgcgac gaacgcctat caacaaagta ccagtaggta tgtaggaggg tagctctcag
    53281 ggcagcctcc tgacgtcacg gcaggcttga tgaagtatga cgcttgtccc cggagctttt
    53341 ggggggcacg tcgatccccc gcattcgatt tgagagcact ttgtttcgcc ctaggggcct
    53401 acgtcttcct gtgcgtacca cagtacgtgt agctcacggc gcgtgggaac gccactgtcc
    53461 atcgttttgg cgatgggcgg ttttggcagt ctttcctggc tgcattacgt gatgctagac
    53521 gacatgaaga gcagcgactt ggcaaagctc gcgatcggca gagcaattgc ggtagcaagg
    53581 tagcactcac tccctctgtg tgtgtggatg cgttccctag agctgttgct gcaataccaa
    53641 cgaaagctag gcaaagctct tgcattggtc ttgcgccggt gaagcgttgt cattcgttct
    53701 cccgtgttgc cgttgcattc ctgcagatgt tagcgacgca cgtcgtgaac tcggtggata
    53761 ccttcggttg atgccctcgc agaccccgcg gcaggttgcc cactatgagg tagtgggtcc
    53821 ggggtagctt cagttggagt gtgggagggg ctgaggccgc ccggtggtct gtggacccca
    53881 tgagctctag gcccaggggt ctttccggcc aacgtcacgt cttgctgctt cagagattat
    53941 cgtggcatat ttggttgcag actgccccat ctcgagattt gcttacatgg atgcatggca
    54001 ttcgcggctc tgcaaaattc ccacgcatca gtcaggccat cacaaccatt tgtgggccgg
    54061 ctgggacacg gtgcccaggt gataacacga gccaagcacc tacttggtcg tggtccacat
    54121 cacatgcttt gtgcaagttt cctgcaacac agactgcaac cttgggccac ttgcaagtgg
    54181 acgagaacgg cccccgctgt aatctgctca agctatcgaa agaattccgg ttccagcgtt
    54241 tgattaagtt caataagaga gtctgatcgt caggcctcca atgtacgttc tttcgaacag
    54301 accatcaggt cgagcgcggc agcatcggga ctaccagctc caagttcagt caccaagaga
    54361 ggagaggttt gttagaagtt aagctcaaat taatggaatg aaagtgtatg tctactaccc
    54421 aaagagccag acccgtcaag catctcccga taggagccag tttgtacatg tatgtgcaga
    54481 gctagataca aagcaagatg actaggaaat atgtatatca gtatgagcat cagtatcggt
    54541 atcatcctcg cagcagcctc cgatcatcgg caaccccttc aacctaatgc gcccctcttt
    54601 ggcgtactga ttgagaaggc ctcggagagc cccgttctca tttagatctc gccgtcctcg
    54661 cggagctcct cgatctcctc gggcgagagg cccttgaggc tgatggcgcg cttcaccatg
    54721 gcgcgggcct cgtcgtcgct gcgcttgacg gcgcgggcca gagcgcggcg agcctgggcg
    54781 gctgtggtgg tgttggccac tgcggtgcgt gttagtgctc tgtatcacga tagtctgtct
    54841 cgctgaggtc ttgacttact ctgcacgggg acgacaccgc cgaagggacc ggcgcgagcg
    54901 gcattcatgc acttgaccag gcagacattc tcctggccgg caacggtgcc agtgcagcta
    54961 gcatcggcgg gcatggcggc cttgaggggg aagtcggtct cggcaccgtc cctgttgcgg
    55021 gagttctgtc cagggggcga ctgggtgacc tggatgtcgg tccaggttgc gccagttgcg
    55081 tcggcgttca tgctgcaggt gtaagggccg ccaccgtcgg cgttgacctg gtggagagtc
    55141 atgctgatct cgccgccctg ggagacctgg ggaagttggt cgccggtctc ggccatgatg
    55201 gccttggtgc cggtctccac gttgttgttg ccgccaccga gggtctcgcc gaaggtgtca
    55261 gcctggtcac ccttgaatcg agtcgagtct tgctggaacg ggttcctcct ggttccgtca
    55321 cggggggtgc tggtgtcaac accgatagcc acttaagtaa aaagactgtt agcactgctt
    55381 gactgtcagc cgccaggttg gtggagctta cttccggagc caccggcatc accgacagcg
    55441 ttgatgatgg caccgtggcc agcaacaagc tgagcagtag tcatgagccc gagggcgaca
    55501 atggacttga aggaagacat tttgaatagt tgagaataag gtattagatg gagaaatacc
    55561 tgaccggcag gagaagatta tcaagaagcg aaaaaggaag tgaggaggtt gaagaggttg
    55621 aggaggctga ggaggctgat tgatctgaag ctgatgatgc tgatgatgat gaaagaaaag
    55681 ctctctgctg gtggacgaag cccaccctct tatagaaaac tctgtcccgt gaggtaacca
    55741 aggagacggg ctgtgatcca gaagccatca tcataattct ggtatagctt ctaggggttc
    55801 tctgggtgat acggtcgata ctgccaagcc aaacaagtta gcgccggcaa ggagccggaa
    55861 gcaatacttc atagctggat ggcgagaaat ggaatgcaga cccacggtcc tcatgagttt
    55921 cgcagatggg acgaagtcat agaatctcgt tgttggtcat tgatcgaacc atgcggaata
    55981 ggttagcgtg ttgggctttg gatcatagct atctggttgt atgggacgag gctgaggtcg
    56041 acctgccatc tcctggggca agggtgacag aggaatggca ccttggctgt tgaaccaatc
    56101 gcatcaacgg aatggaatta agcttatgga tcaccagtga atcaacaagc cgccatgcgg
    56161 ctccgaactg ccaaggcgtt aggacgatcc gaagcttggc ttccaagcgt agccggtgct
    56221 gcctcacgtt ctaaggccca tagaagtgga gaaggtaggg gaagatggag gttgcaggtg
    56281 aagggtgcac gatgtttgca cagatacccc tgccttcgtt tagccaggca aggaacagac
    56341 caggggctca ggagaaacag agactcgcga ttggcgtagc acgctagcct ggagttgccc
    56401 gctctccatg agagccaaaa agcagccggc ggtgggtttg gggctgtgcg atctgtggtc
    56461 aatgctacaa tgctatagag ttgtagaaag ctgggtgagc caatgggctt cgtgcgagaa
    56521 cggcaaacaa cgaaacgcga gggtcaacgt gggggacggg aattggggat atataacagc
    56581 caagcctttc ttggcagttt caattcgtga tctgctgcgt gggtagctct ctcgtgtagc
    56641 ttgcgcccgg gctttcggca cgggcacagg ctcccacctg acaactccac tactattgac
    56701 attgacattc tgggcggcga tcatgaagaa catgtccatg atgttttgag caccagtttg
    56761 atcgccatac cgattggtct gtcaacccct cggcaattgc tcgcgagatc gcttcgacat
    56821 gaaggcagcg gaagtagatc gtttccgtgg tgctgcttac cttggccaag gtcttggcta
    56881 ggaccgaatt gacgatggcc tgttaccata cgaagacgat aactgaacaa tgctgtcatg
    56941 gcgcgtcgga ctcttcgcgg caaagctgcg ggaaggggga gcagagacac attagggcag
    57001 cggcttgcgg cacaattcca cggcgaagtc tgggtgctct tgctgggttg gaattcgtca
    57061 gagactgccc tcatatcgcc tgctttctgt gaggcaaacc cgacgctttg aaacaaacga
    57121 ggagaatatt ggacttggaa gctaacatgg gtggcagccg attcgcgacg atgagctcag
    57181 ctcttgaatc aatatatgat ccagtccctc gacgtgctta acccgagcgc acagatttct
    57241 catggaagtc gtataatttt aacagcgatc ggagagcact tagagatctg cgttgagcca
    57301 aacttgacgt cttgtggcca agcctacaga tcccaagaag tgttgatcat gtttccctgc
    57361 cagtagccgc aattatgctt ataacgatgc ttccaacgca cgggcccgta aggccactgt
    57421 ggagacccgc agcctaatga attcacataa caggaactct gggtgaagcc tcacacaaat
    57481 tcgcgaattc atccacctag gcccccgcca atcaagccct tttgtccaaa gaagtctagt
    57541 aaacgcagaa agttcacctg gggacttagt agaggtcgaa ttcgctatta gaccactact
    57601 tgccaggttt tctaagatct ttgtcggcag gagggctatg ttcggggctg gccagatgat
    57661 ttgactcact cggacactcg atgagtcttt gcagactgct actgtttcgc ccccaaccta
    57721 gtcaccacat tttgtcagga gtctttggcg caagacacct aaagagtcct gctcgtcctc
    57781 tgtcggactt tctcatgccc aagcgaaagc ccgatatcct agacgaagac tgtccctgcc
    57841 agcggccgcg ccagatcaga agaatggcct cgacgccggt gacgacgact attcagctga
    57901 cggcgaaaga ggcccagcta aagggcttgc ttttggatgt cgccgagtac atcaaccaaa
    57961 cgcgtgtggc agatgagcct gtggtgttgc gttgggctgg agggtgggtg cgggacaagc
    58021 tccttggtat cccgtcagaa gatattgata cagccatcaa tgtgatgacg ggagaagcct
    58081 tcagctcaaa aatcgtcgaa ctatgcgaga agcctgaagt tgccgacaag cacggggtta
    58141 gtgccaccga catcgggaat cttcacaaga tcgcagccaa ccccgagaag tcgaagcact
    58201 tggagaccac cacaatcaga ctcctgggtt ttgatgtgga cttcgtcaac cttcgcaagg
    58261 agacctacac tgatgacagt cgcaatcctc aggtggagtt cggcacggcg gaagaagatg
    58321 ctttacgccg ggatgcaact gtgaatgccc tgttctacaa cctgaacacc gccagggtgg
    58381 aagactttac aagcggcctg gaagacatgc ggtccaagct tattcggacg ccattggaac
    58441 ccttccagac gtttatggat gatcctctac gggtgctgag acttattcgc tttgcgagtc
    58501 gactacagtt cagcatcgat cctgaggcgg aacgagtcat ggcggatcgc cgtgttctcg
    58561 acgcgttgcg aatcaagatc agccgcgagc gcgtcggtgt tgaggttgag aagatgctta
    58621 aaggtgagtt tgttcagata cggtcttgtc tcatttatcc tctggctttg gctaactcta
    58681 gtaggaaacc accctaaagt ggccttggag aggatagata gattgggtct gtaccacact
    58741 gtcttcacag accctgaacg acctgacatg cctcagccgg aaatttcaaa gctactcgtt
    58801 tcttacgaat gcctagaatt cctgcgccag acgaagacgc cgggttctgt gcatgacgtc
    58861 ctcgtccggt ctgatgaggc atcctacttc tcttgggtgc tggctgcctt gaccccatgg
    58921 gcagatgtcc cagacctctc tcccacgggc aagggaaagc ctcttccacc ttcggctacg
    58981 ttggcagccc gcgagggtat caaggctcca aacaagctgt gcgatgtcat cactgcctct
    59041 cacaagcaca gggaggagat tctctctctg aagactgcag tttgcgagaa agccacgtac
    59101 attaacgagc gcgatcgctt cggcatggcc atccgccaat gggatgccag aggaggacat
    59161 tggaggttac aagtgctttc ggccttgctt gtggatgcac ataaagttct aggtgtcaag
    59221 catgatcatg cggcagacac ctcattcata gccggctggc aactattcct ggatcacctg
    59281 caagaactgg atgtgatgga ggcaccaacg ttgaagcgaa tcatcgatgg gacccagcta
    59341 gccaaagcct taggggtcaa accaggcaga tggatggccc aggccttgga cgtctgtgtc
    59401 gcgtggcagc tacgaaatcc ggatgcaact gacccggctg gtgcggtcga ggaggtgcgg
    59461 agcaagaaag aggagctgaa tattcccatg tgagaaactg ggggcctcta ggccggataa
    59521 gaaaatgcat tggatgcgga aaaagtatga tacccataga cttgccttaa gacatgagtg
    59581 gaatgaaatg aacagaacgc aagaggaagc cccgattatc ataaaatgtg cacgacggcc
    59641 cggaacatta tgatgctctt cgccattata tactaccaaa agcgctttcc tcgttccaaa
    59701 ttccctggaa aatatcgcat tagttgatgt ggtctgaagt tcaaagtgat gttcagctca
    59761 ttgttacaag tgtcgcgtgg acagccgccc agtcgacgca gccaaccagg caccgaggtt
    59821 caaccgttaa cttagtcact gaactaacga gcaacaagcc gacgtgcgct gatcaaccat
    59881 ctgcaaacga caactgaatt taccagaccc aggaactcaa gcacaggcac tccccttgga
    59941 cttttggctt ggattctgtg atgtttgaag agctgttgaa agcagctagc cagcacggcc
    60001 aggtgggatc gccagctgcg gtaccctcag aaattgcaca atgtgggtga ggctacacca
    60061 tcttttgact tacacagttc aactaatgcc agcacgtcaa ggtctgccat ccgcattcag
    60121 tctgcaagac atcttggatg agctcgttgg ctcagattct caggtgggtc ccatacatcg
    60181 tcgcataccc cagctgcgat gtagtttgat acttggctac cagcatgctg actataacat
    60241 tgaaaaagga gaagggcgac atcaagtcct tgagagccct gcaagcatgc atcgacagtg
    60301 accgacttga ccgcgagagt tgcacgcagc ctgaagctct cgagcggctt gccaagtacg
    60361 tcgctcgagg tatctcgctc ggtgcaagcc catctggcat tggtaaatta gcatccaccc
    60421 aatgggaaga agatcttcaa ctaacttgac acagatgccg cgaaagtcaa gatcgcagca
    60481 gtccagggcg agttgggctt acgcatccta tcggacttga gcaacaattt caacgctcat
    60541 ctgggcccag atgtcctcct gccagtaacg gcgtacacca attccagcga tccgtggacg
    60601 actcccgcat ccccagcgct cgcttcagca attctagacc gaagtctaga taccgaaggc
    60661 tccagggcca ccttcatcac ctccacagtc ctgaccggct tcctgcggcc tctgttcgcc
    60721 aagtcccggc cctcgaccgt cacggcggcg ggacgcaaag ccgagtttcc cgagccggcc
    60781 tcgcggtacc agagcagcct gtcgggcccg cccgagaccg agaccaagcc gtggaagcac
    60841 gggcagcgcc acgcggtcgc cgtgttcgag tgggccgtcc acgccgccga cgccgagctg
    60901 ctggcccgcc actggcacat gtatacgccg atgctgctga cgctgctaga cgagcccgcg
    60961 gcgcccgtca aggtgcgcgc gctcagcatc tttggcgcgt tctgggcgcg gtgcccgccg
    61021 agcct
//
