# Supplementary material for: Genome sequencing and physiological characterization of three Neoarthrinium moseri strains
Source: BMC Microbiol. 2025 Aug 21;25:526. doi: 10.1186/s12866-025-04274-z (PMC12369201; doi:10.1186/s12866-025-04274-z)
Supplement: Supplementary file 16 — Supplementary Material 16. [file 12866_2025_4274_MOESM16_ESM.zip › BiGSLICE/input/Nmoseri/TUCIM5827/JAFIMQ010000022.1.region001.gbk]

LOCUS       JAFIMQ010000022        55930 bp    DNA     linear   PLN 06-APR-2022
DEFINITION  Neoarthrinium moseri strain TUCIM 5827
            scaffold22_Wmoseri_TUCIM_5827, whole genome shotgun sequence.
ACCESSION   JAFIMQ010000022
VERSION     JAFIMQ010000022.1
KEYWORDS    .
SOURCE      Neoarthrinium moseri
  ORGANISM  Neoarthrinium moseri
            Eukaryota; Fungi; Dikarya; Ascomycota; Pezizomycotina;
            Sordariomycetes; Xylariomycetidae; Xylariomycetidae incertae sedis;
            Neoarthrinium.
COMMENT     ##antiSMASH-Data-START##
            Version      :: 7.1.0
            Run date     :: 2023-12-04 12:33:23
            NOTE: This is a single region extracted from a larger record!
            Orig. start  :: 0
            Orig. end    :: 55930
            ##antiSMASH-Data-END##
FEATURES             Location/Qualifiers
     protocluster    1..55930
                     /aStool="rule-based-clusters"
                     /category="RiPP"
                     /contig_edge="True"
                     /core_location="[24941:25930]"
                     /cutoff="20000"
                     /detection_rule="DUF3328"
                     /neighbourhood="30000"
                     /product="fungal-RiPP-like"
                     /protocluster_number="1"
                     /tool="antismash"
     proto_core      24942..25930
                     /aStool="rule-based-clusters"
                     /tool="antismash"
                     /cutoff="20000"
                     /detection_rule="DUF3328"
                     /neighbourhood="30000"
                     /product="fungal-RiPP-like"
                     /protocluster_number="1"
     cand_cluster    1..55930
                     /candidate_cluster_number="1"
                     /contig_edge="True"
                     /detection_rules="DUF3328"
                     /kind="single"
                     /product="fungal-RiPP-like"
                     /protoclusters="1"
                     /tool="antismash"
     region          1..55930
                     /candidate_cluster_numbers="1"
                     /contig_edge="True"
                     /product="fungal-RiPP-like"
                     /region_number="1"
                     /rules="DUF3328"
                     /tool="antismash"
     gene            4405..5713
                     /locus_tag="JX266_005993"
     mRNA            join(4405..4557,4613..4717,4768..5080,5132..5198,
                     5260..5713)
                     /locus_tag="JX266_005993"
                     /product="hypothetical protein"
     CDS             join(4405..4557,4613..4717,4768..5080,5132..5198,
                     5260..5713)
                     /codon_start=1
                     /locus_tag="JX266_005993"
                     /product="hypothetical protein"
                     /protein_id="KAI1847880.1"
                     /transl_table=1
                     /translation="MTTRLDGPGLTLFVISVVLVILSWITVALRLTIRRNIKGIGADDW
                     LMVAGLVFYTIATASTILAVLNGVGTRDQYLTDDDPQEGKKWFMFFQIFYVLSTVPIKS
                     SICVALIRITTRKLFKWILYGIIFFTIVGCLVTDIAVLSWCQPISATWDPSAGSCADKS
                     VIINVSYFISVISILTDWVCAILPAFILWNVQLRYRVKLSVAIVLGLGFVASTATIVRI
                     RYLVYYSISEDYLYNIANIAIWSIVESGLGIVAGSMATLRPLLKYIPFLRTLSSSGDSK
                     SKSKSKSRSKKTSRFGLRYNQNSIRMDEVGDVKTTCRAGENGWDNCSDDASQKHILRDT
                     TIVVTSHVVQETGGRSQQNLEQV"
     gene            6618..9125
                     /locus_tag="JX266_005994"
     mRNA            join(6618..7140,7197..7360,7426..8851,8962..9125)
                     /locus_tag="JX266_005994"
                     /product="hypothetical protein"
     CDS             join(6618..7140,7197..7360,7426..8851,8962..9125)
                     /codon_start=1
                     /locus_tag="JX266_005994"
                     /product="hypothetical protein"
                     /protein_id="KAI1847881.1"
                     /transl_table=1
                     /translation="MVGYAAVVALLAAAPLCAAQIKRADYSAAAATTFWYANLDHTGPY
                     KGDAPDLDTNHTYPVFKSVSPGATAVEIQAAINDNGNGGKRHSQWLASEPRVVYIPPGT
                     YTINQTIYMNTDTILMGDATEPPVFKAAAGGFTEDQTLLSGQDPGTGISGELSFAVGLK
                     NIILDTSDIDGGTSFTALWWGVAQACQLQNVKITMAYSVNGTGHSGIRLGRGSTLGLSD
                     VHIERGQNGIYHNGHQQAAYKSIYFKENTVGMLIDGGNTISLIAPTFESVGFAVSCTGG
                     SPWVAIVDAKSINSGVTFNTSVYPSFLIENLDKDTDSDVAVNLDGTLLGAARHVDQFSY
                     ANTVDRDPIYGAVNSSNTRPAALAPGGRYPVIPAPNYATNPVSDFINIKDPSQNGGHVV
                     RGDNTVDEAGVLNQILQFAAEKGKIAYFPFGKYRVESTVHIPVGSRIVGEAWATITGAG
                     DFFKDSASPQPIVMVGNPGDVGTAQIQDMRFTVSDVLPGAIVLQFHMAGAAAGDVGLWN
                     SLVTIGGTRGAEGLTSSCNDAAAECRAAFLGLHFAATSSAYVENVWNWVADHITEDFAG
                     GSNIAAKGGALVQATRGTWLHALGSEHWWLYQLNLHGAANVFVSQLQSETNYDQGDNVR
                     QLPPAPWTPDTGAAWGDPDFNALCDAADARCRMGLANLFQGGENIYTYASASWVFFSGP
                     GYQSCTDGCQDYLHWVVETPSNFQAFGLCSKDTRAPLRLANGTEILTANGFTGSWGGSI
                     GRYTP"
     PFAM_domain     join(6834..7140,7197..7360,7426..7530)
                     /aSDomain="Pectate_lyase_3"
                     /aSTool="clusterhmmer"
                     /database="35.0"
                     /db_xref="PF12708.10"
                     /description="Pectate lyase superfamily protein"
                     /detection="hmmscan"
                     /domain_id="clusterhmmer_JX266_005994_0001"
                     /evalue="1.10E-26"
                     /label="JX266_005994"
                     /locus_tag="JX266_005994"
                     /protein_end="264"
                     /protein_start="72"
                     /score="94.1"
                     /tool="antismash"
                     /translation="IQAAINDNGNGGKRHSQWLASEPRVVYIPPGTYTINQTIYMNTDT
                     ILMGDATEPPVFKAAAGGFTEDQTLLSGQDPGTGISGELSFAVGLKNIILDTSDIDGGT
                     SFTALWWGVAQACQLQNVKITMAYSVNGTGHSGIRLGRGSTLGLSDVHIERGQNGIYHN
                     GHQQAAYKSIYFKENTVGMLIDGGNTISL"
     gene            complement(11275..14435)
                     /locus_tag="JX266_005995"
     mRNA            complement(join(11275..12219,12270..14435))
                     /locus_tag="JX266_005995"
                     /product="hypothetical protein"
     CDS             complement(join(11275..12219,12270..14435))
                     /codon_start=1
                     /locus_tag="JX266_005995"
                     /product="hypothetical protein"
                     /protein_id="KAI1847882.1"
                     /transl_table=1
                     /translation="MAWDHLSITKSHLVYIILGGFTSLFMLCSSIIKERMYIGEATVAT
                     LCGLIFGPHAANLIDPNSWGNVDEVTLEFSRIVLVVQCFAVGVELPKFYMERHWKSVVF
                     LLLPVMTFGWLITSLFIFWLVPPLNWLESLTVAACVTATDPVLASSVVGKGKFAKRVPK
                     HLRDLLSAESGCNDGMAFPFIYLSLYLIQDKLNAKEVTYHWLVYTVLYECIFGAVYGFL
                     IGYFARHGIKYAERHDLIDRESFLVFYFTLALFCAGSGSILGVDDLLVGFSAGVGFSND
                     GWFSSKTEESHVSNVIDLLINLAYFVYFGTIIPWDQFNNAALGLSAWRLTVIAIFVILF
                     RRIPIMMALKPLIPDVKTWREALFAGHFGPIGVGAIFIAILARAELETEHTIPLSVVPS
                     FEDTTVEHAELIVLVWPITTFLVVASILVHGSSIAVFTLGKHINTLSLTMSYTAAPDDG
                     PSWMNRLPRISSQSRSQARTMSDTEGDDLKMPEFPPGTLPPTGLPGQFLRRQKEEDNPS
                     KNGSRASSLMGRRRSRKRWDEGMGPGGPVTQSAIFPQRRSQSGLSDAMSPTSPMSPSDR
                     QDTSGTLTGDEDANQLREKGSRDPEKLEQQTSEDVSPHDGERRGQQDPPEIEVYDEGDN
                     IVIEDEEGQVLAVEPRKTQHHSVGEVAHDLGNLKEAAKNETQKPGWTYDSLKKRLGDWR
                     DEEVQKRKTKTDSEKRHAPARAYQFGNTIIVEDEDGEVVKKYELPSQKAEGSNNDFVAT
                     SLKYMGISGLTKQGHKSKPAEDDAAEAAGEEAPPRPPVRQGTFSGWTGFGKSGAGEGRK
                     KSVAAGAEDDQKKQEEEDRKIRFTIAGEGRRMTKDDFLKEVQKMDPRTRRQVLEQSDAP
                     PAVVALAKQQGTGSGSATPSSIGASKPTAVKTTSTAAAARKGAGQSISPARAEPARGRS
                     TTVTARSPAGTSPAESSADTRQDVAASDTPETAVERRRRLAALSGMRDEEEPSTETETP
                     AERRRREAALGLGSPGAVDSDSEDDDTPRVPPTRRGIRFADAPRPGA"
     PFAM_domain     complement(join(11350..12219,12270..13055))
                     /aSDomain="Nha1_C"
                     /aSTool="clusterhmmer"
                     /database="35.0"
                     /db_xref="PF08619.13"
                     /db_xref="GO:0006814"
                     /db_xref="GO:0015385"
                     /db_xref="GO:0016020"
                     /description="Alkali metal cation/H+ antiporter Nha1 C
                     terminus"
                     /detection="hmmscan"
                     /domain_id="clusterhmmer_JX266_005995_0003"
                     /evalue="2.40E-129"
                     /gene_ontologies="GO:0006814: sodium ion transport"
                     /gene_ontologies="GO:0015385: sodium:proton antiporter
                     activity"
                     /gene_ontologies="GO:0016020: membrane"
                     /label="JX266_005995"
                     /locus_tag="JX266_005995"
                     /protein_end="1012"
                     /protein_start="460"
                     /score="432.7"
                     /tool="antismash"
                     /translation="WMNRLPRISSQSRSQARTMSDTEGDDLKMPEFPPGTLPPTGLPGQ
                     FLRRQKEEDNPSKNGSRASSLMGRRRSRKRWDEGMGPGGPVTQSAIFPQRRSQSGLSDA
                     MSPTSPMSPSDRQDTSGTLTGDEDANQLREKGSRDPEKLEQQTSEDVSPHDGERRGQQD
                     PPEIEVYDEGDNIVIEDEEGQVLAVEPRKTQHHSVGEVAHDLGNLKEAAKNETQKPGWT
                     YDSLKKRLGDWRDEEVQKRKTKTDSEKRHAPARAYQFGNTIIVEDEDGEVVKKYELPSQ
                     KAEGSNNDFVATSLKYMGISGLTKQGHKSKPAEDDAAEAAGEEAPPRPPVRQGTFSGWT
                     GFGKSGAGEGRKKSVAAGAEDDQKKQEEEDRKIRFTIAGEGRRMTKDDFLKEVQKMDPR
                     TRRQVLEQSDAPPAVVALAKQQGTGSGSATPSSIGASKPTAVKTTSTAAAARKGAGQSI
                     SPARAEPARGRSTTVTARSPAGTSPAESSADTRQDVAASDTPETAVERRRRLAALSGMR
                     DEEEPSTETETPAERRRREAALGLGSPGAVDSDSE"
     PFAM_domain     complement(13128..14390)
                     /aSDomain="Na_H_Exchanger"
                     /aSTool="clusterhmmer"
                     /database="35.0"
                     /db_xref="PF00999.24"
                     /db_xref="GO:0006812"
                     /db_xref="GO:0015297"
                     /db_xref="GO:0016020"
                     /db_xref="GO:0055085"
                     /db_xref="GO:1902600"
                     /description="Sodium/hydrogen exchanger family"
                     /detection="hmmscan"
                     /domain_id="clusterhmmer_JX266_005995_0002"
                     /evalue="1.30E-73"
                     /gene_ontologies="GO:0006812: monoatomic cation transport"
                     /gene_ontologies="GO:0015297: antiporter activity"
                     /gene_ontologies="GO:0016020: membrane"
                     /gene_ontologies="GO:0055085: transmembrane transport"
                     /gene_ontologies="GO:1902600: proton transmembrane
                     transport"
                     /label="JX266_005995"
                     /locus_tag="JX266_005995"
                     /protein_end="436"
                     /protein_start="15"
                     /score="248.1"
                     /tool="antismash"
                     /translation="IILGGFTSLFMLCSSIIKERMYIGEATVATLCGLIFGPHAANLID
                     PNSWGNVDEVTLEFSRIVLVVQCFAVGVELPKFYMERHWKSVVFLLLPVMTFGWLITSL
                     FIFWLVPPLNWLESLTVAACVTATDPVLASSVVGKGKFAKRVPKHLRDLLSAESGCNDG
                     MAFPFIYLSLYLIQDKLNAKEVTYHWLVYTVLYECIFGAVYGFLIGYFARHGIKYAERH
                     DLIDRESFLVFYFTLALFCAGSGSILGVDDLLVGFSAGVGFSNDGWFSSKTEESHVSNV
                     IDLLINLAYFVYFGTIIPWDQFNNAALGLSAWRLTVIAIFVILFRRIPIMMALKPLIPD
                     VKTWREALFAGHFGPIGVGAIFIAILARAELETEHTIPLSVVPSFEDTTVEHAELIVLV
                     WPITTFLVVASILVHGSSIAVF"
     gene            18568..20791
                     /locus_tag="JX266_005996"
     mRNA            join(18568..19225,19284..19501,19556..20791)
                     /locus_tag="JX266_005996"
                     /product="hypothetical protein"
     CDS             join(18568..19225,19284..19501,19556..20791)
                     /codon_start=1
                     /locus_tag="JX266_005996"
                     /product="hypothetical protein"
                     /protein_id="KAI1847883.1"
                     /transl_table=1
                     /translation="MDRLRPGDVSPMVTTLDEYRQTHDVSPLSPATEDEPRTPRRGRSR
                     RWRHIPNEAFAVSPESPPKLVDRTWLADESDARSASPKSPDTPAFGHQVWDKELSFGGQ
                     PHFPPQPPSPEGPQEESRLSLDSLQETTPDEGGEKSKTRNYPAATPPGATPTPAHHENW
                     DSPWLRELTLIALALAFAVVAVAILALYVVSSKNIGLGSYIDPVDLVYLWKFIPTSVLA
                     SLLAIWNCVDINARLLQPWANLREGPSSTERTIFLDLVSPPWLITCKATVLKGFYVPML
                     TISGVLLLNILVILSTSLLQVEPELMHDYQLPSIRYVEDRVQVKLGTAATLITLLLACL
                     GISVAVLYKRPQCVVPRNPQSIGGLAFILQGNLELSHHFRSNYQHLRYHLQHERFSTIS
                     NGHTFALVREGMNPSYQPAKEIREGIDTLLWWQPLALRIWSRVLATIFPLALIGALEGI
                     QHVSDDAGGMSIAFFPDAAHYGVTIIPAIIMWGTSMLYSSINFNIILMSPYCALTSGAS
                     SSRGLFTHNLGRLPLLQMLSSFRRRHLAAGFTSAATMVGPFLIIIVSGLYTIKSSSHTS
                     ETQTDQLSLTYSNTKIIQNRPPKLALQVLLGFMALCNIVAWASMRTRGILPHNPSSIAG
                     AATLLAGGELWKGDDEQRRGLFMPSEAAWRSERELKRQGLWAGVVFGLGWWPDGRFGID
                     AGGPIDDGG"
     PFAM_domain     join(19198..19225,19284..19501,19556..19579)
                     /aSDomain="DUF3433"
                     /aSTool="clusterhmmer"
                     /database="35.0"
                     /db_xref="PF11915.11"
                     /description="Protein of unknown function (DUF3433)"
                     /detection="hmmscan"
                     /domain_id="clusterhmmer_JX266_005996_0004"
                     /evalue="9.20E-14"
                     /label="JX266_005996"
                     /locus_tag="JX266_005996"
                     /protein_end="300"
                     /protein_start="210"
                     /score="51.8"
                     /tool="antismash"
                     /translation="YLWKFIPTSVLASLLAIWNCVDINARLLQPWANLREGPSSTERTI
                     FLDLVSPPWLITCKATVLKGFYVPMLTISGVLLLNILVILSTSLL"
     PFAM_domain     20114..20380
                     /aSDomain="DUF3433"
                     /aSTool="clusterhmmer"
                     /database="35.0"
                     /db_xref="PF11915.11"
                     /description="Protein of unknown function (DUF3433)"
                     /detection="hmmscan"
                     /domain_id="clusterhmmer_JX266_005996_0005"
                     /evalue="2.10E-12"
                     /label="JX266_005996"
                     /locus_tag="JX266_005996"
                     /protein_end="567"
                     /protein_start="478"
                     /score="47.4"
                     /tool="antismash"
                     /translation="YGVTIIPAIIMWGTSMLYSSINFNIILMSPYCALTSGASSSRGLF
                     THNLGRLPLLQMLSSFRRRHLAAGFTSAATMVGPFLIIIVSGLY"
     gene            complement(21382..22540)
                     /locus_tag="JX266_005997"
     mRNA            complement(join(21382..21515,21568..21730,21791..22399,
                     22457..22540))
                     /locus_tag="JX266_005997"
                     /product="hypothetical protein"
     CDS             complement(join(21382..21515,21568..21730,21791..22399,
                     22457..22540))
                     /codon_start=1
                     /gene_functions="biosynthetic-additional (smcogs)
                     SMCOG1001:short-chain dehydrogenase/reductase SDR (Score:
                     112.9; E-value: 2.8e-34)"
                     /gene_kind="biosynthetic-additional"
                     /locus_tag="JX266_005997"
                     /product="hypothetical protein"
                     /protein_id="KAI1847884.1"
                     /transl_table=1
                     /translation="MSRVSKLSQMFPPAPAWTDQDISDLSGKVYIVTGSNAGVGKEVAR
                     ILYSKNATVWAAARNEEKNLAAISSIEEAYPSSTGKLEHLHLDLGDLSTIKKSAETFLA
                     KEKKLHVLINNAGVMLPPRGSTTAQGYELQLGTNCVGPFLFTKLLTPALVETAKTAPKN
                     AVRVVWVSSSAAEGLSYTNGLDIDNLDYSKNDGIYMQIAGKYAVSKSGNWYHSTEFARR
                     HRKDGVISVALNPGNLDSDLSRHHSTTAAIFKPLICYAPVYGAYTELFAGVSDQVTLDK
                     TGSWIVPWGRFSDMRSDLDLGSRPEGEGGTGIAQKFWEWSEAQVQPYL"
     PFAM_domain     complement(join(21959..22399,22457..22459))
                     /aSDomain="adh_short"
                     /aSTool="clusterhmmer"
                     /database="35.0"
                     /db_xref="PF00106.28"
                     /description="short chain dehydrogenase"
                     /detection="hmmscan"
                     /domain_id="clusterhmmer_JX266_005997_0006"
                     /evalue="8.70E-19"
                     /label="JX266_005997"
                     /locus_tag="JX266_005997"
                     /protein_end="175"
                     /protein_start="27"
                     /score="67.9"
                     /tool="antismash"
                     /translation="KVYIVTGSNAGVGKEVARILYSKNATVWAAARNEEKNLAAISSIE
                     EAYPSSTGKLEHLHLDLGDLSTIKKSAETFLAKEKKLHVLINNAGVMLPPRGSTTAQGY
                     ELQLGTNCVGPFLFTKLLTPALVETAKTAPKNAVRVVWVSSSAA"
     gene            23826..24335
                     /locus_tag="JX266_005998"
     mRNA            join(23826..23956,24020..24335)
                     /locus_tag="JX266_005998"
                     /product="hypothetical protein"
     CDS             join(23826..23956,24020..24335)
                     /codon_start=1
                     /locus_tag="JX266_005998"
                     /product="hypothetical protein"
                     /protein_id="KAI1847885.1"
                     /transl_table=1
                     /translation="MRAFILIAVAAAAVSATPMQERADGDWQVTRFAAYVAAHSIVQHI
                     TFSVTVPGIDAPIPCSNATGAAISSSPFLLPVQGGTCSNQDFSFNFRQVENAAIELEVK
                     REAGPTATYNSPSDVVQYVTTGSTPLDTGIAYVGAQDFGLRIPK"
     gene            complement(24942..25930)
                     /locus_tag="JX266_005999"
     mRNA            complement(join(24942..25015,25069..25398,25451..25558,
                     25624..25930))
                     /locus_tag="JX266_005999"
                     /product="hypothetical protein"
     CDS             complement(join(24942..25015,25069..25398,25451..25558,
                     25624..25930))
                     /codon_start=1
                     /gene_functions="biosynthetic (rule-based-clusters)
                     fungal-RiPP-like: DUF3328"
                     /gene_kind="biosynthetic"
                     /locus_tag="JX266_005999"
                     /product="hypothetical protein"
                     /protein_id="KAI1847886.1"
                     /sec_met_domain="DUF3328 (E-value: 2.9e-23, bitscore: 76.4,
                     seeds: 45, tool: rule-based-clusters)"
                     /transl_table=1
                     /translation="MGSQQHKYENMALDDRDDRSSTEVESLMDGEGKVWHDVDLQRPTR
                     RSRTSRICGVLNSFRWLIDTTLLLIILGFVVRSYLREKPVNPTDYDFLGDMTGVGPKFS
                     QQITTFVNDEDYAPYNTSEFFKPEVLDRWNKLMPLGMGFQWVKEPEKYHDLPKPIEWGY
                     DDEGKEMTVFTTSMTHQLHCLWAIVQTYSGLSSGHEIPEDHHWHMIHCFSYMRQAILCA
                     ADTALEGHATTFPKDNSGSDGWDAKHVCKDQSQVRSYLESVRAYSDQQIY"
     PFAM_domain     complement(join(24978..25015,25069..25398,25451..25558,
                     25624..25804))
                     /aSDomain="UstYa"
                     /aSTool="clusterhmmer"
                     /database="35.0"
                     /db_xref="PF11807.11"
                     /db_xref="GO:0043386"
                     /description="Mycotoxin biosynthesis protein UstYa"
                     /detection="hmmscan"
                     /domain_id="clusterhmmer_JX266_005999_0007"
                     /evalue="3.00E-21"
                     /gene_ontologies="GO:0043386: mycotoxin biosynthetic
                     process"
                     /label="JX266_005999"
                     /locus_tag="JX266_005999"
                     /protein_end="261"
                     /protein_start="42"
                     /score="76.4"
                     /tool="antismash"
                     /translation="PTRRSRTSRICGVLNSFRWLIDTTLLLIILGFVVRSYLREKPVNP
                     TDYDFLGDMTGVGPKFSQQITTFVNDEDYAPYNTSEFFKPEVLDRWNKLMPLGMGFQWV
                     KEPEKYHDLPKPIEWGYDDEGKEMTVFTTSMTHQLHCLWAIVQTYSGLSSGHEIPEDHH
                     WHMIHCFSYMRQAILCAADTALEGHATTFPKDNSGSDGWDAKHVCKDQSQVRSYLE"
     gene            complement(27493..28710)
                     /locus_tag="JX266_006000"
     mRNA            complement(27493..28710)
                     /locus_tag="JX266_006000"
                     /product="hypothetical protein"
     CDS             complement(27493..28710)
                     /codon_start=1
                     /gene_functions="biosynthetic-additional
                     (rule-based-clusters) APH"
                     /gene_kind="biosynthetic-additional"
                     /locus_tag="JX266_006000"
                     /product="hypothetical protein"
                     /protein_id="KAI1847887.1"
                     /sec_met_domain="APH (E-value: 3.7e-14, bitscore: 46.8,
                     seeds: 156, tool: rule-based-clusters)"
                     /transl_table=1
                     /translation="MADPTLYLPAVLEESSITQLLSGLGLPEPTTIQLLNTTAAYHTIY
                     SIKFAEDIDEILQPKALGAGDSAASFAWKVRNPRSLVLRISGKHLPRIKTLNEVATMVW
                     VRAYTKIPIPAVVRFDATENNAIGHEFTLLEKVDGVSVDSIYDGLEDWKKESLVRQLAG
                     YLMELRCRGWDHCGGLQLNQRGVPVPGRVVAETFWQGPELARYWPGNESVDSLNVGGPY
                     TSYTAYVRGHIDQYIRNIEKHDSLEWMRDLIPRLYAFLIYLGQHAATLNDTRYILTQRD
                     LHFGNIMCDPETATIQAVLDWEFSEVLPLPLWSPGSGFLWNAKQTPESMTEQSRMYGVF
                     TKLCKAHWPDLLSDFEVKKEMPHKAISTILNFVRAVVEVCPRGQKADAARDWRKTAEMA
                     LTELGV"
     PFAM_domain     complement(27793..28521)
                     /aSDomain="APH"
                     /aSTool="clusterhmmer"
                     /database="35.0"
                     /db_xref="PF01636.26"
                     /description="Phosphotransferase enzyme family"
                     /detection="hmmscan"
                     /domain_id="clusterhmmer_JX266_006000_0008"
                     /evalue="2.20E-12"
                     /label="JX266_006000"
                     /locus_tag="JX266_006000"
                     /protein_end="306"
                     /protein_start="63"
                     /score="47.5"
                     /tool="antismash"
                     /translation="AGDSAASFAWKVRNPRSLVLRISGKHLPRIKTLNEVATMVWVRAY
                     TKIPIPAVVRFDATENNAIGHEFTLLEKVDGVSVDSIYDGLEDWKKESLVRQLAGYLME
                     LRCRGWDHCGGLQLNQRGVPVPGRVVAETFWQGPELARYWPGNESVDSLNVGGPYTSYT
                     AYVRGHIDQYIRNIEKHDSLEWMRDLIPRLYAFLIYLGQHAATLNDTRYILTQRDLHFG
                     NIMCDPETATIQAVLDWEFSE"
     gene            complement(29546..30548)
                     /locus_tag="JX266_006001"
     mRNA            complement(join(29546..29764,29829..30548))
                     /locus_tag="JX266_006001"
                     /product="hypothetical protein"
     CDS             complement(join(29546..29764,29829..30548))
                     /codon_start=1
                     /locus_tag="JX266_006001"
                     /product="hypothetical protein"
                     /protein_id="KAI1847888.1"
                     /transl_table=1
                     /translation="MQHRFLLSFLWACLLAAFVAAQTASSTDGSTAVSTTAAATDTATS
                     AVASPSDSTTSAAGSSGTDASTTVATSVGGSTSGDASSPTSSSSNPPDVLLRVPELSVE
                     KIELDVDNLQAEINLAAQVAGLVEVNAGIQVGIKKVNITIADVDAELELIIRLGNLVDI
                     VNRTLASLDLNPLLINILNTVDNVVGDVIGAVDGLLGSIVNGDSKINFLIDNLGNIVQE
                     VTGAAGGILSSIIGNYQQNMTYTGAQSILDGGLIQKTYLYEPLNSLVNIVTNSLGQVVQ
                     AVVVGSGGGGSGGGTTTSATASATATATASA"
     gene            31289..32218
                     /locus_tag="JX266_006002"
     mRNA            31289..32218
                     /locus_tag="JX266_006002"
                     /product="hypothetical protein"
     CDS             31289..32218
                     /codon_start=1
                     /locus_tag="JX266_006002"
                     /product="hypothetical protein"
                     /protein_id="KAI1847889.1"
                     /transl_table=1
                     /translation="MSPLFSKAIAFTLLSLFSIVVAQNDGYIGYQLSQRGDPDATLYET
                     EGTIAGVRLPEEPDVYLNASVHVGLISVEVDNITAKVNLDAKVLNLLHFTAGVDASIDR
                     VKLTIENVNAKVYLEARLGNVVAMVDDVLSSIDLNPIVATLGNVVGDVVGNVTDTLGGG
                     SSSSSATSAAPSSTAAAQKRSLDALDYNMQHGILYSINNYAGDTHTNRVLGQNGTIWDV
                     SLDNDGNEQGRRSVGSYNRDMTYTGHNRTTILNGVTEYELGYRYTPYVGLDIYAYIFMT
                     PAGNVVKTKIVSEAEAGGTSTISDDAEQ"
     gene            complement(35197..36678)
                     /locus_tag="JX266_006003"
     mRNA            complement(35197..36678)
                     /locus_tag="JX266_006003"
                     /product="hypothetical protein"
     CDS             complement(35197..36678)
                     /codon_start=1
                     /locus_tag="JX266_006003"
                     /product="hypothetical protein"
                     /protein_id="KAI1847890.1"
                     /transl_table=1
                     /translation="MSFSDFDPTIKGTLPADFQWGYATAAPQIEGAWNKDGKGLSIWDT
                     FGHTPGKVKDSSTADDTTRSYDFYKRDVARMKAYGVTGYRFSLSWSRIIPLGGKDDPVN
                     EQGLKFYSDLVDELLANGITPFVTLFHWDTPQELENRYGGMLNKEKYIPDFNRYARVCF
                     ERLGDRVKNWITYNEPGVYTLAGYAAGVHAPGRSSFRDRNEEGDSSTEPFIVAHTELLS
                     HAHVARIYKEEFKPSQKGTIMITLHGNWNEPWDADDPKHVEAAQRAQEFEIAWFADPLY
                     KTGDYPPSMRAQLGDRLPRFTPEESKLVLGSSEAYGMNSYTTFFVKNRDAEPDINDHKG
                     NVEVFDTNKQGVERGIESDTPWLRTSPHGWGKLLRWIWDRYQTPIFITENGTTAKGEHD
                     FKPSGPDDILEDPHRVDFFKSYLTEVAKASQEGVVIKSYFGWTFTDNWEWAAGFTDRFG
                     VTWVDFNDPEKPRYAKRSAYFLKEFFGHLIAEGKN"
     PFAM_domain     complement(35230..36645)
                     /aSDomain="Glyco_hydro_1"
                     /aSTool="clusterhmmer"
                     /database="35.0"
                     /db_xref="PF00232.21"
                     /db_xref="GO:0004553"
                     /db_xref="GO:0005975"
                     /description="Glycosyl hydrolase family 1"
                     /detection="hmmscan"
                     /domain_id="clusterhmmer_JX266_006003_0009"
                     /evalue="1.70E-136"
                     /gene_ontologies="GO:0004553: hydrolase activity,
                     hydrolyzing O-glycosyl compounds"
                     /gene_ontologies="GO:0005975: carbohydrate metabolic
                     process"
                     /label="JX266_006003"
                     /locus_tag="JX266_006003"
                     /protein_end="483"
                     /protein_start="11"
                     /score="455.4"
                     /tool="antismash"
                     /translation="GTLPADFQWGYATAAPQIEGAWNKDGKGLSIWDTFGHTPGKVKDS
                     STADDTTRSYDFYKRDVARMKAYGVTGYRFSLSWSRIIPLGGKDDPVNEQGLKFYSDLV
                     DELLANGITPFVTLFHWDTPQELENRYGGMLNKEKYIPDFNRYARVCFERLGDRVKNWI
                     TYNEPGVYTLAGYAAGVHAPGRSSFRDRNEEGDSSTEPFIVAHTELLSHAHVARIYKEE
                     FKPSQKGTIMITLHGNWNEPWDADDPKHVEAAQRAQEFEIAWFADPLYKTGDYPPSMRA
                     QLGDRLPRFTPEESKLVLGSSEAYGMNSYTTFFVKNRDAEPDINDHKGNVEVFDTNKQG
                     VERGIESDTPWLRTSPHGWGKLLRWIWDRYQTPIFITENGTTAKGEHDFKPSGPDDILE
                     DPHRVDFFKSYLTEVAKASQEGVVIKSYFGWTFTDNWEWAAGFTDRFGVTWVDFNDPEK
                     PRYAKRSAYFLKEF"
     gene            complement(37046..38785)
                     /locus_tag="JX266_006004"
     mRNA            complement(37046..38785)
                     /locus_tag="JX266_006004"
                     /product="hypothetical protein"
     CDS             complement(37046..38785)
                     /codon_start=1
                     /locus_tag="JX266_006004"
                     /product="hypothetical protein"
                     /protein_id="KAI1847891.1"
                     /transl_table=1
                     /translation="MPSIPADVYRDIFSYTDQKTLISCRLLNKYASSIATTFVFRHVRL
                     EAAYDIGNFINVVTSPLRHCVRELTVDTWAGPHATDSVNRDIYPRRDFYRALSYLRFFR
                     NLNHLNLKFDEWCGKRGDEQDAWSAAINENYDFRFSVLDIIFRCLAGNWTPELQHGQEV
                     SGLVSSEIDSEGSIPGDPVNDSLPPGVDAVGPIDIGTLTISNLADFNDERLTQSDSFKK
                     VISFSSLKSLKLLISDQYTTAPDDSVWYRERYDFFDSIPQTWLSPSIAQNIRVLSLYFR
                     EYWGWNPKMDFRTVNPGTGPNSGMPNLRVLALGNYVFSHDWQIDWVASLGKRNGKGGLE
                     ELYLDDCPIMWQARTLRPLDESNTVIELQDGGVLEVSNTGYPCKDGMFAGRRAWNVDKF
                     NYHLRWCYVLDHWREKMVGLKVFNMGHGYWHGDPIYITVPGPDGTPVLKLEYNPGDPKW
                     REQRSQVMMRSGRRGQLMPDLVHLNYDCPRLAEFPFAYAAENDAPYCYGVGLEHERQYI
                     LQYIHFDIELAPIEWVERDDARTVIEELGLNAYETAKRRDEEAYQQLQDAVLERSKSGG
                     RKT"
     gene            complement(39550..40758)
                     /locus_tag="JX266_006005"
     mRNA            complement(39550..40758)
                     /locus_tag="JX266_006005"
                     /product="hypothetical protein"
     CDS             complement(39550..40758)
                     /codon_start=1
                     /locus_tag="JX266_006005"
                     /product="hypothetical protein"
                     /protein_id="KAI1847892.1"
                     /transl_table=1
                     /translation="MDEQNARRSFMGVIVSYDEFQRLKSTFENLKDEISADNNTCVAPL
                     SSLAADLKEIERIYVPRNSANIGEEPSYKRVDNPQSKPTTPSLDQEIRATDEEFESEVN
                     GNNASNAINQNKPQLQIDEERDSQVGEEQEQEREISHTAGPYLNAIADACFRTGSVRLL
                     SILTPLDEDLPIMESTIRDDKGNVIAKNVYYVAIRRSGPHLGSTHRMLAGQNDQSEKTF
                     PSEKEAFEAIVLQMKTKAIPKSSAKRRRSSLSRFQTPDQPDGIELPSYIFELGELRITT
                     YDHHDGTSEDRSTYCHVVVDIASAEKALWLVYRYKGVENGDMITRKRKFDRDEDMFSFV
                     ESERGFDIAQIAISFQDWIDKAGNPRLIHNAEGLIKTTCRRADPECSHVVYESFYASLK
                     QGD"
     gene            41998..43662
                     /locus_tag="JX266_006006"
     mRNA            join(41998..42212,42264..42290,42342..43662)
                     /locus_tag="JX266_006006"
                     /product="hypothetical protein"
     CDS             join(41998..42212,42264..42290,42342..43662)
                     /codon_start=1
                     /locus_tag="JX266_006006"
                     /product="hypothetical protein"
                     /protein_id="KAI1847893.1"
                     /transl_table=1
                     /translation="MTSQTRKRKFGTFQCANSEASSSIEVVRATKKDHKIVPRAAEKGK
                     TGHNGDETQIIVKQELDSITDMKPSRTLQANNPNKVCSVNESIEEIKSIALSSEQLVAQ
                     LREETIDWKDGVAEQSQKVVQSYETRMKSTEDSVNAVVDGSKALGKKYEQLAGEINKRT
                     DARLKEFTDHMAAFFAQKVTAAPYANNHFGVGDFACSTPSVANSTGSFKSSSEATKSSM
                     SSYTSIPPTSKLSDKVTPTAASVGPKTTTSSVLKLGISSNGYFTDTRLTKAGYQHLLHT
                     FDFTDVAKLEHLSKIDNRSHSRDYFLFCDLTSPNANTDYVIRIGESAASIMDHAPGVIY
                     KNHPDLMNHNLTSLRIFELEISDDKASRNELAQLDEWKRKYQPPRYVYDLGQLFLFRHW
                     KKGSTRTTLISSCYNVVMDVTKAEKSLWLVARPGCPLDVRQSSRNHKDHTIAFNQSSRS
                     YIACLSKNVRNICFTREKNSQDSFPEFTRADNLVLESACNVPVEIRAKAANIKKMQELM
                     ESA"
     gene            44569..45714
                     /locus_tag="JX266_006007"
     mRNA            44569..45714
                     /locus_tag="JX266_006007"
                     /product="hypothetical protein"
     CDS             44569..45714
                     /codon_start=1
                     /locus_tag="JX266_006007"
                     /product="hypothetical protein"
                     /protein_id="KAI1847894.1"
                     /transl_table=1
                     /translation="MPSAEAMEDLQSEADTMKREQSRQREDFRSAISTIADSTKNILGA
                     QDERLSAIEDRNLELERKVEAQANDIQELRAQQLGLERETKTKTDNDNQKLAHLMGLCT
                     SLLQSQPTPQTMEGPGDGGQLNVTENPETETMLVPLLHKMDFRNPQHLKALKEMENYQI
                     SLAIFHRKEKQDNDPVAYSVRRSQPFQNYLVCGERKNQNRVAHFWRQQEWANFPTVIEL
                     HGFRRDSITTPAFPKYVWEIGEIYNRRMEAITNQWTERSTGYHLVMDITSPSKAIWMVY
                     RYAEDSDGVKISRNVTKPEKEQRRLSSWRPFTSLTGQSFDAAQVYSTVMNWHDEKTAMG
                     QFRKSCTLVKETGRSMHPTPTFIEPVLEEVKKEIEQGWRKR"
     gene            47593..50654
                     /locus_tag="JX266_006008"
     mRNA            join(47593..47664,47938..48095,48148..48536,48595..49365,
                     49420..50654)
                     /locus_tag="JX266_006008"
                     /product="hypothetical protein"
     CDS             join(47593..47664,47938..48095,48148..48536,48595..49365,
                     49420..50654)
                     /codon_start=1
                     /locus_tag="JX266_006008"
                     /product="hypothetical protein"
                     /protein_id="KAI1847895.1"
                     /transl_table=1
                     /translation="MRSAVLVTLAATYSSAVGLPETYHLDRRDDLAHSPPVYPSPWMSP
                     NAIGWEEAYQKAKEFVSQLHLDEKVNLTTGVGWQGEQCVGQVGSIPRLGFRSLCMQDSP
                     LGVRFGDYSSAFPSGQTVAASFDRDLFYRRGQAIGAEHKGKGVTVVLGPVAGPIGRTPE
                     GGRNWEGFSPDPWLSGIGIAETTKGIQDAGVIACAKHYIANEQEHFRQVGESVGRGFNI
                     SGTLSSNIDDKTMHELYLWPFVDVVKAGVGSIMCSYNQVNNSYACQNSKLLNGLLKSEL
                     GFQGFVMSDWQAQHSGVASAVAGLDMTMPGDTEFNTGLSYWGTNLTLAVINGTVPEYRI
                     DDMAMRIMAAFFKVGLELDQPEINFDSWTLDTYGPIHYAANEGFQQINWHVDVQNGHGA
                     LIREVAAKSTVLLKNEGALPLKKPKFLAVVGEDAGPSALGPNGCADRGCDEGTLAMGWG
                     SGTANFPYLIAPIDALNFQAADDGTRIEAVLNNSATSQITDLVSQADATALVFVNADSG
                     EGYIEYDGNAGDRKNLTLWGNGDEIIKNVSSLCNNTIVIIHSVGPTLLTDWYDSPNVTA
                     IIWAGLPGQESGRSIVDVLYGKVNPAARTPFTWGAKREDYGTDVLYEPNNGDGAPQQDF
                     TEGVFIDYRHFDKKNITPIYEFGFGLSYTTFEYSDLAVEKKYPTAYNPTAGETAEAPTF
                     GAGFSTDLNDYLFPSDSFRYIWQYIYPYVNTSSSAAEASQDPHYGQTADEFLPSKAIDA
                     AAQPLHPAGPALNGESGGNNGLWDELYTVTAQITNTGDVAGDEVVQLYVSLGGSDDPPV
                     VLRGFDRIHIEPGQSVQFNTTLVRRDLSNWDTASQNWVITDHPKTVYVGPSSRKLPLSA
                     SLS"
     PFAM_domain     join(48230..48536,48595..49019)
                     /aSDomain="Glyco_hydro_3"
                     /aSTool="clusterhmmer"
                     /database="35.0"
                     /db_xref="PF00933.24"
                     /db_xref="GO:0004553"
                     /db_xref="GO:0005975"
                     /description="Glycosyl hydrolase family 3 N terminal
                     domain"
                     /detection="hmmscan"
                     /domain_id="clusterhmmer_JX266_006008_0010"
                     /evalue="2.30E-30"
                     /gene_ontologies="GO:0004553: hydrolase activity,
                     hydrolyzing O-glycosyl compounds"
                     /gene_ontologies="GO:0005975: carbohydrate metabolic
                     process"
                     /label="JX266_006008"
                     /locus_tag="JX266_006008"
                     /protein_end="348"
                     /protein_start="104"
                     /score="106.2"
                     /tool="antismash"
                     /translation="LGVRFGDYSSAFPSGQTVAASFDRDLFYRRGQAIGAEHKGKGVTV
                     VLGPVAGPIGRTPEGGRNWEGFSPDPWLSGIGIAETTKGIQDAGVIACAKHYIANEQEH
                     FRQVGESVGRGFNISGTLSSNIDDKTMHELYLWPFVDVVKAGVGSIMCSYNQVNNSYAC
                     QNSKLLNGLLKSELGFQGFVMSDWQAQHSGVASAVAGLDMTMPGDTEFNTGLSYWGTNL
                     TLAVINGTVPEYRIDDMAMRIM"
     PFAM_domain     join(49200..49365,49420..50018)
                     /aSDomain="Glyco_hydro_3_C"
                     /aSTool="clusterhmmer"
                     /database="35.0"
                     /db_xref="PF01915.25"
                     /db_xref="GO:0004553"
                     /db_xref="GO:0005975"
                     /description="Glycosyl hydrolase family 3 C-terminal
                     domain"
                     /detection="hmmscan"
                     /domain_id="clusterhmmer_JX266_006008_0011"
                     /evalue="1.90E-49"
                     /gene_ontologies="GO:0004553: hydrolase activity,
                     hydrolyzing O-glycosyl compounds"
                     /gene_ontologies="GO:0005975: carbohydrate metabolic
                     process"
                     /label="JX266_006008"
                     /locus_tag="JX266_006008"
                     /protein_end="663"
                     /protein_start="408"
                     /score="168.6"
                     /tool="antismash"
                     /translation="TVLLKNEGALPLKKPKFLAVVGEDAGPSALGPNGCADRGCDEGTL
                     AMGWGSGTANFPYLIAPIDALNFQAADDGTRIEAVLNNSATSQITDLVSQADATALVFV
                     NADSGEGYIEYDGNAGDRKNLTLWGNGDEIIKNVSSLCNNTIVIIHSVGPTLLTDWYDS
                     PNVTAIIWAGLPGQESGRSIVDVLYGKVNPAARTPFTWGAKREDYGTDVLYEPNNGDGA
                     PQQDFTEGVFIDYRHFDKKNITPIYEFGFGLSY"
     PFAM_domain     50415..50621
                     /aSDomain="Fn3-like"
                     /aSTool="clusterhmmer"
                     /database="35.0"
                     /db_xref="PF14310.9"
                     /description="Fibronectin type III-like domain"
                     /detection="hmmscan"
                     /domain_id="clusterhmmer_JX266_006008_0012"
                     /evalue="6.00E-18"
                     /label="JX266_006008"
                     /locus_tag="JX266_006008"
                     /protein_end="864"
                     /protein_start="795"
                     /score="64.9"
                     /tool="antismash"
                     /translation="EVVQLYVSLGGSDDPPVVLRGFDRIHIEPGQSVQFNTTLVRRDLS
                     NWDTASQNWVITDHPKTVYVGPSS"
     gene            51107..51526
                     /locus_tag="JX266_006009"
     mRNA            51107..51526
                     /locus_tag="JX266_006009"
                     /product="hypothetical protein"
     CDS             51107..51526
                     /codon_start=1
                     /locus_tag="JX266_006009"
                     /product="hypothetical protein"
                     /protein_id="KAI1847896.1"
                     /transl_table=1
                     /translation="MSLQVYLAISLGMGVQDHHSILVDSPTLDGSSPDASLGHIYQVKG
                     NIQSGMAYEHRPAREDDISLGRRLLGTVEHSDLERFELICQGVPPPRKQFDGPRRMYPR
                     EPLRRCQEWVKDALDALRTEGVLRELGSDGPNGKA"
     PFAM_domain     51119..51487
                     /aSDomain="DUF6540"
                     /aSTool="clusterhmmer"
                     /database="35.0"
                     /db_xref="PF20174.1"
                     /description="Family of unknown function (DUF6540)"
                     /detection="hmmscan"
                     /domain_id="clusterhmmer_JX266_006009_0013"
                     /evalue="6.30E-22"
                     /label="JX266_006009"
                     /locus_tag="JX266_006009"
                     /protein_end="127"
                     /protein_start="4"
                     /score="78.3"
                     /tool="antismash"
                     /translation="VYLAISLGMGVQDHHSILVDSPTLDGSSPDASLGHIYQVKGNIQS
                     GMAYEHRPAREDDISLGRRLLGTVEHSDLERFELICQGVPPPRKQFDGPRRMYPREPLR
                     RCQEWVKDALDALRTEGVL"
     gene            complement(51767..53083)
                     /locus_tag="JX266_006010"
     mRNA            complement(join(51767..51944,51996..52437,52491..52619,
                     52674..52805,52858..53083))
                     /locus_tag="JX266_006010"
                     /product="hypothetical protein"
     CDS             complement(join(51767..51944,51996..52437,52491..52619,
                     52674..52805,52858..53083))
                     /codon_start=1
                     /locus_tag="JX266_006010"
                     /product="hypothetical protein"
                     /protein_id="KAI1847897.1"
                     /transl_table=1
                     /translation="MHLLFAIASLLTVPAHGHAGHDVEREMAERRQFLATHTNNLAHCE
                     SVHRASGLEQRTVERRLEMAKRLSGDENIMKRQTSSVNKSHKSDKSYNSATDPAVVFAG
                     NRSCVLSPETTEGPFYVTGESIRTKLVDGEKGVPLHLDIQVIDVNTCKPLTGIFLEMWN
                     ANSTGVYSGALAIPNGSGMGDKGNLNKGFLRGAQSTDKDGVAQFETIFPGHYTGRATHV
                     HVITHHNAVAEANNTIWNSKVSHIGQAFFDQDLIDQVEKVAPYSTNRQSRMRNAVDSIL
                     LQEAATADPFFEYVLLGNTVADGIFAWFSFGVNTTYTRGIMPVAMAYKEGGKMATNNPK
                     LPGFSQMFPGGFPTSFQPGFGPSPTPKV"
     PFAM_domain     complement(join(52268..52437,52491..52619,52674..52686))
                     /aSDomain="Dioxygenase_C"
                     /aSTool="clusterhmmer"
                     /database="35.0"
                     /db_xref="PF00775.24"
                     /db_xref="GO:0003824"
                     /db_xref="GO:0006725"
                     /db_xref="GO:0008199"
                     /description="Dioxygenase"
                     /detection="hmmscan"
                     /domain_id="clusterhmmer_JX266_006010_0014"
                     /evalue="6.50E-09"
                     /gene_ontologies="GO:0003824: catalytic activity"
                     /gene_ontologies="GO:0006725: cellular aromatic compound
                     metabolic process"
                     /gene_ontologies="GO:0008199: ferric iron binding"
                     /label="JX266_006010"
                     /locus_tag="JX266_006010"
                     /protein_end="219"
                     /protein_start="115"
                     /score="35.6"
                     /tool="antismash"
                     /translation="EGPFYVTGESIRTKLVDGEKGVPLHLDIQVIDVNTCKPLTGIFLE
                     MWNANSTGVYSGALAIPNGSGMGDKGNLNKGFLRGAQSTDKDGVAQFETIFPGHYTGRA
                     "
     gene            complement(53998..55227)
                     /locus_tag="JX266_006011"
     mRNA            complement(join(53998..54363,54427..54742,54810..55046,
                     55103..55227))
                     /locus_tag="JX266_006011"
                     /product="hypothetical protein"
     CDS             complement(join(53998..54363,54427..54742,54810..55046,
                     55103..55227))
                     /codon_start=1
                     /locus_tag="JX266_006011"
                     /product="hypothetical protein"
                     /protein_id="KAI1847898.1"
                     /transl_table=1
                     /translation="MGILFGKFLLSAIIGLAGFQVSALPTPGDTPKCTTPTKRMSWHDM
                     TDDAKKSYLAAEQCVMSSPATVKLPGAKTKWDQLVSLHQIHALQIHSTGTFLPYHRYFL
                     HTHEFLLNECGYKGGLPYWDEPRDAGKFSSSPVFSPTLGFGGDGKGAKNCVADGPFSNV
                     TVNIGPGFTTQPRCVNRKITNFLSSLSAKAQVTAALNYSTYDTVWNGIYSGPHLGGHMA
                     LSMMNGDSITSPGDPVFFLHHGFVDKMWWDWQAQNPSKRLTEIGGPNAQDPAIGFTEFP
                     GGMEVESQMWGHPTAEMAAAAPDPHAGDKGNVTTLGHVLTSKGIIPDATIADIMDIKGG
                     YLCYDYV"
     PFAM_domain     complement(join(54274..54363,54427..54742,54810..54952))
                     /aSDomain="Tyrosinase"
                     /aSTool="clusterhmmer"
                     /database="35.0"
                     /db_xref="PF00264.23"
                     /db_xref="GO:0016491"
                     /description="Common central domain of tyrosinase"
                     /detection="hmmscan"
                     /domain_id="clusterhmmer_JX266_006011_0015"
                     /evalue="5.20E-33"
                     /gene_ontologies="GO:0016491: oxidoreductase activity"
                     /label="JX266_006011"
                     /locus_tag="JX266_006011"
                     /protein_end="256"
                     /protein_start="73"
                     /score="115.3"
                     /tool="antismash"
                     /translation="TKWDQLVSLHQIHALQIHSTGTFLPYHRYFLHTHEFLLNECGYKG
                     GLPYWDEPRDAGKFSSSPVFSPTLGFGGDGKGAKNCVADGPFSNVTVNIGPGFTTQPRC
                     VNRKITNFLSSLSAKAQVTAALNYSTYDTVWNGIYSGPHLGGHMALSMMNGDSITSPGD
                     PVFFLHHGFVDKMWWDWQAQ"
ORIGIN
        1 ggggattact gattgtgcac ccgtgtgcgg atttttctca ttggccggct cagaaactcc
       61 ataggccaat aagaaaaatc cgcgcaggat actatttaat gattgggctg attgtgaatc
      121 gttctttgtc ttgtttgact cattctggtc gttgtcaggt gaatgtgagg tggtgtggga
      181 gtggtgacgg cgacgacggc ggcggcggcg gcggcggcgg cgagtttgca aattgcaagc
      241 gggctgcagt tagcaagagg accccagtta gcaaaaggac cccagttagc aaaaggaccc
      301 cagttagcaa agggactgca gattgcaaga ctgcaaattg cagaagggtg ccacttgacg
      361 gcaaccggac aatgacggtg acagattcaa agtgaatatt cacacattgt tttgaattgc
      421 tacaatcgaa ctaacgtgca ttttccatca ccggaacacg ccttgcaagg agggtcatga
      481 tcacgtcaaa agttacgatg taaccgctgc cggcctcagg ggctaggata gaaaaatgaa
      541 aaggggcttt tgactagtgc tgcctcaagc cctgaacaac ggaagaatca caacatacga
      601 atcagatccc atacagatgg gatacacttt gcctttgcag cgtattatga tctctacgtc
      661 cggtggtcct ctacgtagtc attactcaac cagttcctgg acatgtggtc atccaataaa
      721 gagaccatca atcatggcga ccaagtgctt ggcgaaggcc agaccagatg aacgaccgag
      781 atcacatagg gggggaaagg gtattgtgta gacctgcgcg tagatcaggg tcaactggat
      841 ttctgtttga atgagaaatg cgatgaacca ttctcgtcct cctaatatca tgtctcagcc
      901 tggggcccat tttcacgcta tctgctgtga gatattggac ctgcgatcat cgcgacgaag
      961 cgtggttaga atgacgccta tggtagggaa aggtccagca cgaggagctc ggacaaatga
     1021 ggcaccagca caaggcggtc cggcataggc atggagcgcc gcatccctga gaagagcgta
     1081 atcgtacttc aggcgggtgc aatcggagtc gtcagatgat atagtgcgtt acattaggag
     1141 tgagatcgtg ctgacgcgga gtgtcataaa agaacagtaa gctctgatca cgacgactag
     1201 gggaaacacc tttcaccaac cagacgctct ttgggttgtc acatggaagc gcgggtcacg
     1261 gtgaggtgca aaagtgacgt gacctttagc aatctaaaat tccgaaacgc tcagagaaag
     1321 gcagtgagat gacccacgcc aactggcgaa ccggcacgcg ccgaagttct gtgtaaggtg
     1381 ttagattttt aaatatgatt gtagatgagt gggaaaggag atgtacgtca ttaacaagtc
     1441 tcaaacgaga agtaaaagct gcgaaaggtc gacaggcggt tcatcgattt accacaacca
     1501 caggttatat gggatgttgg aaaacaaact cacgaagagg ttcaacctgg gtgaccccga
     1561 gcctggagaa tgtgaaattt tgcccggcca tgcactccac agtagtatgt tcctggaccg
     1621 ccatattaac taatggggga ctggccgctc ttccagcttg tcttagtggt ttggctagaa
     1681 aactcagctc ttgaattaga ttacgtgatt accttgcctt ctcacatgta ttgctattcc
     1741 cattgccatc cattcataca cccgccttcc ggagctccaa ataagggggg ttttccccat
     1801 gtgctacaat tgacttgctc gtcatcacta ggtagattca gctgggtgag ctggccattt
     1861 gactggctct acctggtagc atttctgggt ggagatacag caagcgcctt tgtattagac
     1921 attctggccc ctaaattacc tgaatactat catatcgttg taggggcatc aaatgttacc
     1981 gatggcacag tctcgccgtt tgctcattac ctaaaacttt ttgtcatcac gtgtctgcta
     2041 catggatcac taatcacgat attgtcctgg ccgtgcatcc agcaatatta tcgggatgtc
     2101 gttcatgaag attctccttg atccatgccc taacgagcaa tgtgagagtt ggtaaaagat
     2161 ctcaaaagct caagcacagc gttgctttac cgggagcctt taagttgttt catatgtatt
     2221 gttcatcatt agcagctgct agactgggct ccaggaagtt ttcttcgtgc ccgtttccca
     2281 acagagaaac aggcatggaa tttctactac gtttgtttac agccgataat gtaagtcatt
     2341 tgtccgggaa cagagatctc gggtttcctt tcttagtaat ggtgaagatt aaaatatgat
     2401 agtagtaaca ttgttaggcg ctaatgctac catttgctct ggcgattaac gttgcaaatc
     2461 agaggtccgt ggtatcttgc actaggacaa tacacagtga ttcaaagttc cttgtgagat
     2521 tccaggccca gcacgtcata ttccaacgtg caccaaacta gcgtccaaga gactacgaac
     2581 cacgtggttt tgaaatattt atgttgctaa agctttctca cggtctaaga aagtctatta
     2641 cacctcacat acctcataaa agaaaattga attcaatgta tgatagaaac aatggctatc
     2701 attcattatc acagttaatt caccgatgta acatagcaga tgatactacc cacatacagg
     2761 ctagacaaga ttcttggtgt agtatggagt gaagcccagc aaccctgtct gactgcctcg
     2821 gctgctctgg taagaactaa tccttggtct taaaaaagcc ggcagagcgc caagtagcga
     2881 ctatagctgt atgttcattt catggggaag ctcaacttcg gtgccgaatg gagatctcac
     2941 cttgggatgg tctcgacctg ccggtcagcc cgatgcccct gaagccggtc catgagtcca
     3001 tccgtccggg atggcgggat caggtttggc gtgatagtta tgactttctc cctataaaaa
     3061 aaattcaaaa cgatagcttt tgtctggggc ctatgttgcg atctgcgtcg tcttacatac
     3121 cctgtccatg cctagctaac ctccctatcg gccgagatca ggcgatgagg ccagcaagga
     3181 taacattagt ctgcgcctcc attgaaaggt cctgctctag cctggcacag aacgtggcac
     3241 gagccgaagt tcggcggcct gtccctgtct ttggcgcatg gcctagcgcc cgacggagag
     3301 ggagtttgcg aaattgacca tagtatgcac tcgtctttct gatgtcgcgg taccgcattc
     3361 ctccattcca gtagcgtcag gctaggcgaa aataatccga aggtggtgcc gcaaccgatg
     3421 ccatccgcag atgcggatgc tcaggccgca ggtgagtcta ctaggggcgt ggaagtcggc
     3481 gtaattcggt cgctggcaat catggggaga gcttccgagc gccagcgcca gttgtgcttg
     3541 tacaaaatgg gacaatcggg attggtcggt cgcaactatg tgccagccaa aggcgccgtc
     3601 ccacttcggt gacgcggcga gactgcgagg gccagaactg agtgctcggt tatcggactc
     3661 cagtagggcg gaccttgatc tctccacagt aaatctggag aagagaatgg accagggctg
     3721 attacataag agcctatttg tggtatatgt ctacgttgcc gtacagtcga ggtgggcggt
     3781 tccggtattg gcagatctgg aaatatttat ggtctgcatg cataggtttt tctccgccgt
     3841 tatagtcttt aacctctcgc ctggtatccg agacattgga gtgggggctg attggcaagg
     3901 acctgcattg tcagctggat ggcatatccg ccgagcgtgc cgcacagaca gatcgccgag
     3961 ctaattcgtg atgagcggct ccgatcagct ctgttaaaag gggctacatt gactgacagg
     4021 actctcagtg tggggaggac tgttatcgtg taggcctagc atcgcaggga tacatttttg
     4081 acccgacaat tcaggccgcg ttgtttggta ggtacccaag taatctgcaa ttggaaccct
     4141 gccgagcttg atggcttctt tccggcacga gctaatgcaa gactaagtac tatggctaag
     4201 agtttagaag tactgtacat ggctggtcgc ataggtagac tcttttgcca tgattaataa
     4261 ccatggcctg atgagttgaa aatgggctga ttcgccttct tatttgaagc tggagtgaac
     4321 atcttccagc ggaaaggtca gcttgggggg gttttttttt tttttttcat ctttgtgtaa
     4381 tgctgtttcg atacgttgca cgccatgaca acaagacttg atggcccagg cctcaccctt
     4441 tttgttatct ccgttgtgct cgtgatcctg tcgtggatta cggtggctct gcggctaacc
     4501 attagacgga atatcaaggg aattggtgca gatgactggt tgatggtggc aggtctggtt
     4561 cgtataaaca cgcattcgac tgtggtcagc tgctcatgcg taatggaaac aggtattcta
     4621 cacaattgcc acagcatcaa caatacttgc cgtcttgaat ggcgttggaa caagggatca
     4681 gtatctgaca gatgatgacc cccaggaagg aaaaaaagta cgtcagtcgc tgaagggtgc
     4741 aaaatgtgaa actctaacat catgtagtgg ttcatgttct tccagatatt ttacgtcctc
     4801 agcacggtcc ccatcaagtc ctcgatctgc gttgccctta tacgcattac gacccgcaaa
     4861 ctcttcaaat ggattctata cggcattatt ttcttcacca tcgtcggctg tctagtcacc
     4921 gacattgcgg tattatcatg gtgccagccg atttcagcca cctgggaccc ttcagcgggc
     4981 tcatgtgctg ataaatctgt catcattaat gtctcatact ttatctcagt catatcgata
     5041 ctaacggact gggtatgcgc tattctaccg gcttttatac gtaagtgcag cctacattac
     5101 ttgctactgt gtagctaata ttgagttcaa gtatggaatg tccaattgcg ataccgtgta
     5161 aaactttcgg tagctattgt cctcggactt ggtttcgtgt aagtttggtt cttctacgta
     5221 gttgagggcc gtaggtctaa ctcgcaatgc tccataaagt gccagcactg caacgatcgt
     5281 acgaattcgc tacctcgtat actacagcat atctgaggat tatctataca acatagccaa
     5341 tatcgcgata tggtccatcg tggaatccgg cctgggaatc gttgcgggct caatggcaac
     5401 tctaagaccg ctgctgaaat acatcccatt cctccggact ctctccagca gtggcgattc
     5461 gaagtcgaag tcgaagtcga agtctaggtc gaagaagact agccgcttcg gactgaggta
     5521 taaccaaaac tcgatcagga tggatgaggt tggagacgtc aaaacaacct gcagagccgg
     5581 agaaaatggc tgggataact gctctgatga cgcaagccag aaacatatcc tgcgcgatac
     5641 gactatcgtg gtcacaagcc atgtggtgca ggaaacaggc ggacggtccc agcaaaactt
     5701 ggagcaagtt taagcaactt caatcagtct gtggtgacct tatctgttcg cctgcagtgt
     5761 actatttaac cttttggacc gccactggtc cagcgccgtc tgtaacaacc cgaaatgatt
     5821 gtatttagtt ctttgcagca ctgccgcgat tcttgccgac atcgaatgga tgagcttcac
     5881 ggagtattac tcccacagca agcttactaa gtaaaagacg aatggccgga aaagtgggct
     5941 tcactgcagt gaaaccctgt gtaaattgcg gctgacagcg atcccgaaga aagcaagcag
     6001 gctcgggcca gggctcagcc gctgacgcga gcatagtcaa ttgctggacc tactgtagta
     6061 ggggtcagca gttatgcgtt ccttcggtcc cccctccttg aagagccgca tcatcccacg
     6121 atcctacgtc gcatcccagg tcacagggct gcaacatctc cagcaagcca cggagactct
     6181 caagatagaa cgcgctaaac accgcagcca gcaagaagaa cttcgcgacc gagtactgcg
     6241 ggaacaactg ctcggcccta gaatccttcc acctcagtta acacaacccc attggaagtt
     6301 tcagtccgct tttcgcgaac aagattgcag gttgccgaaa atagcatacc aaggcggtct
     6361 tcgggtccgt gacacccctg agtcgacctt agcggcaccg tctagttggg ctctagtctc
     6421 ccatgtggaa caggcgtgag gagtttacga actgcaagtg aagaagtgat gatgatcttg
     6481 acgtgatggc cttggcctaa agtgctgagc agatccccta gtgcttcatg atgcggcacc
     6541 gtctctcatt gtcgttgatg ctgtctgatt cttccccgga catgccatcg ttgctataga
     6601 cttgtaccat agaaactatg gtaggatacg ctgcagttgt cgctttactg gcagcggcgc
     6661 ctctctgcgc ggcgcaaatt aaacgagccg actactcagc agcggcggcg actacgttct
     6721 ggtacgccaa tctggaccac accggcccgt acaagggaga cgccccggat ctcgacacca
     6781 accacacgta cccggtcttc aaatccgtga gccccggcgc tacggccgtc gagatccagg
     6841 ccgccatcaa cgacaatggc aacggtggta agcgccactc gcaatggctc gcgtccgagc
     6901 cgagggttgt gtacataccg ccgggcacct atacgatcaa ccagaccatc tacatgaaca
     6961 cggacaccat tctgatgggc gatgccacgg agcctcctgt gttcaaggcc gccgctggcg
     7021 ggttcactga ggaccaaacg ctgctctccg gccaggatcc cggcaccggc atttctggag
     7081 aattatcatt cgccgttggc ttgaagaaca tcattctcga cacgtctgat atcgacggag
     7141 gtaagcacca cacgccttca gcctatagtc ccagcttgtc tgacactgag caataggaac
     7201 ttctttcacc gcgctctggt ggggagtcgc ccaggcctgc cagctgcaga atgtgaaaat
     7261 caccatggca tactccgtca acggtactgg ccacagcgga attcggctgg gacgaggctc
     7321 gactctcggg ctctcggacg tgcacatcga gcgcggacag gtgcgttcca ctgaggcaac
     7381 taatactgtg ccacagacat gctgataaag tggactcggg tatagaacgg tatataccac
     7441 aacgggcacc agcaggccgc ctacaagagc atctacttca aggagaacac ggtcggcatg
     7501 ctgatcgacg gtggcaacac catcagcctc atcgcaccga cgtttgagag cgtcggcttt
     7561 gcggtctcgt gcacgggcgg ctcgccctgg gtggccatcg tcgacgccaa gtccatcaac
     7621 tcgggcgtca ccttcaacac gagcgtgtac ccgtccttcc tgatcgagaa cctggacaag
     7681 gacacggact cggacgtcgc tgtcaacctc gacgggaccc tgctcggcgc cgcccgccac
     7741 gtggaccagt tctcgtacgc caacacggtg gaccgcgacc cgatctacgg ggccgtcaac
     7801 tcctccaaca cccgcccggc cgcactcgcg cccggaggcc gctacccggt gatcccggcg
     7861 cccaactatg cgacgaaccc agtctccgac ttcatcaaca tcaaggatcc gtcccaaaac
     7921 ggcgggcatg tcgtccgtgg ggacaatacc gtcgacgagg cgggcgtcct caaccagatc
     7981 ctgcagttcg cagcggagaa gggcaagatt gcctacttcc cctttggcaa gtaccgcgtc
     8041 gaatccaccg tccacatccc cgtgggctcc cgcatcgtcg gcgaggcgtg ggccaccatc
     8101 acgggcgcgg gcgacttctt caaggactcg gccagcccgc agcccatcgt catggtcggc
     8161 aacccgggag acgtcggcac ggcgcagatc caggacatgc gcttcaccgt ctcggacgtg
     8221 ctcccgggcg ccatcgtgct gcagttccac atggcgggcg cggcggcggg cgacgtgggc
     8281 ctctggaact cgctggtgac catcggcggc acgcggggcg ccgagggcct gacgtcgagc
     8341 tgcaacgacg cggcggccga gtgccgggcg gcgttcctgg gcctgcactt cgcggcgacg
     8401 tcgtcggcgt acgtcgagaa cgtgtggaac tgggtggcgg accacatcac ggaggacttt
     8461 gcgggcgggt ccaacatcgc ggccaagggc ggcgcgctgg tgcaggcaac gcgcggcacg
     8521 tggctgcacg ccctgggcag cgagcactgg tggctgtacc agctcaacct gcacggcgcc
     8581 gccaacgtct tcgtcagcca gctgcagtcc gagaccaact acgaccaggg cgacaacgtg
     8641 cggcagctgc cgcccgcgcc ctggacgccc gacacgggcg ccgcctgggg cgacccggac
     8701 ttcaacgccc tgtgcgacgc cgccgacgcg cgctgccgca tgggcctggc caacctgttc
     8761 cagggcggcg agaacatcta cacgtacgcg tcggcgtcgt gggtcttctt cagcgggcct
     8821 gggtaccagt cctgcacgga tggatgtcaa ggtgagtgat cattgccagc ccccctcttt
     8881 gctctgatgc tagacccaac ttttcccatt gtggaagcaa ggagtaataa gaagaaatac
     8941 tgaccgcaca attctcaaca gattatctgc actgggtcgt agagacgcct tccaacttcc
     9001 aggcttttgg tctgtgctcc aaggacaccc gagcgccgtt gcgtctcgcg aatggcacgg
     9061 agattttgac ggcgaacggg ttcaccgggt cctggggcgg cagtattggg aggtatacgc
     9121 cgtaaacaga aagtctgttt gtcctaagag ttcgctggct tagcatcaat cacgtaccag
     9181 tatagttacg atgaaatata gctagagatc tagaagcact atatatatat agacaatatc
     9241 atggcataag gtaatgggtt gcaggcctca agctcatctt tggaacctgc cttacaattt
     9301 cttccatagc gctcagatga ccacttgcct tgcataaggc gacgccgtcg tgctcgtagt
     9361 cacaagcgct ttcaagtagt ggtggagctg ggttaagact ctccatattg cctgcttcgc
     9421 tgagacaaca ggtacacagg gactttgaga ggttatgcca cgccgacatt tgacttcacg
     9481 gctccaaagc agcataagtg gtgttatcag ttcattgatt ctcgagactc ctcgtcgatt
     9541 ccagacgcat gctgcctccc ctggtcctat gtaccgtggc ttcaacgcca atactatcat
     9601 acaatgcatg ccgcaagctt ttcatgaggt gagagagatg gggaacatct ccaatcgtga
     9661 ttcccctttg tatgtataac acaagaacga acgagaagcc ccaagggcgt cgttctgaag
     9721 ccttgaatca ggcctcaccc cgagccactc tttagcgtgg ctcgatgccg agagacccag
     9781 ggctgagatt agatggtgta gtgtacaacg actccagcac gaggaggtag tgtttgatcc
     9841 aaaagatgca ctgcaggcgg gctgcgtgga gcgccttaca gagcaggctt ggcctcggcc
     9901 ttgcccagag cagcgccgac ctgctcagca gtcaaagagc cttggccgcc aggctgggct
     9961 ccgttgccac cagtaagcat ctgagagatt gaacatcagc acatgcgtta aatatatcga
    10021 atttgcggta acgcgtcaac tcacatcgcc acccatctca cgcatcttca tctccttctc
    10081 catatccatg acctgctgct cctcggcaaa ggcgagcgcc cacgggacgc cgagcagcag
    10141 ggccgacgtg gcgatgaccc acagggtctt gccgctgaag ctgaggacgg acttgactgc
    10201 gccggtcgtg ttgttgacgc cgttgtagat ggagttgcgg gtctggggag ggatgatgtc
    10261 gcgcagggcg tagaggcgct cgcccagggt ctcgtcggac gggtcgtagt cggactcgtt
    10321 ggagatctcg gagtctgcag gcaggcatgt tcattagcgc tcgctgtttc gccggtgctc
    10381 cctgaatcgt ctcgcgcaga agctgggcga caaagggcgc gcgtgcgtcg cggaattagc
    10441 gatgcaggcg atcgtggact taccagtgtc ggagtagtcc tcgtcgtcct cagggccgat
    10501 ctggccctcc tggaagtgct cgtcgacgac ctctgtgagc tgaaccattg tggcgactgg
    10561 agaaaatgcg acactgaagc ttgcgaatgt ggtaaaaagc gcgactgggg tgatgtcgtc
    10621 gtcgtcgtcg tctgctggga aagtgagggt ggagagctgg caagctgggt ggtgctcaaa
    10681 tgccttggtt gatagacagc aatgccggta gaaatcgtag ctcctgggtg gacctcgagc
    10741 cgctacaaaa tttctgtccc cggagcccgt gatgacggag ctggctacag gggggtggtg
    10801 tcggccgtca gtttagccga agccgacaga cgcaccgtgc ttggacagtg taaaagcacg
    10861 gtgcttatgg gggttcaagg ccattatatg ggcactacgt gtcccccttg ttgtagcggc
    10921 tggcacagtg cgctatctgt gtgcctgtct gtacctaacg tacggggtat ataatgtcta
    10981 cctcatgacg ggcttgcatc tgatagttat ggttatgcac cgctggtgtt ttacccccat
    11041 ccaaagaaac gtgggatgtg tatagagcct ggactagctt ggtatgcaca ctggcccaca
    11101 tataggtatc cggagtgctg agagttatat catgaattcg ctcctataaa cgtctaccga
    11161 tcgatgcaat gcgctacacg ggaactcata cccgtttatg ctatattccc agaaagactc
    11221 gtgcaccaac ttatgctaac acacctctac catcgtctaa tctatcactc gcgcctaggc
    11281 ccccggacgc ggagcgtcgg caaacctaat cccgcgcctg gtgggaggca ctcggggcgt
    11341 atcatcgtct tcgctgtcgc tgtccaccgc accgggactg cccagcccga gggcggcttc
    11401 gcgtcgtctc ctctccgctg gcgtctcggt ttcggtggac ggctcctcct cgtcgcgcat
    11461 gcctgacagc gcagccagcc ttcgccggcg ctcaacggca gtctcgggcg tgtccgaagc
    11521 cgccacatct tgacgagtat ctgctgagct ttcggcgggc gaagttcctg caggtgatct
    11581 tgccgtcacg gtggtgcttc gtccacgtgc aggttccgct ctcgcagggg agatggattg
    11641 gcctgcgcct ttccttgccg ccgccgccgt gctggtagtc ttgactgccg taggcttgga
    11701 ggcaccaatg gacgatggtg ttgccgagcc agagccagtc ccttgttgtt tggcgagggc
    11761 cactacagca ggaggcgcgt cagactgctc aagcacctgt cttcgggttc gggggtccat
    11821 cttctggact tcctttaaga aatcgtcctt cgtcatccga cggccctcgc ccgcaatcgt
    11881 gaatctgatc ttgcgatcct cctcctcctg cttcttctgg tcgtcttccg cgccggctgc
    11941 cacgctcttc tttctgcctt caccggctcc ggacttaccg aagccagtcc aaccactgaa
    12001 agtcccctgg cgcacaggtg gacgtggtgg agcctcctca ccagcagcct ctgcggcgtc
    12061 atcttcagcc ggcttagact tgtgtccctg tttcgtgagg ccacttatgc ccatatactt
    12121 gaggctagtg gcaacaaagt cgttgttgct tccctcagcc ttctgcgaag gtagctcgta
    12181 ctttttgacc acctcaccgt cctcatcctc cacgatgatc tgtcaaaggt cagcggacat
    12241 ccatcccttc gagatgcgtt agaacttacg gtatttccga actggtaggc acgagctggc
    12301 gcgtgcctct tctccgaatc ggtcttggtc ttcctcttct ggacttcctc gtcacgccaa
    12361 tctccaagtc gtttcttgag agaatcgtac gtccagccag gtttctgagt ctcgttcttt
    12421 gctgcttcct tgaggttgcc aagatcatgt gccacctcgc ctacactgtg atgttgtgtt
    12481 ttgcggggtt ctacagccaa gacctggccc tcttcgtcct caatgacaat attgtcgccc
    12541 tcgtcgtaga cttcaatctc tggagggtcc tgctggcccc ttcgctcgcc atcgtgcgga
    12601 ctgacatctt ctgaagtctg ttgctcaagc ttctcggggt ctcgagaacc cttttcgcgc
    12661 agctggttcg catcttcgtc gcccgttagt gtgccggaag tatcctggcg gtcagaagga
    12721 gacatgggag aagtcggaga catggcgtcg gatagaccac tttggctgcg ccgctggggg
    12781 aagatggctg actgggtaac aggtccgcca ggtcccatcc cctcatccca gcgctttctg
    12841 ctgcgacggc gacccatcaa agacgaggca cggctaccat tcttgctagg gttgtcttcc
    12901 tctttctggc gccgaaggaa ttggcctggc aaaccagttg gtgggagggt acccggcgga
    12961 aattcgggca ttttgaggtc atccccttcc gtgtcagaca ttgtacgtgc ttgtgaccgt
    13021 gattgggagg atatcctcgg aagccgattc atccacgatg gaccgtcgtc tggggcggct
    13081 gtgtacgaca ttgtcagact gagcgtgttg atatgcttgc ccagagtgaa gacagcaatc
    13141 gaagagccgt gcaccaagat agacgccacg accaggaatg tcgtgatagg ccatacaaga
    13201 actatcaact ccgcgtgctc tactgttgtg tcttcgaatg acgggaccac agaaagggga
    13261 atcgtgtgtt cggtctccag ttcagcacgt gccaggatag caatgaaaat ggcaccgaca
    13321 ccgattggac caaaatgacc agcgaacaac gcctcgcgcc aggttttgac gtcaggtata
    13381 agaggtttca gagccatcat gatgggaatg cgcctgaaaa gaatgacgaa tatggcgatg
    13441 acagtcagtc tccaagccga aaggcccaag gccgcgttgt tgaattgatc ccatggaatg
    13501 atcgtgccaa agtacacaaa gtatgccaag ttaataagca gatcaatgac gttggaaacg
    13561 tgagactctt cggttttcga ggagaaccaa ccgtcgttgg agaaaccgac cccagcagag
    13621 aagccgacaa gcagatcatc gacaccgagg atactaccag agcccgcgca aaacaaggcc
    13681 agggtgaagt agaagaccag gaaactctcc cgatcaatca aatcgtgcct ctcagcgtac
    13741 ttgatgccat ggcgggcaaa gtagccaatc aggaatccat agacggcacc aaagatacac
    13801 tcgtacaaga cggtatacac aagccagtga taagtcacct ccttggcatt cagcttgtct
    13861 tgaatgagat acagggagag gtagatgaag gggaaagcca tgccatcgtt gcaacccgac
    13921 tcggcagaca acaaatctcg cagatgcttc ggaactcgct tggcaaactt gcccttgcca
    13981 acaaccgacg aggccaggac agggtctgtg gctgtcacgc aggctgcaac tgtcaagctc
    14041 tccagccagt tcaacggtgg caccaaccag aagatgaaca agctggtgat gagccaacca
    14101 aaagtcatga ccggtagtag gagaaacacc acagacttcc agtgtctttc catgtaaaac
    14161 tttggcaatt cgacaccaac ggcgaaacac tgcacgacga gcacaatcct agaaaactcg
    14221 agcgtgacct cgtcgacgtt gccccacgaa ttggggtcga tgagatttgc agcatggggc
    14281 ccgaagatga gaccacacag ggtagccaca gtggcttcgc caatgtacat gcgctccttg
    14341 atgatggaag agcacagcat gaaaagcgaa gtgaagcctc ccaggataat gtacaccaga
    14401 tgggacttgg tgatcgaaag gtggtcccac gccatggtga aatggtatca gaagcttttg
    14461 ccacaaatgg cttcctagtc ctattttgca agcttcgctt ctggtcgttc agttcggtcg
    14521 ttgttcagac gcgggtgtga aaggcgatct cgaagccggt ccggacagga cggaggacct
    14581 tcggcaggcg ctcgagctcg aaacccccca atcgatgaca gcgaccccag actgcaagtg
    14641 accgcgatgc atccagagga accgttgcgc gccaatgact ggcctaccag ctagggaagg
    14701 ggttggaaaa gtgcgagagc agataatttt cgtatacgga tggttgccaa gctcgtcaca
    14761 gctcgaggcg catccaggta gcaggccgct attgtagcag cggacagagt tgattgctct
    14821 ccgcgggggg aaactgggcg ggattgtcca gcgacggtag ggagcgcgaa actatcgtca
    14881 ggctcgccac agagagtcga gacgaggcgc aaagagatgc agcggggaag aaaaccgcaa
    14941 tgtcaccaag ataagagagc gtcaacaaac ctttttagcc aagactcgca aagcaaccca
    15001 ggacccgtct aactttttgg catgagcccc atcgatgatg agcgggcgaa agttgggggg
    15061 agtgcagatg gggccgatgt agggatctag cgcacccagg cggggctgtc ggggcggcat
    15121 gctagggccc ccatgggcgc tgagccttgt cgacgcccgc tgataggtcc ctcccgcctg
    15181 gtgtaccccg aaggtatctt ggaaaaggct tggaaggagg ctgatttgat gccgcttttt
    15241 ccgatcagcg tccaacacca acagatagag aaatagatgc atggcaattg cagaatcaag
    15301 cacacgcgaa gctctcaatg ccgaggataa gactctgggc aggtcttgga aatcgagtcc
    15361 cctcccggtg cacgctgcgg catcgacgaa agcttcgaat agcgcgtggg gggcgctggc
    15421 agccggtcaa gccagtcact aacacgcagg caatcccaga gcgttggctc aaagccgatt
    15481 cgacgagcgc cgagcaacct tgaaaacttt ccctagttgg acgtgagcta ccacgatggg
    15541 gagatttgat tcgaggcgca caggacgcca tgaacagagt gcggacaaag cgaacgaaat
    15601 ctctttcaat ggcaagcaag aggtccgtgg caacatcgcc ccgatgcgta cgtagcacag
    15661 gcaacgcaaa ctctcctagc tcttgcgctt ccagcgcgtg tccgatccca acggctgcac
    15721 ttggcggtaa acaaccaaga tcgtcaatcg ccaatcgcca agcagcctta tggacggtct
    15781 ttagcgatac gttctagcgg gccatgtgag acttctgcat gagacgagga ggccgagtca
    15841 gggtcgtctc atcccgactc agatgtccac gtgcagtgta gaatacttga caaaaggttg
    15901 caacctgcaa gtgtcaagca aagcaacgtc ggatgctaga taactaggcc actccgctgg
    15961 gggtctgatc agccggggta catgcgaggt acatgttctc cagaacgcgc attcgccgat
    16021 gagacctttc attctctgcg actatccagc atggaaatgc tgtcaacgac caattgcatc
    16081 cactaggatc ggatgcacac tttacacggg cttccaacaa gttgcaatcc tcgttgatca
    16141 gacgagaact gtcttgtcgt gataaacaaa tctcaagact tacgaacgcc caggctgtag
    16201 tgttatgaac cagcaagttc gccgggccac tagcttcttg gcggctctgc tcgatgggcc
    16261 caggctacta tggttgtcgc tttgggttgg gtctcgctgg tttgttcccc agtcgcaaaa
    16321 atgcaagccg acgtcacacc tgatggagcc cacaatggat gtcccccaaa cttctcgact
    16381 cgagccaggc acgtggaact ttcgggcatc aaataaaatc gatagataaa ccgatcttgg
    16441 gtaatgtgta tagagacaac taagcgacta gcgacgggat gtctgtatct agctgcataa
    16501 ggccctcagg cggcgtcctc ccatccgaat ccccacacaa gccacggagc gatgctccca
    16561 tcgtcgtcaa ttgctactac ctcgttctgg agcgcttctc gtgctgtcga gacgatgccc
    16621 gtttcccaca gacagatggt gtggtagttc atgagcacgg ccaagattcc cgccgtggcc
    16681 gtttatttag ggggcactga cgggttcgcc gatgtaaggc ccggctccgg atgctcaatg
    16741 ggacggagaa tgtgggggtc acctgccaaa accgccgtga taccgacgca aacgtaggtg
    16801 cggcttccgc agccccgagt ccgcaaagct tatcgggtag ctacctctat cggatagcta
    16861 ctgtaccgag atactatcga caattggtag ttctcctcat tgtcgtgctc gagccctgtc
    16921 attacgagca gtcgatcctg tggcttgtca aatcctacaa cacgcgcaag tcgccccgct
    16981 gttggctctt cctcaaactg gtctgccgtc tccgaagccc agcagcgcct attcaatgtt
    17041 cacgaaaggt tgaattgaac aatctaatac gcacctgcgg caactccata tccagggact
    17101 acgacattta agcgagtcga tcaattcctt ggttgaagag aaaaagtgaa aacccagatg
    17161 cccggcgcca gcttttcctt actatgtcta gttaatagtt ttgtcattct aaaattaggg
    17221 tacgtcagtc ccgctaggga gccgcaacct cgtcatgagg acgcgccgta ttcctcggta
    17281 ccgtacccga gatcctgcgt tcctattgac gcttttctgg gttcgaagtt cacgcatagc
    17341 acgccgccaa gctcatatgc caccgctttt gactccatgg ctgcgcatca gcctcatgct
    17401 gcacttccca gctcggcggt atctccacaa ccccaaagca caacacgtgg cagatggccc
    17461 cctgggttgg gtaatcctca gagaagggta ccaaggagta ctgtctgatg aagtctgcac
    17521 ccgcagggcc aatgtgcatt gaactcctcg agcacagcca gtattgtggc actcatggga
    17581 gttcctgcaa gggacaagta cctacacagc cttcaacgag acaacgtcca agtcacacca
    17641 ggccatgagc ttgtttgccg tcaccaaaca cgacgagact ctcctggcta gcctctggtt
    17701 agtattgatc cattcggacc agaaccccgt ctaatccact tggcttctga gcaagaaccc
    17761 accagaggga atcaaaaccg tgtctatgat ttaaccctcg tggcagtgat cagttcatga
    17821 tgctatttta aggatgagtg ctgtgaggaa aaggccctcg ggaacagtgt cgggtatcca
    17881 tttcatcaca caatggcctg gctagttcca tgtgttccat tgcttgtgcg tataggaact
    17941 tattcgaggc gtttggttcc agcattactg caaacccctg cttcgccgtc tatcagggtc
    18001 aagcaggtga gaaggtcgga tgtcagactg aagtggaacc tccggtcagc ttgccaagca
    18061 agctgccgaa acatttgaca agagtcggag ctcaaacggc ggccaaacgg tggcacgaaa
    18121 ctgtacatgc gtattgcagc ctcacgggaa atccaaacaa tgtcgtgctc atgtgtactt
    18181 gcgggactgg catccatgct tccagagacc ggggaggcaa ggccccggtg aagatcatga
    18241 tgcaagagca taggtgactt tcaaattgaa tttccttgtt tgtagatgag cttccacggc
    18301 tccgtgctta tccttcccca tattcgccaa ttcggccccc acggcgtaca gatcgaccat
    18361 ccgtaagtga ggggtgcggg acctccgtgt ctcgcgggac cgtgggagct tacggctgtc
    18421 gaatgcagat cgcacgcaga agcagtgttg cactgccgtc accctcgact tactaagctg
    18481 aaacgagtga ttctcaccca aaaccaggcg acataagcaa actcggaaag acattttcag
    18541 tcatgtttcg ttcttacact cgccgccatg gatagactac gtcccggaga cgtgagtccc
    18601 atggtgacga cgcttgatga atataggcaa actcacgatg tatcaccgct atcgcctgca
    18661 acggaggacg agccgcgtac cccgaggcgg ggtcgcagca ggcggtggcg acacattccg
    18721 aacgaggctt tcgcagtatc gccagaatct cctccgaaac ttgtagaccg gacatggcta
    18781 gcagatgaat cggacgcacg atcggcatcg ccaaaatccc cggatacccc agctttcggc
    18841 caccaagtat gggacaagga gctcagtttt gggggccaac cacattttcc tccgcagccg
    18901 ccttcaccag aaggccccca agaggagagc cgattaagtc ttgattctct gcaagaaacg
    18961 actccagacg aaggcggaga aaagagcaag actcgaaact acccggcggc gaccccacct
    19021 ggtgcgacac caacccctgc tcatcatgag aattgggact ctccttggct ccgcgagctc
    19081 actctcatcg ctcttgcgct tgcctttgcc gtagtagctg ttgcaatatt ggcactttac
    19141 gtggtgtcgt caaagaatat aggcctcgga tcttacattg atcccgtcga cttggtgtat
    19201 ctttggaagt tcattccaac ttcaggtatc aacacatctg tcctagccca ttcatcagtt
    19261 tggccctaat atgtctacta tagtactagc ttcacttttg gcaatatgga actgcgttga
    19321 tattaacgca aggctgcttc agccttgggc aaacctgcgg gaggggcctt cgtcaacgga
    19381 gaggacgata ttcctcgact tggtgtcgcc accatggctg attacgtgca aagccaccgt
    19441 tctaaagggc ttttacgtac cgatgcttac gatttcaggt gttctattgc tcaacattct
    19501 ggtagggtct actcctgaag tatttcaact gagctaagtg ttgactcata caaaggttat
    19561 cttgtcaaca agcctattgc aagtagagcc ggagctgatg cacgattacc aacttccgtc
    19621 aatcagatat gtcgaggata gagtgcaagt caagttggga actgcagcaa ctctcatcac
    19681 acttctactc gcatgtcttg gtatttcggt tgcggtactc tataagcgac cacaatgcgt
    19741 cgttccgaga aatccccaga gtattggtgg cctagcgttt attctgcagg gtaatcttga
    19801 gttgagtcac cacttcagat caaactatca gcacctgcgc tatcatttac agcatgagcg
    19861 tttctcaaca atatctaatg gtcacacgtt cgcccttgtg agggagggga tgaatccatc
    19921 gtaccaacct gccaaggaga taagggaggg gatcgataca ttactctggt ggcagcctct
    19981 tgctctacgg atctggagcc gagtactggc cactatattt cctctggctc tgataggagc
    20041 actcgaaggc atacagcacg tttcagatga tgccggtggg atgtcaatcg cgttcttccc
    20101 cgatgcggca cattatggcg tgacaataat tccggctatc ataatgtggg gtaccagtat
    20161 gctttattct tcgataaact ttaacattat actcatgtcg ccctattgcg ctcttaccag
    20221 cggagcatcc tcgagccgcg gcctgttcac tcataacctc ggccgcctgc ctctcttaca
    20281 aatgttgtcg tcatttcgtc gacgacatct ggcggcagga ttcacaagcg cagctaccat
    20341 ggtcgggccg ttcctgataa tcatagtctc cggtctctac accatcaagt cctcctctca
    20401 cacctccgag acgcagaccg atcaattaag tctgacatac agcaacacaa agatcataca
    20461 gaaccgccct ccgaagctgg ctctacaggt acttctcgga ttcatggcgc tttgcaacat
    20521 cgttgcgtgg gcgagcatgc ggacaagggg catattaccg cataatccga gctcgatcgc
    20581 tggagccgcg acgcttctgg ctggtggtga gttatggaag ggggacgacg aacaaaggag
    20641 aggactattc atgccgagtg aagcagcgtg gcgaagcgaa cgggaactga agagacaagg
    20701 cttgtgggcg ggtgtggtgt tcgggctcgg gtggtggccc gatgggaggt tcggcattga
    20761 tgctggggga cctatcgacg acggaggata agcattttgg gtatggttca ggtgcatcaa
    20821 caaggcgtat ggagcattgg ggcagtctat gataaattga cactttctac cgaacgaaac
    20881 tcggactatt tgccttgcgc gttgggagtc cggccctcct ggattctggg cattaacagg
    20941 ccattgcgtt aggtgattac actgaatact acagcctgcc tcgtaattgt cactctggct
    21001 gtctttgggt gattcccgtc aggggtgcta accacattcg tggcacggct cgagtatccc
    21061 aagcaactaa tgagcagggc tattgtctta ctatgcacac caactgattg tctcaaccat
    21121 aactccttca tagtcaagtc gtacccgcct ctatttttag aactatcttc agtaacgatt
    21181 ggccactaag gcatgccaca gttgacggac gggatggata ctcgtcccta gttagcgcat
    21241 ccttttggat accttacccg gtcgtcctgt gccgtccgat cagattgact gaatcggatc
    21301 cttcccagtt agagatattg accacaccgt aacgaacact tagtgactcc acattaaata
    21361 ttggtgcacc gtcagtggcg tttacaagta tggctgaact tgcgcctcgg accactccca
    21421 gaacttctgc gcgatacctg tgccaccctc tccttcaggt cgcgatccaa ggtccaaatc
    21481 cgaccgcatg tcgctgaagc gtccccaagg aacaactaga aaggtcatta gttacggaga
    21541 tggactttcg gttcatgttt tactcactcc agcttccagt cttgtccagt gtgacctgat
    21601 ctgagacgcc ggcgaaaagc tcagtgtatg ctccgtacac aggtgcgtaa cagatcaatg
    21661 gtttgaatat cgctgccgtc gtgctatggt ggcggctgag atctgagtct aggttgcctg
    21721 ggttcaatgc ctgcaaccag ttaatcacct ggagccgccg aacctttgcg aatgattagg
    21781 gaagacttac gacgctgatc acaccatcct tccggtgtct tctggcgaac tctgtgctgt
    21841 gataccagtt acctgattta ctgacagcgt actttccggc aatctgcata taaatgccgt
    21901 cgttctttga gtagtctaag ttgtctatgt caagtccatt cgtatagctc agaccttcgg
    21961 cagctgacga agacacccag acgacgcgca ccgcgttctt cggggccgtc ttcgccgtct
    22021 cgaccagtgc aggggtcaaa agctttgtga acaagaatgg cccgacgcag ttcgtgccga
    22081 gctgcagttc gtacccctgt gccgtcgtgc tgccgcgggg tggaagcatg actccggcat
    22141 tgtttatcag gacatggagc ttcttttcct ttgcgaggaa tgtctcggca gacttcttga
    22201 tcgtagaaag gtcacccagg tcgagatgca gatgttccag cttccccgtg gacgatggat
    22261 atgcctcttc gatggagctt atcgctgcca ggttcttctc ctcgttccgc gcggcggccc
    22321 agactgtcgc gttcttggag tacagaatcc tcgccacttc tttaccaaca ccagcgttag
    22381 accccgttac gatgtagacc tagacgatgt cgccgtgagc gtttgcatga cgtcaatcac
    22441 tgcccgccca gctcaccttg ccgctgagat ctgagatgtc ctggtccgtc caggccgggg
    22501 ccggaggaaa catctgactg agtttcgata cacgagacat ggctcaagat tgaatgttat
    22561 tggctacagt tgtaattact atcgtcgagg catttgtggt ttggtgccaa gttatctgtc
    22621 gtgcgctttg gcatcatcgc agcgccaggc cgtcggggat cacaaaagcc cgtccgacca
    22681 cgtcggcgca actaatgccc gaccctacaa gtttccggag gtcacctctg cccttgaaga
    22741 tgccatgaca cgctgctgga agcattgatg ccaaccgccc tgcgtgaacc atactgaatt
    22801 aagttgaagc tcaactgtat acaattgtgt atgcatacga agcataggtc atgcacgtct
    22861 ttaggcgacc cgctgcaccg gtaacattta gtgcttacgc ctgcgccgca agggaccagc
    22921 aacgcgcatc cttggctctg tgtgggctca aatgtccaat catacacaac agtattcagt
    22981 accaggtttc ttctaactac aaattagtga agtactgcaa ggaaagatgg attaagtgag
    23041 atattttgtc ttcacaaaat taaatgtgag attagacaag tgtcctgtag gattgaagaa
    23101 agccatggaa agagacattt ccactagtta cactctgcca tcagtaacta agggtgggtc
    23161 atcccttgat tctaagctac cagcggcctt gagagttagc acatcactac aatacccctc
    23221 tggctgaagc ccacttaact ttagagatca gtcctagagt cgttcgtcgt agtcagcgcc
    23281 tccaggtcct actctaggtg tatgtaacca ccgcagctat cttgcggaag ccggacctgg
    23341 atcttagaaa gtggcttagt ttctagtgaa gccgagatga gtaatgagag cttacattct
    23401 atcctatcat aacccaacaa ccagttttcc cgcgctatgc cataagacgg cagtatgacc
    23461 cgtcagcgac actgcctatt caatgcgggc acgatcgcaa gcatcgattg gctgtaggcc
    23521 ctgtgtactc cccaaatgcg gccgcgatca aatctcgtgt tataccagta gtctgcccgt
    23581 attgatcctt caaccaaagg ataccagcgt cacgttgcat gatcggcaag tgcttagttc
    23641 atcgcattcc acccgtgaat ggaatatata agacttcttg cacgtctttg ccctagctgc
    23701 tgagaactac tatgcactcg cttcaacacc aagaaaccgg caaataagcg actcctaagc
    23761 aaaacatccg ctgacagcag ataccattct tgcaatcacc aaaagtctca ccagcttgaa
    23821 tcatgatgcg cgccttcatc ctgatcgccg ttgctgcagc tgcagtttct gctaccccga
    23881 tgcaggaacg ggcggatggt gactggcagg tcacgcgctt cgccgcatac gtagccgcgc
    23941 attccattgt ccagcagtag gtatctcaca agagccagtg taccagctac cagtaagctg
    24001 acgtgggtca acttgccagt atcacgttct ccgtcaccgt accaggcatc gacgcgccca
    24061 tcccctgcag caacgcaacc ggagcggcca tctcgtcttc gccgttccta ctacccgtcc
    24121 agggcggcac gtgcagcaac caggatttca gcttcaactt ccgccaggtt gagaacgctg
    24181 ccatcgagct cgaagtcaag agagaggccg ggcccacggc aacctacaac agcccgtccg
    24241 acgttgtgca atacgtcacg actggctcaa ccccactgga cactggtatc gcttatgtgg
    24301 gagctcagga ctttggcttg cgcattccta aatagtcgca cgaggtatgg catcttcgtt
    24361 aagagagagt gtctgattac tgctgtctga ttactgttgg tgcacggatg tagtactctt
    24421 cagttgatga gctagtgtat acttgttggg cggcagagat gatagagcta attggttcgc
    24481 tgccattaca tcgtgagagt gccttaagag ctctcaattt tttatttgcc acactctaga
    24541 gcttgtcacc tatttgcatt ccaccttatt tgtatcagtg agaaacacat ttcaactatt
    24601 ttttccattt ttttctattt cggttgttta gatatgggtc gaccacatct ctggcatctg
    24661 aacgttccaa ctgacaagtc gaaccccaca aagcctttcg gagttattgt agcgtacaga
    24721 ttctatccca ccatgcgcca ggtgtatgca cacagcgagt tactaatgat tgtggctgtc
    24781 ctaagcatgt agcatcttgg tacatgttca gtgtgcacag ctaccccaag gcggctgttt
    24841 gaccgcgccc cgccatctta taggctggga gggctgcagt ctagtcatcg aggcccaaaa
    24901 ccactgcggc tgcggtctgc gaggcaatta taatcagcgt cttagtagat ctgttggtcg
    24961 ctgtaggccc gtacgctctc caggtatgat cggacttggc tctggtcctt gcacactgta
    25021 cactggtcag cggggtaaaa tgttcaattg gatcacgtct cggcttacca tgcttagcat
    25081 cccatccgtc cgagcccgag ttgtccttgg ggaatgtggt ggcatggccc tcgagggcgg
    25141 tatcagcagc gcacaagatg gcttggcgca tgtagctgaa gcagtggatc atgtgccagt
    25201 ggtggtcttc gggaatctcg tggccggacg agagaccgga gtaggtctgg acgatcgccc
    25261 agaggcagtg cagctggtgg gtcatggaag tggtgaagac tgtcatctcc ttgccctcat
    25321 cgtcataacc ccattcaatc ggcttgggaa ggtcgtggta cttctccggc tccttcaccc
    25381 actgaaagcc catgccgact gccgactttg ttagcatcgt gtgaccgaga tacaatagag
    25441 tattactcac gtggcataag cttattccac ctgtccagga cttcaggctt gaagaactcg
    25501 gacgtgttgt atggcgcgta atcctcatcg ttgacgaacg tggtgatctg ctgggaaact
    25561 ggttgcgagt tagcagagcg ccagcgacga cgggtgctgc tttcgtcctt gaggaacact
    25621 aacatttggg accaacacct gtcatatctc cgaggaaatc gtaatcagtc gggttcaccg
    25681 gtttctccct taaatatgac cgcacaacga atccaagtat gatgagcagt aaggttgtgt
    25741 cgatgagcca cctgaaggag ttcaggacgc cacatatcct gctcgtcctc gacctcctgg
    25801 tcggtctctg taggtctaca tcatgccaca ccttgccttc tccatccatc aacgactcga
    25861 cttccgtgct cgatctgtca tcgcggtcgt ctaaggccat gttctcgtac ttgtgctgtt
    25921 gcgaccccat cttcaaatgc tggctctgtg atggaggtaa ggactgctga ggtcaatatc
    25981 agcgctgtcg actcctgcga cggcgtgata tctaaatatt atcttgggta taaatgattg
    26041 tatgagacgg aaagacaaga cagaacgtag cctgtatgga gagtgcaccg cggtcccatc
    26101 ttattgcttc cgcggccgca gcggctggga cggtgaaaac atcccatatc tcgcgcacgc
    26161 tgttgcaagg ttgccgattc gaggatggtg aagttgcagc tgcaggcgtc tgaggcgaga
    26221 tctgagactt ggcggctcga gatgcgcttt gcgggggtgc agccaaaacg tgcaactggc
    26281 aggggtcagg gtcgagatgt ttcagcggct gatgtgcatc tggatcatcg ttgatgtgag
    26341 cttggcggac gtgtccgggc tcaacacttc accagagtat atctcaatcg gcaatgctgc
    26401 gcatcatttc gccttattag actgggcatt tggatttgga aagactagaa agacaagtgc
    26461 atccgcagtc cacatcggcc tcgagccacg atgctaccgg caccccagga cgagacggag
    26521 ccgcatacgg gacaagcccc acttgggggt tttcagtcgg gtttcaagtt gccaagcatt
    26581 tgcttcaaag caacttcaga cgaccctcga acatgttgac ggcaggcgac ccaattgatc
    26641 gttagcactt gtcgatcaga gccgctgatc aaaagctgcc cgacagaaat agagcagccg
    26701 cattgcccag gcatacccat caacccattg ccaccatcaa gcgtaaccta ccaggcgtcg
    26761 attctcggtt cgtatcttgg gaatcgctta cttcggcctg cacaattctt gcaggaagtc
    26821 ccacagggtt tctagaacag acttatgtcg cctgttatac cttcaaaact cagagaagct
    26881 actacaggac aataacacgg accagctccc atacggagaa gcaaaaagca ctgaccagta
    26941 cttatttgta taggaaggcc ggtaatagcg agggaatgga gaccctttga gagatagcga
    27001 gacgttctct ccctttgatt ggacgctttg tggtacttga tccgtgtcaa cgcatagtag
    27061 ttttctcagt ttcaacggta tactcgtcgt acttagcacc ttatctcgct gctcaccgat
    27121 tgttttctct gagcaattgg cacagcaagg ctcataaacg agtcaagtac tttatgcacg
    27181 cggtctagat aggcatcatg acctatcgtg ttagggcaag aagctatgtg cactggtaag
    27241 ttcacccatc gactcggtcc gctgagcaat cgaaacccac atcgaacgac ctgttcatct
    27301 aaaggagttg cgagaaatat aagttgactt atgctctgtc gacgattaac cacagagaat
    27361 ggttgagttc aattgtgaca cattgatgtc agaagcccat atccaggatg cggtagtctc
    27421 ttgcgatgta cacatgccgg ctcgcttgtc tgcctacttt cgtattaatt acgcgggaaa
    27481 catgctatgt tatcagaccc ctagctcagt caaggccatc tcggcagtct tacgccagtc
    27541 tcgcgcagcg tcagcctttt ggccccttgg gcaaacctca acaacagccc gaacgaaatt
    27601 caagatcgtc gagattgctt tgtgaggcat ctctttcttg acctcaaagt cggacaacaa
    27661 gtctggccag tgggccttgc agagcttagt aaacacacca tacatcctac tctgctccgt
    27721 catggactct ggtgtttgct tggcattcca gagaaatccg ctgccagggc tccacagcgg
    27781 caacggtaat acttctgaaa attcccagtc aagcactgct tgaatggtgg ccgtttcggg
    27841 atcgcacatt atattcccaa aatgcagatc tcgttgggta agaatgtacc tggtatcgtt
    27901 caaagtggca gcgtgttgac cgaggtaaat gagaaacgcg tagagtcgag ggatcaagtc
    27961 ccgcatccac tcaagagagt catgtttttc tatgtttcgg atatactggt caatatgccc
    28021 tctgacgtag gctgtatatg aggtgtacgg cccgccgacg ttgagggaat ccacggattc
    28081 gttgccaggc cagtatcgcg ccagctctgg gccttgccag aaagtctctg ctacgactcg
    28141 acctggtaca ggcacacctc tctggttgag ttgaaggccg ccacagtggt cccacccgcg
    28201 acagcgaagt tccatcaggt accctgcaag ctgacggacg agtgactcct tcttccagtc
    28261 ttcaaggcca tcgtaaatac tgtcaacact gaccccgtcg accttctcta ggagagtgaa
    28321 ctcgtgtccg atagcattat tctctgttgc atcaaaacgg acaacagctg gtattggaat
    28381 cttcgtgtat gccctcaccc aaaccatggt agcaacctca ttgagagtct tgattctggg
    28441 aagatgcttt cctgatattc ttagaacgag cgagcggggg ttgcgcacct tccaagcgaa
    28501 ggaggcggct gaatctcctg cgccaagcgc cttaggctgc aggatttcgt ctatgtcttc
    28561 agcaaacttg atgctgtaaa tggtatgata tgctgcagta gtattgagta gctggatagt
    28621 cgttggctcg ggcaacccga ggcctgagag cagctgtgta atagaacttt cttccaagac
    28681 tgcagggaga tagagcgtcg ggtcagccat gcttcggacc ctgcgcatca gatatctgat
    28741 gatagaacgt aagggtggtg ggtttgcaat tgtcgtgtaa cggacagtgt gtggcgcttg
    28801 atgggtctgt tgtgggcgat aggcttcgta cgaaattgcc gaaacctgac tgttggtcgg
    28861 gggctgcttg ctggagtata taccaaagcc cttcactcca gattacttct tgtagctcgg
    28921 tccagagtga cgcctaccct ggaagccgtg gagtcttgca tgaagccgag agaaccagcg
    28981 catttcctgg tgataggatc tccagtttcc ggtgtctcga actctgagtg gaggactctg
    29041 gatggattgc gagtgttgaa tgcggctctt tggattgacg ttgagataag acgtcgatca
    29101 aaaaacacct gccgtaattg gtgtgcgatg cgaacaccct ggcattagtc ccggcagcca
    29161 gcgccggtgg cttcacggac acgcgatgaa ttctccgtat aattctccgt ccgaaagcat
    29221 atacatatct tggcccggga acgactccag aaaaggtagg ttcccaaaat tctccgggta
    29281 tggcgtttta tcagagcccc tcaccagcta tataaagcac acaacccgca aacgtatcag
    29341 atcgagtcag gcgagtagac agctcagcta acttaagctt tctagtggat ctactcaatc
    29401 gcgctacaat aagcgcgatc gcccacactg ctggttcttt gccatgcaca cagcttgctc
    29461 catgaagatg ctagcacgta atgtggactt tcaacattat tgtatttctt agctatcagg
    29521 tcacacgccg gatatggttc ccctactacg cgcttgcagt cgccgttgct gtggctgacg
    29581 ctgtcgctga agtcgtggtg ccaccgccac tgccgccgcc gccgctgcct accaccaccg
    29641 cctgcactac ttggccgagg gaattggtga caatgttgac cagtgaatta agtggctcat
    29701 atagatacgt cttttgaatt agtccgccat ccagtatgct ttgcgctccg gtataggtca
    29761 tgttctggtg cacgggttag caacgaggcc tctttcgtag agagagtaat gcaaggggca
    29821 atactaacct gctggtagtt accaatgatg gagctcagaa tacctccggc agcgcccgtt
    29881 acttcctgga caatgttgcc caggttgtcg atcaagaagt tgatcttgct gtcgccgttg
    29941 acaatggaac caagcagtcc atcaacggcg ccaatgacgt cgcccaccac gttatccacc
    30001 gtgttgagga tgttgatcaa gagagggttc aggtccaggg aagccagagt gcggttgaca
    30061 atgtcgacca ggtttcccag gcggatgatc agctcaagct cagcatccac gtccgcaatg
    30121 gtgatgttga ccttcttgat tcccacctgg ataccagcat tcacctcgac caggcctgcg
    30181 acctgggcgg ccaagttgat ctcggcttgg agattatcaa catcgagctc gatcttctca
    30241 accgagagct cgggcaccct cagcaacaca tcgggagggt tgctgctcga ggatgtgggg
    30301 gacgacgcat ctccgctggt gcttccgccg acagaggtgg ccacagtagt cgacgcatct
    30361 gtgccagatg agcccgccgc agacgttgtg ctatccgaag gcgaagctac ggcagacgtt
    30421 gctgtatccg tggccgctgc cgtcgtgcta acggctgtgc tgccatctgt agatgatgct
    30481 gtctgcgccg ccacgaaggc cgccagcaga catgcccaaa ggaacgagag gaggaagcga
    30541 tgctgcatgt tgactaaaga acgtgtgggc gaaggagcga cagcgcacga tggaccgtac
    30601 agcaccaacc gtctacgggc gtggagatga catataaact gacctcgtct gcaagaactt
    30661 ggctgacatc cctgacaggc aaagtcccgc tcccctccgt catttagaaa tcgcgattcg
    30721 catatgggat ggcggcagtg ctctcggtgc tttggtaccg tttggccgcg gcaggttcat
    30781 cgatatgctt gctttcaccg ccaagacgct gccctggggc cagcaagcaa gagattccac
    30841 gtcatgggga gattgcgcat aatgtaagag cgctggtagc tccgtggctt gcagctcggg
    30901 caaccctgtc gacccgaatt caaccactcg ggattatata gtcccctgtc tcatgcggag
    30961 ctggtcacaa aacgagccta agtccaccag agtctaggcc cagctctatg gctagtaccc
    31021 gcagtcagcc tattcacaac aggaatcaac ggtcgaaaac cttgttttga ggacccaaga
    31081 aagctcatgc taattctacg gccggcagtg aggatgccgt cgagttgctg tggaggattt
    31141 gcagccgatc gagccccctc gattgcgatg tgagattgac gcaacgtcct ggtccatcct
    31201 ttttagatgc agagttcccc tcatgcgccc tcttcagtct ccagtgatct tgtaaggtct
    31261 actacagcac ctcatccaga cgcccatcat gagtccactc ttttcaaagg caattgcctt
    31321 cacactcttg tcactctttt cgatcgtggt ggcgcagaac gatggctaca tcggatatca
    31381 gttgagccag cgtggcgatc cagatgccac actctacgag accgaaggta caatcgccgg
    31441 cgtgaggctc cccgaggagc ctgatgtcta tctgaatgcg tcagtccacg tcggactgat
    31501 cagtgttgag gtggacaaca tcacggccaa agtcaacctg gacgcaaagg tgttaaatct
    31561 gctgcatttc accgccggcg tcgacgcctc cattgatcgc gtcaaactga cgatcgaaaa
    31621 cgtcaatgca aaggtctact tggaggcccg gttagggaac gtggtggcca tggtggacga
    31681 tgtactttcg tccatcgacc tcaaccccat cgttgccacc ctcggcaatg tggtgggcga
    31741 tgtggtcggc aacgtcacgg ataccctagg gggcggctct tctagctcca gcgccacttc
    31801 ggcggcccca agctcaacgg ccgctgccca gaagcggtcg ctagatgccc tcgactacaa
    31861 catgcagcac ggcatccttt actcgatcaa caactacgcg ggagacacgc acaccaaccg
    31921 ggttctgggc cagaacggca ccatctggga tgtctcgttg gataacgacg gcaatgagca
    31981 agggcgcaga agcgtcggat cctacaatcg cgacatgacc tacaccgggc acaacaggac
    32041 caccattctg aacggtgtca ctgagtacga gctcggctac aggtacacgc cgtatgttgg
    32101 gctggacatc tacgcataca ttttcatgac cccggccgga aatgtagtga agaccaagat
    32161 cgtgtcggaa gcggaggctg gtggaacaag caccatcagc gacgacgcgg aacaatgacc
    32221 gatgaaaggc gtgtggtcag cgcgactgta gttgaacaga ttaataccca cgatatccac
    32281 aatacccaca ccgggagcgt cccaccggga gacgctcctt tcctcctttc gctgaaacaa
    32341 aagtgacatc atgatagggg cgaggaatcc gatgcacgaa gagaatcctt ccataataac
    32401 cccaatacgt gccaagctaa cccgagagca tctgccactc ggatcttcac aatacttccc
    32461 cttcgacgac gtaccagagt ttcgagccac gtcaatttaa ggaaaggccg aacaagccga
    32521 gctcagacct cccgtcaacc actggatgtg acctcagggg agaacccgcc ggggccgggg
    32581 ggcttgctgc cccagggccc cacagggcta gtcgcgtaat tcaccgatca caccccgcga
    32641 gtcccagcga cgggggtagg tcgcatccag ctcctctaat gtcggacaag ttcctccgcg
    32701 cgcaaactcc tcagccttgg agcccggtct ggagccgagt gtggcccgtt caatcggtaa
    32761 cgcctgggaa actgccctgt gtctctctct ctctgcacat atgtaggcag tcctccccct
    32821 ccgcgctggc ggcgtgggaa agtaaggttg accacttttg ccgacatggc cgctgggtag
    32881 ccactgtacc tacctaggta tctgtcagca gttgcggcgc aatcaagcga accccatggt
    32941 gatgtgatat aggcgtgtag gcgtctgaag acagaaagcg gtccgcatga tgttgccaac
    33001 aacggtcact ggcactcccg tttgcggcac aagcggcatg tagagagcgt gtacaaggca
    33061 ggaaagccac caatttccgc aacgtcccag gatttggaaa gccgacaaca cacatagaca
    33121 cacacacaca cacacacaca cgcaagccag gtgccagcaa gggagggggg ttgctgggtt
    33181 gcagtaccaa ctctggtctg ggtcgcgatt tggcgatccc ttgctccgcc tttcgaggct
    33241 gcacgctgca accttgccag gggggcaccg gttttggaga aactggtgtc aaaatgccat
    33301 gttgcctgcc atccgatcga ccactgctac acaacatacc cctgcagcgt tcttcttcac
    33361 aatcgcttac agagcacggt cacagcgcat gcttgcctat aagtgcgcca tggtatcggc
    33421 gctagcagca cagcttctca tctccatccc gcacgtacca tgagtgacgc acacaagcac
    33481 acaagcacac caagcagagt gtgccgaacg gtggtctgcg tctcggaatg atcaaggcgt
    33541 tgcatactta gtcctcctcc tatagcacca ttacgtccac ttcatacaac ccgtcctcgg
    33601 ctatcaacga aatcatatgc cagccaaatg atcaggcccc ccattatcct gcctactata
    33661 cgtcgacact gagagacaga ccagcataaa attgcttgtc ggatcttggc aggcgcagtt
    33721 tctttcaaat cagcgacgaa tgcacaatgt cgtcggggat taatgcaagg ccctcactca
    33781 caagataggt ttgttctcga aggcacaaca aaactgatgc atccacggac ccagctggtc
    33841 cattctaata tgccgtacgc tttcaccctt gaagtagaca caaaattgtt tcctgtaagc
    33901 tagcgcactg ctcgggcatt tccagctttg ttgtgccatg catctcgaca aatggggagg
    33961 ccatgttctg gcacaagcct actgtagaag tccgtttagc accgccccag atatggatgt
    34021 ttggtgacga ggaatagggg cgactgcctc agagtagcgt atggatagga tcagaaacga
    34081 tgtaacttaa agcaagttat gtgactagcc ccttcttgct cgcctaggcc gcctagatcg
    34141 gaaacatgct gcgtggttcc attggctgcc caaatcagac gcacatgcat aaatgggtcg
    34201 tgccgtggtc ctgctccccg ccgagcacga gactatgcta caacacagga cgggataccg
    34261 agcccatcta ggcgtagagt tgatacccga attttaaagg agtgctgctt catactggaa
    34321 gcggactgag gtgcaggcca agctcctatt gcatgtgtgc cggtccagat gctgggaaga
    34381 tgaagggagg gtgctgccca caactgtagt cgggtgtctt cagtttgcat aaggccctgg
    34441 ggtttcaaca ttcacatggc acagtggcct gatggatccg tgcctcgctc catattgcca
    34501 gatgttaggg tatggaaatc ttgttcactg ggaaaccggg gttcgagtag ggggacgact
    34561 gactgcccgg tgtcttttct tttctgtttt gcctctcctt cttatcattt cacttgtagg
    34621 tccgacctga tcgattctac atactgttgt cattcttctc accaaaaagt ggtgtttgcc
    34681 aattttggag ctttgcatat catagtgttt aaccctcaaa tcaacgggtg ttgcaagcgc
    34741 gacttgactt ctcttctgtt acttattttc atttgctgcc cccgagcacc tatgagctgt
    34801 taggacactc ccccgcacat ttaaaagaag atatggctcc tcgtagatct gggtttgacg
    34861 acgtttattg caaacagaac agctaactat ttagtacgtg gcaaacgatg tgtggattag
    34921 aggagctatg tgaatttgca tacatgtagg aatagtagtc gctacgagcc gtggcatgtg
    34981 attacccgag taagacgtga ttgtcgtctg cactgttctt taataattat cgctagtaag
    35041 atatactacg cggcgaacat ccatcgtaca acttgatcgc agtctattga tcgatactta
    35101 agaatcattt agttacagac agcatgttgc cgcatccgat ctatctaaaa gcattgaatt
    35161 ggctgcagtc atctctagag cactaccatc actaagctag ttcttgcctt ccgcgatcaa
    35221 atggccaaag aactccttca ggaagtaggc cgaccgcttc gcatacctag gcttctccgg
    35281 gtcgttgaaa tccacccatg tgacaccaaa gcgatcggtg aagccggcag cccactccca
    35341 attgtccgtg aacgtccacc caaagtacga tttgatgacc acgccctcct gcgacgcctt
    35401 tgcaacctct gtcaggtaac tcttgaagaa gtcaaccctg tggggatctt cgaggatgtc
    35461 atcagggcca cttggcttga agtcatgttc accctttgcc gttgttccgt tctcggtgat
    35521 aaagatagga gtctggtagc gatcccagat ccatctcaat agcttacccc agccgtgtgg
    35581 cgaggttcgg agccatggcg tgtcgctctc aatacctctc tccacgcctt gcttattcgt
    35641 gtcaaagacc tcaacgttgc ccttgtggtc gtttatatcc ggttccgcat ctctattttt
    35701 tacgaagaac gttgtataag agttcattcc atacgcttca gagctgccca agactaactt
    35761 gctctcttct ggggtaaacc ggggaagtct gtccccaagc tgtgcgcgca tcgatggtgg
    35821 gtagtcgcct gtcttgtata aagggtcggc gaaccatgca atctcgaatt cctgcgctct
    35881 ttgtgctgcc tccacatgct tggggtcgtc cgcgtcccag ggctcgttcc agttcccgtg
    35941 cagggtgatc atgatcgtcc ccttctggct gggcttgaac tcttccttgt agattctggc
    36001 cacatgtgcg tgtgacaaca gctccgtatg tgccacaatg aatggttccg tgcttgaatc
    36061 gccttcctcg ttccggtctc ggaaactgga tcgcccaggg gcatgcacgc cggctgcgta
    36121 accagctaga gtatagactc cgggctcatt ataggtgatc cagttcttga cacggtctcc
    36181 tagtcgctca aagcagaccc gagcgtaccg attgaagtcc gggatgtact tctccttatt
    36241 cagcatgccg ccataccgat tctccagctc ttgcggcgtg tcccaatgga agagagttac
    36301 gaaaggggtg atgccgttgg ctagaagttc atcgaccagg tcgctataga atttcaaccc
    36361 ttgctcgttc actgggtcgt ctttaccgcc aagcgggatt attctggacc acgacagaga
    36421 gaaacgatag ccggtgacac cgtaggcttt catccgggct acatctcgct tgtagaagtc
    36481 ataggagcgg gttgtatcat cagcggtgct gctgtctttg actttcccag gcgtgtgacc
    36541 aaaagtgtcc catatcgaca ggcctttacc atccttattc catgctcctt ctatttgcgg
    36601 ggcagctgtt gcgtagcccc actggaagtc ggctgggagc gtgcctttaa tagtaggatc
    36661 aaagtcagaa aaagacatac tgatattgct ttgattttga cgtaaaagaa tataaggtgt
    36721 ttgctaggtt tatatctagc cttcagcttg atatgcgatt cacttcagct tagcgctgcc
    36781 ggtttggcgg accgaagacc ccagctgtgg tgttgattcg tgggaatcaa cgctcggccg
    36841 acacttacac cgagctctgt actccactcc actatcatca tcatatgaaa gctccacgaa
    36901 gcatgagcct tccggccgct cagctggatg caaagtcatg tattcgtgaa atagtgtgtg
    36961 tccactgatc ggctgtcgcg gaaacatcgg gctttgtgac cgaaagcgat gttaatcacg
    37021 ataaccatgc cggaatactg atgatctatg tctttctacc gcctgatttg cttctctcca
    37081 gaacagcatc ctgcagctgc tgatatgcct cttcgtctct ccttttcgca gtctcgtatg
    37141 cgttcagccc caattcttcg atgacagtcc tggcatcatc acgctctacc cactctatag
    37201 gggcaagttc aatgtcaaaa tggatatact gcaggatata ctggcgctca tgctccagcc
    37261 caactccgta gcagtacgga gcatcattct cagcagcata agcgaaggga aattcagcga
    37321 gtctaggaca gtcgtaattg agatggacca gatctggcat taactgccct cggcgcccgc
    37381 ttcgcatcat gacttgggat ctctgctccc tccatttagg gtccccaggg ttgtactcga
    37441 gttttaatac cggagtccca tcggggccgg ggaccgtgat atatatcggg tcgccatgcc
    37501 aatagccatg gcccatgttg aataccttca agccaaccat cttttccctc caatggtcga
    37561 ggacataaca ccagcgtaga tggtaattga atttgtcaac attccaggct cttcgtcctg
    37621 caaacatacc gtccttgcac ggatagccag tgttggagac ttcgagaact ccgccatctt
    37681 gcaactcaat aaccgtattg gattcgtcga ggggtcgaag ggtacgtgcc tgccacatga
    37741 ttgggcagtc atccagatac aattcttcca gtcctccctt cccattccgc tttcccagcg
    37801 aggcaaccca gtcgatttgc caatcgtggc tgaaaacata attccctagg gccaggacgc
    37861 gcaggttagg catcccagag ttggggcccg tgccagggtt gacagttctg aaatccatct
    37921 tcgggttcca tccccagtat tctcgaaagt acaatgacaa aaccctaata ttctgggcaa
    37981 tggagggcga aagccaagtt tggggaatgc tgtcgaagaa gtcgtacctt tctcgatacc
    38041 aaacagaatc gtcaggggct gtcgtgtatt gatctgatat aagcaatttt agacttttga
    38101 ggctgctgaa tgatatgact ttcttgaacg aatctgactg ggtcaatctt tcgtcattga
    38161 agtctgctaa gttgcttatt gtcaaggtgc cgatatcaat aggccctact gcatcaacgc
    38221 ccggtggtaa gctgtcgttt acagggtcgc ccggaatgct gccttcactg tcaatttcgg
    38281 acgagaccaa gcctgaaacc tcttgcccgt gctgtaattc gggagtccag ttaccagcaa
    38341 ggcagcggaa tatgatgtca agaaccgaaa agcgaaagtc gtagttttca ttgatggcag
    38401 cactccaggc gtcctgctcg tctccacgtt tgccgcacca ttcatcgaac ttcaggttga
    38461 gatggttcaa gtttctgaag aacctaaggt acgatagagc tcggtagaaa tctcgccgcg
    38521 gatagatatc tcggttgaca gagtccgtag catgtggccc agcccaagtg tcgacggtga
    38581 gctcacgaac gcagtgccgc aaaggcgagg tgacgacgtt gatgaagttg ccgatatcat
    38641 atgcagcttc taggcgtaca tggcggaata caaaagtcgt cgcaatggat gatgcgtact
    38701 tgttcagcag tcgacagctg atcagtgtct tctggtctgt gtagctgaaa atgtcacgat
    38761 agacatcagc aggtattgac ggcatgcttg atccggacgc ttgccgcggt cctttttcca
    38821 gactgaggaa gttcacgagt gatttgtcac aaggaaagcc aacgcaatgt catgccagtg
    38881 gtgaacgacg aggccagtcc gagcttgttt ttgtctccgc tgtggctgta tttctagggg
    38941 aggattcgga atgatgcctg gatggaccct ctcttaggct tcagctttgc ggtctccacc
    39001 acatctgcca atcctagtag cgtgtcccaa aatagcgatg cctgcctcaa aacacagcag
    39061 gtgttttggt gtatgatcat ataattccag ggaggcaatg cgtgtgtttt caaggattgg
    39121 aggttgcaag tccttacaat tcccaacact actttttatt attataatta ttatttttat
    39181 tacaggtata taccgaccca tgtacacgct tcgttgtcac cgccatcttt gttactcccc
    39241 tgaaattgaa atcctgtcag ggcatatcaa gccaacatca ccacacaagt tggcctcagt
    39301 gcaggtaagc gtcgtgagct tgcctgtggc ccttgcacgt agaggatttg agggatatga
    39361 tgggggtttg tctaaagtcc aacaatagca acttgcattg acaaggttca attagacgga
    39421 tgggcgcgct tattgtgtct gtttgaatac tgagagcgct atgcataagt tatatacatg
    39481 aacattaact tcaaatttcg aaaggctgtc gcacttctca tctccttccc tggggtgtat
    39541 cgccaaaatc taatctcctt gcttcaaact cgcatagaag ctttcgtaaa cgacatgtga
    39601 gcactcaggg tcggctcggc gacacgtggt cttgatgaga ccttctgcgt tgtgaatcaa
    39661 gcgcggattt ccggctttgt caatccagtc ctgaaaacta atggcaatct gtgcaatatc
    39721 gaatccgcgc tcgctttcaa caaagctaaa catatcctca tctcggtcga actttctctt
    39781 gcgcgtgatc atgtcaccgt tctctactcc cttgtacctg tacaccagcc atagtgcttt
    39841 ctcggccgag gcaatatcga cgacgacatg gcagtaagta gaacgatcct cggaagttcc
    39901 atcgtgatga tcgtaggtcg tgattctgag ttcaccgagc tcaaaaatgt agctcggcag
    39961 ctcaatgccg tcaggctgat ctggggtctg gaagcgggag agtgatgaac gacgccgctt
    40021 cgcgctgctc ttcggtatcg ccttggtctt catctgcaac acgatagctt caaaagcctc
    40081 cttctccgag gggaaggtct tctctgattg atcgttttgc cccgcaagca tacggtgagt
    40141 agaaccgaga tgaggtccag atctacgtat agcgacgtag tagacattct tagcaatgac
    40201 gttgcccttg tcatcacgaa tagtgctttc catgatgggc aaatcctcgt ctagcggcgt
    40261 gaggatggaa agaagcctaa cagatccagt tcggaaacag gcgtctgcaa tagcgttcaa
    40321 gtatggacca gctgtatgag atatctcgcg ctcctgctct tgctcctcgc caacttgaga
    40381 gtctcgctcc tcgtcgatct ggagttgtgg tttgttctga ttaatggcgt tggatgcatt
    40441 attgccgttg acctcactct cgaattcttc atcagtggct cgaatttcct gatctaggct
    40501 tggcgtggtc ggcttagatt ggggattgtc caccctcttg taactcggtt cttcgccgat
    40561 gttggctgag ttgcgtggaa cgtaaatgcg ttcgatttcc ttgagatccg ctgcaagcga
    40621 ggaaagtggt gcaacacatg tgttgttatc agcagagatt tcatctttga gattctcaaa
    40681 agtggatttg agacgctgga attcgtcata agatacgatt acacccatga aactgcgtcg
    40741 cgcgttttgt tcgtccattt tgtgatccga aaggtcaagc tgaaggcatg agaaaagttg
    40801 gtgacaacaa tgggggcatg gtagacaggg ttgtttgtat tggcgttgca ctgtttacaa
    40861 ggttagacga accggaaacc gtgaatttgg caagcttgcc aaatggaatc taaagtgatg
    40921 tgatatggga tatgtaatag ccccccataa cccggcaaca caaatgggga ccttccagac
    40981 ctgcctgatt attcagatgc gtccgcttcc cataaagatt taaaattcga cgcatgctgc
    41041 cagcatagtt attatcagtt agtaagagta aaatcgtagc accgagtttg gtcacagtgt
    41101 cgaccaacta tttctacgga taaagactcc agcaaacttg ccttgtcaga tatttagccc
    41161 caccaaaccg aatctgtagc ttccttttga gaaggatttg ttccaacttc ggtatgtgaa
    41221 tccagttatc atcacctcat cttcctattc actgtttctc ttgtattcac tgtcatctta
    41281 ctagccaatc ccactataaa tagggggccg gaccgccata tgagcaagtg agcgatgcta
    41341 ccttctacca cgtgttgata tcaaacatac tctccctggt gatgatatct ctttcatata
    41401 cgtttctagg tctccgctga acacaccgaa ctcggcttca atctccttgg tcagagtcac
    41461 aacattctac tcgagacgaa ttgcgccact tgtctctttg agaccaccga ccaaacctct
    41521 tcttgacagc ttaagcccga agtccttcgc cggggccact aacgtaagaa cactccacct
    41581 tcgtgaggca gagacgtcga tgccacactt ttgaattccc tcatgcccac aattaaccct
    41641 aagaaaacac cgacatcgtt gcaccttctg tgaacacgcc gatatccact gtttcccttc
    41701 cgaaggcagc cacgccatcc caatgacttt catcacgtac tgagcacggt tgtctttcac
    41761 ctgcctcaat acttcaagtc ctggacatgc cactcaacca gcactcccgg atgccttttc
    41821 gctccgctga cctcagtcaa agcctcatcc cgctatcaga aacaactctt cttaacaggt
    41881 ggggtttgaa caagatacgg tgggctcctc attccttgcg cgttttcacc agccccgagt
    41941 ccgcttacac caggcaggtt cgacttactc gacttgatag aatttcactc cgacaccatg
    42001 acctctcaga cccgcaagcg aaagtttggg acgtttcaat gtgccaactc tgaagcctcg
    42061 tcatccattg aggttgtgag agctaccaag aaagatcaca agatagtgcc tcgagctgca
    42121 gagaaaggga agacaggtca caacggcgat gagacgcaaa tcattgtcaa gcaggaactt
    42181 gattcgataa ctgatatgaa accgtcccgc acgtacgtct acttgatatt tgaatggcag
    42241 atcgaatgct cacaagttta caggttgcag gctaacaatc ccaacaaagt gtacgttttt
    42301 cgggccccat gcaacagatc acgtacttac aagctttata gttgctctgt taacgagagc
    42361 attgaagaga tcaagagtat cgcattgagt agcgaacagc ttgtggctca gcttcgggag
    42421 gagaccatag actggaagga tggggttgct gaacaatctc aaaaggtggt gcagtcttat
    42481 gagacccgga tgaagtccac tgaggatagt gtcaacgcag ttgttgatgg atccaaggct
    42541 ctggggaaga aatacgagca acttgctggt gagatcaaca agagaactga tgcccgcctc
    42601 aaagagttca ccgaccacat ggctgccttc ttcgcacaaa aagtcaccgc ggccccctat
    42661 gccaacaacc attttggtgt tggcgacttc gcctgcagca ccccgtcagt cgcaaattca
    42721 actggatcgt tcaaaagttc atcagaagct actaaaagca gtatgagttc gtacacgagc
    42781 atacccccaa cttctaagct atcagacaag gtcacgccga cagccgcttc cgttggtcca
    42841 aaaacaacga ccagctctgt cttgaaactg ggcatctcct cgaatggata cttcacagac
    42901 acccgactta ccaaggcggg gtatcaacac cttctgcaca ctttcgattt tacagacgtc
    42961 gcaaaattgg aacacctgtc gaagatagac aacaggagtc actcgagaga ttacttcctc
    43021 ttctgtgacc tcacaagccc gaacgccaat acagactacg tcattagaat aggcgagtcc
    43081 gctgccagta ttatggatca cgcacctggc gttatctata agaaccaccc ggatctgatg
    43141 aaccacaatc ttacttcctt gcggatcttc gaattagaga tctcggatga caaggctagc
    43201 cgcaatgaac tggcgcagct cgatgagtgg aaaagaaagt atcagccccc tcgatatgtt
    43261 tacgacttag gtcagctgtt cttgttccgc cactggaaga agggaagtac cagaaccact
    43321 ctgatatcca gctgctacaa tgtggtcatg gatgtcacga aggccgaaaa gtcactttgg
    43381 cttgtggcta ggcctggctg cccgttagac gtgcgccaga gctctaggaa ccataaagac
    43441 catactatcg ccttcaatca aagcagccgc tcctacatag cgtgcttatc aaagaacgtg
    43501 cgcaatattt gtttcacccg cgagaagaac tcgcaggatt cgttccccga attcacaagg
    43561 gcagacaact tggtccttga gtccgcttgc aacgtcccgg tggagattcg tgccaaagca
    43621 gctaacatca agaaaatgca ggaactcatg gagtctgcct gatgaaaggg cttggtagca
    43681 cttggtcgac cttggcaact gaggagggcg aataactcct taggtacata ttgtattctt
    43741 agcaactgat tctacagtgg ttttgcggtt tcctggccgc gatctatctc gagatgctct
    43801 atctatataa ttgtgtcata ccatacgcta caatggaagt gtatttagtt gccggttgtc
    43861 ataccttaag ctccagatag gatgccaaga agtagcgtac acactgactg cacgctgtca
    43921 ctcctagcaa cagattttcg ttttcagttg ctggcgattg caggatattt gaactgttcc
    43981 ttatactagc taaattctgt gccataagga gaggcacgcc gggtgcttga gcggtctgaa
    44041 ttctcgccct gtcaactttc ttctttcgtc cgtttggtcc ttccatcatc atcacagggc
    44101 ctcgaaacgt tgcctcctgg gtgatggggc acacagccag gcagctggtc atgcagaatt
    44161 gtttaatcaa gcactagggt taaatcctgg atatctgacg catgagattt ctgggaggag
    44221 ctggctgggc aacgtcccat tttcccattg atttcaaccc gctccacacc tgcctcgacc
    44281 cgacacatca tcaccatatc gggcaccgac tccagcatct ggtacctcgg tgcgtaattc
    44341 gcagcttgag atcaccagaa aaccgtcaaa ctattaacga aaggtaatat gatgtcgagc
    44401 cgagaaaaca aacgccgccg agtggagatg cctgccgacc gaggggtagg cgcaactccg
    44461 gaaagggcaa acggttccaa cagatcagag tcagcaacaa tatcgcctgg cacaggggat
    44521 atggcgcctc ggatacgccc aaattaccgc cccagaccga ccatagagat gccatccgca
    44581 gaagccatgg aagacttgca aagcgaagcc gacaccatga agagagagca atcgagacag
    44641 cgcgaagatt tcagatcagc tatctcgacc atcgcagaca gtactaagaa tattcttggt
    44701 gcacaagacg aacgactcag cgcaatagaa gaccgcaacc tggaacttga aagaaaagtc
    44761 gaggcccaag caaacgacat tcaagaatta agagctcagc aacttggttt ggagcgagag
    44821 accaagacga aaacagataa cgacaaccag aagctggcac atttgatggg tttgtgtaca
    44881 tcgcttttgc aatcgcaacc aacaccgcag actatggaag ggcctggtga tggtggacaa
    44941 ctgaacgtta cggagaaccc agaaactgag acaatgcttg ttccactttt gcataagatg
    45001 gattttcgca acccccagca tctcaaggct ctcaaggaga tggagaacta tcagatttct
    45061 ctcgccattt tccaccgtaa ggagaagcag gacaacgacc ctgtagcgta ctctgttcga
    45121 agaagccagc ccttccaaaa ctaccttgtt tgtggggagc ggaagaacca gaaccgggta
    45181 gcacacttct ggcgccagca ggaatgggcg aatttcccga cggtcatcga gctgcacggc
    45241 ttccgaagag attctattac aacaccagcc ttccccaagt acgtgtggga gattggagag
    45301 atatataatc gtagaatgga ggccatcacc aaccagtgga cggagcgatc taccgggtat
    45361 cacctggtaa tggatattac cagcccttcc aaagcaatct ggatggttta ccggtatgct
    45421 gaggacagcg acggcgtgaa aatcagcaga aacgtgacga aacccgaaaa ggagcagaga
    45481 cgcttgtcat cttggcgtcc gtttacctct cttacaggac aatcgtttga cgcggcacaa
    45541 gtctacagca cggtcatgaa ctggcacgac gagaaaacag ctatggggca attcaggaag
    45601 agctgtacgc ttgtgaagga gacgggacgt tccatgcatc cgacgccaac gtttatcgag
    45661 ccggtcctag aagaggtcaa gaaggagata gaacaaggct ggcggaagag ataaggcctt
    45721 gctgggatgg gcatgatatc gttcgcagag ctaatcagag aatggctatg cttgaaacga
    45781 tagttagtat tgaactaggg ggatgtacag gttgttttca catgtttcca acagattaga
    45841 atagaaaccc atcaggccgt tgacgtgata ctcatattcc taaacagtgt aggcgttgag
    45901 taaagacgtt gggccaaccc acgtctgaca tgcctaatgt tgactgcatc gcatcgcctc
    45961 aagacttggc ccgaagtcaa cccgcctgtc gctccactgg gcttggagaa atcgcggcaa
    46021 gtgatggtgt ggaagtgcgg ggaaggacgc catcccgtcg tgatccccac atagagcgga
    46081 agcaaaccgt ttgaatgacg cttcccaagc ccgcccaacc tcacaacccc ggcgaccctt
    46141 gcggcccttg cggccctagt gagcaggcga tgacccaagg aactgcttat aacattgtac
    46201 gtgcaggcgc agcgcctcac acagaattcg ccgagtaccg ccgagtaaca caagccagga
    46261 aacccgtggc gtgacgttac cttgagctac ctcatgtcgt tggcgacgag cagcgtggca
    46321 cacaccagtc agatctgtag gttccaagca gctggtatcg aggtcgtctt ttgactttga
    46381 acggcagaca aggtagcact ggggcccgag tcgcgacctg caaggagcaa atgagggtgc
    46441 tgcttaaatg ccgatcggca tcgagcctcc caagacaagg agggaactct attcatgtcc
    46501 cacccaagga acaaccgtgt ctcccacggg gctgcctttt gggattcgcg taagctattg
    46561 cattcccttg gttagttaag gcatgaggcc atcttcttgt cgtccccagg caattaccct
    46621 tcgtaccgat ctttaggaag ctgcgtatgt tcgctacatg tcaccacaat gtctcagcca
    46681 tgacgatggg agcccttcac caagtggcta cagagcagct catcatccct gtcgcccaac
    46741 cccacaatcc tggggtggtc gagcccttgg cacgatggcg cccgcatggg gttcgaaaga
    46801 ttcttgcggt catctggagg acggacgggg cgttctgcac gcttcttcca aggaactcgc
    46861 gccaattcct cactcagcca gtcggatctc ttttcgactc tgtcccttcg gcccttttca
    46921 caacgatgaa gatggagaaa gactggaaac ccctgcttac actacctgac tacctaaaga
    46981 catccttcgt gagctcacaa agctatggaa atcggactac tgtgcctgtt ctgaaatggg
    47041 cggaatcctt catcaactcg ggaccgccta cacagtgtag tcgctatttc gtattcgcga
    47101 caagaatcat taaagggtca accgactact tccttcgcct catgcaatct tctttccacc
    47161 gtgagtgtcg tgataatgac cttggtggtc agctgggtac aatgagacag cacggtagcc
    47221 tcacagatgg ggcaatcgac caaccaagat ttggagcgtg cggagtgacc aagcggagaa
    47281 ccttgcaagt gcaggaacga catgcacatt gacgagctct catcgttcgc gtcagcaacg
    47341 gccccggatg ctggggacaa tgatcggcag gaaactgctc cactacagta aacatggcag
    47401 cacctattaa taccgagccg ctctgccgct gtcagctgtt gctggcgctc tcggatgttc
    47461 caggtcaact ggttctgagc acagtgtctt ggtgctcttg tcctgtttct aatacagaac
    47521 ctcgttccaa gtcgtacgga cggcgacacg aggcgccgcc tcccgtaaag ccacaggctc
    47581 ggtaccaaca ccatgcgttc cgctgttctg gtcactctag cggcaaccta cagctcagct
    47641 gtcggtctgc cggaaaccta ccatgtacgt caatttatgc ttattactgg aagacacgcg
    47701 gcggaacatt cgtcaattgg gtgcttccgt gactcctcgt cctttgtgcg ttttgggaca
    47761 tggcatctgg tgaatatgat gcttttgagg gttatccatc tgcctaggat tgtagcctga
    47821 gttcgcaaac tccaattcaa ttcatatgtc catgatcgag tcatcaaaat ggagtggcat
    47881 cgcatacttt tacttcaatt attcgctgta aaccaagccg tagctaacga cctcaagctc
    47941 gatcgccggg atgaccttgc gcattcacca ccagtgtatc cttcgccgtg gatgagccct
    48001 aatgccattg gctgggagga agcataccaa aaggccaagg agttcgtttc gcaactccac
    48061 ttggatgaga aagtcaactt gacaacgggt gtcgggtatg tgccaccgtt acacgtggtc
    48121 tgcgagcaat tcttaacctc ttcatagttg gcaaggcgag caatgcgtgg gccaggttgg
    48181 ctctatcccc cgactgggat ttcgcagtct gtgcatgcaa gactcaccct tgggtgttcg
    48241 cttcggtgac tactcctcgg cattcccctc cggtcagact gtagctgcgt cgttcgacag
    48301 agacctattc taccgacgag gacaagccat cggcgcagaa cacaaaggaa aaggggtcac
    48361 tgttgtactg ggaccagtcg ccggacctat cggccgcacg ccggaaggtg gcagaaactg
    48421 ggaaggattc tcgcctgatc cttggttgag tggaattggc attgccgaga cgaccaaggg
    48481 catccaagat gccggtgtca ttgcttgtgc gaagcactac attgccaacg agcaaggtca
    48541 gtcgtctatc cctctataaa cctcctttag tcatgaactg acttctcatt tcagaacatt
    48601 tccgccaagt tggcgagtcc gttggccgcg gcttcaatat ttctgggact ctgtcttcga
    48661 acattgacga caagaccatg cacgagcttt acctgtggcc tttcgtagac gttgtcaagg
    48721 ccggagtcgg ttcgatcatg tgcagctaca accaggtcaa caactcgtat gcctgccaga
    48781 actcgaaact gctcaatggc cttcttaaga gcgagcttgg attccaaggc ttcgtcatga
    48841 gcgactggca agctcagcac agtggtgtgg ccagtgccgt tgccggtttg gatatgacga
    48901 tgcctggtga cacggagttc aacactggtt tgagctattg gggaacaaac ttgacgttgg
    48961 ctgtcatcaa tggcactgtt ccagaatatc ggatcgatga catggcaatg agaatcatgg
    49021 ctgcgttctt caaggttggg ctggaactgg accagccgga aattaacttc gattcctgga
    49081 ccctggatac ctacggaccc attcactatg ctgccaacga gggctttcaa cagatcaatt
    49141 ggcatgttga tgtacagaat ggccatggcg cgctcatccg ggaagttgca gccaaatcaa
    49201 ccgtactgct aaagaatgaa ggggccttgc ccctcaagaa gcccaagttc cttgccgtcg
    49261 tgggtgagga tgctggacct agtgcactgg gcccgaacgg atgcgctgat cgcggatgtg
    49321 acgagggaac acttgccatg ggttggggat ctggaacagc gaactgtagg tatccaaact
    49381 catccaccac acaggttcca cgctgacaag tcacattagt cccttacctg attgcaccaa
    49441 tcgatgccct taacttccaa gcagctgatg acggcactcg cattgaagcc gttctcaaca
    49501 actcagccac tagtcagata actgatctgg tctcccaggc tgatgcaaca gcccttgttt
    49561 tcgtcaacgc tgactctggc gaaggctaca ttgaatacga tggtaatgca ggtgaccgaa
    49621 agaatcttac tttgtggggc aatggagacg aaattatcaa gaacgtctct tcgctgtgca
    49681 acaacacgat cgtcatcatc cactctgtgg gacctactct gctcactgac tggtacgact
    49741 cgcccaacgt gactgccatc atttgggctg gtctgcctgg ccaggagagc ggccgttcta
    49801 ttgttgatgt gctctacgga aaggtcaacc cagctgctag gactccgttc acctggggtg
    49861 ccaagcgtga ggattacggc actgatgtgc tctacgagcc caacaacggt gatggcgctc
    49921 cacaacagga ttttaccgaa ggtgttttca tcgattaccg ccactttgac aagaagaaca
    49981 tcacccctat atacgagttt ggatttggtc tgtcttatac tactttcgaa tactcggacc
    50041 tggctgtcga gaagaagtac ccgactgcct acaatcctac tgcgggtgag actgctgaag
    50101 caccgacgtt tggtgccggt ttctctaccg atctgaatga ctacctattc ccgagcgatt
    50161 cgttccgata catctggcaa tacatctatc cctacgtcaa cacgagttcc tcagctgcgg
    50221 aagcttcgca agacccacac tacgggcaga ccgccgatga attcttgccg tctaaggcca
    50281 tcgacgctgc tgctcagcct cttcaccctg ctggcccggc tctcaacggc gagtctggtg
    50341 gcaacaacgg actgtgggat gagctctaca ccgtcaccgc acagatcacc aacaccggtg
    50401 atgtcgctgg agacgaggtg gtccagctct acgtatccct cggcgggtct gatgatcctc
    50461 cggtcgttct gcgcggcttt gaccgcatcc acatcgaacc tggccagtcg gtgcagttca
    50521 acacgacgtt ggttcgccgg gacctgagca actgggacac cgcaagccaa aactgggtca
    50581 tcaccgacca cccaaagacc gtttacgtgg gacccagcag ccgcaagctg cctctctcgg
    50641 cctcgctgag ctagatctac agagatggac gcattacctt tggaggtgga gcagttcttg
    50701 tatataatta aaattaactc ataatgtcaa ctgataatct cctattattc cggccggtga
    50761 gctactatag ctacatgcaa gttgagattc caaataacct ggttaggatc atatcaaaga
    50821 aagatcaacg tcggatccaa cgtacaatgg ctgcctgatc tctgaacggg tgactagggt
    50881 gcaaaggttg gctgcctatg gctaccgcct tgagcgtgcc aaatcctcga gtacttgtag
    50941 cctgactcat ccgaaacatt aatggaggag tcgcgtcagg cttcttcatt ggacggcgca
    51001 acctgtcgag cacaggcatt ataacgaacc gcgcgctcag tgagcatttc gcttttcacc
    51061 agctgcgcac tcaagcatca tcagacaccg atatattcac tcaaccatgt ccctgcaagt
    51121 ctacctagca atctcgttgg ggatgggcgt tcaggaccac cactccatcc tcgtcgatag
    51181 cccgaccctc gacggcagct cccccgacgc atcgctggga catatttacc aggtcaaggg
    51241 taacatccag agcggcatgg cctacgagca cagacccgcc agggaagacg atatcagcct
    51301 tggtaggcga ctgctcggca cagttgaaca ctcggacctc gagcgctttg agcttatctg
    51361 ccaaggagtg ccgcccccgc ggaagcagtt tgatggccca aggcggatgt acccgcgtga
    51421 acctctgcgg aggtgccaag aatgggttaa ggatgcactg gacgctttaa gaaccgaggg
    51481 agtgcttcgg gagttgggtt cagatggtcc gaatgggaaa gcttgagaca cggagggatg
    51541 atcatggggc ctgcattgac tctgagagtc tgagaatcta gcttaggcgg cagcagctgt
    51601 agatgacatt atctttgtct cacagagcca gagcagggca tgtcgcgagc cggagtgcct
    51661 ttgtaggcgg ccaatggtat gctactgttt acttctccat aaacgaagag tcaaattact
    51721 ctgatctaat aacgagtcca catttagcta cgaactccaa actcgctcag acctttggag
    51781 taggtgatgg tccaaagccc ggttgaaacg aagtgggaaa tccacctggg aacatctggc
    51841 taaagccagg cagttttggg ttgttcgtag ccattttccc tccctcctta taggccattg
    51901 caacaggcat tattcctctc gtatatgtcg tattgacacc gaagctatgc tctattagat
    51961 tgtgttggcg actgcaagtg tgaggacgta cgtacctgaa ccatgcaaat ataccatctg
    52021 ccacagtgtt gcccagcagc acatactcaa agaaggggtc cgcagtagca gcctcttgca
    52081 gtaaaattga atctacagca ttcctcatcc gagactgccg gtttgtagag tatggcgcaa
    52141 ccttctcgac ctggtcaata aggtcctggt caaagaaggc ctggccaatg tgcgaaactt
    52201 tgctgttcca gatcgtgttg ttcgcctcgg cgacggcatt atggtgcgtg atcacatgca
    52261 cgtgggtggc ccggccggtg taatgaccgg gaaagatggt ttcgaactgg gccactccgt
    52321 ctttgtccgt ggactgcgcg cctcggagaa aacccttgtt gagattgccc ttgtcaccca
    52381 taccagaccc gttgggaatt gccagggccc cgctgtatac cccagtggaa tttgcatctg
    52441 gtagttatca gtacggctac aattttgatg ctcgatgtcc ggacactcac tccacatctc
    52501 gaggaaaatg ccggtcaatg gcttgcaagt gttgacatcg atcacctgga tgtcaaggtg
    52561 aagcggaaca cccttttctc catcgacaag cttggtgcga attgattccc cagtaacgtc
    52621 tgcatcatca cattagatag accatttcgg tttgtttccg ggtttgcact gacaaaaggg
    52681 gccctccgta gtttcggggc tgagcacgca cgatctgttt ccagcaaaga cgacagcagg
    52741 gtcagtcgca gaattgtatg acttgtctga cttatgggat ttgttcacgg aagaggtctg
    52801 tcgctctggg atgttgtcag ttactgcagg gacagaatca cagttgcgtt gaattactca
    52861 taatattctc atccccagaa agtcttttag ccatctcaag acgtcgctca acggtgcgct
    52921 gttccagccc cgaagcacga tgaaccgact cgcaatgggc caggttgttg gtatgcgtcg
    52981 caagaaattg acgacgctcg gccatttctc tctcgacgtc atgaccagca tgcccatgcg
    53041 cgggcacagt taggagagag gcaatggcaa aaagcaaatg catcttgtca gatattcaca
    53101 tataggtctg tccacagggc ttaaggagac tgtcaactgc gtaatgtgtt gcgagggtat
    53161 ggactattac atttctatgg tgacttctct ctaaagaaaa gggagagaca agcacacgcc
    53221 caacctgtct tttcactttt cacccatccc gaccttcaga ggacctcaaa ataaccgctc
    53281 cagggaggct ttggacagtt ctcccagagt gacatgttcc gcatagccaa tgatttatgg
    53341 cataacatat gaagacatct cttggcatct tgctcggcca cacgaacgac ggctagaccg
    53401 atataaattc ggccttgtgc cgaaaatgcg gggccgcgtg gggccggaag tgctatagga
    53461 tgccagtatg ttaatgacgg gtcccgtgac tgcgccttgg ccgatttagc ctctgctcat
    53521 cagcttgcaa tttcgggaaa agcaggtact gtatatgttt cattatgtgc ttggcgcttt
    53581 ctcctcatga ttgggctgtt gcagggactg cagtttctca cgcagtcccg ctccggtccg
    53641 gattaggctt tcattacgaa tgtgtcctct gtaagtggtc gaaataccat ttctggttgg
    53701 tttgaggtaa gacgcgtcaa gttagaagat taacagagcg tactgatggg tgcttgcaag
    53761 agtgacatcc tttactggca atgactacaa tggatgctca tagcatggcc tgccatctag
    53821 aaaagcttaa caaatcgatg ttgatcaagg taatgtgttg caggctcaat ttcataacga
    53881 agctattgtt tctgcaaagt caaatgcagc ttcagcatcc atgactagcc tgtgtattgg
    53941 ccaccgctct ctgtagatgc ccagagaaac tacactcgac tctggctgct ggggcagcta
    54001 cacataatcg tagcagagat agccgccctt gatatccatt atatcagcta tcgttgcatc
    54061 tggtatgatc cctttactgg tcagcacatg ccctagagtg gtcacgtttc ccttgtcacc
    54121 ggcgtgagga tctggggcag ccgctgccat ctccgcggtt ggatgccccc acatttggga
    54181 ctcgacttcc ataccgcccg gaaactcagt gaagccaatg gcgggatcct gagcatttgg
    54241 accaccgatc tccgtgagcc gcttgctagg attctgtgcc tgccagtccc accacatctt
    54301 gtctacaaag ccgtgatgta ggaagaagac aggatctcct ggagaggtga ttgaatcacc
    54361 attctgcgtg ccatggtcag ctcaaatagg ttcctttctc ggccatagcc tcaaattttg
    54421 actcaccatc atactcaaag ccatatgccc tcctaagtgc gggcccgagt aaatcccatt
    54481 ccagacagtg tcataggtcg agtagttcaa tgccgccgtg acctgggcct ttgcagagag
    54541 agagctgagg aaattggtaa ttttgcggtt cacgcagcgc ggctgggtag tgaatccagg
    54601 cccaatgttg acagtgacat tggagaatgg cccgtccgcc acgcaattct tagccccctt
    54661 gccgtcgcct ccaaacccca atgttgggga gaaaactggc gatgatgaga attttccagc
    54721 gtcacggggc tcatcccagt aacttcaacg cgtgtgtcag tctttatggg gtggtttaag
    54781 cttaaggtgg atttgaggaa ggaacgtacg gaaggcctcc tttatacccg cattcattga
    54841 ggagaaactc atgcgtatgc aggaaatatc ggtgatatgg gaggaacgtt ccggtgctgt
    54901 ggatctgtaa agcatggatc tggtgaaggg atactagttg atcccacttg gtctttgctc
    54961 ctggcagctt tacggttgcc ggacttgaca tgacacattg ttctgcggcc aagtatgact
    55021 tctttgcatc gtcagtcata tcatgcctgc agcaaatgca ccattagcgc ttgatatgct
    55081 cgttgatccc ggtctaactc accatgacat gcgttttgta ggagtcgtgc acttgggggt
    55141 gtcaccaggc gtaggtaacg cgctgacctg aaacccagcc aagccgatga tggccgaaag
    55201 aaggaacttg ccaaagagaa tccccatgat gaaagacgtc aagcagttgg aatcagatca
    55261 ctattcaatc taggctgccc acagggaaca gtggatcaga tcagtggcga tgcgatatat
    55321 accttgttaa ccactctcat cacatactcc ttgtaagaca ctaggacact tcctgcggtc
    55381 gcaaacaggc ggaaacccgc caattggggc cgcaattatg agtttccttc tgcagtcatc
    55441 atttctagac tatatgcaca tttaccgtgc caaccgtcga tgaaggatag attatcagta
    55501 aatgatgaat agcaataggg cagggacacg ggacggctcc acttctggat aaaggcgtca
    55561 gcgcggctcc accgcttttc agccaatacc tggtcacaac gtacctgcaa aacgaccccg
    55621 tggtggcaga gaagagcttc ttctacttga ggaagcatca gctagccttt atgaacaaat
    55681 ctcaacacta tacaacggct tacgaaatgt agtaacgtag cctccatcgc agacatcaag
    55741 acaccaatga gatctcaagg cccctactcc atatcacgct gcagtccaac cgtgattcat
    55801 caccatctct ctctgatcac ccaccacgtc cacgacgtcc tctggctcta tctctacgag
    55861 ctctcgttga atctcttcct ctgccacgcc cagatcttgt cgaacctact cttctaccgc
    55921 gaccgaacgg
//
