# Supplementary material for: Genome sequencing and physiological characterization of three Neoarthrinium moseri strains
Source: BMC Microbiol. 2025 Aug 21;25:526. doi: 10.1186/s12866-025-04274-z (PMC12369201; doi:10.1186/s12866-025-04274-z)
Supplement: Supplementary file 16 — Supplementary Material 16. [file 12866_2025_4274_MOESM16_ESM.zip › BiGSLICE/input/Nmoseri/TUCIM5827/JAFIMQ010000022.1.region002.gbk]

LOCUS       JAFIMQ010000022        11140 bp    DNA     linear   PLN 06-APR-2022
DEFINITION  Neoarthrinium moseri strain TUCIM 5827
            scaffold22_Wmoseri_TUCIM_5827, whole genome shotgun sequence.
ACCESSION   JAFIMQ010000022
VERSION     JAFIMQ010000022.1
KEYWORDS    .
SOURCE      Neoarthrinium moseri
  ORGANISM  Neoarthrinium moseri
            Eukaryota; Fungi; Dikarya; Ascomycota; Pezizomycotina;
            Sordariomycetes; Xylariomycetidae; Xylariomycetidae incertae sedis;
            Neoarthrinium.
COMMENT     ##antiSMASH-Data-START##
            Version      :: 7.1.0
            Run date     :: 2023-12-04 12:33:23
            NOTE: This is a single region extracted from a larger record!
            Orig. start  :: 503751
            Orig. end    :: 514891
            ##antiSMASH-Data-END##
FEATURES             Location/Qualifiers
     protocluster    1..11140
                     /aStool="rule-based-clusters"
                     /category="other"
                     /contig_edge="True"
                     /core_location="[5000:6140]"
                     /cutoff="20000"
                     /detection_rule="(phosphonates and minimum(1,
                     [2-Hacid_dh_C, Aldedh, Aminotran_1_2, Aminotran_5, AurF,
                     CTP_transf_like, DUF4992, Fe-ADH, HMGL-like, Metallophos_2,
                     NTP_transf_3, NTP_transf_5, PALP, PEP_mutase, TPP_enzyme_C,
                     TPP_enzyme_N, phosphonates]) and not (phosphonatesHydrolase
                     or phosphonatesMeIsocitrateLyase))"
                     /neighbourhood="5000"
                     /product="phosphonate"
                     /protocluster_number="1"
                     /tool="antismash"
     proto_core      5001..6140
                     /aStool="rule-based-clusters"
                     /tool="antismash"
                     /cutoff="20000"
                     /detection_rule="(phosphonates and minimum(1,
                     [2-Hacid_dh_C, Aldedh, Aminotran_1_2, Aminotran_5, AurF,
                     CTP_transf_like, DUF4992, Fe-ADH, HMGL-like, Metallophos_2,
                     NTP_transf_3, NTP_transf_5, PALP, PEP_mutase, TPP_enzyme_C,
                     TPP_enzyme_N, phosphonates]) and not (phosphonatesHydrolase
                     or phosphonatesMeIsocitrateLyase))"
                     /neighbourhood="5000"
                     /product="phosphonate"
                     /protocluster_number="1"
     cand_cluster    1..11140
                     /candidate_cluster_number="1"
                     /contig_edge="True"
                     /detection_rules="(phosphonates and minimum(1,
                     [2-Hacid_dh_C, Aldedh, Aminotran_1_2, Aminotran_5, AurF,
                     CTP_transf_like, DUF4992, Fe-ADH, HMGL-like, Metallophos_2,
                     NTP_transf_3, NTP_transf_5, PALP, PEP_mutase, TPP_enzyme_C,
                     TPP_enzyme_N, phosphonates]) and not (phosphonatesHydrolase
                     or phosphonatesMeIsocitrateLyase))"
                     /kind="single"
                     /product="phosphonate"
                     /protoclusters="1"
                     /tool="antismash"
     region          1..11140
                     /candidate_cluster_numbers="1"
                     /contig_edge="True"
                     /product="phosphonate"
                     /region_number="2"
                     /rules="(phosphonates and minimum(1, [2-Hacid_dh_C, Aldedh,
                     Aminotran_1_2, Aminotran_5, AurF, CTP_transf_like, DUF4992,
                     Fe-ADH, HMGL-like, Metallophos_2, NTP_transf_3,
                     NTP_transf_5, PALP, PEP_mutase, TPP_enzyme_C, TPP_enzyme_N,
                     phosphonates]) and not (phosphonatesHydrolase or
                     phosphonatesMeIsocitrateLyase))"
                     /tool="antismash"
     gene            complement(590..1822)
                     /locus_tag="JX266_006176"
     mRNA            complement(join(590..1119,1177..1822))
                     /locus_tag="JX266_006176"
                     /product="hypothetical protein"
     CDS             complement(join(590..1119,1177..1822))
                     /codon_start=1
                     /locus_tag="JX266_006176"
                     /product="hypothetical protein"
                     /protein_id="KAI1848063.1"
                     /transl_table=1
                     /translation="MTTVQEASKSSLEHLPVEIIQQVYGFLDLNSIKALALSSKHLLAA
                     FQRAEGHIVYASIKHTLEPEILPLAIAYSAAAKAGWRQTTDVTRETNWEELCVNVDQFC
                     ATYIDHRGKQPSLPVQDFSYSAGRDMISFHHDVMTFAVSYFQMSDEFRPSDRECGRVQR
                     TTYIIEIIRTLMPLQPPENSPDPLQVFWKYVSPWDYRQTRYLHLCAVDTVGQICCLRSP
                     TGYRSLLGQHERGLAARFGATFERLCFENSPAWLSSQIDSVWPRRHIPRLRFRDGLDHA
                     SGSWSYFADPNSPDTLNATALGDLLKRFPSPEDRFVVNLWLHDVLDIGIAEELFGKSLL
                     YFMGDRIMFWDRERVELHARDYCAMVTSDQLLEAVDGKVVDYSDMDPEYGE"
     gene            complement(3018..4245)
                     /locus_tag="JX266_006177"
     mRNA            complement(join(3018..3541,3708..3793,4001..4245))
                     /locus_tag="JX266_006177"
                     /product="hypothetical protein"
     CDS             complement(join(3018..3541,3708..3793,4001..4245))
                     /codon_start=1
                     /locus_tag="JX266_006177"
                     /product="hypothetical protein"
                     /protein_id="KAI1848064.1"
                     /transl_table=1
                     /translation="MAANTTKKKGTIECLPVELVQRVYGELDLPSITAFALTSRRFYET
                     LRRDLGIILYKVVQNYVGLDIMPLAVAHFEANREEWKSAAETARILESVYIMQIIRSLM
                     PCNTPAVLECVLPDTKKLMRHALLLFDRHGISIPRLVGKNGKAWLQQELSQLSQLFLDY
                     DDWSIPFIWPAHPDGSWSWLVDPGEVKMIRRQDLRVFFSQHPQPEGSLGAELWLEHMLF
                     MGCHRDPGIFSFLRKRGDEILFWDKERVKKVYGDEEDPPYIMEEIMDAFVGQVVDYTSH
                     RPD"
     gene            complement(5001..6140)
                     /locus_tag="JX266_006178"
     mRNA            complement(5001..6140)
                     /locus_tag="JX266_006178"
                     /product="hypothetical protein"
     CDS             complement(5001..6140)
                     /codon_start=1
                     /gene_functions="biosynthetic (rule-based-clusters)
                     phosphonate: PEP_mutase"
                     /gene_functions="biosynthetic (rule-based-clusters)
                     phosphonate: phosphonates"
                     /gene_functions="biosynthetic-additional (smcogs)
                     SMCOG1231:carboxyvinyl-carboxyphosphonate (Score: 111.9;
                     E-value: 4.8e-34)"
                     /gene_kind="biosynthetic"
                     /locus_tag="JX266_006178"
                     /product="hypothetical protein"
                     /protein_id="KAI1848065.1"
                     /sec_met_domain="phosphonates (E-value: 2.7e-58, bitscore:
                     190.8, seeds: 8, tool: rule-based-clusters)"
                     /sec_met_domain="PEP_mutase (E-value: 1.3e-44, bitscore:
                     146.1, seeds: 69, tool: rule-based-clusters)"
                     /transl_table=1
                     /translation="MSTSIKSLLAHNDGRIRLLEAHDRASKEVIRRTVSKDGESFHGFW
                     ISGLTQTTHLGIPDTELISPLKRASLFGFNDYLHQKDTRPLCAAFDADSGGELADIPAL
                     VAILEIKGVSMIIIEDKAVSEPGKKVNSLKETSGSQAQADPHEFSKTLQAFKQASAGKD
                     ILITARIESLTTRISKEDPVEEDNSIQAALQDAQKRAIIYRDGGADAIMIHSKDTEPHE
                     VLTFLRHFRAKDATTPLVVVPTTYSKTARAALYEAGANVVIYANHLMRARIKAVAPLTD
                     QLLSKHPTLFAEDAELRACVEAQNYGCLLNILLERSLSGNQTREADEYRALAESHALEN
                     MKTVVQNLADGDLAGCEGDERIISVKELLKINARQVSVI"
     PFAM_domain     complement(5292..6125)
                     /aSDomain="PEP_mutase"
                     /aSTool="clusterhmmer"
                     /database="35.0"
                     /db_xref="PF13714.9"
                     /description="Phosphoenolpyruvate phosphomutase"
                     /detection="hmmscan"
                     /domain_id="clusterhmmer_JX266_006178_0016"
                     /evalue="1.30E-42"
                     /label="JX266_006178"
                     /locus_tag="JX266_006178"
                     /protein_end="283"
                     /protein_start="5"
                     /score="146.1"
                     /tool="antismash"
                     /translation="KSLLAHNDGRIRLLEAHDRASKEVIRRTVSKDGESFHGFWISGLT
                     QTTHLGIPDTELISPLKRASLFGFNDYLHQKDTRPLCAAFDADSGGELADIPALVAILE
                     IKGVSMIIIEDKAVSEPGKKVNSLKETSGSQAQADPHEFSKTLQAFKQASAGKDILITA
                     RIESLTTRISKEDPVEEDNSIQAALQDAQKRAIIYRDGGADAIMIHSKDTEPHEVLTFL
                     RHFRAKDATTPLVVVPTTYSKTARAALYEAGANVVIYANHLMRARIKAVAPLTDQL"
     gene            complement(7247..8515)
                     /locus_tag="JX266_006179"
     mRNA            complement(join(7247..7656,7747..8515))
                     /locus_tag="JX266_006179"
                     /product="hypothetical protein"
     CDS             complement(join(7247..7656,7747..8515))
                     /codon_start=1
                     /locus_tag="JX266_006179"
                     /product="hypothetical protein"
                     /protein_id="KAI1848066.1"
                     /transl_table=1
                     /translation="MNGDEMTRVIWAEIKRRFIHPYLDVDLKYFDLGLPNRNDTDDQIV
                     YDAAAAIGEYGVGVKCATISPDAERVKEFNLKKRWPSANGIIRNYFGGTVFREPIIIPS
                     IKPYVSRWTKPIVVGRHAYGDQYKGQDFVVPGPGTLELVYTPTGGEPTRIEVFKYEGSG
                     IAQAQPNTDVSIRDFAHVSFKYALSRQLPLYLATKDTVMKKYDGRFRDIFQDIYQAEYE
                     SEFKKAGLSYSHRLIDDMVAYMVKSQGGFIVSLKNYDGDVQSDIVAQGFGSLGLMTSVL
                     TTPDDNAFEAEAAHGTVTRHFREHQKGNPTSTNPIASIFAWTRGLKRRGTIDLTPDVVS
                     FSEDLERACIETVEIDGILTKDLAVVSGRGDSFVHTEEFLDAIERKLKSILA"
     aSDomain        complement(join(7259..7656,7747..8515))
                     /aSDomain="TIGR00127"
                     /aSTool="tigrfam"
                     /description="nadp_idh_euk: isocitrate dehydrogenase,
                     NADP-dependent"
                     /detection="hmmscan"
                     /domain_id="TIGRFam_JX266_006179_0001"
                     /evalue="1.50E-182"
                     /identifier="TIGR00127"
                     /label="JX266_006179"
                     /locus_tag="JX266_006179"
                     /protein_end="389"
                     /protein_start="0"
                     /score="604.7"
                     /tool="antismash"
                     /translation="MNGDEMTRVIWAEIKRRFIHPYLDVDLKYFDLGLPNRNDTDDQIV
                     YDAAAAIGEYGVGVKCATISPDAERVKEFNLKKRWPSANGIIRNYFGGTVFREPIIIPS
                     IKPYVSRWTKPIVVGRHAYGDQYKGQDFVVPGPGTLELVYTPTGGEPTRIEVFKYEGSG
                     IAQAQPNTDVSIRDFAHVSFKYALSRQLPLYLATKDTVMKKYDGRFRDIFQDIYQAEYE
                     SEFKKAGLSYSHRLIDDMVAYMVKSQGGFIVSLKNYDGDVQSDIVAQGFGSLGLMTSVL
                     TTPDDNAFEAEAAHGTVTRHFREHQKGNPTSTNPIASIFAWTRGLKRRGTIDLTPDVVS
                     FSEDLERACIETVEIDGILTKDLAVVSGRGDSFVHTEEFLDAIERKLKS"
     PFAM_domain     complement(join(7277..7656,7747..8512))
                     /aSDomain="Iso_dh"
                     /aSTool="clusterhmmer"
                     /database="35.0"
                     /db_xref="PF00180.23"
                     /description="Isocitrate/isopropylmalate dehydrogenase"
                     /detection="hmmscan"
                     /domain_id="clusterhmmer_JX266_006179_0017"
                     /evalue="4.70E-60"
                     /label="JX266_006179"
                     /locus_tag="JX266_006179"
                     /protein_end="383"
                     /protein_start="1"
                     /score="203.8"
                     /tool="antismash"
                     /translation="NGDEMTRVIWAEIKRRFIHPYLDVDLKYFDLGLPNRNDTDDQIVY
                     DAAAAIGEYGVGVKCATISPDAERVKEFNLKKRWPSANGIIRNYFGGTVFREPIIIPSI
                     KPYVSRWTKPIVVGRHAYGDQYKGQDFVVPGPGTLELVYTPTGGEPTRIEVFKYEGSGI
                     AQAQPNTDVSIRDFAHVSFKYALSRQLPLYLATKDTVMKKYDGRFRDIFQDIYQAEYES
                     EFKKAGLSYSHRLIDDMVAYMVKSQGGFIVSLKNYDGDVQSDIVAQGFGSLGLMTSVLT
                     TPDDNAFEAEAAHGTVTRHFREHQKGNPTSTNPIASIFAWTRGLKRRGTIDLTPDVVSF
                     SEDLERACIETVEIDGILTKDLAVVSGRGDSFVHTEEFLDAI"
ORIGIN
        1 gcgtgatctc agtgggcagt tgctcgagtg cgctcttggc tcccgtcgcc ccgttcggtt
       61 tgtccctttc catggctgtt cggatcagaa ggggccgccg tctgccgctg atcataaacg
      121 cagtgataca cactattgtt gacgttttga tgagggtcag gggatcgtgg cgacgtaaaa
      181 tgatgagtag aaatataaat cgatatcagg gagtggcagc acgaagagta acacacccaa
      241 ccacggggag atagagggag gagggaagag gcctgtggac acctccgtac gcgcctcaag
      301 atcagctact gccgtaaaga tatcctcacg gtctaatgtc gactctagtg tatcagggtg
      361 cctcatgtgg caagacctca aagcagcata aatgtacaac tattcatatt cctgatgctc
      421 taagaggttc gccatgagta tcgacagacg cacgtgctac taaatcagag gccaattccg
      481 cgcaagtgtt tgcccacagt cctcatcgac cagaaactac ccatatccat actgttcatt
      541 gttcatagcg ccatgcaccc aaatagacct ggggactcga aaccagccct tactctccgt
      601 attcgggatc catgtcgctg tagtcaacca ccttcccgtc caccgcctct agcagctgat
      661 cgcttgtgac catagcgcag tagtctcgag cgtgcagctc aaccctttcg cggtcccaga
      721 acatgatgcg atcacccatg aaatatagca atgacttgcc gaaaagctcc tctgctatcc
      781 caatatctag cacgtcgtgc aaccagagat tgacgacgaa tctgtcctcg ggagatggga
      841 atcgcttcag caaatctcca agagctgtcg cgtttagggt gtcggggcta ttggggtctg
      901 caaaatagct ccagctgcct gaagcgtgat cgagtccgtc tcggaaacga agtctcggga
      961 tgtgacgtcg cggccacaca ctgtcaatct gactgctcaa ccacgcgggg ctattctcga
     1021 agcaaagtct ctcaaaggtg gctccaaaac gagccgcgag cccacgctcg tgttggccca
     1081 gcaagctgcg atagcccgtg ggggatcgga ggcagcaaac taatgatcct gttagcacca
     1141 cgcttcctgc atactgtttt cgtggacagc acctactttg cccaacagtg tcgacggcac
     1201 aaaggtgcag ataccgggtc tgacgataat cccaaggcga gacatacttc caaaacacct
     1261 gcagtgggtc tgggctgttc tcgggaggct ggaggggcat cagagttcgg atgatctcga
     1321 tgatgtaggt cgttcgctgg acgcggccgc attcacggtc tgatggtctg aactcatccg
     1381 acatttggaa gtagctgact gcgaatgtca tcacgtcgtg atggaaggag atcatgtctc
     1441 gacctgcgga atagctgaag tcctggacag ggagtgacgg ttgcttgccg cgatgatcga
     1501 tgtacgtcgc gcaaaactgg tcgacgttga cgcacagctc ctcccagttg gtctcacgag
     1561 tgacgtctgt ggtctgcctc caacctgctt tggctgcggc ggagtaggcg atagccagtg
     1621 gtaggatctc aggctcgaga gtgtgcttga ttgaggcgta cacgatgtga ccctcagcgc
     1681 gttgaaatgc cgctaagaga tgcttggatg agagtgctag ggccttgatc gagttcagat
     1741 cgagaaaccc gtacacctgc tggatgatct cgacgggaag atgctcgaga gagctcttcg
     1801 aggcttcctg tacagtcgtc atgatggcgc tggggatgct cgcttgatag aactgtgggc
     1861 aggtcgatgg tttgtgatgg aaatccagct tgatgttagt agagggtcga agacgaagtg
     1921 aaatgaagct gagactctgc tggctggtga gattctgaag ggtctcagcg tgcgaagatg
     1981 gtgaagatgg caggacaatc gaggtgcgag gggtaaagtg aatgaagcaa acggaaagtc
     2041 ctcgagaacg tgtccgggct ttggtttggt aactcgcagg gtggtgagaa gaatggaggg
     2101 gtggttactc cacgtttgct cgacggcgat gatgattcac tggtcaagcc gcaaccctgg
     2161 accagaagaa aagaattgcg gctgttgccg caaaccggcg gccagacggg acggcggcaa
     2221 atgttctaaa tgcaatcgat aatagagcat tggactcgcg gaataaggag atatcaaata
     2281 tcagctacta ttccagcctg gagaaggtat ttcggccttc tccgtgcctg tacatacaag
     2341 atcaatttga gattcagtcg ctcgacatac agagcataga cgtataactg ctgcatacct
     2401 tacacatcac ttgaagtaac caaggagcac cgaatgtata ccactgttgt cacgatatag
     2461 gagatagctg ggtatacgga cgagcagaac gacgttaatc cggggggatc gccctctata
     2521 taacaaggct catagcctat ttcatttgta gctccttcag gatcaactca agtcaatttc
     2581 cttgctatca tatctgtttc agtgcgacaa atattacccg cctacagttg ggacctcaca
     2641 gcctgggaag aactgggaaa cccggctcac tagagcatgt cttgtacgtc ttcctagact
     2701 gggattggag agtgctctgt acctacctaa actgcgactc acgaacacag ccttactacg
     2761 tactctgttt tatggttgac cctcgttcca taattctcac acaccactat tacacattat
     2821 gagattgtcc ttggtcctcg atctaagcaa acacacgccg atattaaaca ttatcagatc
     2881 gtccatgatc tctgttccat aagtcaccca catcgttatg ctggcctcct gacactcatg
     2941 acattacgac gcattggtct ccatcatact cctcagctat tgagtactgt gccccggagc
     3001 caaccgaaat gctggcatta gtcaggtcgg tgcgaagtgt agtcgactac ctggcccaca
     3061 aaggcgtcca tgatctcttc catgatatat ggaggatcct cctcgtcgcc gtagactttt
     3121 ttcactcgct ccttgtccca gaacaggatt tcatcgccgc gcttgcgtag aaacgaaaat
     3181 atgccgggat cgcggtggca tcccatgaaa agcatatgtt ctagccatag ctcagcgcca
     3241 aggctccctt ccggctgcgg atgctgggag aaaaagactc tgagatcctg gcggcgaatc
     3301 atcttgactt cgccaggatc cacgagccaa ctccagctgc catcggggtg agctggccaa
     3361 atgaacggta tgctccagtc gtcgtaatcc aagaaaagct gcgacagctg cgataattcc
     3421 tgctgtagcc atgccttccc attcttgcca actagccttg gaatgctaat cccatgccta
     3481 tcaaagagta acagagcatg gcgcatgagt ttcttcgtat ctggaaggac acactcgagg
     3541 actaatccag aagttagaca gttcttcttc tctggagtaa atgccttatc atgatccatt
     3601 cttacaatct tttgtgatgt aggttgcagt caagaaggaa aacttagact ggcggtattc
     3661 ccacggagca aagtgcttct agaacttgcg tagcggattc ggctgacctg ctggggtgtt
     3721 gcagggcatc aggcttcgga tgatctgcat gatgtagact gattccagga tcctagcggt
     3781 ctctgctgcc gacctagaag agaaattcca gcagtgcgat gaagcccaca gtcgggcgtc
     3841 gtcatgggtt tcaaccatct gcatcgcgtc tctgtatgag tatttgccct ccgcgaacca
     3901 atgcagacgt ttattgtaaa cgaagtgttc cgtgcaaaag ccatcgacct tatcacaaag
     3961 ttcttcctaa gagcattgga ggccgtcgct ttttagggac ttccactcct ctctgttcgc
     4021 ctcgaaatga gcgaccgcga gaggcatgat gtctaaaccg acatagttct gcaccacctt
     4081 atagaggatg atgcccaaat cacgtcggag agtctcatag aagcgtctgg aagtaagggc
     4141 gaaggccgtg atcgagggca ggtccagctc gccatacacg cgttggacga gctcgactgg
     4201 aaggcactca atcgtgccct tcttcttggt ggtgttggct gccatactgt atgtcattgg
     4261 tcgacaacga tatgaattgc cgtaggattt ctgaatcgag tgtatggatg gactgatggg
     4321 atgcgacggg gatggtattc atgagtcgct ttcgagttgc gtgcgtgact atgtcaagga
     4381 caggcgtaac caatcatgaa ctaatgatga gaggcaagtc ctgcaaagtg gcgatgggat
     4441 gtagatctca cagcgggatg atatcccccg gcaaaatctc agggtgggat gcaagtctca
     4501 taatgtgttg tgagagtaag aaacgtgtcg atgcccaaga gtgagcggaa agggccagag
     4561 actggataga atgggccagc gacgcgtcgc gtagtatttg atggatgcaa gacgcggtct
     4621 gaaaggtttg tttatgccac gaaaaacaat ggagtgccag ctaactgact gcacgtctcc
     4681 atttgagaaa tggattgcgc cgcgccgcgc cagactgacg tatcaagttt tgtaaacatt
     4741 gcagtacatg actggaaaag tatccaccaa agaccgcttc agccgttctt ttcgactccc
     4801 acagacttta ttacaatcat tcattttaca cttgctgctg ctacctcgtc cctttcgacc
     4861 gatccttctg gactgatccc tatgtcattt aagtcgaatg catgcttctg aagaacttga
     4921 tacgatgtat cttattgaat actgtgtgat atccaaagct aaggcacggc ttggctaacg
     4981 gggaaagagt ctcaataatc tcaaatgacc gagacttgac gagcattaat cttcagcaac
     5041 tccttgacag aaatgatacg ttcatcgccc tcgcagcctg cgaggtcgcc gtcggctaga
     5101 ttctgtacca cagttttcat attctcaagt gcatggctct ctgctaacgc tcgatattca
     5161 tctgcctctc ttgtttgatt tcccgacaga ctcctttcca agagtatatt gagcaagcac
     5221 ccgtagttct gagcctccac acaggcacgt aactcggcat cttcagcaaa caaggtagga
     5281 tgtttactta gcagctggtc tgtgagcgga gccacggcct tgattctggc acgcattagg
     5341 tggttcgcat aaatgaccac gttagcgcca gcttcataca aagccgcgcg tgctgtttta
     5401 gagtacgtcg ttggtaccac cactaacggc gtggtggcat ccttagctcg aaagtgtcgg
     5461 agaaaggtga gaacctcgtg cggctcagta tctttgctat ggatcatgat ggcatcagct
     5521 ccaccatctc tgtaaatgat agcgcgcttc tgtgcgtcct gaagagctgc ctgaatggag
     5581 ttatcctcct caacggggtc ttctttactg attcgagtgg tcaaactctc gattctggct
     5641 gtgataagta tatctttgcc agctgaagct tgcttgaaag cttgaagtgt cttggaaaac
     5701 tcatgaggat ctgcctgtgc ctgagatcca gaggtctctt tcagagagtt gacctttttg
     5761 cccggctcag agacagcctt gtcctcaatg attatcatcg aaactccctt gatttccagg
     5821 atggcgacca gggcgggaat atcagccaat tcaccaccac tgtcggcatc aaaagccgca
     5881 cacagtggac gggtatcttt ttggtgcaga tagtcgttga aaccaaacaa ggaagctctc
     5941 ttcaacggtg aaatgagttc agtgtctgga atgccgagat gggttgtttg agtcaaaccg
     6001 ctgatccaga agccatgaaa gctctcgccg tccttgctga ctgttcgtcg gatgacctct
     6061 ttcgacgcgc gatcatgagc ttctaggagg cggatccttc cgtcattgtg cgccagtagc
     6121 gacttgattg atgtagacat tttgcttaaa gataatcaag agtattaatc aaaacaagat
     6181 acgatgatcc gcataagccg cggtcagatg ccatgtatac ctaaaggcca tggcttgaag
     6241 gaaccatcct tcatatatac accacacaaa ttggttttca cgatcacagt ggtacacata
     6301 gaagcgctcg cgttgcagca agaacgtcaa cgtcagaatc ctactactcc gcgctgaagc
     6361 cacttgcgtc acgagttgta tagaatgcgg ttacactcta cagtttgttc tctgcggcac
     6421 gggctcaatt gagcagtaat gggcgatcca tcgcaaatga aaacaaggaa ccaatgcata
     6481 tctttcccta ccggtgtgag actgcactgc atgagtccaa tgaatccatg tcagcttgca
     6541 agagggatat gtgaacctga tcctatctag tcatggctcg ggtcatttgt gcagactcga
     6601 catgttgtcc tgaggtgtcg cgtgataagc ttcctaaggg ggtaattcgt tgccacgtta
     6661 tccccctgcc aagcttgctg catgttcctt gtctcgcttc ttatccgttt ttcaacagtg
     6721 catcatggca accttgccaa cagaacatat aattgcacga tggtggtaag ccaaagcctg
     6781 gtccatgcat ataatccttc ggttgtgacc cgcgattgcc gttcgtcctc tgggtccgtt
     6841 acatctgatt tgctctttac tttactgaat gggctgccag aacttttgag catggatgtt
     6901 gacgtgatct gacgtgagat aacatgctga aacaggactg gtatacgccg tactggctct
     6961 ttctgaaacc tcatcttcat gaatatcttt ttatgaggaa gattctggtt tccgaagtga
     7021 aaagagaccg gtaaaggatg gctgaggaaa atattgcgaa ttgctatcga aatgacatgc
     7081 gtgtatttag tttagcagat aatttccgtc actaccacga tggcttcatc gtaggaccta
     7141 gtcatagaca gtctgtacga gtaattctac gctgactgca ggctatgtaa tatttgatgc
     7201 agagtgaatt tggctaacag ctcagtatat gttatagaaa caagaactac gccaggattg
     7261 actttaactt ccgttcaatt gcatccaaga actcttcggt gtgaacaaag ctgtcccctc
     7321 tccctgaaac tacagcgaga tcttttgtca ggattccatc gatttctaca gtctcaatgc
     7381 aggctctttc caagtcctca gaaaaggata caacatcagg tgtgaggtca attgtacctc
     7441 gtcgtttcag gccccgcgtc cacgcaaaga tgctagcaat tgggtttgta gacgtcgggt
     7501 tgcctttttg atgctcgcgg aaatgccgag tcactgttcc gtgtgcagct tccgcttcga
     7561 atgcgttgtc atcaggggtt gtcaacacac ttgtcattag gcccaaagaa ccgaaccctt
     7621 gtgcgacgat atcagactgt acgtcgccat cgtagtctga gagcagcaaa gccaatgtca
     7681 gcagagtcca gcgattattt ccattcgtgg gaaggtttaa ggcgtgaaca tagttaaact
     7741 acttactctt cagtgaaacg atgaaacctc cttgactctt aaccatgtac gcgaccatgt
     7801 catcaattag tcgatgggag taagacagtc cagccttctt gaactcgctc tcgtactcag
     7861 cttggtatat gtcctgaaag atgtcacgaa accgaccatc gtactttttc atgacagtgt
     7921 ccttggtggc aagatatagt gggagttgtc tactcaacgc atacttgaag ctgacatgag
     7981 caaaatcccg gatggacaca tccgtattag gctgtgcttg ggctataccg ctgccttcgt
     8041 atttgaagac ttcgatgcgc gttggttctc cccctgttgg ggtatatact aattcaagtg
     8101 ttcctgggcc aggaacaacg aagtcttgcc ccttgtactg atcgccatag gcgtggcgcc
     8161 caacgacgat aggttttgtc catcgagata cgtagggctt gatagaggga atgatgatgg
     8221 gttcacggaa tacggtgcca ccaaaataat tgcggatgat tccgttagcc gatggccagc
     8281 gtttcttgag gttgaattct ttgactcgtt ccgcatcagg actgatggtg gcacatttta
     8341 caccgacacc gtattcccca atggcagctg cggcatcata cacaatttgg tcatctgtgt
     8401 cattgcggtt cgggaggccc agatcaaagt actttaagtc aacatccagg tatggatgaa
     8461 tgaaacgacg tttaatctca gcccatataa cgcgggtcat ttcgtcgccg ttcatctcga
     8521 cgagaggtgt cttgacctgt tttggacgtc aacacaatgc cccactgcgt cgtgaaactg
     8581 ggtcagaccc gccttgatcc tggtaacagt cgacattttg tgcacagtct tggctcttga
     8641 gattcagaaa aagatagtcg cagactcttt gcagtagtcg ggatttcaga gggaggtagt
     8701 actacacaca acgagcacta gtgtccgtgg gaatcatggg ccttttaaaa ggctccttgc
     8761 cgttccatat ttacttaatg caacatggga gaatcaactg aatactttga aaatcgacat
     8821 tgtagtaatg aaactaccag attggcgcag ttttgcactc caggagagac catccctgga
     8881 gaatccccga cgcatttggg tgccacagct tgtcatgcag atcttgctgg aagcagaaag
     8941 atagcacgcg acacacgttg tgcgacccag atacctcttt gagagtaggt acatatctat
     9001 cgtctattgt tgagatacca ctgcattgcc tggagcacac aatcttacat gcataggcac
     9061 cctgtcagcc tgaagcttat cttcgccttt tcgtgcaatc ctgagttcga aatatggatt
     9121 tctaacatgg gttaggatcc aatgggaatg ggccgcccgc taacgaatgt caagctttat
     9181 gcatgacgtg attgtcaatt ggggtgatct ctagaaagtc catggctgcc ggaaatgact
     9241 ccgcgggaca agggggacta tgcaagccat aactcccatc acagcagaaa accagtacaa
     9301 gagcaacatt tgccatatgt ctacaggaca cctagtcgcg taggcagact gcgacaagag
     9361 gatcgcgcat gcatggtact tcgccaattt ggtcacatgc gacctggata tgtgaccaaa
     9421 tctcggacgg caacctacaa cgtgcccgtt tacagttgta aaagaatacg gtgatgacag
     9481 taaaagtcca tcagatggct gagcaacaca cgttgcggta gcgaatggcc cctcgggtct
     9541 gacatgcgtc atatggtgga tctcggccgg accacttaga aaggagcctg agaggtgcat
     9601 ggggataggc tgactggagt acgatgaacc tgaagaagtc gcgtagaccg ttgaggcggg
     9661 atgcaaacat ctgcggcatc acgccatccg aaatgcgaga caggcaccaa ttccttcacc
     9721 tggaaaagga aagggacacc ggtatcgggt agtgctattg acgagttgtg acatttcgtc
     9781 cctgccgtta tccagaaccg caggcctact cttcaatatc gtagatcctc acggaagatg
     9841 gtgcccgtag tcgccaacat gaaatcatac cagaacaccc gatctctgcc accagaacgg
     9901 cctatcattg cgttctaccc agtgaggctc cgcgagagct ttcgataagc agccgttgca
     9961 agggcgccaa tcggctcgta tcgaggatca ccttaaagca cgaagtcagc caattatata
    10021 tcgagattaa ggttgacggg gtgggggaaa tctatagtgc ggggatgaga caatgtccca
    10081 tggcagaacg tttagcgact tctggcacag ccggccccag ctttggaatc ccgtcgctgc
    10141 ctggtagaaa tgcttcctgc ttgtccttgc ccattcaaca cagctcacag cttctggcgt
    10201 ccaaaggacg tgacgtattc ccagttcaga catgaccgtt cctgccaccc cacactctcg
    10261 agataaaccc aacggcgtca aggcggagtt gccacccgcc ggaggtgtcg tcactcaagc
    10321 atctggcgac cttgaagctg ggcctgtatc tggagaagca atccccatcc ccccagaccc
    10381 gaggacagga ttagacccaa agcaaagccc caatgccagg gaacatggca gcaaagacgc
    10441 acttgatgac cagacatctc gcctgccatt tcgtcggcta atggcggcgt acttgtgcct
    10501 tgcacttatc tacttcatct ctacccttga tatcaactct gttgccacag cactgccagc
    10561 aatctcacgg tcgctggatg caggaagcag catcacctgg gttggtactg cctacttgat
    10621 gggtcagacc agctttcaag cattgtacgg ccggctctct gatatctttg gtcgcaaacc
    10681 tgtcttgttg gcatctatcg gctgcctaat cgttggtgat atcctttgcg gctttgccac
    10741 aaatgtgacg tggctatatg tatgccgtgc gctaagcggc gtgggaggtg gtggcattag
    10801 ctctcttgtt cagatcaccg ttagtgatct tgtcagcctc aaggaacgag ggaagtacca
    10861 aggaatgctc agtggggcta tcggtctcgg tgctggcacg ggcccttttc tcgccgccgc
    10921 cttcatagat ggcgatagta ccgacggcga tggctggcga tggatcttcc gggtaccacc
    10981 tatattggct gctgtctgcc tacttgccat gtcgatggcc ctaccactta agccagtcac
    11041 tggtagttgg cgagagaaac tcgcaaagat cgactggttt ggacttggtg ctgctgtcac
    11101 cgccgtcgtc tttgtcctag tccccatcaa ctcgggaggt
//
