# Supplementary material for: Genome sequencing and physiological characterization of three Neoarthrinium moseri strains
Source: BMC Microbiol. 2025 Aug 21;25:526. doi: 10.1186/s12866-025-04274-z (PMC12369201; doi:10.1186/s12866-025-04274-z)
Supplement: Supplementary file 16 — Supplementary Material 16. [file 12866_2025_4274_MOESM16_ESM.zip › BiGSLICE/input/Nmoseri/TUCIM5827/JAFIMQ010000029.1.region001.gbk]

LOCUS       JAFIMQ010000029        60801 bp    DNA     linear   PLN 06-APR-2022
DEFINITION  Neoarthrinium moseri strain TUCIM 5827
            scaffold29_Wmoseri_TUCIM_5827, whole genome shotgun sequence.
ACCESSION   JAFIMQ010000029
VERSION     JAFIMQ010000029.1
KEYWORDS    .
SOURCE      Neoarthrinium moseri
  ORGANISM  Neoarthrinium moseri
            Eukaryota; Fungi; Dikarya; Ascomycota; Pezizomycotina;
            Sordariomycetes; Xylariomycetidae; Xylariomycetidae incertae sedis;
            Neoarthrinium.
COMMENT     ##antiSMASH-Data-START##
            Version      :: 7.1.0
            Run date     :: 2023-12-04 12:33:23
            NOTE: This is a single region extracted from a larger record!
            Orig. start  :: 403248
            Orig. end    :: 464049
            ##antiSMASH-Data-END##
FEATURES             Location/Qualifiers
     protocluster    1..60801
                     /aStool="rule-based-clusters"
                     /category="RiPP"
                     /contig_edge="False"
                     /core_location="[30000:30801]"
                     /cutoff="20000"
                     /detection_rule="DUF3328"
                     /neighbourhood="30000"
                     /product="fungal-RiPP-like"
                     /protocluster_number="1"
                     /tool="antismash"
     proto_core      30001..30801
                     /aStool="rule-based-clusters"
                     /tool="antismash"
                     /cutoff="20000"
                     /detection_rule="DUF3328"
                     /neighbourhood="30000"
                     /product="fungal-RiPP-like"
                     /protocluster_number="1"
     cand_cluster    1..60801
                     /candidate_cluster_number="1"
                     /contig_edge="False"
                     /detection_rules="DUF3328"
                     /kind="single"
                     /product="fungal-RiPP-like"
                     /protoclusters="1"
                     /tool="antismash"
     region          1..60801
                     /candidate_cluster_numbers="1"
                     /contig_edge="False"
                     /product="fungal-RiPP-like"
                     /region_number="1"
                     /rules="DUF3328"
                     /tool="antismash"
     gene            4712..6574
                     /locus_tag="JX266_007309"
     mRNA            4712..6574
                     /locus_tag="JX266_007309"
                     /product="hypothetical protein"
     CDS             4712..6574
                     /codon_start=1
                     /locus_tag="JX266_007309"
                     /product="hypothetical protein"
                     /protein_id="KAI1846736.1"
                     /transl_table=1
                     /translation="MVASREDAGASGPNADRDQDHDDERPPPLPPRPVSQTPAVTAAAT
                     SAAVERPGLLSKPTTAVSATNIQTLSFPDGTRGTFTSSEGTATAGHEDVIIPGDLGSTR
                     SFNPASNDLDEGMSVMSFAPTLRPAGDLESLLVGDTSKRSPAWQLLRSQSATVPPFSAM
                     KTEEASALREFEKEFDGIPDESQKEWTDSDRVSIWKSKLKHYMILSSAGKPIYSRHGDL
                     SLINSSMGVVQTIISFYQGAKNPLQGFTAGNTRFVIATEGPLYFVAISKLGESDSQLRA
                     QLNALYMQILSTLTLPTLTHIFANRPSTDLRRPLQGTESLLSSLSDSFTKGSPSMLLGA
                     LECLKIRKSQRYAINNAFLKAKAGNLLYGLIVAGGRLVSVIRPRKHSLHPSDLQLIFNM
                     LFESGGIKAGGGENWIPLCLPAFNNRGYLYMYVSFLGGRPGSSTSSKTDIPVDEEIAII
                     LISPDKESFFTLQKMRDDVVNELERKGSLDIIKKAAKQGRPKVTDIAPGTHISHFLFKS
                     KANVQFCMPTLEPLFDDMVSHRRLMSLYHNLHATVHAKHAHLKVMHCVGEDSTSLAWIT
                     PVFEFYCVAGPNASRQILTLGANKIMQWAKREEERLFIIGGGVF"
     PFAM_domain     5318..5686
                     /aSDomain="Fuz_longin_1"
                     /aSTool="clusterhmmer"
                     /database="35.0"
                     /db_xref="PF19036.3"
                     /db_xref="GO:0016192"
                     /description="First Longin domain of FUZ, MON1 and HPS1"
                     /detection="hmmscan"
                     /domain_id="clusterhmmer_JX266_007309_0001"
                     /evalue="5.40E-36"
                     /gene_ontologies="GO:0016192: vesicle-mediated transport"
                     /label="JX266_007309"
                     /locus_tag="JX266_007309"
                     /protein_end="325"
                     /protein_start="202"
                     /score="123.7"
                     /tool="antismash"
                     /translation="KHYMILSSAGKPIYSRHGDLSLINSSMGVVQTIISFYQGAKNPLQ
                     GFTAGNTRFVIATEGPLYFVAISKLGESDSQLRAQLNALYMQILSTLTLPTLTHIFANR
                     PSTDLRRPLQGTESLLSSL"
     PFAM_domain     5804..6145
                     /aSDomain="Fuz_longin_2"
                     /aSTool="clusterhmmer"
                     /database="35.0"
                     /db_xref="PF19037.3"
                     /db_xref="GO:0016192"
                     /description="Second Longin domain of FUZ, MON1 and HPS1"
                     /detection="hmmscan"
                     /domain_id="clusterhmmer_JX266_007309_0002"
                     /evalue="5.30E-29"
                     /gene_ontologies="GO:0016192: vesicle-mediated transport"
                     /label="JX266_007309"
                     /locus_tag="JX266_007309"
                     /protein_end="478"
                     /protein_start="364"
                     /score="100.4"
                     /tool="antismash"
                     /translation="NLLYGLIVAGGRLVSVIRPRKHSLHPSDLQLIFNMLFESGGIKAG
                     GGENWIPLCLPAFNNRGYLYMYVSFLGGRPGSSTSSKTDIPVDEEIAIILISPDKESFF
                     TLQKMRDDVV"
     PFAM_domain     6239..6538
                     /aSDomain="Fuz_longin_3"
                     /aSTool="clusterhmmer"
                     /database="35.0"
                     /db_xref="PF19038.3"
                     /db_xref="GO:0016192"
                     /description="Third Longin domain of FUZ, MON1 and HPS1"
                     /detection="hmmscan"
                     /domain_id="clusterhmmer_JX266_007309_0003"
                     /evalue="2.20E-22"
                     /gene_ontologies="GO:0016192: vesicle-mediated transport"
                     /label="JX266_007309"
                     /locus_tag="JX266_007309"
                     /protein_end="609"
                     /protein_start="509"
                     /score="79.9"
                     /tool="antismash"
                     /translation="ISHFLFKSKANVQFCMPTLEPLFDDMVSHRRLMSLYHNLHATVHA
                     KHAHLKVMHCVGEDSTSLAWITPVFEFYCVAGPNASRQILTLGANKIMQWAKREE"
     gene            complement(6819..7856)
                     /locus_tag="JX266_007310"
     mRNA            complement(6819..7856)
                     /locus_tag="JX266_007310"
                     /product="hypothetical protein"
     CDS             complement(6819..7856)
                     /codon_start=1
                     /locus_tag="JX266_007310"
                     /product="hypothetical protein"
                     /protein_id="KAI1846737.1"
                     /transl_table=1
                     /translation="MEDRQRSDTENTDSIDWPQCWNEGRTNSTSPEPKGPGSSAPPALE
                     QQVATNEHREGERENGDTGSDGIEDNDGISAVSDEHVPLDYPGSDAERYHQLEALNDRI
                     LSWAQAGSALTPKEEYAAFTKLPDPWKHYLSSMTGAERIRPPRGEAVRVKTRCGSTMYV
                     GRPKGRIKWKEVVWDKKSAEAERADSMSSGGAAPAPKTAKEEESATSRQGSVESEPEPD
                     IELWGKLDELTPIRSKSVPEQMRARALQKKQSRQSWLEHLKNGPLAGAKRKASQAKGFL
                     SKLWERRDSGVCMECKNGLPCYDELGPKNDRWDEPDARPTASQSTELPDARWLVQRQQD
                     EGVVL"
     gene            complement(8898..11261)
                     /locus_tag="JX266_007311"
     mRNA            complement(8898..11261)
                     /locus_tag="JX266_007311"
                     /product="hypothetical protein"
     CDS             complement(8898..11261)
                     /codon_start=1
                     /locus_tag="JX266_007311"
                     /product="hypothetical protein"
                     /protein_id="KAI1846738.1"
                     /transl_table=1
                     /translation="MYYRMPPALKASQFGPPDPTPRYYDYTEEFENKTAQPTKSLETLA
                     PIPTRASSTQRPLVLREGSEEQLAAAFDDKSAPDFSDDDDHQGESDAETEPHLLSDIET
                     PHEGTTRDRKPNSPARVSGTDPRAQIIPSLTLGMRKLTRGSDIDLLPSQVRRTSVDTFR
                     PSLDIESPEVPLFSYPNFRHRTSEHTNTPSPARQVQVHVKTPTIRSEQGVILRDDEHDS
                     TNGTDDASPVNDSACEPPLREPRTPRVPTHGFSNPYPMLKTAQDMLKTSSKGSDNYSTL
                     ARTTAVADPFKPGSHKLLKGSDAHQHLPCATAVNGCGSVGIADNNSSIETSGATDRLET
                     NPSDNRTARGVARTNDDGTGRILRPPLRNDDHNKNDQRNHADLKVITNGLPQDEEEIPQ
                     LTPSCSLTPLISPKPISPARELRVKNSIPQLMKALPPLPGQPGYVSPPSSTGFSDDDGD
                     DFVAVLRPYRFSQSGISRCRDASELARNAEKPPARLQKPKPDIQKKLPRIRAKSKVSIA
                     EAPSNHRESRPWNSEKNYPWCNDVPPIELVDVECEVNKHESLREKPRVSSSRTASNVDS
                     RSNTVRRRPQAGGSGLVQDIASQQRKDLFSFSSGLGSVFRQVSRKFSQSSHKASKPESA
                     STFYDAETPSPDQSPETKPRVRLRRSTSKYKANDHSFDKDSAIEKRHGLKKHFSDLRWL
                     LARSTRTQTRETPNEGSNFLHAKRGAVLESTFGLGNTDFDSKDISVGEGNAPTKQPRPR
                     LRRRMRARISKWVRGTKTGGKHRQKGTSVTAEDN"
     gene            complement(11281..12238)
                     /locus_tag="JX266_007312"
     mRNA            complement(join(11281..11525,11737..12238))
                     /locus_tag="JX266_007312"
                     /product="hypothetical protein"
     CDS             complement(join(11281..11525,11737..12238))
                     /codon_start=1
                     /locus_tag="JX266_007312"
                     /product="hypothetical protein"
                     /protein_id="KAI1846739.1"
                     /transl_table=1
                     /translation="MDHHRLPRRSQSHGTLHSSYARHGRPLHKPLRSVNENSALLPSPG
                     ALESMLKTTTETGDIGLFSIKSVPISRVGPPASRRDAMGHGLQSLPRHTIDESKRHDGR
                     RRPPRHRDVTAEIISMYGSNSQSSSSVTSTLAYSTDEPGQRSYSMTTVGSKQLSHNKSN
                     ATLQKNWIWTSQTPLSTRPSKAGTFGYPLRGKPVNSYVASMWTSSNASTSRAAIFANCI
                     SSVGSVLECAKSPSSGQSKQCNIEDI"
     gene            complement(12961..14504)
                     /locus_tag="JX266_007313"
     mRNA            complement(join(12961..14417,14471..14504))
                     /locus_tag="JX266_007313"
                     /product="hypothetical protein"
     CDS             complement(join(12961..14417,14471..14504))
                     /codon_start=1
                     /locus_tag="JX266_007313"
                     /product="hypothetical protein"
                     /protein_id="KAI1846740.1"
                     /transl_table=1
                     /translation="MTRRAIEQQSPRYFRASSSSTAHPQAPVTIAEPRSQRIHSTSLGI
                     TIRPRAEDALAPAGDDAVSTTKKKFFTIIRARLLVPGDGKPLHDAALVIENKIIAWVGA
                     QAEVPDEYTEAPHRSFDIDYLMPGLWEVHAHFDGSSLSDPDLGYLAFLSTHPAAAGARL
                     AKQCWEALQRGYTSLRDVAGLGCEVAQAIDDGSIVGPNVYSSGGALSQLGGHGDIFVIP
                     AGDVLLNFGVGNISAGHHGTGPVVIVDGVDECRRGVRLQIRRGAKCIKVMASGGVMSRD
                     DNPLYAQFSKEELDVIVQEANRQGRAVAAHVHGKPGILAAVNAGVTTVEHMSFADQECM
                     DAIKEKGTIYVATRFIVDLLLQTGGKGLSKEQWAKAKLCGANHEAAYKLAIKNGLTFAL
                     GTDTAPGDNCAIELEYAVKAGMSNLEAIKAATANGPLTVGAQAPKSGQLKAGYEADIIG
                     LTENPVEDVKVLQNIDVIKYVFKGGRLFKGPGVGPWGE"
     PFAM_domain     complement(12997..14082)
                     /aSDomain="Amidohydro_1"
                     /aSTool="clusterhmmer"
                     /database="35.0"
                     /db_xref="PF01979.23"
                     /db_xref="GO:0016787"
                     /description="Amidohydrolase family"
                     /detection="hmmscan"
                     /domain_id="clusterhmmer_JX266_007313_0004"
                     /evalue="1.70E-34"
                     /gene_ontologies="GO:0016787: hydrolase activity"
                     /label="JX266_007313"
                     /locus_tag="JX266_007313"
                     /protein_end="485"
                     /protein_start="123"
                     /score="119.8"
                     /tool="antismash"
                     /translation="YLMPGLWEVHAHFDGSSLSDPDLGYLAFLSTHPAAAGARLAKQCW
                     EALQRGYTSLRDVAGLGCEVAQAIDDGSIVGPNVYSSGGALSQLGGHGDIFVIPAGDVL
                     LNFGVGNISAGHHGTGPVVIVDGVDECRRGVRLQIRRGAKCIKVMASGGVMSRDDNPLY
                     AQFSKEELDVIVQEANRQGRAVAAHVHGKPGILAAVNAGVTTVEHMSFADQECMDAIKE
                     KGTIYVATRFIVDLLLQTGGKGLSKEQWAKAKLCGANHEAAYKLAIKNGLTFALGTDTA
                     PGDNCAIELEYAVKAGMSNLEAIKAATANGPLTVGAQAPKSGQLKAGYEADIIGLTENP
                     VEDVKVLQNIDVIKYVFKGGRL"
     gene            15589..16240
                     /locus_tag="JX266_007314"
     mRNA            join(15589..15699,15750..15928,16072..16240)
                     /locus_tag="JX266_007314"
                     /product="hypothetical protein"
     CDS             join(15589..15699,15750..15928,16072..16240)
                     /codon_start=1
                     /locus_tag="JX266_007314"
                     /product="hypothetical protein"
                     /protein_id="KAI1846741.1"
                     /transl_table=1
                     /translation="MRCYWIIVGTLHCETSSTWKCERALHSTQQIPACPWLRANGGTIV
                     ASWSKVRAKAPITTRVPTRRPRVRAAAEEGPAGGGLAGGGLAGMVVPGGVLECQDQERK
                     PQLRNAIGAGAASFRRAPIEAKAKRGEAQAAPQGPTGAGPGAGLDWTD"
     gene            16641..18329
                     /locus_tag="JX266_007315"
     mRNA            join(16641..16767,16831..16846,16909..17109,17174..18329)
                     /locus_tag="JX266_007315"
                     /product="hypothetical protein"
     CDS             join(16641..16767,16831..16846,16909..17109,17174..18329)
                     /codon_start=1
                     /locus_tag="JX266_007315"
                     /product="hypothetical protein"
                     /protein_id="KAI1846742.1"
                     /transl_table=1
                     /translation="MYRKVAFSLLAAAAAVSASDVTQLKKDTFDDFVASNDLVLAEFFA
                     PWCGHCKALAPEYEEAATSLKEKNIQLVKVDCTEEADLCQSYGVEGYPTLKVFRGKDNI
                     TPYSGQRKANAITSYMIKQSLPAVSEVTKESLADFKNTDKVVLVAYLDASDKESSEVFS
                     KTAEKLRDSYPFGSSSDAELAEAEGVKAPAIVLYKTFDEGKATFSEKFDAEAIEKFAKT
                     ASTPLVGEVGPETYSGYMSAGLPLAYIFAETAEERKELADSLKSLAEEYRGKINFATID
                     AKQFGAHAGNLNLPTDKFPSFAIQETVKNQKFPYDIEKKIDLASIKAFVDDFAAGKVEP
                     SIKSEPIPETQEGPVTVVVAKSYNDIVLDDTKDVLIEFYAPWCGHCKALAPKYDDLATL
                     YAKSEFKDKIVIAKVDATANDVPDEIQGFPTIKMYPAGAKTEPVTYSGSRTVEDLIKFV
                     KENGKFKAEVEEKTIEETPVAPAATESTSSEAAKESTHDEL"
     aSDomain        join(16695..16767,16831..16846,16909..17109,17174..18326)
                     /aSDomain="TIGR01130"
                     /aSTool="tigrfam"
                     /description="ER_PDI_fam: protein disulfide isomerase"
                     /detection="hmmscan"
                     /domain_id="TIGRFam_JX266_007315_0001"
                     /evalue="5.60E-163"
                     /identifier="TIGR01130"
                     /label="JX266_007315"
                     /locus_tag="JX266_007315"
                     /protein_end="499"
                     /protein_start="18"
                     /score="541.8"
                     /tool="antismash"
                     /translation="SDVTQLKKDTFDDFVASNDLVLAEFFAPWCGHCKALAPEYEEAAT
                     SLKEKNIQLVKVDCTEEADLCQSYGVEGYPTLKVFRGKDNITPYSGQRKANAITSYMIK
                     QSLPAVSEVTKESLADFKNTDKVVLVAYLDASDKESSEVFSKTAEKLRDSYPFGSSSDA
                     ELAEAEGVKAPAIVLYKTFDEGKATFSEKFDAEAIEKFAKTASTPLVGEVGPETYSGYM
                     SAGLPLAYIFAETAEERKELADSLKSLAEEYRGKINFATIDAKQFGAHAGNLNLPTDKF
                     PSFAIQETVKNQKFPYDIEKKIDLASIKAFVDDFAAGKVEPSIKSEPIPETQEGPVTVV
                     VAKSYNDIVLDDTKDVLIEFYAPWCGHCKALAPKYDDLATLYAKSEFKDKIVIAKVDAT
                     ANDVPDEIQGFPTIKMYPAGAKTEPVTYSGSRTVEDLIKFVKENGKFKAEVEEKTIEET
                     PVAPAATESTSSEAAKESTHDEL"
     PFAM_domain     join(16701..16767,16831..16846,16909..17109,17174..17189)
                     /aSDomain="Thioredoxin"
                     /aSTool="clusterhmmer"
                     /database="35.0"
                     /db_xref="PF00085.23"
                     /description="Thioredoxin"
                     /detection="hmmscan"
                     /domain_id="clusterhmmer_JX266_007315_0005"
                     /evalue="2.00E-31"
                     /label="JX266_007315"
                     /locus_tag="JX266_007315"
                     /protein_end="120"
                     /protein_start="20"
                     /score="108.2"
                     /tool="antismash"
                     /translation="VTQLKKDTFDDFVASNDLVLAEFFAPWCGHCKALAPEYEEAATSL
                     KEKNIQLVKVDCTEEADLCQSYGVEGYPTLKVFRGKDNITPYSGQRKANAITSYM"
     aSDomain        join(16710..16767,16831..16846,16909..17109,17174..17198)
                     /aSDomain="TIGR01126"
                     /aSTool="tigrfam"
                     /description="pdi_dom: protein disulfide-isomerase domain"
                     /detection="hmmscan"
                     /domain_id="TIGRFam_JX266_007315_0002"
                     /evalue="5.80E-35"
                     /identifier="TIGR01126"
                     /label="JX266_007315"
                     /locus_tag="JX266_007315"
                     /protein_end="123"
                     /protein_start="23"
                     /score="117.7"
                     /tool="antismash"
                     /translation="LKKDTFDDFVASNDLVLAEFFAPWCGHCKALAPEYEEAATSLKEK
                     NIQLVKVDCTEEADLCQSYGVEGYPTLKVFRGKDNITPYSGQRKANAITSYMIKQ"
     PFAM_domain     17289..17825
                     /aSDomain="Thioredoxin_6"
                     /aSTool="clusterhmmer"
                     /database="35.0"
                     /db_xref="PF13848.9"
                     /description="Thioredoxin-like domain"
                     /detection="hmmscan"
                     /domain_id="clusterhmmer_JX266_007315_0006"
                     /evalue="7.50E-38"
                     /label="JX266_007315"
                     /locus_tag="JX266_007315"
                     /protein_end="332"
                     /protein_start="153"
                     /score="130.3"
                     /tool="antismash"
                     /translation="SDKESSEVFSKTAEKLRDSYPFGSSSDAELAEAEGVKAPAIVLYK
                     TFDEGKATFSEKFDAEAIEKFAKTASTPLVGEVGPETYSGYMSAGLPLAYIFAETAEER
                     KELADSLKSLAEEYRGKINFATIDAKQFGAHAGNLNLPTDKFPSFAIQETVKNQKFPYD
                     IEKKIDLASIKAFVDD"
     PFAM_domain     17892..18209
                     /aSDomain="Thioredoxin"
                     /aSTool="clusterhmmer"
                     /database="35.0"
                     /db_xref="PF00085.23"
                     /description="Thioredoxin"
                     /detection="hmmscan"
                     /domain_id="clusterhmmer_JX266_007315_0007"
                     /evalue="1.00E-25"
                     /label="JX266_007315"
                     /locus_tag="JX266_007315"
                     /protein_end="460"
                     /protein_start="354"
                     /score="89.8"
                     /tool="antismash"
                     /translation="VTVVVAKSYNDIVLDDTKDVLIEFYAPWCGHCKALAPKYDDLATL
                     YAKSEFKDKIVIAKVDATANDVPDEIQGFPTIKMYPAGAKTEPVTYSGSRTVEDLIKFV
                     KE"
     aSDomain        17904..18212
                     /aSDomain="TIGR01126"
                     /aSTool="tigrfam"
                     /description="pdi_dom: protein disulfide-isomerase domain"
                     /detection="hmmscan"
                     /domain_id="TIGRFam_JX266_007315_0003"
                     /evalue="2.20E-33"
                     /identifier="TIGR01126"
                     /label="JX266_007315"
                     /locus_tag="JX266_007315"
                     /protein_end="461"
                     /protein_start="358"
                     /score="112.6"
                     /tool="antismash"
                     /translation="VAKSYNDIVLDDTKDVLIEFYAPWCGHCKALAPKYDDLATLYAKS
                     EFKDKIVIAKVDATANDVPDEIQGFPTIKMYPAGAKTEPVTYSGSRTVEDLIKFVKEN"
     gene            18919..19281
                     /locus_tag="JX266_007316"
     mRNA            join(18919..19082,19158..19281)
                     /locus_tag="JX266_007316"
                     /product="hypothetical protein"
     CDS             join(18919..19082,19158..19281)
                     /codon_start=1
                     /locus_tag="JX266_007316"
                     /product="hypothetical protein"
                     /protein_id="KAI1846743.1"
                     /transl_table=1
                     /translation="MSARMVSAGARSLLAASSSPMRSTATRTFSSTSRQLADATVALPA
                     RKPVGAFRGGLFGFLLGSTLAGAGVYTYVLQEYKASNELLTEDIYVRFCI"
     gene            21524..22852
                     /locus_tag="JX266_007317"
     mRNA            21524..22852
                     /locus_tag="JX266_007317"
                     /product="hypothetical protein"
     CDS             21524..22852
                     /codon_start=1
                     /locus_tag="JX266_007317"
                     /product="hypothetical protein"
                     /protein_id="KAI1846744.1"
                     /transl_table=1
                     /translation="MANTKHDLRPQATEYTPEKSTTAIAQSDPATAVPSPTQSPESVPG
                     LSPDALLKTREPTAADTRGSFSTMDDSRVTTPQQLAPDASDAAIKAMPSPLATTENTPL
                     EPEHARNDMEVKGVAELIHSHNGLEASTASPNMARRAPLPTVYVTRPYTHGPIGTHVVY
                     APVAPQNLGGGVASYSGFMGPPAQPPVMLSAGADPISEGRRIYIGNLKYSADRQDVKKL
                     LRIHNVNRTVEKIYMPFAESPSTSGGFASNESNAGDSLANKGYVFVTYTDPNEAETALR
                     CLNGVVHLDRRLVCRPGLPKGTSFKQEENQRPRKRHSSQGFGRRRGSQWGSDGFDSYGY
                     QGYGYGTGGGRGYYGYQGGNGGRRQVEPPRAFYGPAMVPYFDTNASLYAAGYGDIDYDT
                     SDAPGTARQQYGLAKESFDSGYNSGAPTAWRGSGSHGGGNRYR"
     gene            complement(24055..25463)
                     /locus_tag="JX266_007318"
     mRNA            complement(join(24055..24532,24598..25066,25116..25152,
                     25209..25304,25362..25463))
                     /locus_tag="JX266_007318"
                     /product="hypothetical protein"
     CDS             complement(join(24055..24532,24598..25066,25116..25152,
                     25209..25304,25362..25463))
                     /codon_start=1
                     /locus_tag="JX266_007318"
                     /product="hypothetical protein"
                     /protein_id="KAI1846745.1"
                     /transl_table=1
                     /translation="MGGLDSSFSAINLDEPEPWSNRRSVILGLIITFLIASWICVFGRL
                     YTRLRIVREPGWDDLCVVFYVIFTTIGSISVCLSVNYGLGQHFILLSLDQIYSYLKVFY
                     VMNASYCTATAFIKEALLLQYLRVYGRGNVMYYFTLFTAIFTAMWGFAYSFIAWVPCLP
                     VNHFWEAPPNARCYGYGSPIPEQFVGTYESHTAINMVLDFIVLIIPLPLLFKEGTGLKQ
                     RMRILGLLFMGSLVIMLAIWRLATIIEHQAGYWPTHDPTWYGSISIILAVLEVDMAAIC
                     ASIPIFWPALEARWGSIFITQEIKITREERFIDDEDDRISLHPNSRSRTGSDVELKRTE
                     SMQSGSKGDNTHYNDMFIMSSVDPLRSPTSGTSRTQAVVRSDSTRNKGKKWHL"
     gene            28924..29835
                     /locus_tag="JX266_007319"
     mRNA            28924..29835
                     /locus_tag="JX266_007319"
                     /product="hypothetical protein"
     CDS             28924..29835
                     /codon_start=1
                     /locus_tag="JX266_007319"
                     /product="hypothetical protein"
                     /protein_id="KAI1846746.1"
                     /transl_table=1
                     /translation="MNNFGVIEVAGARTTQAPGWAYVPDTRPHPNLAASSNTQSRKRAR
                     NTGAKLSYADLNARQEAKVRRELEVLDRDNSRDAVIPIPPKPGTAGSRANQGKHTPNVR
                     KILQSQKTFANYLDDFIALGEGGNAAAAAAAAPTSTVTGGSSRSAAAAATAAISRARTG
                     AAPSMQKKPDAATNAAGKQGAVKHEDVEMTDAPETGSTLLRPYTGHLPPPHPSDNDPIL
                     ASRIPPLPSDEELRALMSAPPLTYLEAKAGWNDEDRKYPARVFCEVCGYWGRVKCLKCG
                     VRVCALECLETHREECVTRYGI"
     PFAM_domain     29710..29793
                     /aSDomain="zf-HIT"
                     /aSTool="clusterhmmer"
                     /database="35.0"
                     /db_xref="PF04438.19"
                     /description="HIT zinc finger"
                     /detection="hmmscan"
                     /domain_id="clusterhmmer_JX266_007319_0008"
                     /evalue="1.50E-09"
                     /label="JX266_007319"
                     /locus_tag="JX266_007319"
                     /protein_end="290"
                     /protein_start="262"
                     /score="37.7"
                     /tool="antismash"
                     /translation="RVFCEVCGYWGRVKCLKCGVRVCALECL"
     gene            complement(30001..30801)
                     /locus_tag="JX266_007320"
     mRNA            complement(join(30001..30221,30288..30512,30565..30687,
                     30750..30801))
                     /locus_tag="JX266_007320"
                     /product="hypothetical protein"
     CDS             complement(join(30001..30221,30288..30512,30565..30687,
                     30750..30801))
                     /codon_start=1
                     /gene_functions="biosynthetic (rule-based-clusters)
                     fungal-RiPP-like: DUF3328"
                     /gene_kind="biosynthetic"
                     /locus_tag="JX266_007320"
                     /product="hypothetical protein"
                     /protein_id="KAI1846747.1"
                     /sec_met_domain="DUF3328 (E-value: 2.4e-47, bitscore:
                     155.0, seeds: 45, tool: rule-based-clusters)"
                     /transl_table=1
                     /translation="MFLLRPSSNRDPTLAVWSPASEVVQYEIRDMAPYFFNRSPWVGTN
                     REALDAMWADLYDFGTSGISPEEASNLFNATAVAPLAEDVYLIELQVIHDLHCLNMLRK
                     VAYPDQYPDMIDHYENGTVNHDTTQGFHIDHCIDALRQSIQCTADVTPIKWQHHPDDDY
                     HVFPLTWSTRTCRNFDAVRNWAKERQVPAWILDYGNKNKTRSS"
     PFAM_domain     complement(join(30058..30221,30288..30512,30565..30687,
                     30750..30783))
                     /aSDomain="UstYa"
                     /aSTool="clusterhmmer"
                     /database="35.0"
                     /db_xref="PF11807.11"
                     /db_xref="GO:0043386"
                     /description="Mycotoxin biosynthesis protein UstYa"
                     /detection="hmmscan"
                     /domain_id="clusterhmmer_JX266_007320_0009"
                     /evalue="2.60E-45"
                     /gene_ontologies="GO:0043386: mycotoxin biosynthetic
                     process"
                     /label="JX266_007320"
                     /locus_tag="JX266_007320"
                     /protein_end="188"
                     /protein_start="6"
                     /score="155.0"
                     /tool="antismash"
                     /translation="SSNRDPTLAVWSPASEVVQYEIRDMAPYFFNRSPWVGTNREALDA
                     MWADLYDFGTSGISPEEASNLFNATAVAPLAEDVYLIELQVIHDLHCLNMLRKVAYPDQ
                     YPDMIDHYENGTVNHDTTQGFHIDHCIDALRQSIQCTADVTPIKWQHHPDDDYHVFPLT
                     WSTRTCRNFDAVRNWAKER"
     gene            32284..32760
                     /locus_tag="JX266_007321"
     mRNA            join(32284..32380,32444..32760)
                     /locus_tag="JX266_007321"
                     /product="hypothetical protein"
     CDS             join(32284..32380,32444..32760)
                     /codon_start=1
                     /locus_tag="JX266_007321"
                     /product="hypothetical protein"
                     /protein_id="KAI1846748.1"
                     /transl_table=1
                     /translation="MNLTSFFLGLVATALSAMALPAKVATARELSSADRVALKNALDSL
                     KAENPSAAASVENVQANDYLFNGVWAKRDGDTAIDKSRLSALLDQLKSENPDAVASVEE
                     VQANDYLFNGVWDKRGADKTPVSEHFHLDQRTD"
     gene            complement(33332..33864)
                     /locus_tag="JX266_007322"
     mRNA            complement(join(33332..33620,33683..33864))
                     /locus_tag="JX266_007322"
                     /product="hypothetical protein"
     CDS             complement(join(33332..33620,33683..33864))
                     /codon_start=1
                     /locus_tag="JX266_007322"
                     /product="hypothetical protein"
                     /protein_id="KAI1846749.1"
                     /transl_table=1
                     /translation="MLPTSLLRAFLLAATATLGTARPSWPHFTVGQEHVEVLSMRAAMP
                     LNPAAVYDVTCVDASLRIVFHDENVAQLSICGGISGSNTRCAGGPQSTEAQSASAKFTL
                     APVTPGAVLNISKVRWEQCVRAARAICPTGSMAGTCRGGASNGDVKFSLEKP"
     gene            complement(35397..39518)
                     /locus_tag="JX266_007323"
     mRNA            complement(join(35397..36613,36668..36742,36796..37059,
                     37436..38830,38888..39518))
                     /locus_tag="JX266_007323"
                     /product="hypothetical protein"
     CDS             complement(join(35397..36613,36668..36742,36796..37059,
                     37436..38830,38888..39518))
                     /codon_start=1
                     /locus_tag="JX266_007323"
                     /product="hypothetical protein"
                     /protein_id="KAI1846750.1"
                     /transl_table=1
                     /translation="MAKDKKKAGKADAKQAKKAEKKAKQEKKGEKKIKSKSAKLEGSDA
                     EDVDLDNILEEYKKQQEQFLKVTETVSEAAPKPRSASTFLASPSNSNQLLLFGGENYNG
                     AIATFYNDLNIYYIDRDEWHCVTSPNAPLPRSGHAWCRGGNQSNSVFLFGGEFSSPKQG
                     TFYHYNDFWRLEPSSREWTRIESKGKSPPARSGHRMTYYKNYIILFGGFQDTSNQTKYM
                     ADLWLYDTQNFVWHNPTLPAAQLKPDARSSFTFLPHDQGAVLFGGYSRVKATVSANKSA
                     KGASQGQRNILKPMIHQDCFFLRITQPPNDAPANTPPTVRWERRKKPANTPNPARVGAT
                     MAYHKGRGIMFGGVHDVEQSEEGMDSEFFNQLFAWNVERNRFFPLALRKPRAQKKNAGT
                     EQRVGRRGRAQANEEELLKQLAALQAGSSLEDVDDIDIDIKPKDEPEEPEKPVREMPVS
                     MELPHPRFNVQLTVQDDVLYMYGGTFEKDDREFTFDDLYAIDLGKMDGCKEILSRELED
                     WVGSEDEDSEEDDEDDGEDEDDEEENEEGDVEIANEEEIRQPSKRKKKQGDEESNADSS
                     TTASTSATEEESEADTTATSVDDGLPHPRPFESRREFFTRTSNEWQEILMTNLRWKNIQ
                     PETLAIKEIKTKAFELSEEKWWDCREEITALEDEQEAAGIVTSPLADTFALPGAVLLFE
                     TLDTTHSRVVTHCTTRPGGSVPAAKMPIGIQRLNAKKSQPNSLIVFIKPLKGPDEAVAQ
                     DFLERIAAQCLPVMREHHLSVMSLEEYEPNREFVGRRWLPFNYVQMVMMHELAHCKQMN
                     HSRAFWAVRNGYADHMRTLWSQGYTGEGLWGRGALLTTGEFETNTVRPDEILPEHLCGG
                     TYRSRRRKRKAKDQLTYQQRKERRILKKFGANGVALGEDEEVKAELEKGKRTQAKPRVA
                     GSKRGRELRAAAALARFDQNKKAADEEDEKTIKVKDEDETASEQESETASEDEENVDAT
                     DINGKRLLDGKGNRMIKVCEDENPDDVDAKRELRELQSSMAVSPARPVARTTPSANSAF
                     IKREEDENDTRADISRLRSPNTAKESSTHGSSKAAVQKQETGIATRRLENVKPNNKLPQ
                     DAAETINTPAAAAKPNPPTERAGVCQMCSYENGPVCLICAICSHVLDGRKDPRSWSCSS
                     QTCKGSQYLNAGDVAVCGVCGERKHML"
     PFAM_domain     complement(join(36405..36613,36668))
                     /aSDomain="WLM"
                     /aSTool="clusterhmmer"
                     /database="35.0"
                     /db_xref="PF08325.13"
                     /description="WLM domain"
                     /detection="hmmscan"
                     /domain_id="clusterhmmer_JX266_007323_0012"
                     /evalue="5.10E-09"
                     /label="JX266_007323"
                     /locus_tag="JX266_007323"
                     /protein_end="858"
                     /protein_start="788"
                     /score="36.6"
                     /tool="antismash"
                     /translation="RRWLPFNYVQMVMMHELAHCKQMNHSRAFWAVRNGYADHMRTLWS
                     QGYTGEGLWGRGALLTTGEFETNTV"
     PFAM_domain     complement(join(37058..37059,37436..37676))
                     /aSDomain="DUF4110"
                     /aSTool="clusterhmmer"
                     /database="35.0"
                     /db_xref="PF13422.9"
                     /description="Domain of unknown function (DUF4110)"
                     /detection="hmmscan"
                     /domain_id="clusterhmmer_JX266_007323_0011"
                     /evalue="8.70E-29"
                     /label="JX266_007323"
                     /locus_tag="JX266_007323"
                     /protein_end="676"
                     /protein_start="595"
                     /score="99.5"
                     /tool="antismash"
                     /translation="SVDDGLPHPRPFESRREFFTRTSNEWQEILMTNLRWKNIQPETLA
                     IKEIKTKAFELSEEKWWDCREEITALEDEQEAAGIV"
     PFAM_domain     complement(38913..39077)
                     /aSDomain="Kelch_3"
                     /aSTool="clusterhmmer"
                     /database="35.0"
                     /db_xref="PF13415.9"
                     /description="Galactose oxidase, central domain"
                     /detection="hmmscan"
                     /domain_id="clusterhmmer_JX266_007323_0010"
                     /evalue="1.40E-07"
                     /label="JX266_007323"
                     /locus_tag="JX266_007323"
                     /protein_end="202"
                     /protein_start="147"
                     /score="31.7"
                     /tool="antismash"
                     /translation="NSVFLFGGEFSSPKQGTFYHYNDFWRLEPSSREWTRIESKGKSPP
                     ARSGHRMTYY"
     gene            40546..41607
                     /locus_tag="JX266_007324"
     mRNA            join(40546..40662,40714..41607)
                     /locus_tag="JX266_007324"
                     /product="hypothetical protein"
     CDS             join(40546..40662,40714..41607)
                     /codon_start=1
                     /locus_tag="JX266_007324"
                     /product="hypothetical protein"
                     /protein_id="KAI1846751.1"
                     /transl_table=1
                     /translation="MAAPVVEASRAVLPEALKPGPPRQKSQAMESVEDILYGSIAGIIG
                     KYIEYPFDTVKVRLQSQPDHLPLRYTGPLDCFRQSLKQDGFSGLYRGISAPLVGAALET
                     SSLFFFERLGRETVYKSGLCAKDQALPLPALWFTGAFSGAFTSFVLTPIELVKCKIQVP
                     ATASSDGMVHKAPSVPSVIRDVYKHEGVIGFWHGQMGTFLREAGGCAAWFGFKETTTKL
                     FYVWNERGIHTQAEKDALRTEALPLWQQAVAGASAGMSYNFLFFPADTIKSRMQTTAVG
                     GTAKKNTFFQEGAALWHQHGLRGMYRGCGITVLRSAPSSAFIFMIYDGLKRHLPL"
     PFAM_domain     join(40633..40662,40714..40950)
                     /aSDomain="Mito_carr"
                     /aSTool="clusterhmmer"
                     /database="35.0"
                     /db_xref="PF00153.30"
                     /description="Mitochondrial carrier protein"
                     /detection="hmmscan"
                     /domain_id="clusterhmmer_JX266_007324_0013"
                     /evalue="1.70E-19"
                     /label="JX266_007324"
                     /locus_tag="JX266_007324"
                     /protein_end="118"
                     /protein_start="29"
                     /score="69.6"
                     /tool="antismash"
                     /translation="ESVEDILYGSIAGIIGKYIEYPFDTVKVRLQSQPDHLPLRYTGPL
                     DCFRQSLKQDGFSGLYRGISAPLVGAALETSSLFFFERLGRETV"
     PFAM_domain     40987..41268
                     /aSDomain="Mito_carr"
                     /aSTool="clusterhmmer"
                     /database="35.0"
                     /db_xref="PF00153.30"
                     /description="Mitochondrial carrier protein"
                     /detection="hmmscan"
                     /domain_id="clusterhmmer_JX266_007324_0014"
                     /evalue="4.30E-16"
                     /label="JX266_007324"
                     /locus_tag="JX266_007324"
                     /protein_end="224"
                     /protein_start="130"
                     /score="58.7"
                     /tool="antismash"
                     /translation="PLPALWFTGAFSGAFTSFVLTPIELVKCKIQVPATASSDGMVHKA
                     PSVPSVIRDVYKHEGVIGFWHGQMGTFLREAGGCAAWFGFKETTTKLFY"
     PFAM_domain     41329..41598
                     /aSDomain="Mito_carr"
                     /aSTool="clusterhmmer"
                     /database="35.0"
                     /db_xref="PF00153.30"
                     /description="Mitochondrial carrier protein"
                     /detection="hmmscan"
                     /domain_id="clusterhmmer_JX266_007324_0015"
                     /evalue="2.40E-20"
                     /label="JX266_007324"
                     /locus_tag="JX266_007324"
                     /protein_end="334"
                     /protein_start="244"
                     /score="72.4"
                     /tool="antismash"
                     /translation="LPLWQQAVAGASAGMSYNFLFFPADTIKSRMQTTAVGGTAKKNTF
                     FQEGAALWHQHGLRGMYRGCGITVLRSAPSSAFIFMIYDGLKRHL"
     gene            complement(41957..42623)
                     /locus_tag="JX266_007325"
     mRNA            complement(join(41957..42420,42512..42623))
                     /locus_tag="JX266_007325"
                     /product="hypothetical protein"
     CDS             complement(join(41957..42420,42512..42623))
                     /codon_start=1
                     /locus_tag="JX266_007325"
                     /product="hypothetical protein"
                     /protein_id="KAI1846752.1"
                     /transl_table=1
                     /translation="MTTYIPYLTIPHEVFSNAAASVLLPIALGTGVGFSTRPSQTQNTY
                     RLMKQPPLRPPPQVFGPVWTLLYGLMGYAAHRAVTAGLNPLTSTVGGVQTAKHAATLYT
                     IQLGLNLAWMPLFFGLRKPVAALADIAGLVGINGYLTYLFFQLDEVAGWLYVPYMAWLG
                     FATYLNAGVGVMNNWRITDDDLLKRKNV"
     PFAM_domain     complement(join(42014..42420,42512..42560))
                     /aSDomain="TspO_MBR"
                     /aSTool="clusterhmmer"
                     /database="35.0"
                     /db_xref="PF03073.18"
                     /db_xref="GO:0016020"
                     /description="TspO/MBR family"
                     /detection="hmmscan"
                     /domain_id="clusterhmmer_JX266_007325_0016"
                     /evalue="1.50E-46"
                     /gene_ontologies="GO:0016020: membrane"
                     /label="JX266_007325"
                     /locus_tag="JX266_007325"
                     /protein_end="173"
                     /protein_start="21"
                     /score="157.9"
                     /tool="antismash"
                     /translation="VLLPIALGTGVGFSTRPSQTQNTYRLMKQPPLRPPPQVFGPVWTL
                     LYGLMGYAAHRAVTAGLNPLTSTVGGVQTAKHAATLYTIQLGLNLAWMPLFFGLRKPVA
                     ALADIAGLVGINGYLTYLFFQLDEVAGWLYVPYMAWLGFATYLNAGVG"
     gene            44506..47301
                     /locus_tag="JX266_007326"
     mRNA            join(44506..44635,44760..46717,46777..47301)
                     /locus_tag="JX266_007326"
                     /product="hypothetical protein"
     CDS             join(44506..44635,44760..46717,46777..47301)
                     /codon_start=1
                     /locus_tag="JX266_007326"
                     /product="hypothetical protein"
                     /protein_id="KAI1846753.1"
                     /transl_table=1
                     /translation="MDSYNSYRDRERDVPARSPSDREWTRDDRKSDRADSFYRGRSPGF
                     DRTRRRSRSPPPVDRYEPRARGREDYGPPRDREDRPRRVASPPANIDRYVPGQGANEPP
                     PPAVNPLTDPVKLPFQVGFSYFGEWWRANEKIKEEKERARTGRRPERPRGRDSQEDRDK
                     EKAKIQAAYDVYKEELQAKMARSFVSEHKKEQWFRERYIPEVRDGLRAQINEFRRGAYS
                     QWEQDLESGTFDEFSLEGLPKSESNGVGGVVEKEEGEATAANEVLGVGDLVPAQGNEIR
                     DENLYQPTLLIKTIAPHVSRQNLEAFCKEHLGEEEGGFKWLSLSDPNPSKRYHRMGWVM
                     LHPSSETVPPIDREDPKDQDGDMEPSSPVPVSTAEKALDAVNGKTVKDEVRGDFVCHVG
                     VHNPPGNPRKKALWDLFSAPERVEKDLTLVQRLVNKFEEEFGSDFNATLKIEERVEDLK
                     NAGRLQPAVPVSPVKKAKKERNLDLDMDEGEEGEMDDDEDEGAIDDEVDDEDLLIKKKQ
                     LDLMIEYLRRVFNFCFFCVFESDSIHELTRKCPGGHLRRPRSTLSTAAKNVARASANGE
                     PFPSKKRDAKDEEEGEATDDRKPRMSKSEQQLERAYKWVKTFEDKILQILEPETADIRK
                     LGGKLTEDAIADELSKFVKQEDEHKWRCKVPECSKLFKEDHFWKKHVEKRHTDWLEQLK
                     QEFDLINAYVLDPSHIAPSRTDANSNGHFPPSNGQTQQGTPRGFNLQNFAMNNMMPPFP
                     GFPGMPGMPPLFAGGAMQAAGWNAGGDDRGAGPIRRGGGNRFNNNRTGPYDRRQPQGRW
                     GQDGAGGGRGRGGAGRWGDGAAAGGAAMGPREAVQGRSLKSYEDLDHVAGGGGGELNY"
     PFAM_domain     45095..45409
                     /aSDomain="SERRATE_Ars2_N"
                     /aSTool="clusterhmmer"
                     /database="35.0"
                     /db_xref="PF12066.11"
                     /description="SERRATE/Ars2, N-terminal domain"
                     /detection="hmmscan"
                     /domain_id="clusterhmmer_JX266_007326_0017"
                     /evalue="5.50E-36"
                     /label="JX266_007326"
                     /locus_tag="JX266_007326"
                     /protein_end="260"
                     /protein_start="155"
                     /score="123.1"
                     /tool="antismash"
                     /translation="DSQEDRDKEKAKIQAAYDVYKEELQAKMARSFVSEHKKEQWFRER
                     YIPEVRDGLRAQINEFRRGAYSQWEQDLESGTFDEFSLEGLPKSESNGVGGVVEKEEGE
                     A"
     PFAM_domain     46142..46282
                     /aSDomain="DUF4187"
                     /aSTool="clusterhmmer"
                     /database="35.0"
                     /db_xref="PF13821.9"
                     /description="Domain of unknown function (DUF4187)"
                     /detection="hmmscan"
                     /domain_id="clusterhmmer_JX266_007326_0018"
                     /evalue="6.10E-12"
                     /label="JX266_007326"
                     /locus_tag="JX266_007326"
                     /protein_end="551"
                     /protein_start="504"
                     /score="45.3"
                     /tool="antismash"
                     /translation="EVDDEDLLIKKKQLDLMIEYLRRVFNFCFFCVFESDSIHELTRKC
                     PG"
     PFAM_domain     join(46454..46717,46777..46995)
                     /aSDomain="ARS2"
                     /aSTool="clusterhmmer"
                     /database="35.0"
                     /db_xref="PF04959.16"
                     /description="Arsenite-resistance protein 2"
                     /detection="hmmscan"
                     /domain_id="clusterhmmer_JX266_007326_0019"
                     /evalue="3.40E-11"
                     /label="JX266_007326"
                     /locus_tag="JX266_007326"
                     /protein_end="769"
                     /protein_start="608"
                     /score="43.8"
                     /tool="antismash"
                     /translation="ERAYKWVKTFEDKILQILEPETADIRKLGGKLTEDAIADELSKFV
                     KQEDEHKWRCKVPECSKLFKEDHFWKKHVEKRHTDWLEQLKQEFDLINAYVLDPSHIAP
                     SRTDANSNGHFPPSNGQTQQGTPRGFNLQNFAMNNMMPPFPGFPGMPGMPPLFAGGA"
     gene            complement(49199..53545)
                     /locus_tag="JX266_007327"
     mRNA            complement(49199..53545)
                     /locus_tag="JX266_007327"
                     /product="hypothetical protein"
     CDS             complement(49199..53545)
                     /codon_start=1
                     /gene_functions="transport (smcogs) SMCOG1288:ABC
                     transporter related protein (Score: 183; E-value: 1.6e-55)"
                     /gene_kind="transport"
                     /locus_tag="JX266_007327"
                     /product="hypothetical protein"
                     /protein_id="KAI1846754.1"
                     /transl_table=1
                     /translation="MDGRYSSIAQAALSGALLFIFLLRLLLPKAPQWCSSFAQEESEQG
                     PHRLKQWSWPTIGLVLFSIGGLALAIVSAIATPKTLWVWLDLVPWVITALILLIDRPRK
                     TPKTVLTILGGAGLGIIFHLYATYNTSQEVNILHIGQLCVAFGAITIILSMPMRDPDLP
                     TDGIAGPHDAATHELRSPEDRLSLWQFMTVSWMAPLMRAGSSKKLNDEDVWLLPYEFQH
                     SRLHVLFRDLQGSLIWRLMLANGLDLIITTSLGILETAANLAGPLLLKALIASIEKKGD
                     TRGESVFFAIAILIVRLVACQSAVFSLWYCRRAYERSRGEMITTIYAKTLTRKSQGFMP
                     GEKDPAHVNGNSLNGGKPKEGKLARLLVWLKIRKGHPKQVVDNAKPPATMGKILNLMRN
                     DCYEVAQRFWEFPNLITKPLQFALSLFLVWQFLGWPCLLGVAWVVFIQLLNAATVKGLL
                     SRERLRRAATDNRLQATSQFVEAIRHLRWYDWQGKWLDKIMTARNRELHMKVITGLWTA
                     AIGTINISAGMLFPVVSFFAYTYIAGRPLSVEIAFPVLQLFNMLETSLKELPDLILVVL
                     NASVAIDRLETFMKEPDKEEGCLSEAITDIEFKDASLAWPGTHSPVLNDLNLNFSTGLT
                     VVCGKVGSGKSALLQAILGELDRRHGDCTRPDEMIGYCAQSPWLQHMSIRENILFSAPY
                     DPVRYRQVIDACALTPDLANFEGGDLAFVGENGIGLSGGQKARVALARAVYSQSRILLL
                     DDPLAPLDHNTAESIVQKLFRGKLVEGRTVILVTHRVDLVMHLADQVVEIDGGKAHVLN
                     PEEIPRQIAVLSETAKQLDAQQDSEADSKPDEAAVPDKFIEEEHRKTGGVVLSVYWTYI
                     RAGMLRWWAVLIVAFSIFRGARIFSGWFVKAFSEGYPKQHTETGRHIAYLAQKTLTVTG
                     EVTSNQTRSIVDHLFDNLPPPDQNVGPWLLWYLGIALVMTLLFAICQCFLLLILYIAAK
                     NLFVKVITRVSNATFRFYDVTPIGRLMNRLTSDIGMLDGGIISPLQNMAFFFLTWVSAM
                     VIIAFVTPVFFIFALLMTAAFVYVFMMFLPTSQSLRRLEMVSLSPLMSNFGILLDGLAT
                     IRAFKAQPNFQNRNIVVTDAFQQKDHFYWSLQSWLMYRFDSLSAFSTFVLTMIALYNGL
                     SSGLTAFVLTTAAQFVDATHSLCKVYGQLQMDFVSVERVIELLELEEEPSGHIDPPASW
                     PSHGDDIQFDSVTMKYAPHLEPSLSDVTFSIPGGSTCAVLGRTGSGKSTLALALLATLR
                     PEKGNIKVGTMDISKVNVHTWRQRISFVAQDPVLFPGTLRQNLDPLEEHSDPECVAVLH
                     RILGPGWSLTSHVDGGGKNLSQGQRQLVGIGRAVLRRSAVVVLDEATASIDKKTALAIQ
                     DVLRDELRQSTVITIAHRLEAVKDADYLIRLDSGRVIEAGPAKNLQ"
     PFAM_domain     complement(49373..49801)
                     /aSDomain="ABC_tran"
                     /aSTool="clusterhmmer"
                     /database="35.0"
                     /db_xref="PF00005.30"
                     /db_xref="GO:0005524"
                     /description="ABC transporter"
                     /detection="hmmscan"
                     /domain_id="clusterhmmer_JX266_007327_0024"
                     /evalue="2.80E-26"
                     /gene_ontologies="GO:0005524: ATP binding"
                     /label="JX266_007327"
                     /locus_tag="JX266_007327"
                     /protein_end="1391"
                     /protein_start="1248"
                     /score="92.8"
                     /tool="antismash"
                     /translation="LSDVTFSIPGGSTCAVLGRTGSGKSTLALALLATLRPEKGNIKVG
                     TMDISKVNVHTWRQRISFVAQDPVLFPGTLRQNLDPLEEHSDPECVAVLHRILGPGWSL
                     TSHVDGGGKNLSQGQRQLVGIGRAVLRRSAVVVLDEATA"
     PFAM_domain     complement(50033..50749)
                     /aSDomain="ABC_membrane"
                     /aSTool="clusterhmmer"
                     /database="35.0"
                     /db_xref="PF00664.26"
                     /db_xref="GO:0005524"
                     /db_xref="GO:0016020"
                     /db_xref="GO:0055085"
                     /db_xref="GO:0140359"
                     /description="ABC transporter transmembrane region"
                     /detection="hmmscan"
                     /domain_id="clusterhmmer_JX266_007327_0023"
                     /evalue="4.20E-20"
                     /gene_ontologies="GO:0005524: ATP binding"
                     /gene_ontologies="GO:0016020: membrane"
                     /gene_ontologies="GO:0055085: transmembrane transport"
                     /gene_ontologies="GO:0140359: ABC-type transporter
                     activity"
                     /label="JX266_007327"
                     /locus_tag="JX266_007327"
                     /protein_end="1171"
                     /protein_start="932"
                     /score="72.6"
                     /tool="antismash"
                     /translation="TSNQTRSIVDHLFDNLPPPDQNVGPWLLWYLGIALVMTLLFAICQ
                     CFLLLILYIAAKNLFVKVITRVSNATFRFYDVTPIGRLMNRLTSDIGMLDGGIISPLQN
                     MAFFFLTWVSAMVIIAFVTPVFFIFALLMTAAFVYVFMMFLPTSQSLRRLEMVSLSPLM
                     SNFGILLDGLATIRAFKAQPNFQNRNIVVTDAFQQKDHFYWSLQSWLMYRFDSLSAFST
                     FVLTMIALYNGLSSGLT"
     PFAM_domain     complement(51275..51679)
                     /aSDomain="ABC_tran"
                     /aSTool="clusterhmmer"
                     /database="35.0"
                     /db_xref="PF00005.30"
                     /db_xref="GO:0005524"
                     /description="ABC transporter"
                     /detection="hmmscan"
                     /domain_id="clusterhmmer_JX266_007327_0022"
                     /evalue="1.10E-15"
                     /gene_ontologies="GO:0005524: ATP binding"
                     /label="JX266_007327"
                     /locus_tag="JX266_007327"
                     /protein_end="757"
                     /protein_start="622"
                     /score="58.5"
                     /tool="antismash"
                     /translation="LNDLNLNFSTGLTVVCGKVGSGKSALLQAILGELDRRHGDCTRPD
                     EMIGYCAQSPWLQHMSIRENILFSAPYDPVRYRQVIDACALTPDLANFEGGDLAFVGEN
                     GIGLSGGQKARVALARAVYSQSRILLLDDPL"
     PFAM_domain     complement(51860..52378)
                     /aSDomain="ABC_membrane"
                     /aSTool="clusterhmmer"
                     /database="35.0"
                     /db_xref="PF00664.26"
                     /db_xref="GO:0005524"
                     /db_xref="GO:0016020"
                     /db_xref="GO:0055085"
                     /db_xref="GO:0140359"
                     /description="ABC transporter transmembrane region"
                     /detection="hmmscan"
                     /domain_id="clusterhmmer_JX266_007327_0021"
                     /evalue="2.40E-14"
                     /gene_ontologies="GO:0005524: ATP binding"
                     /gene_ontologies="GO:0016020: membrane"
                     /gene_ontologies="GO:0055085: transmembrane transport"
                     /gene_ontologies="GO:0140359: ABC-type transporter
                     activity"
                     /label="JX266_007327"
                     /locus_tag="JX266_007327"
                     /protein_end="562"
                     /protein_start="389"
                     /score="53.8"
                     /tool="antismash"
                     /translation="MGKILNLMRNDCYEVAQRFWEFPNLITKPLQFALSLFLVWQFLGW
                     PCLLGVAWVVFIQLLNAATVKGLLSRERLRRAATDNRLQATSQFVEAIRHLRWYDWQGK
                     WLDKIMTARNRELHMKVITGLWTAAIGTINISAGMLFPVVSFFAYTYIAGRPLSVEIAF
                     PVLQLFNMLE"
     PFAM_domain     complement(52550..52804)
                     /aSDomain="ABC_membrane"
                     /aSTool="clusterhmmer"
                     /database="35.0"
                     /db_xref="PF00664.26"
                     /db_xref="GO:0005524"
                     /db_xref="GO:0016020"
                     /db_xref="GO:0055085"
                     /db_xref="GO:0140359"
                     /description="ABC transporter transmembrane region"
                     /detection="hmmscan"
                     /domain_id="clusterhmmer_JX266_007327_0020"
                     /evalue="1.30E-04"
                     /gene_ontologies="GO:0005524: ATP binding"
                     /gene_ontologies="GO:0016020: membrane"
                     /gene_ontologies="GO:0055085: transmembrane transport"
                     /gene_ontologies="GO:0140359: ABC-type transporter
                     activity"
                     /label="JX266_007327"
                     /locus_tag="JX266_007327"
                     /protein_end="332"
                     /protein_start="247"
                     /score="21.9"
                     /tool="antismash"
                     /translation="LIITTSLGILETAANLAGPLLLKALIASIEKKGDTRGESVFFAIA
                     ILIVRLVACQSAVFSLWYCRRAYERSRGEMITTIYAKTLT"
     gene            complement(54688..56174)
                     /locus_tag="JX266_007328"
     mRNA            complement(join(54688..54975,55026..55765,55838..56174))
                     /locus_tag="JX266_007328"
                     /product="hypothetical protein"
     CDS             complement(join(54688..54975,55026..55765,55838..56174))
                     /codon_start=1
                     /locus_tag="JX266_007328"
                     /product="hypothetical protein"
                     /protein_id="KAI1846755.1"
                     /transl_table=1
                     /translation="MSYNQYFNYGQQGYGPPPGGPPPQQYAYGQPPPPGPHGAYGHPPP
                     PQQYPPPGGHYPPPPQHGAYGQPPPPHGSPYPPQGGHYPPPAQPYGGHSPQPPYGAPPP
                     GPPPPQGQYGAPQGGYAAPVPHYAGPPTQPSLGYGPPQIIQWDASPDAQALRSAMKGFG
                     TDEKTLIRVLANKDPLQIEALKSTYFRNFSRSLEKDVISETRGWFEKGLVALIQGPLLH
                     DCHSLYNAMSGPGTKEKVMNDVLLSRSNADMRAIKSKYQQTFGRSLEDDVKGDLSMKTE
                     QHFVIVLGATRAEDNAPVIPHDIDRDVMDLYRAGEGKIGTHEMIFCSILSSRNDNQIRA
                     IAHAYQQKFGKSLAEVIRKEFNGHMKDALLYQLNHAADKYMHAAAMLEDAMAGLGTKDH
                     LLVGRIVKYHWDRTDIANIKGAFQHRYKTSLAKRIKGETSGDYERLMLACIGEPI"
     PFAM_domain     complement(54709..54906)
                     /aSDomain="Annexin"
                     /aSTool="clusterhmmer"
                     /database="35.0"
                     /db_xref="PF00191.23"
                     /db_xref="GO:0005509"
                     /db_xref="GO:0005544"
                     /description="Annexin"
                     /detection="hmmscan"
                     /domain_id="clusterhmmer_JX266_007328_0028"
                     /evalue="1.30E-11"
                     /gene_ontologies="GO:0005509: calcium ion binding"
                     /gene_ontologies="GO:0005544: calcium-dependent
                     phospholipid binding"
                     /label="JX266_007328"
                     /locus_tag="JX266_007328"
                     /protein_end="448"
                     /protein_start="382"
                     /score="44.6"
                     /tool="antismash"
                     /translation="AAAMLEDAMAGLGTKDHLLVGRIVKYHWDRTDIANIKGAFQHRYK
                     TSLAKRIKGETSGDYERLMLA"
     PFAM_domain     complement(join(54943..54975,55026..55184))
                     /aSDomain="Annexin"
                     /aSTool="clusterhmmer"
                     /database="35.0"
                     /db_xref="PF00191.23"
                     /db_xref="GO:0005509"
                     /db_xref="GO:0005544"
                     /description="Annexin"
                     /detection="hmmscan"
                     /domain_id="clusterhmmer_JX266_007328_0027"
                     /evalue="3.80E-18"
                     /gene_ontologies="GO:0005509: calcium ion binding"
                     /gene_ontologies="GO:0005544: calcium-dependent
                     phospholipid binding"
                     /label="JX266_007328"
                     /locus_tag="JX266_007328"
                     /protein_end="370"
                     /protein_start="306"
                     /score="65.4"
                     /tool="antismash"
                     /translation="DVMDLYRAGEGKIGTHEMIFCSILSSRNDNQIRAIAHAYQQKFGK
                     SLAEVIRKEFNGHMKDALL"
     PFAM_domain     complement(55260..55436)
                     /aSDomain="Annexin"
                     /aSTool="clusterhmmer"
                     /database="35.0"
                     /db_xref="PF00191.23"
                     /db_xref="GO:0005509"
                     /db_xref="GO:0005544"
                     /description="Annexin"
                     /detection="hmmscan"
                     /domain_id="clusterhmmer_JX266_007328_0026"
                     /evalue="2.70E-16"
                     /gene_ontologies="GO:0005509: calcium ion binding"
                     /gene_ontologies="GO:0005544: calcium-dependent
                     phospholipid binding"
                     /label="JX266_007328"
                     /locus_tag="JX266_007328"
                     /protein_end="281"
                     /protein_start="222"
                     /score="59.5"
                     /tool="antismash"
                     /translation="DCHSLYNAMSGPGTKEKVMNDVLLSRSNADMRAIKSKYQQTFGRS
                     LEDDVKGDLSMKTE"
     PFAM_domain     complement(55458..55652)
                     /aSDomain="Annexin"
                     /aSTool="clusterhmmer"
                     /database="35.0"
                     /db_xref="PF00191.23"
                     /db_xref="GO:0005509"
                     /db_xref="GO:0005544"
                     /description="Annexin"
                     /detection="hmmscan"
                     /domain_id="clusterhmmer_JX266_007328_0025"
                     /evalue="1.50E-18"
                     /gene_ontologies="GO:0005509: calcium ion binding"
                     /gene_ontologies="GO:0005544: calcium-dependent
                     phospholipid binding"
                     /label="JX266_007328"
                     /locus_tag="JX266_007328"
                     /protein_end="215"
                     /protein_start="150"
                     /score="66.8"
                     /tool="antismash"
                     /translation="DAQALRSAMKGFGTDEKTLIRVLANKDPLQIEALKSTYFRNFSRS
                     LEKDVISETRGWFEKGLVAL"
     gene            57920..58642
                     /locus_tag="JX266_007329"
     mRNA            57920..58642
                     /locus_tag="JX266_007329"
                     /product="hypothetical protein"
     CDS             57920..58642
                     /codon_start=1
                     /locus_tag="JX266_007329"
                     /product="hypothetical protein"
                     /protein_id="KAI1846756.1"
                     /transl_table=1
                     /translation="MRSQLPVPLLFAFASLCSYTAALPLLAAREAPVEPLVARASYSVV
                     PIDGSGGDGDSASGKPPATTVVETVVASATPATKTIIETSPPVTEHKTATVVVTTTPTT
                     NVISTISIIDIQPTTATATVTSISPATSITSTAPSVPTTISTSVSTSCTSTSSVASATH
                     STLTTSPSLPATRSTSLQTQSTPSATTISSSSTTPTSYVTTSYPQPSTSSTTYDDGFYH
                     TTYPAWNGTNLRRHIRNQ"
     gene            complement(59649..60260)
                     /locus_tag="JX266_007330"
     mRNA            complement(join(59649..59945,60006..60260))
                     /locus_tag="JX266_007330"
                     /product="hypothetical protein"
     CDS             complement(join(59649..59945,60006..60260))
                     /codon_start=1
                     /locus_tag="JX266_007330"
                     /product="hypothetical protein"
                     /protein_id="KAI1846757.1"
                     /transl_table=1
                     /translation="MQLLLIACFTAALANFAAALSYNQSVADIVTSSFTTSTVVRSEPL
                     PSQSATTGGRGDEVIALSEEPGSNSSLSMAASMLSYTCYAESKTNADDCQAVIDSIRSL
                     NADLYLTKDECRGYTHGTCIAKICQKGDLETLCTTSWLADRLASPLMANCMKNGENGVL
                     ADCTDFMGDCGHNRIWLSNL"
ORIGIN
        1 ggcttttgac gatttgggct ctagcctcct ctgccagcag ctgatcgtgg gccttcgcta
       61 ggacctgctc gagtgcattg agcaacgaga tcagagtaga ctctggggcg ttgagcccaa
      121 cggttgtctt ggcgttttgc ctgaaaatcc tttgtaggtc ttcgaaagta cttcggacct
      181 gttcgcacag ggtctccacc agcggtatca gtacttggaa gatagtgttg aaatatagcg
      241 ggaggcactc tgtcaagaag ctaacccagc tgtctaacac aggacgactg ctggcggagc
      301 tcagtcccgc ttgtatgcac ttcagcagag agggaggcgg cgctgtgatc tctggtatat
      361 tctcaatcgt ggtggaggat aatcgcatgc tgcctgatgg gtagctcaaa gctcgtttct
      421 cccctgttgg cgaggatggt agctcattag gggatacatc ccgcaacttg agggatgcga
      481 atacaacatc cagtaataag acctgtatgt agggatctgg accgctgagt gactgatgca
      541 gtcggtcgat caggatgttc tctaggtgta gtcctgaaag aggctccgca taagggttta
      601 agaggatttg atgcaataga gtcaaagaac acctgtggag ttgcgcaatc cgtagttgca
      661 cctgcgaatc ctcaggaaat ttgttgccag cgatacatct catacagaca tggaggaaga
      721 actcctgaag cgaaatgtcg ctttccgtac cagctaccat agatcagtag gcagcctctg
      781 cacttgggcc aaacagaact tactgatctc tgccaggctg gcttctggtt cttcgatgat
      841 gcgagtcgcg agaacgccat agaaggcatc gggggcccag cggaacatgt tggaaagtgt
      901 gcggaggtaa tacaagccca tgtcgaggtc atcatctggt gagaaagcaa tggactgctt
      961 cgccgaatct gcgcttgatg tctttggtaa gcttcgcaaa aatcgaagct gggacagctt
     1021 ggtgacaaac accaggaaca acctaacaaa atcttagctg gtaggcccaa agcagcctga
     1081 cattattact cacttctcaa taccaatcat gttgttcagc catgtcttta ccgccataaa
     1141 aagttgtgtc cgatcgtcca gcagcgaatc cagcatcaga aacaaaggtc ttgtcagcat
     1201 aacctcatag taatcctgcc cagaaagcct gagttgcatc tttccatcgg ttgttggtgt
     1261 tttgggtgct cggcggtcga cactatcttg cagcgtatgg gaccatagga tactaaagct
     1321 tcgtcccgca tctgccggac gaatggcgaa tgtgcccgtt gtatcattct tcaacatcaa
     1381 agccgcaatt gcactttcga tatcacggtt ctctggccca agtgctgact gtagttgcca
     1441 gaggcatcga acggtctcaa catgatactt tggttcagac aaggagagga acccccatgc
     1501 atgacgaacg agagactcga ccaaccctga gagagacgat gatgacgtcc tggcactggt
     1561 gtacaattgt gtagaaagcg acagcaagga tttgaagcca acaaaatgca aatcgctccc
     1621 tgcgaggctc gactgcatgt gcgacaggag actttcggtg ttcaatgggt actcttgagg
     1681 caccttcgac agaagtagag agagaacgtg agttctaacc gccaaggctt gtggtatcgt
     1741 ctttgcagaa agacagtcac acaccaagct acatgtcttt tgtagcaaga gttcaccaac
     1801 attccgggtt gaaaagggga gaggcacagc ctcaaggttt ccttgatcgg cgatgtagaa
     1861 actcttgatc ttcttgagaa gttcgtggtt ggacattgag gccacaatgg gagcctcaat
     1921 ggagcccaca gaatccctct gtccggattt ggctggaaat gctcgttcag gtaccagatc
     1981 caagagtccg agggcgatag tcaaggcttg atccgacaaa gtgggttcgc ccctatcttt
     2041 gtctgccggt atgcgaagac cacgttcttt cgagtcttct aacatcgcga ggatcgacag
     2101 agctgccaaa ggagcatgta tggtcaccat ctcttcttct cggatgttga aatgcgccat
     2161 gatgaactga accagtccca ggttatcgac gcgttccgta taggaaatgt ttccagggcc
     2221 gatagcttga gctacaagac cgaccagttc gccataaata agtccacttt caacaccatc
     2281 gaagaagacg ttggcactac gcaggacttc attaaactcg gttctcccag cagcgcgagc
     2341 cttgaagtct ttaacgcttc tgataatagg taggaaaatt tctgggacca ccaatccgcc
     2401 aatctcccac ctatccatca gagagaggca tattcgatac gggcgtgctc tctcggtagg
     2461 gttagtatca gaagcagact tgatcatcga tagaagcgct tgtgtcaagg gttggaggcc
     2521 atattcctcg aagtagttcg tcttggatgc gaagtaactt tggtgatttc cagaagggga
     2581 actgggtgac tcaagcccgg tttcgttgtc attgctcagc ggttcaggtc ctagaaacca
     2641 ggcccacaat ctccgattta gactcatatc tctccgagta acaacgccag ccgcagctcg
     2701 aagaagcagc tcaaagtctt caggtttgac ctttttctgc aataccttgg aatgtaacgg
     2761 cagatgggtc actagaaggt ccagaaaacc tctctgaatc agaagctgat catcggctag
     2821 ccctgcagcg aaacaacgga gcagcaaccc tggctcagga gaagtgacca aatctgccag
     2881 ctgttcggag aggtcatcct cttcactgtc aggagccgca actttgcctg ccgcatgctc
     2941 gtgcggaaga gaatgtccaa gtttcggtag gttccgcaca aggtaggcca aggcgccagg
     3001 ccgacgactc tgactggtga tggacgccag aaagaagcat tgccagaaga actcgtctcc
     3061 ggtggaatgt gtggtggtga tctctcgtgt gtcggtgcga attgcaacct tgaaattttc
     3121 caacagcttc agagtccggt cgaagtcttc gctcgtctca tcctccaggc cgggcagcat
     3181 ggccaagacc acggccttca tagctgggcg caaagaccgg gagtccaact tcaagaagta
     3241 cttctcgaga agatcgagaa acggggctcg tacggtcagc gaggcaaacg agagtgtcga
     3301 ggccagaccg gggagataca gggggaggtc ccgggaaagt ccttctgtgc caatgacaga
     3361 gaagacgtag ttgtagacct ccagtgcctt ctgatgcacg cccgacggca gtgaaggatt
     3421 gaggcattgc gatagacgct ttgcgacgag tgctttcgag ggaatcgtgg tgatgttggt
     3481 atgacgggcc tggagggcct tgagcaggcg gctgaggaag gagatgtagt ctgcccactc
     3541 ctgcagggcc gtctcaaaga gggacagggc gcgttccacg ccggaggcgt actttcggta
     3601 ggccttgtcc ttggtcggcg tgtcctcgac gctgagctgg ttcctccatt gtcggggcac
     3661 tggggtgttg cgtccagagc tctcggggga cagggacccg acggggccag tttcgaggct
     3721 catggctcgt ctttagggcg ggacggatcg cggcaacatg agatcttctc cggggcgttc
     3781 gcgagggctg gagagcatag ctggctcaac cgtggccgtt ggaagacagg gcggcgaaca
     3841 tgagactatt cgcgacttgc ggattacgtt gcctgtagct agctgccctg gctgccagtt
     3901 cgcctcgcca ggtaactaac ttgttagcgg gcgtgggttt cattggattg gacccctggg
     3961 gcctcgaccc cacgccaggg attccacggt acctaggcaa actcccgctg tagactacta
     4021 ctactaccct taactgggcc ccaaaacctt cgagtatcta gtcacggtac ttacctatca
     4081 cttacacagg taccaaacct acctcaggta ggcacgtgct gcagaaatga aattgccatc
     4141 gttgtaccag tagccagaaa gaatatctcg cccatgtggg cgtgcgtcat gtgcttaggg
     4201 aggtcaaaac tgccaaagac gacacgcaac catcgcctta catggactgg catcccccca
     4261 tttgggcctg caagcttgaa cacagtactt gagacgaaag atacccgtga tgtgctgagt
     4321 gctcggtatc atactcgaaa agtactttgg tggcaccccc tgatcaattg ctcaagggaa
     4381 gtgcaggtaa aactcgtggt gttacttctg ttatacgata ctgcacgcga gacgcgtgcc
     4441 gggcatgcaa ttcatctttc ccatgccccc caaaccgtcc agcgctgggc ccatgacgcc
     4501 ggtccggtcc caggagggca ctaaaatagc cctctatcat gcccccccat gcagccatag
     4561 aataattgtc ccgacatgtg gacaaggact accttgaccc tcacgcgtgc catttgagtg
     4621 actactttgc aggactcggt gtgcccattg accattgcgc ctcggacctg aaggaagggg
     4681 taattatgca aaacccacaa ccaaagctgc aatggtagcc agcagggaag atgccggagc
     4741 atcaggcccc aacgccgacc gcgatcagga tcatgacgac gaacgacctc ctcccctacc
     4801 gccgcgaccg gtctcgcaga cacccgccgt cacggctgct gccacgtctg ctgcagtaga
     4861 gaggcccgga ctgctgtcga agccaaccac tgccgtctcg gccaccaaca tccagacgct
     4921 ctcattcccg gacggaacga ggggcacgtt cacaagtagc gagggcacag ccacggctgg
     4981 ccacgaggat gttataatac cgggggacct ggggtccacg cggagtttca accccgcctc
     5041 caacgacctg gacgagggca tgagtgtcat gagctttgcg ccaaccctgc gtcccgctgg
     5101 cgacctcgag agcctcctcg tcggcgacac aagcaagaga agcccggcgt ggcaactgct
     5161 gagatcgcag tcagcgacgg tgccgccatt cagcgccatg aagacggagg aagcctcggc
     5221 acttcgggaa tttgagaagg agttcgacgg catccccgac gagtctcaga aggaatggac
     5281 cgactcggat cgtgtgtcga tatggaaatc gaaattgaag cactacatga tactctcatc
     5341 ggccgggaag ccgatctaca gccgacatgg cgacttgagt ctgatcaact cctcgatggg
     5401 tgtggtccag acaatcatat cgttctatca gggtgccaag aacccgcttc aaggcttcac
     5461 tgctggcaac acaaggttcg tcatagcgac tgagggccct ctgtactttg tcgctataag
     5521 caaactgggg gagagcgatt cgcaactgcg ggcccagttg aacgccctct acatgcaaat
     5581 cctctcaacc ttgacgttgc ctactttgac gcacatattc gcaaatcggc cgtcgaccga
     5641 tctgagaagg ccccttcagg gcacagagtc actgctttcg tctttatcgg acagtttcac
     5701 caaaggctcg ccgtccatgc tgctgggggc gctggaatgt ctcaaaatcc gaaagtcgca
     5761 acgttacgcg ataaataatg ccttcctgaa ggcaaaagcg ggcaatctgc tatatggcct
     5821 gatagtagcc ggaggccgct tagtgagcgt tatcaggcct cgcaagcatt ctcttcatcc
     5881 gagcgatttg cagctcatct tcaatatgct ttttgaatct ggagggatca aggctggcgg
     5941 tggtgaaaac tggattcccc tgtgcctccc tgctttcaac aatcgtgggt atctatacat
     6001 gtatgtcagt ttcttgggtg gaaggcccgg tagttccaca tcttccaaaa cggatatccc
     6061 ggtcgacgaa gagatcgcca tcattctcat tagccccgat aaggagagct ttttcaccct
     6121 tcagaagatg agagacgatg tcgtcaatga gctggagaga aaggggagtc ttgacattat
     6181 caagaaggca gcaaagcagg gccggcccaa agtgaccgac atcgcccctg ggacgcacat
     6241 cagccatttc ctcttcaagt cgaaagccaa cgtgcaattc tgcatgccca ctctggagcc
     6301 gcttttcgac gacatggtct cgcaccgccg tttgatgtcg ctatatcaca atctgcacgc
     6361 tacagtgcat gcgaagcatg ctcatctcaa ggtgatgcat tgcgtcggcg aggactcgac
     6421 gtcgctcgcg tggatcacac ccgtattcga gttctactgc gtcgccggac ccaatgcgtc
     6481 caggcaaatc ttgactttgg gtgctaataa gatcatgcaa tgggctaaac gcgaagaaga
     6541 aagattgttc atcattggag gaggcgtgtt ctgaatacct ttccatgaag atataattac
     6601 tctacacacc acaactacta acaggtcttc aactcagcga ttgaggcaga gcaactatga
     6661 ggcgagatgc agcgtctcgt gcggaaggta taggcttcct gatcatctat tggagaaaaa
     6721 ttcggaagat acatctctga acgccccttg ctctagcgct attcttgata ggttattaag
     6781 attcccaatg ccgtttagag ggtggttgcc gagcggtgtc agagcaccac gccctcgtcc
     6841 tgttggcgct gcacaagcca ccgtgcgtcg ggaagttctg tcgattgtga cgccgtggga
     6901 cgagcatccg gctcatccca gcgatcgttc ttggggccaa gctcatcgta acatgggagc
     6961 ccatttttgc attccatgca gacgcccgag tctcgcctct cccacagttt ggacaagaag
     7021 cccttggcct gcgaggcctt tcgctttgct ccggcaagcg gaccgttttt cagatgctcc
     7081 agccaactct ggcgagactg ctttttctgc aacgctcttg ccctcatctg ctccggaacc
     7141 gacttggagc ggataggggt gagctcatcc aacttgcccc agagctctat gtccggctcc
     7201 ggttcggact ctacgcttcc ctgtctgctc gttgcggact cctcctcctt cgccgtcttg
     7261 ggagcgggcg cggcgccgcc gctgctcatc gagtcagctc tctcggcttc ggccgacttc
     7321 ttgtcccaca cgacctcctt ccacttaatt cggccctttg ggcggccgac gtacatcgtg
     7381 ctcccgcagc gcgtcttgac gcggacggcc tcgcctcgcg gggggcggat cctctcagca
     7441 cccgtcatac tcgaaagata gtgcttccat ggatccggaa gcttcgtgaa ggctgcatat
     7501 tcctcctttg gcgttaaggc gctgccggcc tgcgcccagc ttaatatcct gtcgttcagc
     7561 gcctcgagct ggtgatagcg ctctgcgtcg gacccagggt agtcaagcgg aacgtgctca
     7621 tcagatactg ctgagatccc gtcattgtct tcaataccat cactacccgt atcaccgttt
     7681 tctcgctcgc cttctctgtg ctcatttgtt gctacttgtt gttccaaagc cggaggtgcg
     7741 gaggaacctg ggcctttagg ctccggagat gtactgttgg tacggccctc attccaacat
     7801 tgtggccagt ctatcgaatc tgtattttct gtgtctgagc gttgtcggtc ctccattgcg
     7861 agatgccgtg gatagatggg gaaggtacgg gtttacgagg gattggagtc tatgcggttg
     7921 aaagaatgaa gactgctgct gaacaaaagg gttcaaccct aggcaatctc ccaggaagac
     7981 tttggtttat cgagaaggaa agtaggataa agaagcattc actgttagct gcagagagag
     8041 aaagttacta gcttgctggg atgggaccag ctcgagcaga cggagatgga gcctggctca
     8101 ctgcgctgga gggggcgcca gaatagagtc agttttcaag cagttcaacg gctgcaagga
     8161 gagtactatt agggcacggc tagaagtgcg gcagatacca gctagaacaa tcttattaga
     8221 tgtctcgtgc tcgtgcctat tcttctcaat gtatgcggta cctcgcgcct catgattgga
     8281 ttgttgtcaa cggacttctc gagctagaat gcctcaaccg cgccccctac gaagtctaat
     8341 cgcgaaccct ctcgtctcaa actcacagat ctcttgctca aatgtgccag cgggtggaaa
     8401 ccaaggcaaa cctctgtaaa caaagcctca tttaaacgtc cttgtagtca ctactattca
     8461 caggagcccc aaagcacatg tttgaggtta ccaccgtggt gccgaacatt tgtcatgaac
     8521 agcatgcgct gaaagaccac agttaagaag atttctggca ttattgtgta ctaatgaggt
     8581 gcaatccagc gtttgcatgc aatattgtct tcccacataa ctaagaacgc cccaatcacc
     8641 ctggatcaga atagtccccg tgctccccaa gcgggttcgt acacaatagt tctgaccctt
     8701 tccattggca taggctagca gcagtcattc ccgcccgatg agaagttcca agaagttcca
     8761 aaacaagcag ctttgtgtct caagcattcc aaaaactgcc ttcccaaggc tacagttgat
     8821 gttcatacag aacagagact acactctggt actgcgatcc cagctcgtaa gtaggttata
     8881 ctctcttcac agcatcctca gttatcctct gcagtaactg aggtcccttt ttgccgatgc
     8941 ttgccaccgg ttttggtccc tctcacccat ttggaaattc tggctctcat tcgtcttcta
     9001 agccgtggcc taggctgctt ggtcggagca ttgccttcgc cgacactaat atctttgcta
     9061 tcgaaatcgg tgtttcccaa tccaaacgta ctctccaaaa cggctccccg ttttgcatgc
     9121 aaaaagtttg acccttcgtt aggagtctcc cgcgtttgtg tacgcgtcga tcgtgctagc
     9181 agccaacgca aatctgagaa gtgcttcttc aaaccatgac gcttctcaat ggccgagtct
     9241 ttatcaaagc tgtggtcatt cgccttgtac ttgctggtgg atcttctgag ccgaacgcgt
     9301 ggtttcgttt caggactttg atcaggcgac ggtgtttccg catcatagaa tgtcgatgct
     9361 gattccggct tactagcctt atgtgagctt tgagagaact tacgactgac ttggcgaaag
     9421 acagatccca atccgctgga gaagctgaag aggtctttcc gctgttgact tgcaatatct
     9481 tgtacgagcc cggaacctcc agcttgtgga cgtcggcgca cggtattaga gcgtgagtct
     9541 acattgctgg cagtacgaga gctgctgacc cgtggcttct cacgaagaga ttcatgtttg
     9601 ttaacttcgc attccacatc cacaagctca attggaggca cgtcattgca ccatggataa
     9661 ttcttctctg aattccatgg ccttgactct ctatgattag acggggcttc ggcgattgac
     9721 actttcgact ttgccctaat tctgggaagc ttcttttgaa tatctggttt aggtttttgc
     9781 aagcgtgcgg ggggtttctc agcatttctg gctaactcag aggcatctcg acatctcgat
     9841 ataccggact gtgaaaagcg gtatggtctc aaaactgcaa caaagtcgtc tccgtcatcg
     9901 tcgctgaaac cggttgatga aggaggagaa acgtatccag gttgaccagg taacggtggt
     9961 aatgctttca taagctgagg gatgctgttc ttgaccctca gctctcgagc gggtgagatt
    10021 ggttttggcg agatcaatgg cgtgagagaa cacgacggag ttagctgtgg gatctcctct
    10081 tcatcctgag gcaacccatt ggtgatgact ttcaaatcag catggtttct ctggtcattc
    10141 ttgttgtgat catcgtttct tagaggtggt ctcaagatcc ggcctgtgcc gtcatcattg
    10201 gttctggcaa ctccccgagc agttcggtta tcagaaggat tcgtttctaa acggtccgta
    10261 gcccccgaag tctcaattga cgaattgtta tctgcgattc ctacagaacc gcacccattc
    10321 actgctgtgg cacacggcaa atgttgatgt gcatcagatc ctttgaggag tttgtgggag
    10381 cctggcttga agggatctgc cacagcagtt gtacgtgcaa gtgttgagta attgtcagac
    10441 ccttttgaac tggttttcag catatcctgt gcggtcttca gcatggggta cgggttgctg
    10501 aaaccatggg ttggcactct gggagttctt ggctctctga ggggcggctc gcaagcgctg
    10561 tcgttcacag gagacgcatc atcagtgccg ttagtgctgt catgttcatc atccctcaag
    10621 ataacccctt gctcacttct gattgttggg gtcttgacat gaacctgtac ttgccgtgct
    10681 ggagaaggtg tatttgtatg ctcagacgtt ctgtgacgaa agttagggta gctgaacaat
    10741 ggaacctcag gagattctat gtcaaggctg ggcctgaaag tatcaacgga tgttctccga
    10801 acctgcgacg gtaggagatc aatgtcgctg cctcgtgtaa gcttcctcat acctagcgtc
    10861 aagctaggta tgatctgggc ccttgggtct gtgccggaga ctctggcagg actgttgggc
    10921 tttcgatccc ttgtggtacc ttcgtgaggc gtttctatat cactcagcag atgtggctct
    10981 gtttctgcgt cagattcccc ttggtggtcg tcatcgtctg agaaatccgg tgcagatttg
    11041 tcgtcgaaag ctgcagccag ctgctcctcc gacccttctc tgagaaccag gggacgttga
    11101 gtgctcgacg cccttgtagg tatgggagcc aatgtctcaa gtgatttcgt tggctgcgct
    11161 gtcttgttct cgaattcttc tgtgtagtcg tagtaacgag gcgtcggatc cggtggccca
    11221 aattgcgaag ccttaagtgc aggcggcatt cggtagtaca tattgacaac cgaagtaaga
    11281 ctagatgtcc tcgatgttgc actgtttact ctgtcccgat gagggcgatt tggcgcattc
    11341 caggacgcta ccgacgctgc tgatacagtt cgcaaagatg gcggccctgg aagtcgacgc
    11401 atttgaggag gtccacatgc tggcaacgta ggagttgaca ggtttgcctc tgagcggata
    11461 cccaaaggtg ccggccttcg atggccgcgt ggataggggg gtttgagagg tccatatcca
    11521 gttctctgaa tttcaagtca gtattgagcg tccacgccaa gtgtgttcga tggtcacttg
    11581 ccaatgaaat tctgtcaatc tcaaccatgc ggctgtaatc gacgatgcca gcatccgtca
    11641 cagctggaga tactgggcga gcgcctggtc gcttcagcct agtagggtac ggaaatggtg
    11701 accgagggcg ttgcaaaggc ccaatgctgg actgactttg aagggttgca ttggatttgt
    11761 tgtgggacag ctgttttgat ccaacagtcg tcatagagta cgaacgctgg ccaggctcat
    11821 cagtcgagta agccagagtg ctagtgacgg agctcgagct ctggctgttg gatccgtaca
    11881 tagagatgat ctcagcggtg acatctcgat gccggggagg ccttctgcgg ccgtcatgcc
    11941 tcttggactc atcgatggta tggcgaggga gggattgcag accatggccc atagcatccc
    12001 ttctacttgc tggtggtccc acgcgtgaaa taggaacaga cttgatgctg aagagaccaa
    12061 tatctccagt ctcggttgtg gtcttcagca tactctccaa agcaccaggt gaaggcagga
    12121 gagccgagtt ctcgttcacg ctgcgaagag gcttatgaag aggccgtcca tgccgggcgt
    12181 agctgctgtg aagggtgcca tggctttggg atcgtcgggg caaacggtga tggtccatgg
    12241 tgaagcagcg ggggcctact ccagcgaggc gggtgtgatg ggcagcgtcg gttggagagc
    12301 actagatgtt gaaatagatg cttggaaagt cactaatgaa gcagagcggc ccaagtctct
    12361 gtatttggat gaatagacgc atccaaaaaa gccaccggcg tagggtgccg taagagactc
    12421 gaggttgtcg taacgagtgg agtgcagcgc tgacgagaag aaatcgcctg gaccacgggg
    12481 ccatgctcac taactaccta agctacctag gcaggccgga gtgtatcgtt catgtgttgc
    12541 tgccatcaga tgaagttgct ctagctcgcc gcgcggcgat ggtaggagcc ttgggagcct
    12601 tgggacccgc gggagcattt ctggaagagc tatgggcgga cagcaggaag ccacgagcat
    12661 gtgcgaggca agacacgggg aaggtaggat gcggccttca tctaggacct gcatggcctt
    12721 tctgtcctcg ctcattatta acactttgaa caatagctta tatcagatgt ggcttcgggg
    12781 atggccttgg attgcaactt gtcgtccacg ctggggtcaa gatggtctgg ctcgagggca
    12841 gtcccgatcg actgagaaat acaatcgcca caggttcacg cgcgccatcc tcaagtcgat
    12901 agtttcgagt ggaaatattt tcccgattac cagataaggc gctccctatt ctagtactta
    12961 ttactcaccc cagggcccaa cgcctggccc cttgaatagc ctaccgccct tgaagacata
    13021 cttgatgaca tctatgttct gtaacacctt gacatcctcc accgggtttt ccgtgaggcc
    13081 aatgatgtct gcctcgtagc cagcctttag ctgccccgac tttggagcct gagctccgac
    13141 cgttaggggg ccgttcgcgg tagcggcctt gatcgcttcc agattgctca taccagcctt
    13201 cacggcgtat tcgagttcta tggcgcagtt gtctccgggt gctgtatccg tgccgagggc
    13261 aaacgtcaaa ccgttcttaa tagccagctt gtaggcggcc tcgtggtttg caccgcaaag
    13321 cttggccttt gcccactgtt ctttcgaaag gcctttcccg ccagtttgaa gtaacaaatc
    13381 gacgatgaag cgtgtagcaa cgtagatcgt gcccttctcc ttgatggcat ccatacactc
    13441 ctggtcagca aaggacatat gctctactgt cgtaaccccg gcattcacag cagctagaat
    13501 acccggcttg ccatgaacat gggcagcaac agcacggcct tgcctgttcg cttcttggac
    13561 gatcacgtcg agttcttcct tgctgaactg ggcgtagagc gggttgtcat cccgtgacat
    13621 cacgccgcca gaagccatga ccttgatgca cttggcgccg cgccggattt gaagccgtac
    13681 tcctcgacga cactcatcga cgccgtcgac gatcaccacc ggccctgtcc catggtgccc
    13741 cgctgaaatg ttgcccacgc caaagttgag aagtacgtct ccagcaggga tgacaaagat
    13801 gtcgccatgg ccacccagct ggctcaaggc accgcctgag ctgtaaacat tcggaccaac
    13861 aatggatcca tcgtcaattg cctgtgcgac ttcacaccca agtccagcaa cgtcgcgtag
    13921 ggacgtataa ccgcgctgga gggcctccca gcactgcttc gccaaacgcg caccggcagc
    13981 ggcgggatgg gttgagagga atgcgagata gccgaggtcc gggtctgaaa ggctcgaacc
    14041 atcaaaatgt gcatgaacct cccataagcc aggcatgaga taatctatat cgaagctccg
    14101 gtgcggggcc tccgtatatt catctggcac ttcagcttgg gcgccaaccc aggcaatgat
    14161 cttgttttca atcactagcg ctgcatcgtg aagaggcttg ccatcaccag ggacaagcaa
    14221 tcgagccctg attatggtga agaacttctt cttcgtggtc gaaaccgcat cgtcgcctgc
    14281 tggcgccagc gcgtcttcgg ctcttggtct tattgtaatg ccaaggctag tagaatggat
    14341 tcgttgcgac cggggttcag caatagtaac cggtgcctgc ggatgggcgg ttgacgagga
    14401 agaagcccgg aagtagcctg gggacaagtc agaatatgcg gcccctcaga tggtttgggg
    14461 gtttacttac ggggagattg ctgctcgatc gcgcgcctcg tcatcttcac taataacttc
    14521 ctcctcaaat tgcgttccgt caaaaggatg agatcagatg gaatctctag cgactacata
    14581 tttatacaag tgaaagcgca ataccgatct ttttcacatt cattccgaac tccggaacgt
    14641 ctatcgtact gtgttcccct gacccgatcc caggtccagc ttagttaccc catcccccgc
    14701 atgtaatcct tgcccacgat aggaaggtca accggttaga acagtcgcag cgattgcaat
    14761 cccagaagaa ggaacacaag agctattggt tcacggtttg tcgtagatag agttcggctg
    14821 agtatactca agtctcccat tctgccccga tgaagtgcct ggctatagtg tggccactga
    14881 ggaggcctgt gccgtaagca ggctggaccc ttccagactg tggcgtactg actcgattga
    14941 ctgtctaaag cattattcaa gcacacgccc ccattgcgcg gcgggcggct tgttgcggtt
    15001 gatacgggtc ggttcccttc gaaaatgttc tcgacgatgg caaatgagag ctcacggaaa
    15061 agctacatac tatacagtca ttctcatttc gcctcattag gtggatttgg ccccatcgat
    15121 ctatagcgag ggcttggtag gcattgattg ggaagacggg aggtgtagtg tggggtacgc
    15181 taccccaagt atctggcttg agcctcacat attgattcgg tcttcatatc cagtgtactg
    15241 tagtggtgca attggagcag gcaccgcatc cagtccttgc ggagcattat atgtaaagtg
    15301 cgccgagact ggctaagaga cgaagtggac tcactgtacc tgaatcctac gagatcggtg
    15361 atatctgttg taaccacact gcctccgccg aacctctttg gggctgtacc ggaaagacaa
    15421 acggaggcag tacccgcgga ttaatcagtc tgtttaggca aggggtggct tggatttgga
    15481 gatctgcacc ttaacccgtc ccatgggcca tgcacctcag gccacatgtc aataggattc
    15541 gaggtaactt ggactagatt gctgagtgca aagcagaggt aagctgacat gaggtgctac
    15601 tggatcattg tgggcaccct ccactgtgag acgtcttcga cctggaagtg tgagagagcc
    15661 ctccatagca cgcaacagat tccagcttgc ccatggctgg taagtgaaca gctgagaaag
    15721 caactggcta ggatgtccga ttgttttaga gggcaaatgg tggcaccata gtcgcctcat
    15781 ggagtaaagt tcgtgcaaag gcaccaatca cgactcgggt ccctacacgc cgcccaagag
    15841 tgcgcgccgc tgcagaggag ggcccggcgg gcggtgggct tgcgggcggt gggcttgcag
    15901 gcatggtggt ccccggtggt gtgcttgagt gagtgtggta cctagtgcag tacagcaggc
    15961 aagtggggac tgaggaggac ccttgggatg cgcccaattg ggctggtgat ccctgctgca
    16021 gaccaggcta gcggcaagct ttctccaaaa atacgtgcct ggaaaagaca ggtgtcaaga
    16081 tcaggagagg aagccccagc ttagaaatgc catcggggcg ggcgcagcga gctttcgacg
    16141 agccccaatt gaggcaaagg ccaaaagggg agaggcccag gccgcaccgc agggaccaac
    16201 tggcgccggc cctggtgcgg gactggactg gacagattga catcttgaaa gccgcctccc
    16261 tgggcaccag agttcaccct gccgttcccc gttatcagct ccaggtgaat aaaaggaccc
    16321 aactgtccat ttttccgtct cgagtggact gttttctacc atttcactgt tcttgcattc
    16381 acttcaccat cagccttctt tttctattta aggtggcttg atctctgcag aagtaagtat
    16441 ccctctccat ctccctctgt ctacccggca cgcaatccac aacctggaga cagcttcgtg
    16501 gtgtcagcgt tcacgtcgac gtcgacccaa ttcgacgccg cagactcgcg gatcctcgaa
    16561 gcctctctcc tggtcttggg caccgccagc agcgtcacac gaggagccta gctaacagtc
    16621 tttgtgccag tcttttcacc atgtatagaa aggtcgcatt cagcctgttg gctgccgccg
    16681 ccgccgtctc ggcttcggac gtcacccagc tcaagaagga caccttcgac gacttcgttg
    16741 cgtcgaacga cctcgtcctc gcagagtgta agttgcaaca ttgctctcag catctgctgg
    16801 cgaatcccag ctgacattag cctgctacag tcttcgcccc ttggtggtaa gcttttccga
    16861 cagaagccga agttctgctc gactccggaa tactgacatg cttcacagcg gacactgcaa
    16921 ggccctcgcc cccgagtacg aggaggccgc cacctccctg aaggagaaga acatccagct
    16981 ggtcaaggtt gactgcactg aggaggccga cctgtgccag tcctacggtg ttgagggtta
    17041 ccctaccctc aaggtcttcc gcggaaagga caacatcacc ccctactctg gccagcgcaa
    17101 ggccaacgcg tgagttttcc tggcactctg ctcgcgatca acgtcacctt actgacacgt
    17161 tctcgatccg cagcatcaca tcctacatga tcaagcaatc gctccccgcc gtttccgagg
    17221 tcaccaagga gtcgctcgcc gacttcaaga acaccgacaa ggtcgtcctt gtcgcctacc
    17281 tcgacgcctc cgacaaggag tcgagcgagg ttttctccaa gactgctgag aagctccgcg
    17341 actcgtaccc cttcggttcg agcagcgacg ctgagttggc cgaggctgag ggtgtcaagg
    17401 cccccgccat cgtcctctac aagacctttg acgagggcaa ggccactttc tccgagaagt
    17461 tcgacgccga ggccattgag aagttcgcca agacggctag cacccccttg gtcggcgagg
    17521 tcggccccga gacctactct ggatacatgt ctgccggtct tcccctggcc tacatcttcg
    17581 ccgagacggc tgaggagcgc aaggagctcg ccgacagcct gaagtctctg gctgaggagt
    17641 accgcggcaa gatcaacttc gccaccattg atgccaagca gtttggtgcc cacgctggca
    17701 acctgaacct gcccaccgac aagttcccgt cgttcgccat ccaggagacc gtcaagaacc
    17761 agaagtttcc ctacgacatt gagaagaaga tcgacctcgc ctcgatcaag gccttcgtcg
    17821 atgacttcgc cgctggcaag gtcgagccca gcatcaagtc tgagcccatc cccgagaccc
    17881 aggagggccc cgtcaccgtc gtcgtcgcca agtcgtacaa cgacattgtc ctcgatgaca
    17941 ccaaggatgt tctgattgag ttctacgccc cgtggtgcgg tcactgcaag gccctggccc
    18001 ccaagtacga cgaccttgct accctgtacg ctaagagcga gttcaaggac aagattgtca
    18061 ttgccaaggt tgacgccact gccaacgacg ttcccgatga gatccaggga ttccctacca
    18121 tcaagatgta ccctgctggc gccaagaccg aacccgtcac ctacagcggc tcgcgcactg
    18181 ttgaggacct gatcaagttc gtcaaggaga acggaaagtt caaggctgag gttgaggaga
    18241 agaccatcga ggagaccccc gttgcccctg ccgccaccga gagcaccagc agcgaggctg
    18301 ccaaggagag cactcacgat gagctttaga tggttagcgg aatgaagatg aatacccctt
    18361 gatcgtttgt acagtttatc tatctacatg ctcggctcgg ttcagaggag ctaggagcgg
    18421 agggccgctc cgtgggacac gggataaaaa atgcgaactc atcagtagtg cagcataggt
    18481 tttaatgaat tttcttcatc gttctactgc ggctgttgct gagataactg attgtgaagt
    18541 cgtggttcag ccatcgtaag accgaccact gttgtcatgt tgactatttg aatagtcgga
    18601 atagaactcc atgcaaaagg gacatcctgg gaccacgtag atattaaact cgtagtcatc
    18661 ccatatcaag cagttgatgg tagacaccgg tagacggatt gggggtcgaa cggctaagta
    18721 ctccgcgccg ctaagacccg gccccgtttt cagagcacct gtctgcccaa agctcgaccc
    18781 ctgcagccag cacctgcctc gcccatctca attggacgtc agcgtctcag ccagatcgac
    18841 ccgaggcgac cacttccttt cctcgccttc cacccacccg acatcatcac accacgccaa
    18901 acaaaccaca ccgtcacgat gtctgcacga atggtctccg caggggctcg cagcctcctt
    18961 gcggcttctt cttcccccat gcgctctacc gcgacccgca ccttcagctc gacatcccgc
    19021 caactcgccg atgcgactgt cgccctgcca gctcgcaagc ccgtcggtgc tttccgcgga
    19081 gggtacggcc tccccttccc tggacgcgtg tccatcctga agagagaaag cgaaagctaa
    19141 ttgaccatat tctgcagtct cttcggcttc ctgctcggca gcaccctcgc cggcgccggc
    19201 gtctacacat acgttctgca ggagtacaag gcatcgaacg agctcttgac cgaggatatc
    19261 tatgtacgct tctgcatttg acatgagaaa aacaacaacc gtcctgcccc tagtgtccgg
    19321 ccggttgcac ttcttgggga tttgtggctc tgtgttttgt gaagattccc ccgaacccga
    19381 acccgagccc tccggccgta cccgccgtta cccacgcgtc tatgtattct tgagggaaat
    19441 ccttcggcat tcacgcaaat tttcccgttt cttccgcttc ccgtgcgatg ccgcgctata
    19501 cctgggctgt ctactaacac gagcgtacaa caggctcttc aggccagctg ccagcgattg
    19561 agcaaatatg tccaggcgtt ggaggaaaaa atggatgcag tggaacggag aaggaaataa
    19621 gcgaggagta tcgggttcat cgacttcaag gcggccaggg gccatgggaa tattctttgc
    19681 gacggacggg ccataatgac gaacttgcgc actaccatat gtgaggcttt tgccagcggg
    19741 gagtccagtg gtccttgagc aatgaaactg tacaacagca ttcatgagtc tgtacaatgg
    19801 cttatcttac aacttcgtac gtaccagctt ggtcttggat atgcaaacat gcgaagactc
    19861 gaacctgtgc gtgacgtcct ccactagtct gcaaatccga aggccggtga accctcggtc
    19921 ttggtctctc ctattcttca atgaactgcc tacccctagc ttactgtctc caatttagta
    19981 atcttcaata gggcctccca gattcatcca taggattcaa gaggagcctt gccactgatc
    20041 acaggcaagt gagactggac caagccagct tcacaagcaa ggatcggatg gactaatgag
    20101 ccgcagacaa cggcacggaa atgagggttc gagaatgtcc ctgagggaag atgggaggga
    20161 tgaggctttc aagtcggtca tcgcgttaat tcatgttcgt gtaaacgtgg tctgggagct
    20221 ctcagagaac ttgaccgaac cctcgcctcc cttcccaccc tttcaccaaa gcgttcagcc
    20281 cgcagttgta gttttccccc tccaggacat tgataacctt catgccttca tttcttatca
    20341 ctgcctgtcc gagacatccc ttcaccacat agctgatgtt ggtaccttaa tttctttatc
    20401 ccaacctgac cctatcccac caggcccgcg gccctcagat cgttgacgcc tggctgcctg
    20461 tttgcgctgt ccgccctgtt gtccttactt aaggatgcgt ttgcgctatt cctgcggtga
    20521 tttctttacg agcaagcaag tccgctttcc gtaattgatt atctcagatt ctcacactca
    20581 gatcatcacc tctcgtcgtg tcagagacgc gaagccgcgc tttagggaag gctgtatctc
    20641 gatatcacga tattacgcgt ccaagctcga aagtctttcg aacacggatt agcgagcgcc
    20701 tgctgtttac ggtcattgcc tcgtttgcgg tctctggagt ctctgctgct tgtgattatt
    20761 gccccaaaac agcctgggca gttcttcctg ttcatgagtg tgcctcgtat atggcctcac
    20821 cagtactcac tactcatttt cttggctgag tctagaacac aagtcattat tgtggccttg
    20881 atgacgacct aagcaggtct ttcgacccga cggttgcgta tatgcggctc taatcgctac
    20941 tcacccccgt tgcccggcca cggacgcacc agcagaatca ggtctgtcgc ttgaacggag
    21001 caccctctaa atcgtcctca cctctatcat cttatttaca cagacgcgtt tttgcagaca
    21061 acttgtaaga cgcgtcttgg taagtatcgt ggccttcacc caacctcagg cgcacatcat
    21121 cacacctgac tgtcagccaa cacaaatcat tctgagctcc aggccatact ctacaaacaa
    21181 tatcatcttc tccagcctat catcccgcat acagagcgtt cgcttgtccg tccgccgtct
    21241 ggagggtctc acttctcatc ctgaattttg ggttttgagt cttcgatacc ttttctcctt
    21301 gatcctctga cgcaaacgca acacatactg cttcttctgt ctatccggaa gattcgcctc
    21361 tcatctgagc ttgagacgtt gcctcaccag caataccatc cttagttatc ccaaaatcac
    21421 ctaaaaggca cgcgcaccgc tgcctctgtt cggtttgaag agctcacatc ttactattca
    21481 tcacaatatc ttttgttcaa caccccacga cacgtctcac gccatggcca ataccaagca
    21541 cgacctccgt cctcaggcga ccgagtacac tcctgagaag tctactactg cgatcgcgca
    21601 atctgaccct gccactgcag taccctctcc gactcagagc ccggagtcgg ttcccggcct
    21661 aagcccggat gcgttgctga agacccgtga gcctactgct gcagacacaa gaggctcgtt
    21721 ctcaaccatg gatgattcgc gtgtcactac acctcagcaa cttgcgcctg atgctagcga
    21781 tgccgctatc aaggccatgc cgtcgccctt ggctactact gagaacactc cactcgagcc
    21841 ggagcatgct cgcaacgata tggaagtcaa aggggttgcc gaactgatcc acagtcacaa
    21901 tggtcttgaa gcttcgactg ccagccccaa catggcccgc cgcgctcccc tgccaactgt
    21961 ttatgtgact agaccctata cgcatgggcc gataggcacc cacgtcgtct acgctcccgt
    22021 tgcccctcag aacttgggcg gtggcgttgc cagctacagc ggcttcatgg gcccgcccgc
    22081 ccagccgccc gtcatgttgt cagccggcgc agaccccatc tcggagggcc gtcgcatcta
    22141 catcggaaat ctcaagtaca gcgccgaccg tcaggatgtc aagaagttgc tccgcatcca
    22201 caacgtcaac cgcaccgtcg agaaaatcta catgcccttt gccgagtctc cctcgacctc
    22261 tggaggtttc gcctcgaatg agtctaacgc cggtgacagc ctcgcgaaca agggctacgt
    22321 cttcgtgact tacaccgacc ccaacgaggc cgagaccgct ctgagatgcc tcaacggcgt
    22381 cgtacacctc gaccgccgcc tggtctgccg ccccggcctg cccaagggca cctcgttcaa
    22441 gcaggaggaa aaccagcgtc cccgcaagcg tcactcgtcg cagggcttcg ggcgtcgccg
    22501 tggcagccag tggggcagcg atggcttcga ctcgtacggc taccagggct acggctacgg
    22561 cactggtggt ggccgcggct attacggcta ccaaggtggc aatggcgggc gacgacaggt
    22621 cgagcctccg cgtgccttct atggccctgc catggtacct tacttcgata ccaatgccag
    22681 cctttacgcg gccggctacg gcgacattga ctatgacacc tcagatgctc ctggtactgc
    22741 tcgtcagcag tacggcctgg ccaaggagtc tttcgactcg ggttacaact ccggcgcccc
    22801 tacggcttgg agaggctcag gtagtcatgg tggtggcaac cgctaccgtt agtaagtgag
    22861 ccatagtagg gacgaaaagc agtacccgat acctcatacc acaacagttt cttggagctg
    22921 tactgcgatg taaatacagt attttattaa atactgcatc ggcaacgtcc ttggcaacga
    22981 gcattacgcc agtcagtcag cagagcagcg gaacactgga tacggcctta cccccgagaa
    23041 actctatgga tgatcacttc atctcattgc ccaggtgggg tgtcatacac tcactaccca
    23101 tgcatcaata gaagatgccg attttgtttt gcggctggat gctttaggag agtttgttgg
    23161 tttcgttttg cacatcatgt tagggcttgg taccagcgag tggatgctgg cagtttccat
    23221 gatctcttac cctgaccgtt tcggtcagat gctatcgacg atcacttgca ctgtcaggaa
    23281 tggatacgag acctaggtaa tattgcattt gcacaaattt aggcacccag gacaaacaga
    23341 tgcagattat gttttaggaa gacgttgact ctccaccaga actggtcttc tccgttttag
    23401 ggggcttcca caattgaggc cgcattaccc taatgagtcc tcgtgcgaat gttcttgtct
    23461 tacatggtga taggtggcag cctgtgcgac cttttcacca gatcctattt ccaaatgtgc
    23521 agtgatgaga taaatatgct actatcattg gtggcagtaa gcgtcgtcat gcaatgcttc
    23581 aagctggctg atgtcattgg aacgattcta tgagcgatag ccatgttctt ctgtctcagc
    23641 ggacaacacg cggcctgtta ttgtctaggg agttgttcgg agttatttcg attaactcca
    23701 ctcagttaca gtaacaagtc aacgcatctc atggcgtgta gttcgcttat atatatatat
    23761 atatatataa tccgatcaag aaacctctcg attgggaccg tgcggcaatc agggccgctg
    23821 gctagaatcg aaacccagca actaatatac atgcttgcag taaggacagt cgcatgcttg
    23881 ggggtataaa gctctaaaat acacactaat aataatgtcg caagccgatc cgatctctca
    23941 aggcgccgaa ccaaatctgt cgacgatgcc gctgatcatc gccaactaac acgccgatct
    24001 ttttttctct ttcaataaaa acaatatata ttattcaaaa agatggcact gccctcacag
    24061 atgccacttc ttgcccttat ttcttgtgct gtcgctcctc accacggctt gggttctcga
    24121 tgtgccggac gtcgggctgc gaagcgggtc gaccgagctc atgatgaaca tgtcgttgta
    24181 gtgcgtgttg tcgcccttcg agcccgactg catgctctcg gtgcgtttga gctcgacgtc
    24241 gctgccggtg cgactgcggc tgttggggtg tagggaaatg cggtcatctt cgtcgtcgat
    24301 gaagcgctcc tcgcgcgtga tcttgatctc ctgcgtgatg aatatgctgc cccatctggc
    24361 ctcgagcgcc ggccaaaaga tcggtatgct tgcacagatg gccgccatgt ccacttcgag
    24421 gaccgccagg atgatgctga tcgaaccgta ccaggttggg tcgtgggttg gccaatatcc
    24481 ggcttggtgt tcgatgatag ttgccagtcg ccagatcgcg agcatgatga ctctggtccg
    24541 gtgttagtaa gacctatata ccgacgatac agaccggtga tatgctgcaa aacttacaga
    24601 gaacccatga atagtagacc cagtatccgc atcctctgtt tcaatcctgt accttccttg
    24661 aacagcagtg gtagcggaat tataagcaca atgaagtcga gaaccatatt gatcgcagtg
    24721 tgactttcgt aggtgccaac aaattgttca gggataggtg atccgtatcc gtagcatctc
    24781 gcgttaggtg gtgcctccca gaaatggttc accggcaaac agggtaccca ggcaatgaac
    24841 gagtaggcga atccccacat ggcggtaaat atcgccgtaa agagagtaaa gtagtacatg
    24901 acattgccac gaccgtagac ccggagatac tgaagcagta aggcttcctt gatgaatgct
    24961 gttgccgtgc aataagaggc attcatgacg tagaatactt tcagatagct gtatatttgg
    25021 tcgaggctca gcagtatgaa atgttgaccc aatccatagt tcaccgctgt acccacatga
    25081 gttattggtc aaggacatgt ggaaagtcaa cttacagagg cacacggaaa tgctgccaat
    25141 ggtcgtaaag atctacagtc taaacatcag tacgaatgta tatcccccga gccaccgcaa
    25201 gtacgtacca cgtagaatac gacacacaag tcatcccatc cgggttccct gactattcta
    25261 agacgtgtat agagtcgacc gaagacacaa atccaagaag ctatctttgt gtattgtcag
    25321 aaattcagat ctgttgccaa gccagctgag ttgacgcgta ccagaaaagt gataatgagg
    25381 cccaggatca cggatcgcct gtttgaccac ggttccggct cgtcgaggtt gatcgccgag
    25441 aaggaactgt ccaaaccacc catgactggc tacaagaaag atcgaaacca aggtcctgct
    25501 cggccagaga aaggaaaaat cttgaaggcg aagaaggtat tcgacgctca agaagagtcc
    25561 aggcttgggc aggcgagaat tctctcctct acctgcgccc agatggggca catggcaacc
    25621 tttatgaaag gtaccacccg tcacacagac tgacagggca atggagcatg gcaaatgtga
    25681 gcttgcaggc ttcaagagcc atcaagccgg ttgaaacaga cgcatgcagc cgcatgcgac
    25741 cttggcaact ctttgggcaa ccaccgtgcc catcagtgac agtggatcgt ggtagccggt
    25801 caagcctttg acaggggata tagatcaggg atcccgaaag cagtcaagat ggacgcttgg
    25861 gcccttgcag aaccccccac ataccagtca gtatactcca ccagacagca ggttcgggca
    25921 ggggtaggct caagaagcaa acgcggcacg atctgagcac ctcgactaaa atctgccaac
    25981 gttgacacgg ctgcacgaag ccacttttct agccgtcata cgcaaatacg gctctgcgta
    26041 cagcagcgcc cagaacgcac ttgaaattta gaagagttgt gggactatgc acggatgcaa
    26101 ggtatagctt ggacggagtg catgagcgca taatggatgt gctgcataac tagcaacgtt
    26161 ctctcggtat gagcacttgg tgcaattgga gctaatgcca tgtgcagccc agctacagca
    26221 accgcatttg gaatgttgca acctgtgcgc ctatggcgat ttgtgtgtct tcaaaagagc
    26281 caagcgcagg catgtagtct atactacatt acaaatttac gactcgcaca ctagttaggt
    26341 gtctgtgtaa ctacatacaa tgccaattgt ctgtactact gttgacaggt tgacagtcgt
    26401 tgccgttcgt ctttttaagg ttcgggcgta ccagaaaatc ttccgacggc aaacgggcgg
    26461 gggttgctgg ctgacccggt ctgatttcaa ctccagacaa atgatcgact agcttccttc
    26521 aagaaaccag actagtattc gtgttggtgt ccggcagatt cctcgtgcct ttctcccgca
    26581 cggccaagac agtgcaggca gggtaatggg ttagagacat gggatgacac aacgcaattg
    26641 aaggcattgg ttgagtattt ggcatctgag cagacacctc aaggttagca gacatctgac
    26701 caccacgtgg agcatgtctg aacgtgcaga aatgggccac actgccacag acctttttcg
    26761 ccgctctgtt gactgagccc gccgattcac tggagaagaa tcgcgagaac ttagatgcag
    26821 cggatctcag atcatctgag ttctgcaaga gctgcaccta gcaatggctc gactgatgca
    26881 acccggtttc ttctgtgtca tttacttggc acggccacta gccgctacgg gctcgaggcc
    26941 atagatcatg gcatgataat gggagcaaac agtcagaaat ccggccatag ccttccgcag
    27001 tggttctttg accgaaaaag aaaaaaaaaa aagcaatccg ccgtcggtga agttgtgatt
    27061 agatttcgta ggtatactta tgcaaatgcg atcaatcatc caaattgatc accggctagg
    27121 agcatcctct cccgcaacag ctgcgctaat attacaagtg atctctcact atttcttagc
    27181 tctgctacag taacatcgtg gcacaccaga gccctgtgag cggaggggcc ttgggagcta
    27241 actatgggga actcagtctc cgcaacctat ggaagcgatt gcccagaaca cgatattcat
    27301 agaaccgttc gtggatacca tgagagcttg gccaggggcc ggcttgcctg cagtcacatc
    27361 cagggccaat cgggatctga ttcggcgaga tgagctcagg cctttcccgc cagttccaag
    27421 accgggggtc ctgagggtgg cgcccggggc agcaggacca cgacgcacgc gaagagaatc
    27481 agagcttggc tgtgctgctc aaccaacagt aaatgcatgt catgaaaact gcgactgagc
    27541 ggcttggcgc ctgcagaaca tgtgcggcga tccttgaccc ggtgcaaacg cacggagtgg
    27601 atttagttag tcaagatcga gttcgcgact tcaactttct agacaatgtc tgtctggaat
    27661 acgttgaccc ttgttctcaa gtgcggggga cggacccatt gctgaaggtc taagcttgac
    27721 gacagcgaat ggacagtgag gctattgcga ttgctccagc tagtgccttg ttggttgctt
    27781 gttaggtgaa gcctcagcag tggcacggat cctctagcac tggccctgct agagacttag
    27841 agtctgatac ctgctttgca acgcgtcttg gcatttcttc atgcttgcta tggtctgtct
    27901 gtctggcatt cagtgtggac gaacacgtgc aggcacaatg acatcggtcc atgaagccaa
    27961 gaatcgacaa caaccgtgcc ctttgatcga cctggatagc tgctccctgt atctctggcg
    28021 cgtccgagcg actttggcac gtggctgcat gactcccatc tgccatattg ctgccaatca
    28081 aagcgttcgt gcctagaact ctcgtgtcaa agaatgcaga tgccattgcc ttcatcatct
    28141 cgtggatcac gctttcagag gcgggcgaga gaagaggctt ctaggagagg cgtccggcat
    28201 ctgagcagcg cgtagaaggg gaacgctttc gggggcggcc ttgttcgttt ctcgcccctt
    28261 atggacctga gccctaatat gtttgacggt ggagtggtca tttctgttcg agacttttgt
    28321 gatcggtcca gaatcaggga gttatttaca gaccacttga actgcttaga gggtgtgacc
    28381 ttgacggtga catagtaaca ttggtagaac gatcaccaag gaagaaaggt actgaggcat
    28441 cgatcttggg atagttgtca cggtagaaac cattctatag ctgtgataga cacaagaatt
    28501 tagttggaga tgcaagtctt tctcagccag ggtggctcgc taatatgact gctcagccta
    28561 acattgctac ttaaacgtcg aagcaaagcc agggtggctc gctaatatga ctgctcagcc
    28621 taacattgct acttaaacgt cgaagcaaag ccatggatct cttgagcatg gtgatgcagt
    28681 ataagtgcag cgagaagcga tattttacta ttctaccttg tattgcgggc agaaatcacg
    28741 caatagtgca ggcgccgcct actaaggtaa ctataggtgg acaggaagct aggtgcttgg
    28801 cttgagtgtc caaattgtat gacatcttgg cgcggaagct ttccgctgtc gctcaaacct
    28861 ttcctacatc atccgacacg accccgacgt ccacacaatc ataagtccac gccgcctctc
    28921 acgatgaata acttcggcgt gatagaagta gccggcgcgc ggacgactca agcgcctggg
    28981 tgggcatacg tgccggatac gcgtccacac cctaatctcg cggcgtcctc gaacacgcaa
    29041 tcccgcaagc gcgcccgcaa caccggcgca aagctcagct atgccgacct caatgcccgg
    29101 caggaggcca aggtccgcag ggagctcgag gtcctcgaca gagacaattc gcgcgacgcc
    29161 gtcataccga tcccgccgaa gccaggcacc gccggcagcc gcgccaacca gggcaagcac
    29221 accccgaacg tgcgcaagat cctgcagagc cagaagacgt ttgccaacta cctggacgat
    29281 ttcatcgcac tgggcgaggg tggcaatgct gcggccgcgg ccgctgctgc ccctacaagc
    29341 acagtgaccg gtggttcctc gcgttcggcg gcagcagcag cgacggcagc catcagccgg
    29401 gcaagaaccg gggctgctcc atcgatgcag aagaagcccg acgcagccac gaatgcggcc
    29461 ggcaagcaag gtgctgtgaa acacgaagat gtcgagatga cagacgcgcc ggagactggc
    29521 agcactctcc tgaggccata cacggggcat ctgccacccc cgcacccttc agataacgac
    29581 ccgatcctag cctcccggat accaccctta ccgtctgacg aggagctgcg agcgctcatg
    29641 tctgcaccgc cgctgacgta cctcgaggcc aaagcgggct ggaacgacga ggacaggaaa
    29701 tatcccgcgc gggtgttctg cgaggtctgc gggtattggg gcagggtcaa atgcctgaag
    29761 tgcggcgtaa gggtttgcgc gttggagtgt ctcgagacac atcgtgagga gtgtgtcacg
    29821 agatacggta tctaactatg cctgccggcg tgggttcagg agttcaggat caaaatggtt
    29881 taggatcact tcaggcgttg tttgtgaatg ataccctcga aatgtcatag aaattgcaac
    29941 tcattctgac aactactatt ggcatacaga ctacttggaa aatgtgaaac tgcttctcct
    30001 tcaagagcta cgggttttat tcttgttccc atagtcgagg atccaagctg ggacctgtcg
    30061 ctccttcgcc cagtttctga ctgcgtcaaa gtttctgcac gtccgcgtgg accatgtcag
    30121 ggggaatacg tgatagtcat cgtctgggtg atgttgccac ttgatggggg taacgtcagc
    30181 ggtgcactga atagactggc gcaaggcatc gatgcagtgg tctgagtagg gcgcccaagg
    30241 tcagtgacat cgtatcagtg ttggagaaaa atatatagac aacccaccaa tgtgaaagcc
    30301 ttgagtggtg tcatggttca cagtgccgtt ctcgtagtga tcaatcatat ctgggtactg
    30361 atctggatat gcaacttttc gtagcatgtt gagacaatgg aggtcgtgga tgacctgaag
    30421 ctcgatgaga tacacatctt ccgccaacgg cgctaccgca gtggcgttga acaggttaga
    30481 agcctcttct gggctgattc cagaagtgcc aactttcaac gaaagatgtc agtaagtgag
    30541 cggaatgagt tcttgaagtc ttacaatcgt ataggtcagc ccacatggca tccaaggctt
    30601 ctcggttggt cccaacccat ggacttctgt tgaagaaata aggagccatg tctcggattt
    30661 cgtattggac gacttcgctt gccggtgctg gaattcactc ctcgtcagca agtaagtctt
    30721 ttcatggtca tgtcgtaccg aggacgtaca ccatacggca agcgtgggat cgcggttcga
    30781 cgagggtcgc aataggaaca tcgtaagcat aaccattgct tggaagacga gtaacacata
    30841 aaggcaaagt agatgcctaa atcgcctatg cgcggatttc ttcaacgttg gggatattcc
    30901 ctcgcttagt aaagcgacct cgtcaccatc ctggcagcgg tcctccgaag aataagactt
    30961 catattcatt tcatcgacta tgtagctttg atggcgctga ggtattccgg tatctcaaca
    31021 gtcagaagtg gatcagttta agtgatgaag aatttctcgc aaaagcagca ggacctcatt
    31081 gctcaaaagg ggtgattgcc agacgttccg cttatggtaa gctcgaagac tcatttcaaa
    31141 atccagatgt agaatacaag gcaatttcgg tgcataccga cgaacttcca aaagggcaat
    31201 ccgattcgca gccaagggat gagagagctc gtcctgcata gtatcagact accaactacc
    31261 aacagaccac aacaatcaca agggtatcga tttggaaagg agtctattga agaggctgga
    31321 tggccgtaga tctgaattgg aaggtaacta taaatccttg ttctgttggc aggagtcatt
    31381 tttgttgcat gacgctttgt gacgacattt tctacttatg agcatcatgc gggacgccaa
    31441 gtcagaagcc gtggtattgc cctgaacacg gtcaacccat ctcggttcaa aatacaaaac
    31501 accgtgattt gtctagaccc tggttgaaaa gactacgttt ctcatttttc tgtgatccat
    31561 atacctgatt attctggatc taatggtgtt ctctgaatgt tcagagccgt agcaaatcgt
    31621 ctcgtggagg aatccagatc tcgagtgtgt tggaagttgt tttcatcaaa ccgttgaacg
    31681 agccttcagt ttaataaggt ttaacaagca tgcagctagc caatcgctcg tggtctggaa
    31741 cctatggtat atgttgaaac gacccgagag actggtccca gggcgcagga ccgtcacatt
    31801 gcaatttttc cactaccaag agcgaaatta cacacgccac catatttgaa aacatgaagc
    31861 catgcgccat gggggcaaag ccagtctaag ttgttagatt atcgataatg aaggtaccct
    31921 cagaagcgtc gagaatgggc agggtaagaa cagcagtgac actctcaggg gataatgttg
    31981 gttgttgtcg tttatgcctt ggcatcagcc cccaatacac ttaaccggag ttcacaagta
    32041 tgctgggttc tttttatgtc caccaagctc tactcacttg actttacaca attatgaccc
    32101 ttattactct tggctgcagg gccttgagac tatatataag accagttcct cctcaagccc
    32161 catgaagaaa gaggtcttta gaacatggcc gcatgctgca caatattcgc ttttattgcc
    32221 taccaaattc gctgataatc atccactctc tacgattgtt cctctcgttg gttgtcatta
    32281 aacatgaacc tgacatcctt cttcctcggc ctagttgcca ctgccttgag cgctatggct
    32341 ctcccagcca aggtggccac agcaagggag ctctcaagtg gtatagaccc caaccacttt
    32401 aacgaatacg ccagatctcg ctgaacgctg acatctacca cagctgacag agtggccctc
    32461 aagaatgctc tcgacagttt gaaggccgaa aacccatctg ctgcagcctc ggtcgagaac
    32521 gtccaggcca acgactacct gttcaatggt gtttgggcta agcgagacgg cgatactgcc
    32581 atcgacaagt cacgactctc ggctcttctt gaccagttga agtctgaaaa cccggacgct
    32641 gtggcctcgg tagaggaagt ccaggccaat gactatctat tcaatggtgt atgggacaag
    32701 cgcggcgccg acaagacgcc cgtttcggag cactttcatc ttgaccagcg cacggattag
    32761 accccaggcg tcatcgtgcc cgtcgaatca acagacgact tttgatcaat agttccaggc
    32821 agtctttgta ttcttttcga tccagtaggg tgaagactca gttggacatc tgcggttaca
    32881 gatttctaga ttataattca ccaaaacatc tcagagctta cactttcagg catctgcgtt
    32941 agagaattcc agtatcactg tgacttcatg cgtgtataac agttgatgga tagtcaacgt
    33001 gatgaatcct atactgacag tcctctttct ggttgatggt atggaattcg gacagtaccg
    33061 ggcaaggtta cgtgactact gcacaacgaa gacgatagga gcctttttta tttatccctc
    33121 cagtggatat tgcagcttca ttcttcgttg gtgatcccta atccttgtcc gccaaccatg
    33181 cttttcccct ctccgaaaaa aaacaggaga gatgcgccta acatttttct ctcatggtat
    33241 catcaaactc caaaactccc aaacgctaat gctgtatgta atgctgctgc ctatgaacag
    33301 gctccggttc cttctcacgc aaacgagccc ttcatggctt ttccagcgag aacttgacgt
    33361 ctccgttcga tgcaccgccc ctgcatgtac cggccatgct ccccgtcggg catattgctc
    33421 tcgcggcgcg tacgcattgt tcccaccgga ccttggagat gttgagaact gcgcctggtg
    33481 tgaccggtgc tagagtgaat ttggctgaag ccgactgggc ctccgtgctt tggggcccgc
    33541 cggcacacct ggtgtttgaa cccgaaatac ccccgcatat cgagagctgg gcaacgtttt
    33601 cgtcgtggaa gacgattctc ctgaggatag gttagctgac atgtacatca agggcacttg
    33661 aggtaggaga aggatgacat acaggctagc gtcaacgcat gtgacgtcgt aaacggcagc
    33721 tgggtttaag ggcatggcgg cacgcatgct gagtacctca acgtgctctt gtcccacagt
    33781 gaaatgcggc catgatggac gagccgttcc aagggtcgcg gtggcagcga gcaaaaaggc
    33841 ccgcagaagt gaagttggca acatggctgt gttgtgtgtg aaacctggaa actggggaaa
    33901 agaagggctg tgttcgtgtc gaaaatccca ggatgaagaa tcgaagtgaa tgtaaatgca
    33961 agacgtctag tctgcggtgc agaaggctgt ataaagagag actggcaaag ccgtgccttg
    34021 gatagaatgg aagaatgaat gaaatgcgat caacgatcga cggaatgatc gactccgcag
    34081 tgaaagacgg gaagaggtgc tctgcactga ggagctcgcg attgaagagg aacgctcagc
    34141 gtatatagac agtaaacagc acgcgatgat gcatggagtg ttcgtccgag atctagtctt
    34201 gaaacaacag acacatggcg gtggaatcca gcgggatatg aggggcgaaa ggggagtaga
    34261 aaaggatgat ccaggtggaa gaaaagctcg cgcagctcct tcctagcccc gaagcgatct
    34321 accgctctat tagaggtgtc ggggataagg ttagggtgga atttgagggg gatctccctg
    34381 ttcggttgat gtgccggaag aggtatgtag atcagtgccc tgcaacctgg tcgcagtgag
    34441 gatcataggc cgagagacca ggtgcaactc tccaggcggc catggggaga tcttcgaatc
    34501 acaaagctgg gcagaggccg gccagtcatc ccatcgcgga aaaagaagct gtggttgggg
    34561 tggagggtcg tgaatctgaa acggcaccag gcgaggaccg gggtatatcg tggtgctccg
    34621 ctgagcaaat cgggatggct gatacaaaag tgggacccgg ggaacgcagt cggacccggg
    34681 caagaacgag aaacgtccta gcactgctac gtagaaagaa aggcgtcagc atccgtgtgt
    34741 gcgctttgct tgccacgatt agattgactg gctcttggtt cgatgtaacc aagccgaaca
    34801 ttcaactcac gatcctaggg cgtctgtcca gttgaaacga aactattcat ttgagcctat
    34861 accagagcct atttgggact atagcgcgaa aggctgctaa gccacattaa ggagatctgt
    34921 cggcagtttc acctcggcgt cgatccgacc aacttgatgg aagcacagcc catttcttct
    34981 gccctacaca tacaaaactt gggacgaagg tgatactgcg gctcggcttg ggtatgtgat
    35041 ttgtgtactt gctgcaaccg cgcttctcaa ccaaaggcta acgaccctgg ggtagttttg
    35101 gacagatatg gcgcgcgtga gagataggtt ggcgtttgac ccgtgagcat tagtggccta
    35161 gtatactccg tagagtgctc cgtactatag atccagatgt ggccctacca gtccatagcc
    35221 atcctacaca tctgtcatgc cctcaatgac gtagaatcac gcaccatgac ttcgccatcc
    35281 cctcggcctc gaatttgagt ccagggtcat ggcccaagaa tccttgagct tcgtatgccg
    35341 ccgttggcat gagggccaag gggctgccaa gagtcatagc gggcgaggga aacatttcat
    35401 aacatgtgtt ttcgctcacc acacactcca cagactgcaa cgtcgccagc attgagatat
    35461 tgacttccct tgcaagtctg actggaacag ctccaagatc gggggtcttt tctgccatcc
    35521 agtacatggg agcagatggc gcatattaag caaacgggcc cgttttcgta tgagcacatc
    35581 tggcaaactc ctgcacgctc ggtaggagga ttcggtttgg cagcggcagc aggagtgttg
    35641 atggtctcgg ctgcatcttg cggaagcttg ttgtttggct tgacgttttc caacctacgt
    35701 gtggcgatcc ccgtctcctg cttctgaacg gctgctttgg aagatccatg cgtagatgat
    35761 tctttcgcgg tattggggga gcgaagtctg gatatatccg cacgtgtgtc attctcatct
    35821 tcctcacgct ttataaaagc gctgttggct gatggtgtcg tacgggccac cggtcgggca
    35881 gggctgacag ccatagaaga ctgtaattct cgtagctccc tcttagcatc gacgtcgtct
    35941 ggattctcat cctcgcacac cttgatcatg cggttgcctt tgccatcgag cagtcgtttt
    36001 ccgttgatgt ctgtagcgtc gacgttttct tcgtcctcgc tcgctgtctc tgattcttgt
    36061 tcacttgccg tttcgtcctc atccttgacc ttgatcgtct tctcgtcctc ctcgtccgcg
    36121 gctttcttgt tttggtcaaa tctagccagt gccgccgccg ccctcagctc gcgtcccctc
    36181 ttgctgcccg ccactcgtgg ctttgcttgg gttctcttgc ccttttccag ctcggccttg
    36241 acctcttcat cttcgcccaa cgccacgcca ttcgcgccga acttcttcaa gatccgccgc
    36301 tccttcctct gctgataggt gagctgatcc ttcgccttgc gcttgcgtcg ccgtgaacga
    36361 tatgtgccgc cgcaaagatg ctccgggagt atctcgtctg gtcgcacggt gttggtctca
    36421 aactcgccgg tcgtgaggag ggcgcctcgt ccccagagtc cttcacctgt gtagccctgt
    36481 gaccatagtg tgcgcatatg gtctgcgtac ccgtttctca cggcccagaa tgctctggaa
    36541 tggttcatct gcttacagtg ggccagctca tgcatcatca ccatctgcac gtaattgaac
    36601 ggcagccatc tgcctgtaga cggggacttt agcactagct ggataacttc ccctgcgttg
    36661 aagttacgcc caacgaactc ccggtttggt tcatactcct cgagagacat caccgagagg
    36721 tggtgctccc tcataacagg cactactcca gattagaacc cgacctagcg caatgctgat
    36781 cacgaggcaa ctcacgacat tgcgctgcaa tgcgctcgag gaaatcctga gctacagctt
    36841 catctggtcc tttcagtggc ttgatgaaca cgatgagtga gtttggctgc gacttcttcg
    36901 cgttgagccg ctgaataccg ataggcatct tggcagctgg gacgctgcca ccaggcctcg
    36961 tggtgcagtg agtgacaacg cgggaatgag tagtatcgag cgtttcgaac aacaatacgg
    37021 cacccgggag ggcgaacgtg tctgccagag gactcgtgac taaggaaaca taacaacagc
    37081 aacgacagtc gatatctgga ctggtgtaaa tggttggcta ggtccggggt tgcggcgctt
    37141 tcactctggt aactttggcg cacgccccac caaataggca gatttgccac cagagcctca
    37201 agccgttgcc attgctcacc ggtttgagat gctgtcggag tgaggcaaca acaatctatc
    37261 aacttaggta taacatggca ttgtcttcga cgcagtcagg tgcctgaaga acctcctgcg
    37321 tggcattttc ctcatatagg gagtttttat tggttctttc gaacttttct ctacctccgt
    37381 ctgccggcgc cccctgtgcc accttcaccc ctatcagcca gtgataccac ctcaccaata
    37441 ccagcagcct cctgttcgtc ctccaatgct gtgatctcct ccctacaatc ccaccatttt
    37501 tcttcactca gttcaaatgc cttcgtcttg atttccttga tggccagggt ttccggctgg
    37561 atattcttcc atctcaagtt cgtcatcaag atctcctgcc attcgttgga cgtgcgggtg
    37621 aagaactccc ttcgggactc gaagggtctg gggtgaggta ggccatcatc aacagacgtc
    37681 gccgtggtgt cggcttcact ctcctcctct gtcgcgctgg tactggcggt ggttgacgaa
    37741 tcggcattgg actcttcgtc gccttgcttc ttcttcctct tgctgggctg gcggatctcc
    37801 tcctcgtttg caatctcgac atcgccttct tcgttttctt cttcgtcatc ttcgtcttcg
    37861 ccatcatcct catcgtcttc ttcagagtcc tcatcctccg agccaaccca atcctcgagc
    37921 tcacggctca agatttcctt gcagccgtcc atcttgccaa ggtcgatggc gtacaggtca
    37981 tcgaacgtga actcgcggtc gtccttttcg aaagtgccac cgtacatgta aagtacgtca
    38041 tcttggacgg tcagttggac gttgaatctc ggatggggta gctccataga aactggcatc
    38101 tctcgcactg gcttttcggg ctcctccggt tcgtctttgg gcttgatgtc aatatcaatg
    38161 tcatcaacgt cttctagcga ggacccagct tgtaatgctg ccaattgttt caggagttct
    38221 tcctcgttgg cttgcgctcg accgcgtcgt ccaactcgct gctcggtgcc tgcattcttc
    38281 ttttgagctc tgggcttgcg aagagccaga ggaaagaagc gattgcgctc aacattccat
    38341 gcaaatagct gattgaagaa ctcgctgtcc atgccctcct cactctgttc cacatcatgt
    38401 actccgccaa acatgatgcc acggcccttg tggtacgcca tggttgcccc aactcgggct
    38461 ggattgggag tgttggccgg cttctttcgc ctctcccacc ggacggttgg gggggtatta
    38521 gcaggagcgt cgttgggagg ctgggtaatg cgtaaaaaga aacagtcctg gtgaatcatt
    38581 ggcttcaaga tatttctctg tccttgcgac gcgccctttg cagacttgtt cgccgatacc
    38641 gtggccttca cccgggaata tccaccaaac aggacagcgc cctgatcgtg aggcaggaag
    38701 gtgaacgacg acctggcgtc tggtttcaac tgcgcggctg gaagtgtagg gttgtgccag
    38761 acaaaatttt gcgtatcata gagccatagg tcagccatat atttggtctg attcgaggta
    38821 tcttgaaatc cttgactgga gcgtcagcaa gaacaggcat tcaaaggagc accccagtgt
    38881 tacgtaccgc caaataggat gatgtagttt ttatagtaag tcatacgatg gccacttctg
    38941 gcgggaggac tcttgccctt ggactcaatc cgggtccatt ctcggctgct gggctcgagc
    39001 cgccagaagt cattatagtg gtagaaggtc ccctgcttgg gactgctgaa ctcaccaccg
    39061 aacaggaaga cggagttgct ctggttgcct cccctacacc aggcgtggcc cgagcgaggc
    39121 agaggcgcat tgggggatgt gacgcaatgc cattcatccc ggtcaatata gtagatgttg
    39181 aggtcattgt agaacgtggc aatggcaccg ttatagttct ccccgccgaa gaggagcagc
    39241 tggttgctgt tggacgggga ggctaggaag gtcgaggccg agcgaggctt gggtgcagcc
    39301 tcggacacgg tctcggtaac cttgagaaac tgctcttgct gcttcttgta ctcctcgagg
    39361 atgttatcga gatccacgtc ctcggcatcg ctgccctcta gcttggcgct cttggacttg
    39421 atcttcttct cgcctttctt ctcctgcttg gccttcttct cggccttttt ggcctgtttg
    39481 gcgtcggcct tgcccgcctt cttcttgtct ttggccatgt tgtgaacttt tctgcccttt
    39541 tctgttgccc ctcaccaaat gtcccgctga gcaagaccag ggtactagct atgccacgac
    39601 gaggagcaaa cgggcgggac gaggcgtcaa gctccgaaaa tccgagtgtg caagtgggct
    39661 gctgtgccca ggtctgcctc gttaccgccc aagcgacctc gacagccaat aatacggttg
    39721 tgggccacga aatctgcaca cacggagact aaccattgct agctgttgcg aaattttatc
    39781 agatcaatct gataaccaag gttttgtgcc tatgccacgc tatgccagcc agggctcctc
    39841 ctttcagacc ctctgaggac cctctaagga cccctccccc gcactagtgg ccaggtgaga
    39901 tgaacgcaca gggcaaagcg gcaggcggcc aggcggcagc ggccaaagcc tccagcgaca
    39961 tcgcttgccg acaccccaag acttccataa tgagcatgct gggccatcgc agcagaccgc
    40021 tcgtaccaca acgccaaagc cggcatctat gagatatttt cggcagacaa tggcaccttt
    40081 gtcctgaggc ctccccggac agccagagct gtttccctag tccttgtcgg cctcagcttt
    40141 gggccccgaa atgcgcccga accgcgttgg ccccatcggc gtgcatctct cgcacccact
    40201 tgaccggcgg tgacgaactt tttgcttggg agcactgttg gtcgttggtc acacttgtac
    40261 acgcatggct taaacactcg gtcaccaaca accacattgt cgcctagccg attcttcccc
    40321 tgatatactt gtcatgactt ccctcctggc ctctcttccc ccggatattc ttttctgctg
    40381 tttcgtctcg tcgtaggatc ccttcacaca ccgggccact cccacaccac ctggggccct
    40441 tcgcactcca accccctacc gggcctgcag ctttgctgcg acttgaggca ccagtccaac
    40501 gctcaatacc gatcactcta ctcaggcaca tcatcaatgc acgaaatggc ggcccctgtg
    40561 gtcgaggctt cccgagctgt tctccccgag gctctcaagc caggcccacc ccggcagaaa
    40621 tctcaagcca tggaatccgt cgaggacatc ctctatggtt cggtatgccg ctatccgctc
    40681 tcccgcttct cgaacagctt ctaaccttcc aagatcgccg gcataatcgg aaagtacatc
    40741 gaatacccct tcgacacggt caaggtcagg ctgcaatcgc agcccgacca cctcccacta
    40801 cgatacacgg gacccttgga ctgtttccgc cagtccctca aacaagacgg attttcagga
    40861 ctataccggg gcataagcgc gcccttggtg ggcgcagcac tcgaaacgag cagcctgttc
    40921 ttcttcgagc ggctgggaag agagaccgtg tacaagtcgg ggctgtgcgc gaaggaccag
    40981 gccctcccgc tgccagcgct ctggtttact ggcgcttttt ccggtgcctt cacctccttc
    41041 gtcttgacac caattgagct tgtcaagtgc aagatccagg tgcccgcaac ggcgagctcg
    41101 gatggcatgg tacacaaagc accgagcgtt ccctccgtga tacgggacgt gtacaagcat
    41161 gaaggagtca tcggtttctg gcacggccag atgggaacat tcctccgaga ggccggtggg
    41221 tgcgccgcct ggttcgggtt caaagaaact acaaccaagc tcttctacgt ttggaacgag
    41281 cgcggaatcc acacacaggc cgagaaagat gcgctgcgca cagaggccct tccgctctgg
    41341 cagcaggccg ttgccggcgc ctcggcaggc atgtcgtaca acttcctctt cttccctgcc
    41401 gacacgatca aatccaggat gcagaccacg gccgtcggag ggacggcgaa gaagaacact
    41461 ttcttccagg agggggccgc gctgtggcat cagcatggcc tacgaggaat gtaccgcgga
    41521 tgtggcataa ccgtcctccg gtccgcacca agctcagcgt ttattttcat gatatatgat
    41581 ggactgaagc gacatttgcc gctctgaagg aagtaaggcg cactaccaat acccgtagaa
    41641 gagttacagg acaggaagga gagtacatcc tgctgcacaa atggagtttt aggcgtccgt
    41701 gttgggcatt accatctttt tatcatatgt cggccatgta ttctggggtt gaatatggcg
    41761 gaaccacggc aatagtcagt ttcagggata gaaaatatag accatgttgg caaatgaaca
    41821 catttctaaa tgtttttttc atgcaaatta ttattattag aatggggtat ctccaacact
    41881 ctcatagctc agttggcaac ttgtaatctt tcttctcgat gcctaagctt acgtgcctgt
    41941 cgcgtcagat ggacccttat acgttcttcc tcttcagaag atcatcgtcc gtgattctcc
    42001 agttgttcat gacgccgaca ccggcattta gataggtcgc gaagcccagc caggccatgt
    42061 aggggacgta cagccagccg gcgacctcgt cgagctggaa gaacaggtag gtcaggtagc
    42121 cgttgatgcc gacgaggccg gcgatgtcgg ccagggcggc gacgggcttg cgcaggccga
    42181 agaacagcgg catccaggcc aggttcagcc ccagctggat cgtgtacagc gtggcggcgt
    42241 gcttggccgt ctgcacgccg cccaccgtcg acgtcagcgg gttgagcccc gccgtcaccg
    42301 cccggtgcgc cgcgtacccc atcagcccgt acagcagcgt ccacacgggc ccgaagacct
    42361 gcggcggcgg gcgcagcggc ggctgcttca tcagccggta cgtgttctgg gtctgggagg
    42421 ctgtggaagg ggaactgtca gctttaccgg tctacgcgtg atataagagg gagggcgagg
    42481 attgaggggg aatgatgggc gggcagctta cgtcgggtgc tgaagcctac gccagtcccc
    42541 agggcgatgg ggagcagcac cgaagcggcg gcattggaga agacctcgtg gggtatagtg
    42601 aggtagggta tgtaggtagt catcttgctg tcctcgggtt tgacagtttc tggtcggggg
    42661 cctttggttg gggcgacttc tcaggtgaaa ggtatcgtga gggagggttt agtttataag
    42721 acgtgagcca gctctccggc gcgcgaagca agtggatgac gtagcgtgga acgagcgaac
    42781 acgccgttcc tgcatgcgag tcggtagcgg tttagcctca acgagacaaa cggtgtggag
    42841 ctcccccagc agccgtccag gcccgggggt caattggtct gcctctggct ccgtgcaacc
    42901 attgcctcgg acatcgggtc acttttgaca gcgagagagc tgaggcgcac gttctcgaca
    42961 ccgggtttgt gattcgcata ggagttctac gatacaagat ctaggatacg ggtcccagga
    43021 tcggcgatag cttctgcaca atagatatga cccgtggtgt tcccgtatgc aagctgtgta
    43081 atgggtcgaa ctcggctggt ggcccgagac agatttgcga accgtggttc ccagtgtctg
    43141 ccagttcccg gtacagctcc ctagagcgtt gccgtcctca agaaccatcc ccgtgttatc
    43201 gagggcatga ttcatgccgt gccatttctg cttcacgcaa gtaggacgtg ctcgtccatc
    43261 agaggtccgt tgtcagctgt tgtgaacccc acgactcggg gggaccagct ccatgaagat
    43321 cggtggctgg cgaccaactt atacttgaga actgatcata ggtcgtcccg attcaccaag
    43381 tctgatccag caagctagac attcaaagaa aagacagtcc atcaactctt caggtaagca
    43441 attgccgaaa tacaaacgac aatgggaaca ggactgcagt gtagagttgc tgagagcaat
    43501 gctgaatgca tttaaccggc acatcaagaa acctgggcca cgctatcttg cgagtggccg
    43561 gcatcgtatt caaagctact taggtacctt ggctgcacgg gtcttgtatc cgccaatcat
    43621 tcaccaccag caggatcgct ttggcgttcg gctctggtgt tccgctgtta gcgtattcac
    43681 ttaggcgctg taatgcagaa acaagcagca tcgaccgggc ctttggaggt gctaaggtga
    43741 gatgcgttgc ggcagcctcc accctccttt gtctccctct ctcttctcca agacaaccgc
    43801 tgctgacttc gtgcctcgaa cgcagcgtat tccaggactc ttctgccatt gggacttcgc
    43861 gcccccggag gagactgtga atcgtcaatc aacccatctg caagttcgtc tatccttttt
    43921 ctcctcctgc tcctcatcat cgtcatcatc atcgtcatca ccatcgtcac ctcgtcgtcg
    43981 atcatcaccg tcgggtcgct tttgcccctg cttgccttgc tgctgaagca ccctgccccc
    44041 atcgcgacct ctctacctct ctgtacctcg tatcctgccc ccctctgctt gttgcaggca
    44101 aacttcttct atctcttctc gcccaccatg cattagtttg tctggcttgc tgcgcacgta
    44161 gcttgcgcct cttcttcttt tctgaacccg cttctctcct ctttctggct tgcgagctgt
    44221 gccttcttct catcttcggg ttcatccccc aggccctccg tcagatcaag ccctcaattc
    44281 tgttgcttcc atcaaacttt ttgtccagaa tgatttctct aacggcaatc gcgtcgccaa
    44341 acagcaggca cgagccgcgt ttccccctgc cgatccccgt cacctgacga gacaaatcgc
    44401 cgacccaacc cagctacaaa ggcttgactg ccgagttcgc gggcggctct gacagaccta
    44461 gagagtatca gagagcgacg acctcgccgt cacacgctgc cagccatgga ctcctacaac
    44521 tcgtaccgcg accgcgaacg cgatgtccct gcgcgctcac cgagcgaccg tgaatggacc
    44581 cgtgacgaca gaaagtccga tcgcgcagac agcttctatc gtggacgttc acctggtgcg
    44641 ttatcattgt tcacatcttc ccgggtggcc tcgccttgtc acagcctggc aatgccggcg
    44701 cggcgatgtt cccactgatg caaagctatt caagttcccc ccaaactgac cccctccagg
    44761 ctttgatcgc actcgtcgtc gatcccgttc tcccccgcct gtcgacagat acgaaccccg
    44821 ggcccgcggc cgagaggact atggacctcc ccgtgatcgt gaagatcgtc ctcgtcgggt
    44881 agcctcaccc ccagccaaca ttgatcgcta cgtcccgggt caaggcgcga atgagcctcc
    44941 cccgcctgcc gtcaacccat tgacagaccc tgtcaagcta cccttccagg tcggtttctc
    45001 ctacttcggg gagtggtggc gggcgaatga gaagatcaaa gaggagaagg aacgtgctcg
    45061 gacagggcgc cgtcccgagc gaccgcgtgg cagagactcc caagaggaca gagacaagga
    45121 gaaggccaag atccaggccg cctacgatgt gtacaaggag gagctgcagg caaagatggc
    45181 ccgcagcttc gtcagtgagc acaagaaaga gcaatggttc cgcgagcgtt acatccccga
    45241 agttcgagac ggcctccgtg cgcagatcaa tgagttccgc cggggcgcct atagccaatg
    45301 ggagcaggac ctcgagtctg gcacgttcga cgagttttct ctcgagggac ttcccaagag
    45361 cgaaagcaat ggcgtgggcg gcgtggtcga gaaggaagag ggcgaagcta cggcggcgaa
    45421 tgaggttctt ggggtcggtg accttgtccc tgcccagggc aacgagattc gtgacgagaa
    45481 cctataccaa ccgaccctcc tcatcaagac gatagcccct catgtcagcc gccaaaacct
    45541 ggaggctttc tgcaaggaac atcttggcga ggaggaaggt ggcttcaaat ggctgtctct
    45601 cagtgatccc aaccccagca agcgatacca caggatgggc tgggttatgc tacatccttc
    45661 ttccgagaca gtcccgccca tcgatcgtga ggaccctaag gatcaggatg gtgatatgga
    45721 gccatcgtcg cctgttcctg tctcaacggc cgagaaagca ttggatgccg tcaatggcaa
    45781 gactgtcaag gacgaggtcc gtggcgactt tgtctgccat gtcggagtgc acaacccgcc
    45841 cggtaatcct cgcaagaagg cattatggga cttgttttcc gcgccagaaa gagtcgagaa
    45901 ggatcttact cttgtccaac gactcgtcaa caagtttgag gaggaattcg gttccgattt
    45961 caatgccacc ctcaagatcg aggaacgtgt ggaagacctc aagaacgccg gacgcctcca
    46021 gccggctgtt cctgtatcac ctgtcaagaa ggctaagaag gagcgtaact tggatcttga
    46081 catggatgag ggtgaagagg gtgagatgga cgatgatgaa gacgaaggcg caatcgacga
    46141 tgaagttgat gacgaggatc ttttgataaa gaagaagcaa ctcgatctca tgatcgagta
    46201 ccttcgtcgt gtcttcaact tctgtttctt ctgcgtcttt gagagcgatt cgattcatga
    46261 gttgacacga aagtgccctg gtggtcatct tcgccgcccc cgaagcacct tgtcgacagc
    46321 agccaagaac gtagcacgag ccagtgcaaa cggcgagccc tttccgtcaa agaaacgtga
    46381 tgcgaaggac gaggaggagg gagaggccac agacgatcgc aagcctcgca tgtccaaatc
    46441 cgaacagcaa cttgaacgcg cgtacaaatg ggtgaagact ttcgaagaca aaatcttgca
    46501 gattttggag cccgagactg cagacattcg gaaacttggt ggcaagttga cagaagacgc
    46561 catcgccgat gagctatcga agtttgtcaa gcaggaagac gagcacaagt ggcgatgcaa
    46621 ggttcccgag tgctccaagc tgttcaagga ggaccacttt tggaagaaac acgttgaaaa
    46681 gcgtcacacc gactggcttg agcagttgaa gcaggaggta aataccccct atacccccga
    46741 tcatcccctc tggacttgta actgaccttc gcctagtttg atctcatcaa tgcttatgtc
    46801 ctcgacccgt cgcacatcgc accgtcaagg actgatgcta actcaaacgg acactttcct
    46861 ccgtccaatg gacagactca gcagggaacg ccacggggct tcaatcttca gaactttgcc
    46921 atgaacaaca tgatgccgcc attccccggc tttcccggta tgcctggcat gcctcctttg
    46981 ttcgccggtg gtgctatgca ggccgctgga tggaatgccg gaggcgatga ccgtggggca
    47041 gggccaatcc gccgtggcgg tggtaaccgc ttcaataata accgcactgg accatacgac
    47101 agacgccagc cacaaggacg ctggggtcag gatggtgcag gtggtggccg tgggcgcggt
    47161 ggtgcaggta gatggggcga cggtgccgct gcaggtggcg cggctatggg tcccagagag
    47221 gctgtccagg gccgcagctt aaagagctac gaagacctgg accacgtcgc cggcggcggt
    47281 ggtggcgagt tgaattacta gcgaaatcca actaccaaac ccatcgaacc gccaagggcg
    47341 agcttcgaca gcagctctcg ccggcctctt gtagagaggg aggtgaacca agcaaccacg
    47401 tccccaggct cctcctggcc taggattggt ccccaggacc cattgtatta cacttcagaa
    47461 cttgctttgc agacgctcgg cgatgcattt gatgcctccc atctggacac cccatgctac
    47521 gacccctttg gcggtcagta gtagcggact atctttccag tcaccgtggt ttgcggagca
    47581 caaggcgttt gcatgaattc agtttggcgg gagtttgatt tgttttaagc cgtcgccagt
    47641 ctagagacac agaatgatca tggacgctgg caagaaaccg aatcgattgt cactgatgac
    47701 cttgcgaagg tgcatctcac ttgtaggatt atactccttg atattgaagg tcggggaagt
    47761 aggctcatag cccaaatcag attgactcaa cgaggattct aaattattct gtcgttcgtg
    47821 caagatagat gttggggcca cgcatttagc gctgaggatt ttggcaacgg tcatgcacgg
    47881 cgtacaccgc catctgttgg gtattgggta atatcccaga cttcatcccg tgatttggtg
    47941 caaactacgt atatcccttt gttatgatac caagtgtccg attccagcgg ctgttggttg
    48001 ctctgcttca aactgagctc tttgttggag gctccaagtc cacattcggt atcagcaggt
    48061 gatatcaagc ccaggcttgt gatcaaccca tgcaagctgg tggctctgtc aactgtattc
    48121 aaaagcactt catcctttgt tcaccaactg ttggccctcg tgatatgctg cctgatccac
    48181 gccttggctt cgtagaaagc tgacatactt gatgctgaac caacgtcgtt tccggcgcag
    48241 ttgttcatct gatccatcca actttgacct ggtcgataat ggccgagcgg ctttgtccag
    48301 aatgagttga cgagaggtat aaatagatgt cgaatatacc agctacgcct ttcctggaga
    48361 agagcagaca tacgagaatc tccagtgcga ccagcttgaa aggcccttgc agtgccatta
    48421 gacgaagtgg cctattccta gatcttcgtg ttgtaactcg ataatgtgtg agtaaaactc
    48481 cctttgtggc actttgaccg gctgaccaga tgtgtagcca atctttggga cgaggcgcta
    48541 aaggctgggg tagaggaagc acaacgacgt cggaaggagt agaacgataa caagaacagc
    48601 aaaatgccgg gaactccctc taataacgtc gatgcaacaa cgatttgttc ggatgtacca
    48661 tctgaggcac cggctctcaa tgagcagaag aacccaacgt acactcagga tcaggacaag
    48721 ggcagttcag cgaagtaagg catgacatga agtcaactcc ctcagggttt accggcttgc
    48781 ttttcgaaat caaagcatcc tcgtcctttc agatagagat cgcggcaatt taaatgggtt
    48841 gagacctcac ctttacttct tcgctttgat ttacgaagcc acgttgcagt gttgagctcg
    48901 agtttttctt cgagtcagaa tgttgtcttt ggactttgca aagcatatca taggttgaag
    48961 caaaactgcg ggtttgtaca caacattata acactgaagt ggctcactat tcacgtgatc
    49021 acgacgaagt atcaaggtgc gaatgttttc aatctccatc tattctgctt tacagtgtat
    49081 actcatgatt gttaaaatat gatggcaaac tcaaaagcga cttcaacatg acgttgggat
    49141 tgtgacactg ctggggaaat cctcatctac acctcgcaac atatccagaa cttgggtttc
    49201 actgcaagtt cttcgcgggg cctgcctcga taaccctgcc actatctagg cggatcagat
    49261 aatccgcatc cttgacggcc tcgagccggt gggcgatggt gatgacggtg ctctggcgca
    49321 gctcatccct cagaacatcc tgtatggcga gcgccgtctt cttgtcgatc gaggccgtgg
    49381 cttcgtccag cacgacgaca gcgctgcggc gcagcacggc gcggccaatg ccgacgagct
    49441 gccgctgacc ctggctgagg ttcttgccgc cgccgtcgac gtgcgacgtc aacgaccagc
    49501 cgggaccgag gatgcggtgc agcaccgcga cgcactcggg gtctgagtgc tcctcgagcg
    49561 ggtcaaggtt ctgccgcaag gtcccgggga agagcaccgg gtcctgtgcc acgaaactga
    49621 tacgctggcg ccaagtgtgt acgttcacct tggatatgtc catggtgccg acctttatgt
    49681 tgcccttctc tggccgcagg gtggccaaga gcgccagggc tagggtgctc ttgccagagc
    49741 ctgttctccc caggaccgcg caagtagacc cgcctggaat agagaaggtc acatctgata
    49801 gtgagggctc gagatgcggc gcatacttca tggtcacgga gtcgaactgt atatcgtctc
    49861 cgtgtgaggg ccaagatgcc ggcgggtcga tatgtccgct tggctcttct tccagttcga
    49921 ggagctcgat gacacgttcg accgagacaa aatccatctg cagctgtccg tataccttac
    49981 ataaggagtg tgttgcgtcg acaaactgcg cggctgttgt cagcacgaaa gcagtcaacc
    50041 cggagcttag accgttgtag agtgcaatca tcgtgagcac gaaggtcgag aaagccgaga
    50101 gagagtcgaa acggtacatc aaccaggact gaagcgacca atagaaatgg tctttttgct
    50161 ggaaagcatc ggtcaccacg atattccggt tctggaagtt gggttgtgcc ttgaatgctc
    50221 gaattgttgc caacccatct aacaagattc caaagtttga cattagagga ctcagtgata
    50281 ccatttccag acgacggaga ctctgcgacg taggcaaaaa catcataaag acatagacga
    50341 aggcggctgt cattagcaga gcaaagatga aaaacacggg cgtcacgaat gcaatgataa
    50401 ccattgcact gacccatgtc aggaagaaaa atgccatatt ctgcaacggt gatataatcc
    50461 caccgtcaag cataccaatg tccgaagtca aacggttcat caaccgcccg atcggggtga
    50521 cgtcgtaaaa gcggaacgtc gcgttgctga cccgtgtaat gacctttaca aacaggttct
    50581 tggcagcgat atagagaata agcagcagga aacactggca gatggcgaat agcagtgtca
    50641 tcaccagtgc tatgccgagg taccaaagca accacgggcc aacgttttga tcaggtggcg
    50701 gtagattatc gaagaggtga tcgacaatgg agcgtgtctg atttgaggtt acttctccag
    50761 taacagtcaa tgtcttctgt gcgagatagg ctatgtgccg gcctgtctca gtgtgctgtt
    50821 tggggtagcc ctcggaaaat gccttgacga accagccgct gaagatacga gcacctctga
    50881 aaatggagaa tgcgacgatg agcacggccc accatctcag catgcctgct ctgatgtagg
    50941 tccagtatac cgagaggacc acgcctcccg tcttgcggtg ctcctcttcg ataaacttgt
    51001 ctggcacggc agcttcatct ggctttgaat ctgcctctga atcttgttgg gcatcaagtt
    51061 gtttggccgt ttcagacagt accgcgatct gacgtggtat ttcttcggga ttcaatacgt
    51121 gtgctttgcc accatcaatc tcaacaactt ggtcagctag atgcatcacc aaatcgacac
    51181 gatgggtgac aagtatgact gtgcgtccct caaccagttt tccgcggaag agcttctgga
    51241 cgatagactc agcagtgttg tgatccagtg gcgccaaggg gtcgtcaagt agaagaatgc
    51301 gagattgact gtacacggcg cgggccaggg cgacgcgagc cttttggcct cctgaaagtc
    51361 ctataccgtt ttctccgacg aaagcaaggt caccaccttc aaagttggcc agatctgggg
    51421 tcagggcaca ggcgtctata acctggcggt accggacggg atcgtaaggt gcggaaaaga
    51481 gaatattttc tctaatactc atatgttgta gccagggcga ctgggcgcag tagcctatca
    51541 tctcatctgg acgggtgcag tcaccgtgtc ggcggtcaag ctccccaaga atcgcttgca
    51601 aaagggcgct tttcccagac cctaccttgc cgcagacaac ggtaagtccg gtcgagaagt
    51661 ttagattcag gtcgtttaga acgggactgt gagtccctgg ccaagccaga gaagcgtctt
    51721 tgaactcgat gtccgtaatt gcttcgctta agcagccctc ttccttatca ggctccttca
    51781 taaaagtttc aagccgatct atagccacgg aggcatttag gacaaccagg atgagatcgg
    51841 ggagctcttt caagctagtc tcaagcatgt tgaatagctg aagtactgga aaagcgattt
    51901 ccaccgaaag tggcctgccg gcgatatagg tgtatgcgaa gaagctaaca accgggaaga
    51961 gcattccggc tgaaatgttg atagtcccta tagcggcggt ccatagtcca gtaatcacct
    52021 tcatgtgaag ctcacggttt cttgccgtca tgattttgtc gagccatttg ccttgccagt
    52081 cataccacct caagtgccga atagcctcga cgaattgcga ggttgcttgg agacggttgt
    52141 ccgttgctgc tcttcgaagg cgctctcggg acagaagccc tttaaccgtg gcagcattga
    52201 gcaactgtat gaagactacc catgctacgc cgagcaagca tggccaaccc aaaaactgcc
    52261 ataccaaaaa gagagacaga gcaaattgca aaggtttggt aatgaggttt gggaattccc
    52321 agaaccgctg ggccacctca tagcagtcgt tcctcatcag attcaaaatt ttacccatcg
    52381 tagccggagg tttcgcgttg tcaacaactt gcttaggatg acccttccgt attttcaacc
    52441 atacaaggag tcgagccagt ttgccttctt ttggcttacc gccgttcagc gagttcccgt
    52501 tgacatgagc cgggtctttt tcaccgggca tgaacccctg ggatttcctg gtcaaggttt
    52561 tggcgtagat ggtcgtgatc atctcaccgc gagagcgctc ataagcccgg cgacagtacc
    52621 aaaggctgaa aacagcggat tggcacgcga caagtcgtac gatcagaata gcaatagcga
    52681 agaagacgga ctcgccccga gtgtccccct ttttctcaat ggaggctatc aaagctttta
    52741 gcaggagcgg acctgccaaa tttgctgctg tctctaggat gcctagtgaa gtggtgatga
    52801 taagatctag gccgttcgca agcatgagcc tccatataag cgagccctgg agatctctga
    52861 ataacacgtg caggcggctg tgctgaaact cgtacggcag tagccacaca tcttcgtcat
    52921 tgagcttctt gctagaaccc gctctcatca agggagccat ccacgataca gtcatgaact
    52981 gccacagaga taatctgtct tcggggctgc ggagttcatg ggttgctgca tcatgcggtc
    53041 cagcaatccc gtctgtcggt aagtcgggat ctctcatggg catcgaaaga ataatagtga
    53101 ttgcaccaaa agcgacacaa agttgtccaa tgtgtagtat gttgacttcc tgggaagtat
    53161 tataggtcgc atataggtgg aagataatgc caagaccagc gccgccgagt atagtcagta
    53221 ccgtcttcgg cgttttgcgc ggccggtcga taagtaggat gagcgcagtg attacccatg
    53281 gcacaaggtc aagccagacc catagtgttt tcggggtagc tatcgcggag actatagcca
    53341 gggccaatcc gccgattgaa aatagtacga gtccgatagt cggccaagac cactgcttca
    53401 accggtgagg cccttgctca ctttcctcct gagcaaagct gctgcaccac tggggtgctt
    53461 tgggaagtag cagacgcagt aagaagatga aaaggagggc tccagacaga gccgcttggg
    53521 ctattgagct gtatctaccg tccatatcgt gcgggaggaa cagtccagga tgcgagcctg
    53581 ggacagcaag atgatgggga gagtagggct ccccaagaaa gctttgtgct tcatattggc
    53641 tgtagtagaa agaccgcata accgtaacgg agataggtat atgattgagg tagagaaggg
    53701 tcctcagtcg gtagccattg gcaccaaaaa gttagtttca atgccccgac caaaagtgtg
    53761 caaagtaaag tagttagttc atgtaacgtt cagagaagat ttgggggcag agcctaggaa
    53821 ggttaaccgt tgacctgtcc agagtggaga acgatcttcg ctggtgaact ccatccatcc
    53881 agtctgccct ctgcctggcc ggccctggtg cggcaccgtg cgcctcaccg ctgcagacat
    53941 cacttgcaga agacgtgcat ttggccgtgg tgagggaatc gtttccgcgc tggaagatgc
    54001 cttttttttg ttctgttggt tgtctctcct gcaagtgcag ccctatcaat ggctcgcgag
    54061 atgtgctggc actgataggc tgggcgtgcg tcctcggagg tgtcaagcga gcccgtcgga
    54121 ggtttttaac acgagaagca ccccgtcggc aggctacagg acagtggatc acctgccctt
    54181 tgcgtgacca tgccactcaa atattcgcca tgttgggcga ggctataatg cattgtaaca
    54241 gagaatgcgt tttactgctg cgctctgctt gctggcagcc gcaatgggca accccagata
    54301 ctatcccggc ccagcggcta gcagcaggtt ggacgtgccg tcgcttagat ggcattgcat
    54361 gggctgaacc tctggacgtg catcgggtac gggttccctg aaacggttga cagcacaatg
    54421 tctcgcagcc tgcatgcgga tgcagatact ctttcgacga ctgctacgat acgctcaatg
    54481 acgaggcgac actaattttg ccaaactcta atatcgagtc ccgatgttta tatgcaaaac
    54541 aaatatatcc ccaagggaat ggtacccggc gcacagcccg cattatgttg attagctatg
    54601 ttcgtcattc ctagtaatac gtacaaccct attccgaggt atcaatccga gtacgccgct
    54661 ccctagaaac ataagtgtgc ccatgactta gatgggctcc ccgatgcaag ccaacatcaa
    54721 ccgctcgtaa tccccactcg tttcgccctt gatccgtttg gccaaggacg tcttatatcg
    54781 gtgttggaat gcgcccttga tattcgcgat atcagtgcgg tcccaatggt acttgacgat
    54841 gcggccgacg aggagatggt ccttggtacc cagtcccgcc atagcatctt ctagcatggc
    54901 cgccgcatgc atatatttat cagcggcgtg gtttagctga tataatagtg catccttcat
    54961 gtgaccattg aactcctgac gctatgttag caccaagcta ttgcacatga gatcagtgaa
    55021 cttaccttgc ggattacctc tgcgaggctc tttccaaact tttgttgata ggcatgggca
    55081 atggcgcgta tctggttgtc gttgcgtgaa ctgagaatgg agcagaaaat catctcgtga
    55141 gtgccaatct tgccctcgcc ggcacggtag aggtccatga cgtctcggtc aatatcatga
    55201 ggaatgacgg gtgcgttgtc ctcggcacgg gttgcaccga gaacaatcac aaaatgctgc
    55261 tccgtcttca tgctcaggtc cccctttaca tcgtcctcga gtgacctgcc aaacgtctgc
    55321 tggtacttgc tcttgatagc tcgcatatct gcatttgacc gactgagcaa gacgtcgttc
    55381 atgactttct ccttggttcc tggtccactc atggcgttgt atagggagtg gcagtcgtgc
    55441 agcaacgggc cctgaatcag tgctacgagg cccttttcga accaacctcg cgtctctgaa
    55501 atcacatcct tctctaggct gcgactgaag ttgcggaagt atgtggactt gagggcctcg
    55561 atctgcagcg gatccttgtt ggcgagaaca cggatgagag tcttttcgtc tgtgccgaag
    55621 cctttcatcg cacttcgaag ggcctgcgcg tcaggactgg cgtcccactg aatgatctgc
    55681 ggagggccgt atccgagact tggttgcgta ggaggtccgg cgtagtgtgg cacaggtgca
    55741 gcgtagccgc cttggggggc accatctagt gaacgaagta tattagcatc cgacttatca
    55801 caacgggtcc ggcttggaac gggccgtggt tgcttacatt gaccctgcgg agggggaggt
    55861 cctgggggag gggcgccata tggcggctga ggtgagtgcc cgccgtaagg ctgggccggc
    55921 ggtggatagt gtccgccctg tggaggatac gggctgccat gcgggggagg cggctgcccg
    55981 taggcgccgt gctgcggtgg cgggggataa tgcccgcccg gaggagggta ctgttgcggc
    56041 ggtggtggat ggccgtatgc gccgtgcgga cccggcgggg gaggttggcc gtaagcatac
    56101 tgctgaggag gcgggccacc cgggggagga ccgtagccct gctgcccgta gttgaagtac
    56161 tggttgtacg acatcaagat gtgtctgtgg gttggtaggt ctgttgatct gtagattctg
    56221 aaggaatgcg agggaaggaa agagaagatg gcccaggaga cctgcaggga cgtggaagtt
    56281 tgttgttgta agtcggtagc acaaagcaag gagcgggtcg ggaggataga cggcggatgg
    56341 caatatttca aatgctcacg gcgagagaga tatagagaga gatagagaga gagtgtgtgt
    56401 gtgtgtgtgg tctacgcagc ttgcacgcca cccaaggagg ctgtgagcag cttcttatgg
    56461 gtgtgactgg cgccttgtgc gatggtcgcg gtagctagca ccatttgcgc atagaatacc
    56521 aacagcccac ctgttcacag ctacggtgcc gcggtagctt agtggcggag cagccttgga
    56581 tgctgtcaga ctttcaacgt catcccagaa gaattgctcc acaaatcggg cagcgcctgc
    56641 gagccgtgta tccgtgatgg cggccagcaa ctcccgtccg ctgcaggaag tagagattgg
    56701 tgtgactggt ctactttccc gtgggtctag acgagtgaca agctatactg cgatgccttc
    56761 aggtgccaca cggttatact caggctctaa tgtttcgaaa caagagttgg tccttgcaaa
    56821 cccgggatcg accaaacatg catttcacac ccttgcccgt ccgaactact tgaacagatg
    56881 cgggcagcaa cagcaccagc tccgcggggc cagcaccccc caagccccat aagccacagc
    56941 cagtgacgtg cttccagcgc cgcgagggtg gcacaggcat gaacagagct acttggatac
    57001 ctgggcgatt aggttagtca agtactccgt agtccagatc caaagatgac atgcatcatg
    57061 tatgtacttg gctatcccca tagaataccc tccctctcca gctatcatga gcatgatctg
    57121 tagctactga tgtagccgaa caacgaccaa ctcaagatct cgaacgacca tgggtcgcag
    57181 caagtcgcaa ccccgcgggg cattggccca ttggttggag tggaggcagc ccaacggccg
    57241 agattagctc agacacagcc tcgaatgcct atttcttcta gaaaccggga tggtctttgt
    57301 taacaaccag gagctcccag cacaaggcgt tcatttcaag gctgcgcaaa atcgacatgt
    57361 ctacatgtca cagcatcaag aatgctttga attaccagca ttctgcgacg acgcaataag
    57421 tgccggcaat aggtcttcga gtcggaacga catactgtaa cttaaaccta gaccacaggg
    57481 gcctctccaa gtcggcaagg tacacacaca cagttggcag agccgggggc gatggaacct
    57541 agaagagcgc tagtgcaagg tacctgagta cttgctctgc ggcgctttcc agaatcggca
    57601 actttggtgg ctggaatacg atccgagcca atcggcaggc agcactggga gcttattcca
    57661 ggggaccaaa gcgctaccag ccacctgaga tatgaacacc accaactcca tcacattccc
    57721 actcgtgcgc cgagtcacca gccttctgaa tatcgtcaac ttccccagat ggctccaata
    57781 caataaaacc aagtctgcta gtacggtagg tctatccgtt tccccttctc ttgctcatcc
    57841 tgcagatcca caaagacaag tccagtctgc aaggttcgtc gcatcttcac ctggcatctt
    57901 gagcctctct cctgtcaaga tgcggtccca acttcccgtc ccgcttctgt ttgcttttgc
    57961 atccctctgt tcttatacgg cggcgttgcc tctgctcgcc gctcgggaag cccctgtcga
    58021 acctctcgta gcaagagcct cctattcggt agtgccgatt gatggtagcg ggggcgatgg
    58081 agattccgcg tccggaaaac ccccagctac caccgtcgtc gagaccgtcg tcgcatcggc
    58141 cacaccagca acgaagacca taattgaaac ttcgccgcca gtgacagagc acaaaaccgc
    58201 aaccgtcgtg gtcaccacca ccccaaccac gaacgtcatc tctacgatct cgattattga
    58261 tatccagccc actactgcga ctgccacagt cacaagcatc tccccggcga cgtctataac
    58321 atcgacagca ccatccgtac caacgactat ttcgacaagt gtttcgacgt cttgcactag
    58381 cacttcatca gttgccagtg cgacgcattc cactctcacc acatcaccct cgttaccagc
    58441 tacgaggagt acttcgctcc agactcagag cacacctagt gccacgacca tctcaagcag
    58501 tagcactacc cctacatcat atgttacgac ttcatatccg caaccaagca caagttcaac
    58561 gacctacgat gacggatttt accacacgac ttatcctgct tggaatggaa cgaacctccg
    58621 caggcacatt cgcaaccagt aggcaacgga tgggttgtta tcccatgtat gaacaggcca
    58681 tgtgaccatg tgcgctgctg gtacagcgtt ctgaagtatg atgccgagga agaatcctcg
    58741 atgattaatg taatatcacg gttaaatgta tagaatgacc acgagattag aagggtgccg
    58801 cctctcagac aggtggtaag aacacaagtt gaacacaggc ccctaattct ggatagatat
    58861 catgaataat aagccaatga acccacgcct tagcttactt gacagaacaa agacgttcac
    58921 aatggtacta gcactgatct tgccaatctc gaccccagct agcagcgcct cgaggggaac
    58981 aaagcgcttt gatcttttat ttaatcctag tccgaagtca aaactataac gcttccagcg
    59041 tccagcacag agcgttcgct caagagctcg gcacttacgt cgtatatcac atgagtggcc
    59101 tcgtcctgaa cggagcttag caccgaagat ttggaacgac ttgagccccc ctgatcatgg
    59161 ccttggcctc cactctcatg tcggccttcg tccaatcgaa ccaagcacgt acgctgttac
    59221 ccagagctga acacacttct ggcgctctca tcgctatgat ctgtatcttg atattcgtct
    59281 tgctgggtgg cgctgttggc tttatattgc tgaggcgatt cttccactct aagcggaaag
    59341 agcttcctag gacatttgtt ggggatcaag ctacttgaag gagtccagac atgtcaaatt
    59401 gagtcaagga agagcttgtg ttaagatgcg gccatgacag ctatcaatgt ttgatgctct
    59461 ggtgaagatg aaggagcaag gacagatttt atgggcatct gattgtcact agcatggcct
    59521 attctgaatt gcaatattca gtatttagca cctcgttgat cccagtaact acttcgtgaa
    59581 ctgaaacctg tcaatcgtct tcccatagct ttccccgagc tccggcagtg aaacaaccat
    59641 catcataatc aaagattcga aagccagatc cggttgtgtc cacagtcgcc catgaagtcg
    59701 gtgcagtccg ctaggacgcc gttctcgcca ttcttcatgc agttggccat gagcgggctc
    59761 gcgagccggt cggccagcca cgaggttgtg cagagggtct ccaggtcgcc cttctggcag
    59821 atcttggcga tgcacgtgcc gtgggtgtag ccgcggcact cgtccttcgt gaggtacagg
    59881 tcggcgttga ggcttcggat ggagtcgatg acagcctggc agtcgtcggc attggtcttt
    59941 gattcctgtc gagattaccc gtcagcggaa tgcatatctg ctacgagaat tgggagccaa
    60001 cccaccgcgt agcaggtata gctaagcatg ctggccgcca tggacaggga actgttcgag
    60061 ccaggctctt cggaaagggc aatgacttcg tccccgcggc cgccagtagt agcggattgg
    60121 gagggtaggg gctctgagcg gacgacagtt gaggtggtga agctgctggt gacaatgtct
    60181 gccacagact ggttgtaaga cagcgcagct gcaaagttgg ccaaggccgc agtgaagcag
    60241 gcgattagaa gcagttgcat tttatcggac attcgagtct gatatctggc ttgagtccag
    60301 taggttttgt gaggttgcct cgtgaacggg ctgtgtgggc gatgttgctc aaacaacagc
    60361 agaacccaga ctgcagacgg tatgcacgaa gttgctttac aggcaagtaa aaggaactct
    60421 cttccgctag ctaaataggt ccaagtacct gagtaaattc aatttaacac aaaattcact
    60481 tgatacatat aggctgtagg ttagtatcgc tgcaaatctg caaattctgc accattaacc
    60541 tttgtaacaa acccctctcc gccagcagat tttcagatag caagccgttg ttggcagatg
    60601 aatttaagag acccctgaaa atttttgacc caagtgagat tataattacc accgcgtacg
    60661 cctcctgaaa attttatgag cttgcataac acagccaagc ggcgagctca accaacatgc
    60721 ttctcgagac ggatggtctg ttactcacag ggttagaatc cactcgaatc actccctcga
    60781 tggcttacgc gtggatgcga g
//
