# Supplementary material for: Genome sequencing and physiological characterization of three Neoarthrinium moseri strains
Source: BMC Microbiol. 2025 Aug 21;25:526. doi: 10.1186/s12866-025-04274-z (PMC12369201; doi:10.1186/s12866-025-04274-z)
Supplement: Supplementary file 16 — Supplementary Material 16. [file 12866_2025_4274_MOESM16_ESM.zip › BiGSLICE/input/Nmoseri/TUCIM5827/JAFIMQ010000030.1.region001.gbk]

LOCUS       JAFIMQ010000030        43385 bp    DNA     linear   PLN 06-APR-2022
DEFINITION  Neoarthrinium moseri strain TUCIM 5827
            scaffold30_Wmoseri_TUCIM_5827, whole genome shotgun sequence.
ACCESSION   JAFIMQ010000030
VERSION     JAFIMQ010000030.1
KEYWORDS    .
SOURCE      Neoarthrinium moseri
  ORGANISM  Neoarthrinium moseri
            Eukaryota; Fungi; Dikarya; Ascomycota; Pezizomycotina;
            Sordariomycetes; Xylariomycetidae; Xylariomycetidae incertae sedis;
            Neoarthrinium.
COMMENT     ##antiSMASH-Data-START##
            Version      :: 7.1.0
            Run date     :: 2023-12-04 12:33:23
            NOTE: This is a single region extracted from a larger record!
            Orig. start  :: 210720
            Orig. end    :: 254105
            ##antiSMASH-Data-END##
FEATURES             Location/Qualifiers
     protocluster    1..43385
                     /aStool="rule-based-clusters"
                     /category="NRPS"
                     /contig_edge="False"
                     /core_location="[20000:23385]"
                     /cutoff="0"
                     /detection_rule="cds((PP-binding or NAD_binding_4) and
                     (AMP-binding or A-OX))"
                     /neighbourhood="20000"
                     /product="NRPS-like"
                     /protocluster_number="1"
                     /tool="antismash"
     proto_core      20001..23385
                     /aStool="rule-based-clusters"
                     /tool="antismash"
                     /cutoff="0"
                     /detection_rule="cds((PP-binding or NAD_binding_4) and
                     (AMP-binding or A-OX))"
                     /neighbourhood="20000"
                     /product="NRPS-like"
                     /protocluster_number="1"
     cand_cluster    1..43385
                     /SMILES="NC(CC(=O)O)C(=O)O"
                     /candidate_cluster_number="1"
                     /contig_edge="False"
                     /detection_rules="cds((PP-binding or NAD_binding_4) and
                     (AMP-binding or A-OX))"
                     /kind="single"
                     /product="NRPS-like"
                     /protoclusters="1"
                     /tool="antismash"
     region          1..43385
                     /candidate_cluster_numbers="1"
                     /contig_edge="False"
                     /product="NRPS-like"
                     /region_number="1"
                     /rules="cds((PP-binding or NAD_binding_4) and (AMP-binding
                     or A-OX))"
                     /tool="antismash"
     gene            complement(3797..4205)
                     /locus_tag="JX266_007396"
     mRNA            complement(join(3797..3820,3883..3964,4031..4140,
                     4203..4205))
                     /locus_tag="JX266_007396"
                     /product="hypothetical protein"
     CDS             complement(join(3797..3820,3883..3964,4031..4140,
                     4203..4205))
                     /codon_start=1
                     /locus_tag="JX266_007396"
                     /product="hypothetical protein"
                     /protein_id="KAI1846499.1"
                     /transl_table=1
                     /translation="MTALFNFQSLLLVILLTICTSTYVHAIAPTFMNNHKQGFIGIFWK
                     AARVGERLSPYISLCCVFMAVSMLIGS"
     PFAM_domain     complement(join(3946..3964,4031..4116))
                     /aSDomain="DUF1242"
                     /aSTool="clusterhmmer"
                     /database="35.0"
                     /db_xref="PF06842.15"
                     /description="Protein of unknown function (DUF1242)"
                     /detection="hmmscan"
                     /domain_id="clusterhmmer_JX266_007396_0001"
                     /evalue="4.70E-18"
                     /label="JX266_007396"
                     /locus_tag="JX266_007396"
                     /protein_end="44"
                     /protein_start="9"
                     /score="65.0"
                     /tool="antismash"
                     /translation="LLLVILLTICTSTYVHAIAPTFMNNHKQGFIGIFW"
     gene            4507..5397
                     /locus_tag="JX266_007397"
     mRNA            join(4507..4511,4598..4887,4955..5397)
                     /locus_tag="JX266_007397"
                     /product="hypothetical protein"
     CDS             join(4507..4511,4598..4887,4955..5397)
                     /codon_start=1
                     /locus_tag="JX266_007397"
                     /product="hypothetical protein"
                     /protein_id="KAI1846500.1"
                     /transl_table=1
                     /translation="MNLSHIQLSFSLALRSTLTEALDLFLSHLALFYDDSFALRDLSIG
                     VATESSFSVSQFRRHRLDLCIHLVLAAQLVFIIMEPRARAGKNVGKETFQTKDLAALMY
                     AYGDVPNPLPESVRVMDDILTQFLEGICFEATRHATVAGRQKLKFEDFEFSLRRQPEYL
                     GKIKTMIDKRKEITRMRKAFQPDDDAVVNSHGAEDDGGPGGPGGKKRPAPTTEHEELLD
                     DDDDDPDIVEAIRNQNKKRKVER"
     PFAM_domain     join(4878..4887,4955..5211)
                     /aSDomain="TFIID-18kDa"
                     /aSTool="clusterhmmer"
                     /database="35.0"
                     /db_xref="PF02269.19"
                     /db_xref="GO:0006366"
                     /description="Transcription initiation factor IID, 18kD
                     subunit"
                     /detection="hmmscan"
                     /domain_id="clusterhmmer_JX266_007397_0002"
                     /evalue="2.00E-19"
                     /gene_ontologies="GO:0006366: transcription by RNA
                     polymerase II"
                     /label="JX266_007397"
                     /locus_tag="JX266_007397"
                     /protein_end="184"
                     /protein_start="95"
                     /score="69.5"
                     /tool="antismash"
                     /translation="TKDLAALMYAYGDVPNPLPESVRVMDDILTQFLEGICFEATRHAT
                     VAGRQKLKFEDFEFSLRRQPEYLGKIKTMIDKRKEITRMRKAFQ"
     gene            6705..8195
                     /locus_tag="JX266_007398"
     mRNA            6705..8195
                     /locus_tag="JX266_007398"
                     /product="hypothetical protein"
     CDS             6705..8195
                     /codon_start=1
                     /locus_tag="JX266_007398"
                     /product="hypothetical protein"
                     /protein_id="KAI1846501.1"
                     /transl_table=1
                     /translation="MSDLDASQAPQPKRSRSVSEHAVLNTYPQVLDSTDKGAKAGSAEP
                     GLLDPSTIRRFSMSPFSEDGRLASSTSLRGSYLAPPRSSALRESFSVKPFYQSMWQRNG
                     GPILIILAQFFGALMNLSARFLEVEDGLHPMQILGARMTATIMCCFAYMWFRDVPSAPW
                     GPPEIRWLLMLRAMAGFVGLYGMWSSIVYLPLAEATVISFLAPNVAGYLCRILLKEPFT
                     RKEQIASYIALGGVILITRPVSLFTSAPDAPSTGIETAANGTASTTAGTGMDYVPTTAQ
                     RLSGIGMGLLGVVGAAITITVLRTIGPRAHPLISVNYFSTFCSGVSLLAMALGPPLDYD
                     QPRLRFALPASPRQCLLLAAVGVCGFATQFLLTAGLARERSNRATGMIYTAVLFAAAFD
                     RLVFGQSMGWLSVAGCGLVVGSALWVALVKGTPAEEEARKSGGAAGVADLEARGAAGVV
                     GNAGGEDIPMLADVDGSTDGESQGDDVLEMDGIDSWRD"
     PFAM_domain     7017..7424
                     /aSDomain="EamA"
                     /aSTool="clusterhmmer"
                     /database="35.0"
                     /db_xref="PF00892.23"
                     /db_xref="GO:0016020"
                     /description="EamA-like transporter family"
                     /detection="hmmscan"
                     /domain_id="clusterhmmer_JX266_007398_0003"
                     /evalue="1.30E-11"
                     /gene_ontologies="GO:0016020: membrane"
                     /label="JX266_007398"
                     /locus_tag="JX266_007398"
                     /protein_end="240"
                     /protein_start="104"
                     /score="45.0"
                     /tool="antismash"
                     /translation="GPILIILAQFFGALMNLSARFLEVEDGLHPMQILGARMTATIMCC
                     FAYMWFRDVPSAPWGPPEIRWLLMLRAMAGFVGLYGMWSSIVYLPLAEATVISFLAPNV
                     AGYLCRILLKEPFTRKEQIASYIALGGVILIT"
     PFAM_domain     7554..7979
                     /aSDomain="EamA"
                     /aSTool="clusterhmmer"
                     /database="35.0"
                     /db_xref="PF00892.23"
                     /db_xref="GO:0016020"
                     /description="EamA-like transporter family"
                     /detection="hmmscan"
                     /domain_id="clusterhmmer_JX266_007398_0004"
                     /evalue="1.60E-10"
                     /gene_ontologies="GO:0016020: membrane"
                     /label="JX266_007398"
                     /locus_tag="JX266_007398"
                     /protein_end="425"
                     /protein_start="283"
                     /score="41.4"
                     /tool="antismash"
                     /translation="SGIGMGLLGVVGAAITITVLRTIGPRAHPLISVNYFSTFCSGVSL
                     LAMALGPPLDYDQPRLRFALPASPRQCLLLAAVGVCGFATQFLLTAGLARERSNRATGM
                     IYTAVLFAAAFDRLVFGQSMGWLSVAGCGLVVGSALWV"
     gene            9249..12782
                     /locus_tag="JX266_007399"
     mRNA            9249..12782
                     /locus_tag="JX266_007399"
                     /product="hypothetical protein"
     CDS             9249..12782
                     /codon_start=1
                     /locus_tag="JX266_007399"
                     /product="hypothetical protein"
                     /protein_id="KAI1846502.1"
                     /transl_table=1
                     /translation="MPNPGRNWVGAAGMERVRHPRMHLGEEPVYCAAYDDNEEVLYPGA
                     DQELDQAARVAKRLRYEEQGLRYLRGQPLRLLSASLQGPFDRASGWHSPWLPKAPKATD
                     TAAALPLPFTKTIPPIDPIMRQELAEPVAQEHDTPTTRDSLRCHLPSPDSQRELELAVG
                     NPLDVEKRSRIREWATNVAPGFQRDAFWVPEDRGTDPSEEDLPAKRPAGEQWLRRKLNK
                     RRKTDMAASFPSGSTPTPAPMFRQVTKPVSVHARDKLRASSAGIHRSFADTTPSSGSDR
                     RATGLLEKRTSSARIGENMPSQTGTLSKGKVAVKASAFGRSTGKKHVAAPASLASTEDS
                     EQQGATPGQANSQSAPVAVPLALDRNVEKAPTIAEVSKEQRPARLDIARVQVSEQELAT
                     SFESQVDQSFHYKTRPARLGNSTSKAPSDDKTTNTSQLTQTATPESEDHCAMVAAQLGQ
                     TADAVQDDTDIVDYYVDDAPANLPSNQCAHGCEEDQPVSTRSDEVEQDTDEEVRHERDA
                     GGEQAKPQETVQRHEPDNHVTTEASPPATADQLMISFPEDVTLVEKSMQANRLDANAGI
                     NGNPVKDACDLQDQGEVSDRPLIQDQAFQGTVFDEGPTLVENSMDMDASTLSRMDQVPA
                     RLETLKFPSQPPERFEAVKYPVFLSDGHEANIIPTEVEREDLAEPSSSGASLAEIAEQA
                     FSLAVSNSQSTSAEPDEAQHQDAQADQEDETAARTDITNVDHLSDTEKPAVRKPLLLVR
                     KSKPTIIVEELSEEGSEEKPQTTTIQAERAPSNDESGSRVYNSLEPQSPWAPDHPPRCN
                     NRATEGLKVEPVEEETWSPCPRPISVADSPGLGVEQPELRSSQQSPWTNDISEPMENVA
                     ELSRALQSIEAPSTIQQLSYRRSSSRGDANEQREPSTPSQPEARAPTPDADLSIKSFAK
                     FNTPSPKRKHRITKHSRYSSGRLPSTQSLADATNINPWSSVRSSIRSSARSSRRSLRVS
                     FAPLPGEETEEVAEGIQPINSLAATARVASPPPPPSALAGDEDVDDHFQSHFNTMKRRL
                     SEAPKLRLQPRLLPSESQQKPMSPGVGLMAEAFREADLRQALRSSPEIAVDDDMEDVEN
                     EVDLAAQSPWRGESQGIDDVAAVLQNLDDFLNPRWDVETEVEKVRAADGIENQPHQRSS
                     GLFGGSVWDIF"
     gene            13551..13991
                     /locus_tag="JX266_007400"
     mRNA            13551..13991
                     /locus_tag="JX266_007400"
                     /product="hypothetical protein"
     CDS             13551..13991
                     /codon_start=1
                     /locus_tag="JX266_007400"
                     /product="hypothetical protein"
                     /protein_id="KAI1846503.1"
                     /transl_table=1
                     /translation="MSSTTNADATTKKTFPKEVVTETEDFIQDILEILDEVAVPVESQF
                     EAYRAIGHIVFVFAKKATALVGVDTTDWFDENGVNQSRAYRDSFEKKGVSEDAMDDVCH
                     FETSFRELWEEVSAETQDALFDLWHEFWYKLREIDTEAMARG"
     gene            complement(14463..15555)
                     /locus_tag="JX266_007401"
     mRNA            complement(join(14463..14666,14767..15047,15149..15331,
                     15384..15555))
                     /locus_tag="JX266_007401"
                     /product="hypothetical protein"
     CDS             complement(join(14463..14666,14767..15047,15149..15331,
                     15384..15555))
                     /codon_start=1
                     /locus_tag="JX266_007401"
                     /product="hypothetical protein"
                     /protein_id="KAI1846504.1"
                     /transl_table=1
                     /translation="MSSLQVISPKKLLLLAAALVPAANAVAMPDAIAEIFKRDPPSKIR
                     ACAPDADKKWQPAMDFDKDGCYNTPAIDANGNLNGGLKCGGAKNGHCRDKSDLDNNNVY
                     SRARCNNGWCAYLYGYYFEKDQSVDGSCGVGHKNDWEHIVVWVKDGESMPAYVAASQHK
                     GWEVKAGKDVRFQDTHPKMVYHQDGGLTHDFRFANEADDKVENHNGAWFFGDLVSYLGF
                     PSTEIRDKMLNNDWGAALPDLKDGVFSGKLNDAKGGHSDITLDVNTDNNNSPGQPSC"
     PFAM_domain     complement(join(14538..14666,14767..15047,15149..15331,
                     15384..15405))
                     /aSDomain="NPP1"
                     /aSTool="clusterhmmer"
                     /database="35.0"
                     /db_xref="PF05630.14"
                     /description="Necrosis inducing protein (NPP1)"
                     /detection="hmmscan"
                     /domain_id="clusterhmmer_JX266_007401_0005"
                     /evalue="2.60E-62"
                     /label="JX266_007401"
                     /locus_tag="JX266_007401"
                     /protein_end="255"
                     /protein_start="50"
                     /score="210.6"
                     /tool="antismash"
                     /translation="ADKKWQPAMDFDKDGCYNTPAIDANGNLNGGLKCGGAKNGHCRDK
                     SDLDNNNVYSRARCNNGWCAYLYGYYFEKDQSVDGSCGVGHKNDWEHIVVWVKDGESMP
                     AYVAASQHKGWEVKAGKDVRFQDTHPKMVYHQDGGLTHDFRFANEADDKVENHNGAWFF
                     GDLVSYLGFPSTEIRDKMLNNDWGAALPDLKDGVFSGKLNDA"
     gene            complement(17039..19791)
                     /locus_tag="JX266_007402"
     mRNA            complement(join(17039..17116,17166..17597,17654..18065,
                     18116..19375,19463..19791))
                     /locus_tag="JX266_007402"
                     /product="hypothetical protein"
     CDS             complement(join(17039..17116,17166..17597,17654..18065,
                     18116..19375,19463..19791))
                     /codon_start=1
                     /locus_tag="JX266_007402"
                     /product="hypothetical protein"
                     /protein_id="KAI1846505.1"
                     /transl_table=1
                     /translation="MMGSLSLGVLDSQWERVFRQLSLDAIYLAIEEVDDPFSRNCGCLI
                     KGRVTAIQLNGDGVENETSSRWLSMAGSEKPSGTPGFQPTTGPIRKRRRGSERCRVTRA
                     CDRCKRRKVRCNGTHPCEHCTEAATRCTYDASYTRGRPPYPVATGPSTTDSTCTANTHG
                     RTNTSHIDQPVSAARVDKGVPTTLGADGLSHGSQEHQGRHLSSSLDPASIENPPIAPSL
                     RVSPEPGQTDLQGHYVGPASGVSFLLRVQKRFHQAVSFSQASSIFTFGDAPLPESDPAF
                     CVLLSRDEAQRLLDRYFDFAVATHRFLHRPTLQCWLDEFFATKGSMSHKEDAPVRKAAL
                     FMVFAQAREYMPESNPTAYTYDHSSSFFGAQTSAAEEQERATSESAQFFNAAEQQLSKE
                     RGSVRLTSVQVRLAQCFYLLMQSRINHCWSLFGTTAHLALAIGLNRNRRAHPTSEHNRV
                     EIECRRRTFWCAYSLDNYLSAVLGRPRTLHDDDIDQELPSVIEDSDLVGENNLAHRANR
                     TQSLMMACVAHVKISRIVSMILRDLYSIRPLSVSTRITLTAQHTNSLKHWRDELSHFLD
                     AKGINASLLLPIYQRQRNVLNHAYWHAMILTNRPFLLSNFARLQHSGTLPTENLHKAEI
                     DTCVQDCLNAALNMVESFDNLFQADQVSRAFWFTIYFSFSAVVVLYVYVIQQKSSPPDV
                     YQKYLEAADTCQTQILSVAAKGSLTQRYCLVLEELRREAWRQTTGLEVPVVFDPQSMRE
                     HSPPVTSQPLPTVAIGGEMAEPAVQYPDLAIPGDFINWNASPSSSLADITSWGQFDSMV
                     TSGFSGLEALLGTESTGPLYRTAP"
     PFAM_domain     complement(join(17951..18065,18116..18825))
                     /aSDomain="Fungal_trans"
                     /aSTool="clusterhmmer"
                     /database="35.0"
                     /db_xref="PF04082.21"
                     /db_xref="GO:0003677"
                     /db_xref="GO:0006351"
                     /db_xref="GO:0008270"
                     /description="Fungal specific transcription factor domain"
                     /detection="hmmscan"
                     /domain_id="clusterhmmer_JX266_007402_0007"
                     /evalue="3.90E-26"
                     /gene_ontologies="GO:0003677: DNA binding"
                     /gene_ontologies="GO:0006351: DNA-templated transcription"
                     /gene_ontologies="GO:0008270: zinc ion binding"
                     /label="JX266_007402"
                     /locus_tag="JX266_007402"
                     /protein_end="568"
                     /protein_start="293"
                     /score="91.8"
                     /tool="antismash"
                     /translation="LDRYFDFAVATHRFLHRPTLQCWLDEFFATKGSMSHKEDAPVRKA
                     ALFMVFAQAREYMPESNPTAYTYDHSSSFFGAQTSAAEEQERATSESAQFFNAAEQQLS
                     KERGSVRLTSVQVRLAQCFYLLMQSRINHCWSLFGTTAHLALAIGLNRNRRAHPTSEHN
                     RVEIECRRRTFWCAYSLDNYLSAVLGRPRTLHDDDIDQELPSVIEDSDLVGENNLAHRA
                     NRTQSLMMACVAHVKISRIVSMILRDLYSIRPLSVSTRITLTAQHTNSLKHWR"
     PFAM_domain     complement(join(19297..19375,19463..19485))
                     /aSDomain="Zn_clus"
                     /aSTool="clusterhmmer"
                     /database="35.0"
                     /db_xref="PF00172.21"
                     /db_xref="GO:0000981"
                     /db_xref="GO:0006355"
                     /db_xref="GO:0008270"
                     /description="Fungal Zn(2)-Cys(6) binuclear cluster domain"
                     /detection="hmmscan"
                     /domain_id="clusterhmmer_JX266_007402_0006"
                     /evalue="1.30E-07"
                     /gene_ontologies="GO:0000981: DNA-binding transcription
                     factor activity, RNA polymerase II-specific"
                     /gene_ontologies="GO:0006355: regulation of DNA-templated
                     transcription"
                     /gene_ontologies="GO:0008270: zinc ion binding"
                     /label="JX266_007402"
                     /locus_tag="JX266_007402"
                     /protein_end="136"
                     /protein_start="102"
                     /score="31.7"
                     /tool="antismash"
                     /translation="RACDRCKRRKVRCNGTHPCEHCTEAATRCTYDAS"
     gene            complement(20001..23385)
                     /locus_tag="JX266_007403"
     mRNA            complement(join(20001..20444,20505..21194,21249..22263,
                     22316..23058,23113..23385))
                     /locus_tag="JX266_007403"
                     /product="hypothetical protein"
     CDS             complement(join(20001..20444,20505..21194,21249..22263,
                     22316..23058,23113..23385))
                     /NRPS_PKS="Domain: AMP-binding (61-352). E-value: 4e-38.
                     Score: 122.9. Matches aSDomain:
                     nrpspksdomains_JX266_007403_AMP-binding.1"
                     /NRPS_PKS="Domain: PKS_PP (562-635). E-value: 2.2e-09.
                     Score: 29.4. Matches aSDomain:
                     nrpspksdomains_JX266_007403_PKS_PP.1"
                     /NRPS_PKS="Domain: TD (677-920). E-value: 6.1e-44. Score:
                     141.9. Matches aSDomain: nrpspksdomains_JX266_007403_TD.1"
                     /codon_start=1
                     /gene_functions="biosynthetic (rule-based-clusters)
                     NRPS-like: NAD_binding_4"
                     /gene_functions="biosynthetic (rule-based-clusters)
                     NRPS-like: AMP-binding"
                     /gene_functions="biosynthetic (rule-based-clusters)
                     NRPS-like: PP-binding"
                     /gene_functions="biosynthetic-additional (smcogs)
                     SMCOG1002:AMP-dependent synthetase and ligase (Score:
                     103.5; E-value: 1.6e-31)"
                     /gene_kind="biosynthetic"
                     /locus_tag="JX266_007403"
                     /product="hypothetical protein"
                     /protein_id="KAI1846506.1"
                     /sec_met_domain="AMP-binding (E-value: 8.8e-35, bitscore:
                     113.1, seeds: 400, tool: rule-based-clusters)"
                     /sec_met_domain="PP-binding (E-value: 1.5e-08, bitscore:
                     28.3, seeds: 164, tool: rule-based-clusters)"
                     /sec_met_domain="NAD_binding_4 (E-value: 1.3e-41, bitscore:
                     135.6, seeds: 102, tool: rule-based-clusters)"
                     /transl_table=1
                     /translation="MAVATHSAVPPPLGASEQLHHAGLLSSMTPQVQSINDLVVDSVRK
                     YGNLPFVGYPASPLGKDDYVFYTYAELDSFVDKAAWNYAAANLKPETSAEAEVVALLAP
                     SNLDYAVSMLALSRMGFAVLYLSTRLAPEAYVNLLKETKCTKIVLSRSQAPTVHTIKEI
                     YPLDCYNIIEEAAFRVVDPLTPRFPAPRPSNISRQVSFIVHSSGSTGLPKPIFQTHQAC
                     IANYSSGIPYRAFLTLPLFHNHGIATLLRVMYSGRQVALYNSSLPLSSTNLVKAMGAVQ
                     PESLHCVPYALKLLAESQEGINTLKRCKLVLFGGSSCPDDLGDQLVANGVYLVGHYGAT
                     EMGQLMTSFRDEADKAWNYMRPLASAKDHVRMFPIGDGTFECVVLDGLPSKVLSNSNEP
                     PNSYHTRDIFVPHPTIPDAWKYISRLDDRVTLVNGEKVLPIPYEHYIRQNELVQEAVVF
                     GVGKAVPGLIIIPSQKARGINKTELLERVASDINAANARAEAFGRITPEMVYIADIGTP
                     YPRTDKGTVIRARFYRDFSHIIDQVYELFESPFKGEGQGELVLGIDELKEYLLKLFSDR
                     LGGEGLSSSTDFFETGVDSLQAITARAQIMREINLDGHVLGQNVVFEYPSVNLLAAHLY
                     SLRTNTGVLEETEEDLMANLIEKYSDFSERVPGKHVISQESLIITGTTGSLGAHMLSQA
                     VRLPTVQRIYCLVRALSPEEAMKRVLSTLEAKCLPSLSAAELSKVICLPSDLSQATLGL
                     STRDLDELRRTLTCVIHSAWAVNFNMGVRSFESHHIRGTYNLLNLCLGTGTTTPARFYF
                     CSSISAAGGTPIPARVKETYVANPTHAQPMGYARSKYVTEHIVKAAAEKTGMTAKVLRL
                     GQIIGDTDNGIWNLTEAIPLMIRSAHILKALPALEETPSWMPVDEMAKACLELSGVLND
                     NRDARAHNSDLSTVYQVQNRRLFHWTRELLPALRSAGIDFEIVSKREWIDRLRKSDPDP
                     VKNPTIKLLDFFAGKYDNDNPGREGLVFETHLTERASETVKAGFDLIQSDLVQKMVAWW
                     KTQWLA"
     PFAM_domain     complement(join(20403..20444,20505..21191))
                     /aSDomain="NAD_binding_4"
                     /aSTool="clusterhmmer"
                     /database="35.0"
                     /db_xref="PF07993.15"
                     /description="Male sterility protein"
                     /detection="hmmscan"
                     /domain_id="clusterhmmer_JX266_007403_0010"
                     /evalue="4.40E-38"
                     /label="JX266_007403"
                     /locus_tag="JX266_007403"
                     /protein_end="921"
                     /protein_start="678"
                     /score="131.0"
                     /tool="antismash"
                     /translation="ITGTTGSLGAHMLSQAVRLPTVQRIYCLVRALSPEEAMKRVLSTL
                     EAKCLPSLSAAELSKVICLPSDLSQATLGLSTRDLDELRRTLTCVIHSAWAVNFNMGVR
                     SFESHHIRGTYNLLNLCLGTGTTTPARFYFCSSISAAGGTPIPARVKETYVANPTHAQP
                     MGYARSKYVTEHIVKAAAEKTGMTAKVLRLGQIIGDTDNGIWNLTEAIPLMIRSAHILK
                     ALPALEETPSWMPVDEMAKAC"
     aSDomain        complement(join(20406..20444,20505..21194))
                     /aSDomain="TD"
                     /aSTool="nrps_pks_domains"
                     /database="nrpspksdomains.hmm"
                     /detection="hmmscan"
                     /domain_id="nrpspksdomains_JX266_007403_TD.1"
                     /evalue="6.10E-44"
                     /label="JX266_007403_TD.1"
                     /locus_tag="JX266_007403"
                     /protein_end="920"
                     /protein_start="677"
                     /score="141.9"
                     /tool="antismash"
                     /translation="IITGTTGSLGAHMLSQAVRLPTVQRIYCLVRALSPEEAMKRVLST
                     LEAKCLPSLSAAELSKVICLPSDLSQATLGLSTRDLDELRRTLTCVIHSAWAVNFNMGV
                     RSFESHHIRGTYNLLNLCLGTGTTTPARFYFCSSISAAGGTPIPARVKETYVANPTHAQ
                     PMGYARSKYVTEHIVKAAAEKTGMTAKVLRLGQIIGDTDNGIWNLTEAIPLMIRSAHIL
                     KALPALEETPSWMPVDEMAKA"
     aSModule        complement(20406..23202)
                     /complete
                     /domains="nrpspksdomains_JX266_007403_AMP-binding.1"
                     /domains="nrpspksdomains_JX266_007403_PKS_PP.1"
                     /domains="nrpspksdomains_JX266_007403_TD.1"
                     /final_module
                     /locus_tags="JX266_007403"
                     /monomer_pairings="Asp -> Asp"
                     /starter_module
                     /tool="antismash"
                     /type="nrps"
     aSDomain        complement(21375..21593)
                     /aSDomain="PKS_PP"
                     /aSTool="nrps_pks_domains"
                     /database="nrpspksdomains.hmm"
                     /detection="hmmscan"
                     /domain_id="nrpspksdomains_JX266_007403_PKS_PP.1"
                     /evalue="2.20E-09"
                     /label="JX266_007403_PKS_PP.1"
                     /locus_tag="JX266_007403"
                     /protein_end="635"
                     /protein_start="562"
                     /score="29.4"
                     /tool="antismash"
                     /translation="DELKEYLLKLFSDRLGGEGLSSSTDFFETGVDSLQAITARAQIMR
                     EINLDGHVLGQNVVFEYPSVNLLAAHLY"
     PFAM_domain     complement(21378..21578)
                     /aSDomain="PP-binding"
                     /aSTool="clusterhmmer"
                     /database="35.0"
                     /db_xref="PF00550.28"
                     /description="Phosphopantetheine attachment site"
                     /detection="hmmscan"
                     /domain_id="clusterhmmer_JX266_007403_0009"
                     /evalue="2.70E-06"
                     /label="JX266_007403"
                     /locus_tag="JX266_007403"
                     /protein_end="634"
                     /protein_start="567"
                     /score="27.7"
                     /tool="antismash"
                     /translation="YLLKLFSDRLGGEGLSSSTDFFETGVDSLQAITARAQIMREINLD
                     GHVLGQNVVFEYPSVNLLAAHL"
     PFAM_domain     complement(join(22218..22263,22316..23058,23113..23244))
                     /aSDomain="AMP-binding"
                     /aSTool="clusterhmmer"
                     /database="35.0"
                     /db_xref="PF00501.31"
                     /description="AMP-binding enzyme"
                     /detection="hmmscan"
                     /domain_id="clusterhmmer_JX266_007403_0008"
                     /evalue="1.60E-33"
                     /label="JX266_007403"
                     /locus_tag="JX266_007403"
                     /protein_end="354"
                     /protein_start="47"
                     /score="116.1"
                     /tool="antismash"
                     /translation="NLPFVGYPASPLGKDDYVFYTYAELDSFVDKAAWNYAAANLKPET
                     SAEAEVVALLAPSNLDYAVSMLALSRMGFAVLYLSTRLAPEAYVNLLKETKCTKIVLSR
                     SQAPTVHTIKEIYPLDCYNIIEEAAFRVVDPLTPRFPAPRPSNISRQVSFIVHSSGSTG
                     LPKPIFQTHQACIANYSSGIPYRAFLTLPLFHNHGIATLLRVMYSGRQVALYNSSLPLS
                     STNLVKAMGAVQPESLHCVPYALKLLAESQEGINTLKRCKLVLFGGSSCPDDLGDQLVA
                     NGVYLVGHYGATEMGQLMTSFRDEAD"
     aSDomain        complement(join(22224..22263,22316..23058,23113..23202))
                     /aSDomain="AMP-binding"
                     /aSTool="nrps_pks_domains"
                     /database="nrpspksdomains.hmm"
                     /detection="hmmscan"
                     /domain_id="nrpspksdomains_JX266_007403_AMP-binding.1"
                     /evalue="4.00E-38"
                     /label="JX266_007403_AMP-binding.1"
                     /locus_tag="JX266_007403"
                     /protein_end="352"
                     /protein_start="61"
                     /score="122.9"
                     /specificity="substrate consensus: Asp"
                     /tool="antismash"
                     /translation="DDYVFYTYAELDSFVDKAAWNYAAANLKPETSAEAEVVALLAPSN
                     LDYAVSMLALSRMGFAVLYLSTRLAPEAYVNLLKETKCTKIVLSRSQAPTVHTIKEIYP
                     LDCYNIIEEAAFRVVDPLTPRFPAPRPSNISRQVSFIVHSSGSTGLPKPIFQTHQACIA
                     NYSSGIPYRAFLTLPLFHNHGIATLLRVMYSGRQVALYNSSLPLSSTNLVKAMGAVQPE
                     SLHCVPYALKLLAESQEGINTLKRCKLVLFGGSSCPDDLGDQLVANGVYLVGHYGATEM
                     GQLMTSFRDE"
     gene            23895..25217
                     /locus_tag="JX266_007404"
     mRNA            join(23895..23955,24013..24173,24224..24328,24387..24671,
                     24719..24774,24831..24976,25039..25217)
                     /locus_tag="JX266_007404"
                     /product="hypothetical protein"
     CDS             join(23895..23955,24013..24173,24224..24328,24387..24671,
                     24719..24774,24831..24976,25039..25217)
                     /codon_start=1
                     /gene_functions="biosynthetic-additional (smcogs)
                     SMCOG1039:aldo/keto reductase family oxidoreductase (Score:
                     210.7; E-value: 4.5e-64)"
                     /gene_kind="biosynthetic-additional"
                     /locus_tag="JX266_007404"
                     /product="hypothetical protein"
                     /protein_id="KAI1846507.1"
                     /transl_table=1
                     /translation="MPLQSSFKLNSGYSIPAVGLGTKFKQSKPNEVKNAVATALAAGYR
                     HIDAAACYDNEEEVGAGMKESGVSRSDIFVTGKLWNTHHKPEDVERHIDTTLRDLQTDY
                     LDLYLIHFPVSFQRTNDTERFPVNPATEEIHVIDVPIIDTWKAMEALVKKGKVRSIGVS
                     NFTRQKIEDLWEKAEIKPSVNQIEAHPYLQQPELLKWCKEKGIVVEAYSPLANNIYNLP
                     RADDDAAIKEIAASLGKPVVTVLLSWAVQRGTVVLTKSVTPARIKANFEVFELPQEAFQ
                     KINALDRAHRYNFPIRLGVDIFGESSPEALRKGVEDWKAAQRKLKSGAK"
     PFAM_domain     join(23949..23955,24013..24173,24224..24328,24387..24671,
                     24719..24774,24831..24976,25039..25085)
                     /aSDomain="Aldo_ket_red"
                     /aSTool="clusterhmmer"
                     /database="35.0"
                     /db_xref="PF00248.24"
                     /description="Aldo/keto reductase family"
                     /detection="hmmscan"
                     /domain_id="clusterhmmer_JX266_007404_0011"
                     /evalue="5.70E-53"
                     /label="JX266_007404"
                     /locus_tag="JX266_007404"
                     /protein_end="287"
                     /protein_start="18"
                     /score="180.0"
                     /tool="antismash"
                     /translation="GLGTKFKQSKPNEVKNAVATALAAGYRHIDAAACYDNEEEVGAGM
                     KESGVSRSDIFVTGKLWNTHHKPEDVERHIDTTLRDLQTDYLDLYLIHFPVSFQRTNDT
                     ERFPVNPATEEIHVIDVPIIDTWKAMEALVKKGKVRSIGVSNFTRQKIEDLWEKAEIKP
                     SVNQIEAHPYLQQPELLKWCKEKGIVVEAYSPLANNIYNLPRADDDAAIKEIAASLGKP
                     VVTVLLSWAVQRGTVVLTKSVTPARIKANFEVFELPQEAFQKINALD"
     gene            25768..27135
                     /locus_tag="JX266_007405"
     mRNA            join(25768..25943,26106..26167,26221..26332,26388..27135)
                     /locus_tag="JX266_007405"
                     /product="hypothetical protein"
     CDS             join(25768..25943,26106..26167,26221..26332,26388..27135)
                     /codon_start=1
                     /gene_functions="biosynthetic-additional (smcogs)
                     SMCOG1268:mandelate racemase/muconate lactonizing enzyme
                     (Score: 274.7; E-value: 1.7e-83)"
                     /gene_kind="biosynthetic-additional"
                     /locus_tag="JX266_007405"
                     /product="hypothetical protein"
                     /protein_id="KAI1846508.1"
                     /transl_table=1
                     /translation="MGKIASMEYFRLPPRWLFVKITDADGNVGWGEASLEGHSQAVEGC
                     LDAWFERYNGFEAEGGPVFMSALSGIDIALWDLKARKLGLPIYQLLGGKLRDKIKVYAW
                     IGGDRPGDVELQAKARQAQGFRAVKMNGTEDLGWMDSPAALDDCVERLKAVKALGMDAG
                     IDFHGRVHKPMAKQLARLLEPHRPMFLEEPLLSEHIEGIADLAKLVSAPIALGERLYSR
                     WDVKPFLERGCVDILQPDICHVGGISEMRRIAAMAEAYDVALAPHCPLGPIALAANVQV
                     DLSSPNFVIQEMSLGIHYNSTGQDLTSYHKNPEVWKVTDGYIDILQGPGLGIEIDEDEV
                     RRLSKDAKAWVSPGFIGPGGEIREW"
     PFAM_domain     join(25819..25943,26106..26167,26221..26258)
                     /aSDomain="MR_MLE_N"
                     /aSTool="clusterhmmer"
                     /database="35.0"
                     /db_xref="PF02746.19"
                     /description="Mandelate racemase / muconate lactonizing
                     enzyme, N-terminal domain"
                     /detection="hmmscan"
                     /domain_id="clusterhmmer_JX266_007405_0012"
                     /evalue="6.50E-09"
                     /label="JX266_007405"
                     /locus_tag="JX266_007405"
                     /protein_end="92"
                     /protein_start="17"
                     /score="36.1"
                     /tool="antismash"
                     /translation="FVKITDADGNVGWGEASLEGHSQAVEGCLDAWFERYNGFEAEGGP
                     VFMSALSGIDIALWDLKARKLGLPIYQLLG"
     PFAM_domain     join(26328..26332,26388..27051)
                     /aSDomain="MR_MLE_C"
                     /aSTool="clusterhmmer"
                     /database="35.0"
                     /db_xref="PF13378.9"
                     /description="Enolase C-terminal domain-like"
                     /detection="hmmscan"
                     /domain_id="clusterhmmer_JX266_007405_0013"
                     /evalue="2.70E-60"
                     /label="JX266_007405"
                     /locus_tag="JX266_007405"
                     /protein_end="338"
                     /protein_start="115"
                     /score="203.9"
                     /tool="antismash"
                     /translation="QAKARQAQGFRAVKMNGTEDLGWMDSPAALDDCVERLKAVKALGM
                     DAGIDFHGRVHKPMAKQLARLLEPHRPMFLEEPLLSEHIEGIADLAKLVSAPIALGERL
                     YSRWDVKPFLERGCVDILQPDICHVGGISEMRRIAAMAEAYDVALAPHCPLGPIALAAN
                     VQVDLSSPNFVIQEMSLGIHYNSTGQDLTSYHKNPEVWKVTDGYIDILQGPGLGIEIDE
                     D"
     gene            complement(27828..29612)
                     /locus_tag="JX266_007406"
     mRNA            complement(join(27828..27907,27958..28192,28249..28372,
                     28440..29292,29522..29612))
                     /locus_tag="JX266_007406"
                     /product="hypothetical protein"
     CDS             complement(join(27828..27907,27958..28192,28249..28372,
                     28440..29292,29522..29612))
                     /NRPS_PKS="Domain: Aminotran_1_2 (104-440). E-value:
                     2.9e-37. Score: 120.4. Matches aSDomain:
                     nrpspksdomains_JX266_007406_Aminotran_1_2.1"
                     /codon_start=1
                     /gene_functions="biosynthetic-additional
                     (rule-based-clusters) Aminotran_1_2"
                     /gene_functions="biosynthetic-additional (smcogs)
                     SMCOG1019:aminotransferase (Score: 186.7; E-value:
                     1.1e-56)"
                     /gene_kind="biosynthetic-additional"
                     /locus_tag="JX266_007406"
                     /product="hypothetical protein"
                     /protein_id="KAI1846509.1"
                     /sec_met_domain="Aminotran_1_2 (E-value: 7.1e-37, bitscore:
                     120.5, seeds: 48, tool: rule-based-clusters)"
                     /transl_table=1
                     /translation="MFNSRKFSMNRNTGVPRPSRRFSVGEPSAQETSSKIHRQFRAAHE
                     GHLPHAGLDATRASTGVVWCTERASEYGFLEEPEKWANLGQGAPEVEDDIEGCFQRPST
                     IDVSTAAREYGPTAGIKPLREAVAHMYNEMHRKGKDSLYSWENVAIVPGGRAGLIRIAA
                     VLNNAYVGFFIPDYTAYNEMLSLFKNFAAIPTPLSEEDGYHIHPDKIATEIARGTSVII
                     TSNPRNPTGRVVANPELAEIQDICRGRATLVSDEFYSGYNYTSDCDGTTISAAENVEDV
                     DEDDVLIIDGLTKRFRLPGWRIAWILGPKEFIKAIGSCGSYLDGGANAPFQEAAVPMLE
                     PGLVQKEMVALQRHFRDKRDYVVKRLRDMGFVIKYVPDSTFYLWLNLEGLPGPISDGLN
                     FFQACLEEKVIVVPGIFFDLNPSRRRDLFDSPCHHFVRFSYGPRMEVLEMGCDGIERVV
                     QK"
     aSDomain        complement(join(27891..27907,27958..28192,28249..28372,
                     28440..29071))
                     /aSDomain="Aminotran_1_2"
                     /aSTool="nrps_pks_domains"
                     /database="nrpspksdomains.hmm"
                     /detection="hmmscan"
                     /domain_id="nrpspksdomains_JX266_007406_Aminotran_1_2.1"
                     /evalue="2.90E-37"
                     /label="JX266_007406_Aminotran_1_2.1"
                     /locus_tag="JX266_007406"
                     /protein_end="440"
                     /protein_start="104"
                     /score="120.4"
                     /tool="antismash"
                     /translation="IDVSTAAREYGPTAGIKPLREAVAHMYNEMHRKGKDSLYSWENVA
                     IVPGGRAGLIRIAAVLNNAYVGFFIPDYTAYNEMLSLFKNFAAIPTPLSEEDGYHIHPD
                     KIATEIARGTSVIITSNPRNPTGRVVANPELAEIQDICRGRATLVSDEFYSGYNYTSDC
                     DGTTISAAENVEDVDEDDVLIIDGLTKRFRLPGWRIAWILGPKEFIKAIGSCGSYLDGG
                     ANAPFQEAAVPMLEPGLVQKEMVALQRHFRDKRDYVVKRLRDMGFVIKYVPDSTFYLWL
                     NLEGLPGPISDGLNFFQACLEEKVIVVPGIFFDLNPSRRRDLFDSPCHHFVRFSY"
     PFAM_domain     complement(join(27891..27907,27958..28192,28249..28372,
                     28440..29071))
                     /aSDomain="Aminotran_1_2"
                     /aSTool="clusterhmmer"
                     /database="35.0"
                     /db_xref="PF00155.24"
                     /db_xref="GO:0009058"
                     /db_xref="GO:0030170"
                     /description="Aminotransferase class I and II"
                     /detection="hmmscan"
                     /domain_id="clusterhmmer_JX266_007406_0014"
                     /evalue="9.90E-35"
                     /gene_ontologies="GO:0009058: biosynthetic process"
                     /gene_ontologies="GO:0030170: pyridoxal phosphate binding"
                     /label="JX266_007406"
                     /locus_tag="JX266_007406"
                     /protein_end="440"
                     /protein_start="104"
                     /score="120.5"
                     /tool="antismash"
                     /translation="IDVSTAAREYGPTAGIKPLREAVAHMYNEMHRKGKDSLYSWENVA
                     IVPGGRAGLIRIAAVLNNAYVGFFIPDYTAYNEMLSLFKNFAAIPTPLSEEDGYHIHPD
                     KIATEIARGTSVIITSNPRNPTGRVVANPELAEIQDICRGRATLVSDEFYSGYNYTSDC
                     DGTTISAAENVEDVDEDDVLIIDGLTKRFRLPGWRIAWILGPKEFIKAIGSCGSYLDGG
                     ANAPFQEAAVPMLEPGLVQKEMVALQRHFRDKRDYVVKRLRDMGFVIKYVPDSTFYLWL
                     NLEGLPGPISDGLNFFQACLEEKVIVVPGIFFDLNPSRRRDLFDSPCHHFVRFSY"
     gene            30680..31850
                     /locus_tag="JX266_007407"
     mRNA            join(30680..30766,30823..31445,31502..31850)
                     /locus_tag="JX266_007407"
                     /product="hypothetical protein"
     CDS             join(30680..30766,30823..31445,31502..31850)
                     /codon_start=1
                     /locus_tag="JX266_007407"
                     /product="hypothetical protein"
                     /protein_id="KAI1846510.1"
                     /transl_table=1
                     /translation="MALIVDKHRPRSLDALTYHPELSERLRSLAQSGDFPHLLVYGPSG
                     AGKKTRIVATLKELYGPGVEKIKIDARVFQTSSNRKLEFNIVASVYHLEITPSDVGNYD
                     RVVVQDLLKEVAQTQQVDQSARQRFKVVVINEADHLTRDAQAALRRTMEKYSPNLRLIL
                     LANSTANIIAPIRSRTLLVRVAAPTIDEISTVLAVSAKKEGWPVVKGLHKRIAEESGRN
                     LRKALLMYEAVHAQNEKVTDDTPIPPPDWEALISQIAKEIMEEHSPARILQVRAKLYDL
                     LTHCIPPTTILKTLTFKLIALIDDDLKWEVIKWSAFYEHRIKMGTKVIFHLEAFVAKFM
                     RIFEMYLMQMEL"
     PFAM_domain     join(30734..30766,30823..31290)
                     /aSDomain="DNA_pol3_delta2"
                     /aSTool="clusterhmmer"
                     /database="35.0"
                     /db_xref="PF13177.9"
                     /description="DNA polymerase III, delta subunit"
                     /detection="hmmscan"
                     /domain_id="clusterhmmer_JX266_007407_0015"
                     /evalue="3.50E-10"
                     /label="JX266_007407"
                     /locus_tag="JX266_007407"
                     /protein_end="185"
                     /protein_start="18"
                     /score="40.3"
                     /tool="antismash"
                     /translation="HPELSERLRSLAQSGDFPHLLVYGPSGAGKKTRIVATLKELYGPG
                     VEKIKIDARVFQTSSNRKLEFNIVASVYHLEITPSDVGNYDRVVVQDLLKEVAQTQQVD
                     QSARQRFKVVVINEADHLTRDAQAALRRTMEKYSPNLRLILLANSTANIIAPIRSRTLL
                     VRVA"
     gene            34575..36938
                     /locus_tag="JX266_007408"
     mRNA            join(34575..34629,34704..34727,34783..34809,34884..36046,
                     36097..36357,36416..36820,36876..36938)
                     /locus_tag="JX266_007408"
                     /product="hypothetical protein"
     CDS             join(34575..34629,34704..34727,34783..34809,34884..36046,
                     36097..36357,36416..36820,36876..36938)
                     /NRPS_PKS="Domain: AMP-binding (97-537). E-value: 9.1e-90.
                     Score: 293.0. Matches aSDomain:
                     nrpspksdomains_JX266_007408_AMP-binding.1"
                     /codon_start=1
                     /gene_functions="biosynthetic-additional
                     (rule-based-clusters) AMP-binding"
                     /gene_functions="biosynthetic-additional (smcogs)
                     SMCOG1002:AMP-dependent synthetase and ligase (Score:
                     310.2; E-value: 3.6e-94)"
                     /gene_kind="biosynthetic-additional"
                     /locus_tag="JX266_007408"
                     /product="hypothetical protein"
                     /protein_id="KAI1846511.1"
                     /sec_met_domain="AMP-binding (E-value: 2.6e-102, bitscore:
                     335.6, seeds: 400, tool: rule-based-clusters)"
                     /transl_table=1
                     /translation="MADGKAPVVAEAHEVDTFHPPQKMLDKHPSKPHISGMDEYQQLYK
                     ESITEPDKFWGRMARDLLTWQRDFQTVHTGSLAEGDNAWFLEGQLNASFNCVDRHAIKD
                     PNKVAIIYEADEPEDGRNLTYGELLREVSRTAWTLKQMGVQKGDTVAIYLPMIPEAIIA
                     LLAVVRIGAVHSVVFAGFSADSLRDRIIDARSKVVITTDEGKRGGKLIGTKKIVDEALK
                     QCPDVSHCLVYKRTGSECPWTEGRDYWWHEEVEKWPSYIAPEPMNSEDPLFLLYTSGST
                     GKPKGVLHTTAGYLLGAAMTGKYVFDIHDTDRYFCGGDVGWITGHTYVVYAPLLLGVST
                     VVFEGTPAYPNFSRYWEIIEKHKITQFYVAPTALRLLKRAGDDFVKAKMPDLRVLGSVG
                     EPIAAEVWKWYFEVVGREEAHIVDTYWQTETGSNVITPLAGVTPTKPGSASLPFFGIEP
                     AIIDPVSGDEIHGNDVEGVLAFKQAWPSMARTVYGAHKRYMDTYLNVYKGYYFTGDGAG
                     RDHEGFYWIRGRVDDVVNVSGHRLSTAEIEAALIEHHSIAEAAVVGVADELTGQAVNAF
                     VAIKDGTEATDALRKEFVLQVRKSIGPFAAPKAVFIVPDLPKTRSGKIMRRILRKILAG
                     ETDSLGDTSTLSDPNVVDKIIATVGESRKK"
     aSDomain        join(34806..34809,34884..36046,36097..36357,36416..36820,
                     36876..36911)
                     /aSDomain="TIGR02188"
                     /aSTool="tigrfam"
                     /description="Ac_CoA_lig_AcsA: acetate--CoA ligase"
                     /detection="hmmscan"
                     /domain_id="TIGRFam_JX266_007408_0001"
                     /evalue="1.30E-294"
                     /identifier="TIGR02188"
                     /label="JX266_007408"
                     /locus_tag="JX266_007408"
                     /protein_end="657"
                     /protein_start="34"
                     /score="976.3"
                     /tool="antismash"
                     /translation="SGMDEYQQLYKESITEPDKFWGRMARDLLTWQRDFQTVHTGSLAE
                     GDNAWFLEGQLNASFNCVDRHAIKDPNKVAIIYEADEPEDGRNLTYGELLREVSRTAWT
                     LKQMGVQKGDTVAIYLPMIPEAIIALLAVVRIGAVHSVVFAGFSADSLRDRIIDARSKV
                     VITTDEGKRGGKLIGTKKIVDEALKQCPDVSHCLVYKRTGSECPWTEGRDYWWHEEVEK
                     WPSYIAPEPMNSEDPLFLLYTSGSTGKPKGVLHTTAGYLLGAAMTGKYVFDIHDTDRYF
                     CGGDVGWITGHTYVVYAPLLLGVSTVVFEGTPAYPNFSRYWEIIEKHKITQFYVAPTAL
                     RLLKRAGDDFVKAKMPDLRVLGSVGEPIAAEVWKWYFEVVGREEAHIVDTYWQTETGSN
                     VITPLAGVTPTKPGSASLPFFGIEPAIIDPVSGDEIHGNDVEGVLAFKQAWPSMARTVY
                     GAHKRYMDTYLNVYKGYYFTGDGAGRDHEGFYWIRGRVDDVVNVSGHRLSTAEIEAALI
                     EHHSIAEAAVVGVADELTGQAVNAFVAIKDGTEATDALRKEFVLQVRKSIGPFAAPKAV
                     FIVPDLPKTRSGKIMRRILRKILAGETDSLGDTSTLSDPNVVDKIIA"
     PFAM_domain     34895..35065
                     /aSDomain="ACAS_N"
                     /aSTool="clusterhmmer"
                     /database="35.0"
                     /db_xref="PF16177.8"
                     /description="Acetyl-coenzyme A synthetase N-terminus"
                     /detection="hmmscan"
                     /domain_id="clusterhmmer_JX266_007408_0016"
                     /evalue="5.50E-17"
                     /label="JX266_007408"
                     /locus_tag="JX266_007408"
                     /protein_end="96"
                     /protein_start="39"
                     /score="61.6"
                     /tool="antismash"
                     /translation="YQQLYKESITEPDKFWGRMARDLLTWQRDFQTVHTGSLAEGDNAW
                     FLEGQLNASFNC"
     PFAM_domain     join(35069..36046,36097..36357,36416..36493)
                     /aSDomain="AMP-binding"
                     /aSTool="clusterhmmer"
                     /database="35.0"
                     /db_xref="PF00501.31"
                     /description="AMP-binding enzyme"
                     /detection="hmmscan"
                     /domain_id="clusterhmmer_JX266_007408_0017"
                     /evalue="9.10E-85"
                     /label="JX266_007408"
                     /locus_tag="JX266_007408"
                     /protein_end="536"
                     /protein_start="97"
                     /score="284.9"
                     /tool="antismash"
                     /translation="DRHAIKDPNKVAIIYEADEPEDGRNLTYGELLREVSRTAWTLKQM
                     GVQKGDTVAIYLPMIPEAIIALLAVVRIGAVHSVVFAGFSADSLRDRIIDARSKVVITT
                     DEGKRGGKLIGTKKIVDEALKQCPDVSHCLVYKRTGSECPWTEGRDYWWHEEVEKWPSY
                     IAPEPMNSEDPLFLLYTSGSTGKPKGVLHTTAGYLLGAAMTGKYVFDIHDTDRYFCGGD
                     VGWITGHTYVVYAPLLLGVSTVVFEGTPAYPNFSRYWEIIEKHKITQFYVAPTALRLLK
                     RAGDDFVKAKMPDLRVLGSVGEPIAAEVWKWYFEVVGREEAHIVDTYWQTETGSNVITP
                     LAGVTPTKPGSASLPFFGIEPAIIDPVSGDEIHGNDVEGVLAFKQAWPSMARTVYGAHK
                     RYMDTYLNVYKGYYFTGDGAGRDHEGFYWIRGRVDDVVNV"
     aSDomain        join(35069..36046,36097..36357,36416..36496)
                     /aSDomain="AMP-binding"
                     /aSTool="nrps_pks_domains"
                     /database="nrpspksdomains.hmm"
                     /detection="hmmscan"
                     /domain_id="nrpspksdomains_JX266_007408_AMP-binding.1"
                     /evalue="9.10E-90"
                     /label="JX266_007408_AMP-binding.1"
                     /locus_tag="JX266_007408"
                     /protein_end="537"
                     /protein_start="97"
                     /score="293.0"
                     /specificity="substrate consensus: X"
                     /tool="antismash"
                     /translation="DRHAIKDPNKVAIIYEADEPEDGRNLTYGELLREVSRTAWTLKQM
                     GVQKGDTVAIYLPMIPEAIIALLAVVRIGAVHSVVFAGFSADSLRDRIIDARSKVVITT
                     DEGKRGGKLIGTKKIVDEALKQCPDVSHCLVYKRTGSECPWTEGRDYWWHEEVEKWPSY
                     IAPEPMNSEDPLFLLYTSGSTGKPKGVLHTTAGYLLGAAMTGKYVFDIHDTDRYFCGGD
                     VGWITGHTYVVYAPLLLGVSTVVFEGTPAYPNFSRYWEIIEKHKITQFYVAPTALRLLK
                     RAGDDFVKAKMPDLRVLGSVGEPIAAEVWKWYFEVVGREEAHIVDTYWQTETGSNVITP
                     LAGVTPTKPGSASLPFFGIEPAIIDPVSGDEIHGNDVEGVLAFKQAWPSMARTVYGAHK
                     RYMDTYLNVYKGYYFTGDGAGRDHEGFYWIRGRVDDVVNVS"
     CDS_motif       35594..35647
                     /aSTool="nrps_pks_domains"
                     /database="abmotifs"
                     /detection="hmmscan"
                     /domain_id="nrpspksmotif_JX266_007408_0001"
                     /evalue="1.60E-07"
                     /label="NRPS-A_a3"
                     /locus_tag="JX266_007408"
                     /protein_end="290"
                     /protein_start="272"
                     /score="23.7"
                     /tool="antismash"
                     /translation="FLLYTSGSTGKPKGVLHT"
     CDS_motif       36467..36526
                     /aSTool="nrps_pks_domains"
                     /database="abmotifs"
                     /detection="hmmscan"
                     /domain_id="nrpspksmotif_JX266_007408_0002"
                     /evalue="2.70E-05"
                     /label="NRPS-A_a8"
                     /locus_tag="JX266_007408"
                     /protein_end="547"
                     /protein_start="527"
                     /score="16.8"
                     /tool="antismash"
                     /translation="GRVDDVVNVSGHRLSTAEIE"
     PFAM_domain     36518..36754
                     /aSDomain="AMP-binding_C"
                     /aSTool="clusterhmmer"
                     /database="35.0"
                     /db_xref="PF13193.9"
                     /description="AMP-binding enzyme C-terminal domain"
                     /detection="hmmscan"
                     /domain_id="clusterhmmer_JX266_007408_0018"
                     /evalue="1.20E-23"
                     /label="JX266_007408"
                     /locus_tag="JX266_007408"
                     /protein_end="623"
                     /protein_start="544"
                     /score="84.0"
                     /tool="antismash"
                     /translation="EIEAALIEHHSIAEAAVVGVADELTGQAVNAFVAIKDGTEATDAL
                     RKEFVLQVRKSIGPFAAPKAVFIVPDLPKTRSGK"
     gene            39268..41661
                     /locus_tag="JX266_007409"
     mRNA            39268..41661
                     /locus_tag="JX266_007409"
                     /product="hypothetical protein"
     CDS             39268..41661
                     /codon_start=1
                     /locus_tag="JX266_007409"
                     /product="hypothetical protein"
                     /protein_id="KAI1846512.1"
                     /transl_table=1
                     /translation="MRGILRTIAAVVLTLSHSSEAHSTKRNALNYISRLDDPVLRTPSH
                     RVHAHSSFDLTFLLHDGSEQFRLTLEPNHDVIADDATIQYLNPDGTVRHEEPISRSEHR
                     VFKGDAFVQHVGHGEWIKAGWARISMLRDGSRPVFEGAFRIDGTDHHIQTITNYRRTQH
                     HDDPVLEFAEDEYMVAWRDSDVSSDSSAPGELKRSLGGSTCQSDQLDFNNELDHPVLSH
                     LDLRDMTRNEGGALFGRDGDTGNTGGNGAGVNLAGTIGSTEGCPTSRKVALVGIATDCT
                     YTAEFNSSEAARANIIQMVNAASQVYESAFNISLGIHNLIVSDRSCPGTTQETTPWNVA
                     CSNSVSITDRLNLFSAWRGQNNDSNAYWTLLSTCNTDAAVGLAWLGQLCVQGSTGGGGN
                     ETTAGANVVVRTSTEWQVFAHESGHTFGAVHDCISSTCSDGSVTMQKCCPLTSSSCDAK
                     GQFMMNPSTGSSITQFSACSIGNICSALGRNSVKSQCLTNNKDVVTITGSQCGNGIVEQ
                     GEDCDCGGEESCGSNSCCDAKTCKFKSGAVCDPSNEDCCTQQCQFKSSGSVCRTSTGAC
                     DPQEVCTGNSPTCPVDKVADDGTSCGASGAGLTCASGQCTSRDLQCKTVVGAVTTDNNT
                     SACNSQGCLLSCASSRLGPNTCYNMNQYFLDGTPCQGGGQCKNGQCEGASFGNEVASFF
                     SDNKNIITPVAASVGGLIVIAIFACCLSACRRRRRVKKLKSVQPNASWQGGSAWTAANL
                     ARPAPAASRSRGERGSSRGPPPAYPPYPYPGQEQWNRVPTARYA"
     PFAM_domain     40072..40719
                     /aSDomain="Reprolysin_4"
                     /aSTool="clusterhmmer"
                     /database="35.0"
                     /db_xref="PF13583.9"
                     /description="Metallo-peptidase family M12B
                     Reprolysin-like"
                     /detection="hmmscan"
                     /domain_id="clusterhmmer_JX266_007409_0019"
                     /evalue="1.80E-51"
                     /label="JX266_007409"
                     /locus_tag="JX266_007409"
                     /protein_end="484"
                     /protein_start="268"
                     /score="174.8"
                     /tool="antismash"
                     /translation="RKVALVGIATDCTYTAEFNSSEAARANIIQMVNAASQVYESAFNI
                     SLGIHNLIVSDRSCPGTTQETTPWNVACSNSVSITDRLNLFSAWRGQNNDSNAYWTLLS
                     TCNTDAAVGLAWLGQLCVQGSTGGGGNETTAGANVVVRTSTEWQVFAHESGHTFGAVHD
                     CISSTCSDGSVTMQKCCPLTSSSCDAKGQFMMNPSTGSSITQFSACSIGNICS"
     PFAM_domain     40813..41043
                     /aSDomain="Disintegrin"
                     /aSTool="clusterhmmer"
                     /database="35.0"
                     /db_xref="PF00200.26"
                     /description="Disintegrin"
                     /detection="hmmscan"
                     /domain_id="clusterhmmer_JX266_007409_0020"
                     /evalue="1.10E-18"
                     /label="JX266_007409"
                     /locus_tag="JX266_007409"
                     /protein_end="592"
                     /protein_start="515"
                     /score="67.9"
                     /tool="antismash"
                     /translation="EQGEDCDCGGEESCGSNSCCDAKTCKFKSGAVCDPSNEDCCTQQC
                     QFKSSGSVCRTSTGACDPQEVCTGNSPTCPVD"
ORIGIN
        1 tttggagggg cgtttccatc cccgaccttt gcacaccact gcagctaggt ctaagtaccg
       61 caacatctag attgcctgcc acgcaatgct ttcattggag tgggctggtt gtcagaccgc
      121 accggcattt ccaagctgtt gctgagtatg tatgctcatt cacgaagtgc taaatgcaat
      181 gtaaccgtgc atgtctcgtc cagactgcct cacagtaaac gaagcaacca ccttacctaa
      241 tgccacacgt tctcctccat ggctgtaatg gagaggccag agcaggcatg ctggaatggt
      301 gtcggggtga aacgggctcc ataggtttcc ggaaacgggg tattggggag cgatcgggag
      361 ccggtgcccg ggcttgtcca atttcgggga aggccaaggt ccaaggattg caacgagtcg
      421 ccctgcagtg aattatcagc ctggccgtga gactggtagg actgctaagt tacggtgcct
      481 ctaccatagt cgtagtcacg cacctagcga aggcaagcct gtggcaacct aagttaatag
      541 tctggatggc cggaggttct gtgcgccgaa agactagaac gcatcacatg agtcaggtac
      601 cattcggagc agtgcaacgc gcgacggcct ctcctgcaag gcgatatttc actgcgaaat
      661 tgggatagcc accgccatgc accggtgcgt catatgactt tcctgcgcat gacaattgtc
      721 gaggaatatt agcttgttgg aagcgagggc aatggaattg cacctacgat aacttgtaag
      781 tgtcgcccgg ccatcaagtt caacagcgcc tacaggacct ctcgcgctct cccccaaatg
      841 tcgggtaccc agactaacca gtgcggcccg tgggtgggtt agacttcact agagcgatgt
      901 cgaagttcca actttagaat tcacgtcgcc tctgatgccg gcagcaaacg tggtgactag
      961 ggtgccccct agctagtcag cacgaggctg tacataccaa gttgcgtagg gactggcgtg
     1021 gcctgttctg attcaaggct gtcccgggaa tccgccatgc ggtgaagcga ggcgacccgg
     1081 acacctcact caaaactgga ccggcgcttc aaccagacct agtcgtcggc gacctcgtga
     1141 acgaatgatc cgtcggtcga tacgaccatc gaaagacgtg gcaccagcgt ccgaattctc
     1201 tccatgtatc caccacaggg ggctgcccag ttcatttgcg cacgtatact ccgtggcaag
     1261 attcgggttc tttgggctct tggatgagcc gccgtgccac gctcggcagc atcctcgacc
     1321 atcgacacta catagtaggt atccgcctgg cagacccttg atcctgtttg ctgccacagt
     1381 gccgcaaagt gggagtgaaa gcgacgtagt acggcttatc taggtcgcag ctaatcgtca
     1441 cccggctatt tgcatctcga tatcaaggag agagatgggg tccgcatgag ggccaggatc
     1501 taaaccgcca agaagctaga atctccatgg attcttcctt catctatcga ggacccgtcc
     1561 agccatcttg tcgcggccgg gcattacctt ccgaattcta caacatggag atcgtcacac
     1621 gccttgtatc gtgacaaatt cggaagctgg gagtttcgac cacatactac acccggcgcg
     1681 ttgaagttga tacaacctcg atagcaggtc tttgcgaggt tgtctcgtgc cattcgacac
     1741 agcttcccga atctgctgca ggccgccttg aatggaggca caagtataaa actattgacg
     1801 aaatactgcc ttgcgacacc tatccaatct gcaagtatcg ggcatcaggt tatttcgctg
     1861 tgtcgctatc ctcccgaacc ttgaggcgac tcccccaggc tacgatgggt aggaatatgc
     1921 aaattgttgc cgttgggtca gtccgcatca atcacatttt cctcttgccc agggcatagg
     1981 tgacagtgac ccggccgtta cgcgttgcat ttcagatatg attgagcagc actgcaaatc
     2041 atccacatac agcatccgct gcaacacgcg ccggcgcctc taatcaaaga tcggatggag
     2101 gcccatcgcc gaaatcttgg gcactcgcac cttaaagctg cccgggctgg tttaccaacg
     2161 gtttcaccca ggcgccatcg cattcttggg cgggactatg cacagtgttt gaaactccaa
     2221 actgccccag ctcatgcttg acttcaccaa ccttgcaagg cgagtgcatc ctgtgcatga
     2281 accaaatctc ctgcgttcaa ggttaggaaa cgcccggttg gccagggccg tgcgatcggg
     2341 caatttccgg aaacggtctc cagtccttct atggagaata tggagaacca tggaatgcgc
     2401 agagaaggaa tcgaaaccac gccttgacgc cccggcgcgg tgtcaccgcc ccctgcacca
     2461 tagtatcgtg actgtccccc ctccttccgt tgtgaccaag gaatggacct aacttaggtg
     2521 tgtcatttcg caaccagacg cccacagtag tagcactacc gagatatgca gctaccaggg
     2581 tctctcccaa ctagcgctta aagtacctct cgtccgtgac atgatatcgt caacacttga
     2641 cattgccaag taacggcatc aatgtggtgg tcagggtctt accctctgcc gtcaacggcc
     2701 gaggcagagc atatcgtcag ctcaccgagc tgaccacaag ccatgcactc ttgccgcatg
     2761 taatcattta actgccggtc cttttcgtaa aaatcctggt gcgatgtcag ctgtgcagta
     2821 ggggcacgac ggagtcttgt gcaatcgaac taagagcatc ggtcattccg ctaggactat
     2881 atcttgcaga gttaatcaac cgccgacaac tggcttacac ggggtgtcat tgtgactctt
     2941 gcaaatgcat gcccttacga ccttcacacc cgcctcctta agttgctata ctaatcatca
     3001 gcagccaaca tctgacgatg caggaatgaa taagcacatt gcattttcaa tgaatcggta
     3061 gccggaagac caatagcgcc cgtcagtgga ttgcacccaa catcactgct gacttgagaa
     3121 aactgcgtat aaaccgatga ttgctgaatt cactgagcta gtctgccatg ttcctctgcc
     3181 taatgccatc agcctcgtgc cttgcttggc tcgaatggaa tgtggcagca ttgctctgcc
     3241 cgtgacatgt acattcagcc tcattgcctt gaaaccaacg gcatgcaatg ctcggcccga
     3301 aaaggtactg ccggccttga cacatgcagc accagcactg acagcggaat tgacaaacac
     3361 gcttccgtcc cgtcccgtga cgtgagagac aagatgagct cgcctcggct gcatcaccaa
     3421 aactcggggc acgcgagctt tgcaaacaac aattgggcgg aattcggtga tcgagagacc
     3481 aggcaaatcc cctgggccgt cggactgccc tgctggcacg acctatgact tgcgcggcga
     3541 tatcacaaac tagggtgcgt ctcgctgaag gcaagcggtt gttgcttcaa tatggcaccg
     3601 tttcatccac ggtttttttt tttttttggt tttttttttt tttttcggtg cagccatagc
     3661 ttcgatgctc atcagtcggc gtgccctcga gtcgttgacg ccaaaacaca ccccaagaac
     3721 gccgtgctcc attgtagagg ataggaaaac gctgaaaatc tgtggatgcc tgatcgtctg
     3781 tcgtagcctc ctagctctag ctgccaatca acatggacac ctgtcgggat attagataca
     3841 tgatcgagtg caccagaact agacgggggt tgttcggcgt accgccatga agacacagca
     3901 taaacttata tagggactca gccgctcccc tacccgtgcc gccttccaga agatgccgat
     3961 gaacctattg aaccgtaagt cagctgcgct gcgagcgcct cagcaggcgt aggcgggtca
     4021 tggcaccaac ccttgcttgt ggttgttcat gaaggtcggg gctatcgcgt gcacgtaggt
     4081 gcttgtgcag atggtcaaga ggatgacgag gaggagggac tggaagttga agagggccgt
     4141 ctgttgtctg gggttagctc tgcccgcctg gacccggagg acgagggtgc atccaatcgt
     4201 accatcttgg tgatatttcg caggtgatgc gatccgggtg taggtgaggc ctgcgcgagc
     4261 tgtgtcggcg tctgctcttg ggcgagtctc gtgggggtag aggttggtgt caagctcctg
     4321 atgtggaaag ctggcggccg ttcggtcgcg atatgctgtc gtctgtccgt agccagggct
     4381 atctgtaggg taaaggccag ctggcagagg ctgggttgca gctaggcggc agtgacactg
     4441 agcctgttca gttgagtggc ccactaaacg cgcggggcca cgagcagtca acgcgccgtc
     4501 gcgcctatga agtgcgctgg acacactgga ctgcacctga gctcccccaa ggttgcctcc
     4561 aaagctatta ataacttgac atcctgaact tgcgcagcct ttcgcacatc cagctttcat
     4621 tcagccttgc gcttcgatcg acgttgaccg aggctctcga tctgttcctt tcccacctcg
     4681 cactgttcta cgacgacagc ttcgcgctcc gcgacctatc gataggagtc gcgaccgagt
     4741 ccagcttctc agtatctcag ttccgccgcc atcgactgga tctctgcatc cacctcgttc
     4801 tcgcagccca gcttgtcttt atcatcatgg agcctcgtgc gcgcgccggc aagaatgtgg
     4861 gcaaggaaac cttccagacg aaagatcgta tgctgctccc gccttgccgt ctggcctgat
     4921 ggctcgattg cgcctgctaa cttgcacgtc ccagttgccg cccttatgta tgcctacggc
     4981 gatgtcccca accccctccc agagtctgtc cgcgttatgg acgacatcct cacacagttc
     5041 ctcgagggca tctgcttcga ggccacacgc cacgccactg tcgccggccg ccagaagctc
     5101 aagttcgagg actttgagtt ctctctacgt cgccagcccg agtatcttgg taagatcaag
     5161 accatgatcg acaagcgcaa ggagatcact aggatgcgca aggccttcca gcccgacgat
     5221 gatgccgtgg tcaacagcca tggcgcagaa gacgacggcg gccccggtgg tcccggtggg
     5281 aagaagaggc cggccccaac tacggagcac gaggaactac ttgacgatga cgacgatgac
     5341 cctgatattg tcgaggccat ccggaatcag aacaagaaga ggaaggtcga acgctagagc
     5401 cctccctcct ccactacttc atcttctatt cccgcagagc ctcggctgct ccagcccacc
     5461 gtcactcccg taccgcagaa gcctacgatt gttggacaac agaaaggtgc tttcgcgtgt
     5521 gactggtgtg gacgacacct cacccgcaga gatggtctca aaaggcacca atctagctgt
     5581 cgtatgagac agtaatatcc tgtgagctct acgatgggac cttttatagc cacgaggcag
     5641 cagtccccag ttcgcagcag gacagacaca ttccgaaccg caaccagaca ggcagttttc
     5701 aacagctcaa ctgattcatc atgctagcag aaagcatgtg ctactgcaga aacaccggca
     5761 ctgatcgtcg gcgttgggtg cggggtttct ggtcgggtgt ctcaggaact caaatcatcg
     5821 tgagagtgca ttccgagtat gacttcaagc catccggata cgtatatgca taaggcctca
     5881 gagatggaat ggctgctcaa ggtcggtcgt aagaggctgg ctaatacgcg ccccacgggg
     5941 cagcttctac cattctttga agtcgtgcga agcgcagctc tactgcgcca acgcagtcgt
     6001 gcacttatac agtagtcctc catagtgaat ggatgtcttc aggtctctat tgtacaagac
     6061 tagtgaagtg acccagctct ccccggatat agggggaaat agggctggat tgtatggggc
     6121 acgcggggta gatccccgat tcgctgcctt tatacgccgc gatatcggtg catccaacaa
     6181 ctacatgcac ggactaggcc tggaccaggt ccgcggccta tcaggaacgt gtctgttgtc
     6241 aattgcctcc aaacgactca cttggtccgg ctgtggtgac taccagtaac cccccagcag
     6301 cgcctgcatc ggcctcgaag caccaacaga cctatcacag ttttgtctgg aatgcagcat
     6361 ctccacgatg ggccccaagg gtggtctcga tgaggcgctc ctaggaggaa gttcgccgag
     6421 ttgttagccc tccccttccg gcttccgtgg aactcaaggt ttggctctct ttctttccac
     6481 ctaacctctt atcacctacc acgtctacca tcagtatcat cgtcttggtc tgataactcc
     6541 attcttgtct ctcatacttc tgggggagct tccagactgt tgggtttcga ggagtactgc
     6601 tgttatagtc atcttagaca aagagaaccc ttcccaagct gtcccaacag ttgaccctga
     6661 tttttggatc tgtgtgcatt tgttcgtgat gatccatagt catcatgtcg gatcttgatg
     6721 catctcaggc tccccaaccc aaaagaagtc gatctgtgtc tgaacatgct gtgttgaata
     6781 cataccctca agtcctcgat agcacagaca aaggtgcgaa ggcaggctcg gctgagcctg
     6841 gcctgctaga tccctctacc atcagacggt tctcgatgag ccccttctcc gaagatggac
     6901 ggcttgcatc atccacttca ctcaggggct catacctagc gccgccacgg tcctcagctc
     6961 tgcgagagag cttcagcgtc aagccgttct accagtcgat gtggcagagg aacgggggcc
     7021 ccatcctcat cattctggcc cagttcttcg gcgcccttat gaacctttcg gcccggttcc
     7081 tcgaggttga ggacggctta cacccgatgc agatccttgg cgcacgcatg acggccacga
     7141 tcatgtgctg tttcgcgtat atgtggttca gggatgttcc atcggcgccg tgggggcctc
     7201 ctgagattcg atggttgctc atgcttcggg ccatggccgg atttgtcggt ctctatggca
     7261 tgtggtcctc catcgtctac ctgcctctcg ccgaggccac agtcatctcg ttcctggctc
     7321 ccaacgtcgc cggctacttg tgtcgtatcc tgttgaagga gccgttcact cgcaaggaac
     7381 aaattgcgag ttacatcgcc ctcggtggcg ttatactgat cacacggcct gtctccctct
     7441 tcacatctgc acccgatgcc cccagcacag ggatcgagac ggcggcgaac ggcaccgcga
     7501 gcaccacggc cgggaccggc atggactacg tgccgacgac ggcgcagcgc ctcagcggca
     7561 tcggcatggg gctgctcggc gtggtgggcg cggccatcac catcacggtg ctgcggacga
     7621 tcgggccgcg cgcgcacccg ctcatcagcg tcaactactt cagcaccttc tgcagcggcg
     7681 tgtcgctgct ggccatggcg ctgggcccgc cgctcgacta cgaccagccg cgcctgcggt
     7741 tcgcgctgcc cgcgtcgcca cgccagtgcc tcctgctcgc cgccgtcggc gtctgcggct
     7801 tcgccaccca gttcctgctg accgcgggcc tcgcccgcga gcgcagcaac cgcgccaccg
     7861 gcatgatcta cacggccgtc ctcttcgccg cggcctttga ccgcctcgtc ttcggccagt
     7921 ccatgggctg gctcagcgtc gccggctgcg gcctcgtggt cggcagtgcg ctctgggtcg
     7981 cccttgtcaa ggggactccc gccgaggagg aggccaggaa gagcggcggc gctgctggtg
     8041 tcgcggatct tgaagccagg ggggctgcag gggttgtggg taatgctggg ggtgaggata
     8101 tacccatgtt ggcggacgta gatggcagta cagatggaga gtcgcaggga gatgatgtgc
     8161 ttgagatgga tgggatagac tcgtggaggg attaaagtag tcatgtatag ggatagattg
     8221 catgtgaggt ccattcaact gtcaaagaag cacgttgtgg attctcatag atgctaaata
     8281 tataccaaga tcatttatgc catcgcgata ctagattcaa gctgccccct cattggggat
     8341 agtgggttgc cacataacaa tatatatcca gcttgatgct atacgctggc agggaagttg
     8401 gacgatctac gcacaagtaa tctcgtaatt gtggtgatga tggcacccga gcagatgcta
     8461 ttggcaagct tgaatgttgg atgtactggt cgttgctaat tttctatttg acctcgagca
     8521 cgaaagcata aaccgacgat aaaggagact tgcaccatgt agtcccacgg attgctcgct
     8581 cgttggattc catcgctaaa cctcgatcag actatacatt aatgtgccta gaatgcttgc
     8641 aacacaaaag ggactctcaa gaaacattac aagagagtct gtgggttgct ctccaacctc
     8701 ggggtagaag aagtctgtgc ccagccacaa agacaagcta gatgaagact cagacgaggc
     8761 gcgaagtttc caaggaaatg tcttggatcg gctcttgggc agtccatagt cgcaaaccaa
     8821 cgtagcctac gtacgacctc cgctttggaa gcacaatcaa tatgttggct ggcttgttgt
     8881 ggctttgaaa gattggatgc caacagcaca gcataacttg gagcagggct gcgtgttact
     8941 tattagttcc acttggtagg gaagtggggg caatcagcct ccagcctcca gcctccagcc
     9001 tccagcctca agcctgcagg ttaaacttgc actttacgcg tcgacgcgtc cggatttggc
     9061 gagcgcgtcg cccagtgaac cgctccgtcc cacttggctt ggaccgcgga gcacaacttt
     9121 agccttcccc agatgtcaag gccgcactcc gatcgatctc taagacctgc ccgccaacag
     9181 cagctgcgac gaagtcgaat acctgtgcca acgagtccgt gtcgcaagat gaaggctttg
     9241 cgtaactgat gccgaatccg ggacgaaact gggttggagc cgctggaatg gagagagtac
     9301 ggcacccacg aatgcacctg ggcgaggaac cagtctactg cgccgcctac gacgacaacg
     9361 aagaagtcct ttacccgggc gccgaccaag agctcgatca ggcagcaaga gttgccaagc
     9421 gtctgcgcta tgaagaacaa ggcctgcgat acctaagggg ccaaccccta aggctgctct
     9481 cagcctcgct gcaggggccc ttcgacagag cctcaggctg gcatagccct tggctgccaa
     9541 aggcaccaaa ggcaacagac accgctgcgg ctcttccgct accattcacc aagactatac
     9601 ccccgatcga cccgataatg cggcaagagc tggcagagcc tgtggcgcag gaacatgata
     9661 ccccaacaac tagggattct ctgcggtgtc atcttcccag cccagacagc cagcgcgagc
     9721 tcgaacttgc agtcggcaat ccattggacg tagagaaacg atcacgcata cgagaatggg
     9781 ccaccaatgt ggcgcctggc ttccaacggg atgcgttctg ggttcctgag gatcggggga
     9841 ctgacccgtc tgaagaagac ttgccagcaa agaggccggc cggggagcaa tggctgagaa
     9901 gaaagctgaa caagcgaagg aagaccgaca tggcggcgtc gttcccatcg ggctcaactc
     9961 cgacaccagc tcccatgttc agacaggtga cgaagcctgt atcggtccat gcgagagaca
    10021 agctacgtgc cagctcagca ggcatccacc gcagctttgc cgataccaca ccgtcttcgg
    10081 gttctgatcg cagagccact ggtctgctgg aaaagcgaac ttcgagtgct aggatcggag
    10141 aaaacatgcc atcacaaact gggactttat ccaagggtaa ggtcgctgtc aaagcgagcg
    10201 cctttggccg aagcaccggc aagaaacacg ttgcggctcc tgcttccttg gcctccactg
    10261 aagattccga gcaacaaggt gctactccag gtcaggcaaa ctcacagtct gcccctgttg
    10321 cggtcccgct ggcattagac aggaacgttg agaaggcgcc cactatagcg gaagtttcaa
    10381 aggaacaaag gcctgcaaga ttagatattg caagggtcca ggtgtcagag caagaacttg
    10441 ctacgagttt cgagagccaa gtagaccaaa gcttccacta taagactcgc ccggctaggc
    10501 ttggaaactc aacatcaaaa gcgccgagtg acgacaagac caccaacact tcgcagctta
    10561 cccagaccgc tactcccgaa tcagaagacc attgtgctat ggttgcagcg caactcggtc
    10621 agacggccga tgcagttcaa gacgacactg acatcgtgga ttattatgtc gatgatgcac
    10681 cagcaaatct gccatcgaat caatgtgcac atggctgtga ggaggaccaa cctgtctcaa
    10741 cacgtagcga tgaggttgag caagatacgg atgaggaggt gcggcatgaa agggacgctg
    10801 gaggagaaca agccaagcca caagaaactg tccaacgcca tgaacctgac aatcatgtta
    10861 cgacggaagc atcaccccca gctacggccg atcaactgat gatttctttc ccagaggatg
    10921 tgactttggt ggagaagagc atgcaagcga accgtctgga cgcaaatgca ggcatcaatg
    10981 gaaatccagt caaggatgcc tgcgatctcc aagaccaagg tgaggtatcg gatcgtcccc
    11041 tgatccagga tcaggctttc caagggacag tgttcgacga aggccccacc ttggttgaga
    11101 actctatgga catggacgca agcacgctgt cgcgaatgga ccaagtacct gcgaggctgg
    11161 agaccctcaa gttcccctcc caaccgcctg aaagattcga ggccgttaaa tatcctgttt
    11221 tcttatcaga tgggcacgaa gccaacatta tcccaacaga agtcgaaaga gaagatctag
    11281 ccgaacctag ctcgtctggt gcttcactcg ctgagattgc tgagcaggct ttttctcttg
    11341 ccgtgtcaaa cagccaatct acatctgctg agccggacga ggcacaacac caagatgccc
    11401 aggcagacca ggaagatgag acggccgccc gcactgatat taccaacgtg gatcatcttt
    11461 cagacacaga gaaaccagca gtcaggaaac cactgttgct ggtgcgcaaa tcaaaaccta
    11521 caatcattgt tgaagagctt tctgaggagg ggtccgagga gaagcctcag acaactacta
    11581 ttcaagctga acgagctcct agtaatgacg agtctggaag tagggtttac aattctctcg
    11641 agccgcaaag tccttgggct ccggatcatc cacctcgttg caataatcgt gctactgaag
    11701 gacttaaagt cgaacccgtt gaggaagaga catggtcgcc atgcccacgc ccaatcagtg
    11761 ttgcagactc gccaggtctg ggagtggaac aaccggagct tcgttcctca caacagagtc
    11821 cttggacgaa cgatatctct gaacccatgg agaacgttgc ggaactctcg agagccctgc
    11881 aatctataga ggctccttca actatccaac aattgtcgta tcgacggtct agctcacgtg
    11941 gcgatgcgaa tgagcagcga gagccatcca ctccgtcgca gcctgaagct cgagcgccta
    12001 ctcctgatgc tgacttgtcc atcaaatctt ttgcaaagtt taacacaccg tcgccaaagc
    12061 gcaagcatcg cattacaaag cattctcgtt actcaagcgg ccggctgccc agtacacagt
    12121 cattggcgga tgcaacaaat atcaatccgt ggagtagtgt acgatctagt atacgctcta
    12181 gtgcgcggtc gagccgcagg agcctccgag tctcctttgc tccgcttcca ggtgaagaaa
    12241 ctgaagaagt tgcggagggt atccaaccta tcaacagtct tgctgcaacg gccagggtag
    12301 cctcaccgcc tccaccgccg tctgccttgg ccggggatga agatgtcgat gaccatttcc
    12361 agagtcactt caatacgatg aaacgtcgtt tgagcgaagc acctaagctt cgtcttcaac
    12421 ctcgcttgct gccaagcgag tcgcagcaga agcctatgag ccctggagtc ggtttgatgg
    12481 cggaagcttt cagagaagca gacctacgcc aggctttgag aagctcccct gagattgcag
    12541 tcgacgacga catggaggac gtggaaaacg aggtcgactt ggctgcccag tcgccgtgga
    12601 ggggcgagag tcaaggaatc gacgatgttg cggccgtgct gcagaacctg gatgattttc
    12661 ttaacccacg ctgggatgtc gagacggagg tagaaaaggt acgggcggct gatggcatag
    12721 agaatcagcc gcaccagcgt agctcagggc tatttggagg tagcgtctgg gatatatttt
    12781 gaagtggagg tgttaagacg gttggctcga gctgttgttt tttgggggcg taaggggacg
    12841 tcattttgat acccagtctt cggttcacat gcatatggca aggagttttc agaacggtgt
    12901 atgggaaatg caggtcggac tactgaggaa agagcaggca ccagtagttc gagtaccatc
    12961 agtatgatat acaagctatt ccacagtaac gggagtatga ttataatcga caatcattat
    13021 tagtgtcttc ggcaacggtc caactgacta cttgaatcaa tttgttccta ttagcatagg
    13081 ccttctaaat ttgaagtacg ttggattttg ggggctcagg gtttgtattg ccattgaaca
    13141 atgtattgtc ctgaactacg acattgggtg tgttgattcg tggcgcgttc tcccccgacc
    13201 cacgatgcca tttttttttt ggcaatgagg tcgtctacgc attcatggcc acaatgccat
    13261 tgttgtattt ctgccgcaca aagaggcttt tgtcaataac ttcatgtgga accggtgaca
    13321 aggagagacg aacccagaat atactaagtc accgcacgga ggcaggcaga acagagagag
    13381 tgtatcccca acaagaacga ggcgtaccta acactgtctt ggtggtgaca taccgtgcac
    13441 atatgaagct ccttgcgagc gcttgcgtat aaatatgtga ccatggcctc ccctggactg
    13501 agttgggaaa gctgtctttc cattcgcaag ctgacagtta cagaaacaca atgtcttcaa
    13561 ccaccaacgc tgacgctacc acgaagaaga ctttcccgaa ggaagtcgtc accgagaccg
    13621 aggacttcat acaagacatt ttggaaatac tggacgaggt cgctgtaccc gtcgaatccc
    13681 agttcgaagc ctaccgagcc atagggcaca ttgtcttcgt atttgccaag aaagcaacgg
    13741 ctctcgtggg agtagatacc accgactggt ttgacgaaaa tggagttaat caatctcggg
    13801 cctaccgcga ctcattcgag aagaaaggtg tctcagagga cgccatggat gatgtgtgcc
    13861 acttcgagac aagctttcgc gagttgtggg aggaggtaag tgccgagact caggatgctc
    13921 tgttcgatct gtggcatgag ttctggtata aactgcgcga gattgacacg gaggccatgg
    13981 ccagaggtta acccctgaac gaggaaatcc ccagacgcca aaaatcgtgg accaatccgc
    14041 agacgtggtc gttgtgtgga gctctttgat catacagatg gttctccctt atgtaagtga
    14101 taccttttag tagagcgggc atggatggct gtaccagcta tatgtagata agaagacgaa
    14161 ctagttgcgt ggtatatacc ctttggtggg tgccgcggtt agctggatcc tgcatattta
    14221 atacatcaca catcgcaccc cataagaatc gcattgataa gcgccagaat atatgtgcat
    14281 gactttcaac aatgaaaaac gataggctga tcaatgcggc aaaccgtgta tcattgaact
    14341 ctatagtaat caaactccaa aagtcatgca agacgcatat ccgagcagct tcactaagag
    14401 tgcgcaagcg accacctcta acagctccag cctttcgtat atgcgaagat ttatgtttac
    14461 cattagcagc tgggctgtcc cggggagttg ttgttatcgg tattgacgtc aagggtgata
    14521 tcgctgtggc cacccttggc atcgttgagc ttgcccgaga agacgccgtc cttgaggtcg
    14581 gggagggctg caccccagtc gttgttgagc atcttgtcac ggatctcggt cgaggggaat
    14641 cccaggtagc tcacgagatc accgaactat aatcacggtc atggttagtt atacaatagc
    14701 ccttcccgtt ggcattcaac catgctaaac atggttgaag aaaaagggga cgctggcgcg
    14761 actcacaaac caagccccgt tgtggttctc gaccttgtca tcggcctcat tcgcaaaccg
    14821 aaagtcgtgc gtcaacccgc cgtcctggtg gtagaccatc ttggggtgcg tgtcctggaa
    14881 acggacgtcc ttgcctgcct tgacttccca gcccttgtgc tgggaggcgg caacatatgc
    14941 cggcatgctc tcgccgtcct tgacccagac aacgatgtgt tcccagtcgt tcttgtggcc
    15001 cacgccgcac gagccgtcca ctgactggtc cttctcaaag tagtagccta aaagagaatc
    15061 aggggtcagc atctcttgaa gaggcatatg ccacttgaga caatatagaa aatgaaccaa
    15121 gagaggctgg actttggggg tcacatacca tacaaataag cgcaccagcc gttgttacac
    15181 cgcgcgcgtg agtacacgtt attgttgtcc aggtccgact tgtcgcggca gtggccattc
    15241 ttggcgccgc cgcacttgag cccgccgttg aggttgccgt tggcgtcaat ggccggggtg
    15301 ttgtagcatc cgtccttgtc aaaatccatg gctgtacaca tgttaatgaa cagttccact
    15361 ggagccagtt tgggttcgcg taccaggttg ccacttcttg tccgcgtccg gagcgcaggc
    15421 tcggatcttc gacggagggt cacgcttgaa gatttcggcg atggcatctg gcatggcgac
    15481 tgcgttggcc gccggcacaa gagcggctgc caagagaagc agcttcttgg gtgatatgac
    15541 ttggagggaa gacatcgtga aagactatgg taaaaagatg gctcctttcg tcttgtcgag
    15601 ggaggattta tctagatagg ggtttctgct atgctgtagt tgaattggaa tggtcgagtt
    15661 tcgaaagccc aaagcgaagc taacttgcca ctttatatta ttgtcctctc atcatgaaag
    15721 ctatgcaaaa tataggaatt gctttaaata gaatgtagca catagccaga tgagtgacac
    15781 tcaccgagat gtgattacac tgctgaaagt tgaccccaag gctttcctgc ttggtgggat
    15841 catccgtgtg cactactcat ctaactgcgt cataggaggc tcctgccata ttgtccatcg
    15901 ctggcggaga ttcacgatac catctcagga tttttctctt catctagacg tcatcctgct
    15961 aacccggctc ttgcgccatt gctattgtag agctcaccga gcagatgaag cgtaaaataa
    16021 acttaatcct acgcagatct ccccaggtaa ctatttggtc aggcccaaca gcttggcgca
    16081 tcagcttgtc tcgtttcctc tttccggaag tatctcgcga ctagaagcca atcatcgggc
    16141 cacgagggtg ttcatattgc tcgtattagc gtactgcaag agagtgcatt aattaatttc
    16201 ttcccttgtc attttatata tagaaagcgt tgtgaaggtt gccgtaccag gaatcccgga
    16261 tggggccgac gtgcattgcg gcgcagccat tccttcgcag atctgcgtat gcagtcgata
    16321 gaacacttgg cgatctcgcc tcttggccgc caaacttcat gcagcgccag agtcgccatt
    16381 cacgaagacg tattagaaaa ccggacacag cgagatcgac tagcggccac accacacact
    16441 gcaacctaca tttcgctgtg tccggttttt taatacgtct gcctgcatcc tgggttcaag
    16501 cttttttgat ccttctgaag taccctgtaa agaaatgctt gatcgaacga tatggctcac
    16561 aaaaagggag tggtctcagt tttacacagc tgccaagccc gtacctgggg cccagcgtgg
    16621 ctagctgact ataaggcagc caatgagcgc tgcagcatcg cgcaccagac gaagatcatt
    16681 cctacacagt agtcaaatgt cttagagata ttactgatca ctccgacgcc gatcagagta
    16741 gcaccttgtt cgtctgtttt cccattgtac attcccctct aatctcccgt agcctctcca
    16801 tctgctgcgg tgagctctat tgagcacagg attgagcaac cgcatcacgg attagatcac
    16861 agccttgagc gaagaccatg attctaaaga aggctacatg catgaagcta cgcgttgtag
    16921 gatttcggtc cattgcgaaa ttaccagcca gtagcagcta ttggctgttc gtcgagcgag
    16981 gctggaacag cctgcatgca attacagccc ctggtatcct caccggatca ttgtgttgtc
    17041 atggcgctgt tcggtacagc gggcctgtag actcagttcc cagcaaggct tcaagcccgg
    17101 agaaaccaga cgtgacctaa accttgagtc agttttgatc cttccgatct agccgtataa
    17161 cgtaccatgg aatcaaactg gccccaactc gtgatatctg ccaacgagct gctggggctc
    17221 gcgttccagt tgataaagtc tcctgggatt gccaagtccg gatattgcac agcgggttct
    17281 gccatctctc cacctatggc gacagttggt agtggttgag acgttacagg aggtgagtgt
    17341 tctctcattg actgaggatc gaataccaca gggacttcaa gaccggtggt ctgtctccag
    17401 gcctctcttc tcaactcctc cagcacgaga cagtatcttt gtgtaagcga gcctttggct
    17461 gcaacgctta agatctgggt ctggcaagtg tctgcagcct ctagatattt ttggtacaca
    17521 tccggaggtg aagacttctg ttgaatgaca tacacgtaaa ggactaccac tgctgaaaag
    17581 ctgaaataga ttgtaaactg tgaagtttca agtcagcatc tgccatggcg gaaacggtcc
    17641 ctctactgct tacccagaag gcacgagata cctggtcggc ctggaacaaa ttgtcgaacg
    17701 actcgaccat attcaatgcg gcattgaggc agtcttggac acaggtatct atctccgcct
    17761 tatgtaaatt ttctgttggc aaagttccag aatgctgtaa ccgtgcaaag ttgctcagaa
    17821 gaaagggtcg attagtcaaa atcatggcat gccagtatgc atgattcaaa acgtttctct
    17881 ggcgttggta aatgggcagg agcaaagacg cattaatgcc tttagcatct aggaaatgag
    17941 acagctcatc tcgccagtgt ttcaacgaat tggtatgctg agcagtcagt gtaatccggg
    18001 tcgaaaccga gagcggacgt atcgagtaga ggtctcgaag aatcatgctg acaatccgag
    18061 aaatcctgca tccgtcagtt cctctgcata cactgataat gggaatgcaa cgaacttcac
    18121 atgagccacg caggccatca ttagagattg tgtcctgttg gcacggtgag ccaggttgtt
    18181 ttctccgacc aggtccgaat cttcgatgac agatgggagc tcctggtcta tatcatcgtc
    18241 gtgcaatgtt ctaggtctgc cgaggactgc actgaggtag ttgtctaaag aatatgcaca
    18301 ccagaatgtt cgacgacggc actcaatctc cacgcggttg tgttcgcttg taggatgtgc
    18361 tcgacgatta cgattcaagc cgatggcaag agccaggtgg gcagtagtgc caaagagact
    18421 ccagcaatga ttgatccgcg actgcattag gagatagaaa cattgtgcaa gacggacttg
    18481 aacactggtc agccggactg acccacgttc cttggacagc tgttgctctg ccgcattgaa
    18541 aaactgggca ctttcggatg ttgccctctc ttgctcctcc gctgcagaag tctgagcccc
    18601 gaagaaggag cttgaatgat catatgtgta cgctgtcggg ttggactctg gcatatactc
    18661 tcgagcctgg gcaaaaacca tgaagagtgc agcttttcgg actggagcgt cttccttgtg
    18721 gctcatgcta cccttggtgg caaagaactc atccagccag cattgcaaag tcggccgatg
    18781 gaggaatcta tgggttgcta cggcaaagtc aaagtatcgg tctagtagcc tctgagcttc
    18841 atcgcgtgag agcaacacgc agaaggcagg gtcagactct ggcaatggag cgtccccaaa
    18901 ggtgaaaatg gacgaggctt gggagaatga gactgcctgg tggaaacgct tttggacccg
    18961 aagcaggaat gacactcccg aggctgggcc aacataatgc ccttggaggt ctgtctgacc
    19021 aggctctgga gaaactcgca gcgatggcgc aattggaggg ttctcgatgg atgccggatc
    19081 aagactcgag ctcaggtgac ggccttgatg ttcctgagac ccatgggaca agccgtcagc
    19141 accaagtgtc gttggaaccc ccttatccac gcgggcagcg cttaccggct gatcaatatg
    19201 tgatgtattt gttcgaccat gtgtgttcgc cgtacaagtg ctgtccgtgg tggatgggcc
    19261 ggttgcaact gggtacggtg gccggcccct tgtgtatgat gcatcatatg tgcagcgggt
    19321 tgcagcctca gtacaatgct cgcaagggtg tgttccgttg catctgactt tgcgcctatg
    19381 ctggtgtgtt agcctcacac taccatgcga ggctcagcaa gcctcaattt gtttgacaag
    19441 atatccccgg gtcggtgctc acctcttgca acggtcacat gctcgagtga cacggcaacg
    19501 ctcactacct cgtcttctct tgcggattgg tccagtcgtg ggttggaacc caggggttcc
    19561 ggagggcttt tccgaaccgg ccatactgag ccaacgagaa gacgtttcgt tctcaacgcc
    19621 gtctccgttc aactgtattg ccgtcaccct ccccttgatc agacatccgc aattccgaga
    19681 gaatggatcg tcgacttcct cgatggccag gtagatagcg tccaaggaga gttgtcggaa
    19741 aacacgttcc cattgcgagt caagcactcc aaggctaagg gatcccatca tagtggagaa
    19801 ctggcggatg tttatccgcc accattgact agtataaacg cggggaagtg gagaatccca
    19861 gtgcaaccga ctgggcatgc ccagacgcta actactgtac gcataacatg taatatttct
    19921 acgacgagaa agaagcatcg cgttatgaga acccacgata acacctgagt gcaactagta
    19981 aacagctgaa tgaatatacc tcaagccaac cattgagtct tccaccatgc taccattttt
    20041 tgtactaggt cgctttgaat caggtcgaag ccggccttga cagtctcgct tgctctttcc
    20101 gtcaggtgcg tttcgaatac aaggccctcg cgcccagggt tgtcgttatc gtatttgccg
    20161 gcgaagaagt cgagcagctt gatggtggga ttcttcacgg ggtctggatc tgacttgcgg
    20221 agacgatcaa tccactcgcg ctttgatacg atctcgaaat cgatcccagc ggatctcagt
    20281 gctgggagaa gctctcgagt ccagtggaaa agtcttctgt tctgcacctg atataccgtc
    20341 gatagatccg agttgtgtgc ccgggcatcc ctgttgtcgt tgaggacgcc cgataattca
    20401 aggcaggcct ttgccatctc atctacaggc atccaggatg gtgtctgatg ttctttcgtc
    20461 agtgacgacc taatttatag atcagcgagc tgttggttac ttacctcttc cagagctggc
    20521 agcgctttga gaatatgtgc actacgaatc atgagaggta tggcctcagt gaggttccaa
    20581 atgccattgt cggtatcgcc aattatctga cccaagcgaa gtacttttgc tgtcattccc
    20641 gtcttctcag ctgctgcctt gacgatgtgt tctgtcacat acttcgacct cgcatagccc
    20701 atgggttgtg cgtgagtggg attggcgacg taggtctctt ttacgcgagc tgggatgggc
    20761 gtgcctcccg cagccgatat agacgaacag aaatagaacc gtgcaggagt agttgtgcct
    20821 gtgccgagac acaagttcag taggttatat gttcctcgaa tatggtgtga ttcaaaactg
    20881 cgaacaccca tgttgaagtt cactgcccaa gctgagtgta tgacacaagt aagcgttctc
    20941 cgtagctcat ctaggtctcg ggttgatagc cctaatgtcg cttggctcag gtcagaagga
    21001 aggcagataa ccttggataa ctctgcagct gatagacttg gaaggcattt cgcctccaga
    21061 gtggatagca cccgcttcat tgcctcttcg ggtgataaag ccctcaccag acagtagatt
    21121 ctctggactg tcggaaggcg cacagcttgg ctaagcatat gtgctcccaa agatcccgtc
    21181 gtgccggtga tgatctacca tggttcgatt agttatgctc gtggtatgaa tggctggccg
    21241 agacttacaa gcgattcctg agaaatcaca tgcttccctg ggactctctc agagaagtct
    21301 gagtatttct cgatcaaatt tgccatgaga tcctcttcag tctcttccaa aacaccggta
    21361 tttgttctca atgagtagag atgtgccgcc aaaagattga cagaggggta ttcaaatacc
    21421 acattctgac caagaacatg tccatcaaga ttgatctctc tcatgatctg ggctcgggcc
    21481 gtgatagctt gcaaactatc cacgccagtc tcaaagaaat cagtcgacga agagagaccc
    21541 tctccgccca gtctatcgga gaagagtttt aagagatact ccttaagctc gtctatccca
    21601 agcacaagct ctccttggcc ctcgcccttg aacggggact caaaaagctc gtatacttga
    21661 tcaataatgt gagaaaaatc tcgatagaag cgagcccgga ttactgtgcc tttatctgta
    21721 cgaggatacg gtgtcccaat gtcggcaata tagaccattt ctggcgtgat tcgtccgaat
    21781 gcttcagctc tggcgttggc ggcatttatg tccgatgcga ctctttcaag aagctctgtc
    21841 ttgttaatac ccctagcctt ttgacttgga atgatgatca gtccagggac tgctttcccc
    21901 acgccgaaaa ccacggcctc ctggactagc tcattctgtc ggatgtagtg ttcatacgga
    21961 attggcagta ctttctcgcc gttgacaagg gtaacacggt cgtctagacg cgagatgtac
    22021 ttccaagcat ctggaattgt tggatgaggg acaaagatgt cccgtgtatg atatgaattc
    22081 ggcggttcgt tcgaattaga caagactttc gacggtaacc cgtccaaaac cacgcattca
    22141 aaagtgccat ctccaatggg gaacattcga acgtgatcct tggcggaagc caggggtcgc
    22201 atgtaattcc aagctttatc agcctcatct cggaaggatg tcatcagctg tcccatttct
    22261 gtcctaagga aatgtgtcaa tagcatttca agacagaagt agcacgtcga cttacgctcc
    22321 atagtgaccc acgaggtaca cgccgttagc tacgagctgg tcacccaggt catcaggaca
    22381 gctgctgcca ccgaacaaca ccaatttaca tctctttagg gtgttgatgc cttcttgtga
    22441 ttctgcgagc aatttcagag cgtaaggaac acagtgaagg ctctctggtt gcacggcgcc
    22501 catggccttg acaagattgg tgctggacaa tggaagactg gaattgtata gcgcaacctg
    22561 ccttccagag tacatgacgc gaagtagagt tgcaataccg tggttgtgga acaagggtag
    22621 agttagaaag gcccgatatg gaattccact tgaatagttt gcaatgcagg cctggtgggt
    22681 ctgaaagata ggtttgggta agccggtcga cccagaagaa tgcacgatga aggaaacttg
    22741 acgcgaaata ttagagggtc gcggcgcagg aaaacgggga gtcaaagggt ccacgactcg
    22801 gaaggctgct tcttcaatga tattgtagca gtccagagga tagatttcct tgattgtgtg
    22861 cacagtcggc gcttgactcc gacttaacac aattttggtg catttcgtct ctttcaacag
    22921 gttgacatag gcctctggtg ccaatcgggt cgataggtat agtacagcaa accccattct
    22981 ggacagggcg agcattgaga cggcataatc caaatttgaa ggtgccaata acgctacaac
    23041 ctcagcttct gccgaggtct tgggcttctt cccgtcagtg cttgcataga aagccttctc
    23101 tgttcaactt acctcaggtt tcagattggc tgcggcgtag ttccaggctg ccttgtcaac
    23161 gaagctgtcg agctccgcgt aagtataaaa gacatagtca tctttcccaa ggggactggc
    23221 tgggtatcca acgaagggta gattgccata tttcctcacg gaatctacaa ccaggtcgtt
    23281 aatactttga acttgagggg tcatagagct caggagcccg gcgtggtgta gttgttctga
    23341 cgctcctaac ggcggtggta cagctgaatg tgtcgctact gccatcttgg tagacttatc
    23401 ttcaccttgg acaatgaatc gcgagaggga ccagtgggat tggaaagaat gaattgaagt
    23461 attataattg attaatctga tcttcgtggt tgaagacttt gtgtttgcgg cacattcgtg
    23521 atatccgtac agatggctgc cacttccgaa ccattcctca caaagcatac cggagtgaca
    23581 gtgtgggtca tttgcttccg gcaccgttct ctttacatgc acaggttgtg gagctctagt
    23641 cattcaaatg cgagtaagga cagaggccat caatcagagt gcgtttcgga aaagttcact
    23701 gagattcgga aatgtctctg gggctccact tcggactttg ctccggttac tgcagccttt
    23761 gttgtgatcc tcgctattaa tgtttttctc ttagaatagc aacattctgg caaaactatc
    23821 acattgcctc atgagctctt gtattgttca gttatcggga tcgagtttcg aatttgcccc
    23881 ctccctcggc caagatgcct ttgcaaagct cattcaaact gaacagcggt tattcgatac
    23941 ctgctgttgg tttaggtaca tgggtatggt tgctcctcct gaaatccgaa cgaaccgaag
    24001 tcaactaact aggaactaaa ttcaagcaat ccaagcccaa tgaagtcaag aatgcggtgg
    24061 caacagcctt ggccgccggc tatcgccaca tcgatgcagc cgcatgctat gacaatgagg
    24121 aagaagtcgg agcaggcatg aaagagtctg gcgtcagtcg cagtgatata tttgtgagtg
    24181 ggacgttgat agttcaagtt gatggaaaac tgatgagaat caggtcactg gaaagttgtg
    24241 gaacacacac cacaaacctg aggatgtgga aagacatatc gataccacac tcagagacct
    24301 gcagacagat tacctcgatc tgtacttggt gagacaagtc gtatggccat atcccttgac
    24361 ttagagctca tgatccattg ctatagatac actttcctgt atcgtttcaa cgtacaaatg
    24421 atactgagcg cttccccgtg aacccagcca cggaggagat tcatgtgatc gatgtgccaa
    24481 tcattgacac atggaaggca atggaggctc ttgttaaaaa aggcaaagtt cggtcaatcg
    24541 gggtatcgaa cttcacgagg caaaagatag aggacctgtg ggagaaagcg gaaattaaac
    24601 catctgtcaa ccaaatcgaa gcgcacccct atcttcaaca acctgagctc ctaaaatggt
    24661 gcaaagaaaa ggtgcgtccc attgcttatc tacgattact aagattaact ttctccaggg
    24721 gattgtagtt gaggcgtata gtcctctggc taacaacata tataacctac cgcggtacgg
    24781 ccatccacat ctcctattgt ctttgacttg attgacttat aggcttgcag tgccgatgat
    24841 gatgctgcca tcaaagagat tgcggcgtcc ttaggaaagc cggttgtcac agtgctgttg
    24901 agctgggccg tgcagcgagg taccgtcgtg ctcaccaaat ccgtgacacc tgcaagaatc
    24961 aaggccaatt tcgagggtaa gaaacaggag agccggccaa ctgttgttgc caacgctgtg
    25021 ctaacctacg ggaaacagtt tttgagcttc cacaggaggc ttttcagaaa atcaacgccc
    25081 ttgatagggc ccatcgatat aacttcccaa ttcggcttgg ggtcgacatc tttggcgagt
    25141 caagcccaga ggccctgcga aaaggtgttg aagattggaa ggcagcacaa cggaaactga
    25201 agagcggagc gaaatagaac cactttacga gtctcattat ggctgtgcag attcgatcta
    25261 agggttgaca acactagaca caggtctata gaatcaaatg ttttttctta ctccctcgat
    25321 gacgggttct gtctttcaga catcttttgc gtcgtcaaga gatagaccga gacgtgaaaa
    25381 cactctcttc ggaaaaggca tgttagaccc cgcatcgaaa ttacctattc tgggaagtgg
    25441 agatctgtcg gaaaagcgca tctaccccac gcttcctccc ccacacacgc cttttccgcg
    25501 actataccgg gctgtactaa ctcgggatga agtgtgcgga gcagctacat cggaataatg
    25561 agccggagcc atatagcccg agcttgggtg aacacgagga tacggcgaga agagtatcac
    25621 gacattctgc atagcctctc atccacactg gtagctccgc cggtctcagg tgctttcttg
    25681 ttttcttagc cgtcaagcac gttccgttgc cactgtaaga agtctgtgga ctgatcactg
    25741 ttttactacc ctttaaacaa cgccaagatg gggaagatcg cttccatgga gtacttccgc
    25801 ctgccgccgc ggtggctgtt cgtcaagatt accgacgcgg acggcaacgt gggctggggg
    25861 gaagcgtctc tggagggaca ctcgcaggct gtggagggat gcctggatgc atggtttgag
    25921 agatataatg gctttgaagc agagtatgtg tgtgccgatc tcatccactt gaacctcaca
    25981 aggcagtcag aaatcccgtc agacccttga tcatgaaaaa atgcagagcg gaagtttcta
    26041 acttgcgtgg tcctcagtga cattgaacat atctggcaaa tgtcttggcg tacatccttc
    26101 tatagagggg gcccagtctt catgagcgct ctatcgggta tagatattgc tctgtgggat
    26161 cttaaaggta acactctaca cacccccaca gtgtcatttt gacttacatg agaggaatag
    26221 cgagaaaatt gggccttcct atctatcaac tacttggggg taagctacgg gacaagatca
    26281 aggtatatgc ctggattgga ggtgaccgac ccggtgatgt tgagcttcag gcgtaggtgc
    26341 tatcgaagtc tagatcagct ttggttgctt actcgacgcg tacacagaaa agcacggcaa
    26401 gcacagggtt tccgggcagt caagatgaac gggactgagg acctcggatg gatggactcg
    26461 ccagcggcgc tcgacgactg cgtggagcgg ctcaaggcgg tcaaggcgct cggcatggac
    26521 gcgggcatcg acttccacgg gcgggtgcac aagccgatgg ccaagcagct ggcgcggctg
    26581 ctggagccgc accggcccat gttcctggag gagccgctgc tgtcggagca catcgagggc
    26641 atcgcggacc tggccaagct ggtcagcgcc ccgatcgcgc tgggcgagcg gctgtacagc
    26701 cggtgggacg tcaagccctt cctcgagcgc ggctgcgtcg acatcctgca gcccgacatc
    26761 tgccacgtcg gcggcatctc cgagatgcgg cgcatcgccg ccatggccga ggcctacgac
    26821 gtcgccctgg cgccgcactg cccgctcggc cccatcgccc tggctgccaa cgtccaggtc
    26881 gacctgagct cccccaactt cgtgatacag gagatgagcc tgggcataca ctacaacagc
    26941 acgggacagg atctaacgag ctaccacaag aaccccgagg tgtggaaagt gacggacggc
    27001 tacatcgaca ttctgcaggg cccgggtctt gggatcgaga ttgacgagga tgaggtcaga
    27061 aggctgtcaa aagacgccaa ggcttgggtg agccctgggt ttatcggccc gggcggtgag
    27121 atccgggaat ggtagagcga gtgtgcgggc gcgaggcgga actgtccatc aatgagaact
    27181 gcttctgctt ggaaatggac attttgtatt ccaactccac ggtattcgtg attgggtcat
    27241 ctggtcgttt acttgatatc ggagattgcg catccccagt cggccattat caagttgcga
    27301 ggtcagccca gtgaactggc ccgaaactct ccggcatgcc tcggcattcg gtggagcagt
    27361 ctccttatac ccgaacgtag ggcataccca ctgcaagcag cttcctccca gacttgagct
    27421 caatcatctt tttgcttctt tcttttatcc gtatgcagta ctctgtccat tagatgtgtt
    27481 taattctcaa atccacattg gagcgattct actgctctcg ctcagcatca tcataattac
    27541 tatcacttgc tacggtaaat caagacatga ggtgcacatc tggtacagca attgtaaccg
    27601 taaggtggta agaaaatctc aagtctaatc catcctctgg gattcgggga tgatatcctg
    27661 cgcaataact tgaaacccaa actcaagact tattgtgctg gatatgatcc tcatttgtcc
    27721 atcacggatt tctgctaccc tttgtcgctg tggcactatc tagttggcca ttttcttgaa
    27781 cctagatggg ataagcagct gctgttgtca gagacaggag ggtttgctta cttctggacc
    27841 actctctcaa taccatcgca acccatctca aggacttcca ttctaggacc gtacgagaat
    27901 cggacaacta tacatcagtt agattgaccc gtggtctgaa ctcccacgaa gacttacaat
    27961 gatggcaagg gctgtcgaac aggtccctac gccttgaggg gttaagatca aagaagatac
    28021 caggaacaac aatgaccttc tcctcaagac aagcctggaa aaagttgaga ccgtctgaga
    28081 tggggccagg caggccctcg aggttcagcc agaggtagaa agtgctgtcc ggcacatact
    28141 tgatgacaaa tcccatgtcg cggaggcgct tgacgacgta gtctcgcttg tcctacacat
    28201 gcattattag taagggtttc gaggaagcca aggcccacgg gtacttacac ggaagtgtcg
    28261 ctggagcgca accatctcct tctggacaag accaggttcg agcataggga ctgcagcttc
    28321 ttggaaagga gcgttggcac caccgtcaag gtaagaaccg caggagccga tgctaacatg
    28381 atgtcagcgg gtgttcctct tccaatctcg acatctgcta gtgtttctgg ggaacttacg
    28441 ccttgatgaa ttccttgggt cccaagatcc atgcgattcg ccaaccaggt aggcggaatc
    28501 gcttcgtcag accgtcaatg atgaggacat catcctcgtc aacatcctcc acgttctcgg
    28561 cagcggagat ggtggtgccg tcgcagtcgc tggtgtagtt gtaacccgag tagaactcat
    28621 cgctgacgag cgtagctctg cctctgcaaa tgtcttggat ctcagccaac tctgggttgg
    28681 ccaccacacg accagtgggg tttctggggt tcgaggtaat gatgacggag gtaccacggg
    28741 caatctcggt ggcgatcttg tctgggtgga tgtggtagcc gtcctcctcg ctcaatgggg
    28801 tgggaatggc agcaaagttc ttgaagagcg acaacatctc gttgtatgcc gtgtagtcgg
    28861 ggatgaagaa gccgacgtag gcattgttca ggacagccgc gatacggatc agaccagcac
    28921 gaccaccagg cacgatagcg acgttctccc acgagtagag ggaatccttg cccttgcggt
    28981 gcatctcgtt gtacatgtgg gctacggcct cgcgcagagg cttgataccg gccgtcgggc
    29041 catactctct cgcggcagtc gagacgtcga tggtgctggg tcgctggaaa cagccctcaa
    29101 tgtcgtcctc gacctcgggg gccccctggc ccaggttggc ccacttctca ggctcttcaa
    29161 ggaagccata ctcgctggct ctctcggtgc accagacgac accggtggag gctctcgtcg
    29221 catcgagacc ggcgtggggc aagtgccctt cgtgggcagc gcggaattgg cgatggatct
    29281 tggaagacgt ctctggagag gtcgctgtta gtgcgaggta tgtctcatgt atgccaaggc
    29341 ctggggtgga tgcttgtcgg acttggagcc gcacacttga acggccactg ccaagaacgg
    29401 ccaccacgag caggcggtgc cagctaccca agcgatgaga tttggcagga ggcaacacgg
    29461 gttgtatgct cgtgcagagg attgatcaca gggactggtg ggaagtgcaa ggggccttta
    29521 ccttgggcgc taggctcgcc aacgctgaac cgccgcgacg gacgcggaac gcccgtgttg
    29581 cggttcatgg aaaactttct gctgttgaac atcttgaagg ttcggtggcg gcgtctggct
    29641 gcccaaagag gcacagagct gtggtctgag gtaggtgggt ttgtattggg cgaagagagg
    29701 tctttatttc gcagaactgg ctggctttga agagctcgat acgcgctcaa ggccgctcgg
    29761 aaatcacgca gacgatgcag cgatattgag ggaatcagcg cttggcctcg aaatgcctcg
    29821 atcagcttgg agcagggctg caaaaaagaa aagagatgtt gtcagtctct tcctgaatcg
    29881 tcaccgattc tttttcgatg cgaagtgggg gtggggggaa ctgggcctgc tgggcctgct
    29941 gggctgtctg ggctgtccag tctgtctggc cgcaagtttg tcaagcgtct ttgtgctttg
    30001 tgggacaggc ggaagccaaa acagaggcag tgcgtttcgt gatccacggc tgttcgctgt
    30061 tctcgccccg ttggttgagg atcaccgcca tttcgcccgg aggcggagcc tgcagcaggg
    30121 ccagtcgtcg tatgccgttg ctgaacattg gcttgatcca ttcggatcct aaaacaggga
    30181 atccgtacta gcctgcgctg ttacgagcaa cggtgcagtc gtagcacccg caggcggcgt
    30241 gatgggaatt acgtttgcgc atacagtaga gtagctataa gcaatctaga cagaacagga
    30301 ctatattgtc aagtatttgc cgttcctgat aggaccagct cgtcaaagta aattccgcct
    30361 ctctttctcg cctgcttacg ctcttctgtc tgcgacatcg ccgtcaaaaa tgcgctacag
    30421 cagttgctca atgccaagag aaggaggggt tcgtcgctgc cccacgatca ggcccatgca
    30481 cgcctaaccc aaacagacct agatcgcctg agagctctta acgcgtcttc tcggtccatt
    30541 aacgcgtcgg cagggagcag tcctaattct cgtcatcgat agagccagct ttgccgccca
    30601 aacgagtatc gcgacctgca ccacacatcc tcggactcga gcatctctga gacatcaggc
    30661 ggcccttgac gaagtcacca tggccctcat tgtggataag caccggccgc gatcgctgga
    30721 tgccctgaca tatcaccctg agctctctga gcgcctccgg tccctggtat gacagcccac
    30781 cccgatgcca gaggatgcgt aactgacatt gactctcaac aggcgcaaag cggcgacttc
    30841 ccacatctcc tggtctacgg gccctccggc gctggcaaga aaacccgcat agtagccacc
    30901 ctcaaagagc tgtacggccc cggcgtcgag aagatcaaga tcgacgcgcg agtcttccag
    30961 accagcagta accgcaaact cgagttcaac atcgtggcct ccgtgtatca cctcgagata
    31021 acaccgagtg atgtgggtaa ctacgaccgc gtggtcgtgc aggacctgct gaaggaggtc
    31081 gcccagacgc agcaggtcga tcagagcgcc aggcagcgct tcaaggttgt cgtcatcaac
    31141 gaggcagacc atctaacccg cgatgcgcag gccgcgctga gacgaaccat ggaaaagtac
    31201 agtcccaacc tgcgactgat cctgctggcc aacagcaccg cgaacatcat tgcacccatc
    31261 cgcagtcgaa ctctactggt gcgcgtcgcc gctcccacga ttgacgagat cagtacagtc
    31321 ttggcagtct cggcgaagaa ggagggctgg cccgtggtga agggactaca caagcgtatc
    31381 gccgaggaga gtggaagaaa cctgcgtaaa gcattgttga tgtacgaggc tgtacacgct
    31441 caaaagtaag ccatccattt gtcgtctcct gtctagatgt tcacaagctg actttcaaca
    31501 gcgagaaggt tacagacgac acacccatac cgccgcccga ctgggaagcc ctcatcagcc
    31561 agatagccaa ggagattatg gaggagcact cgccggctcg tatcctacag gtgcgggcaa
    31621 agctatacga cctgctcacg cattgcatac cgccgaccac catcctcaag acactcacat
    31681 ttaagctcat cgccctcatc gacgacgacc taaaatggga agtgatcaag tggtcggcct
    31741 tctacgagca tcgcatcaag atgggcacca aggtcatttt ccacctcgag gccttcgtgg
    31801 ccaagttcat gaggatattc gagatgtacc ttatgcagat ggagctgtaa acaataccgg
    31861 caatgtattt cggatggcgt gagtggcgtt tgggctggca aggggcatgt ggaatatctt
    31921 cttgggatta gctggtacat gtaaatgcac acccagggaa aaaattggcg aatatgccta
    31981 atagacacca gaattgatga gagcggttgc aaacagtaat gcctttccta tacttttata
    32041 ggctgttgca tattatatgg gcgtctggtg ccatctagaa cgtctagttt tgcgctgtac
    32101 tgatggacgc ttagccccgg ctttgataca aacccttcag ccatcagttt accgactcga
    32161 agcaagcaag cgcacacgct gttggtgctc gaaatttgat cttgcggtgc cgccccgaaa
    32221 cttctggccg gccggtcgta tctttccgga cggctatgtg ctattcattc ccggactgaa
    32281 ggtcaaaccg cggacacagt acattggata gcaacgactt ccgaacttcg ggcgagcgat
    32341 ggtagctgga cccagatttc cccgggcagg ggaccaccga ggcaccaaca tacctgggta
    32401 cgcagtcgta tgatcaatcc ctgatagatt taatctcgaa gatgcccaca tgcgtcgtgg
    32461 agtcccttgc tttcctgcgc gaacctcgcc actaccaaga ccggcattca taagtccacc
    32521 tcgatatttg ttggaaggag accgctcaaa cccccacgca acggtgccca cgcgttccaa
    32581 ggttatctcg gaggcttatt gttttagcgg catttcagaa tcgtgtcagt gatagaatga
    32641 actccaggcc tcctaactaa acaaggctga agggagaaac tctatcctgg ccataaccga
    32701 ggccaacccg gccgtgcggg agtgggcgag aggctagaac attgacacct tctactgcaa
    32761 gcgggatgtg cttaaccgca ggactgggta cgacaggcaa acccaatgag ggtgccgcaa
    32821 gggacactgc gttagtcgag tggtcttccc tgtccacagc cacaaaataa ttctgaagat
    32881 ggcacgttgc ttgccctcat ttcatgagag caccagcata tgttaatggc ttctttcgac
    32941 agacaaaatc gcagcgcatt aggccgaaaa gtaccacgct cactggttga cccacccatg
    33001 tccattgcca agtcagccac tgaagagacg aagtgcttcc ccgcgttctg gggcacaaac
    33061 ccctcgctca gtgccgtaag ccaagtcgag gagggatggt ccgatgattc caataattct
    33121 gcaaatctct gggactagag gacacaatga cgtgacccgc ccggcaatgc aatgccattg
    33181 cttggccctc ttgtagatcc atatcttgct ccttggtcag cgcctggact cgacgagaga
    33241 cctgtccccc cagaaaactc tcccgggcgt ctggagcaga tgagctcagg ccacacgacc
    33301 ccgaggcttg ggaaagtctt gggtctttgg ggtgcgggga agacaaccca gacgtgccca
    33361 tgcggttctg atttggagca gtcccgccat ccacgaatgg ataacttgag ggacaggggt
    33421 agtatgcaga caggccggac aggcttagtg accgttccta tcagccgccc gaccggtgct
    33481 ccagtccctt gtggtctgcg tgaaatgcct gtgccgttcc catgtctgcc ccagatgaca
    33541 cataatatgg gtgctacctt tcgacaaatg cgcgatccca tctggaaagg gggcctcaga
    33601 ccgagaggcc gctgcaccga gttggccagc gtcgccttcg tcgccttggc gcatggaatg
    33661 gcaaactggt tctcggcttg ggaatacatt cgggccgggg agacgacatc aattaccaga
    33721 tgctggggaa gcactcatgc agatagattg ttcgcccagc gtgttccaat atcgcccaat
    33781 ttggtcaccg gtccaggctg gaccgtgttt ccgcctcgtt gcatgcagga gtggttcggt
    33841 tgctacggta ggttcaatgg gaaggtttgc atgttgggtc gaccatgaca cggcagcact
    33901 ggcacgcggt gcctgcatat gaccgagatg tgaacggtaa ccgcccagtg atctcgggcc
    33961 tttgcgggag cgaagctgca gtggtagacg gggagatggt gagacagccc tggcgtgtag
    34021 gctctaccga gagggcgctc cgccggatat cgcacacaat ggtgaatcca gcgggctctt
    34081 tgatggcatt cggaagcatg gtggttggga aacggcgcgc tggtcacggt cgagcggaag
    34141 cgaatgcccc actggccgac cctgggcgtg ctgggcagga ggaccccggg cgctgcgagg
    34201 cccgctagcg cagatgcagg gcccccagag ggcaccacca gccagcgggc acccggcggg
    34261 gacagcttca ccccaacccg ccgtcactgc agctactatt ttgccgcaat acaaaaagtg
    34321 ctgggctcca gtctcccggt acccggcgcg agtgacttat tttcactttg tttctccttt
    34381 ctttctccct gcctcttccc ccctcgccct aacgcaagct cactcttgcc aacacatctg
    34441 catcggcgac gctctctgct cgagcttcga ctttgctcac gactgcacct accgtcccgc
    34501 tttggcgacc ctcgcgatct cacctcgtga gcacgatagc taccccgcat agacccgagc
    34561 aaacccccag caacatggct gacggcaagg cccccgtggt cgcggaggcc catgaggtcg
    34621 acaccttccg taagaaaccc aattgactga ttccgacgcc cgtattgcga ttgaggcacc
    34681 atggctaacg gcgttgtcta cagacccccc gcagaagatg ctggacagtg agttgggaac
    34741 atgagattac atgggcagga gtggggctaa cggttgcaac agagcaccct agcaagcctc
    34801 acatctcggg tgagttgatt cgattcgatt tcacgtcatg tgtttcctag gtttgggacg
    34861 gtagtttgct gactctccgc taggcatgga cgagtaccag cagctgtaca aggagtccat
    34921 cacagagccc gacaagttct ggggccgaat ggccagagac ctcttgacct ggcaacggga
    34981 cttccagacg gtacacactg gctccctcgc cgagggcgac aatgcctggt ttcttgaggg
    35041 tcagctcaac gcgtccttca actgtgttga ccgccacgcc atcaaggacc ccaacaaggt
    35101 tgccatcatc tacgaggccg acgagcccga ggatggccgc aacctgacct acggcgagct
    35161 tctgcgcgag gtgagcagaa cggcttggac cctgaagcag atgggtgtcc agaagggcga
    35221 caccgtcgcc atctatcttc ctatgatccc cgaggccatc attgccctgc tagcagtagt
    35281 ccgtatcggt gcggtccact cagttgtctt tgccggcttc tcggcagatt cgctccgtga
    35341 ccgaatcatc gatgcccgat ccaaggttgt catcacgacg gacgagggca agcgcggagg
    35401 caagttgatc ggcaccaaga agattgtcga cgaggctctt aagcagtgcc ccgacgtctc
    35461 gcattgtctg gtctacaagc gcacaggtag tgaatgtcct tggaccgaag gccgagacta
    35521 ctggtggcac gaggaggtcg agaagtggcc gtcttacatc gcccccgagc ccatgaactc
    35581 cgaggacccc ctcttcctcc tctacacctc tggctcaact ggcaagccca aaggtgttct
    35641 acacacgacg gctggctatc ttctcggtgc tgccatgact ggcaaatatg tcttcgacat
    35701 ccacgacacc gaccggtact tctgtggtgg cgatgttggc tggatcacag gacacactta
    35761 cgtcgtctac gcaccgctcc tcctcggtgt ctcgactgta gtcttcgagg gtacaccggc
    35821 gtatcccaac ttttcccgtt actgggagat catcgagaag cacaagatca cgcagttcta
    35881 cgtggccccc acagccctga gattgctgaa gcgggccggc gatgactttg tcaaggcgaa
    35941 gatgcctgac ctgagagtct tgggctctgt gggtgagcct atcgccgctg aagtttggaa
    36001 gtggtacttc gaggttgttg gcagagagga ggcacacatt gtcgacgtga gtcgacccgc
    36061 gacgttctgg tacaagggta tgactaacgg aaacagacat actggcaaac cgagacgggt
    36121 tccaacgtga tcacacctct cgctggtgtg actcccacca aacccggtag cgcatcccta
    36181 ccgttcttcg gtatcgagcc tgccatcatc gaccctgtct ctggcgacga gatccacggc
    36241 aacgatgttg agggagtact ggccttcaag caagcgtggc cgagcatggc acgaaccgtc
    36301 tacggcgcgc acaagagata catggatact tacctgaatg tctacaaggg ctactacgta
    36361 agttcaagca ttctttttcc cgcagtctga cgacatactg atcgtattgg tgcagtttac
    36421 tggagatgga gccggtcgcg accacgaagg cttctactgg attcggggac gtgtggacga
    36481 cgtggtgaac gtcagcggtc accgtctgtc caccgctgag atcgaagctg ccttgattga
    36541 gcaccactcg atcgccgagg cggcagtcgt cggtgtggct gacgaactca ctggccaggc
    36601 tgtcaatgct ttcgttgcga tcaaggacgg caccgaggcg acagatgccc tgcgtaagga
    36661 gttcgtcctc caggtgcgca agagtattgg tccctttgcc gctcccaagg ccgtcttcat
    36721 cgttcccgat ctgcccaaga cccgaagcgg caagatcatg cgtcggatct tgagaaagat
    36781 cttggctgga gagactgact cacttggcga tacatcgacg gtacgtgatc ctgatacccc
    36841 cacgctctca gttgtaggtt actgacacaa cccagctctc ggaccccaat gtggtcgata
    36901 aaattatcgc gactgttggg gagtcgcgca agaagtagac gaggggcgag catgtgtttt
    36961 cgggcggagg gagcttctga taccacagtg acgatggctt tgattacgag atgctgagca
    37021 gatgccggtc aagggaatga tatgacgtgt gttaataggt tctaggtagt ttccggaggc
    37081 ttgctaatca atactcggtc ctgacaataa taccttactg agcaccatca tcacatgtgc
    37141 acagacaaca ggccaccatg attgcccaca acgctagaga attaagagtt gaggattgtt
    37201 ggccaagggt attttgtgtt gttaaggtcg tcatttcatc aagactcctg ttatgacgca
    37261 aaccttgtgt cgccgcagga ttcaggcttg atgttgagaa cacaacgtcc caacttggag
    37321 ctttcgctct cggatttaag cgacgggttg gtaccgaatc cccgattctc ccagggcggg
    37381 taggcggaaa gattggtccg cagttgctgc tggtacgagc acgacgtttg cgccgttctc
    37441 ttgggaaggg cgcttttcac caattgcggg ccacttcatg accggagacg atgcagtaaa
    37501 agtgtctgcg ccacgatcag atccggcttg actgctcaag tgctctgtta gagcagatgg
    37561 acgcgtaatg gatgttgagt tgtgtgcgat ctaacagctt ggcaatgggg ggttttgcag
    37621 catctttcag ctgggatgga caccagagta ttccgtagag gccgatgacg caccaactag
    37681 ttatcgtgaa tgacatgatt tgtttctttt gcccgataga gtatttgctc actaatgact
    37741 accccgccct agattgaccc tagagtatat ccctgattgt actgtagttg gcaagggaaa
    37801 gggggggtca ggaggcttac tatgctaggt gtccattgga gtcgtgccgt cgcactacag
    37861 acgtacagtg ccatcgtaca gcctctgaca gcagcatcca ctgttgtgga acggggcact
    37921 gcgcctccca gacaggctcc acatccttgt tttaagcttc tccagacggc gagttacagt
    37981 tagagagtgg gagaccgtcc catctcgacg cctgcgtttc acggggtctt gtcagtctga
    38041 tttggagcgc ctggaagtga tcgaagtttc gtgaagcctt atatcgttgg gacttttccg
    38101 acacacgccg acgatccctc tataaacatc ggcagacggc tgtctggccg gcctcaggtt
    38161 ccgggttcgc gctaagccat tgactcccgg ggcgctctct ggcttctgaa acggcgcggc
    38221 aacccagggc caccacctaa aaaaagccga cgagacttgg atcgctcggg ggttaatcgt
    38281 cccatcgctc agcgcccagc acagggtttc cgcagccggg attcgaccct cgcccaaagc
    38341 gccagggccg cctgctgacg ggccagggcc agagtagcac agtaagctgg gccggggagg
    38401 cagggttccc ctaccaagcg cttccaagcg ctaccaagcc caccctccga cttgcgccgt
    38461 aacacacact ggacagcagc ctggcagata ggtaccctag gtacccgcaa tccgcactcc
    38521 cagggaggcc aagggcgccc cgccacccct ggctggtgga gaacacctta ttcggccaac
    38581 gacagccggc cgccgtctct aagaccaagg ttggcgctcc ctcttcctgc accgcgcccc
    38641 cccggcccag ccgttcgtat gcacacacag cgcgcgctct ctctgcctcc ctcgtcctgg
    38701 ttccgaaaca cagcgacaaa cctctcccct cggcggctct ggtctttttt gtcttcctcg
    38761 tgcattgcta agctttcgtg ccagaaatcc caacggccca ttctaccgtg ctttcgcggt
    38821 ttgacagccc gtacgacagc cgctgacgcc acatccgcag ctgcagagac cacctgggcg
    38881 aaaaagagag agaccagcca gcagcgatcg gatagcggca ttgattctca gaacagactc
    38941 agccaagata acattgccaa gccgcctcga gtcctgtggg aaccacccgg cctcgtcacc
    39001 ctcttccagg ctctctcaga ggcctgttgc atttgccctt cttcaaaccc gatcctgccg
    39061 tttccgtttc tgtcagatct tcctgttcat gtatccgtga ctgcttctgc cgagcgacat
    39121 tttttctgtt ttccttgatt cgacgacttc ggcttgctgc gcatttcgat ctcaaccgtc
    39181 aatcgtctct cggtcctgct acgacttgga tggtggtgta gatccgagga acccgtccct
    39241 gtgtttgggg cttacctttc ttctaagatg cgcggcattc ttaggaccat cgcggccgtt
    39301 gttctgacgc tctcgcattc ctcagaagcg cactcgacca agagaaatgc tctgaattac
    39361 atcagccgcc tcgacgaccc tgtcctgcgg acaccgtcac atcgtgtcca tgctcactcg
    39421 tccttcgacc tgaccttcct gctgcacgac gggagcgaac agttccgcct gaccctagaa
    39481 cctaatcatg atgtaatcgc agacgacgcg actattcaat acttgaaccc ggatggtacg
    39541 gtgcggcatg aggagccaat ctcgcggtcg gaacaccggg tgttcaaggg cgacgcattc
    39601 gtccagcatg taggccacgg cgaatggatc aaggccggct gggcgaggat atcaatgctc
    39661 cgtgacggga gcaggccggt attcgagggc gcattccgga tagacggaac cgaccaccac
    39721 atacaaacga tcaccaacta tcgcaggacg cagcaccacg atgatcccgt gcttgagttt
    39781 gccgaggatg agtacatggt cgcctggagg gactctgatg tatcatccga ttctagcgcg
    39841 cccggtgaac tgaagcggag tttgggcggt tcgacatgcc agtccgacca gctggatttc
    39901 aataacgaac ttgatcatcc tgtcctgagc catctggatc ttcgagacat gacccggaat
    39961 gaaggaggcg cactctttgg ccgggacggc gacactggta atactggcgg taatggtgcc
    40021 ggagtcaacc tcgctggtac tattggttca acagaaggtt gtccgacctc acgcaaagtt
    40081 gcactggtcg gcattgccac tgactgcacg tacacggcgg aattcaactc aagcgaggcc
    40141 gcccgggcca atatcatcca gatggtcaac gccgcttctc aggtgtatga gagcgcgttc
    40201 aacatctcgt tgggcattca caacctgatc gtctccgacc gttcgtgccc ggggacaaca
    40261 caggagacca ccccatggaa cgtggcctgc agcaacagcg taagcatcac tgaccgtctc
    40321 aacctgttct cggcatggcg agggcagaac aacgattcca acgcatactg gactctgctc
    40381 agcacttgta acacggatgc ggccgtgggt ctggcctggc tggggcagct ctgcgtccag
    40441 ggctctacag gtggcggcgg gaacgaaacg accgccggtg cgaacgtggt tgtgcggact
    40501 tcgacggaat ggcaagtctt tgcccacgag agcggccaca cattcggcgc tgtccacgat
    40561 tgcatctcgt ctacctgctc ggacgggtcc gtcaccatgc agaagtgttg ccccctgacc
    40621 tcctccagct gcgacgccaa gggacaattc atgatgaatc cttccacggg cagcagcatc
    40681 acgcagttct ctgcctgcag tatcggcaat atatgttctg cattgggccg caatagtgtg
    40741 aagtcacaat gcctaaccaa caacaaggac gtcgtcacga tcacaggtag ccagtgcggc
    40801 aacggtatcg tcgagcaggg agaagactgt gactgcggtg gagaggaaag ttgtggcagc
    40861 aacagctgtt gcgatgctaa aacctgcaag ttcaagtcgg gtgccgtctg cgacccctca
    40921 aacgaagact gctgtacaca acagtgtcag ttcaagtcct cgggctcggt atgcaggaca
    40981 agcaccgggg cttgtgatcc tcaagaagtg tgcaccggaa actcgccaac atgcccggtc
    41041 gacaaggtcg ctgacgatgg cacatcttgt ggtgcgagcg gtgccggtct gacctgtgcc
    41101 tctggccaat gtacatcgcg ggatctgcag tgcaagaccg ttgttggcgc agtcactacc
    41161 gataacaaca ccagcgcctg caactcgcag ggctgtctgc tctcgtgtgc ctcctcgcgc
    41221 cttggcccca atacctgcta caacatgaac caatacttcc tggacggcac cccctgccag
    41281 ggcggaggcc agtgcaaaaa cggccaatgt gagggagcta gctttggcaa cgaggtcgcc
    41341 tctttcttca gcgacaacaa gaacatcatt acccccgtcg ccgcgtcggt cggcggcctc
    41401 atcgtgatcg ccatcttcgc gtgctgcctc tcggcatgcc gccggaggag aagggttaag
    41461 aagctcaagt ccgtgcagcc caacgcgagc tggcagggcg gctcggcctg gacggcggcg
    41521 aacttggcgc gcccggcgcc tgcggccagc aggtcgcgag gcgagagagg ctccagtaga
    41581 ggccccccgc cggcctaccc gccgtacccg tacccaggac aggagcagtg gaaccgcgtg
    41641 ccgacggcgc gttacgcgta atgcggaaga gattgtctgt ttttcgatgt ttgtcagaag
    41701 ctgggctgga tactggtatt cttgatgaga cggagcaaaa agtttgggct tggcacgagg
    41761 ccaacgaaat ccgggtgcgg gccgtgtctt cgagcaaact accgggatgg gcaagcattg
    41821 tcttatgtaa cgtggcacgg tgttgatctc tacaattcat catcggtggg agtttgtggc
    41881 gttctggttg ctggcgatgg aatccaaagg atgccagtca accggtctgg gatttttttt
    41941 gtccacggtt tgtttctttg gacttttgtg cccgagggca ttcttgcata ctgtttttgt
    42001 atatagcctc actcactagc gggcaacgtg acggtgacag gcggggttcc agcattggat
    42061 gggcggctat agagcattgg gatcctggac gacggtgggt ataggcgtcg tcggcaggac
    42121 agggtaacga tacctcgagc cagcgtaaat atacagcggg ttcatcatga ccactccctc
    42181 acccaccaga ccagttgaat gatgtttatg tgatgtgaaa cactcactcg gctcgatttg
    42241 ttgggcattg taaatctcgc actgggcagc atcgagcaac gctatctagg tgtccccccg
    42301 acttcatggc cctcattaag tatgctttgg ccaattacaa ccatgcctgt actctggaat
    42361 ggacgcggcc gtccctcaca aaaccaaatg agacctcgtc gaaccatgaa ggccataaac
    42421 ccgccaccca atgtccctct cataacagat gatggacgct cagaaactca aattagccgc
    42481 cgttgtttag gggggtatcg cttgcttgga ccggacaatt cccttccacc ttttcgtttt
    42541 gtttcccctt ccctatttgt cctgtcgtcc ttcatcggaa acttgcaaca gaagtggcca
    42601 cgcgcaccag aaaaccacca actccagatc atcatgaaaa agtccgctaa caataaggac
    42661 caaaaacaag agccgatcaa ggcagatcga cctccagtga aaagccagcc gtatttcttt
    42721 tttcccctgg ggaggctgcc ctcctactct tactcacata tacctccgtg ccatgcacta
    42781 gattggtaaa ccgatccttg atcggttccg tctgtcaccc ttgcccgaaa aggggaccac
    42841 acaagcgcag ccgcagctat agctgcacct cgccgccggc ttacctgacg gccctcggca
    42901 tcttgacctc ccaggtctca gcgagagctc cggtggtcac tgccaccggt gcgcttggtc
    42961 ggcgtactgc ggctgctgct gctgccgccg ctgcggtggt gcgaggacga ggacttcttg
    43021 gacgtcttct tggaggacga ggcgccctgc gcggagccgt cggccgccac gccgcagagc
    43081 atgcgcgtgt agcggaggcg cgttgccggc acggactgca cccgaggtca gtagtaggcc
    43141 gagccgttgc cgtcgagcaa ggggtgtcat gtggtatcct tcttgtcgag ggacgtaggg
    43201 gcgtcagacg ggaggagagg gggagacggt ccaacgaata gcgccaagaa cggacgatat
    43261 agagatgtct cttctgtgct agacgagaat tgtggtctcg agacggtttg gggcagtgaa
    43321 catgggggtt caagcagaaa ataacaagac catgagaaca agatatagaa ttttgccatg
    43381 ctcac
//
