# Supplementary material for: Genome sequencing and physiological characterization of three Neoarthrinium moseri strains
Source: BMC Microbiol. 2025 Aug 21;25:526. doi: 10.1186/s12866-025-04274-z (PMC12369201; doi:10.1186/s12866-025-04274-z)
Supplement: Supplementary file 18 — Supplementary Material 18. [file 12866_2025_4274_MOESM18_ESM.zip]

Archive with 85 entries (69 files):
- BGC analyses/brassicicene C biosynthetic gene cluster from Alternaria brassicicola ATCC 96836/
- BGC analyses/brassicicene C biosynthetic gene cluster from Alternaria brassicicola ATCC 96836/BGC0000685.gbk
- BGC analyses/brassicicene C biosynthetic gene cluster from Alternaria brassicicola ATCC 96836/M705Y758Z438G82.zip
- BGC analyses/brassicicene C biosynthetic gene cluster from Alternaria brassicicola ATCC 96836/S411B683H145E78.zip
- BGC analyses/brassicicene C biosynthetic gene cluster from Alternaria brassicicola ATCC 96836/W482U104E563S08.zip
- BGC analyses/CJ-16 173 biosynthetic gene cluster from Penicillium sp/
- BGC analyses/CJ-16 173 biosynthetic gene cluster from Penicillium sp/A825D574G874I43.zip
- BGC analyses/CJ-16 173 biosynthetic gene cluster from Penicillium sp/BGC0002268.gbk
- BGC analyses/CJ-16 173 biosynthetic gene cluster from Penicillium sp/clinker (8).svg
- BGC analyses/CJ-16 173 biosynthetic gene cluster from Penicillium sp/logs/
- BGC analyses/CJ-16 173 biosynthetic gene cluster from Penicillium sp/logs/C975X595N845P41.log
- BGC analyses/CJ-16 173 biosynthetic gene cluster from Penicillium sp/logs/C975X595N845P41_command.txt
- BGC analyses/CJ-16 173 biosynthetic gene cluster from Penicillium sp/logs/C975X595N845P41_options.txt
- BGC analyses/CJ-16 173 biosynthetic gene cluster from Penicillium sp/logs/CAGECAT_version.txt
- BGC analyses/CJ-16 173 biosynthetic gene cluster from Penicillium sp/results/
- BGC analyses/CJ-16 173 biosynthetic gene cluster from Penicillium sp/results/cluster1.gbk
- BGC analyses/CJ-16 173 biosynthetic gene cluster from Penicillium sp/results/cluster10.gbk
- BGC analyses/CJ-16 173 biosynthetic gene cluster from Penicillium sp/results/cluster2.gbk
- BGC analyses/CJ-16 173 biosynthetic gene cluster from Penicillium sp/results/cluster28.gbk
- BGC analyses/CJ-16 173 biosynthetic gene cluster from Penicillium sp/results/cluster3.gbk
- BGC analyses/CJ-16 173 biosynthetic gene cluster from Penicillium sp/results/cluster32.gbk
- BGC analyses/CJ-16 173 biosynthetic gene cluster from Penicillium sp/results/cluster4.gbk
- BGC analyses/CJ-16 173 biosynthetic gene cluster from Penicillium sp/results/cluster5.gbk
- BGC analyses/CJ-16 173 biosynthetic gene cluster from Penicillium sp/results/cluster6.gbk
- BGC analyses/CJ-16 173 biosynthetic gene cluster from Penicillium sp/results/cluster7.gbk
- BGC analyses/CJ-16 173 biosynthetic gene cluster from Penicillium sp/results/cluster9.gbk
- BGC analyses/CJ-16 173 biosynthetic gene cluster from Penicillium sp/uploads/
- BGC analyses/clavatol biosynthetic gene cluster from Penicillium crustosum/
- BGC analyses/clavatol biosynthetic gene cluster from Penicillium crustosum/BGC0002196.gbk
- BGC analyses/clavatol biosynthetic gene cluster from Penicillium crustosum/R842T637E327H14.zip
- BGC analyses/clavatol biosynthetic gene cluster from Penicillium crustosum/S433W372S763O79.zip
- BGC analyses/clavatol biosynthetic gene cluster from Penicillium crustosum/W758C689A390T15.zip
- BGC analyses/depudecin biosynthetic gene cluster from Alternaria brassicicola/
- BGC analyses/depudecin biosynthetic gene cluster from Alternaria brassicicola/BGC0000046.gbk
- BGC analyses/depudecin biosynthetic gene cluster from Alternaria brassicicola/C631G175R412W55.zip
- BGC analyses/depudecin biosynthetic gene cluster from Alternaria brassicicola/logs/
- BGC analyses/depudecin biosynthetic gene cluster from Alternaria brassicicola/logs/CAGECAT_version.txt
- BGC analyses/depudecin biosynthetic gene cluster from Alternaria brassicicola/logs/G516U777A531W25.log
- BGC analyses/depudecin biosynthetic gene cluster from Alternaria brassicicola/logs/G516U777A531W25_command.txt
- BGC analyses/depudecin biosynthetic gene cluster from Alternaria brassicicola/logs/G516U777A531W25_options.txt
- BGC analyses/depudecin biosynthetic gene cluster from Alternaria brassicicola/P854N560H799Z23.zip
- BGC analyses/depudecin biosynthetic gene cluster from Alternaria brassicicola/results/
- BGC analyses/depudecin biosynthetic gene cluster from Alternaria brassicicola/results/cluster1.gbk
- BGC analyses/depudecin biosynthetic gene cluster from Alternaria brassicicola/results/cluster106.gbk
- BGC analyses/depudecin biosynthetic gene cluster from Alternaria brassicicola/results/cluster111.gbk
- BGC analyses/depudecin biosynthetic gene cluster from Alternaria brassicicola/results/cluster141.gbk
- BGC analyses/depudecin biosynthetic gene cluster from Alternaria brassicicola/results/cluster166.gbk
- BGC analyses/depudecin biosynthetic gene cluster from Alternaria brassicicola/results/cluster354.gbk
- BGC analyses/depudecin biosynthetic gene cluster from Alternaria brassicicola/results/cluster356.gbk
- BGC analyses/depudecin biosynthetic gene cluster from Alternaria brassicicola/results/cluster357.gbk
- BGC analyses/depudecin biosynthetic gene cluster from Alternaria brassicicola/results/cluster36.gbk
- BGC analyses/depudecin biosynthetic gene cluster from Alternaria brassicicola/results/cluster362.gbk
- BGC analyses/depudecin biosynthetic gene cluster from Alternaria brassicicola/results/cluster7.gbk
- BGC analyses/depudecin biosynthetic gene cluster from Alternaria brassicicola/results/cluster82.gbk
- BGC analyses/depudecin biosynthetic gene cluster from Alternaria brassicicola/uploads/
- BGC analyses/DHN Melanin from P_fici/
- BGC analyses/DHN Melanin from P_fici/B818T617G353E04.zip
- BGC analyses/DHN Melanin from P_fici/BGC0002161.gbk
- BGC analyses/DHN Melanin from P_fici/W197B309X349D87.zip
- BGC analyses/DHN Melanin from P_fici/W506H369N950G63.zip
- BGC analyses/eupenifeldin biosynthetic gene cluster from Phoma sp/
- BGC analyses/eupenifeldin biosynthetic gene cluster from Phoma sp/BGC0001839.gbk
- BGC analyses/eupenifeldin biosynthetic gene cluster from Phoma sp/F996B879U259K78.zip
- BGC analyses/eupenifeldin biosynthetic gene cluster from Phoma sp/U705D833E712Q79.zip
- BGC analyses/eupenifeldin biosynthetic gene cluster from Phoma sp/W622Y225E186Z11.zip
- BGC analyses/fusaric acid biosynthetic gene cluster from Fusarium verticillioides 7600/
- BGC analyses/fusaric acid biosynthetic gene cluster from Fusarium verticillioides 7600/BGC0001190.gbk
- BGC analyses/fusaric acid biosynthetic gene cluster from Fusarium verticillioides 7600/L219C806Y016A04.zip
- BGC analyses/fusaric acid biosynthetic gene cluster from Fusarium verticillioides 7600/N884V553V349S42.zip
- BGC analyses/fusaric acid biosynthetic gene cluster from Fusarium verticillioides 7600/O890Q889Z387L96.zip
- BGC analyses/gibberellin biosynthetic gene cluster from Fusarium fujikuroi/
- BGC analyses/gibberellin biosynthetic gene cluster from Fusarium fujikuroi/BGC0001604.gbk
- BGC analyses/gibberellin biosynthetic gene cluster from Fusarium fujikuroi/L655L362M335B34.zip
- BGC analyses/gibberellin biosynthetic gene cluster from Fusarium fujikuroi/P638V092H733C30.zip
- BGC analyses/gibberellin biosynthetic gene cluster from Fusarium fujikuroi/Q787Q020Q586X85.zip
- BGC analyses/swainsonine biosynthetic gene cluster from Alternaria oxytropis/
- BGC analyses/swainsonine biosynthetic gene cluster from Alternaria oxytropis/BGC0001794.gbk
- BGC analyses/swainsonine biosynthetic gene cluster from Alternaria oxytropis/C432Y536P600D41.zip
- BGC analyses/swainsonine biosynthetic gene cluster from Alternaria oxytropis/G924J412I048Q85.zip
- BGC analyses/swainsonine biosynthetic gene cluster from Alternaria oxytropis/T803A039T887P22.zip
- BGC analyses/trichoxide biosynthetic gene cluster from Trichoderma virens Gv29-8/
- BGC analyses/trichoxide biosynthetic gene cluster from Trichoderma virens Gv29-8/BGC0002233.gbk
- BGC analyses/trichoxide biosynthetic gene cluster from Trichoderma virens Gv29-8/L496I675A640M58.zip
- BGC analyses/trichoxide biosynthetic gene cluster from Trichoderma virens Gv29-8/O077F508R411I95.zip
- BGC analyses/trichoxide biosynthetic gene cluster from Trichoderma virens Gv29-8/Z356W440O774H48.zip
