# Supplementary material for: Genome sequencing and physiological characterization of three Neoarthrinium moseri strains
Source: BMC Microbiol. 2025 Aug 21;25:526. doi: 10.1186/s12866-025-04274-z (PMC12369201; doi:10.1186/s12866-025-04274-z)
Supplement: Supplementary file 18 — Supplementary Material 18. [file 12866_2025_4274_MOESM18_ESM.zip › BGC analyses/brassicicene C biosynthetic gene cluster from Alternaria brassicicola ATCC 96836/BGC0000685.gbk]

LOCUS       BGC0000685             28921 bp    DNA     linear   PLN 10-MAR-2009
DEFINITION  Alternaria brassicicola ATCC 96836 A_brassicicola-1.0.1_Cont1.94,
            whole genome shotgun sequence.
ACCESSION   BGC0000685
VERSION     BGC0000685
KEYWORDS    .
SOURCE      Alternaria brassicicola ATCC 96836
  ORGANISM  Alternaria brassicicola ATCC 96836
            Eukaryota; Fungi; Dikarya; Ascomycota; Pezizomycotina;
            Dothideomycetes; Pleosporomycetidae; Pleosporales; Pleosporineae;
            Pleosporaceae; Alternaria; Alternaria sect. Brassicicola.
COMMENT     The Alternaria brassicicola isolate selected for sequencing, A.
            brassicicola ATCC 96836, is available from the American Type
            Culture Collection (Manassas, VA). This was originally isolated
            from infected Brassica oleracea (cabbage) seed by E.G. Simmons,
            designated as EGS 42-002, and deposited at ATCC.
            The genome was sequenced to a total of 6.4x whole genome coverage.
            A combination of whole genome shotgun plasmid, fosmid and BAC end
            sequences were used. The combined sequence reads were assembled
            using the PCAP software (GenomeRes. 13(9):2164-70 2003).
            This project is being funded by USDA-CSREES as part of the NSF-USDA
            Interagency Microbial Genome Sequencing Program.
            ##antiSMASH-Data-START##
            Version      :: False
            Run date     :: 2024-10-17 14:02:44
            NOTE: This is a single region extracted from a larger record!
            Orig. start  :: 0
            Orig. end    :: 28921
            ##antiSMASH-Data-END##
FEATURES             Location/Qualifiers
     source          1..28921
                     /culture_collection="ATCC:96836"
                     /db_xref="taxon:622360"
                     /mol_type="genomic DNA"
                     /organism="Alternaria brassicicola ATCC 96836"
                     /strain="ATCC 96836"
                     /submitter_seqid="A_brassicicola-1.0.1_Cont1.94"
     subregion       1..28921
                     /aStool="mibig"
                     /contig_edge="True"
                     /label="terpene"
                     /subregion_number="1"
                     /tool="antismash"
     region          1..28921
                     /contig_edge="True"
                     /product="unknown"
                     /region_number="1"
                     /subregion_numbers="1"
                     /tool="antismash"
     CDS             complement(join(128..196,245..393,459..696))
                     /locus_tag="ctg1_orf000000"
                     /transl_table=1
                     /translation="MATTFTHDVTTSGKPLLLFLILITLTYSLGIVFYRLFRHPLAKFP
                     GPRIAAATYLYEIAFDYFGNGAYLFEIERMHHKYGPIVRLNPAELSIKDGEFYDKVYVN
                     GNVRRTEALPSFGDGMDFNSEYHQHPWYDGRSPSAQAATKASGTLLL"
     CDS             complement(join(2730..3114,3367..3637,3716..4412,
                     4559..4585))
                     /gene_functions="biosynthetic-additional
                     (rule-based-clusters) p450"
                     /gene_kind="biosynthetic-additional"
                     /locus_tag="ctg1_orf00001"
                     /sec_met_domain="p450 (E-value: 6.2e-18, bitscore: 53.9,
                     seeds: 50, tool: rule-based-clusters)"
                     /transl_table=1
                     /translation="MPASVYVTATWILSRIMESAQIHSTRDSLFILWLTTLLVSVLATA
                     AYIKFQSRPRPYSGFPLVTLGGPSETDSSHAANWFRRGRALVNKGLSELSGAFQISNGS
                     GYWIILPSKYMDELRNHPDMSLRDALREENFPNYRGFDGFRQAFKDSTFTQEVIRVKVT
                     QSLGLITANLANECQHALQENLGESREWQQRFIIEDILNIVAQLTSRVFLGERLCRDKE
                     WLQITKEYARNSFMGSEELPARRLIDPEVQARKRRAEEAIKLGKKPPKVEDTIGWMVEV
                     ARGRQVDYVGGQLALSIAAIHSSTDNLSKAVVKLCEMPEIVAPLREEITTVRIMVMNDK
                     LRDSSVYEDPDTFKYDRFARLREQPGQEDQHQLASTSSEFATFGHGEHACPGRFFAANQ
                     LKIIMACLLLKYDFCFQPGQAEKARVIPFEMVETIDPTLKIEVRRRSEELDVTKVAKET
                     A"
     CDS             complement(join(9404..9837,9881..10483,10561..10629,
                     10685..10706))
                     /gene_functions="biosynthetic-additional
                     (rule-based-clusters) p450"
                     /gene_functions="biosynthetic-additional (smcogs)
                     SMCOG1034:cytochrome P450 (Score: 102.3; E-value: 4.9e-31)"
                     /gene_kind="biosynthetic-additional"
                     /locus_tag="ctg1_orf0002"
                     /sec_met_domain="p450 (E-value: 2.7e-37, bitscore: 117.7,
                     seeds: 50, tool: rule-based-clusters)"
                     /transl_table=1
                     /translation="MRLNRCFVPATRYLSEAIDDALRKQMGNDSEWREVPLGNAVLKIL
                     TQSSFRALQGPELCYDDEWLDIATQYIVTSVTGVTALRKLPKFLVPLIHWFHPDAIKSR
                     RLLSRARAKLIPFYEKRKKELYQARRNGTYRPEDADAFGWYEELADGRDYDPVVAQLTV
                     AVAATHSTTDFMCQFLSDMVRYPEYIQPLRDELILALKEKGWKASTILQLPLLDSVMKE
                     SQRLKPVAMAEGFMRSIAQHDVYLQDAVKIPKNASVIVSAHSMRDATVYENPDSFDGYR
                     FINPTKHPESRHFTSVSVNHMGFGFGKHACPGRFFVNLETKILIAHLLLKYDWKFANDG
                     CPAIRTSGFDQVVDPSAKMLVRRRKEEIRIEALYE"
     CDS             join(12169..12296,12347..12384,12458..12517,12569..12692,
                     12753..13475,13788..13925,14445..14503,14562..14626)
                     /gene_functions="biosynthetic-additional (smcogs)
                     SMCOG1042:O-methyltransferase (Score: 130.2; E-value:
                     1.7e-39)"
                     /gene_kind="biosynthetic-additional"
                     /locus_tag="ctg1_orf003"
                     /transl_table=1
                     /translation="MAVQETDLDKQLLQLSIQVADLAARTDSRGSQKIQDFLIKTQQVF
                     NTELARITDGYKPMKLQDIANVNGASERLLGRVLRYLASINTIEEVGKDTFEANHITRT
                     LSKPGIEGGIRLSSACQRPTNSALPDLLVERGFQDITSATETAFNKAWASREPFFTWVR
                     SQPKIFEYLRLALDVQFREDWLNAFPLESHLGDFASRADPEKVLFVDVGGNLGIQCRGL
                     KAKFPHLSGRIILEDLQETIDVALALEGVETLAQDYLTEQKVKGAKFYYYRNIFHDNPD
                     DRCRLILDALKPAMEESSLLLIDDKVLLNQGSHRHVTMLDLAMMAQVASHERTRAQWQA
                     LLEGAGWKIEDIFQYSHDGSLFHMNQVNCFPCHSSWPGSKITSKFHRRQANVNLISAQA
                     RLTLPCGFGSRIDQQGNICSQFRSLAERMQTVKIWLTKIDTCRLC"
     CDS             complement(join(14623..14692,14759..14829,15095..15219,
                     15277..15514))
                     /locus_tag="ctg1_orf04"
                     /transl_table=1
                     /translation="MASILWTTSLKVLLALIVWIGTTIIYNIYFHPLHSFPGPVLARAT
                     RLYSAYIRAVGLSERKSLQWHNQYGGIVRIAPDELSFNTGSAWNDIYGTKSRKSQRLQK
                     DPHFYMGATAPNGEKNMTLMLWARKTGSLQPESCSKAFAKAPLAKLVVRISMLRWLVRC
                     YASV"
     CDS             join(16264..16315,16367..16540,16604..16632,16694..16959,
                     17016..17270,17709..17830,18098..18159)
                     /gene_functions="biosynthetic (rule-based-clusters)
                     terpene: Terpene_synth_C"
                     /gene_functions="biosynthetic-additional (smcogs)
                     SMCOG1052:Terpene synthase/cyclase metal-binding domain
                     protein (Score: 57.2; E-value: 3.1e-17)"
                     /gene_kind="biosynthetic"
                     /locus_tag="ctg1_orf5"
                     /sec_met_domain="Terpene_synth_C (E-value: 5.8e-10,
                     bitscore: 28.2, seeds: 87, tool: rule-based-clusters)"
                     /transl_table=1
                     /translation="MKYQFSIIVDPATYDNEDRGAIRAQQDWATHIAPIKQFKGTLGHD
                     YSFMTVCVPECIPIRLEIISYANEFAFMYDDDTELDTENNTSAENDKLMGTFLAGTQGW
                     SPPQDQSSSGKTRILKQLFSEMMEIDKECAIATMKAWAEFLRVGSSRQHGTVFTRLKDY
                     LPYRIKDVGEMFWFGVVTFGMALHIPDHEMDACHKLMEPAWIAVGLANDVFSWPKERDA
                     SQRLGRTHVVNAVWVVMQEHGFSQEQARQYCRELAAHAPLTYVDSLPSKGTRDMFLDAL
                     NHWLHVDEQRASQVKMAILSSLVKLRTCIHREISLLRL"
     CDS             join(19966..20046,20474..20689,20729..21016,21089..21267,
                     21662..21806)
                     /NRPS_PKS="Domain: TauD (84-246). E-value: 2.2e-09. Score:
                     29.3. Matches aSDomain: nrpspksdomains_ctg1_orf6_TauD.1"
                     /gene_functions="biosynthetic-additional
                     (rule-based-clusters) TauD"
                     /gene_kind="biosynthetic-additional"
                     /locus_tag="ctg1_orf6"
                     /sec_met_domain="TauD (E-value: 3.6e-10, bitscore: 29.3,
                     seeds: 119, tool: rule-based-clusters)"
                     /transl_table=1
                     /translation="MASTSSTSTDGHLNIRPMVHGSDKKLNAMLKLATVPTTEHGHIHL
                     MGKGYQGDDHYGLKKLNLGEAFAGNYYSKPLAEEDFRAGVTRFQSWHMDGPLYKLPDGE
                     QTVEWADGSGLSLKTKPGRTAFFSTSQLYDMLTDEERAMVDNSAVEYMYYPYEWIRGCR
                     GNPNGLNVADEGREKPLDAMEEIARDERWTKTYPMVWFNELTKEKSLQVQPNCVRRLLI
                     RRSADQKEPEIIEGPERVREFMNKLQQRIVRPEQPCVYEIWASEEVLIHDMSFLTEVEE
                     IEKACSTKVRECRCTEHEAGV"
     aSDomain        join(20645..20689,20729..21016,21089..21241)
                     /aSDomain="TauD"
                     /aSTool="nrps_pks_domains"
                     /database="nrpspksdomains.hmm"
                     /detection="hmmscan"
                     /domain_id="nrpspksdomains_ctg1_orf6_TauD.1"
                     /evalue="2.20E-09"
                     /label="ctg1_orf6_TauD.1"
                     /locus_tag="ctg1_orf6"
                     /protein_end="246"
                     /protein_start="84"
                     /score="29.3"
                     /tool="antismash"
                     /translation="VTRFQSWHMDGPLYKLPDGEQTVEWADGSGLSLKTKPGRTAFFST
                     SQLYDMLTDEERAMVDNSAVEYMYYPYEWIRGCRGNPNGLNVADEGREKPLDAMEEIAR
                     DERWTKTYPMVWFNELTKEKSLQVQPNCVRRLLIRRSADQKEPEIIEGPERVREFMNK"
     CDS             join(23514..24615,24678..24858,25168..25198)
                     /gene_functions="biosynthetic-additional
                     (rule-based-clusters) p450"
                     /gene_functions="biosynthetic-additional (smcogs)
                     SMCOG1034:cytochrome P450 (Score: 75.1; E-value: 8.9e-23)"
                     /gene_kind="biosynthetic-additional"
                     /locus_tag="ctg1_orf7"
                     /sec_met_domain="p450 (E-value: 5.9e-29, bitscore: 90.2,
                     seeds: 50, tool: rule-based-clusters)"
                     /transl_table=1
                     /translation="MIFLAPFEFLDPLRHALPLTCTGLIIIFAFYLSRHHSPKPAPNIP
                     IHSYDREEYFRRGYELVQEGQKKHPSCFQLRTATGWKILVPIRFVEELRKNPSLSFARG
                     NDKDAFIEYPGFEAMEAACHDDYFMQEVVRVKLTQTLNLLYSSVIDESAVAMSEVLGED
                     KIWRTLRIKDDINHIVARVTSRVFLGFPLCRNQKWLDIVVNHTKAVFMAQKRMRQTPPA
                     LRPLIHYFLPETKLLRQHLHAARTLISPELAKRRAAVEEALRHGKIPKESANAISWMVE
                     VSQAQGRKIDVAVHVVSLSMTAIQTTSEVMTNCILQLCETPSIVDDLRAEIIFLLKEGG
                     WTKYTLYKMRLLDSFIREVMRHHDFLRVTSWRGCTEDVVLSDGTVLPKGSCIYFDDSKV
                     VDPEHYPDPEKFDPMRSFKKREQPGQEDRSKYGIKSLK"
     CDS             complement(25769..25775)
                     /locus_tag="ctg1_orforf8"
                     /transl_table=1
                     /translation="ML"
ORIGIN
        1 tccagcaaga gcagcaaatg catgatcaag tcgcagcaca gaccctgtgc cctcgtagtc
       61 acgaagtcga tctactaaag tcgagacaac agacgcaagg ttcgactcaa atcgtgcgac
      121 cccggcttta gagaagaagg gttccagagg ctttcgtcgc tgcctgtgct gatggtgatc
      181 taccgtcata ccatggctgt ctgcagggag cagattaagt atatgcaatc atgctcttgc
      241 ttacatgctg gtgatactca ctgttgaagt ccatgccgtc gccgaagctc ggaagagcct
      301 cggtgcgtct aacgtttcca ttgacgtaga ctttatcgta gaactcgcca tccttgatcg
      361 agagttctgc tggattcaga cgaacgatag gtccttcaaa cgcggtcaag gtcaaacgtc
      421 gctcttgaag agaaaccacg ggatgcaatt caacgtaccg tatttgtgat gcatgcgctc
      481 gatctcaaat aagtatgctc cattcccgaa gtaatcaaaa gcaatctcat aaagataggt
      541 ggcagcagcg attctcggtc caggaaattt cgcaagaggg tggcggaaga ggcggtagaa
      601 tacaattcca agggaatagg tcaaagtgat caatatcaaa aagagaagca aaggtttgcc
      661 acttgttgtg acatcgtgtg taaaggttgt agccatctcc atcagagaaa gcagactctt
      721 ttgggtagtg atttcgataa ctccccgtta gtaggccagg agaaaattgt ctttacatag
      781 atcgtgtgcc acaatcagtt caaattgccg tctgtttggg gttcttgctg gattgtattc
      841 tacacgtgaa ttgctatgcc taagctgtcc gggtggaagg cgatccgcga aggtcgtggc
      901 acaagttaca tgcaagtcga acaacactct atcagcgagg cccaatgcca ccaaattgtg
      961 tgcgatctat tggccagtca ccccacggcc atggcgtagg tcccaccttt gctagtgcat
     1021 cgagctcaac gcacttgact gacgactatg agaaccgggg ccatgagtac tgtacacctt
     1081 gctgcatcgc acttcctggc gaagcacacg tcaatcctta ctctcaacgt tacttaggac
     1141 tctccatgtt ctgaaacccc acctcttggc tgggtattcg aggctagcag cagatgcatg
     1201 ggctatcatt agtggcgctt gtatagaaag acttctgtcg accgagtttc ggtagactca
     1261 gcagtccatc tttccacaga aatgccgaag agctcattaa ccacgccata agcggcccac
     1321 agtgcaaatg ccgcacatgt gatgctgtcc tggagacctt cctctgaacc tagcaagcga
     1381 tggtcccact aactcgctgg tttgccattg cccctggtca cggttgccac tacgcatgtc
     1441 gcggtaagtg ttgttgcgcc cgtacgaacc tcaacccctc ttgcaccatg cacgatgggt
     1501 ttcataccaa tgtatgacca cgtaagcaag ctaacgctag tgtcaccccg ggagcaaata
     1561 accctaactt gagacggcta tcaagtctcg ttcttaaaag attgtttgtc cactatagtc
     1621 gtcggccaaa gtaatgtacg tggggcacta gcaaggggat gttttaacta gggtaatgtt
     1681 acgtgcgctt gagcgacaac gtattatata agcaactctt attagcagca agttatctaa
     1741 agtccctcta aattagcgtc tctacgtaca ttactttagc taatgactat agtatagccc
     1801 gttcttgctt atatgccacg taagcaagag gacagacaat tgaccgcgtc gctagtgcga
     1861 agcatgtcag cctaaactta atactgccca cgtgcgtctt ttcactagcc gctgtgatat
     1921 ttatgtcttg cttgtagcct gttcttgctt atatgccgcg taagcaagag gacagacaat
     1981 tgaccgcgtc gctagtgcga agcatgtcag cctaaactta atactgccca cgtgcgtctt
     2041 ttcactagcc gctgtgatat ttatgtcttg cttgtagcct gttcttgctt atatgccgcg
     2101 taagcaagag gacagacaat tgaccgcgtc gctagtgcga agcatgtcag cctaaactta
     2161 atactgccca cgtgcggctt tccactagcc gctgtgatat ttatgtcttg cttgtagcct
     2221 gttcttgctt acatgccgcg taagcaagag aacagacaaa gtatcctagc tagcactttg
     2281 cacacctggg gtggtggacg attacggaag aagacacctt gctagctcac aaaagtatga
     2341 gaccgcgatc tctggatcat gtgttgggat cttctgcatg tttttgcttg gggcaatgtc
     2401 cggatcaagc gtagctatgt ccaagatacc ctgaagacta ctattacctt cctgtaagag
     2461 attggttaat ggtataatgt ttgtttttcc ggaaatcggc gatttgaaag tgtttcggaa
     2521 cattcccggc gcctagaagc tagaaatggt ctttcaatca agtctcgcat tgctagctcg
     2581 gctacgagag cgagagaggt atatggatcc gcgtaaaact catagctgat aggcaattct
     2641 gcggatgagc atcatatcga gacattgtca gagtacgaag aggatacgat tcattgaggg
     2701 gcatatgtga tccttcctgc tttcacggtc taggcggtct ccttcgctac ctttgtgaca
     2761 tctagctctt ctgatcgacg ccgcacttcg atcttcaatg tagggtctat cgtttctacc
     2821 atttcaaatg gtataacacg tgccttttct gcctggcctg gttggaaaca aaagtcgtat
     2881 ttgagcaaga ggcatgccat gattatctta agctggttgg cagcgaagaa gcgtccggga
     2941 catgcatgtt cgccatggcc gaatgttgcg aattcgctag atgtcgaggc cagctggtgc
     3001 tggtcttctt ggcccggctg ttcgcggagc cgggcaaatc ggtcgtattt gaaggtatcg
     3061 ggatcttcgt acacgctgct gtccctaagc ttgtcgttca taaccatgat tcgactgttc
     3121 tttggaagat gtgttccatc gctgagcacg tagcctttca tgacacggcg gtgcataccc
     3181 actgcccaca atcagcctgg tccagtcatg tctcgtttct atttgcacca ttgtctcctc
     3241 tccggccgat cacgtttcca cttaccgatt gtgaaagggg cgagacgctg aacctccttt
     3301 aaaaaactgt caagtagctt catgcgatat aacgctggtt tcgaccagcc gtcagtgctc
     3361 tccaacactg tcgttatctc ttctcgaaga ggggcgacga tctcaggcat ctcacatagc
     3421 ttgacaactg ctttggagag gttgtctgtc gaactatgaa tagcggcaat tgagagggcc
     3481 aactggcctc caacatagtc cacctgtcga ccacgagcaa cctccaccat ccatccaatg
     3541 gtgtcttcga cctttggggg cttcttgccc aacttgatcg cttcctcggc gcggcgttta
     3601 cgtgcttgta cttctgggtc aattaagcgt ctagcagctg cggagaattt gcgcagttgt
     3661 gtgcaagcag gcatgaagaa ttgcatgagg ggacgagtaa gtggcaagca ctgacgcagc
     3721 tcttccgaac ccatgaagga gttccgtgca tactctttcg taatctggag ccattctttg
     3781 tctcggcaga ggcgctcccc aaggaacacc cgcgacgtca actgggcgac aatgttgagt
     3841 atgtcctcaa tgatgaaacg ctgctgccac tccctcgact cgcctagatt ttcctgcagg
     3901 gcgtgttgac actcgttggc aagatttgct gtaattaatc caagactctg cgtcaccttg
     3961 acacgaatga cttcttgcgt aaacgttgaa tctttgaatg cttggcggaa tccatcaaat
     4021 cctctgtagt tagggaaatt ctcctctcgc agcgcatcgc gaaggctcat gtcgggatga
     4081 ttgcgcagct cgtccatgta tttactgggc agaatgatcc aatatccgct gccgttggat
     4141 atctggaacg cccccgacaa ttcgctcaac cccttgttga ccaaggctcg accgcgtctg
     4201 aaccaatttg cggcatgact ggagtcggtc tcggaaggac cgccgagcgt gacaagagga
     4261 aagccggagt acggtcttgg tctcgactgg aacttgatat aagccgcggt tgccagaaca
     4321 gacaccaaca gagtggtcaa ccagagaata aagagactgt ctcgtgtgga atgtatttga
     4381 gcagattcca tgatccggct taaaatccag gtcttgaaaa ggtgtcgtat tcaaaagggt
     4441 tataaaagtc gatttgagag gattctcttt gtgcggaagt ggtaatgcct tagagtggga
     4501 ttgcatgtgc acaaatattt ctctttcctg cagataatct cctttgatga ggacagacag
     4561 cagtgacgta gacagaagca ggcatgggac tgtgcgattg atcaactgtg atcacatgca
     4621 tggttcggag tgatcgcggc agtgtcgtcg gcaatgtttc gcagcgcttg ataattagta
     4681 caccagcgac cataatatca accctgatct ggcctgactt tcgttggtgg ctcgaatagc
     4741 tgccttccag ccttgagaca tgaccccagc ttaatgcata ccatgccaac cccacatcct
     4801 aggatgggac ggttcgggca ccaaaggcca cgtagcattt gtcatacttg aggggtattt
     4861 gtatctgcat tcatttcata gatgcactat cctcttcgcc gagaacaacg catttaccag
     4921 gctctcatac cttgctcacc aacgaatctc tcatcttgtt ttggtccagc ccgaatgtcg
     4981 caatccactc tagtgataat tggtgcaggc ggaatcggcg aggccattgc acgtcgagtt
     5041 ggccccggga aagaagtctt gctaggagac tggagtaacg cactcctaca agaagccacg
     5101 caacgaatga agcgggacgg cttcagagtc acatctcagc atgtgaacat atcgtcgcac
     5161 gattcagtca ttcaattcgc ggaaaaagcg cagagcctgg ggcaggtcat gcatgtcgta
     5221 atctccgctg gcctttcgcc ggtctcgtcg acacgagaga cgattcttgc ggtcaatctg
     5281 gctggtacag gcttctgtat tgcagagttt ggcaagctca taggccatgg gggaacatgc
     5341 gtggtaatct cgtcccttgc tggctatacc ttggcacaag atgtccccca cggagtgatt
     5401 cagcatctgg cacgcactag ccccagcgat gttctcggct taccactatt acgggagact
     5461 gtgctggacc aatggtcggc atacggcgtg tccaagcggg tcaattatgt gcaagtacaa
     5521 gatgctagct tatcgtgggc ccgacgtggt gcgcgcataa actctatcag ccccggcgca
     5581 atacagaccc ccatgctcag tctggaatcc caggccagca aggaagaggt ggtgcacgac
     5641 ttagcacaga acgtcccatg caagagagtg ggggatagtg gtgaagtcgc gcatgtagct
     5701 gcattcttat tgggatccga gtcaagcttc gtcactggaa ctgacatcct ggttgatggt
     5761 ggggcactag cttaccttag cagggatact agctcctaga aagtgcgaga cggggcatac
     5821 tggaactcag cataatcaaa tcaatggtat gagactctga gcagcttgat gtagtaaccc
     5881 agctcgtgtt ctgcacacac ctctttgcac acaattgtcc gctcttgctt gcaaacgttg
     5941 tcgacaaccc acgatgggtt ctacacccgc cacgatctat tttggagttc cggacctctc
     6001 ttgcacaccg gagcgaaggg cgattctaac tgtgccacct gaggaacact tcccggcgga
     6061 agtattgctc catgatttca gcacttcgtc agaattgatc aaaggagtag gcgggttgga
     6121 tgtacaaggc ttcacatacc ttaagcatca ttccaagatt ctggagcttg gaaacagctg
     6181 ggatgatgct caactcgatc agtactatca tgaacttgag gcgctgatgt gcgaatggct
     6241 tggcgctagg aaagcgtttg ttatcaacac cgttgtccgc cgtgtgagca tgcggtctga
     6301 tcctaggact tgggtggacc gcgacagcaa cgttggaaag gatcaggagt cgaggcaaca
     6361 tgacaaaatc ttaggtaatt ggaggttcca cgctagttgc tcaggctgac tgtggctcgc
     6421 aaaaccagtt gccggctccc aaggaaaagc ggatacgggc cctgtaggga aaagcccata
     6481 tagaccttac tctccaaggc atgagaaaca cggtgcggtt cgctcgcaaa gacattgtcg
     6541 aatgggctca ggatattcta agagcagaag acgctggtcg cccagctcca cgatatgcga
     6601 tttacagtgt ttgggtaagt atgggaccga caacatcgat cgtttacccc atcgcttcgc
     6661 taatcctact tgaagcggcc actacgtaca gtcgagcgag atcccatgac ggtgtgtgat
     6721 tatcgtactg tggatcctaa tgcgttgatt ccagtcccaa tccgcttccc tagcgaattg
     6781 gttggcgaat ttacagccga ctcagcaaat ctgcggcggc caacagatga tgagacaaat
     6841 atgcaaaaat ggttctggct gccgaaccaa acccctgatg acttacttgt tatcaagaat
     6901 gccgacacga gttctgatca tgtagctgct tggagtgcac acgcagcgtg tgcgttgcaa
     6961 gaggctcgag ctccggacga accacgtgaa agtgtggact gtagagtttt ggttctctgg
     7021 tagattgatc tataaaatct ctgggtcgta tttactttag aaaagctcct gcggaagctg
     7081 ataaaccgtc gcgtatttac ggaatttttc atcgcggaat agttcttcgt gtacatcatc
     7141 tggtagcccc acacacgcct ctgcaaactt tatgccattg tcatatttcc tcctcggcaa
     7201 ggcaacgcac cactccattt tgacttccgg gattcgaaaa gcaaccggag gaccaaatcc
     7261 aaagtcagcc gtcttgtacg ctctcactcg tgcccagctc gttccaccaa agtctaattt
     7321 gccgaatggc atcctgcccc aggacctttg ggttatgtca tcgagactgg cggtccagcg
     7381 cagcacatcc ttgagcaaca tctcgtccgc ctgatggatg ttcgagcgga tggcagcaac
     7441 cacgtctatg agtttgatct cgtctgtaag ctctgaagca gtccagggtt gcactcttgc
     7501 aaaaattgct gcgtttccca gataatttga gggtatcttc gtccggcgat ggtcgctgga
     7561 gcaatatgtg attgcctgca tgaatttcga ttgattcgca tctagatagc gcggaagtct
     7621 gcattttgca cgggttattc cctgccacat gattgcgcga aagcaatctc cggtagagat
     7681 acccagatgc gggtatttga ccttggccgc aactcgaagc gacatgagtt ccgagtggga
     7741 gatcccaatc aaagccgttg tgtgctttgc agattgtgac ggtgaatctg ttgaatcctg
     7801 aaacgttgtt tccatagcgg ctcctcttcg accgaggttc tcttctaaag cctgaatgtc
     7861 cgatatgggc tcagaaggct cactggtcac cagtgctgga tcgaatacga tttctgtgag
     7921 aaatccacga caactagcgg cccaggagcc gaacaccaga tccaatccca aggcgcccgt
     7981 aacgaaatga ttgatagcgg cacctatcac tacgcctccc tcaatgaagg tgaccttgaa
     8041 accacacact ggcagattct ggttatgctc ggccgattca gtcgagaact ccgccgagct
     8101 gaacaattca gtcggaataa taaggttata gggcaagcag tacgaggcga aatggactgc
     8161 attcaactca tcgtaggatg gaagctcccg ggagatgttt gcaactccac agaccagtag
     8221 aggaatgccg tcgtctgcgt tgtcgacctg aacaaaggga cgctggccta ttggatgcgc
     8281 gacacgtcca gtcagtacag ggagctgcat ggaggtcttc tgaagtccaa gctgaagctt
     8341 ctccactatc gcactgcgag tgtccgcgtc ttggtcttcc aagggataaa tcagacaagc
     8401 gggagtcatg aaattcctca tgagcaggtc cagatcagat agtgaatatg ttgcaatgcc
     8461 ggcgttcgaa gtgcacgatt ctgctgtggt ctccatcttg agcatgatta ttgggaatct
     8521 ctggaaaaat tgaaatcgac gaaggaatac tcctggaccg acgtggcatg agatcagctg
     8581 ctgtcgaatg gaagtgatat atttgccact gccccccgat gacacccgct cgttcttaag
     8641 tcattgccaa gcaacgttga ggagacaatc tactctatta gggtcgcggg accgagcgga
     8701 agagttgcta cttccggtcc cagtatgggc gcatttgcct agctaatgtg cttgggcacc
     8761 aacttcccaa cttggtctct attggtcgcc gggattgact aggattttta aattcaatga
     8821 gctacatgat cacatgccgg gtgtctttga ttcgaagctg cgcaagagat gagtcaatga
     8881 ccggcacttt cgggtctgag gttccacgtc atcctctccc gttgcctcac gtgctgctta
     8941 cttgcaatcc agaaattact tacgcttgct acgatatgtt acgtcacgtc gtctatgtcg
     9001 caatcccgga ctctcaaggg tcttgcctat ctgctgattt tacacatttg tagattaagc
     9061 acgatcgcta ataggatagc agcatcgcca cagatgcgtg ttctgagctc ggcgtcgctg
     9121 tgacactcgc cttagcttct tgccttatct caatggcgat gaatgattgc aatgacgggc
     9181 ggagtattca gcgcgagcca ctagctgctt gcattcgagc ttcgatagag aggaatgcaa
     9241 cgatagcttg aggctacatc aaagctatca agacccttct cgaacccgtt acggaggtct
     9301 aaaggtactt caggtggtac atgaataatt agaatgttcg agtcagactt ccttgaagac
     9361 agctagcgaa cgattcgaaa ctacgattca atgatcctga tccctactca tacagtgcct
     9421 caattcggat ttcctccttg cgtcgtcgca ccagcatttt cgccgaagga tcgacaacct
     9481 gatcgaaacc actggttcgg attgcaggac agccatcatt agcaaatttc cagtcatact
     9541 tgagcagcaa gtgcgcgatg agaatcttgg tttcgagatt tacgaaaaac cggcccggac
     9601 aggcgtgctt gccgaatcca aagcccatat gattgacgct gacactggtg aaatgtcgag
     9661 attcgggatg cttggtcgga ttgatgaagc ggtagccatc aaagctgtct ggattctcat
     9721 acaccgtggc atcccgcatt gaatgagcag aaacgatgac agatgcattc ttgggaatct
     9781 tcacagcatc ttgcaagtag acatcatgct gggcgatact tctcatgaaa ccttccgctg
     9841 ttagcagatc ctccctaacc caaattgctg atttactgac ccatggcaac tggctttaaa
     9901 cgttgagatt ccttcataac actgtcaaga aggggcagct gcaagattgt ggaggctttc
     9961 cagcctttct ctttcaacgc aagtatgagc tcatctcgta atggctggat gtactcagga
    10021 tatctgacca tatccgagag gaattgacac atgaagtcgg ttgttgagtg agttgcagca
    10081 acggcaactg taagctgcgc aaccactgga tcatagtctc gcccgtctgc tagctcttcg
    10141 taccatccga aggcatctgc atcttcagga cgataagtac catttcttct ggcttggtaa
    10201 agctccttct tgcgtttctc gtagaaaggg atgagtttcg ctctggcacg gcttaataac
    10261 cgtcgggact tgatggcatc tggatgaaac caatggatca atgggaccag aaatttgggt
    10321 aacttgcgaa gtgcggtgac accagtgaca ctggtcacga tatattgcgt cgcgatgtca
    10381 agccattcgt cgtcgtagca aagctctggt ccttggagcg cacggaaaga tgactgggtc
    10441 agaattttaa ggacagcatt ccctagaggc acttcgcgcc actctaatgg actacatatc
    10501 agtatgttga tcacattatt caaatcattt tgccttgaga aagagtaaga gatcgcatac
    10561 ctgaatcgtt ccccatttgt tttcttagag catcatcaat ggcctcagag aggtatctcg
    10621 tagcggggac tacaagatag attagtgacg ccgtcaacgg aagaaagatt taacaattac
    10681 gcaccgaagc atcgattgag gcgcatactt attacattac ggaccagatc acggtgtgtg
    10741 cagaggaatc tgtacggttc aaagccagga actgcgccaa acatttcttt gtcagagaat
    10801 gtgtccggag agaatttttc atctgcgcga agacactccg cataagaagg ggaaagtacg
    10861 acaatgtgat cccaacttgc atggagtcga attacgtctc cgctggcgaa gcctttgcgc
    10921 aataatcggg cgcactcatt gaggaactcg gctcttgttg tctccgtgac gaagcagaag
    10981 taatctttct tatgcgggga aggtatcttc gtgaggtgga cgtagttcac ccatatctgt
    11041 cgcactctgg gtcccaagat ggctatgaaa agcacaggta gtagtccaag cacagtccag
    11101 tgcagttgca tcttcgatat ggacgtccag cagtcctgaa gcgtgccttc gagcatgatg
    11161 acgtttcttc caaattctat ggaagtggat ttgcctctat cacagcgaca actctgcatc
    11221 aaatagttag gtcattaggt gggaagtaga aagatcatgg cctgtcaaaa aatggggttg
    11281 gggaaaggca ccatgcgctc aatgctgctc ccacattcgg caaattggat gttcagagta
    11341 aacaacgttt tctagccctg agatcttagt actaaatatc cctgagcact gcagaagatt
    11401 atgctttatc tgtaggctaa gatacatgga gttataatgc attagtgctg acagtagtac
    11461 gctagtagca taggtaaaca gctaatcatt tgctttttta agtaattctt tcccgttgac
    11521 taggtttgca cggtgatagg caggcatctc gctcacatct tgtgtactgt ggttgttggc
    11581 caaagtaatg tacgtggcgc actagcaagg ggctatttta actagggtat ttattaagtg
    11641 cgctcaagcg acaacgtatt atataagcaa ctctttttag cagagagttg tctaaagtcc
    11701 ttctaaacta gcgtctctat gtatatcact ttggccgaca acgacagtaa gcatgtagcc
    11761 tgcaaagcgc gagggactgc ggaaataagg catgatctag ggcaagtata gacaaggaat
    11821 taccaaggcc agcgacaagg caggcatagt agcgtagagg aaagccacgt cacccttcct
    11881 atagtgtgat gtatgggatc ggtccgatat cttccacctt acctttgtgg acgtcaccag
    11941 ctcggagctt ggcgaagctg actatggaga aagagaacta cttctccgag ccggaccgct
    12001 tgcgatcgca gagtgtgacg acggcaggta cagagccact tgctatccgt tgtaagcatc
    12061 gggcaacatt ccacgtgttc gtgcgtcttc ctcagctaca gtccaaatat cattgctctc
    12121 tttgagacaa cccaccacta ctccattcac tcaagcgaca gagacgaaat ggcagtccaa
    12181 gagacagacc tggacaaaca gttgctgcag ctctcgattc aggttgcaga cttggcggcg
    12241 cgtactgaca gccgaggatc tcaaaagatc caggattttc tgatcaagac gcagcagtct
    12301 ttagaatcac cgtgggagac gttgatgcgc tactatgatc tggtagggta ttcaacactg
    12361 aattggcccg catcactgac ggctgtatag gactttcaac atgttgcaat acgtatcgga
    12421 tgcgatatgc aagttttcac caccttgaca actgcagaca agcctatgaa gctgcaagat
    12481 attgctaatg tcaatggtgc atcagaaaga ttgcttggta cgcatttgag tcggtcatgg
    12541 cttttggtca ctgctaaagt gtgtgcaggg cgcgtcttgc ggtatctggc ctcgatcaac
    12601 acgatcgaag aagtgggaaa agacacattt gaagccaacc acataacccg cacgctttct
    12661 aaacctggta ttgaaggggg gattcggctg tcgtaagtcc tgcgtcgtct gaacaatttc
    12721 caacacgaaa gcttacactt atcctcctcc agctctgctt gtcagcgacc aacaaactcc
    12781 gctttgccag atctactggt ggaacggggg ttccaagaca tcacgtcggc cactgaaacc
    12841 gcgttcaaca aagcctgggc ttctcgagag ccattcttca cctgggtgcg aagtcagcct
    12901 aaaatcttcg agtatcttcg ccttgctttg gatgtgcaat ttcgagaaga ctggctgaac
    12961 gcatttcctc tcgaatcaca tcttggcgat ttcgcgtcgc gtgctgatcc tgaaaaggtg
    13021 ctctttgtcg atgtaggagg caacctcggt attcagtgtc gcggattgaa agcaaaattt
    13081 ccacacttat ctggacggat catccttgaa gatctgcagg agaccatcga tgtggccttg
    13141 gctctggaag gagtagagac acttgcgcag gattatctga ccgagcagaa ggtcaaagga
    13201 gccaagtttt actactaccg aaacatcttc catgacaatc ctgacgatcg ttgccggctg
    13261 atactggatg ccttgaagcc tgcaatggaa gagagctcac tgttattgat tgacgacaaa
    13321 gttcttttga atcaaggtag ccatcgccac gtcaccatgt tggacctggc tatgatggca
    13381 caggtggcat ctcacgagag gacgagagcg caatggcaag ctttattgga aggagcaggc
    13441 tggaaaatcg aggatatctt tcaatactcc cacgagtatg actctatcat tgtagttaag
    13501 cctgcggcac agaatgcata agtacgagag ctcttgtagc attttcttcg cccttagggc
    13561 gcagcatagg aattatggct gaaggaatgg ttaaatctaa ggcgcgttct tgaaacatct
    13621 ctcacatttc atacgttaga actagataca atgtttcctt cacaacgaaa aaaagaaccg
    13681 aaatgcctat ggcgcagcac ccagagtcga tttcccagac aactgacgga ctcgtctccc
    13741 cagcgctaaa tttcctattt cgttctcgga gcgaaacgca tgtaaagcgg gtctttgttc
    13801 catatgaacc aggtcaattg cttcccgtgc cactcttcct ggcccggttc caagatcaca
    13861 tcgaagttcc acagaagaca agctaatgtc aatcttatct cggcccaggc tagactgact
    13921 ctaccgtaag tagctgtggg ttggtgatgg ctccaatctg ggttcactta cttcttgcct
    13981 aagcaaccac gagagcctag ggagaaaggt cgatgcacgt gacgctgatc acgagcaaat
    14041 cgatcattgg tattgtccca cctttgtggt atgaacatgt cagcatccgc aaagttttgg
    14101 gtgctgtgat atgctgcaaa tgcgttcatt cccactcgag tctttggtgg tatgagaacc
    14161 ccatttacta cacgatgtca gcaggacgtc agcaagggcg atcattcaat catatcaccc
    14221 actcattgct cctgttgctg gggttaaccg aggaagagtc gccggcagtg gagggtaaat
    14281 cctcagactc tcttggatga cataggtcaa aagcttcatc tttgccaagt tttggaggga
    14341 cagttggtca tgggtcctga agtcttcacg aagcttgtgg gtcaattcct ccaatgtggt
    14401 ccgattcaga gataggtaga agaggcaccc tgagagcata gtagctgtgg tttcggatcc
    14461 cgcatcgatc aacagggcaa catttgcagt cagttccgat cgtgtaagct ctttggccga
    14521 ttctttgact cgcaatatgt atgagacttg acgcaaatta gtggcagaac gaatgcaaac
    14581 ggtcaaaatt tggcttacta aaatcgatac ttgtcgtctc tgctagacgg aggcgtagca
    14641 tcgcacgagc caccgaagca ttgaaattct cacgacgagc tttgccaaag gcctggacta
    14701 aaatatcaag cacagtcgct ttgaagggga caaatcgcaa aacttctatc agagtcacgc
    14761 cttcgcgaat gccttcgaac acgactcggg ctggagggaa ccagtctttc gagcccaaag
    14821 catcaaggtc ttgaccgaaa cacaagtgtg cgatcacatc gtatgagtgg tggtgcatcc
    14881 atcgcacgat atctgttggc ttgccatgga ggtcttgaag gcgttgtacc agtcggtcta
    14941 cgtgagctcg aatcaggctt tcctgagcgt gcagcgctgt gtctgtaaac gcatgggcta
    15001 agacactgcg aatgcgactg tggtcctcat cgccgacagc cccctgaata gtcgtttcag
    15061 cctctggacg atgcacgacg gagtgacgac taaccatatt cttctcccca ttaggggcgg
    15121 ttgcgcccat gtagaagtgt gggtccttct gaagacgctg agacttcctc gatttggtgc
    15181 catatatgtc attccaagcg gagcctgtgt tgaagctgac tgaaatttac acgtcaattg
    15241 ttgatgctct caggcgagaa caagggctga acgaacgttc gtctggcgca attcttacaa
    15301 ttccaccgta ctggttgtgc cattggagtg atttcctttc agataatcca acagctcgaa
    15361 tgtaagccga gtaaagtcgc gttgcacgag ccaagaccgg gccagggaat gaatgtagcg
    15421 ggtggaagta gatgttgtag ataattgtcg tgccgatcca aacgatgaga gcaagcaaaa
    15481 ctttcagcga agttgtccat agtatggaag ccattgcgat tgagtgcgag gcaggctggg
    15541 agtgtcccag cagtgtcagt cacaaaatgt tgctcttcag cgggactcga gtagtcatca
    15601 gctgtgactt aggaagcgac caactcagac acacatcaag cagagcacga tgacagaccg
    15661 attcgcgcgt ttttccgact tggacctgga gttggctgcc cctcgctctc tacgatcatg
    15721 cgctgatggc tcggcttttc gccggtcatg cagatgagat tatagtttta gtgaaaggca
    15781 ggcttgcatt actagctgtc acctaagacg cttgcaggtc cctgccacac aacgtatggt
    15841 gggtgaataa tcaaagtggg accagcacgg attatggcta agaaactcgg ccttccaacc
    15901 atactgctaa cgtaagtaaa tatagccaat cattaccctt gtctacccac ttgtccacta
    15961 agatccactt cgaatattca gcctgcatac gtcgtacacc ttgttgccag gcaaagctag
    16021 caaggctatg cgacgccgca agggcatctc agcgtgccta ctatgcacca tgcacagtag
    16081 cgcggtcaat ggttttcctg ctgagcagag ctttgcgcta ggctcctttc gaatgcttca
    16141 ttgtagctcg ccatcagtgg acccgaaggc aaggcctcat cattaatcag tagcttcgct
    16201 cttgctgccc tctgcaccta ctaattgaca gagagacctg acaagccaaa actacaccca
    16261 aacatgaaat accaattttc catcattgtg gacccagcga cctatgacaa cgaaggtttg
    16321 tctaatggca ttgatctacg aaagaataat tttacgcact tggaagatcg aggtgcgatc
    16381 cgcgcgcagc aggactgggc tacgcatatt gcgcccatca agcagtttaa gggaaccctt
    16441 ggtcacgatt acagtttcat gacggtctgc gtgcctgaat gtataccaat acgtctggag
    16501 atcatttcgt atgcaaatga atttgcattt atgtatgatg gtgagtacag caggctgaga
    16561 agcaagaaag atatgagtct aagatctaat gcaatacgcg tagacgatac tgagctggac
    16621 actgagaaca acgtatgtat tcagtacatc ttgcacttgg acgtggctaa agatgtggtg
    16681 ctaacctaca tagacgtccg cggagaacga taagttgatg ggaacctttc tagcaggcac
    16741 tcaaggctgg agcccgccgc aggaccaatc cagttccggc aaaacacgaa tcctcaaaca
    16801 gctgttctca gagatgatgg aaatcgacaa agagtgcgcg atagcgacca tgaaagcgtg
    16861 ggccgagttc ctcagagtcg gttcaagtcg tcagcatggc acggtcttta cacggctgaa
    16921 agattacctg ccctatcgta tcaaggacgt gggcgagatg tgagcatggt tgcttcaagt
    16981 ctgaccctga atccgactaa catttatggc attaggtttt ggtttggcgt tgtaaccttc
    17041 ggcatggccc tgcacattcc agaccacgaa atggatgctt gccacaagct catggaaccc
    17101 gcctggatcg ctgtcggact ggctaacgat gtcttctcat ggccgaaaga gcgtgatgca
    17161 agtcaaaggc tcggacgtac tcacgttgta aatgcggttt gggttgtaat gcaagagcat
    17221 ggcttttccc aagagcaagc tcgtcaatac tgccgggaac ttgccgctca gtttgtcgcg
    17281 caatacctgg acaatattcg gaacatcaag aacgaagagt cgatatctcc ggaccttcgc
    17341 acttatgttg aagccatgca atacagcatc tcggggaatg ttatatggag caaattctgc
    17401 ccgagatata atcctgagaa gcgtttcaac cagactcaac tagattggat gcaaaatggg
    17461 ctccccagca ctgtcgaatt ggacggcgct tctaacacta gctcctcttt cttatcaaca
    17521 agcacacacg gctcgccggc atctgggtcc caaacgacga ttgaatccaa ggacggatgg
    17581 accgctgatt cttccggcat cgtgtccttg ctcctcaatt gctcattacc gcctttgtct
    17641 cataaggtag aactttcatc tgcggcctta ctgagcattg catactaaca caagcaacag
    17701 gtgatcagcg caccgttgac ttatgtcgat tcgcttccct ctaaaggtac ccgagacatg
    17761 ttcttggatg ctctcaacca ctggctacat gtggacgagc agagggcatc tcaagtgaaa
    17821 atggcgatcc gtatgctgca taacgcgtca ctaatgtaat gccatttcac atcacacccc
    17881 gtgaaatcac gactctgctg acctattccc gcgtggctag gcttgatgac gttcaagatg
    17941 gttctcgact acgccggagc aaacctagcg cacatcgcgt tttcggagtc gctcaaacga
    18001 ccaattcagc tgcttttttg gtgaacgaat ctatcaaact aatacgcgaa cttgcgggtg
    18061 atcaaggggt agctgcagtg ctcgaaaaat tgaccagtct cttcgttggt caagctcagg
    18121 acctgcattc atcgcgaaat ctctctcctc cgtctttaac tgaatacatc cagacgattg
    18181 atcaaagtga gttcctagcc tcgcggaaga atttcagccc tgcgtcacgg caacagctga
    18241 ccaaatatac cgtagaaact agtgctctct tcgaactggc ctcgaggctc atgtgccttt
    18301 gctcgacggc gactgtagtg cccaacagct cgctgtcgcg cttctgcatt ttactcggcc
    18361 gtttctttca gatccgcgac gactatcaaa atctcacgtc acctgaagta agttacgtgc
    18421 ttacgtgtgt atgagatatc aatcattgct aacaaagaga cgcgaaaagt atacaaagca
    18481 gaaaggattc tgcgacgatc tggacagcgg aacgtatacg cttcccctgg tgtatgcgat
    18541 ttcccaacag tcagaaaatt tccttcttca gaatctgcta tctacaaggc tggctgaagg
    18601 gacgctcgac gacgaccaaa aacgcctggc tctggatcag atgcagctag taaagacaaa
    18661 cgagttcttg cgaaagatct tagattcact gtacgacgag ctgagagccg aactgcagtg
    18721 tatatctagt tcatttgcgt ccgaaaaccc tcaaatggag ctgatgctaa tgatgctcaa
    18781 gctttgagga gacatgttcg tggaagcgac tttgatcgtc ttgcatattt taattatcga
    18841 ctatcaatat atcgcctatt atctgtaatg taactgacgc tcctgatttg aatcactggt
    18901 cacagcgtca tcggctaagc gacttgcact gtgggccgct catggcctgt ttaatgagct
    18961 cttcggcatt tcgatggaac aatggactgc taagcccacc gaaactcagt cggccgaagt
    19021 gcagcgcatc caacgtaccg taactgtagt acggaggggt atcttgagta ccgtacgggc
    19081 cgactagcac tatgacactt cccgctacgt aagcatacta acgccccgta gtattgtcgt
    19141 cagacggtac gggccgtcta gcaatatagt acgtccgact acggaagcgg attaaagtcc
    19201 cgtagtacta ccgtagtacg tctcgttaga cctgccgcac aagtgtttcc atgtaagcgc
    19261 tactcataat agcctaccta tctacttcta gccttaaaca tctagttaag aggtgggggt
    19321 tgaaaacggg ccgaagacta taaaaacgtc ttggcgggtg caagggtaca acacttaccg
    19381 cgatatgcgg ggtaatatca caaatgcggg attcgcactt agcgtattta gcttatgaac
    19441 tacgcatgtt agattactaa ttttgcaacg actgtggtac agctaaagga gagggatgta
    19501 caaaaaacac taacgctaag cttaggtgta cactcggtct cacttcagag gtatcaggca
    19561 aggctccgcg ctggcagtgc catgctccgc agttttgatg atggcgtaag ctcttgatgc
    19621 tagtgtagtg caaaatatta agtttgcgag gatatctctg ttcgcgctat tgtggtatga
    19681 cacctgcgcc gtgggtttcc aagactgtct cgcagcgtgt tgataagcat agcaccttgc
    19741 agttgatata tagctgtcta aggacatact tcccgatacg gacagtagtt gcaaatattg
    19801 caggatcggc actcagcgga tcagtcgaac ggcgactcac ctcttgtcga tgttcgttca
    19861 gacgcaagtt ataggtctca tgctctccct cctgcgcaca aataccacat tactacgctt
    19921 ccatcgagat ttcagactcc tcttcgttca ataccaaaag cagtcatggc ttccaccagt
    19981 tccactagca cggatggcca tctgaacatc cgccccatgg tccatggatc ggacaaaaag
    20041 ctcaatgtta gttacttaac tctgctgcgg ggaggagaca tgtttcgcgt gttgaccacg
    20101 aagtgacttc tagtttggag catacatcac tggcctcgat ctaaacaacg cttcaggttg
    20161 gtcccggctc ctcatactca ctctagtgtg tcgtccttct ttactgacag aactcattgt
    20221 gcagatgctg aagtcgatca actacgtgaa gctatcctac ggcataagat tgttgtaatc
    20281 aaaggccaac aagctgagaa accagacaag aattgggaaa tgatcaaaaa gctggatccc
    20341 atgcaccata tgatcaccca agaggaattt gggcaacttt ttcaccccac tggagagggt
    20401 ttgattgttc gtgataactt gactgccgtc ggaatcttca acaagtgatc gctgacccac
    20461 aagatctata taggccatgt tgaaacttgc cacggtgcct accactgagc acggtcacat
    20521 tcatttgatg ggaaagggat accaggggga tgatcattat ggtctgaaga aattgaattt
    20581 aggtgaagcc ttcgccggaa attattattc caagccactc gcagaagagg acttccgagc
    20641 tggcgtaacc cgattccaat cctggcatat ggacggccct ttgtacaagg tgcatccgcc
    20701 ttacatcagc tcgctgcgat tcatacagct gcctgatggc gagcagacag ttgaatgggc
    20761 tgacgggtct ggtttaagct tgaaaaccaa gccaggtcgt acggcgttct ttagcacgtc
    20821 ccaattgtac gacatgttga cagatgagga gagagccatg gtcgacaata gcgctgtcga
    20881 atacatgtat tacccttacg aatggatccg tggctgtcgc ggaaatccta atggactgaa
    20941 cgtcgcggac gaaggtcggg agaaaccgct tgatgcaatg gaggaaattg ctcgtgatga
    21001 gcgttggacc aagacggtag gtggccgctt cgacattttg tacaagatga gtctctgctg
    21061 acgagcgccg ctctgcttct gctaacagta tcccatggtt tggttcaatg agcttacaaa
    21121 ggagaagtct ctccaagttc aacccaactg cgtccgtcgt cttctcatcc ggcgctcggc
    21181 cgatcaaaag gagcccgaga tcatcgaggg acctgagcgt gtacgtgaat tcatgaacaa
    21241 gctgcagcaa cgcattgtgc ggcctgagta cgtctatgtt gggccagaag aagaaggtga
    21301 ccatgtgttc tggtacaatt gggggatgat gcattcgaaa attgattatc ctatagcata
    21361 cgggccacgt atagtacacc agggctggat ccctagtcac agagtgccgc gagggccaac
    21421 agcggtggct cattaagatt cattagatat ctgatagtac cgtgaatgag ttatcatccc
    21481 attcacactc gtacagaaca caaaacaaga agcatttcaa ccaaaggcag gaaataacag
    21541 tgcccatata acgcccccat gtaacgctag cgtgcttagc caattcaagc gggcacatag
    21601 cttttctatg gctacatcaa atgacacaaa atgaaactac acacatcttg cctatctgaa
    21661 ggcagccttg tgtctatgaa atatgggcca gcgaagaggt tttgatccac gatatgtctt
    21721 tcttgactga agtggaagaa attgaaaagg cttgtagcac aaaagtaaga gaatgtcgtt
    21781 gcactgagca cgaggctggt gtctagatgc taaaggagtg ttttcatatc taagctcaga
    21841 atacttgagt aactcttctg gagcagccaa atccacagcc ccgcctgatc agcgaccgaa
    21901 gcgaatggcg gtaagcgctc attgtgcgag ttgggtcgct aggactctgg gcgtcacaac
    21961 tccacagatc gctacagctt ccaataactc tccaacatgt ctttcaccgt cgtagtatgg
    22021 atgacaggca tgccctcgat gcaatcgggc tcgatatcca ttaagccgtc tactatccat
    22081 gtctctagga tagcaatgta tctatcaaaa acctcggggt cgagtccgta tcgctgtgac
    22141 atttgagacg gcaatgcggt gatcttgccc tgccggagtt tggcttcatc atcatacact
    22201 accttcagct gcctccccgt gacgatcttc gtcaggttga cgaattcgtt caatgttatc
    22261 ctgtctccgg caatgtgata ctcctgtggc catgacccca atggcaactt caaaaggccc
    22321 gttacatgtc ttgctacgtc tctagtagca gttaaagtaa cgactgtgtt gccatcgcca
    22381 ggtatcgcga tcatctcatg ctgcatgtcc acaatgaaac aagcagatcg cagagtcgta
    22441 ggcatgttag gcattccgaa gtagtcgaga aaaattccgt tgctaacgac cgtccactcg
    22501 agacattctg cgtctgcaat ggcctgaagc ctgtcgaggc atttgaaata gtttgccagc
    22561 ggcggcatga catcaatggc actagaaatc gttactttgc gctactcgca aacatggata
    22621 atcaatggtc accgaccttc ttggatagga caagaaccaa gaacttggga taaagcgttt
    22681 ggtcgccagc gattgcagac aagcttcgac aagattgctc tgagcatcgc cagcgacatc
    22741 actaagcgtt gacacgactg tagagatatg gtgttcctcg agtgtatcac gcattccttg
    22801 gatatcacca tagtcgacaa agaccccttg gccgtgtgtg cttgactaga caatcaccgt
    22861 cttaataaga ttgaagccca tagtcggagc ccatgactta ctctgtgcgt cagcacaatt
    22921 acttcgaaat cgttttggaa aacgtcaaga aatgtgcgtc ctagtccgcc cgtgccaccc
    22981 gcaattgcaa cgacttgtcg attgatggtc atgatcgatg gtgcgtgagc atgaaagttt
    23041 gcgaacggtc tcagagtgta gtagcgggtt gttcaggtct ggcaatgagg ggagtgaaac
    23101 tcgcttcagg cagcccatgg ctctcgagtg gagcgaccga gctacagctg tcgcatcttc
    23161 gacacatacc ggggctaccc gattacagct atcacagcgt caatatacac tagggcaacc
    23221 cagctggacg gtactggact cgtatacccg acacgtcacc ctagttccgc tagtgaggat
    23281 cgcatgcgac tacgaaaaga tagcggccac tagctcttac gtatgcaata cgagcgcctt
    23341 tgagcgccat tgccgcatct agctgagaat tgacaccaag gagacgggag aggggctagg
    23401 tccagcttgc gacgtggagc acttacctta tcagcaccag gccgtgaaga aaacaatcga
    23461 tacctcttcc caactgtcga agaactgcct ctgcagacac cgaatcgccc aacatgattt
    23521 ttcttgctcc cttcgaattc ctcgatccgc tccgccatgc gctcccattg acctgcacag
    23581 gattgataat catatttgct ttttatctgt cacggcacca tagccccaaa cccgccccca
    23641 acattccaat ccacagttac gaccgcgagg agtacttccg cagaggttac gaattggttc
    23701 aagaaggtca gaagaaacac ccgagctgtt tccaattacg tactgctaca ggctggaaaa
    23761 ttctcgttcc tattcgattc gtcgaggaat tgcgcaagaa cccgtccttg agctttgcaa
    23821 gaggcaacga caaagatgct ttcatcgagt accctggctt cgaagcgatg gaggcggctt
    23881 gccacgatga ctatttcatg caagaggtag tccgggtgaa acttacgcaa accttgaacc
    23941 tactctactc gagcgttatc gacgaatctg ccgtagcaat gtcggaagta ctaggagaag
    24001 ataaaatctg gcgtacctta cgcatcaagg acgacatcaa ccacatagta gcgcgagtga
    24061 caagtcgtgt attcctcgga tttccgctct gtcgcaatca aaaatggcta gacatcgtcg
    24121 tgaaccacac aaaggcagtg tttatggccc agaaaaggat gcgacagaca cctccagcgc
    24181 tacgtccgct gatccactat ttcttgcctg agacgaaact tcttcgtcaa catctccatg
    24241 ccgcacgtac ccttatcagt cccgagctcg cgaaacgtcg agctgctgtt gaggaggcat
    24301 tgcgacatgg caagatccca aaggaatcgg ccaatgcaat ttcctggatg gtcgaggtct
    24361 cgcaagctca gggccgaaag attgatgtgg ctgtacatgt ggtatctttg agtatgacag
    24421 cgatacagac tacctcagaa gtgatgacga actgcattct gcagctctgc gaaacgcctt
    24481 caatcgtaga tgacttgcgg gcggagatta tttttctcct aaaagaaggt ggctggacga
    24541 agtatacgct atataagatg agacttctcg atagctttat tagagaagtc atgcggcacc
    24601 atgacttcct ccgaggtgag tcgacccgag ttacacttac ccattcccgt aagctgtaga
    24661 ctaatcatcc aacgcagtca cttcgtggag gggatgcaca gaagatgtcg tgttgtcgga
    24721 tggcactgtc cttcccaaag gtagctgtat ctactttgac gatagcaaag tcgtcgaccc
    24781 ggagcactac ccggacccgg agaagttcga tccaatgagg tcgttcaaga aacgagagca
    24841 gcctgggcag gaagatcggt atgcacctcg tacccgtcta gatacacagc tgacccgcgg
    24901 aacagccatc aattcgtgtc gctacaaacg gatcacatgg cttttggtta cggcatacat
    24961 gcgtgtcctg gtcgtttctt cgctaatatg gagctcaagg tagatgctct gcaacaacta
    25021 ggtcgctttt tttgctaacc taggctgaag gtcatgctct gcaattttct actaaagtac
    25081 gatgtcagac tagtgcccgg cgaaaagcga ccggtagaca tcctattcga agtgcagaga
    25141 atggtaccgc ctgatgtccg agtccagatc aaagtacggg atcaagagcc tgaagtagac
    25201 ttgtattctc ctatatcgag cacctaacta gagcagggca gtactagtta gggcactgag
    25261 attcgtggtt ggtttcagag ctttgtttgt agttccctga gtgctcggtc aaactttata
    25321 gaatgcaagc atcgtttcct actgattttt ggaaatatgt cctcttgacg cttagctaga
    25381 aacagcttgt tacacggggt taggctatac ttctctatac ttagtctgta ctaaagcgag
    25441 gtagacttaa gcggtaggcc gtaagatttg tctagcaatt tgtagtagaa aagagttatt
    25501 aaagttaact aagaggttaa gataatccta ttctataaat aatagaataa ctagttaaca
    25561 atctatataa gagataaact atctaagtta actataataa gtgtaataat aaaatctaac
    25621 ctattcttat acttattaac cttagttata gtattactta tacctctagg agttactaac
    25681 tctatactat ccctataagg acaagtcctt atatatacta ggtggtatta ctaatactat
    25741 agtcttagcg taactctaat tatatagtct aagccctata taactattat cttctaatat
    25801 aggcgtagtt aacccttaac ctactttcta tgttaaggag agaattcttc ttatttctta
    25861 ttacttataa tattatcccc tctcttaggc gtattatctt aataccttag attattattt
    25921 tcctacgcta cgtattaaag cgttagctat atataaggtc ttagtacgcc tataatatta
    25981 tacgcttatt ttcctttctt atactttctt aactatacct aaggcttagt cttcctacta
    26041 tatttatact tagaactaaa cttcctaaca ttattcctgc gctacttaag tagagtaaga
    26101 gtttttagaa atagggttct attataagta gtataaagag aagaactttt attattttat
    26161 aaatactata actaggtatt acgctagttg tatttctatt actactacgt atagtctttt
    26221 tgtttctaag gaaaagtaga agaaggttta gtagaagtag gctagcaaat aggttgtaat
    26281 aacctagctt aggttagggt taggttaggg ttgctactta ataggttagg gttaggttag
    26341 ggttacctag tagtaggtta aggttaggta acaaataata tttagcacaa taggtatata
    26401 aaatataaag ttattatagt attttattat attattagat agattaagcg tatatagaga
    26461 ttataatata aatagataat actaatatat tttatagcct gcgtaatacg caggtaacta
    26521 atattattat tttagcaaat actataaaga tagtaaagga tctagagctt agtctctatt
    26581 agtatcctct tctgtatctc tgttgtaaat agtagtagta agatcctcgc taggtgttag
    26641 taattctaat aaattatcta ctataaaagc gtctacctta ctataattat ctacgtgtac
    26701 cctatcttcc ttagtaatac tatcctttag aaacataatc tactgcaact ttatagcttt
    26761 taattaatac ctctagttac taataacgtc ctttaagcta ttaaatacgc gcttaacact
    26821 aacctaagta agaggaacta ctaatatatc ctttacaacc tatactagta aagggaatac
    26881 tacctctaag ctttactact atttaagaac gttgtagtct ttgtcttaat tgtaaatagg
    26941 tactaataag tatagtttac ccttagccct agtaggagag ctcttgtttt tagtatctaa
    27001 taaaaacaac gtatagctta gtatagagga actactaaat atagaaggag gtagaggctt
    27061 ttagaactat ttagggcctc ctaagttacg cctaatagaa ggcctaggtg tactaggtcc
    27121 tacgtgtact ctattactat tgtattaatt aaggtagtta agaaacttgt tatagtacat
    27181 gtatttgtcc ttaggatcct aggtcttatc ctatagttat agttagtatt tatgtataat
    27241 aaattactat aataataata ccttgtaagc agatagcttc taagtagggt taagtatagt
    27301 agtatagtta aacaaaaacc cctatatagt agaggtttct aagtagtact tccttaactt
    27361 atctctacct ttcttagcta ctacttttac tatagtaggc tacttactac taggctagtc
    27421 tcctaattcc ttgttaagtc ctaacatact atctagaaaa ttaaataagt agttgtatat
    27481 ctactagata tactatattt gcggcccctt ttgttaactt aggaagtcta tagctttctt
    27541 aaagttctct agtattgtag taattcttaa aagataatgc tacttactag tagatagtta
    27601 taggcgttta aggtcgtagt agttaatatt agctaataag ttatctactt agcttgttat
    27661 ataagtacta atcttcttag taatctctat atttagctat ttattaataa agccttaaat
    27721 cttaagagct tatgcgtata tattataggt taaattctac taagtcttta tattacagaa
    27781 aaccaaaagt tgtttcttag ataggagatg taattataga gcaataaagc gtttatatta
    27841 ctatagtaag acgttaatta taatatagat tgcctgtagc tattacttac ttagtatata
    27901 attaataaat ataataaaaa gtacttaact tataaagaga gtttagcaca aacgtagtag
    27961 cctgtatatt aagaatataa cgcctctgta ggttctttgt attttctaat ttattaggcc
    28021 tagataaatt taggtattaa atgatatcct agacaatcag gttaataata taagctaaat
    28081 aggggatagt attctccttt aaactctaag tattaagggc ggaaagaggc ctgctaataa
    28141 gtatatattt gtcctatcta tagaagagga aagataagaa aagaaaagtt cttcttacgg
    28201 gtataactcg ccttttatag gccttatacc ttactacttt agttagcgct aagctgtacg
    28261 ttatatacct agagtagtct acttagtata gtatagcccc ttatagctac tatattagac
    28321 tcctcctctt taagagtcta ctactaaggt tgcgcctaag gttaaggcta cgcctattag
    28381 taagtctttt gctaaagagc ctttaggtcc tattaagcgc cctactctta ggcctttccc
    28441 tactattcta ctctaaatct attattaact acacgcggcg tttagttaga agcctactaa
    28501 aggtaaaggt aaggctccta ttattaataa accttccctt ccttataata atatagcgtc
    28561 taaaagtatc ttagcttaag atactaacgt aactaagcta gctaaaggta taactaaggt
    28621 agatataact attacttagc ttctctttaa gagtaatata tctagcctgt cttctactta
    28681 tttagtaagc gatcctaacg ctaaggagct agctattaag gttaagccta aggataaaac
    28741 cttagacaaa agccctttag ctacttctta cgcttactta ttatctaata gcaaggctta
    28801 caaagccctc ctcttaacct atcttattat tcttgcgtta tttctagcta aggtaatact
    28861 atcttagagc tctatagctc ctatttctta cctctacagc taactatatt actaacttta
    28921 g
//
