# Supplementary material for: Genome sequencing and physiological characterization of three Neoarthrinium moseri strains
Source: BMC Microbiol. 2025 Aug 21;25:526. doi: 10.1186/s12866-025-04274-z (PMC12369201; doi:10.1186/s12866-025-04274-z)
Supplement: Supplementary file 18 — Supplementary Material 18. [file 12866_2025_4274_MOESM18_ESM.zip › BGC analyses/CJ-16 173 biosynthetic gene cluster from Penicillium sp/logs/C975X595N845P41_command.txt]

cblaster extract_clusters cagecat/jobs/V931Z151W497X90/results/V931Z151W497X90_session.json --output /repo/cagecat/jobs/C975X595N845P41/results --clusters 1-7 9-10 28 32 --maximum_clusters 150 --format genbank
