# Supplementary material for: Genome sequencing and physiological characterization of three Neoarthrinium moseri strains
Source: BMC Microbiol. 2025 Aug 21;25:526. doi: 10.1186/s12866-025-04274-z (PMC12369201; doi:10.1186/s12866-025-04274-z)
Supplement: Supplementary file 18 — Supplementary Material 18. [file 12866_2025_4274_MOESM18_ESM.zip › BGC analyses/CJ-16 173 biosynthetic gene cluster from Penicillium sp/logs/C975X595N845P41_options.txt]

csrf_token	IjQxZWFkNzM0M2JhMTUyMDVmYjliMmYyNjA1YjA2NDM5MDU4Mjk4YzMi.Z6Mj7g.otk_wBVnpBUu0uxhW1ykDhbccik
job_type	extract_clusters
prev_job_id	V931Z151W497X90
job_title
mail_address
selectedOrganisms
clusterNumbers	1-7 9-10 28 32
clusterScoreThreshold
prefix
format	genbank
maxclusters	150
submit	Submit
