# Supplementary material for: Genome sequencing and physiological characterization of three Neoarthrinium moseri strains
Source: BMC Microbiol. 2025 Aug 21;25:526. doi: 10.1186/s12866-025-04274-z (PMC12369201; doi:10.1186/s12866-025-04274-z)
Supplement: Supplementary file 18 — Supplementary Material 18. [file 12866_2025_4274_MOESM18_ESM.zip › BGC analyses/CJ-16 173 biosynthetic gene cluster from Penicillium sp/results/cluster1.gbk]

LOCUS       MT603584.1             26854 bp    DNA              UNK 01-JAN-1980
DEFINITION  Genes for cluster 1 on scaffold MT603584.1 of species Penicillium
            sp. PKI-1938.
ACCESSION   MT603584
VERSION     MT603584.1
KEYWORDS    .
SOURCE      .
  ORGANISM  .
            .
FEATURES             Location/Qualifiers
     SOURCE          1..26854
                     /organism="Penicillium sp. PKI-1938"
     CDS             1..1901
                     /protein_id="QNH68018.1"
                     /translation="MTANTSLPMSFAFQHAWTPLSDFDIASGGTYFMTAVLLISVTSLW
                     LGSSRSDVQKLPSINPVAWFGSSTEAKRAFLTSSTRLFAKARVLFPNQPYRMLTDLGDV
                     LVIPRQLIDEIRNETKLSFPAANMEAFHGNIPGFEAMAQFDNGGLLLKTVVRKQLTKYL
                     SKVTQPLSEEAAHAISTNLGESSESQDIVLKPLVLDIVARMSSRVFMGTQLCRDPEWLK
                     ITKQYTMNLFFAATKLRVYPRPLRRFVHWFLPECRDMRAQYKEAQRVIEPVVMERREIR
                     KQGIREGKNAPYFNDALDWADEEAERLGIQYNHEAFQLMLSVAAIHTTTDLLVQVMLDL
                     TQHPEIIPVVRAEIVRELQVDGWGKSALDRLKTMDSLIKESQRLKPVGMAAMRRVAVDK
                     VTLSNGLVIPKGTRTFVDCFPMRDPAVYDNPETWDPERFLRMRSQPGKERSSLLVTTAS
                     DHLGFGHGVFACPGRFFAANEIKVALCHILMKYEWELTPGTSVSPLILGAATMSNPTSK
                     IRIRKRLNPELDLDAI"
                     /cluster_role="hit_required"
     CDS             complement(2451..4076)
                     /protein_id="QNH68019.1"
                     /translation="MVTGQLTLPFLVSAILLWILKGLFQYQQYERTRKQLGCAPLSRYP
                     GWDRILGTGYVRSMIRAMKENRFLEFQRETYDAFESKVWQANFMGNRMVYSSKPENMKA
                     MSTSHRDSFAVEPIRVANGAITPFTGRGVSSSDGAKWLMSRDLVKPYFERSGFTNLGRL
                     EGHVDRLLSKIPTDGSAIDMQPLFQRWFLDTSTDFLFGQTVNSLDDPERGWPHRDMVTV
                     MSGLRLRLQLSSFLFLHRDKEWFAACKRIHGFLDGYIQQAYKELEEERISGKPATYANG
                     EPRDDFLWTIARRVPDPIELRTQLTGVWIPSNETTSILMSNTLFALSRHPEVVQKLRDA
                     VLEYGDQPLTFEGLRSIKYLRWVVNESHRLYPVSLQTVRACVKDTTLPVGGGPDGTSPI
                     FCAKGDIVHCNRYLMHRDPDLWGPDAEEFRPERWESARPLWNFVPFGGGPRICPAHVMV
                     DTECSYTIFRLLQRFKAIESRDDKPYEAVMRVGPSNKNGCKVAFVPA"
                     /cluster_role="hit_required"
     CDS             4499..6351
                     /protein_id="QNH68020.1"
                     /translation="MVLGTFSSKISTPMGILSVALVSTVVLVFIYRALLPKPIPGIPHN
                     KISARRILGDAPDILRWNKQTKEIWSYIRNLALELDSPVIQVFMRPLSRPWVIICDFRE
                     AQDIQMHRSQDFDRARVLEDIFGALLPNCHVWMPTGGRFKAHRNLIRDTMSPSFLHGVV
                     GPAIHTKTMAMLGLWKERTRLAEGRPFEGDHDIFRATLDVILAATFELEVGSIAAQTKM
                     LNSLDGIALPADRDSPLVFPDAEDPEAFTSIRSLLDSVEIGLNSPLPTTHMRFALSFYP
                     ELSSARKYKDNMIAERVQRAWKKFGDQKSGDDQIRCAVDLLIQRQAQMARKEQRDPTYD
                     VEAIKGELFGFIAAGHETTSTTICWALKFLTAHQDVQEKLRDTLREVHVRAKEAGDVPT
                     TEEIVNATVPYLDAFIEESHRCGNTVPTIVRHAIRDTVVLGHHIPKGTDVFMLTNGPSY
                     QSPALKINESLRSATSRDTKSRFGDWNLSDIDQFIPERWLTRDDEGQMRFDPRAGPAHP
                     YGTGQRGCFGSKFAILELRMIITLVTWCFHLQETPPSLSGFAGHDQNTKRAQQVYMRLA
                     EVIN"
                     /cluster_role="hit_required"
     CDS             complement(6672..7713)
                     /protein_id="QNH68021.1"
                     /translation="MVTFTLVAECNQRAASDEPSVSVFAGATSGIGAATLARIVELRPN
                     STIYVIGRSATRFAQTQQKDLVESIEARKGTGQLVFLEAEFSILSQVDDVCRQVARCEN
                     RVDWLYMSPGMLPFNGAQYTTEGLETCFALSYYSRMRLLTNLLPLLRQSPQPRVLNVLN
                     AGKEQPLLEDDLGLKKNWSAIQVVNHSTTMTSLLFDHLSAQNPGIAFIHTQPGWVHTDN
                     FARLLDPEQGLMWRLTVTCIQGIARTLVGLFGISASEAGERQAFHLASGLFGPGAWMVD
                     YKSEDVPPNSVMRRARKESLSVKVWNHTNQVFVEALRPN"
                     /cluster_role="hit_required"
     CDS             8464..9996
                     /protein_id="QNH68022.1"
                     /translation="MATHNDTAQTPLAESAAEKGENSSGSASTASDSVPPGPARPSNPP
                     PNGGTAAWLQVVGSWFMVFNTMGIITTFGDYQAYYERGLLFHETSSNISWIGSIQSLIV
                     FAFGAVVGPIYDRGYLKMLIIAGTFGLVFGHMMLSLCTEFWQVVLAQGFVVGLGGGCLF
                     VPALAVIQPYFSSRLGLALGLAATGSSLGGILYPIIFINLIDKVGFPWTTRIIGFIALA
                     TLMVPIAVSKMRFTPPAVRKMVDWTVFKDLPFLLCVLGCFLGYAGSQVAFFYVPFFGEA
                     NKWVNGSLALYLLPILNAASSIGRVLPNWMADKMGAINVIIPGSLLIGVVLLCNLAVSS
                     AAGIICTAVFFGFLSGLFVATPPLLFMLFTEDKTKLGSRMGVAYGMLGLAVLPGGPGAG
                     AVLQHDSTRLDWTAAWTFAGVLPLAACVVFCLLRIHRKGLTLVAKV"
                     /cluster_role="hit_required"
     CDS             11607..13995
                     /protein_id="QNH68023.1"
                     /translation="MENAITLMELTPKTLGGQPMRKKRRPALACQECRRRKIRCDRRTP
                     CGQCSKANVSSCSYVCDNRTTPNTAPFEAHDTHFSVLQQGTGFEVNNDLPVGSLGLGTA
                     PRTPSIPSVPSPDAGSGHQSTSWSGDAPPSLQSDFLGWNESAHVGTPDLNIGLAFNQGL
                     NLERPSTSPLRAVNKPPVQGMFFKSRFLGQSHWKNFAQPSSAVQSILNMPGIGGRQDNS
                     ALSKCKTAARKIKIQRCAFLPVMGSNRELLPERSIADRLVQAYLRTIQSVLGIVSVPSF
                     YRRYVALFNSASPFDKDFEVLLLLVLAIGWVVCSQEQAVPRSTVLQWIDAAKTWLNSPG
                     YKKRLVLDGVRIHCLFILACQLLSISDDQSWLETGSLIRTAMHMGLHIDPTRCAFEERF
                     TRLEIQSRRRLWATVLELELQTCMDRGLLPGIDVDDYDTEPPLNVDDATLESTSPGNIN
                     GGTSEILGQDMSQLTSCSLQILLVKALPVRLRIARFLNSFQPAKQTFEKALGLSADLCS
                     ILKLASDRIEAYRMSCSPPPTSFQTQFFDQLVQRTILALHHPFAVRALKDQSLYYSRKM
                     CFEATLSLLSRSVFPGDVDFYQLRVVSGGLFQTTYTQCALFLCAELVDQSDIGVPSPAN
                     PRTGYVRREMQAAVQRFLDLVLRRIRTGTETNVQLYATIHGLLAHAEAIEAGLSEPRTE
                     LRIQEAINKNLETVLSILSRQCDQNTHPVDLQTSWMNIPDVLAVEQEPTNPIPRYESNI
                     SFSWEGMDFSRRG"
                     /cluster_role="hit_required"
     CDS             14698..26854
                     /protein_id="QNH68024.1"
                     /translation="MEPIAIVGSSCRFPGAATSPSKLWELLKEPKDVLRSFPPERLAFQ
                     NFYNSNGEHHGRTDVKGSSYLLDEDPRLFDASFFRINPKEAESMDPQQRILLETVFECF
                     ESAGWPLDRLEGSSTGVYVGVMTADYNEIQMRDADSFATYTATGTARSILSNRVSYVFD
                     LKGPSITLDTACSSSLVALHQAVQAVRNGEASQAIVAGSTLLLDPAMYIAESNLHMLSP
                     DSRSRMWDEAANGYARGEGCAAIAVKPLSKAIEDNDEIECVIRATGVNSDGRTKGITMP
                     SSEAQTRLIRQTYAAAGLDPAVDRCDFFECHGTGTLAGDPVEARAISDAFCTNGAQSNS
                     PLYCGSVKTVIGHLEGCAGLAGLLKASLAIQNKTIPPNLHFERLNPAIKPYYGPLRVPT
                     KAIPMIENSGLPLRASVNSFGFGGTNAHVILESYTSPAPTEVFAECQNVSEALVQGPFV
                     FSAKSRTALHKILGLYRDYVEKDEVLDLDTLRYSLQSRRTILPIRASLPASDRSELLRM
                     LDEYVNLPEQKVGVQAYQPASDKAPLTLGVFTGQVRFIETFLNTFYIQDLQARLTLKIG
                     CSICGDGQGSHGTFSTVPGFNSRFTGFSNVSKAAYSQPLCTAIQIALIDLIRAVGIKLD
                     GVVGHSSGEIGAAYAAGFLRIRDAMGIAYYRGVVAHLAKGDQGQPGGMIALGLSMQEAR
                     KVCSMPQFNGRVSVAACNGPSSVTVAGDSDVVKDLKSYLDTREVFARQLQVDTAYHSHH
                     MQRCADTYRRYLKNLNICIQRPSRQCTWFSSVTQGLEVTGDGNTAHDIQCEYWVSNMVQ
                     PVLFYQAVKTAWNLRGPFAMAMEVGPHPALRGPVQQTLKSLGIDSAVPYTGCLERGAQT
                     CKPFLAAVGAIWCHLGPSSVDLDSWREVCGASTPPKRLSKSLPVYPWDHNQIFWHESRI
                     SRTYRLDAHPPHELLGRVQEYHKGIMIQWRNILHLSEIPWLRGHRFQGQIIFPAAGYVA
                     MAVEAARSFAGSQPIQLLEISNFEIAKALVLEESDSGTETLFTMRAITGPQGSNDERII
                     TAEFSCISASGDDEPEKSCSGRVSIHLSAPGLELLPEVQTSPANLPPLSVDRFFKAAKG
                     MGIDYDGIFRAFSSLNRIRGHAKASATWTKNQLSTDYLLHPALLDVGFQSGLATFVSNA
                     DKALGSTYLPASIGRVLIDPNLSFSQGDGETTISLEAHQTDSVGRNTIDVDITFHSSPD
                     SHAAVQVEGLVLKSVGEPPASDDRHIFAATIWDSDATYGLPRPTRELEFPDEDNYIAAV
                     ERTSLYFMQRLAAGIRSEEIPGLKWHHQELLRGIDTFIQSVKDRKHPVLKEEWLHDTRD
                     NIRCFAEKYPDSVDLALLTSVGENWPSVLRGESEMLEHMLKDNLLGRLYMEGRGFAECN
                     GYVAQYMKVISHKFPRAKILEIGAGTGGTTRRVFDEIGNAYSSYTYTDISAGFFEKASE
                     KFSDHASTMDFRIFNVEKSPAEQGLSEASYDVVIAANVLHATRHLDETMHNARALLRPG
                     GYLIAVEVTGSMLRESGLMGGLEGWWLGGPDGRFPGPGISDRKWHSVLQRTGFSGIDSI
                     VYDMPDTARHNCSVFVTRAVDQHIELLDDPISSIHHIPESPVLILGGKSLEGVRLVDRA
                     RKLLKRCTSSITVCGSIEELDPSTMIPNSSVLSLIELDQTIFSKGLTTSQLENLQELLG
                     NARNVVWVTTGRRATDPYANMMIGIGRALAHEMPHVQMQFLDFEPNVPLDAEEAVACLL
                     RLVILGERKDQGLNILWAMEPELVVSKDGTMIPRLVPDRKANGYLNAGRRLIHEKIGFQ
                     DPVGILLSGPAKGDLVQIRANFPDLSELRSVVVDVHHSVALGPSSEEKSCFLCSGVSQF
                     TESPVLAIAENATSQVVVPVENIFEVPESYPMPDGTLGCHPDDVLAAAAVLVASMVVTS
                     TTGYQGTILIHDCPTAFLEAIQIAGARLHRRIVFIGSSHIETDLSYIHVHPLSSQRIIQ
                     SQLPKDVGALFTFAPIVPERILLCLPRGCVTHTFDARSIPRQSSAVSSAFLLSQELRIS
                     PSAPFISIASADRQALFNSKSAPIIIDWRRNEPVTAILPPLNAREFLSPEKTYFLVGMA
                     GELGQSLCTFMVANGARYIVVASRNPPVDAHWVSELRASGADLRVIKMDVTRNADVQEA
                     ACMIRRELPPIGGVANAALVLDDSLFVNATVENTERQLAPKVDGSRYLDQAFANSSLDF
                     FITFSSLGSVYGNPGQSIYHAANMFMTSLVERRRQQGQAGSVMNVGMIVDVGYVARKER
                     EHGYLEDHLRAQFYTPLAESEFHQLFLQAIVSGHPVSSDSGSEVTMGIQSFVDDPNATN
                     RPQWYENPFFSHMISSPTAGEASKDAPSNPMQKFRTILDSATTISEAADAFQNLFCLKI
                     EAAMKIPASTIDVGVPLSEFGLDSLLAVEIRSWLLKDLKVDIPILKIMGRDPLAALCVN
                     AAHQRLPRVTDESPKVETALTDPSETIATGNPESFDSSIKQPLDTTRSSKPFLQNSEDE
                     PESNHLSHFKDIAPSINIVDDDSSGDSGSSVDIKDSGYGRSNRTPSTSTASTTDDIPTL
                     PKQPSSLSRHDCQRLGPLSYSQSSMHFLQNYLDDPTTFNVTAQYIISGPLNVNRFARAL
                     DRTLLRHDAYQTCFLMEPGDLEPIQAVVSPSEIPARFTHKPNASQQDASIAFADLARRK
                     WDLTKGDTFQAVLFTHEPGRHTLVVGCHHIIMDGMSWHVFLTDLNNAYIMRPFEAPSVP
                     YLDFAQQQAVLVESGQMENSKQFWMREMQPIPERIPLSPISHAKRRPLRRTYGSHTKQC
                     HLPAVMSHQIKRASQECGATPMHFYLSVMQVLFSRMLQLEDICIGVTDTGRGGTGQFNE
                     TVGHFTNLLPMRFRIDADKPFSTLLNSTTETALKAYSHAELPIDLLLSHLDLHRSATYP
                     PLFQVAFNYRVGDLLNRDLGPCRLELAQYEDARTPYDLTFNVTLGSSGSNLLEISSNDQ
                     LYSADATESILKTYTTLLDSLSRDTHVRVQDSKLFKQEQVEHALSLGQGPRSHHGWPEA
                     LPDRINQINQLTPNAIAIKDEERSLSYSLLIHETNAIVSMLTIAGAGPRSRIAVLLEPS
                     TTTYTTMLAILCLGAVYIPLDVALPSSRHQTIVKACDPHFLIVHSQTVSAGRNVTSSVF
                     SGLKTVDITNLPYSPLEVLAPGQPTNQESFLLFTSGSTGTPKGIRLSQKGILNYAAAKS
                     SALKLGPVRVLQQSSTGFDMSLAQAFNAFANGGTLVVASSRVRGDPVLLSKLMQDDQIE
                     LTIATPSEYLMMATYGVDHLRNCHAWRHICSGGEAVSDQLVSQLQFLRLPLSILTDCYG
                     PTEISCAGTFNHIPLQTEAHTGTSSLNGSVGLPIPNTSVCILDSQTNEPLPVGFPGEIC
                     IGGAGVALGYLDLQMNESKFVSNRFATAEDIAAGWTMMYRTGDLGSLRPDGSLLFLGRV
                     DGDSMVKLRGLRIELDEVAHAILVASQGTLTDAAVSIRGDPEFLVAFAVSSPGHDLSPQ
                     DLKQILSRLTLPRYMIPSLIFSLDSLPTTPNGKLDRKALGAMALPTSNPVDEQIMESDQ
                     PPLTVAEGELSRLWRQILGEAVGAAAIVAKTDFFAVGGSSLLLVRLQSALRERMGVEAT
                     LQDLYQTSTLGRMAALMSNERSHLVADAIDWSAETDIPPHLQKAINIDSSSMETGFDVV
                     DSRNFGHGREVVLTGATGFLGSEILRALLDDPGVSHIHCIAVGHGDQNQLNKITGGSSK
                     VTAYIGSLLSPTLGLSTDQIECLQRHMQQIIHAGAQGHCLNNYTSVRSANLLSTQVLAS
                     WAISRRVPLHFISSGRVILQSGAYESNAESMINNPPPTDGSEGFTASKWASEVFLEKFS
                     QASGVPVVIHRACSVIGNRAPSDDAMNSVLRFSRLSRTVPVVPNAEGFFDFHDVVDVAH
                     EIVRGQIAGDSLCFRHHSSGVRISFDQLASRMENIYGERFEKVNLSDWIRSAKELGMED
                     LIVSYLEANVARGGRLRFPYLGGTRSVSMQQ"
                     /cluster_role="hit_required"
ORIGIN
        1 atgactgcca atacatccct gcctatgtcc tttgcctttc aacatgcatg gacccctttg
       61 tcggattttg acatcgcgtc aggcggaacc tattttatga cggctgtttt gcttatctca
      121 gtgacaagtt tatggctggg tagttcgcgc tccgatgttc agaaattgcc atcaatcaac
      181 ccggtagctt ggtttggatc ctcaaccgaa gcaaaagtaa attaaagcat tgtgtattgg
      241 agataaagaa tcaaaacgag ctaattttca tctggataga gagcattctt gacttccagt
      301 actcgtctct ttgccaaagc ccgtgtacta tttcccaacc aaccctatcg catgttgacc
      361 gatctaggtg atgtgcttgt gattccgcgt caactaatcg acgagattcg caacgaaacg
      421 aagctcagct ttccagcggc gaatatggag gtattaaatg acccaattgc gcaatttata
      481 ccaagaagga atttattcac caaaataggc ttttcatggg aacatccctg gcttcgaggc
      541 tatggcgcaa ttcgataatg gtggtctctt gcttaagact gtcgtccgga agcaattgac
      601 caagtatttg tgtaggagct caatctagat tatccaggtc attgatagca tctaataata
      661 attcaaaaat tccagccaag gttacgcagc ctttgtccga agaagctgca catgctatca
      721 gcactaatct tggtgaatcc tcaggtaagg tcagataaaa aattccttaa ttcgaaaagc
      781 agtgcttata atcggcaaag aatcacagga tattgttctc aaaccattgg tacttgacat
      841 tgtcgcccgc atgtcatcgc gcgtgttcat gggcacgcag ctctgccgtg atcccgaatg
      901 gctgaaaatc actaaacaat acactatgaa tcttttcttc gcagccacca agcttcgtgt
      961 gtacccgcgt ccacttcgtc gttttgttca ctggttccta cctgaatgtc gtgacatgcg
     1021 tgctcaatac aaagaggccc agcgtgtgat cgagcctgta gtgatggagc gacgagaaat
     1081 tcgaaagcag ggcattcgcg aaggcaagaa tgccccatat ttcaatgacg ctttggattg
     1141 ggcggatgaa gaggcagagc gtctaggaat ccaatataac cacgaggcct ttcagttgat
     1201 gctatctgtg gcggccatcc acacaacgac tgaccttctc gtgcaagtga tgctggattt
     1261 gactcaacat ccagagatta tcccagtagt gcgggccgag atagtgcgag agcttcaggt
     1321 tgatgggtgg ggaaaatctg cactagacag attgaaaacc atggatagct tgatcaaaga
     1381 gtcgcagcgg ttgaagcccg tcggcatggg taagtgacat cagaaataca agcaaaatcg
     1441 aaaatagact gctaacacag tggaaagcgg cgatgcgtcg agttgccgtt gacaaggtca
     1501 cactatcaaa tggcctcgtc attccgaaag gaacgcggac attcgtcgat tgcttcccca
     1561 tgcgcgatcc ggctgtctat gacaaccctg aaacatggga ccctgagaga ttcctacgta
     1621 tgagatctca gcccggaaaa gaacgctctt cattgcttgt gactacagca tctgatcacc
     1681 ttggatttgg acatggtgta ttcgcatgtc caggccgttt tttcgcggca aacgagatca
     1741 aggtggctct gtgccatatt ctaatgaaat atgaatggga attgacccca ggaactagtg
     1801 taagcccgct gatcctagga gctgcaacta tgtcaaaccc gacttcaaag attcggattc
     1861 gaaagagact aaacccggag ttggacttgg atgcgatttg agaggaattt tctatccagt
     1921 ttatgaagct atgtctaaca tgttatactt gcaacttcat attatgtcat tgcaagttcg
     1981 caaagttcga gttggagggg tgctgaggca ttccgatgat ttccaattaa cgagacatag
     2041 taagacttta ctcgtgttta tttaatggac tattcttgct tcttttacat ccaatatcaa
     2101 gcaccgcaga acttcccatg gtatttttat ttttcaaaat tgcctaaacg gcctggataa
     2161 gttgacagtt cgcggcagta gttacaagaa gtcatttggg ccctttaaaa cagtctagac
     2221 ccaaaacaag ttaagatgct ttataagagg tatgaacgaa agaatattat gtagctagtg
     2281 gctacagaga agcaacaaaa ggggagggta acagttgtgt ttccgcaatg ctactttggg
     2341 cagaaatcag atgataaaaa gaagtaggct gctagttgcg atatgtactt ctactttgat
     2401 gccctacgta ggattcattg tatctgtgaa attcaatgta atcaatttat ctacgctggc
     2461 acaaatgcta ccttgcaccc attcttgttc gatggcccaa ccctcatcac cgcctcgtaa
     2521 ggcttatcat ctcttgactc aatagctttg aatctttgca gcaagcggaa aatagtgtag
     2581 ctgcattccg tatccaccat tacatgtgcc ggacagatac gtggacctcc gccgaaaggc
     2641 acaaagttcc agagggggcg agcgctttcc catctctccg gtcggaattc ttcagcgtct
     2701 ggtccccata gatctggatc gcggtgcata aggtagcgat tgcagtgtac aatgtcaccc
     2761 ttggcgcaaa atattggcga tgtgccatcc ggcccaccgc caacaggtaa tgttgtgtct
     2821 ttcacacagg cacgaacggt ctgcagactg actgggtaaa gacggtgacc tactcatcgt
     2881 tagtgatatg catcttctta tggaactttt catagaatct tactttcgtt gacaacccac
     2941 cgaagatatt taattgatcg aagcccttca aacgttaagg gttgatcgcc atactccaaa
     3001 acggcgtctc gcagcttctg aacgacttca ggatgtcttg atagtgcaaa caaagtgttg
     3061 ctcatcagaa tcgaagtcgt ctcattggac gggatccaaa cgcctgttag ttgagttcgc
     3121 aattcaatgg gatcgggcac ccgccgggct attgtccaaa gaaaatcatc tcgcggctcc
     3181 ccgttcgcat aggtagcagg ctttccagaa attcgctctt cttcaagctc cttatatgcc
     3241 tgttgaatat aaccatcaag aaacccgtga atacgcttgc aagcagcaaa ccactccttg
     3301 tcacgatgaa ggaaaaggaa tgaacttagt tgaagacgga gacgaagacc agacatgaca
     3361 gtgaccatat cgcgatgcgg ccatccacgc tctgggtcgt cgagcgagtt tacagtctgg
     3421 ccgaacaaga agtccgtaga agtatccaaa aactgtacat cgttaaactc tgtgatacca
     3481 aataaaaaaa tgaatgacat tcttacccag cgctggaaga gtggttgcat gtcgattgcc
     3541 gatccatctg ttgggatttt gctaaggagt cggtctacat gaccctccaa acggcctaaa
     3601 tttgtgaagc ccgatcgttc aaaatatggt ttgacgagat cccgagacat gagccacttg
     3661 gcaccatcag acgaactcac cccacgacca gtaaagggtg tgatggctcc attggcgacc
     3721 cggatcggtt caactgcgaa actatcgcga tgcgatgttg acatggcctt catgttctct
     3781 ggcttcgagc tatacaccat gcggtttccc atgaagttcg cttgccaaac ctttgactca
     3841 aatgcatcat atgtttcgcg ttgaaattct aaaaagcggt tttctttcat ggcacgtatc
     3901 atagaacgaa cataaccggt gccaagaatg cgatcccacc ccggatatcg agatagtggt
     3961 gcgcatccca gttgttttcg agttctttca tattgttgat attggaacag tccctttaat
     4021 atccacaaca gaatagcgga aacaagaaag ggaagtgtca attgtccggt caccataatg
     4081 atatgttcag taaatgtagc cgggttttca aaacgataag gtcagattgg gctttgtcaa
     4141 taccgcttat tcttcttgga gtaaccgagc tctcatgctt taaattcaaa catggagagc
     4201 tggtgtcagc ctgcactttg aaatcgccct aggcgtcgtc ttaggtatct caaggctgtg
     4261 ggaggccgca tcggctcggg gaatgctggc ttccgggcta ttatttccta tcccgaatgg
     4321 gaagtaattc gccgaactgt gatgtatgct atcgtgctca tacttctaga ggttttgatt
     4381 ttaaaataca aaatctcaac aaaattatga gtcatgtagc aagttgaagc cagttgagct
     4441 ttatcaattc aatatcccgt atcttaaaag tcattagaaa gtgagaatga catccaaaat
     4501 ggtgctcggg acgttcagtt ccaaaatttc tacgcctatg ggtatattat ctgttgcctt
     4561 ggtgtcaaca gtggtgctgg tcttcattta tcgtgccctt cttcccaaac ccatccccgg
     4621 aatacctcat aacaaaatca gcgcacggcg cattctcggc gatgcaccgg atgtgagttc
     4681 aatttctggt cttatatgac cgcaggtgta actgatattt ctcctcagat tctgcgttgg
     4741 aacaagcaga caaaagaaat ttggagttat atccgtaatt tggctctcga attagattcc
     4801 cctgtcatac aggtgtttat gcgacctctg agtcggcctt gggtgattat ctgtgatttt
     4861 cgtgaagccc aggatatcca gatgcatcga tcacaggatt ttgatcgggc gcgcgttctg
     4921 gaagatattt tcggagcgtt gcttccaaac tgccatgtgt gggtgagttt atttgattgg
     4981 ctgtaatacg aaagagatgt gctaatttcc gtacagatgc ccactggtgg tcgatttaag
     5041 gctcatcgta acttgatccg tgataccatg tcgccttcat ttctgcatgg tgtcgtaggc
     5101 ccagcaatcc acaccaaaac catggccatg ttaggacttt ggaaggagag aacccgtctt
     5161 gcggagggtc gacctttcga aggagatcat gacatattcc gtgccaccct agacgtgatt
     5221 ttggccgcaa cctttgaatt ggaagtcggc tcgatcgcag cgcagacgaa gatgctcaac
     5281 agcttagatg ggatagccct tccagctgac cgagacagtc cacttgtatt tcctgatgcc
     5341 gaagatccag aggccttcac ttccattaga tcactgctag acagcgttga gattggattg
     5401 aattcacccc tcccaacaac ccatatgcgc tttgctctct ccttctaccc ggaactttca
     5461 tccgcacgaa agtacaagga caatatgata gcggagcggg tacaacgtgc ttggaaaaaa
     5521 tttggagatc agaaaagtgg cgatgatcaa atccgatgtg cagttgatct tctcattcaa
     5581 agacaagcgc agatggccag aaaagaacag cgcgatccaa cgtatgatgt ggaggcgatt
     5641 aaaggggagc tatttggatt cattgccgct ggtcacgaaa ctacctccac gactatttgc
     5701 tgggctttga aattcctcac tgctcatcaa gacgtgcaag agaaattgcg cgacactctt
     5761 cgggaggtgc atgttcgtgc aaaggaagcc ggagatgtcc caacaacaga agagattgtg
     5821 aatgcgaccg taccatatct agatgcattc atcgaggaga gtcatagatg cggcaacacc
     5881 gtgcctacca tcgtccggca cgccatccgg gatacagtcg tcctaggcca tcacatcccc
     5941 aagggtacag atgtgttcat gttgacgaat ggaccaagct accagtcgcc agcgttaaaa
     6001 ataaacgagt cactgcgtag tgcgactagt cgagacacca agagtcgatt tggagattgg
     6061 aacctttctg acatcgatca attcataccc gagcggtggc tcactcgtga tgatgaaggt
     6121 caaatgcgat tcgaccctcg ggcgggaccg gcacatccat atggtaccgg tcagcgagga
     6181 tgctttggat cgaaatttgc gatactggag ctgagaatga tcatcactct ggtcacttgg
     6241 tgttttcact tacaagaaac tcccccgtcc ttgtctggtt tcgcgggaca cgaccaaaac
     6301 accaaacgag cacaacaggt atacatgcgt ctggcggagg ttatcaatta gcattagcaa
     6361 attgtattga aacatctact cacatgagag aaatatctca agatgtatcc gtagaacaaa
     6421 atagtactgg tagaaatcgc aggatatgga agcagaggga ggtgtagaag tgaatctccg
     6481 aaatggacgg agtgaaggat gcactcagtg caaacagatc aaatgcccag ttggtagaat
     6541 taatagtatt aattattctt agaatttcag agaactgtga ttcaactatt attgctatat
     6601 tgttaaaaga aatttgaaat atcgatttcg atttcgattt cgatttcaat ccaatttcag
     6661 tctatagcta attaattcgg tcgcaatgct tccacaaaga cctggtttgt atgattccag
     6721 actttcactg acaacgattc cttgcgagcc cgtctcataa cgctatttgg tggaacatcc
     6781 tcacttttat aatcaaccat ccatgcccca gggccgaata gtccgctcgc tagatggaaa
     6841 gcctgtcgct cgccagcctc acttgcagag ataccaaaaa gccctaccaa tgttctcgcg
     6901 atgccttgaa tgcatgttac cgtcaatctc cacatcaatc cctgttcagg gtcgaggaga
     6961 cgagcgaaat tgtcggtatg cacccatccg ggctgggtat gtatgaaagc tatacctgga
     7021 ttttgtgcag acaagtggtc aaacaataga ctggtcatgg tcgtcgagtg attgactact
     7081 tggatggccg accaattttt cttgagacct aggtcatctt caagaagggg ttgctctttt
     7141 cctgcgttca gaacattcaa tactctcggc tgtggcgatt gtctcaacaa agggaggaga
     7201 ttggtgagca atcgcattcg tgagtagtac gacagagcaa aacacgtctc aagaccttcg
     7261 gtggtatcta agaaattcgg ttattggtga acctgaaatt cacgacttcg acacttgcag
     7321 tttccttggg gatttatttt acatacattg tgctccattg aaaggaagca ttcctggact
     7381 catatacaac caatccaccc tgttttcaca ccgagctact tgtcgacaaa catcatctac
     7441 ctgagacaaa atggagaact ccgcttctag aaagaccaat tgtccagtcc cctttcgagc
     7501 ttcgatggat tcgaccaaat ccttttgctg ggtttgagcg aaacgagtgg cagaccgacc
     7561 gatgacataa atggtggagt taggccttag ttccactatg cgcgctagcg ttgcagcccc
     7621 aatgccactc gttgcgcctg cgaagacact gaccgagggt tcatcggagg ctgcacgctg
     7681 attgcattcg gcgaccaatg tgaaggtaac catcttactc ggaaattgta ttattcgagt
     7741 ctggagatag tgatcatggg ttcaatttca actccggatt ttctgcacat ggtaggccgc
     7801 atctgaagaa gtacacaaaa ggtaaggagt acggagtact tttccgaagt agtactacat
     7861 cgtatgtgag tgagatggtt aactttctcc gtgcatagtc cgttcgtact actccgtaga
     7921 gaacatgaat caacccaaaa aggaaggaaa tcagcgaagg gacgccttaa gattatgctt
     7981 aaccccgcca tttcacacta tccccgggaa gcttcggtct tttctaacca aatcgggagg
     8041 aaaagcccgt ttttagctcc cgcccttttt tgtggggggt tgaccagtct aaactccatt
     8101 cacgaaaaag aagatcatca ttcactgcaa aacagtcttg gcatgaattc gtgtcgtaaa
     8161 gtccttgtcg cggtgttagt cactatatcc gggaatgtcg tattggttgt tgatgatgct
     8221 ctgtcgatca ggagaatctt ctgttagtgt ttaattcagc cattccaacc ttcttcttac
     8281 gaacctcgta tctcttacaa ccttcaaccc caaaacttcc tggtgaaact acccatccga
     8341 caccaactcg cttagacttc cctcaagtcg atttgatttg tctttttctc ttgccttttc
     8401 cagtctgcct acgaaggact tccgtatcct ctatactctt ttctgagtgt cctcggaatc
     8461 gccatggcga cccacaacga taccgcacag acaccactgg ccgagtcggc ggccgaaaag
     8521 ggcgaaaact cgtcgggcag tgcctcaaca gcctccgatt cagtcccacc gggcccggcc
     8581 cggccctcca atccgccccc aaatggtgga actgcggcgt ggcttcaggt cgtgggaagt
     8641 tggttcatgg tgtttaacac aatgggtgcg tgttatcttg ccttactagt actgtttcca
     8701 tttttgattc tttttactat tttttttata ttattattac tttattatta ttgttattgt
     8761 ttccatgctg acattgatat ccctcaaggt attattacta catttggtga ttaccaggcc
     8821 tactatgagc gcggtctgct attccatgag acctcatcca acatttcctg gattggctca
     8881 atccaatctc tcatcgtatt cgcattcggc gcggttgtgg gccccatata cgatcgaggt
     8941 tacttgaaaa tgttgatcat cgcaggtacc tttgggctcg tattcggcca tatgatgctg
     9001 tcactctgta cagagttttg gcaagtcgta ttagcccagg gatttgttgt cggtttggga
     9061 ggaggttgcc tcttcgtccc cgcattggct gtgatccaac cttacttcag tagtcgactt
     9121 ggtttggctt tggggcttgc agcaactgga agctcactgg gtggtatctt ataccctatc
     9181 attttcatca acctgatcga caaggtggga tttccatgga ccactcgcat tattggcttt
     9241 atcgctttgg ccacattgat ggtgccgatc gccgtatcca aaatgagatt cacgccacct
     9301 gctgtgcgta agatggtgga ttggacagtc ttcaaagatt tacctttctt actttgtgtt
     9361 ctcggatgct tcttgggtta cgccgggtcc caagtggctt tcttctatgt tcctttcttt
     9421 ggagaagcca acaagtgggt caatggctcg ctggcactct atttactacc cattcttaat
     9481 gctgcttcct cgatcggtcg tgtcctacct aactggatgg ctgataaaat gggtgctatc
     9541 aatgttatta tacccggtat gacctttcat accctatgta ttaaccttat tagggtagta
     9601 gtatgaagct gacttgctat gattacagga tccctcctta tcggtgtcgt attgctctgc
     9661 aatttggcag tcagcagtgc agcagggatt atatgcactg cagtattctt cggcttcctt
     9721 tccggtctct tcgttgccac ccctccattg cttttcatgc tgttcacaga agacaaaact
     9781 aagcttggat ctcgcatggg ggtggcgtat ggtatgcttg gcctggctgt actaccagga
     9841 ggccctggcg caggggctgt tcttcagcat gattcgactc gccttgactg gactgcagcc
     9901 tggacctttg ctggggttct cccattagca gcatgcgtgg tcttttgtct tttgaggatc
     9961 catcgcaaag gtttgacctt ggttgcgaag gtttaggact cacagcccca aaaatactcc
    10021 gccacaaatt ttctcttatg cctgctggcc ctagtgaggg tagataccca gacaattctg
    10081 caatgtgctg tgaatgaact tgtactttag cctgcgagcc taattctatg ggaaaaattc
    10141 cctattcaat aaattatctt atcgtgattt tgaatcattg agcattagct cagttatctc
    10201 aatggtcatc acaccaactg ggtatagtta cctctgaagt agttactaca tgagcacttg
    10261 ttctggatag accaaagcac tatctaccac tatctacgca ataatctact agatttagat
    10321 aaatgttgtt tattctacta tattgtagta caatatagtc aacttcaagt tttggcaaac
    10381 ttgaagttgt tccttctatc caatggaaac tcccatcaaa gaatcagatt gtggctcatt
    10441 gaacgtggta gttacttact tgaggtgatt aaaatgtcat tttttccaag tttatatcca
    10501 atgaaattct acacggtagt gcttatggtc gacctatgag acactcccag cactagcgga
    10561 tgttactaac atatactgaa tcgtagtaag ggggtcatgt ttttaggctg caaagtagct
    10621 tatccacagt tcccagtaca ttactgtact tatgcctatg ctaattaggt atggagtacg
    10681 ctacagggca aggctgagta agaattgggt caaaaggtgg tctctttggg gcgattatca
    10741 gattgggacc ctctttctct cgaacatttt aaataaattt ttggaaatat tcctttcatc
    10801 ttgtcgatcc tcatcgaccc gtgaagatct gcaggggcga tccgaacgaa gccttcagtt
    10861 gacttccgac gtcttcttgg cgtcctctgt tggtacaacg cgtcttctac cattggtccc
    10921 tcatcctttc actagagcgc attgtgagac gcgcattcct gctttctcat ctctcacctc
    10981 tctcatttct gttgtctttc gcattccttc tccccacaca cacccccttc ttcgcccaaa
    11041 caggcaagtt ttcgtgtctg cgcatttgcc cgcatccccc acagccccct ctcgatcctg
    11101 cgacaacccc ccctcccaga caggcagagg tcgggtcttt gatgaagcct ggactcaact
    11161 ccgccttacc aggttgcatc attcgtatat cgaattcact tgcatatact caattctggc
    11221 ctgatcttca tgccaattcc ccttattgga agccattgtg tctgactata accccaccca
    11281 tccattccat acgagagagc gaccggcttc ttccttcagt ctcactctaa tcctggcccc
    11341 ctcgtggtca gttcacgaca aacctttgcg tgctcaaagt cataatagca atgccgccaa
    11401 aaaaggccac cgtcatatca cgactgggat catcagtggc aaaccgcccc cacaacgggg
    11461 gccatgacaa acggttcttc ctgtcattca atccttgaaa aaagaagttc ttttgctttt
    11521 tggcgggggg cccccggctt gacagtggta gatgagaaga acgaaacacc tctctgggta
    11581 tcaatttcgc ggtcgccggg tggaaaatgg aaaatgccat aactctcatg gagttgacac
    11641 caaaaacact gggaggacaa ccgatgagga agaaaaggcg cccagcatta gcttgtcagg
    11701 agtgtcgacg tcgaaagatt cgttgcgacc gacgaactcc ttgcgggcaa tgctccaagg
    11761 ccaatgtctc ttcatgcagt tatgtttgcg ataaccgaac aacgccaaat acggcaccct
    11821 tcgaggccca cgatacgcat ttttctgttc tccaacaagg cactggcttc gaagttaata
    11881 acgaccttcc ggtgggctcg ttgggtttag gaaccgctcc ccggacaccc agcatcccct
    11941 ctgtcccatc tcctgatgcc ggcagtggac atcagtcaac gagctggtct ggagatgcgc
    12001 caccttcatt gcaatctgac tttctagggt ggaatgaatc agcgcacgtt ggcacgccag
    12061 atcttaatat tggacttgca ttcaaccagg gtctgaattt ggaacgccca tcgacctctc
    12121 cccttcgagc tgtcaacaag cctcccgtcc aaggaatgtt tttcaaatcg cgcttcttag
    12181 gtcaaagtca ctggaaaaac ttcgcacaac cggtaggctt tttctttctt acattctctt
    12241 gaaaaatctc tcaatttgtt tgtcttggcc tgggaatgct aattcggttg ctatatctag
    12301 tcttccgcag tacagtcaat tctcaatatg cctggtattg gaggacgcca ggataattct
    12361 gctctgtcaa aatgtaaaac tgccgccagg aagatcaaaa tccagcgttg cgcatttcta
    12421 ccggttatgg gtagtaacag agagctactc cccgagcgca gcattgccga tcgtttggta
    12481 caggcctact tgcgaacgat tcagtctgtt cttgggattg tgagcgtccc ctcgttctac
    12541 agaagatacg ttgcattgtt caatagcgca tcccccttcg acaaagattt cgaggtactt
    12601 cttttgcttg tactggcaat agggtgggtt gtctgttcac aagagcaagc cgttccacgg
    12661 tcaaccgttt tacaatggat cgatgccgca aagacatggc tcaactctcc cggctataaa
    12721 aagcgacttg tattggacgg ggtcaggatt cattgtctat ttattttagc gtgccaattg
    12781 ttgtcgatct cggatgatca atcttggctc gagaccggat ctttgatacg cacggctatg
    12841 cacatggggt tacacattga ccccactcgg tgcgcatttg aagaaaggtt tacacgcctg
    12901 gagattcagt ctagacgtcg attgtgggcg accgttctgg agctcgaatt acaaacttgc
    12961 atggaccgtg gcctgttgcc tgggatcgac gttgatgact acgatacaga gcccccgctt
    13021 aatgtggatg atgctacgct agagagtaca tcccctggta atatcaatgg agggacttcc
    13081 gaaatattgg gacaagacat gagccaactg acctcatgct ctctacaaat tttgctcgtg
    13141 aaggcattgc cagtccgttt aaggatcgct cgtttcctca atagcttcca acctgcgaaa
    13201 cagacttttg aaaaggccct ggggctcagt gcagatttat gctcaatcct aaagctcgcc
    13261 tcggaccgaa tcgaggcata tcgtatgagc tgcagccctc cgccgacctc atttcaaact
    13321 cagtttttcg atcaactagt tcaacggacg atactggctc ttcaccaccc ctttgccgtt
    13381 cgggccttaa aggatcaatc cctctattat tctcgcaaaa tgtgctttga ggcaaccctt
    13441 tccttgctgt ctcgctcagt atttcctgga gacgtcgact tttaccagct acgggttgtc
    13501 agcggtggcc ttttccaaac cacgtacact caatgcgctc tcttcctgtg tgcagaactt
    13561 gtagatcaat ctgatatagg ggtgccatcc cctgcaaatc caagaactgg gtatgtgcgg
    13621 cgagagatgc aagctgctgt acaacgattc ctagaccttg tcctccggag aatccgaacc
    13681 ggcacagaaa ccaatgtgca gctatacgca acgattcatg gtcttctagc ccatgccgaa
    13741 gctattgaag cagggctttc agaacctcgc acagaacttc gaatccaaga ggctataaat
    13801 aaaaatctag agactgttct ttcgatacta tcccgtcagt gcgatcaaaa tacacatccg
    13861 gtggaccttc agaccagctg gatgaacatc ccagatgttc tggccgtcga gcaggagcca
    13921 accaatccga ttcctcgata tgaatcgaat atcagcttct cgtgggaggg tatggatttt
    13981 agtcgtagag gatgaagcaa tgaagcctga tagagataga ccaaggagtt ggacgaccga
    14041 gatgaatttc aatgcgttat cgaaatatgt caaattaaaa atccaacgat tatccgaaga
    14101 aagaaatcaa agaaaaatga aatagatact cgtcgagtat agcttcaaat tggtactcct
    14161 cttaaggaag aataggccgc acaatcaggg agccggcccc gcccagcggg cttacacaga
    14221 ggtctgtcta tcgccgaact gcgaatcatc gcccaaggaa agcatcagcc tgtcaaatga
    14281 gtctgacatg agtttttctt tggacggcat tttccttctg ttagcgggta ttaaaaggac
    14341 ggacggacat ttcttcaatg aatggccccc ggctatggcc cccaaattcg ggaaatttct
    14401 tttaaaaaaa gtatgccaaa aagcatttct ggctaccgga ttaggaaata cgggaggcga
    14461 gtccgagctg acttggacaa ttgtgtccta tcggtccctg gagggcctaa aagacacgaa
    14521 ctaccactga ttaattgacg caagagcagg taaaggcttt ttataagatt ctagccagcc
    14581 aaatgcgctc ttgaagatct ttttatcata tatacactat acactataca ctatacaatt
    14641 tcatactata ccatactaga ctatctcata tcatctgaca caacaaaaga cattacaatg
    14701 gagccaatcg ccattgttgg gtcctcgtgc aggttccccg gagccgcaac ttccccctcc
    14761 aaactctggg agctgttgaa agaacccaag gacgtacttc gttcgttccc tccagaacga
    14821 ctggcgtttc aaaattttta caattcgaac ggagaacacc atggaagaac agatgtcaag
    14881 ggttcttcct atctcctgga tgaagaccct cgtctcttcg atgcatcatt cttccgcatc
    14941 aaccctaagg aagcagagag tatggatcca caacaacgga tcctactgga aactgtgttc
    15001 gagtgttttg aatccgctgg gtggcctctt gataggctag aagggtcttc aactggtgtg
    15061 tatgtcggtg ttatgactgc tgactataac gaaatccaaa tgcgagatgc cgatagcttt
    15121 gccacataca ccgctaccgg cacggcacgc agtatcctct caaatcgagt atcctacgtt
    15181 ttcgatctga agggtccctc cataactctc gatactgcct gctctagctc tttggttgct
    15241 cttcatcagg ccgtgcaagc tgtacgaaat ggcgaggcct cccaagccat cgttgctggt
    15301 tctacgctgc tcctagatcc tgcgatgtat atcgccgagt ctaatcttca catgctctcc
    15361 cctgattctc gatctcggat gtgggatgaa gctgccaatg ggtatgcacg aggcgaggga
    15421 tgtgcagcta tcgccgtaaa gcctcttagc aaagcaatcg aggacaacga cgaaattgaa
    15481 tgtgttatcc gtgctacggg agtgaactct gacgggcgaa ccaagggtat cacaatgcca
    15541 agttcagagg ctcaaaccag acttatccga caaacctatg ccgcagctgg gctggaccct
    15601 gcggtcgaca gatgtgattt cttcgaatgt cacggcactg gtacccttgc tggagaccca
    15661 gttgaagcac gagccatcag tgatgcattt tgcactaatg gagctcaatc taacagtccg
    15721 ctttattgtg gctccgtcaa gaccgtcatt ggccacctgg aaggctgcgc aggccttgca
    15781 ggcctactga aagcatcact cgcaattcaa aataaaacaa ttcctccaaa cctccacttt
    15841 gagcgactga atcctgccat caaaccatat tatggcccac tgcgcgttcc gacaaaggcc
    15901 atcccgatga ttgagaattc tggtctgccc ctgcgtgcta gtgtaaacag cttcggcttt
    15961 ggtggaacaa atgctcatgt tattctggaa agctatacgt caccagcccc cacagaagta
    16021 tttgcggagt gccaaaatgt ttcagaagcc ttagtacaag gtccttttgt attttctgct
    16081 aagagtcgga ccgcacttca caagattctt gggttatatc gggactatgt tgagaaagat
    16141 gaggtattgg accttgatac actccgatat agtcttcaat cacgacggac tattttgcca
    16201 ataagagcat cgctaccggc ttctgatcgt tcagagcttc tgcgaatgct tgatgaatac
    16261 gtcaatcttc ctgaacagaa ggtcggagtc caggcctatc aaccagcatc cgacaaagct
    16321 cccctgactc taggtgtttt cactggacag gtacgtttta tagaaacctt tttaaacact
    16381 ttctacatac aagatttgca agcaagactg actttgaaaa tagggtgctc aatctgcgga
    16441 gatgggcaag gctctcatgg aacgttttcc acggttccgg gcttcaattc tcgattgtga
    16501 acattctcta cgccaactgc cggatgcgcc ttcttggtct ctcgcagaag agcttcttgc
    16561 cagcactgga ttttccaacg tctcgaaagc cgcatactct cagccacttt gcacagcaat
    16621 tcaaatcgcc ctcatagact tgatccgtgc agtgggtata aagttagacg gagtagtagg
    16681 ccactcgtcc ggtgagatcg gcgctgcgta tgcagctgga tttctgagga ttcgagatgc
    16741 tatgggcatt gcttattatc gtggcgtcgt ggctcatctg gcaaagggag accaaggtca
    16801 gcctggcggt atgatagctc tgggcctttc tatgcaagaa gcccgaaagg tgtgctccat
    16861 gccccaattt aatggacgag tttctgtcgc tgcctgcaat gggccttcta gcgtgacagt
    16921 tgctggagat tcggatgtcg taaaggatct caaaagctat cttgatactc gagaggtgtt
    16981 tgcaaggcag ctgcaagtgg acacggctta tcattcacac catatgcagc gctgcgcaga
    17041 tacttatcga cgctatttga agaatctgaa catctgcatc cagaggccct cccgccaatg
    17101 cacatggttt tccagtgtca cccagggact ggaagtgact ggtgacggaa acaccgcaca
    17161 cgatatccaa tgcgagtact gggtgagcaa catggtccaa cctgttcttt tctatcaggc
    17221 agtcaagact gcttggaact taagaggacc ctttgccatg gccatggaag ttggacctca
    17281 ccctgccttg cgtggtccag tccaacagac attgaagtct ctcggtatcg actcggctgt
    17341 gccttacacc ggatgcttgg aacgaggcgc tcaaacatgc aaacccttcc ttgctgctgt
    17401 aggtgccata tggtgtcatc ttggaccatc ctcagttgac cttgacagtt ggagagaggt
    17461 atgcggagct tcaacccctc caaagcgact gtctaaatct cttcccgtgt acccttggga
    17521 ccataatcag attttctggc atgaatcacg aatctcgcgt acttaccgtc ttgatgcaca
    17581 ccccccgcat gagcttcttg gtcgtgttca ggagtatcat aagggcataa tgatacaatg
    17641 gcgaaatatc ctccatctct ccgagattcc ttggcttcga ggccatcgtt tccagggtca
    17701 gattatcttt cccgcggcag gatacgttgc catggctgtt gaggcggcta gatcatttgc
    17761 aggaagtcag cccatccaac ttctggagat ttcaaatttt gagatagcca aggcacttgt
    17821 tctagaggaa tccgattccg gtactgaaac tctgtttact atgagagcga ttactggacc
    17881 ccaaggatcc aatgatgaaa gaatcattac ggccgaattt tcgtgtatca gtgcatcggg
    17941 tgatgatgag cccgagaagt cctgcagtgg aagggtatcc atacatctga gtgcaccggg
    18001 cttggagttg ctccccgagg tccagacttc acccgcgaac cttcctccgc tcagtgtgga
    18061 tcggtttttc aaggcagcca aaggaatggg cattgattac gatggcattt ttcgagcctt
    18121 ctcatctctg aatcgcattc gtggtcatgc taaagcctct gctacgtgga ccaaaaacca
    18181 gctgagtact gattacttac tgcaccctgc tttgttagac gttggattcc aatcaggact
    18241 ggcaacattc gtatccaacg cggataaagc tcttggaagc acatacttgc ctgcttctat
    18301 cgggcgtgtc ttgatagacc ccaatctcag cttctctcag ggtgatggtg aaaccacaat
    18361 aagcctagag gcccatcaga ccgattccgt tggaagaaat accattgatg tggacatcac
    18421 ctttcatagt agccccgact ctcatgcagc tgtccaagtt gaagggctag tgctgaaatc
    18481 cgtcggcgag cctccagctt ctgacgatcg ccatattttc gctgccacca tctgggattc
    18541 tgatgcaaca tatggactcc ctcgccccac cagggagctt gagtttccgg acgaggataa
    18601 ttacattgcc gcagttgaga gaacttctct atacttcatg cagagacttg ctgcagggat
    18661 ccgatctgaa gagattccgg gtcttaaatg gcatcaccag gagctgctcc gcggcattga
    18721 cactttcatc caatcagtga aggataggaa gcatcccgtt ttgaaggaag aatggcttca
    18781 tgataccagg gacaatattc gatgctttgc cgaaaaatac cctgacagtg ttgatcttgc
    18841 tctcctgact tctgttgggg agaactggcc ttcggttctt cgtggtgaat ccgaaatgct
    18901 cgaacacatg ctcaaagata acctactagg tcgtctgtat atggagggac gtggattcgc
    18961 cgagtgtaat ggctacgtcg cgcagtatat gaaagtgatc agccataaat ttccgagagc
    19021 gaagatcctt gagattggag caggcactgg aggcaccact cgccgcgtat ttgatgaaat
    19081 tggaaatgcg tattcatcat atacctatac agacatttcg gcgggattct ttgaaaaggc
    19141 atctgaaaag ttctccgacc atgcttctac tatggatttc cgcattttca atgtcgaaaa
    19201 gtccccagca gagcaaggat tgagcgaagc ttcctatgat gttgtcatcg ccgccaatgt
    19261 gctacacgcc acccgacatt tagacgagac catgcacaat gcaagagctc tgttacgccc
    19321 tggtgggtat cttattgctg ttgaagtgac agggtctatg ttacgagagt ctggacttat
    19381 gggtggcctt gaaggctggt ggctaggagg tcccgacgga cgtttccctg gtcccgggat
    19441 ctctgaccgg aaatggcatt ctgttttaca acgaacagga ttctctggta ttgattccat
    19501 tgtttatgat atgccagata ctgctcggca taactgctcc gtctttgtga ctcgtgctgt
    19561 tgaccaacac attgagctac tagacgatcc gatatcgtct atccaccaca tccctgagtc
    19621 tccagtgctg attctaggtg gcaagagtct ggaaggtgtt aggctagtag atagagcacg
    19681 gaagctcttg aagcgatgca cctcctctat cacagtttgt ggaagcatag aggaactgga
    19741 cccatcgaca atgattccga attcttcagt cctgtctttg atagagcttg accagactat
    19801 attttctaag ggcttgacaa cttcccagtt ggagaatttg caagagctac ttggaaacgc
    19861 ccgaaatgtg gtctgggtga cgactggccg acgtgcgaca gatccatacg ccaacatgat
    19921 gattggcatc ggtcgagccc ttgcgcatga gatgccccat gttcagatgc agtttttgga
    19981 ctttgaacca aatgttcctc tcgatgcgga agaggcagtt gcttgtcttc tgcggctggt
    20041 cattctgggc gagagaaaag atcagggact taacatcctg tgggcaatgg agccggagct
    20101 tgttgtatcg aaagatggaa cgatgatacc tcgcctagtt ccggaccgga aggccaatgg
    20161 atatttgaat gcaggccgga ggctcattca cgagaagatc ggtttccaag atcctgttgg
    20221 aatcctgctg tccggtcctg ctaagggcga tttggtgcaa attcgagcca atttcccaga
    20281 cctttctgag ctaagatcag tggtcgtcga tgttcatcat tccgtggccc tcggtcctag
    20341 ctcggaggaa aagtcatgct ttctttgctc tggagtctcc caattcacag aatctcctgt
    20401 gcttgctatt gccgagaatg ccacttctca agtagttgta cccgtcgaaa acatttttga
    20461 ggttccggag tcatatccga tgcctgatgg gactctagga tgccaccccg acgatgtatt
    20521 ggcagctgca gcagttcttg tagcgtcaat ggtagtcact tctaccactg gatatcaagg
    20581 cactattctc atccacgatt gcccaacagc ttttctcgaa gccattcaaa ttgccggggc
    20641 ccggcttcac agaagaatcg ttttcattgg atcatcgcat atagagaccg atctgagcta
    20701 tatccatgtt catcctctca gctcacagcg aataattcaa agtcaacttc cgaaagatgt
    20761 gggcgctctg tttacgttcg ctccaatcgt tccagagcga atacttctct gcctccctcg
    20821 tggctgcgtc acacacacat ttgatgcaag aagcattccg cgacaatcta gcgctgtctc
    20881 cagtgcattc cttctttctc aagagcttcg tatctcaccc tcagcgccat tcatcagcat
    20941 agctagtgcc gatagacaag ctctcttcaa ctcaaaatct gcccctataa tcatcgattg
    21001 gcgtcggaat gaacctgtta ctgctattct cccgccactg aatgcccgag aatttctgtc
    21061 tccagaaaag acatacttcc tcgttggaat ggctggagaa ctgggccagt cactctgtac
    21121 ctttatggta gccaatggcg cgcgatacat tgttgtggct agccgaaatc ctccagtcga
    21181 cgcgcactgg gtatcagagc tccgtgcatc aggggccgat ctgcgagtca tcaagatgga
    21241 cgttactagg aacgcagatg tacaagaagc tgcatgcatg atccgacgcg agcttcctcc
    21301 gattggtggc gtggccaatg cggccctcgt tctggacgac tcactcttcg tcaatgcaac
    21361 ggttgaaaat acggaaaggc aactagcgcc aaaggtcgac ggctcacgct acttggatca
    21421 ggcttttgcc aattctagtt tggacttctt catcacattt tcgtccctag gcagcgttta
    21481 tggtaacccg ggtcagtcta tttaccatgc agctaacatg ttcatgacaa gtttagttga
    21541 acgaagacgc caacaaggtc aggctggatc cgtcatgaat gttggcatga ttgttgatgt
    21601 gggctatgtc gctcgcaagg aaagagagca tggttatctt gaagaccatc tgcgagccca
    21661 attctatact ccgttggctg agagtgagtt ccaccagcta ttcctccagg caattgtttc
    21721 tggacatcca gtttcatcgg actctggatc agaggttact atgggaatcc aatcatttgt
    21781 cgatgaccct aatgcaacaa atcggccaca atggtatgag aatccatttt tttctcatat
    21841 gatatcttcg cccaccgccg gggaagcttc gaaagatgca cccagcaacc ctatgcagaa
    21901 gttccggact atacttgata gcgcgactac aatttctgaa gcagccgacg cttttcagaa
    21961 cttgttctgt ttaaagatag aagcggccat gaaaataccc gcaagcacta ttgacgtggg
    22021 ggtaccattg tctgagttcg gattggattc gttgctggca gtggagattc gctcatggct
    22081 cctgaaggat ctgaaagtcg acataccaat cctgaaaatc atgggccgtg atcctctcgc
    22141 agccctatgc gtcaatgcag cccatcaacg actcccacga gtgacagatg agtctcctaa
    22201 agttgagaca gcacttaccg atccctctga aacaatagcc accgggaacc cggaatcctt
    22261 tgacagctcc ataaaacagc ccctggatac cactcgatct tctaagccct tcttgcaaaa
    22321 ctcagaagat gagccggaat ctaatcatct gtcccatttt aaggatatcg ccccatcaat
    22381 caacatcgtt gacgacgata gctctggcga cagcggatca tcggtagata tcaaagattc
    22441 tggttatggt cgatcgaacc gaacgccttc cacttcaact gcctctacta cagatgatat
    22501 tcccactctt ccgaagcagc catcctcact ctcacgccac gattgtcaaa gactgggccc
    22561 gttgtcgtac tcccagtcta gcatgcactt cttgcaaaac tatctggatg atccaacaac
    22621 gttcaatgtt acagcgcaat atatcatatc tggcccattg aatgtcaacc gctttgctcg
    22681 ggccttggat cgaacgcttt tgcggcatga cgcatatcaa acatgcttcc ttatggaacc
    22741 tggagatcta gaacctatcc aggcagttgt ctcgccttcg gagataccag ctcgatttac
    22801 acacaagcct aatgcctctc agcaagatgc ttccattgct tttgcagact tggcccggcg
    22861 gaaatgggac ctcacaaagg gagacacatt ccaagctgtt ctattcacgc atgagccagg
    22921 aaggcataca ctggtcgtgg gctgccatca tattatcatg gatggcatga gctggcatgt
    22981 tttcttgacc gatctaaata acgcctatat catgcgtccg tttgaagccc cttctgtgcc
    23041 ctatctcgat tttgctcaac aacaggctgt cctagtggag agcggacaga tggaaaattc
    23101 caagcaattt tggatgagag aaatgcaacc cattccagaa aggattccac tttctccgat
    23161 ttctcatgca aaacgtcgac ccttgcgcag aacttatgga agccacacaa agcagtgcca
    23221 tctcccagca gtaatgagcc accagatcaa acgcgcaagt caggaatgtg gagctacgcc
    23281 aatgcacttc tacttgtccg ttatgcaggt tctgttttca cgaatgcttc aactcgagga
    23341 tatttgtatc ggtgtcacag atacaggaag aggcggcact ggtcagttca acgaaacagt
    23401 cggtcacttc acaaatcttt tgcctatgcg atttcgaatc gatgccgata agccattttc
    23461 aaccctcctc aacagcacta ctgaaacggc tttgaaagcc tacagccatg cagagctgcc
    23521 catcgaccta cttctcagtc acctggatct acatcgatcg gccacctatc caccactatt
    23581 tcaagtggct ttcaactatc gtgtagggga tcttctcaat cgagatttgg gtccctgccg
    23641 gctggaactt gcccaatatg aggatgcacg tacgccgtac gacttgacgt tcaatgtgac
    23701 tcttggcagc tctggcagta atttattgga aatctcgtcg aatgaccaac tatattccgc
    23761 cgacgcgacg gagagcatct tgaagaccta taccactttg ctcgacagtc tttcgaggga
    23821 tacgcatgtt agagtccagg acagtaagct cttcaagcaa gagcaagtcg agcatgcttt
    23881 atctctgggt caagggccga ggtcgcacca cggttggcct gaagccctcc ctgaccgcat
    23941 caatcaaatc aaccagttga cacccaatgc aatcgcgatc aaggatgaag agcggtcgct
    24001 ctcttacagc cttttgattc atgagacgaa tgctatcgtc tccatgctga caattgcagg
    24061 ggccggtcca agatccagaa ttgcagtgct tcttgaacca agcacgacta catatacaac
    24121 gatgttggcg atattgtgtc taggggctgt ttacatcccg ctagatgttg cccttccttc
    24181 ttctcgacat cagacaattg tcaaagcttg cgatcctcac tttctcatcg tacattctca
    24241 gacagtatcg gctggccgca atgtcaccag ttctgtgttt agcggtttga aaacagtcga
    24301 cataaccaat ctcccttact cgcctctcga ggtattagct cctggtcaac caacaaatca
    24361 agaaagtttc ttgctattta caagcggttc cacgggtacc ccaaagggca tccgtctttc
    24421 acaaaaaggc attctgaact acgccgccgc caaaagttcc gccttgaaac ttgggcctgt
    24481 cagggttctt cagcagagct caacgggttt cgatatgtct ttagcacagg ctttcaatgc
    24541 atttgctaat ggtgggacgc tggtggtcgc tagctcacgc gttcgaggag atccagttct
    24601 tctctcgaaa ttgatgcaag acgaccaaat cgagcttaca atcgcaacac cttccgaata
    24661 tcttatgatg gctacatatg gggtcgatca tcttcggaat tgtcacgcct ggagacacat
    24721 ttgctccggt ggagaagcag tctctgacca attagtttct caattgcagt tcttgcgtct
    24781 gcctctcagt attttaactg actgctatgg tcctacggaa atttcttgcg cagggacttt
    24841 caatcatatc ccgctgcaga cagaagcaca cactggtact tcgtcactca atggatctgt
    24901 gggcctccca atccccaata cctccgtatg cattctcgat tctcaaacaa atgagcctct
    24961 tccagttggc ttccctggag agatttgtat cgggggagct ggtgtggcac taggttattt
    25021 agatttgcag atgaacgagt caaaatttgt ctcaaatcgc ttcgccaccg cggaagatat
    25081 agcagctgga tggacgatga tgtaccgaac tggtgatctt ggctcccttc gacctgatgg
    25141 gtcactcttg ttcttgggac gagtggatgg tgattcgatg gtgaagcttc gtggactacg
    25201 gattgagctt gatgaagttg cccatgccat tcttgtcgcc tcgcaaggca cactaaccga
    25261 tgcagctgtc agcattcgtg gagaccccga gttcctcgtt gcatttgctg tgtcttctcc
    25321 aggccatgat cttagcccgc aagatctcaa gcaaattctt tctcgactta cgctgccccg
    25381 atacatgata ccatctttga ttttctcttt ggatagtcta cccacaacac caaacggcaa
    25441 acttgatcgg aaagctctcg gtgcaatggc attacccacg tctaatcccg tcgatgaaca
    25501 gattatggag tctgaccagc cacccttgac tgtggcagaa ggcgagttga gtcgactctg
    25561 gcgtcagata cttggagagg ctgtcggtgc ggcggccatt gtagcgaaaa ccgatttctt
    25621 tgctgtcggt ggaagttcgt tgctgctggt cagacttcaa agtgccttgc gcgaacgcat
    25681 gggagttgag gctactcttc aggaccttta tcaaactagc actcttggac gaatggctgc
    25741 tctcatgagc aacgaacgga gtcatttggt ggctgatgcc attgactggt ctgcagaaac
    25801 agacataccc cctcatttac aaaaggcaat taatattgat tccagcagta tggaaactgg
    25861 atttgatgtt gtggactctc gcaattttgg tcatggaagg gaggttgttt tgactggggc
    25921 cactgggttt ttgggatcag aaattctcag ggcgcttctg gatgacccag gtgtatccca
    25981 cattcactgc attgcagtag gccacggaga tcaaaatcag ctcaataaaa tcacaggggg
    26041 atcttcaaag gttacggcat acataggcag tcttctcagc ccgacgttgg gtctctcaac
    26101 tgatcagatc gagtgccttc agcgtcacat gcaacaaata attcacgctg gtgctcaagg
    26161 gcactgctta aacaactata cgtctgttcg atcggccaac ctcctctcaa ctcaagtcct
    26221 ggcttcgtgg gccatttcac gtcgcgttcc actgcatttc atctcgtcgg ggcgagtcat
    26281 tcttcaatcc ggtgcctacg aatcgaacgc ggaatcaatg ataaataatc cgcctccaac
    26341 cgacgggtcc gagggtttca cagcctccaa gtgggcgagc gaggtatttt tggaaaaatt
    26401 ctcccaagca agcggagttc ctgttgtcat ccatcgcgcc tgttcagtca ttggcaatcg
    26461 cgcaccctct gacgacgcga tgaactcggt cctgcgcttc tcacgactga gtcgtaccgt
    26521 acccgtggtc ccaaatgcag aaggattttt tgatttccac gacgtagtgg acgtcgctca
    26581 tgaaattgtc cggggccaga tagctggcga cagtctgtgc tttcgacacc atagcagtgg
    26641 tgtgaggatt tcgtttgatc aattggcgtc tcgaatggaa aatatctatg gcgaacgctt
    26701 tgagaaggtg aatttgtcag attggattcg gagtgcgaag gaacttggaa tggaggacct
    26761 gattgtcagc tatttggagg cgaatgtagc gcggggagga aggttgcggt tcccatactt
    26821 ggggggcact cgctctgtat ccatgcagca gtaa
//
