# Supplementary material for: Genome sequencing and physiological characterization of three Neoarthrinium moseri strains
Source: BMC Microbiol. 2025 Aug 21;25:526. doi: 10.1186/s12866-025-04274-z (PMC12369201; doi:10.1186/s12866-025-04274-z)
Supplement: Supplementary file 18 — Supplementary Material 18. [file 12866_2025_4274_MOESM18_ESM.zip › BGC analyses/CJ-16 173 biosynthetic gene cluster from Penicillium sp/results/cluster10.gbk]

LOCUS       MU624234.1             35712 bp    DNA              UNK 01-JAN-1980
DEFINITION  Genes for cluster 10 on scaffold MU624234.1 of species Xylariaceae
            sp. FL1651.
ACCESSION   MU624234
VERSION     MU624234.1
KEYWORDS    .
SOURCE      .
  ORGANISM  .
            .
FEATURES             Location/Qualifiers
     CDS             complement(1162..2181)
                     /protein_id="KAI8632910.1"
                     /translation="MAVLHPNVALSTTRVKEIHAARPRQWNRGFSSTALRLHEAKMLLH
                     VNRLEACIAADAAQGRPSDAKSLAYWFGFDAMGDFVFNHSFGMLEAGTWHHVMVRSYRA
                     IELLGPFGPAPWLVHIGFKILPRVGKLKD"
                     /cluster_role="intermediate"
     SOURCE          5001..30712
                     /organism="Xylariaceae sp. FL1651"
     CDS             5001..15179
                     /protein_id="KAI8632911.1"
                     /translation="MGQTLYSASSVFRNSMQRCEKILEGCIEAPSWSLVAEMHAASHFR
                     IHEAGISQALCTAVQISLVNLLRVVGTEFDIVVGHSSGEIAAAFVAGVLTENDAMVVAY
                     YRGLAVQTTQQEGGMMAVSMSWEDATEFCKKPNYDGRLVVAASNSPGNVTISGDSSVLN
                     KAQKELEDSNIFAKFLHVNVAYHSHQMNDCAKIYSSYLKEHKIEIRENRARCVWISSLW
                     PGIEMSTAKSDMLAAEYWVDNMTHPVLFSQAIEKVIADDPKLPDLIIEVGPHPALEVPV
                     RQTLNAHREVSVPYMCCLRRNENDLETFSSLVGSIWCYLGSVDFGLWRQAFDQPPPAPM
                     PKDLPSYPWDHDQIHWQESRISRMHRLGPSNTHELLGRVCDDYGDQITWRNIIRLREIP
                     WLAGHKFQGQIIVPAAAYVSMALDAAKQWTRGRMVSLVAIKDMVIHRGLVIEEDLEVET
                     IFRLHEVSDVPSRLETRFTLYSYSDNRTVIKTCTGSLIMHFESLPRAPCTQMHELEHTL
                     PSLDAESFYQAAEDVSIQYAGVFRAIKSIRRIWGYATALAVWSQCQLSEVYELHPAILD
                     VAFQAGFATFLSTATNSAKGHYLPISIRRLIIDPSVSFEHTQRNVSINTEAHLVGSSDA
                     TMELDLEVCECSKGLVGIQIEGLMLRLAAERLPSEDRLLYTKTIWDIDASGLLPISDDR
                     HLSKEEVQHIDAVERTALFFLCDLVRKHNPSNTHLLKWHHQEFLRATEVLLSSVRQGRH
                     PVAQAAWLEDERATVDEIARLYPDSVEIALLHATGENWLNVMRGDSEMLQHMLKNDLLS
                     RLYTDGRGFSFCNDQLAKYATQIAHKYPQAKILEIGAGTGGTTRKVLDAIGNAYSSYTF
                     TDISSGFFQKAAHRLSDHARKLSFKVLDIEGSATEQGFEQESFDVIVAANVLHATRHLS
                     QAVGNARSLLRTGGFLLIVEVTGAMLREMGLMGGLEGWWLGSPEGRFPSPGVSSEAWQG
                     LLKENGFSGVEALVLDTPDVSRHSCSVFVARAVDQHYTALISPLSHIRFIPQGQRILII
                     SGRSCSSIYKAQRAKELLNPMQSDVTVIDTIDSLSPGDLTRDTSILNMEELDRPLFSPN
                     IQPLTLRNLKLIFETVTNLVWLTHGRIAKDPYSNMMIGIGRALTIELPRRNFRFIELAD
                     DAERNIDLAVETLLQLLMLTSDNFNEAAGDILWADEQEVLVKDGQRYIPRLVPNIEANI
                     DLNATRRHVQRFAGAHDIIEIMYAGYETPSLVVRGMETLHMDDNVLIQVQLSVRLCSDD
                     ADMCFLCSGVRVPSQEIVFALSDTDASILSIAPCQVFCPSSTTECSAAGIAEIAAEIIA
                     SHLIFQCSEGDVVVHEPNDMVATAIQRRSPINGRKFIFTTLSQRIRKDWVNIHPLSSRR
                     RLQNILPSNNVRHLFSFSHDRIDLITRTLPAGCETHWFRPSRICRDQDTIRDAYFFSTC
                     LEHKEPMPSTKVRDVARSPCPLAILSTVVDWRRDHPVEARVVQNTGRHLFSSSKTYLLV
                     GLAGELGQSLTRFMVACGALHIIVASRNATAKADWVPRIRATGIDLIAINTDIGEIEQV
                     KALLAKAEARGMPPIFGVMNAAMVLADALFLDSNLVSINQTLAPKVVGTVNLDKVFGDT
                     VQLDFFIAFSSLGSVLGNAGQSIYHAANMFMSSIIENRRLRGRVGSLINIGMIADVGYV
                     AQKVRQGSKIDEHLKSQLYTPLSESEVHHLVSQAILFGHPTSRNGELTMGFEPSVRGAC
                     RGPAPAWAANPRFAHMFQTDGSIGTDPAIRLEGAVSTALGDYATASSCSAEEAFQLFQR
                     EFTKKVQLLLQVPITAIDIQAPLSDLGLDSLLAIEIRAWVSEYMRVDVSILEILSRESI
                     SAVCSRAVRQLMQDRLTRDDNSHSAVSDLASISSSDDTHSQSSITEATHDKRILSISSK
                     MCSRSSDSDSFTSVVAGTPPEIDAKEASRGDGMARIPQPEAQPSADMYLDADCFTRTGP
                     LSYAQRSMYFMQSILDDPTTFNVTAEYEIHGLLDVHNFSQALNKVLCHHEVFRTCIFTD
                     SRTLEVRQGLLSGPKPGAFTHINAPKSENRQILEKLARTPWNLSKGQCFQAILVTHSAN
                     SHSVIFGCHHIIMDGLSWHILLTDLDRAYRLLPLHAKYNSYYDFASKQVQDICSGKLEL
                     SILYWLDQFRVLPESIPLLAIAEFRYRKERRSFRNHHAQREINAQMVDKIKHASIGLRS
                     TSMQFYLSTLVALMHCMLEVEYLCIGVTDSGQGTTRPLHTIGHFVNILPMCFRIGGNPL
                     FADLVRTTTQTVLEGFARADVPLDLIIARLENRRPMDHMPLFQIAYNYRVGNLICSSLG
                     SHTMNLVQYADTRTPYDFTFNISQAGDGKHLLEVTSCDYLFSIASTELMLNLYLSFLEA
                     VLNDGPDLRVRQLPPLIVEDIKYLDVQEQAEGRSQAWPDSIAARFTQVAAENENLAALS
                     DDRTSLSYGELEERISCIAFALIQAGVSKGARISVLTLPCVDTYVSMLAILRIGAFYVP
                     LDASLPVPRLNTVINTCEPGLILINGTTQALGAELAQSSQINILDLDQVSQAARETVPT
                     APSFGGGFILFTSGSTGVPKAVVLREEGIMNYASAKNELLALEHPRVLQQSSIGFDMSI
                     AQAINAIMNGGELIIAPASARSDPQDLANLMLSRGVDMTIATPSEYVMLATYARDTISQ
                     CRSWRHACAGGEPINEQLLTRIRDLSLPHLQLTDFYGPTETSCAATFRHIPLDSTLHPS
                     GVALGTMRPLVNVRVYIVDSDLNLLPPGFPGEICVGGVAVAQGYSDREQNLGAFVPNPF
                     ATAADVAREWKTLYRTGDRGCLASDGGLVLLGRMGGSAMVKLRGLRIDLSEISDAIVQA
                     AGGKLTEAVVTTRGDPMFLVAHVVLAPGSHWSQADLDSLSTSLPFPLYMLPSRILILEK
                     MPHTANGKVDRAAVERLQLPLCSGRVEADKELGVVEEELRMLWRSTLGPTVGDRRIDDK
                     TDFFEVGGSSLHLVHLQSVIAEKTGVQLLLSDLYQKSTLSRMASLMSNARSRVEAPESI
                     DWDKETEVPSEFLRVAPVANSPVRNDGRRVVLTGAISFLGSHLLKALLADGKVSHIFCV
                     AVPPDSHTQVPKDSRITLFSGSLRSPRLGLSPQDQEFLELHADHIIHAGSQGHCLNNYT
                     SLQRANVHALKFLASMALRRRIPLLFISSGRVILYSGLFAMTPGTMALFPPPTDGSQGY
                     TASKWVGEVFLEKLSKQTGLSVAIHRVCSVIGAQAPPDDALNSVIHYSKLMKKVPRIPQ
                     ARGFFDFNDVEVIARDIVSESRTCTGEVATILFRHHSGGVEVPFQDIAQRMGSFYGGHY
                     DTISLDDWIASAQAIGLESLVASYLKANVAGVTDLTFPYLGLA"
                     /cluster_role="hit_required"
     CDS             complement(15611..18124)
                     /protein_id="KAI8632912.1"
                     /translation="MADSERLAFHSLNEIRRQKRRPPLACIQCRRRKIKCDRCQPCQQC
                     QKAGNEYCTYAHDKRRSLSEAPFRAQETQFSVFHKLPLVPDQTFASGSLAEPLFSTGTE
                     PEYDFSGLSGSVGSGTSGFTPEAWDTGNFMDFDSQLDTALEQYQPEFESAMMSESYSEG
                     RGALLLRLGPDTARQASIEPTPPSTISSTDDLSKFPDIRPLFTKERYGPSHWVHFLRMP
                     PQVKTVIQQQEMLASRSDDCDIHTYESCRILKNEIRTRIRRQADAVSIHRILPSRRVAD
                     RLVQAYLHTFQSLFAILDIPLFRAQYDDIWKSPEPPRGITVCLLLFVLCVGSTCLPPEA
                     RVSWVVTQSWFYAAVSWVREAAEKADFNMDWLRLRCLQILARQVLWQKPSAVIQSTASI
                     VREALDRLRRGTDHVAGHAVSGTLGKETESRLLAIVVELDIQEAMLCGRLPVINDHEFQ
                     LYLRSNAGVDGPSSVLACNSKAEFTELSFHGLLQKTLPLRLKIARYVNNSNQEKRYEET
                     LALGQELLAALDVCKSQIDSFRMSSRPPTTCQIRLFDLLNYGFLLGLHHAFAVQARDDP
                     AYHYSLTICRSTSLSLLAAMSGPENEDFRRLCLQGSRLLCDVHRKSALYLLGEMMHESQ
                     ANSLFARDPVTLLTRREMRRGVQGYLELSRSRVAAGDISVKFYLLLSSLIVFADKPQFG
                     ARAREEVTFVWKRNLELCHSRLRALRLEQKGYLTSDLRPSGISEISFDSAGVGFLL"
                     /cluster_role="hit_required"
     CDS             21732..22773
                     /protein_id="KAI8632913.1"
                     /translation="MVQIDTIIRANQQFSSQHRDDRIVGVFAGATSGIGARTLERMITM
                     YRAPVFYVLGRSSARFAAQRKALELLNPDCTIVYIETDVSLISGVDRASEQIKHAEKKV
                     DYLYTSMGGLPLAGAEYTAEGLETCFAISYYSRIRLLSNLLPLLRQSPRPRVLTVLNGG
                     RETNINEEDIGLEKNWTLRGLVAHTTLFTSLMFDRIAAENQLTLIHNHPGLVESDNVRR
                     IRPPPDMPFIRRLFLRTAKFIFSIIRYFTGMSPREAGERQTYHLTNDAYGPGSHRVSKL
                     SEIVVDNDALATYKQRGWMDRVWEFTVSTWDKALANSRGRVQDTD"
                     /cluster_role="hit_required"
     CDS             23558..25935
                     /protein_id="KAI8632914.1"
                     /translation="MLIWVCSKALMTRPNPDNLLLAFTAMRRREEPTACAIPWCNNYWL
                     ENSRLFNLFHKTTFFLATVSIAPCLKLRAMPSQPTGPVTPYITNGQNFSSLIPPPTEIN
                     NSHKDVTIAVLCIILGIIGSLSVIARLTYRFGAKNQGADDYLIIPALILYIGWTALSGY
                     ICLNGGIGKPPWEVTLAEFSIWYKGLLAGLFYYPIMSATIRASILLFYRRVFATRVNRP
                     GEIFIWTMMGLQVAYVIVFTILPGFICTPLHYEWEPIQRLGHCSVKYYYLIQEALYGSS
                     FGFDVILLLFPIIPVSRLQMSLKRRLGVISIFLLGASATVAAAYRLGIFVQATKIPARK
                     EPFYLQYQVSRYIPGQFPETGTDFYIPSQLEPTVALLGTSLPALMKAFGSIKLQLSHLA
                     SSSLFSGTSSRRPSDDGPFKSLRKSSSANHEKMNSEVELKAAVSSHSSSL"
                     /cluster_role="intermediate"
     CDS             complement(26209..27993)
                     /protein_id="KAI8632915.1"
                     /translation="MPLVVPFVLALGIASILTWVTSSWLKHIRYEQTREQLGCPPLETY
                     PGYDKILGLDFVYAMMAALKEDRVLEYLRELYANRRSKVWAANFLGKRMVYTMEPEHIK
                     ALSTSHFENFAIEPIRVGNGAITPFTGRGVSSSDGARWAASRKLVQPYFDRAGYTNLER
                     LRSHVDRLIDKIPVDGSSVDMQPLLQRWFLDTSTEFLFGESVNCIDHEEREWPRHNMIE
                     VMKGLRFRLQLGSFLFLHRDKSWLAACRRIHQFLDGYIDKAYRDYDREQRLGVTATYAN
                     GKPRDDFLWTLVSKIPDKLELRTQLMGVWIPSNETTSILTSNVLFAMARYPRVVEKLRA
                     QILAYGDKPISFEGLRSINYLRWIINETHRLYPVSLQTVRLCIKDTVLSSADMNSCQSP
                     LFCAKGDVVHCNRYLMQRDKTIWGLDADEFRPERWKTARPLWAFVPFGGGSRICPAHVM
                     VDTECSYTIFRIFQCFKSLKASDISPYTAVMGIGLSSKDGCKVSFVPQ"
                     /cluster_role="hit_required"
     CDS             28717..30712
                     /protein_id="KAI8632916.1"
                     /translation="MFTVSFLNLGVVTLSIVILGICLHRALLPKPIPGIPYKKASARRI
                     LGDVVDIAKGQMETNEMWKYVGNLSVELNSPIFQMFMRPLGKPWVVVTDFREAEDILMR
                     RQGEFDRSTFLGEVFGPLLPNNHVWMPSDERFRAHRHLLRDTMSPGFLNGVVAPSIHTA
                     ILSLLDLWRLKDRIAKGRPVQVDEDIIRGVVDVVLSVSYGLHVETIKTQINTILSSEEA
                     LPSSGGHETPVVFPEAEDPKIYQSVRTLIDSIQIGMSSPVPRQHMKFALGFYPSLVSAR
                     RFLDNVVTTQLRATYQKFTTNLNDKDQVNCAMDLLVQAEIELARKEARSLQYDTPVIKD
                     ELFGFFTAGHETTSTSLRWALKHLTKFPNIQKKLRDALRLVHSDAARRGELPSPEDIVK
                     NPVPYLDAFIEENHRQAAAIPTLIRMTTKEAYILGHKVPKGTDIFMPVNGPSYLRPGLT
                     VDEDKRSATSQAAKGRHGVWDDKEIGDFKPERFLTTNADGITTFNPRAGPVMPYGAGLR
                     SCFGIKLAKLELTMIITMIVWSFELKPPPAELLSFAAIDKNTHRPQHTYVRLAEVTQW"
                     /cluster_role="hit_required"
     CDS             32001..33981
                     /protein_id="KAI8632917.1"
                     /translation="MSILWFILVACNILVLVVTASSPKYSSPVLSQQHVNGTTYDFIIA
                     GGGIAGLTVADRLTENPKVSVLVIEDGPLADDSDGVLVPGAWDPIPYLPKSILSEPQKF
                     LGSRNFPVNVGRVVGGGSVVNPMVSIRASKEEYDSWSKLGAASWGWNDLLPFFKKSENF
                     TAPDDYLRLQANVSWLDDVHGVDGPFQVSYPNHFYQGSGDWWSAALHVGLTPSEDPNGG
                     SPAGLFFYTTSEDFTNRTRSHAQLSHYTRVIKNRPNYHLLPGTVVSKILFEGTRAVGVS
                     FLQATRGPVYSVSASKEVLLAAGALGTPKLLMLSGIGPRYTLDKLGINPVVELPGVGSN
                     LQDHLSFSVPYNFTKNLTPNAESLASDTEYAARQKVLYDERREGAYVIVNGFSTNIAFV
                     PFRNATLDPDDILQRLQNPNLTSILGQNLDTTVRAGYQAQRAAIQTLLDQANTPIAMIH
                     WNSDSKILIFMLRPLSRGTVTINSTDPLKEPVVDFGALAEPVDLDLALAGFRKSREIMK
                     APIMRALGATEATPFGDTINEDDALKQILVDAINPTSAHQCCTAPMMPLDQGGVVDSNM
                     RVYGAQNLRVIDVSYWPFILSGFPMATMYASGEKIAAIIKVDHHI"
                     /cluster_role="intermediate"
ORIGIN
        1 gggaacggtt ggtcgagaag tgtgcttttg cgcagctcag agccgaaagg tcttgctggg
       61 cttgttgctt tcccacctgt aaaccctaca aaagacggta caatgtcgac cgggtctgcg
      121 gggagtgcga tgactacttt tatcacaagt acggcaaacg acaatacaag aagatgatcg
      181 agtctttcat ttcatacaaa aagggcaaag gctgggacaa ggttgctatt gacccgcaaa
      241 cagtccccca ggaggccctt ctcaagggag agccagctct gccccggatc aaaggccagc
      301 cgttctcagc acaccagcac atgtctatga caggccatac tgagtggcag caagggccag
      361 ctaatagtgg caatgcccgg caagcaggca tctcgagacg tgcacctacg ccattcctca
      421 cagaacacat cccaagtcgc gcgagcgtcc acctcgtgga acagggtggt actcagagca
      481 gccacgaaac gtcgcatatg agtgcacact tcagtccaac agaggtaagt aaccgaaaac
      541 ccccgatctc gcattatttg tctggggcaa cccacccccc tgttgaccct agcgtgtttg
      601 ttgttggcga cgatgaggat ggcgaagaag atgacggcac cgggcatcgc tcgttttatc
      661 caatgccgtt tgggaacaat aatcccaagg gacccggcgc ccctctgtct ccgtcgcctc
      721 agccgcagta ccacggtaat agtctccccc cggggacagt ggtcccagag cttgcccacc
      781 tggcacagaa tagcggtctt gttcgcaagg agtcgaacat ccgtcatccc aagcctcagg
      841 tcccggctct aaggcacgtg gagcaagccg tgcgcaaccg cgactccgga tcggacatct
      901 ccatagtcaa gcgactcacc catcgcgccc agaccaccaa gatccccgat tgggactaca
      961 tcgagctcga gggcgggatc atcgtgccga agctcgcccc ggcgccgcgt ggccacagcc
     1021 gtagtgtctc tgttatacag gcgtccaaat gaggtaacct accgatggca ttgaggtcgg
     1081 tcaggttgac gtcccagagc tcttcgtaga gcttttcaac ctgctcaggc ttctgggcta
     1141 gctcaccaag tagaaatggt aacgcggtgg ctataggcgc actagaaaaa gagagttagt
     1201 ttagctagac ttcctagttt aagacccatt acaggttacc atgacgatcc ctcgtaatga
     1261 gcagatagtg catggcgcct caaaaggtca caagatcttc caaaaatgtt accacatacc
     1321 cactagcgac tattatcaga aagctgtcgc cgtgaagcta gaaccggttg tgctctctag
     1381 cagccgaata tcccgccttg ccatcagcgg cttccccatt ctcctgcatc atgaggtaat
     1441 gggtcatatc cagctctttc tgtaacatct cattctccaa ccgctgctcc attacttgtc
     1501 gacaccatga ggtcatctcg tactagtcct ttagcttgcc tacgcgtggg agaattttga
     1561 agccaatgtg gacgagccag ggcgccgggc caaaaggtcc caggagctca atggcgcggt
     1621 aagatcgcac catgacgtgg tgccaggttc cagcctcgag cataccgaag gagtggttga
     1681 atacgaagtc gcccatagcg tcaaatccga accaatacgc gaggctcttt gcatccgagg
     1741 gccgaccctg ggctgcgtcg gccgcgatac aagcttcaag cctgttgaca tgaagcagca
     1801 tcttggcctc gtgcaaccgg agcgctgatt agtaggtcag atagttatac catatactga
     1861 acaagttaat ccaatgtaag gtaaagtgag atacctgtgc tggaaaaccc gcggttccac
     1921 tgtctgggtc gagcagcgtg tatttccttg acgcgagtag tactgagcgc tacatttgga
     1981 tgcaatactg ccatataaat tatatagaaa attagctgct gatccgtttc aagatgtttt
     2041 tgccacttaa cggcccttgt tcagcatgta aatatgaatg caatcttgaa aacccctcac
     2101 aaatgtcctt gtcggtacaa gccctagcat ggcgctattg attatcatat tgggaccagc
     2161 actctcgatt gtgcttgtcc tgattgggag cgttttagca gccatcactt ctggattata
     2221 tatagaccaa ctgcaggatt taccttgcgg gcatcataat attatcgaaa tctataaggc
     2281 atttgcaaca gttggaaaat atatccgact ataccggtgc cgcgaacacg ctcagcatgc
     2341 tgcattacta cggcggtgat caaccgctgg ggatatagga aaacctggca ttccccacat
     2401 taaatggttt agagatcaaa ttgagaaatg ggctgctgat ttgtgtacta agtgcactaa
     2461 tagggacaca atcccttgcc gatacagttt agccgtgtcg gccctcagac cacgccgata
     2521 ttgtgaatct ggtcctgctg agcgattcct caacgatgag tctgactcat tggggacccg
     2581 atgggccaaa tccccttacc atcaagctcc caaaacactg ccgcgatatt gtacctactt
     2641 actatctccc ttcgataagg acgtatacga atgaaacccc tgattagatt gggacaatct
     2701 ctgaagcatt aattggacca ataaccatca gccacagtag catgggcacg aataactcaa
     2761 tcccaggtag tacttctggc tgcctatcca ctgcggttgg ctttggtggc tctctgagac
     2821 ctcatttaca taagagcgag cttccatgaa gacatggtgg aagtgtctgg taggaacggg
     2881 gcgtcctgaa ccaggtcttg gtgaacacga tcgtttccac aagaccccgc aaagacccga
     2941 ccatcctgcc gttcagttac cccatctggc aagaaatgtc cgtgaggacg ggcatggagc
     3001 gaagaagctc actcaatatt cattggctaa gccgccggaa ctcgacccgt gacagtgaat
     3061 aaggttcgcg gaggttaacg cggctctcaa tagtgaagat ggaacaagtg aagttcttcg
     3121 tcttgacaac ctgcgacaac ctatctgctc acctggcact acatatctac tgctgagtat
     3181 cttcggtacc gccctggtgc agaagtaact gagatggctg aaccggttgc aattgttgga
     3241 tctgcctgta ggtttccagg agggacgact tccccctcca aactatggga attgttgcag
     3301 gagccacgtg atgtactctg cagctttccg gaggatcggt tgcgcttgtc caagttctat
     3361 aacgcagatg gccagcacca tggttgtact gatgtgcgga acaaggcata cctcttgcaa
     3421 gaggaccacc gtttattcga ctcgggcttt tttcagatca atcccagaga agcgcaatgc
     3481 atggatcccc aacagcgagt tctactcgag gttgtctacg aagcattcga gtccgcagga
     3541 tggcccctga gcgcgattca aggatctcga acctcggtcc acgtgggttc catgacctct
     3601 gacttccacg atatccagat gcgagaccta gagacattgc cgacgtacgt agctactgga
     3661 acggcacgca gtatactatc taacagaatc tcttattttt acgaccttaa aggaccttcg
     3721 gtcacagtgg atacagcatg ttctagttca ctggttgcat tgcaccaggc agttgggtgt
     3781 cttcgcaatg gtgacgccac gagggccgtg gtggcagggg tcaacctgat actggaccca
     3841 gcaatgtaca ttgcggaatc taaactgcgc atgctatctc ctgattccag gtgccgcatg
     3901 tgggatcgag aagcagacgg ctacggccgc ggagagggtt gcgccgccat agtccttaag
     3961 ctgctcagtc aagcggagaa agacggtgat gaaatcgagt gtattatacg agagaccggt
     4021 gtgaattctg atggaagaac gagtggaatc accatgccaa gtgccacagc ccaagctgac
     4081 ttgatccgaa aaacatatga aaaggctggc ttaaaccctg agatagatcg gtgtggattc
     4141 ttcgagtgcc atggcacggg cacgcctgct ggtgacccta tagaggcgca ggccattcag
     4201 atggcctttt cgactcgtct tgaagttggt gtgcagcagt cccaacaaca accccttcat
     4261 tgtggctcca ttaagaccat tatcggccat cttgagggat gcgctggcct ggctggggta
     4321 ctcaaagcgt cgctggctct ccaaaaccaa attatacctc ccaacatgca tttcaactcg
     4381 ctaaacccta ctctgagccc attctatgac ggtttgcgag tccccactgt tccaacgccg
     4441 tggccggctg cttctagggt gttatccctc tcggcgccaa ccaactccga atctgttgct
     4501 cgtggtaagt acgccagcgt caatagcttc ggcttcggcg gtaccaacgc tcatgccata
     4561 cttgaacggt atgagccacg atgcaatgat gcggcacctg ccgtgcttgt cagtagcgag
     4621 aggtcccaag gtgctgctgg gccgttggtg gtgtcagcta gaagcaagac agctctcctg
     4681 cgatcgctcg aggcactact tgagtacatc tcgaatcgcc cgtcgctcaa tttggacgca
     4741 ctggcttggg cgttacaatc acgccgtact gtctttcatc atcgaactgc acttcctatc
     4801 acgaacagac agcaactcct tatcgctctt gagaaacaga tcaaggccgg taagacatct
     4861 ctcaatgtct tcggtgtgtg tggcatgaac acggagaatc cgacgcgcaa aatcctaggc
     4921 atatttacag gccaggtaag aattccggct ggaaattgat tgtttgctga ctttgaaaat
     4981 agggtgccca gtgggctaca atgggtcaaa ccctctattc ggcttcatct gtttttcgaa
     5041 actcgatgca aaggtgcgag aagatactag aaggctgtat tgaagctcca tcttggtcgc
     5101 tggtggcaga aatgcacgct gcatctcatt tccgaattca cgaggctggg atatctcagg
     5161 cgctttgcac agcggtgcaa atctcactag tcaatctctt gcgtgtcgtc ggcaccgagt
     5221 ttgacatcgt tgtcggtcat tcatcagggg agattgccgc tgctttcgtc gcaggagtcc
     5281 tgacagagaa cgatgcgatg gtcgttgctt attatcgtgg tctcgcagtg cagacaactc
     5341 agcaagaggg cggtatgatg gccgtttcca tgtcttggga ggatgcaacc gagttttgca
     5401 aaaagccaaa ctatgacggg cggcttgttg tggctgccag taactctcct ggaaatgtta
     5461 ccatttcagg tgactcgagc gtattaaaca aggctcagaa ggagctggaa gactcaaaca
     5521 tatttgccaa atttctccat gtgaacgtgg cataccattc acaccaaatg aatgattgcg
     5581 ccaaaattta tagttcttat ctcaaagaac acaagataga aattcgagaa aatcgtgcga
     5641 ggtgtgtctg gatctcaagt ctgtggcctg gtatcgaaat gtccactgca aagtccgaca
     5701 tgttagccgc ggagtattgg gtcgataata tgacccaccc agtacttttc tctcaagcta
     5761 ttgagaaagt gattgccgac gatccgaagc taccagatct cattattgag gttgggcctc
     5821 atcccgctct cgaagtgccg gttcgtcaaa cattgaacgc ccaccgggag gtttcagtac
     5881 cctacatgtg ttgtttacgg cgtaatgaga acgacctaga gaccttctca tctttagttg
     5941 gctcaatttg gtgctatcta ggatccgtag actttggact ctggagacaa gcatttgacc
     6001 agccacctcc agcaccgatg cccaaggatt taccttcata tccgtgggac cacgaccaaa
     6061 tacactggca agaaagtcgc atttctcgaa tgcatcgtct agggccttca aatacgcatg
     6121 agctcctggg gcgagtttgc gatgactacg gggatcagat tacttggcgc aacataatta
     6181 gactccgaga gattccttgg ctagcaggcc acaaattcca gggacagatt atcgttccgg
     6241 ccgccgcata tgtgagcatg gctctggatg ccgcaaagca gtggactcgg gggcgtatgg
     6301 taagcctcgt cgcaatcaag gatatggtca tccatcgagg tttggtgatt gaggaagact
     6361 tggaagttga aacgattttt cgactccatg aggtatcaga tgttccctcg cggctcgaaa
     6421 ctcgctttac cttatacagc tactcggaca accgcacagt catcaaaaca tgcactggca
     6481 gcctgatcat gcattttgag tctctgcccc gagctccgtg cacgcagatg cacgagttgg
     6541 aacatacatt gccgtcgtta gacgcggaga gcttctacca agcagctgaa gatgtttcaa
     6601 tccagtatgc tggcgtgttc cgagcaatca aaagcatcag acgcatctgg ggttatgcta
     6661 ccgcactcgc cgtgtggtct caatgccaac tctccgaggt gtatgagctg cacccagcta
     6721 ttctagacgt agctttccaa gcgggatttg caacattctt atcgacagcg acaaattctg
     6781 ctaagggtca ctatttacct atcagtatcc ggcgtttgat aattgatccg tcggtgagct
     6841 ttgaacacac gcaaagaaat gtcagcatca ataccgaggc ccacctggtt ggctcttccg
     6901 acgctactat ggaacttgac cttgaagtat gtgagtgttc aaaaggtctt gttggaatac
     6961 aaattgaagg cctcatgtta aggttggcag ctgagcggct tccatcagaa gaccgactcc
     7021 tttacacgaa aactatctgg gatatcgacg cgtccggcct actgcccatc tctgatgatc
     7081 ggcatctgtc taaggaggaa gtccagcaca tcgatgcagt agagcgtacc gcgctctttt
     7141 ttctctgcga tctagttcgc aagcacaatc cgtccaatac ccatctactc aaatggcacc
     7201 accaggaatt tctgcgagcc actgaagttc tattgtcttc ggtgcgtcaa gggcgccatc
     7261 cagtagccca agctgcatgg ctggaggacg aacgagcaac agttgacgag atagctagat
     7321 tataccccga cagtgtcgaa atagcgcttc ttcacgcgac tggcgagaat tggctcaacg
     7381 taatgcgcgg cgattcggag atgctgcaac acatgctcaa aaatgacctg ctaagccgcc
     7441 tttacaccga tggccgtggc ttttcctttt gcaatgatca gttggcgaaa tatgcgacac
     7501 agattgctca caagtaccca caggcgaaaa tactagaaat tggggctggc acaggtggca
     7561 cgacccgcaa agtgctagat gctattggca atgcatactc ctcatacact tttacggaca
     7621 tttcgtctgg tttcttccaa aaagcagcgc ataggctctc agatcacgcc cgcaaactgt
     7681 ctttcaaggt tctggatatt gaggggtccg cgacagagca aggattcgaa caggaatcgt
     7741 tcgatgtcat tgtggctgcg aacgttctcc atgccacccg tcacctctca caggcagtgg
     7801 gcaatgccag atcgctgcta cgtactggag gtttcctgct tatagtggaa gtgacagggg
     7861 ccatgctccg cgaaatgggc cttatgggcg gcctggaagg ttggtggtta ggctctccgg
     7921 aggggaggtt cccaagccca ggggtatcaa gtgaagcctg gcaaggactt ctgaaagaaa
     7981 atggattttc gggtgtcgag gccttggtcc tagatacccc tgacgtctcc agacacagct
     8041 gctcggtttt cgtcgctcgc gctgtcgatc agcattacac tgcacttatc agccctctta
     8101 gccatatccg cttcattccc caggggcaga ggatattgat catcagcggc aggagttgct
     8161 catcaattta taaagcacag cgagccaaag agctactcaa ccctatgcag tcagatgtaa
     8221 ctgtcataga caccatcgat tctttgagcc caggagacct cactcgcgat acttcgattt
     8281 taaatatgga ggagctcgat aggccgctat tctccccaaa cattcagcct cttaccttga
     8341 gaaaccttaa gttgattttt gagacagtaa ccaatctggt atggttaacg catggccgga
     8401 tcgcaaaaga cccatattcc aacatgatga taggtattgg tcgtgctctc acaatagagc
     8461 tccctcgccg caatttccgt tttatcgagc tggctgacga tgccgaaaga aatattgatc
     8521 tggctgttga gactcttcta caattactga tgttgacctc agataatttc aatgaggcgg
     8581 ccggggatat actgtgggcc gacgagcagg aggtcttggt gaaggatgga caaagataca
     8641 ttccccgcct ggtcccgaac atagaagcca acatagacct caatgccact cggcgccacg
     8701 tacagaggtt tgcgggagcg cacgacatca tagagataat gtacgctgga tacgagaccc
     8761 cgagccttgt tgtgaggggt atggaaaccc tacacatgga tgacaatgtc ttaattcagg
     8821 tgcaactatc agtgaggcta tgctccgacg acgcagatat gtgcttcttg tgttccggag
     8881 ttcgagttcc aagccaagaa atagtgtttg ccttgagcga cacagatgct tcaatcttat
     8941 caattgcgcc atgccaagtg ttctgtccat cttcaacgac cgaatgcagc gccgctggga
     9001 tagcagagat tgcggcggag ataattgcgt ctcatttgat ctttcagtgc tctgagggag
     9061 atgtggtcgt ccatgagccc aatgacatgg tcgccactgc tattcaacgt cgctcgccga
     9121 tcaatgggcg caaatttata ttcactactc tctcgcagcg gataagaaag gactgggtca
     9181 acatccatcc tttgtcatct cgccggagac ttcaaaatat ccttccttca aataatgtga
     9241 gacatctatt cagcttctcg cacgaccgga tcgatcttat tacccgtact ctcccggctg
     9301 gatgtgaaac acattggttt agaccaagca ggatatgtcg tgaccaggat acaataagag
     9361 acgcttactt cttttcaaca tgtctcgagc acaaggaacc gatgccatcg accaaggtac
     9421 gtgacgtcgc gcgatcaccg tgtcctttag ccatattgtc gaccgtagtc gattggcggc
     9481 gagatcatcc ggtagaagcg cgagtcgtac agaatactgg gcgacattta ttctcgtctt
     9541 caaagactta tcttcttgtg gggctcgccg gtgagcttgg ccagtcttta acccgcttca
     9601 tggtagcttg tggtgctcta catatcattg tggccagccg aaatgccacc gcaaaggcag
     9661 actgggtgcc gagaattcgg gccaccggaa tagacctgat agctataaat acagacatcg
     9721 gcgaaatcga acaagtgaag gcattgctgg cgaaggctga agctcgtggt atgcccccaa
     9781 tattcggtgt catgaatgcc gccatggtgc tcgcggacgc tcttttcctc gattccaatt
     9841 tggtttccat caatcagaca cttgctccca aggtcgttgg aacagtaaac ctcgacaaag
     9901 ttttcgggga tactgtacaa ttggattttt tcattgcatt ctcatcactg ggaagcgtcc
     9961 tagggaatgc cggccagtcg atttatcacg cagcgaatat gttcatgtca agtatcatag
    10021 agaatcgaag acttcgaggc cgcgtgggca gcctcatcaa cattggtatg atcgcagacg
    10081 tcggttatgt agctcagaag gtgcgtcagg gctcaaaaat cgacgagcat ctcaagtccc
    10141 aattatacac gccattatcg gaaagtgagg tccatcatct ggtatcacag gcaatcctat
    10201 ttggtcaccc aacttcaaga aatggagagc tgacaatggg ttttgagcca tccgtcagag
    10261 gcgcgtgtcg tggcccagct cctgcatggg cagccaaccc tcgtttcgcg catatgtttc
    10321 agaccgatgg aagtattggc acagacccag ccattcgctt agaaggggcc gtatcgaccg
    10381 ctctcggaga ctatgcaaca gcgagttcat gttcggctga agaggccttt cagttatttc
    10441 aacgcgaatt cacaaagaag gtccagcttc tacttcaggt acccattact gccatcgata
    10501 tccaggcacc attgtctgac cttggactgg actcgctcct cgccattgaa attcgagcct
    10561 gggtctcgga atatatgcgt gtagatgtat cgatcttgga aatactgagc cgagagtcga
    10621 tatcagcagt ttgctcccga gccgtccgtc agcttatgca ggataggttg actagagatg
    10681 ataacagcca ttcggctgtg tcagacctag catccatctc ctcaagtgat gacacgcaca
    10741 gtcagagtag cattacagaa gctacacatg acaaaagaat cttgagtatt agctccaaga
    10801 tgtgttcccg ttcaagtgat tcagactctt tcacttctgt tgtggcaggc acaccaccag
    10861 aaatagatgc taaggaggcg agtcgggggg atggcatggc tcgcatccca cagccagaag
    10921 cgcagccatc tgcagacatg tatcttgacg cggactgctt cactagaact ggcccccttt
    10981 cctatgctca aaggagcatg tacttcatgc agagcatatt ggatgaccca actaccttta
    11041 atgtgacagc tgaatatgag atacacggcc tgcttgatgt ccataacttc tcccaagctt
    11101 tgaataaagt attatgtcac catgaagtct ttcgcacctg cattttcaca gattccagaa
    11161 ctctggaagt aagacaagga ctcctgtcgg ggcctaagcc gggagctttc acacatataa
    11221 acgccccaaa gagtgaaaat cgccaaattc ttgaaaaact agcccgaaca ccctggaatc
    11281 tctccaaagg ccaatgcttt caagcaatct tggtcacgca ctcggcgaac tcgcacagtg
    11341 ttatttttgg ctgccatcat atcatcatgg atgggctgag ctggcatatt cttctgacgg
    11401 atcttgatcg tgcctatcga ctgctccctc ttcatgccaa atataactcc tattatgact
    11461 ttgcttccaa gcaagttcaa gatatatgtt cgggaaaact cgagttgtcc atcttgtact
    11521 ggttagacca gtttcgagtg ctgccagaat ccatccctct cttggctatc gcagagtttc
    11581 gatacagaaa agagcgtaga tcgtttcgaa atcaccacgc gcagcgcgaa ataaacgctc
    11641 aaatggttga taagatcaaa cacgccagca tcggtctgcg gtcaacgtca atgcagttct
    11701 atctgtctac tctagtggca ctgatgcatt gtatgctcga ggtagagtac ctttgcatcg
    11761 gagtgacaga ttctggtcag ggcacgacaa gaccgctaca tacaattggt cattttgtca
    11821 acatactccc gatgtgtttc agaattggtg gaaatccgtt atttgccgac ttggtgcgaa
    11881 ctacgacaca gactgtactt gagggtttcg ctcgagccga tgttccgctg gaccttatca
    11941 tagcacggct cgaaaaccgg cgaccgatgg accacatgcc cttatttcag attgcttata
    12001 actatcgagt cggtaacctc atatgctcga gccttggatc tcataccatg aatttggttc
    12061 agtacgcgga tacaaggact ccgtacgact tcaccttcaa catttcacaa gcaggtgacg
    12121 ggaagcacct tcttgaggtc acctcatgtg actatctctt ttccattgcc agtacagagc
    12181 tgatgctaaa tttatatctc tcattcctag aagccgtttt gaatgacggg ccagaccttc
    12241 gggttcgaca actgccacct ctcattgtcg aagatatcaa atatctcgac gtacaggaac
    12301 aagcggaggg tcgctctcaa gcctggccag atagtatcgc tgctagattc acgcaggtgg
    12361 cggcggagaa tgagaattta gcggccctga gtgatgatcg gacttcgctg agctatggcg
    12421 agctcgaaga acgaatttct tgtattgcat tcgcccttat acaggcgggg gttagcaagg
    12481 gtgcgcgtat ttctgtactg acgctaccgt gcgtagacac gtacgtttct atgttggcga
    12541 tcttgcgcat cggagcgttc tacgtgcctc tagacgccag cctcccagta ccacgcctga
    12601 atacagtcat caatacctgt gagccaggac taattctcat caatgggaca acacaagccc
    12661 ttggtgctga actggcacag tcttcccaga taaatatact ggacctggac caagtaagcc
    12721 aagctgcacg tgagactgtt cctactgcgc catcttttgg aggcggcttc atactgttta
    12781 cgagtggctc gactggggta cccaaagccg tggttctgag ggaagaaggc atcatgaact
    12841 atgcaagcgc taagaatgag ctgctcgctt tggagcaccc gagagtacta caacaaagct
    12901 ccattgggtt cgacatgtcc atcgcgcaag ccatcaacgc catcatgaat ggcggggagc
    12961 tcatcatcgc cccagccagt gcgcgaagcg acccacaaga ccttgcgaat ctcatgctga
    13021 gccgtggcgt ggacatgacg atagccacac catccgagta cgtcatgctt gccacatatg
    13081 cgcgagacac aatatctcaa tgtcggtctt ggcgacacgc ctgcgcgggc ggggagccca
    13141 tcaacgaaca gcttctcact agaatacggg acctaagtct gcctcatctt cagcttacgg
    13201 atttctatgg cccgactgaa acctcttgtg ctgcgacctt ccgccacatc ccgctggatt
    13261 ctaccttgca cccctctggc gtggctcttg gtactatgcg gcctctcgtg aacgtgcggg
    13321 tatacattgt ggatagcgat ttgaaccttc ttccccccgg ttttcctggc gagatatgcg
    13381 tgggcggagt agcagtggcc cagggctact ctgataggga acagaatctc ggagcatttg
    13441 tgccaaatcc attcgcaacg gcagcagacg tggcgcgaga atggaagaca ctttacagaa
    13501 caggggaccg agggtgcctc gccagcgacg ggggattggt gttactcggg cggatgggcg
    13561 gcagcgctat ggtcaagctt cgcgggttgc gcatcgacct tagcgagatt tccgatgcga
    13621 tcgtgcaggc agcaggagga aagttgacag aggccgtggt cacgacgcgc ggcgatccta
    13681 tgttcctcgt cgcccatgtc gtactagcac cgggcagcca ttggtcgcag gcggatctgg
    13741 actccttgtc tacgtcgctg ccatttccac tttacatgct tccgagcaga atacttattt
    13801 tagagaaaat gcctcacact gctaatggaa aggtagacag agccgctgta gagcggctcc
    13861 aactgccttt gtgctcgggg cgcgtcgagg cagataagga actcggcgtg gtagaggaag
    13921 agctgagaat gctctggagg agtacactgg gtcccactgt aggagatagg aggatcgacg
    13981 acaaaaccga tttctttgaa gttggcggga gttccctaca cctagttcat cttcagagcg
    14041 tgatagcaga gaagacagga gtgcagcttt tgctgtcaga tctgtatcag aagagcacgc
    14101 ttagcaggat ggcatcgctg atgagcaacg cgcggagtcg cgtcgaagcc cccgagtcca
    14161 ttgactggga caaggagacc gaagttccta gtgagttttt aagggtcgcc ccagtcgcga
    14221 actctcccgt ccggaatgat gggcggcgcg tggtcttgac cggggctata agctttctgg
    14281 gttcgcattt gctcaaagca ctgctggcag acggcaaggt ttcccacata ttctgcgtcg
    14341 ctgttccgcc agactctcac acccaagtgc ccaaagactc gagaatcacg ttgttctccg
    14401 gcagtcttcg tagcccgcgc ctggggctat ctccccagga tcaggagttc ctggagcttc
    14461 acgccgacca catcattcat gcgggctcgc aaggtcactg cctaaacaac tatacgtcgc
    14521 tgcaaagagc caacgtccac gcactaaagt tcctcgcttc gatggccctc aggaggcgca
    14581 ttccgctgct attcatctcg tctggtcggg taatcctata ctccggctta ttcgcaatga
    14641 ccccaggcac aatggcactc tttcctccgc ccacggacgg ctcgcagggc tatacggcct
    14701 caaagtgggt cggtgaggtg ttcctcgaga agctctcgaa acagacaggc ctgtccgtcg
    14761 ccatccaccg tgtgtgctca gtcatagggg cccaggctcc accggatgat gccctgaact
    14821 cagttattca ctactcaaaa ctgatgaaga aggtacccag aataccccaa gcaaggggct
    14881 tcttcgactt taacgacgtc gaagtgatcg cgcgcgacat cgtttcggaa agccggacgt
    14941 gcacgggtga ggtggccact attctattcc gccaccatag cggcggcgtc gaggtcccgt
    15001 tccaagatat tgcgcagcga atgggaagct tttacggtgg ccattacgac accataagct
    15061 tggatgactg gattgcgagc gctcaagcga tcggcttgga gagcttggta gccagctact
    15121 tgaaggccaa cgtggcaggg gttacggact tgacatttcc ttacctcggt ctggcttaga
    15181 tccattttat cattaacttt gaatcttatc tggcgatcta tttaattctt accttcacca
    15241 aggcgtctaa aattagatga agtatgggca tcttctaacg tacatctcaa aagtttgtct
    15301 gggtgaaagt tggagaaggc ttggaggtag atggatcatt tcaaatctcc cacagaggaa
    15361 tgagacccaa tatggatgtc tctcgtattt ctgtttttgg taaggttatt ttcaaataaa
    15421 cttgtggcgt tctctttagc ttgctttcga gacgtgaagg ggagtacttt tgtgctgtgt
    15481 ctgagaaagt gggatgttgg ggtagctagc tacctaagta tactattata ttaggaagcc
    15541 atctgggtga ccgtaactac cctcactcta tctgaattta tgtatattcc ctatttgatt
    15601 cagcgtctaa ttatagtaga aacccaacgc ctgcactgtc gaacgatatc tctgagattc
    15661 cagagggacg caggtccgag gtcaagtagc ccttttgctc aagcctcagc gccctaagcc
    15721 gcgagtgaca aagctccaga tttcttttcc atacgaaagt gacctcttct cgggctcgag
    15781 caccaaactg tggtttgtct gcgaagacta tcagggagga caaaagcaag taaaatttga
    15841 cgcttatgtc tccagcagct acgcgagacc tcgagagctc gaggtagcct tgtacaccac
    15901 ggcgcatttc ccgacgggtg agtaacgtca ccgggtctcg cgcgaagagc gagtttgctt
    15961 gcgattcgtg catcatctcg ccaaggaggt agagtgcgct cttgcggtgc acgtcgcaca
    16021 gtagtctcga tccctggagg caaagccgcc tgaaatcctc gttctcgggc cccgacatgg
    16081 ctgcgaggag cgagagcgat gtgctacggc agatggtgag agaatagtgg tatgcaggat
    16141 cgtcacgtgc ctggacagcg aatgcatgat gaagaccgag caggaatccg tagttgagga
    16201 ggtcgaaaag ccttatttgg catgtcgtcg gaggtcggct gctcatgcga aagctgtcaa
    16261 tctgactttt gcacacatca agggccgcca gaagttcttg gcccaacgcc aaggtctctt
    16321 cgtatctttt ctcctggttc gaattgttca cgtatcgggc gatcttaagg cgcagaggca
    16381 gtgtcttctg taagaggccg tgaaacgata gctctgtaaa ctcagcttta gagttgcatg
    16441 ctagcacact tgacggtcca tcaactccgg cattgctacg aaggtagagt tggaactcat
    16501 gatcgttgat caccggtaga cgaccgcaga gcatagcctc ctggatatcc agctcgacaa
    16561 caatagctag aagccttgac tcggtttcct tgccgagggt gccggataca gcatgcccgg
    16621 ccacgtgatc tgtgccgcgg cgaagtctat ccaacgcttc tcggacaata gaggctgttg
    16681 attggattac ggcactgggt ttttgccata gcacttggcg cgcaaggatt tgaagacaac
    16741 gtaggcggag ccaatccatg ttaaagtctg ccttctctgc ggcttctctc acccacgata
    16801 ctgcagcgta gaaccacgat tgtgtgacca cccatgacac tctagcttca gggggcagac
    16861 aggtggatcc tacgcacagg acgaacaaaa ggaggcatac cgtgattcct cgtggtggct
    16921 cgggactttt ccagatgtcg tcgtactgag cgcggaataa gggaatgtct aaaattgcga
    16981 acaacgactg aaaggtatgc aaatacgcct gaaccaggcg atctgctaca cggcgagaag
    17041 gtaaaatacg atggatcgag acagcgtcag cttgccgacg gattcgagtt cggatctcat
    17101 tttttaggat cctacaagac tcatatgtat gtatatcgca gtcatcacta cgtgaagcca
    17161 gcatttcttg ttgttgtatg acagttttga cttgtggtgg ctttatgata tttcatacca
    17221 aagtgtcaat tcatgacgct gaaactctca acggaaaagt taacgagaag cagtgcttac
    17281 catgcgtagg aaatgaaccc agtgacttgg cccatacctt tccttcgtga aaagaggcct
    17341 aatgtcagga aacttggata ggtcgtcggt ggaactgatg gttgaaggcg gcgtgggctc
    17401 gatactggct tgaccttcat ccattaaatc ttagcctcca ggcaaataca gcatatcaca
    17461 aaaccaacaa aaagtacgta cgtgccgtat ctggtcccag ccgtagcagt aacgcccctc
    17521 tccctgaacg accatgtacg cttcggtcag ctcaattctc tctgatcggg tgggcaatgt
    17581 accttcgcta tatgattccg acatcatcgc tgactcaaac tcgggttggt attgctctag
    17641 ggcagtgtct agctgtgagt cgaaatccat aaaattgccg gtgtcccaag cttcaggcgt
    17701 gaaaccactt gttccggagc cgactgagcc agagagaccc gagaaatcat attctggctc
    17761 ggttccagtg ctgaacagtg gctcagctag agatcctgac gcaaaagtct ggtctggcac
    17821 caatggaagc ttatggaaca cggagaattg tgtctcctgc gctctgaatg gtgcctccga
    17881 tagactgcgt cttttgtcat gggcatatgt gcagtactcg ttcccggctt tttgacattg
    17941 ttggcatggc tggcagcggt cacacctggg atgtggatgg tgagacaact gagatcatat
    18001 cccgatcagc gtcaacttac ttgatttttc ggcgacggca ttgtatacaa gctagcggcg
    18061 gacgtctttt ctgtcgccgt atttcattca gactatgaaa tgccaagcgc tccgaatccg
    18121 ccatggcggc gggatgcaag ggggctcact ggaaccgagc ggagcggctg tcaaatgcct
    18181 cgcagcaacg ctaacgcact gcactcattg actgtgggct gaatacttgg cacgcattcg
    18241 tgaaagtaaa atcatgatac aactacttta aagtggcctt ctcctaattt tttctgaata
    18301 gcaaagagaa tcacagacat gacacgagca tgaagtacgt cttatcatga aagggttttg
    18361 gtcagtgctt atttacagca gttgactttt gggatgcgcg atcttcacag cctaacgcta
    18421 catgaataca ttctgtaacg tagagtaaca ttgaggcttg tggcaagtaa gaaaggcgtc
    18481 gtcacattgg tcgcacaaac ttgataaaaa tacccctcaa tcaaattgga ggattctgta
    18541 acgtagtcat gctacatcgg cctaggttgt gttggattaa agcacacacg caagcaatcg
    18601 agcgtcatca acgacaatga atctcaagca ctgtttatcc gacgaaggag ctttctcctg
    18661 agctgagcgt tccttagatc tggggttgcg ataaggtggg cgtcagggtc tcgaagcgtg
    18721 tggggtcgct gaggctacct cactaatatc atcatggggc tcacttagct ggaaacacac
    18781 gaggcggcta tcatattaaa tggcaccgta aatcacacat tccaaaccaa ataaccattt
    18841 tttaagccaa tatacaccta aaaaatgcta gaggctttca gatacgtaaa tcacagtaaa
    18901 aagaactgta aaaactgaca ttataatcgt tatctttagg tataaattga cttcaaaggt
    18961 agttatttgg tgtggaatat atgatttgcg gtgccagtta atatagtggc cgcctcacta
    19021 tacacaaagc tataaatatt atcttgtaga cctcactaac cttagctatt tatctttagc
    19081 cgaatacaac ttcacatttt cggaccattc agctggtttt gttcatacac gccacagggc
    19141 cgactttctc tgtgcaagcc aagaccgtct gaattataag ggccgggagg tttaaacaaa
    19201 ggtatatcgg ataccaagat tactaggacg gtcaagacct agttagcact ttcggtgaac
    19261 aaggactgtc acgtcgaagc atcgatagct tgacgcgaga caataccgta taattcgctt
    19321 ttctcacccg tacggtttcc tttcagggat gtcagagtcc cacctagccc ccagctaggg
    19381 ctgtgtgggc ccgcttgcgg ctagttggct cgtttccggt gccagagcca gaaagaaact
    19441 aaacagcaaa gtgatataac tattggtccc gaaggacaag agtgctaaat tttagagcat
    19501 tgctatgtgg gcacccttcg ggccgttttg gcctggaaca gctgtgcagc cagcctgcag
    19561 ccaattaaca cttgcagcca gttaacactt gcagccagtt aacacttgca gccaacactt
    19621 gcagccaact aacacttgca gccaacactt gcaaccaaca cttacagcta attaatactt
    19681 acagctaaca cttacaacta attaatactt acagctaaca cttacaacta attaacactt
    19741 acagccaaca cttacagcca acacttgcag ccaacaattt tagctaacat tttcggctag
    19801 tacttattac tactaaccag ctttttaatt ttttcagcta attaaaagct taaaattagt
    19861 aaaatttttg ttaattaact tatatatatt aaaataatag ctaaaatgct aaatttaggt
    19921 taaaatgttt aaaaatagct ataaaaaaac atatcaatag tattagccag ttaaaggttg
    19981 ccagggctgt taaaattgct gcagctgtca taacttttaa caagttatag cggataaaac
    20041 agtgctttaa tagccaaaat aaagtgctta tacagcaacg cttaaattcc attaaggcat
    20101 acaagttcca cacctattta aattaagccc tagcataaca ctagccaaat aaacctgccg
    20161 tttagtaatt aaatttattg cttttttaag attgatacag tgtgacaggg gggtcctgct
    20221 gaaagaccca catgtcacgt gtatattaga tacgttgatt agataaggga aactggaata
    20281 tcccacatcc ctgcagggat gtgtggatat tcccagtctt cctcatcgca atataaaata
    20341 tactacacta ccccaaggtt ttctttacca aagatatatt tatatataac ttataactta
    20401 taaatttaaa attttatttt attttatttt actttatttt attttatttt attttatttt
    20461 attttatttt aatcttttgc agttattata tatacttaaa aaggttaaaa atttttttat
    20521 ttatatacga tatactttaa ataattagtt aattttttac gctttaggtt tttctatatt
    20581 ttaaggtatt agcatgcatt ttaacgactt tagctaataa aacactaaaa atcaatagat
    20641 ctagttgcta aaaggttgtt tgaaaagctt tgaaaaagta ggtagaggtg gtgattttgg
    20701 tgggaaaagg gagtggtggg catcggcaga tttcattcgg ccagtgccat gcctggttgg
    20761 ccatctctct cacccaacac atcacatttc atgtaatgcc ttgttgccga tgccttgcac
    20821 catgatgtgg aaaagcaata tgataggccg aaagatattg gtgggaagtc gtgcacacta
    20881 ggtggcaggg atgagcgggc atggtgtgca caagttgttg gagtacatat tagaccggcc
    20941 tcgaccggta accgaaggat ctccttattg atttgctcat agcttattaa ttaattaatc
    21001 gaagaacctg agaaaataca tctggatcta acacaggata gcaaagcaac aaggcgacct
    21061 cggacaagac tcgactacat atgaaaaaat ctgccattaa aagccctttt cttagtacaa
    21121 tattcgttgt tgcagtttga gaactatcaa gaagtatcat atgtctcacg gaactatagt
    21181 ataacatctt aaattctatg tatggcacgg aaaaagggcc acagtatata agggtaacta
    21241 tgtaggtaga ctggcacaga taggacttcc ctccttgtgc aataacaata agtcaacaac
    21301 caaatacgat ttagcggtgc tgtgacaata tgataaaatg gtgttacacg acattagtac
    21361 ccttgaagca tcatgaaggt gggggccgtc ttatttcccc acccggcagc ccctcctccg
    21421 cacaataagc actttggtgt tggcccaatt gagattgaac aaaatcccct gaattactat
    21481 caattacatg tattagatac cggtattata agcgagtgag cctgccggca gaaaagccaa
    21541 gaagttccgt acccaggtac cgttacgtca cacgtgcgaa ccaatattag ctgcgaacgt
    21601 gttgcctgcc tacctaagta ggtcggtata cctacctaaa cctatctatt ctctaaagct
    21661 ccctgttccc cttgtttctt taatcgctct aatcgccgtc tccccactgt ctattatcgg
    21721 tcctcttcac aatggtgcaa atagacacca tcatccgggc taaccagcaa ttctctagcc
    21781 aacatcgaga tgatcgtatt gttggtgtct tcgctggcgc cacgagtggc atcggggcac
    21841 gaacccttga aaggatgatc accatgtacc gcgcaccagt attctacgtc ttgggaagat
    21901 cgtctgcccg cttcgcagcc cagcgaaagg cacttgagtt gctcaacccg gattgtacca
    21961 ttgtctacat tgaaaccgat gtgtcgctca tctcgggcgt tgatcgtgca tccgagcaga
    22021 tcaaacacgc tgagaagaag gtcgactacc tctatacaag catgggcgga ctaccgctgg
    22081 ctggcgccga atgtacgcgg cccgccgtct tttcgcaaaa gccaatggct aaccactcac
    22141 atattctctc cagatactgc cgaggggctc gagacgtgct tcgctatatc atactattcc
    22201 aggatccgct tgctttccaa tcttctgccg ctccttcgac aatcaccacg acctcgggtc
    22261 ctcacagtac tcaacggagg cagggagacg aacatcaacg aagaagacat aggacttgaa
    22321 aagaactgga ctctgagagg cctggttgcc catactaccc tgtttacgag cctgatgttc
    22381 gaccgtattg ctgctgaaaa tcaactcacg ctgatacaca atcatcccgg gttggtagag
    22441 tccgacaatg tccgccgcat tcggccaccc ccggacatgc ctttcatacg gagattattt
    22501 ctgcggacgg ccaagttcat cttctccatc atacgttact ttaccggcat gtctccacgc
    22561 gaggctggtg agcgccaaac ctatcatttg accaacgacg catacggacc gggttcccac
    22621 cgagtcagta aactcagtga gattgtcgtg gacaatgatg cattggctac atacaagcag
    22681 cgtgggtgga tggatagagt ctgggagttt accgtgtcca cctgggacaa ggctttggcg
    22741 aatagtagag gaagggttca agatacggat taggtctttg ggggacattg aggacgtacc
    22801 taaataaaac aaatgaaaca actctctcct aatacgtttc cccataagat cacacttcat
    22861 caatcaatat tggcgggtta agggttcaag gctggaggag cataatgata tacacgtcta
    22921 cttggttact gtgtggcgtt gtacactaat agccggccag ggcggcctga aattgattgt
    22981 aattaaagct tttctctaag atatgactgg tttgtccgtc tacgctactt attttgaggc
    23041 cagtgaagac tctgtgtggt agtccgtatt attgaaaaga ggaagcacgc aatcctgatg
    23101 gctggatact tcgctccaaa tactttctct atacacttac agcatgactg tagttttgat
    23161 tatttcgact taatcagtta atgttatata aataaataaa aaacaataaa tattatacga
    23221 atgatcttat taatcattct tttagaatgt ggatcccagt aaaaggacct gaaaggacct
    23281 attgaagcac gtagccgtct gaaagacccc ttttaggcta gattcaacaa agccaaggga
    23341 ttagcttaaa tacgccagaa tagccaggat agctagataa ccttctttaa ccaatagatt
    23401 catacagacc cttgagatag accctagcca ctgaagtgac tggttctgtt gaagggtccg
    23461 tattggaggc acaagaatcc gtttattgat atcataatat tgtaaaagtt gtaggtagat
    23521 aacatgtatg caaagactga aatggcagct gagtttactg catgtagtta tggtatcact
    23581 gcatgctctg actggggtac taggtaatta gccctgcatc ctatgcctgg gttctttcac
    23641 tctcaggtca agtgctaaaa tgcagcccat cacccacaca cgttagctac gattcagtat
    23701 ggtgcaaagc agtaagaccg tcgatatgga tgagtgcttc gtattaacga caagcacgtt
    23761 gatcctatat ctccttcgac tttcggattg gtcacggaga atccttcagg ctgccgagtt
    23821 ctgtcgcaca atgactcgat gtggcaaaaa tagtccgacg tgcatgaaag ccaccttgcg
    23881 ttcttagtcc aaggcgtaat cggggggatt tcaacgccga attagccagg atgctcatat
    23941 gggtgtgtag caaggcgtta atgaccagac caaacccaga caacttgctg ctggccttca
    24001 ctgccatgag acgacgggag gaacctactg cctgtgccat cccttggtgc aataactact
    24061 ggctggagaa ctcacggctc tttaacttgt tccacaaaac tacatttttt ctggcaaccg
    24121 tctcgattgc gccctgtttg aagctgcgag ccatgccttc tcagcccacg ggccccgtca
    24181 ccccctacat taccaatggg cagaacttca gcagtctgat tccaccgcca actgagatca
    24241 acaactctca caaggatgtc accattgcag ttttatgtat tattctaggc atcatcggta
    24301 gcctttctgt catcgcccgc ctaacttata ggttcggagc caagaaccaa ggggcagatg
    24361 actaccttat catacctgca ctggtgggaa atcctataag aaaccccgaa gaggagaaga
    24421 ctttcagacg ctaacgagtt cccacataga ttctgtacat cggatggact gcactgtcgg
    24481 ggtacatctg cctcaatggc ggcatcggca agccgccatg ggaagtgact cttgctgaat
    24541 tttccatctg gtataaggtc aggcccaacc aaaagctgga aagtgttaat ggtttcaaga
    24601 actgaccatt ctcttaaggg cctcctagct gggctcttct actacccgat catgtcagcg
    24661 accatccgcg cttccatcct cttgttttat agaagagtct tcgctacgcg agttaatcga
    24721 cccggcgaga tatttatctg gactatgatg ggccttcagg tcgcatatgt catcgtcttt
    24781 actattcttc cggggttcat atgtacaccc ctgcattacg aatgggaacc aattcagcgc
    24841 ctaggtcact gttcagtcaa gtactactat ctaatccagg aggccctcta cggtagcagc
    24901 ttcggattcg atgtcattct actgcttttt ccaataatcc cagtctcgcg actccaaatg
    24961 tcgttgaaaa ggcgcctcgg tgtcatatcc atcttcctgt tgggtgcttc gtaagcaaaa
    25021 ctatcagata gctgttctac ttccccaact ggagcttgga cggctactga tagtgggata
    25081 tttttagagc tacagtagca gctgcgtacc gactcggaat attcgtgcaa gctaccaaga
    25141 taccggctag aaaagaaccg ttctgtgagt aattactcga tctcttccca acccaaaatc
    25201 taagtcctag actcttactg aaggcctatt cagacctcca ataccaagtc tcgcggtaca
    25261 tacctgggca atttcccgag acaggcacgg atttctacat cccgtctcag cttgaaccta
    25321 ctgtggcact tcttggaacc tctttaccag cgctgatgaa ggcgttcggg tccatcaaac
    25381 ttcaattgtc tcatttggct tcatcgtcct tgttttcagg tacttcttca cgtaggccca
    25441 gcgatgatgg ccccttcaag tcccttagaa aatcctctag cgcaaatcat gagaagatga
    25501 attcagaagt ggaactaaag gcggcagtct catctcatag ctcttcgcta tagtgcatct
    25561 atgctggggg tttgtacaag aatttctgca aacaagagct gttggaggca tcatcaaggc
    25621 acctcggcct cgattttttt ttttttcttt ggtccaatga aattctttca catctctcgg
    25681 tccctggtat ctccttcgaa ccaagatttt ataagaactt ctgactgtta tctgcatccc
    25741 ctctttgact tcgcatcaag aaaagggttt ttgcgcgcgg atcttgatgg ctgtacttta
    25801 gtttcaaggc attaggtcac aaatcgctct cttaagtatg aattattgat atatacccat
    25861 ctaacgtgtc aagcatcagc tattacagcg cagtttacat caaacgtggt gttttcatgt
    25921 tggtgtagca ctatacctga cttatattcc tgctgttaaa gaacctctag ctgggacagt
    25981 gcagctctgc tgagcattta ttccaggtgt caaaggagca ctttttgtgt tgggttctga
    26041 ggcagagata atattctcat ttgcgtatga actgccctgt cgctgttacc gcatgcttta
    26101 gtacgaactt atctcaccaa ataatgacaa tcttttgaga cagaagccaa gaacaacacg
    26161 agtgagcaga tgacaaacta tcgagctgcc tgagacatgt cgcctaaatc attgcggaac
    26221 aaatgatacc ttgcaaccgt ccttgctcga cagtccaatt cccatcacgg ctgtgtacgg
    26281 actaatatcc gaggctttta aagacttgaa acactgaaat atgcgaaaaa tagtatagct
    26341 gcattccgtg tcgaccatca catgtgcagg acaaatccgc gagccgccgc cgaagggcac
    26401 gaaagcccat aaaggtctgg ctgtcttcca tctttcgggc cgaaactcgt cggcgtccag
    26461 tccccatatg gtcttgtctc tctgcactag acgaagaaga ggtacaagtc agctggttga
    26521 gaagaggttg gcaagtatcg aaacgagaca tgatgagaca ataattaagc aggatgtgcc
    26581 aggcgccgct ctacacttac tcagatatcg attacaatgc actacgtcac ccttcgcgca
    26641 gaacaacgga gactggcagc tgttcatgtc ggctgaggac aacactgtgt ctttgataca
    26701 taggcgaacg gtttgaaggc tgacgggata aagtctgtga gctgtgtggg caatgcctgt
    26761 tagttagcag tactggtacg aagtaaagtt gttaccggtc ttgctggcac atttgagact
    26821 aactctcgtt gataatccat ctcaggtaat ttattgacct gagcccttcg aaagatatgg
    26881 gcttgtcccc gtacgcgagg atttgtgccc ttagcttttc tacgactctg gggtaccgtg
    26941 ccattgcgaa taatacgttg gacgttaata tagacgtggt ttcattagac ggtatccaga
    27001 ctcccatgag ttgcgtcctc aactccagct tgtctggaat cttggagacg agagtccaga
    27061 gaaagtcgtc gcgcggcttg ccattcgcgt aggtcgcagt cacaccaagt cgctgctccc
    27121 tgtcataatc ccggtaagcc ttgtcaatgt acccgtctag gaattgatgg atccgcctgc
    27181 aagcagccag ccagctcttg tcacggtgca gaaatagaaa ggagcctagt tggaggcgaa
    27241 atcgtaagcc tttcatgacc tctatcatat tatggcgtgg ccattctcgt tcttcgtgat
    27301 caatgcagtt cacggactcg ccgaacagaa actctgtcga cgtatcaaga aactattgtc
    27361 gctgagctgg gaagaacttg atataataca gggggaaacg ttgtaattgc tcctacttac
    27421 ccatcgctga agcaaaggct gcatatctac tgacgaccca tctaccggaa tcttatcaat
    27481 aagtcgatca acatggctcc tcaagcgttc taggttcgta tagcccgccc gatcgaagta
    27541 tggctggaca agcttgcgcg acgcggccca cctggcacca tccgaagagc taaccccacg
    27601 cccggtaaag ggtgtgatag caccattgcc gacgcggata ggctctatgg caaaattctc
    27661 gaagtgtgat gtggatagcg ccttgatgtg ctctggctcc attgtgtaca ccatacgctt
    27721 tcccaaaaaa tttgcagccc agacctttga tcgacggtta gcatacagct cccggagata
    27781 ttcgagaact cgatcttcct tgagagctgc catcatggcg tagacgaaat ccaagcctag
    27841 gatcttgtca tagccggggt aagtctcaag gggtggacac ccaagttgtt cgcgtgtttg
    27901 ctcatagcga atgtgcttaa gccatgaaga cgtgacccag gtcaaaatgc tagcaattcc
    27961 aagggccagg acgaacggga caacaagagg catgattgag gatgcggaga atcttaggaa
    28021 actaagatcc acggttgggt agaaattaca gataatttgg gcgtagatgt gtcttactcg
    28081 cctatcctgc gctcatctag aagctcttga cgacccttaa gctctaggct tctgacgctc
    28141 gctaacgcaa accggctggc tgcgctcaat caacttatta cattgatgat attcaaatta
    28201 tattatatta tcgaaagctt tttgcacgtg gcaaaaagcc ttattatttc atatacaggc
    28261 tctcttcgat tgattattct gtacttaaac ccttgtatca tttcatgcgt ttttgttcat
    28321 ttatctattt tattttattt catatatgtt cgttaaggta agtgggccgt ccttcctcgc
    28381 acgtacaacg gacattttcg gggttctcgg gactcagtac acgaaagcgg ctttttaaac
    28441 ccctttaaag ataacatcat ccgcgctctg atcccccaca cacccacggg aatgcggatc
    28501 taaccgttct tagcccctcc atggtcatcg cggctcctgc ccgtagcaat gcgtgggtac
    28561 tcttgatgga accattttga atgtatacct caagaatctc tgaggagtgt gtcattagtc
    28621 ctcttcgtag aaaagcgtct gacttcgaga tcaccacaac gaaataagag tgtgatttca
    28681 aaatctacgg aagtggtggg aagcaaagat agcacaatgt ttaccgtatc atttctgaac
    28741 ctaggtgtcg tcaccctaag cattgtaata ctaggcatat gcttacatcg agctttacta
    28801 cccaaaccaa ttcctggcat cccatacaag aaagcaagtg ccaggcgtat tctgggagat
    28861 gtagtagatg taagtctcac ccattctcgt gagaaaaaat ttgtgaacga atgtcgtagt
    28921 gtgcttgcta ttggctgact aagttcggat tctggatcag atagcgaaag gacaaatgga
    28981 gaccaacgag atgtggaagt atgttgggaa cctctctgtc gaactcaact cccccatttt
    29041 ccagatgttc atgcgcccgc ttggaaaacc gtgggtagtc gttacagatt tccgcgaagc
    29101 cgaggatatt cttatgcgta gacaaggaga gttcgatcgg tcgactttcc taggggaagt
    29161 atttggtcca ttattgccaa acaaccatgt gtgggtatgt atctatgaag ttatcagtac
    29221 attcccaacc ctagagatac ttgttctagg atcgaaggaa tatttaaatg agaacgcgga
    29281 gtgactgaaa cggttttatc acagatgcca agcgatgagc gcttccgagc ccatcgtcac
    29341 ttgcttcgag atacgatgtc cccaggtttt ctcaatggag ttgttgctcc tagcatacac
    29401 acggcaattc tcagcctgct tgacttgtgg aggctgaagg atcgcattgc gaaaggtcgt
    29461 ccagtgcagg ttgatgagga tatcatacgg ggcgttgtgg atgtcgtcct ttcagtatcg
    29521 tatgggctcc acgtagaaac cattaaaacc cagataaata cgatattgtc ttccgaggag
    29581 gcattgccca gctctggagg acacgaaacc cccgtcgtgt ttcccgaggc cgaagacccc
    29641 aaaatctacc agtctgtcag gaccttaatc gacagtatac aaatcggtat gagctcacct
    29701 gttcctcgac aacatatgaa gttcgcattg ggattctacc catctctagt gtctgccagg
    29761 aggttccttg ataatgttgt tacgacgcag ctgcgggcaa cgtaccaaaa gttcacgaca
    29821 aacttgaacg acaaagatca agtcaattgt gcaatggatc ttctagttca ggcagagatt
    29881 gaactagcaa ggaaagaagc acgctctcta caatacgata cgcctgtcat caaagacgag
    29941 ttatttggct ttttcactgc cggccatgaa accacatcca cgtcattacg atgggctctg
    30001 aaacatctca ccaagttccc gaatattcag aaaaaacttc gggatgcatt gcgcttggta
    30061 cacagcgatg cggcgaggcg tggtgagctt cctagccctg aggatattgt gaaaaatccc
    30121 gtcccctacc ttgacgcctt cattgaagag aaccatcgcc aagccgccgc cattcccaca
    30181 ctcattcgaa tgactaccaa agaggcatac atacttggcc acaaagtgcc aaaagggacc
    30241 gatattttca tgcccgtcaa cgggccaagc tacttgcgac cgggcctcac agttgatgaa
    30301 gataagcgaa gtgctacaag ccaggccgcc aagggccgac atggtgtttg ggacgataaa
    30361 gagattggcg acttcaagcc ggaacgcttc cttactacaa atgcagacgg aatcacaacg
    30421 ttcaatccac gggccgggcc tgtgatgcct tacggggctg gattgcgaag ctgctttggt
    30481 gagtggccac gtcccgcttt ggtgacgaaa ttgtggtgtg tcgctaacgc tttatacctg
    30541 cccaggcatc aagttagcaa aacttgaact gactatgatt attacgatga tcgtatggtc
    30601 gttcgaactg aaaccgccac ccgcagagct gctgtcattt gctgctattg ataaaaatac
    30661 tcacagacca cagcacacat acgtgagact tgctgaggtg actcaatggt gaaaggaggc
    30721 cacgtagtga agaactcaag cacttattta tcgtctattg tggcaatcga agaggcatca
    30781 agcaacgcac ccaagctaca aagatagata tacttccaag ctaggggttc ctcatgattc
    30841 actgttgctt gtacctatgg tatctacaga tgtcattcct ttcttgggtc tactggtgta
    30901 attcgtatct gttcagtatc ggcttacaat gttgagttgt aaatcaagcc gttctacctg
    30961 cttcactaca catgcatatt atatctttag tctttccagc tgctttatga tacttatttc
    31021 tattatactc ttgtagccgg accaggtgaa tgggtaaagc atgtattcct agttagtggc
    31081 tggaaggatc agaccaagcg tattgtacac cgaccgcaac tatattacga atctaggagg
    31141 atggccgggc tacgggccgc ccaagcggaa aaggtctttt ttttcttcgc tctcttcttg
    31201 aaccctccgc ttggtagggt tatacaacgc agatttaatt gatccaaatg atctaactaa
    31261 tctaccacat tacttagatt atttaaatta caaaactctt aacatttgat aagtcctgtt
    31321 tcctttatct atatagtctt acgaattcct ctatatctaa tcatactttt atagttcctt
    31381 agctgtttaa tttatattga caattattct ctaaactact atcttgactc ttatctttga
    31441 attgtggtgg gagctccctt aaacctccct aacggacacc tagtcgttga tcctattatt
    31501 acctgcaaat caagaactcc cgacgtactg cttctacctc ttaggtgacg cagagcagat
    31561 tcaatacaaa ccctcctccg gggttcatta ataaaatacc gaccagcccg atagcacgta
    31621 ttatccaggc acctgtcggg ccttgttagt aggggcataa atccttctcg gccttttcgg
    31681 tctattcggc attttgcaga atggatcatg aagtgcggat gtgacagccg cgttgaaact
    31741 acaaaattcg taagcagagg tgatcgctct tctatctaga taggaactat gaagatgcgc
    31801 gtttaaaatt acttggttag gaatcactca tggtgcggaa acatcgaggt aacacgtctt
    31861 tcaaactgat aggttaattg aggtatttct gatacagtgt tgttgaccaa aaaggatacc
    31921 cgtataaaag acaattagtt cattgagagc tcattagctt tattgtagtg atcacacaag
    31981 tggcctattc gaccttcaag atgagcatcc tgtggtttat tctggtggct tgcaatatac
    32041 tggtcttagt agtcacggca agctcgccaa aatattctag tccggttctc tcacaacagc
    32101 acgtaaatgg aaccacctac gacttcatca tcgccggggg cggtattgca ggactaaccg
    32161 tggctgaccg cctgactgaa aatcccaaag gtattagcca tctacctgag actgagaaaa
    32221 tcaaaaaagt tagccactga ccatgaaata gtcagcgtac tggtgattga agacggcccg
    32281 cttgcggacg acagcgatgg ggttctggta cctggggcat gggatccaat accatacctc
    32341 cccaaaagca tattgagtga gccacagaag tttttaggca gcagaaattt tcctgtcaac
    32401 gtaggtcggg tcgtaggggg cgggtcggtg gtgaacccta tggtgtccat aagggcatca
    32461 aaagaagagt atgattcatg gtcaaaattg ggggccgcat cttggggctg gaacgatctg
    32521 ctcccattct tcaaaaaaag cgagaatttc accgctcccg acgactatct tcgcctccaa
    32581 gccaatgtat cgtggctcga tgatgtacac ggagtcgacg gtcctttcca ggtatcgtat
    32641 cccaatcact tctatcaagg gagcggtaag ttccttattc taagatagct gaccctttct
    32701 ggctaatacc gtcgtgtagg agactggtgg agtgctgcac tacatgtagg gttgacccct
    32761 tccgaagacc caaacggtgg ttctccggcg ggtttgttct tttatactac aagtgaagac
    32821 tttacaaatc gaaccagaag tcacgcgcag ctatctcact acacaagagt catcaaaaac
    32881 cggccgaatt atcatctact accaggtaca gttgtgtcca agatcctctt cgaaggaacc
    32941 agagctgtcg gggtgagctt ccttcaagcc accaggggcc cagtgtactc cgtgtcggcg
    33001 agcaaagaag tcctccttgc tgctggtgct ctaggaacgc caaaattgct catgctgtct
    33061 ggcatagggc caaggtatac ccttgacaag ctcgggatca acccggtcgt cgaactgccg
    33121 ggagtaggat ccaatctgca agaccatcta agcttcagtg tgccttataa cttcaccaaa
    33181 aatcttacac ccaatgccga gtcactagca tcagataccg aatatgcagc ccgtcaaaaa
    33241 gtgttatacg atgaacggcg cgagggagca tacgttattg tcaatggatt tagtacgaat
    33301 atcgcctttg tgccctttcg taacgccacg ctcgacccag atgacattct acaaagactc
    33361 caaaacccta acttgacttc cattctcggc cagaatttag atacgacagt tcgggcagga
    33421 tatcaggccc agagagctgc aatccaaacg ttgttagacc aggccaacac tccaattgcg
    33481 atgattcatt ggaacagtga cagcaaaatc ctaatattca tgcttaggcc cctaagtaga
    33541 ggtactgtga ctataaactc aacggatccg ctcaaagagc ctgttgtgga cttcggcgct
    33601 ttggctgagc ctgtcgatct tgacctggcc ctcgcagggt ttcgcaagag tcgcgagatc
    33661 atgaaagccc ccataatgag agcactgggt gcgacggaag ctactccttt tggagacact
    33721 ataaatgaag acgatgcact caaacagata ttggtcgatg ccatcaatcc gactagtgca
    33781 caccagtgtt gcactgcgcc tatgatgccc ttggatcagg gaggtgttgt agactcaaat
    33841 atgagggtct atggcgcgca gaatttgagg gtgattgacg tcagctattg gccgtttatt
    33901 ttgtctgggt ttcccatggc aactatgtat gcctcaggcg agaagatcgc tgctataata
    33961 aaggtagatc accatattta gatgtaagga actagatatt taacaaaaca tagttattta
    34021 tttattatta taaagtaaaa ctaatgttac ggcctagaag tcagcaaacg gtttaaagac
    34081 caagtatact gtatattctc tacgagataa gtaagataag gaaaaaagga aagtatctat
    34141 ttagcaattt gcagtacaga attatatagc caggtactta agtacctcag gtattttatt
    34201 cacctggtaa ttgtcccacc attcaccaga acaatgaaca atagccgtac cacttgacgg
    34261 tctggtcaat ctgttaacag ctgcaacagg gttgccagct gttataacta agtatatttg
    34321 tatttattaa atttaacggt ttattaatat atttaatctt ttattaacta gctagctata
    34381 aaaatttata taataataaa taacaaagca taaacttatt aaatatatat atatatatat
    34441 acattattta taataattaa aaacttttaa ttatataaat aaaatataaa taattattta
    34501 aacattaatt aacgcataac taagctttta atataataca tttaaataat ctttaaatat
    34561 ttataattac taaagttatt attagtctat tctgtactat aatatggcaa agccacaagg
    34621 ctggcttata aggatttaca atcccttaac agatattaca aaagtgcaat gtagttgcac
    34681 taccgaagga aatatgctta aaccatacgt attcctcaaa tttgctggta aatagacgaa
    34741 aatactcttg aaataagtgt ttcacttgat taaagaaatt ataattaaat agaatgtagt
    34801 cttatgatgt gtaaaatgga gcgtaagtgc cgctagctaa taggacaatg caatgatata
    34861 atggctttat aaccgacata catactcgac caacccacca atcacactgc cccatttcaa
    34921 tatccgtacc agtgtgaagc tatagcgaga tacatgtaaa tacagaataa caactccccg
    34981 aatctccgaa gtctccctaa gtaatctcat tcccatccac actaccttac ttcaatattt
    35041 atttatcttc taactcatat ccttacaagt ttgtctctgc tcttttatcg cacgctactc
    35101 atttgtctca taaacttgat aacgttgaac tcatggcggc taccagcaac acttcattcc
    35161 ctaaaaggaa tcaaggatgg cttcaggagc atctgaccga gcttaatagc cctattcgca
    35221 aactgttgga aggctactca aacattccac cgtccgagat ggtgagacat gtcaacaaga
    35281 tagtaggtcc tccgctctag acaaccagct ctcatctacc gaactaaaca tatcttaata
    35341 gcgcgaccaa ggatttgcga cgaaccccta tccttgcatc ggattatacc gctttaccaa
    35401 gcttaccttg tgtgctcacc cattgtatgg taagattatc cagcgcctca agcaggcaga
    35461 agcgaactac ctggacatcg gctgctgttt tgggcaggac cttcgtcagc ttgtatttga
    35521 cggagttccg tcacagcacc tgaccggtct agatattgaa caatcattga tggagctggg
    35581 ctacgactta ttcctcgacc gcgaggctct ccattcacag ttcctggtag ccgacgtctt
    35641 ccaaggatcg aaacagttgg tgtgggcaaa attggaggag cgtgggattg atgttgtgca
    35701 ttgcagcgca tt
//
