# Supplementary material for: Genome sequencing and physiological characterization of three Neoarthrinium moseri strains
Source: BMC Microbiol. 2025 Aug 21;25:526. doi: 10.1186/s12866-025-04274-z (PMC12369201; doi:10.1186/s12866-025-04274-z)
Supplement: Supplementary file 18 — Supplementary Material 18. [file 12866_2025_4274_MOESM18_ESM.zip › BGC analyses/CJ-16 173 biosynthetic gene cluster from Penicillium sp/results/cluster2.gbk]

LOCUS       JANTQE010000044.1      36064 bp    DNA              UNK 01-JAN-1980
DEFINITION  Genes for cluster 2 on scaffold JANTQE010000044.1 of species
            Arachnomyces sp. PD_36.
ACCESSION   JANTQE010000044
VERSION     JANTQE010000044.1
KEYWORDS    .
SOURCE      .
  ORGANISM  .
            .
FEATURES             Location/Qualifiers
     SOURCE          5001..31916
                     /organism="Arachnomyces sp. PD_36"
     CDS             complement(5001..17116)
                     /protein_id="KAK2752687.1"
                     /translation="MEPIAIVGSACRFPGSASSPAKLWDLLKEPRDVLRPFPPERLAVQ
                     NFYNANGEYHGRTDVKGSSYLLNEDPRQFDASFFRISPKEAESMDPQQRILLETVFECL
                     EAAGWPLDKMEGSPTGVYVGVMTADYHDIQMRDPDSFATYTATGTARSILSNRVSYVFD
                     LKGPSITFDTACSSSLVALHQAVQALRNGEASQAIVAGSTLLMDPSMYIAESNLHMLSP
                     DSRSRMWDEAANGYARGEGCAAVVLKPLSKSIEDNDNIECIIRAAGVNSDGRTKGITMP
                     SAEAQSALIRHTYASAGLDPVVDGCDFFECHGTGTPAGDPVEARAVSNAFFPDGNESKS
                     PLYCGSIKTVIGHLEGCAGLAGVLKASLALQNKSIPPNLHFNRLNPEIARYYGNLLVPT
                     EVMPMDEHPDRPLRASVNSFGFGGTNAHVILERYEHASISGYEGDGVSIGLCSGPFVFS
                     AKTRSALHKLLGLYHDYINENQQMDLDTLSYCLQTRRTTFPVRVALLASNRSQLLRMLT
                     EYLNLPEEKLGVQASATESEGASRIIGVFTGQGAQFSEMGKALMESCPRFRASIFECEN
                     FLRQLPDAPSWSLTEELSATSESSNISQAQYSQPLCTAIQIALVDLLRAVDIQFDAVVG
                     HSSGEIGAAYAAGLLSARDAMGIAYYRGLVAHMAKGKQGQPGGMIAVGLPMQEAHQVCS
                     TPEFAGRISVAACNGPSSVTLAGDADAVKEAKRYFDGRDVFARQLHVDTAYHSHHMQRC
                     ADTYRRYLRNLHIQIRKPSGQCRWFSSVSEGLEVTAGSSATNSLECEYWAKNMVQPVLF
                     SQAVRSAWAARGPFAVGMEVGPHPALRGPVQQTLKDIGIETSAMPYTWCLERGAQDCKP
                     FLTAIGSVWCHLGPSAVGLDRWREICEASHISKRVLKGLPSYPWDHNQIYWHESRVSRT
                     YRLNPHPPHELLGRVQEHHHGKMKQWRNILHLSELPWLRGHRFQGQAIFPAAGYVAMAI
                     EAAKSFAGGWAIQLLEISDLEIAKALVLEETSQGTETLFTMSSYSVLQSTEDVNIVSAE
                     FVSLYASGEDALERSCSGTIHIHLGPPATESMPEIRASSVELPPLNVDRFFKATTSMGI
                     EYDGIFRAFSSLNRIRGHSKASAEWAKGLLSTEYLLHPALLDVSFQAGLATIISIADGA
                     LGSTHLPSSIKRVLVDPQLNFSGDDGATAIGLEAYQANPGQQNSMEIDITVHSSSNTNA
                     AVQIEGLVLKPVGEPSSSEDRHIFAATVWSVEPNCGLPTPTRLADFPDEDNYINAVERT
                     SLYFMQNLAQDILPEEIPHLKWHHQEFLRGIDTFVRSVQEGNHPVLKGEWLNDTRDTIR
                     CFAEKYPDSVDIALLTSVGENWPSVFRGQSEMLEHMTKDNLLGRLYTEGRGFSECNDYV
                     AQYMKAISHKFPKAKILEIGAGTGGTTRRVLDEVTSAYSSYTYTDISAGFFEKASERFA
                     DHAATMEFRVFNVENSPAQQGLTENSFDVVIAANVLHATRNLDETMRNARSLLRPGGYL
                     IAVEVTGSMLRESGLMGGLEGWWLGGHDGRFPGPGISDRKWHSVLQRAGFSGIDSIVYD
                     MPDTARHNCSVFVTRAMDELIESLHNPLESGPLTSEPSVIILGGKSLRGARLVDRARKL
                     LKQFTSSVTLCESVEALDFSTIVPNSSVLSLVELDETLFSKVLTSGQLDSLQELLGNAR
                     NVVWVTAGRLATDPYANMMVGIARALAHELPHVQMQFLDFEPDVPLDAKEAVACLLRLI
                     ILGGDKDEKDNEILWSIEPEIVISKNGVLIPRLVSDQKANESLNAGRRLIRKQLNPQES
                     ARLQLSGPTKGQLVATRRNPLSFSRSEYITIDVHHSVALSTRIDENSCFLVSGVSQVTG
                     SPVVAISEDASSQIVVSPENIVQVPEAAATSNNTLACCPEDLLSAAAVLVASTVATRTA
                     AFQGTLLIHDCPERFLPAIQAVGARIQRRVVFIGSSQNGISGYTHIHPLSSERNIRLLL
                     PKSVGAVFTFASAIPQRVLSCLPEDCPVHTFNARSIPRQSSAISSAFLLAQGLCTTSNV
                     HATRIIDADSNILFNSGSDPVIIDWRRTEPISAILSPLDATEYFSGNKTYFLVGMTGEL
                     GQSLCTFMIANGARYIVVASRNPPVDAHWVSALRETGADLRIIKMNVSKRSDVQEAVLM
                     IRRELPPIGGVANAALVLDDSLFVNTTVDKIEKQLAPKVDGSRYLDEAFVNSDLDFFIA
                     FSSLGSVYGNPGQSIYHAANLFMTSLVERRRRRGQAGSVINVGMIADVGYVARNEREHG
                     YIEDHLRAQFYTSLAETEFHQLFLQGIISGHPASSISGAEVTMGIQSFVDDPNATNRPG
                     WYNNPFFSHMISPHTTRDSSKKSTGKPIQKFRLELENATTLAEATAALQNLFCHKIEAI
                     MKIPASTVDVCMALSDLGLDSLLAVEIRSWLLKDLQIDFPILKIMGRDSISSLCVVAAR
                     QRLPDAEDDTSRDSPAVVDPSGTDDAKLSEHPGNTSVAIPDTTSSLRSVENGFGSSELS
                     QFAMTSATPNTIHYTSSGESGDSADSHTGLSRSKATPSVSSESSVEYVFSPPKQPFSSS
                     EFKRQCPLSYSQSSMQFLQNYLEDPTTFNVTAQYEINGPLNVGRFARALERTLSRHDAY
                     RTCFFTETGSLQPVQAVLASPVEHSIFTHKPNASRKDSSITFTDLARRNWRLAEGRTFE
                     AVLLTHAPEHHTLVVGCHHIIMDGMSWHVFLTDLNKAYAMRPFESPATSYLEFAQEQNR
                     LVDSGGMESSIQFWMQEMQPTPEAIPLLPIASVRRRPSRRRYGNHRKQGQVPADLSHRI
                     KRASQECGATPMHFYLAVMQVLFSRMLQVEDVCIGVTETGRGHGGHFNHTVGHFTNLIP
                     MRFQIDLNEPFSNILSKTTDTALRTYSHAEVPIDLLISRLNVNRSADYPPLFQVAFNYR
                     VGDLLTRELGPCQLVLAQYEDARTPYDLTFNVTQNSNGNSLVELASNDQLYSGEATETI
                     LKAYTMLLNILPSDIHVPIRESRLSPKKHIEQAVTLGQGPRLQHGWPGTLPDRINQIHQ
                     LTPEVIAVKDEQQSLSYSQLVQKTNGIVSILVAARAGSGSRIAVLLEPSAVTYVTILAI
                     LCLGAVYIPLDVALPSSRHEAILKACDPQFLVVQSSTMTSGRRLTSSLARGLRTVDISN
                     VPFSSLRSLTSPQPAGQESFLLFTSGSTGTPKGIRLSQAGIMNYAAAKSSALSLGPVRV
                     LQQSSTGFDMSLAQAWNALVNGGTLVVASSRVRGDPVLLSKLMRDEQIELTIATPSEYM
                     LIATYGADYLRNSHAWRYICSGGEAVSTQLIEQLRNLHLPLTTLTDCYGPTEISCAATF
                     NNIPIQEVDIVASSLTGSVGFPIQNTSLYIIDSQKDEILPIGFAGEICVGGAGVALGYI
                     DPEISKEKFVTNAFATAEDTEMGWNMMYRTGDRGCLRADGSLVFLGRVDGDSMVKLRGL
                     RIELDEVAHAILAASQGSLTDAAVTIHGDPEFLVAHVVPSRDRDLDLQDLQHILSRLSL
                     PRYMIPSMILPLDALPTTPNGKLDRRALSALPLPAAVEPGQENNTAPNHPPLTVAEGEL
                     SRLWRQILGDVVAGASIHAKTDFFSVGGSSLQLVRLQNALRERMGVEASLQDLYRLSTL
                     GKMAALMSDERSRLAVIDTASINATSGGYSERPVTSTNRREVVLTGASGFLGSEILREL
                     LQDPSVTHVYCIAVSPGDQATIEKVSAGSSRVSVYKGSLLSPTLGLSTGQIQNIQGRID
                     QIIHAGAQGHCLNNFTSLRTANLVSTQTLASWAIPRRVPLHFVSSGRVILQSGTCEAGP
                     KSMISHLPPTDGSEGFTATKWASEAFLEKVSGVSELPVVIHRTCSLIGDRAPSDDAMNS
                     VLRFSRLSRTVPSVPNADGFFDFHDVTEIARAIAQDQPDVNRVSFRHHSSGVRITFDEL
                     APRMASLYGGHFEKVPLANWIQRARELGMEELIVSYLDANVAGAGRLKFPYLGGTRSV"
                     /cluster_role="hit_required"
     CDS             complement(17821..20123)
                     /protein_id="KAK2752688.1"
                     /translation="MEKSIALMELTPETLGGQPMRNKRRPALACQECRRRKIRCDRRTP
                     CGQCSKANVSSCSYVCDNRTTPTTAPFEAQDTHFSVLQQGASFPLPHDFSTNSLGTETS
                     RTPSITFAHSPGGRNTGPLTGSSADMQPILPSHCLEWNGSAVVGPADMTLDLSLNHDVD
                     RSLPTPFQGGTETSIQGMFSKSRYLGQSHWKNFAQPSADVQLVMNMLEDGARQDNTILS
                     KCKNASKKAKDQRLTFLPAMGSRRDLLPERTVADHLLQAYLRTTQSVLGIVSVPSFYRR
                     YVSLWSSSTPSDENFEIILLLVLAIGWAASSQNLDVPQPTVLQWIDVARTWLSSPRYKK
                     GLVLDGIRAHCLFILASQFLGILEDQSCFGTGCLVRTAMQMGLHIDPTRCAFEERLSTL
                     EIQSRRRLWATILELELQSCMSHGQLPAIDMDDYDTELPLNLDDAVLDSPSPPSGNGGV
                     FTLQGQDMSQLTSSSLQILLAQTVPVRLRIVRFLNSFRQAKEPFEQVLKLSADLSSLMK
                     LASDRIEAYRISCSPPPTSFQTQFFDHLLQRTMLALHHPFAARAIKDQSLYYSRKICFE
                     ATLSLLSRSVLPGDTDFYQLRVASSGLFPAAYIQSALFLCTELVDQSDIGVPSPVNPRT
                     GYVRREMQAAVQRFLDLLLQKFRSGTETNVQLYATIHGVLAHADAIEAGMSASRTEGRI
                     RDAINDSIETVNGLLSRRAEQSTRSVDVQSNWMDIPDALATDQGFWPPS"
                     /cluster_role="hit_required"
     CDS             complement(21453..22914)
                     /protein_id="KAK2752689.1"
                     /translation="MATNTETDSSALADLADEKGEPSPAPSSASSAATPTAQSTPPKPP
                     PNGGSVAWLQVVGSFFMVFNTMGIITTFGDYQAYYEGGSLFEETSSNISWIGSIQSLIV
                     FAFGAVVGPIYDRGFLKLLILAGTFGLVFGHMMLSICNEYWQVVLAQGFVIGLGGGCLF
                     VPALAVIQPYFSSRLGLALGLAATGSSLGGILYPIIFINLIDQVGFRWTTRILGFIVLG
                     TMMVPIAVSKMRVKPPAVRKMVDWTVFTDAPFLLCVLGCFLGYAGSQVAFFYVPYFGEA
                     NDWVNGSLALYLLPILNAASSIGRVLPNWLADKMGAVNVIIPGSLLVGVVLLSNLAVNT
                     AAGIICTAIFFGFLSGLFVATPPLLFMLFTADKSKLGARMGVAYGMLGLAVLPGGPGAG
                     AILQHDPSRLDWTAAWTYGGVLAFAAFLVFCVLRVQREGFNLSAKV"
                     /cluster_role="hit_required"
     CDS             23549..24566
                     /protein_id="KAK2752690.1"
                     /translation="MVPLTNVRECNARTVSDEHTVCVLAGATSGIGASTLSQLVELRPN
                     GTFFVIGRSAARFARSQQQHLIKSIQSQKGSGHVVFLEAEFGILAQVDDVCRQIARREE
                     RVDWLYMSPGMLPFNGAQYTSEGLETCFALSYYSRARLLINLMPLMKRSPRPKVLNVLN
                     GGKEQSVLEDDLGLNHNWSALRVVNHSTTMTSLLFDHLSAQNTKIAFIHAQPGWVHTDN
                     FARLSEDAHGVIWGLIVTGIQSLARVLVALFGISVGEAGERQAFHLTSSLFGPGTWLVD
                     HQSQDVPPNQVVRQARQHSLPSTIWRHTNEVFQKILPSY"
                     /cluster_role="hit_required"
     CDS             complement(25556..26890)
                     /protein_id="KAK2752691.1"
                     /translation="MPTGDQFKAHRNLIRDTMSPSFLHGVVGPAIHTKIMAMLDLWKER
                     ARLAQGRPFEGDHDIFRATLDVILSATFELEAETIAAQSAQLKSVDSIAVPADRDNPVV
                     FPNAEDPETFTSIRSLLDSVEIGLNSPLPTPHMRFALAFYPELSSARKFKDNMIAERVR
                     RAWNKFADLKSGDDQVRSAVDLLIQRQAQMARKEQRDPTYDVEAIKGELFGFIAAGHET
                     TSTTICWALKFLTVHQDVQNKLRSILQTVYSRAKEAGDVPTTEEIVHASVPYLDAFIEE
                     SHRCGNTVPTIVRHTIRDTVVLGHRIPKGTDVFLLTNGPSYQSPALKVDESLRNATSRE
                     GKGRFGDWDVSDIDQFLPERWLVRDEKDQWRFDPRAGPAHPYGAGQRGCFGSKFAMLEL
                     RMIITLVLWCFHLDETPPALSSFAGHDQNTKRAQQVYLRLSEVVS"
                     /cluster_role="hit_required"
     CDS             27794..29424
                     /protein_id="KAK2752692.1"
                     /translation="MIAGKLSSLFLAVAIIFWIIKATRQYRQYEKTRKQLGCSPLPRYP
                     EWDRILGTGYVRAMVRALKNNRFLEFQRETYGSFDGKAWQANFMGNRMIYSSKPENMKA
                     MSTTHRDSFAVEPIRVANGAITPFTGRGVSSSDGAHWAMSRDLVKPYFERSGFANLRRL
                     ELHVDRLLGKIPTDGSTVDMQPLFQRWFLDTSTDFLFGQTVNSLDNPEQAWPHSDMVTV
                     MAGLRLRLQLSSFLFLHRDKKWFAACRRIHGFLDNYIQQAYKDLEEERASGKPATYANG
                     EPRDDFLWTIARQVPDPIELRTQLTGVWIPSNETTSILMSNTVFALSRHPEVVRKLRKA
                     VLEYGDRPLTFEGLRSIKYLRWVVNESHRLYPVSLQTVRACVKDTTLPVSGGPDGKSPI
                     FCAKGDIVHGNRYLMHRDPEIWGLDAEEFRPERWETARPLWGFVPFGGGPRICPAHVMV
                     DTECSYTVFRLLQRFKAIESRDPKPYEAVMRVGPSNKNGCKVAFVPA"
                     /cluster_role="hit_required"
     CDS             complement(29977..31916)
                     /protein_id="KAK2752693.1"
                     /translation="MSTKISLPLIFPFSPNHGWATLSQFGLDNHERAAYLTTAALLVLT
                     GSFLWLLSSYSRPSVRKLPSINPVPWFGSSTEAKKAFLTSSTRLFSKARVLFPNQAYRM
                     LTDLGDVLVIPRQLIDEIRNESKLSFPAANMEDFHGKIPGFEAMAQFGGPLLRAVARKQ
                     LNKYLWKTTEPLSEEGSHAISLNFGESPEGNEIVLKPPMLDIVARMSSRVFLGKQLCRD
                     PEWLRITKGYTVNLFVSATKLRVYPRALRPLVHWFLPECRNIRAQYREAHRVIEPVLAK
                     RREIRQQAKCEGKPAPYFDDALDWADEEAERLGVEYNQEAFQLMLSMAAIHTTTDLLVQ
                     VMLDLAQHPEVIPVVREEIVRVLKAEGWGKTALDRLTTMDSLIKESQRLKPVSMAAMRR
                     IATDKITLSNGLVIPKGTRTFVDSYPMRDASVYENPDKWDAERFLRMRQQPGRERSSLL
                     VNTCADHLGFGHGVFACPGRFFAANEMKVALCHILMKYEWSLAEGTDVSPLVLGAATMA
                     NPAAKIKIRKRSDPELDLDAI"
                     /cluster_role="hit_required"
     CDS             34351..36064
                     /protein_id="KAK2752694.1"
                     /translation="MASQEHSQVQWAPQPAPVNRDERNFRLWRFWLRVIACAFTVVALI
                     VFIAKGTLRSEACGGCRYAWYTFDLLVGLPMAVAALLWDIAEFITYCVNRRGAHPGVHV
                     GLDLVAFLALAIGGGLVVVGSSPASQAFGALLIISSLLHLTLFIMACIATHRRRRSRQK
                     ALSQHQAQQTPHPAGLPPPPPGMVYLVPAQSQIGQLHPQAAHYQTYPTPVAAQTPDADP
                     SQHIQTPPELMGNKMSGSDQTGSTVQAYNPISMTVPALTPAPAYTAGGAQTGMPTQTGT
                     SSTGAPGSTTPSAYMTGQTGVPSQNAGPIHITEPTQAELPTQSPTPSPMSAPNSMPSPT
                     YMTGTGQAGVPSQNAAYIYMTDASQAGIPTQGARPGLTSTPSSMSTPVHMTGNTQTASP
                     SQNVTPMYMTEATQAGTPVQINNSTPVTMPGAPNTPTYTTVPTQTGAPTHSGAAPTPIL
                     VPAATSTTTQPTTQGQAAGPSQPANTAETDAEAEERRKKRAKMVVGGVKFGAKLVPSLL
                     GL"
                     /cluster_role="intermediate"
ORIGIN
        1 cagctccaat taccgagtcg ttcatcaaga ctgcctcctc tagggcgtga aggtccatca
       61 tcctctaccc tgtcgccctc ggaagcaaga atgaatctat ggtagttgga acaagactcg
      121 tcctggccaa tgagtttgag atagtaggcc cattccccgt agtcaaactt cctcgacgag
      181 tcgaggttaa cctgacgttg catgttgcgc aattccttga ccaggaggtg atgatagtga
      241 tggacgcttt ggttcagagc atcctctaat tcacgggttt tagtttgctc gtatccgtca
      301 cgctcagggg cgttctcatc ggcttggtca atctcttgct cccgcgtatt gctaggctga
      361 gaccgccctg tggcagggat tttgccattg gataccttat agagcccagc tctgagcctg
      421 gtgaccactc cgtagtctcc cggcaggacg gtcagctcgc cgacataaat tgtagcgtcc
      481 cgcacccctt tcaccaacgt atcccccatg ctggatatta gaatcgtcaa ggtcggaaca
      541 gccaacatcg accagaacac aaagaacggc ttaccccaca tgctcgaggg cgagatatcg
      601 ccatacccga tggtcagcag ggaagtgtag ctgaaatata tactatcaaa atacgaccac
      661 cccttgtcgc tctcagactt ccaaaacgcg agggcgccga gaaaccacag catcaaccag
      721 gcaatcacgg gtataatgag ggagaaccac tttctcttcc ttgcggcgac gtggttgatt
      781 cgccgcatca agtgaaattc ctgctcccgt ctgcgaaatt ctgattcggt attcccatcg
      841 ctgggaacga gtgtaagatc tgatttcttc ctgtcggacg ttgttacctt cctaataacc
      901 gacttgcgtg ttttctcagt tatcctagcg atcatcttct tctctccacg ttcaatcatt
      961 agagacctga tggagccaac gacgagaccg agaaccaaga tccccccaaa tgcatacggg
     1021 aatagtagac ctcgtccaac agaagtagcc ggggcgaagt caccgattcc gatggtaagt
     1081 aaagtgaaat ctgcccagta gagtgcatcc aagtacctcc aattttccac gtgtgcgaat
     1141 atggctgacc cacccagtag gtataccatg aaacttatag tttgcagcat aagggtcctc
     1201 tggcttgtgg tcaggctgaa ttcctgactg tagtggccct tgtacgctcc atagacagtg
     1261 actaccatca atgaagaaat gacaaaataa actgcggccg caattatcgc ataataatac
     1321 gcctgggtca attgccgacc gtcgttcgct ggggtatcga tctggtaaga tatgaccgag
     1381 actagtgcca ggagcaataa tgaagagagg taccatccca cgatagtaat tggctgcgcg
     1441 atagagaaag ggagtcgtcg agccatatta agcagcaggg agaagttcga gatcagagca
     1501 aaggtgagtg agacagcgtt tacggcgata accctagtag aagttgtatc gggcgttagc
     1561 taatggatgt agtaccactt ggcaacccac acatggaagg atatagtaac catttatcgt
     1621 ctttaacgtc gaccatcccc gctccagggt ggacttcata tctccagttc tgggtgagag
     1681 agcatatgct gaaggcgttg gccatgggac cgaaggtacc ctacattgta tcagcaacag
     1741 accagagata gcgtgggttg gtgtgaacat accgccagca aaggaaacgc agtgctggtc
     1801 atccaccatc tcgttggttg cagcagagat gcgaaatcat cctcttcatc tacacccact
     1861 tcatcgttcc cttgagatga agagccctct ccttcaggag cttggtatac cggctgtttc
     1921 tcgttgtcta tctccatgac ggggacatct atatctggag ggttcattcc tagtacgctg
     1981 tctgatggtg tcgacctcga gatagaacaa tggaagaacc cctcactgtg tttcggtttc
     2041 tcgagtgtcg aggtaggtag agcgtaggaa gcaggaactt atcaatgaac ataggaaatc
     2101 gggtgaaagc ctctcaagag tacaactccc attctcagtt cctcatgtga tgtcgctatc
     2161 atctatctct cagaagaaga cgacagagtg aggagtgact cttcaagagt tggttgttca
     2221 tgtctgttaa aagttgtttc caagtctgtc tgcacgatga cataattgtg tcgcacgaaa
     2281 actgggtgaa aatggagacc acgtgccgct aactggattg ggtggggatc atcgggaaga
     2341 cccgcaaagc ttattcttgt gccaagactc cactcagaag gttaaccgag gcagtgccag
     2401 tgtcacgtca ctgcttccct tcttttctta tcatcatggg aaagggcgta tgtctaggat
     2461 agggaggaaa gggggaggca tcctgtttat gcggtgacag tgtcaacagt gccacagggg
     2521 ccgaatgcca ggagcaaagc taagagcctt taatcccccc tgggcatacg tccagatgaa
     2581 cagcaggcac gaccttctct ttctgctggg cctacccacc gttaaaatca gggggtcaat
     2641 cagagcaatg tttgccagga gcatgtcgat acactgtgag ctgactgggg ggcgtttctg
     2701 acccttatga cggatagtgg ctacacaacc caaggcaatg gccatgcatt gttacaccaa
     2761 tgaatcctct cctgggatca gtcgatacag tcttaccctc cgtcgttgag gtgttgatag
     2821 cagattggaa tggcggcatt agggtaacag cttcaacaag cagggcagat cttcgtgaaa
     2881 gcccaggaat gtgatcgttc ttatatcgtc ttagaagcat gaaatcgggc gtttctgttg
     2941 cttaacatta ccgaataagc tcacggcctc ccctaaaact attttcggca catggttcgt
     3001 tccttgtgta tcccttactt ccttattaaa tcaattggtc acggacgtgt atcaacagtc
     3061 cttattggag ttctaattgc gctcatcccg agatcgtatt gcgtataata cgttctgttt
     3121 ccaagcagcg acacatggca atatgagcac tccccaaacg aaattatgtc cgcggcatcg
     3181 cgaataactc atcattccct gatcatttcg gttagcggat accttgcggt tgaaaggcgt
     3241 agaaggcacc attcctacct ttcgcattga ctaccaggaa taacacaggt atctatatca
     3301 gggttgaacc acattccagc agaacaacgc ctgcaatatg ccacaccatt agagcaatga
     3361 taccaccact cacaactgtg cggatgcgga aaggttataa caggacgagg cgggttgttg
     3421 ggggggcatt ctggggggtt atcgtctggt ggacaagttt cttgggcgaa acttccttgg
     3481 aagagaaaga gtgagctgag cagaatgtat gctgatggag ccacgcgcat gatgttttct
     3541 agtagaatat taaccaactg ttagggaatg gggatggata ttcgtaccag ggcctaggta
     3601 gttcccgtat ttgcaaaatg aagatattag gcttgactga gatatcgaag cagtgtgttt
     3661 gccaaagggt tcaagaagtc ctacacagag cggttatttc gggtgctttt atatcttctc
     3721 ctgcgtccta tcgtcgggac ccttaccccc cgataaagcg gggtgtagca ggacacacac
     3781 catccctcgt tttgcatcct agagtgagcc ctttgaagcg ccactcctta gtaatagttt
     3841 ataaagaaga gagacggtca tggcgtatga catcttcata ttaggctgat atgagcttcg
     3901 cccagtgaac ataagttgag actttatatt cacgagcaga acagggggct tcggtttccg
     3961 aaccgcccga ttcaaatcgc ccccatccct ttttgtatcc cggtattcgc gggcccttac
     4021 ctgacctgtg cccagccatg cgcggaaagc aaaatacctt ttgttaagaa accaagtcgt
     4081 gggcaatgga gagtgcgagc ttttgacacc ctgtttcaca ataggggatg taggtaatgg
     4141 ctcttctgga tttgttggac ggagatggaa actctgtatc tgttcttggc cgtgcatctt
     4201 acggggtcgg ggcctcagtt acccagctga cgtttcttgg cttcaaagta acacgggaag
     4261 ccttggacca gttgtttatt cccgcctgtt ggttctcacc aaggggagag cgaaattgtt
     4321 ggagattcga agcagtttct ggtttctagt agggatctca gagtgagaat aaactcattc
     4381 gggaggagga gaatgtactg tttaacgggg aatgtacatg tcggatgaag aaaaaggtct
     4441 ggaactatga ctatcataac ttccagggga agcttcttgg ctgctgactc catcataagt
     4501 ggtataaggt gtctagtcct gctgatagat tatcctattc tcgccccgcc cggaaagggg
     4561 taagattagg actttcgcta ataacgccag gcaggatcat acaggtggtt agatgggaaa
     4621 ggcaacccta atctcactgg atttggatta gtgggtttaa gccttggctt gagcctcagt
     4681 gtgatctaga gcatgtcgag tcaaagagtc ttacgttctc tgaagattca tcagaatgaa
     4741 agagctcctg aggaaaacga atatcagaaa gaaccaaggg agtggaaact agccacagaa
     4801 ggcagctggc ctgatgacat gacgttggct acgtcatttc cgtgagccct gaaattcgct
     4861 cttctcgaga caatacgagc tgaggcctat acatatctac aatgacttga taagattcgg
     4921 cgcgaccgaa tcatctatct attggatata tacaagtttg agaatgaaca attttttctt
     4981 cgagcaaaaa acgaccccct tcatacgctg cgagtccctc ctaggtacgg gaatttcaac
     5041 cgtcctgcgc cagcaacgtt agcatcgaga tagctaacaa tgagctcttc cattccaagc
     5101 tcccgggcac gctgaatcca attcgctaac ggtaccttct caaagtggcc accataaaga
     5161 ctagccattc gaggtgccaa ctcatcaaat gtaatacgca caccactgct atggtgtcga
     5221 aaagacacgc ggttaacatc aggttgatct tgggcaatgg ccctagcaat ttctgtgaca
     5281 tcgtggaagt cgaagaagcc gtcggcattc gggaccgagg gcacagtgcg gcttaatcgc
     5341 gagaatcgta gaacggaatt catagcgtcg tctgagggcg cccgatcacc gatgagtgag
     5401 catgtgcggt gaatgacaac gggaagttcg gatacgcccg ataccttctc caagaacgcc
     5461 tcgcttgccc acttggtcgc tgtgaagccc tcagacccat cggttggtgg gagatgagag
     5521 atcattgatt taggaccggc ctcgcatgtc ccagattgaa gaattacgcg gcctgaggac
     5581 acgaaatgca gtggcactcg tcgtggaatc gcccatgaag ctaatgtttg tgtggaaacc
     5641 aggttggcgg tacggagcga ggtgaaattg tttaagcagt gcccttgagc tcctgcatgg
     5701 atgatttggt ctatgcgacc ctgaatgttt tgaatctgac cagtggacag gcccaatgtt
     5761 ggactcagaa gactgccctt gtagacagaa accctcgagg accctgccga gactttctca
     5821 atcgtggctt ggtctccagg gctcaccgca atacagtaga cgtgagttac actgggatcc
     5881 tgcaggagct ccctgaggat ctcggacccc aagaacccag aggcaccggt caaaacgact
     5941 tccctcctgt tggtcgaggt gacaggtctt tcggaataac cccctgacgt tgcattaatt
     6001 gatgccgtat caatcaccgc ctgtacatga ttaggtatgt ccgtctccgc cgcccagtct
     6061 atcgcatcgg ccaccaagcg gctccgctca tcgctcataa gtgctgccat tttgccgagg
     6121 gtactcaagc ggtatagatc ttgaagagag gcctcgacac ccatgcgctc acgcagggcg
     6181 ttttgcagtc ttaccagttg caatgagctt cctccaacgg agaagaaatc agttttcgca
     6241 tggattgagg ccccagcgac gacatcccct aggatctgcc gccacagtcg actaagctcg
     6301 ccttctgcaa cagtcaaggg cggatgattc ggtgccgtat tattttcttg accaggctcc
     6361 accgccgcgg gtagaggcaa tgcgctgaga gccctgcgat ccagcttacc gtttggcgtc
     6421 gttggcagtg cgtccaaggg gaggatcatc gatggtatca tgtaccgcgg taggctaagc
     6481 cgagaaagaa tatgttgcag atcctgcagg tcaaggtcac gatcgcgaga aggcacaaca
     6541 tgtgcaacga gaaactcggg atctccatgg atggtgacgg ctgcatcagt gagagagcct
     6601 tgtgacgcag ccagaatagc gtgagcaacc tcatcaagct cgatgcgcaa accacgaagt
     6661 ttcaccattg aatccccatc cactctgccc aggaaaacaa gggacccatc agcacggaga
     6721 cagccccgat ccccagttcg atacatcata ttccatccca tctctgtgtc ttcggcggta
     6781 gcgaaggcat tagtgacgaa tttctccttg ctgatctctg ggtctatgta gccaagcgcg
     6841 acaccagcgc ccccgacaca tatttcccca gcgaagccga tcggaagaat ttcatctttc
     6901 tgagaatcga taatgtacag agaggtgttt tgaattggga agccgactga tccagtgagc
     6961 gaagacgcga cgatatcgac ttcctgtatt ggaatgttgt tgaacgtcgc tgcgcaagat
     7021 atctccgtag gaccatagca gtcagtcaga gtagtgagtg gcaggtgtag gtttcgcagt
     7081 tgttcaatca gctgggtaga cacagcttct ccaccggaac aaatatatcg ccaagcatga
     7141 ctgtttcgca gataatcggc cccataggta gcaatcagca tgtattcgga aggggttgcg
     7201 atcgtcaact cgatttgttc gtcccgcatc aattttgaga gaagaacagg gtcgcctcgg
     7261 acgcgtgagc tagcaaccac cagtgtgcca ccattgacaa gtgcattcca ggcctgtgct
     7321 agagacatat cgaagcctgt tgagctctgt tggagcactc taaccggacc gagggacaag
     7381 gcagaacttt tagcagcggc gtagttcatt attccggcct gcgacagccg aatgcctttc
     7441 ggagtgccag tcgaaccgct cgtgaagaga aggaagcttt cttgacccgc cggctgagga
     7501 gacgttaatg acctgagaga tgaaaatggg acattggaga tatcgactgt tcttaaacca
     7561 cgcgccaggg agctggtgag acggcgacca gaggtcatcg tcgaagattg tacaacgagg
     7621 aattgaggat cgcaagcctt tagaattgcc tcgtgtcgag aagaaggtag cgccacgtct
     7681 aaggggatat agacagctcc cagacataga atagccaaga tagtcacgta tgtgacggcg
     7741 ctaggctcga gaaggacggc gattctggag cctgaaccgg ctcgcgccgc taccaaaatg
     7801 gacacgatgc cgtttgtctt ttgcacaagt tgactatatg acaacgactg ctgctcatct
     7861 ttcacggcga ttacctccgg cgttaactga tggatctggt tgatacggtc agggagggtc
     7921 cccggccacc cgtgctgcaa ccttggcccc tggccaagcg ttactgcttg ctcaatatgc
     7981 ttttttgggg agagcctact ctctcggatt gggacgtgga tatcgcttgg caggatattg
     8041 agaagcatgg tgtatgcctt taagatggtc tcagttgcct cgcctgaata gagctggtcg
     8101 tttgatgcaa gttccaccaa gctgttccca ttgctgttct gagtcacatt gaaagtcaag
     8161 tcgtacggcg tgcgagcatc ctcatactgc gccagaacga gttggcatgg gcctagctct
     8221 ctggtgagca agtcaccgac gcgatagttg aaggctactt ggaaaagtgg tgggtagtca
     8281 gcggaacggt taacgttaag gcggctgata aggaggtcga ttgggacctc tgcatggctg
     8341 taagtccgca atgccgtgtc ggtcgtcttg ctgagaatat tggagaatgg ttcattgaga
     8401 tcgatttgga atctcattgg gataaggttg gtgaaatggc caacggtgtg attaaagtga
     8461 ccgccatggc ctcttccagt ctccgtcaca ccaatgcaga cgtcctcaac ttgtagcatc
     8521 cgtgagaaaa ggacctgcat gacagccaga tagaaatgca tgggggtagc cccacattct
     8581 tgactcgccc gtttgatccg gtggctgagg tctgccggga cttgaccctg ctttcggtga
     8641 ttgccgtaac gtctgcgaga aggccggcgg cggacgctcg cgatcgggag aagtggaatt
     8701 gcttctggag tgggttgcat ctcttgcatc caaaactgaa ttgagctttc cattccgcca
     8761 ctatccacaa gccggttctg ttcttgggca aattccagat aggatgttgc ggggctttcg
     8821 aagggacgca tcgcataagc tttgttgaga tcagtcaaaa atacgtgcca gctcatacca
     8881 tccatgataa tatgatggca ccccacaact agtgtatgat gttctggtgc atgtgtgaga
     8941 agaacagcct cgaaggttct accctctgcc aacctccaat tccgccgggc caagtctgtg
     9001 aaggtgatgg aggagtcctt gcgagaggca ttaggcttgt gtgtaaatat ggaatgttcc
     9061 acaggagatg ccaaaactgc ttgaaccggc tggaggctcc ctgtttccgt gaaaaagcac
     9121 gtcctataag cgtcgtgccg cgacagagtt cgttccaatg ctcgagcgaa gcggccgaca
     9181 tttaatgggc cattgatttc gtattgagct gtgacattga aagttgttgg gtcttccagg
     9241 tagttctgca ggaactgcat acttgattga gagtaggata gcgggcactg gcgtttgaat
     9301 tcactgctcg agaagggctg ttttggcggc gagaatacat attctacgct agactcggat
     9361 gagacggacg gtgttgcttt ggaccgactc aagccggtat gtgagtcagc cgaatcgcca
     9421 ctttcccctg agctggtgta gtgaatcgtg tttggcgttg cggaagtcat agcaaactgg
     9481 gagagctcgc tcgaaccaaa gccattctct acgctccgca gagatgacgt ggtgtcaggg
     9541 atcgctacac tcgtatttcc tgggtgttct gagagcttgg catcatctgt acctgatgga
     9601 tcaacaacag cagggctgtc tctggacgtg tcgtcctcgg catcaggaag tcgttggcgc
     9661 gcggccacaa cacaaagcga cgaaattgaa tcacgaccca tgatcttcaa gattgggaaa
     9721 tcaatctgta ggtctttcag gagccaggaa cgaatctcca cggcaagcaa tgaatccagt
     9781 ccgaggtcag acaacgccat gcacacatcg accgtgcttg cgggaatttt catgatcgct
     9841 tcgatcttat gacagaagag attctggagc gcagcggtcg cttcggctag ggttgttgca
     9901 ttttcgagct ctagacggaa tttctggatc ggcttgccag ttgacttttt cgaagaatcc
     9961 cgagtagtat gcggggatat catatgagag aagaacggat tattgtacca ccctggccga
    10021 tttgtcgcat tcgggtcatc aacgaacgat tgaatgccca tagtcacctc agctccagat
    10081 atcgacgaag caggatgacc actgatgata ccctgaagga atagttgatg gaattctgtc
    10141 tcagccaaag atgtgtaaaa ctgagctcgc agatggtctt caatataacc atgttctctc
    10201 tcatttcgag cgacgtaccc gacgtcagca atcatgccca catttatgac ggatccagct
    10261 tggcctcgtc gacgtctccg ttcaaccaag cttgtcatga acaagtttgc agcgtggtaa
    10321 atagattggc ccggattgcc ataaacactt ccgagagacg agaaagcaat gaaaaagtcc
    10381 aagtctgagt tgacaaaggc ctcatccagg tagcgtgagc catcaacctt cggcgcaagt
    10441 tgtttttcga ttttatcaac tgttgtgtta acaaagagag aatcatccag gacaagggct
    10501 gcgttagcca cgccaccaat aggtggaagc tcacgtcgaa tcatgagcac agcctcctgt
    10561 acatctgaac gctttgacac attcatcttg atgatgcgta aatcggcgcc ggtttcacgc
    10621 agagcagaca cccagtgtgc gtcgacaggg ggatttcgac tggccacaac gatgtatctt
    10681 gcgccgttgg caatcatgaa cgtacagagc gactgaccta actcacccgt catgccaacg
    10741 aggaagtagg ttttgttgcc cgaaaagtat tcagtggcat caagaggcga caaaatcgca
    10801 ctgataggct cggtgcgccg ccaatcaatg atcacagggt cgctgcctga gttgaagagt
    10861 atattagagt cggcatcaat tatccttgtc gcatgcacat tggaagtcgt gcaaagccct
    10921 tgggccaaga ggaaagcact tgagatcgca ctggattggc gaggtatgct tctagcattg
    10981 aacgtatgta cgggacaatc ttcaggtaga caagagagaa cccgttgtgg aatggcagag
    11041 gcgaaggtaa agacggcgcc cacgcttttt ggaaggagaa gtcgaatatt tcgctcagag
    11101 ctgagtgggt gaatgtgggt gtaacctgag ataccattct gcgaggagcc tataaaaaca
    11161 actcgtctct ggatccgggc gcccacggcc tggatagcag ggagaaaacg ctctggacaa
    11221 tcgtgaataa gaagggtgcc ctgaaacgca gcggtacgcg ttgcgactgt cgacgccaca
    11281 aggaccgccg cggctgacaa tagatcctct gggcaacatg cgagagtgtt attggatgtt
    11341 gcagctgcct ctggaacttg aacgatgttc tcaggcgaca cgactatttg agagctggca
    11401 tcctcgctga tggctaccac tggagacccc gtaacttgag agacaccaga gacaaggaaa
    11461 caagagttct catcaatacg ggtggaaagt gccaccgagt ggtgaacatc tattgttatg
    11521 tattccgacc gagaaaagct cagagggttg cgtcgggtgg cgactaactg gcctttggta
    11581 gggccggaga gctgtagccg ggcggattct tgagggttga gctgcttgcg gatgagtctt
    11641 cggcctgcgt tcaaactctc attggccttc tggtcgctga ccaggcgagg aattagaact
    11701 ccattcttcg agataacaat ctctggctca atcgaccaca agatctcatt atccttctcg
    11761 tccttatcac ctcccaggat aattaggcgc agaagacaag ccacggcctc cttcgcatcg
    11821 aggggcacat ctggctcaaa gtccaagaac tgcatttgga catgaggcaa ttcatgcgca
    11881 agcgctcgag caatgccaac catcatgttt gcgtatgggt ctgttgcaag tcgtccagcc
    11941 gtgacccaaa caacatttcg agcattccca agtagctctt gcaagctgtc aagttggccc
    12001 gaagtcaaca ccttcgaaaa cagcgtctca tccagctcca ccagcgagag gaccgaagaa
    12061 ttcgggacaa tcgtagaaaa atccagggcc tcgacactct cgcagagcgt gacagatgag
    12121 gtgaattgct tcagcagctt ccgtgcgcgg tctacaagac gagctcctcg tagggactta
    12181 ccgcccagta taattactga aggctcagaa gtgaggggac cggattctag cgggttgtgc
    12241 agtgattcaa taagctcgtc catggcacgg gtcacgaaga cggagcagtt gtgtcgagcg
    12301 gtatcgggca tatcgtacac aatggaatca ataccggaga atcctgctcg ctgtaaaacg
    12361 gaatgccact tgcgatcgga gattcctggt ccagggaatc gcccatcatg gccgcctagc
    12421 caccagcctt cgaggccacc catgagtcca gactctcgta acatggatcc ggtcacctca
    12481 acagcaatga gatatccgcc gggtcgaagc agagatcttg cgttacgcat ggtctcgtcc
    12541 aagtttcgag tagcgtgcaa cacattagcg gcaatgacaa cgtcgaacga attttcggtt
    12601 aagccttgct gtgctggaga gttctccaca ttgaaaacac ggaattccat tgtcgctgca
    12661 tggtcagcaa atctctccga tgctttctcg aaaaatcctg cagagatatc agtatacgta
    12721 tatgatgaat atgcgctcgt aacttcgtcc aacacgcggc gtgttgtgcc tccggttccc
    12781 gctccgattt cgagaatctt cgctttagga aacttgtgac ttatggcctt catgtattgc
    12841 gccacgtagt cgttgcattc ggagaatcca cggccttccg tgtagaggcg gccgagcagg
    12901 ttgtcctttg tcatgtgctc cagcatctcc gactgaccac gaaagaccga tggccagttt
    12961 tccccaacag aagtcaagag agcaatgtca acactatctg ggtatttttc tgcaaaacat
    13021 cgaatggtgt cacgggtatc attgagccat tctcccttca acacgggatg gtttccttcc
    13081 tggacagatc gaacgaacgt atcgatgcct cgaagaaatt cctggtgatg ccatttcagg
    13141 tggggaatct cttccggcaa gatgtcctgg gcgagatttt gcatgaagta cagagatgtt
    13201 cgctcgacag cattaatata gttgtcttcg tcggggaaat ctgccagcct tgtgggggta
    13261 ggaagcccac aatttggctc cacactccaa accgtggcag cgaagatatg ccgatcctca
    13321 gaggatgaag gctctccgac aggtttaagc accagtccct caatttgaac ggcagcatta
    13381 gtattagagc tgctatggac agtgatgtca atctccatac tgttttgttg gccggggttg
    13441 gcttggtacg cttccagacc gatagccgtg gcaccgtcgt caccagagaa gttcaactgg
    13501 gggtctacca ggacacgctt gattgacgaa ggtaggtggg tgcttccaag agccccatct
    13561 gcaatggata ttattgtcgc tagtccagct tggaaactaa cgtccagcaa agcaggatgc
    13621 agtagatatt ctgtgctcag tagacctttc gcccactccg cagaagcctt agaatgacca
    13681 cgaatgcgat tgagagatga gaaagcccgg aaaatgccat catactcaat acccatgcta
    13741 gtggttgcct tgaaaaaccg gtccacattg agtggaggga gttcgaccga ggatgctcga
    13801 atctcaggca tcgattcggt tgctggtggg ccgagatgga tgtgaatggt tccgctgcac
    13861 gatctttcaa gagcatcctc tcccgacgcg tagagtgaca cgaattccgc actaacaatg
    13921 ttcacatctt ctgttgactg taggacagaa taagaactca tggtgaacag tgtttcggta
    13981 ccttggctag tctcctccag cacaagtgct ttggctattt cgaggtctga gatctccagc
    14041 agctgaatgg cccaaccgcc agcaaatgat ttagccgcct ctatggccat cgcaacatat
    14101 ccagcggctg gaaaaatagc ttgtccttgg aaacgatggc cgcgaagcca aggaagctca
    14161 gacaggtgca ggatattgcg ccactgtttc attttaccgt gatgatgttc ttggactcga
    14221 ccaagaagct catgaggtgg gtgtggattg agtcggtacg tgcgtgagac ccgtgattca
    14281 tgccagtaaa tttgattatg gtcccagggg tatgagggca gccctttcag gactcgcttt
    14341 gaaatgtgtg aagcttcgca tatttctctc catcggtcga ggccgactgc ggatggtccg
    14401 agatggcacc atacggatcc tatggcagtt aggaacggct tgcaatcttg agcgcctcgc
    14461 tctagacacc aggtataagg cattgctgaa gtctcgattc cgatgtcctt caatgtttgc
    14521 tgtacaggac ctcgtagcgc ggggtgcggc ccgacttcca tgccaacggc aaatggtcct
    14581 ctggctgccc acgcgcttcg taccgcctgc gagaagagga caggttggac catgtttttc
    14641 gcccaatatt cgcattcaag tgaattcgtt gcactgctgc cagccgttac ttccagtccc
    14701 tcggagacgc tggaaaacca tctgcattga cccgagggct ttcgtatttg aatatgcaaa
    14761 ttcctcaagt aacggcggta ggtatccgca cagcgctgca tatggtgaga gtgataagcc
    14821 gtatccacat gcaactgtcg tgcaaagaca tctctaccat cgaagtatct cttcgcctct
    14881 ttcacggcat ctgcgtctcc ggcgagcgtc acactagaag ggccgttgca ggcagcgacc
    14941 gaaattcgcc cagcgaactc cggcgtagag cacacctggt gggcttcttg catcgggaga
    15001 ccgacggcaa tcataccacc aggctgacct tgttttccct tagccatatg cgcgaccaga
    15061 ccacggtagt atgcaatgcc cattgcatcg cgagctgaca ggagtccggc ggcgtaggca
    15121 gctccaattt caccagagga gtgaccgaca accgcatcga attgaatatc aacggcacga
    15181 agcaagtcta ccagcgcaat ttggattgct gtgcacagtg gctgagaata ctgcgcttga
    15241 gagatgttgg aagattcact cgtagcggat agctcctctg tcagggacca tgaaggtgca
    15301 tccggcagtt ggcggagaaa gttttcacac tcgaagattg aggcccgaaa ccgggggcag
    15361 ctctccatca gtgcctttcc catttctgaa aattgagcac cctatagaat gttagcatcc
    15421 gttcttttat cttgctctga tgtcgacaat cagaatccag aacgctcacc tgcccagtga
    15481 atacacctat aattcgagaa gcgccttctg attcggttgc agaagcctga actcctagtt
    15541 tttcttccgg gagattgagg tattcagtca gcatacgcag gagctgtgag cggttggaag
    15601 ctagaagtgc cacgcggacc ggaaaggtgg tccgacgtgt ctgcagacaa tagctgaggg
    15661 tatcgaggtc catttgctgg ttctcgttga tataatcgtg gtataacccg agcagcttgt
    15721 gtagtgcact gcgagtcttg gctgaaaaca caaatggacc ggagcataac ccaatcgata
    15781 ccccatcgcc ctcatacccg gagattgaag catgctcgta cctctccaga ataacgtgag
    15841 cattggttcc gccaaatcca aagctgttca cactagctcg taatggtcga tcggggtgct
    15901 cgtccatcgg cattacctct gtcggaacca gcaaatttcc atagtagcgt gcaatctcag
    15961 ggttgagccg gttgaagtgg agattcggag gaattgattt gttctggagt gcaagtgatg
    16021 cttttagaac gcctgcgagg cctgcgcagc cctcgagatg cccaatgaca gtcttgatcg
    16081 agccgcagta gagcgggctt ttgctttcat ttccatcagg aaaaaatgca ttgctaacgg
    16141 cgcgagcctc cactggatcc cccgcaggcg tgccggtccc gtgacactca aaaaagtcgc
    16201 agccatccac tacaggatcg aggccagcag aggcataggt gtgtctgatg agagcagatt
    16261 gagcttctgc acttggcatg gtgatgcctt tggttcgtcc gtcagaattg acgccagctg
    16321 cacggataat acattcaata ttatcgttat cctcgatcga tttactcaga ggtttcagga
    16381 caactgctgc gcatccctcg cctcgcgcgt aaccgttggc agcctcatcc cacatacgag
    16441 accgagaatc aggggacagc atatggaggt tggactcagc gatgtacatg gaagggtcca
    16501 tcagtagtgt agatcccgcg acaatggctt gagatgcttc gccatttcgc agtgcttgca
    16561 cggcctggtg aagtgcaacc aacgagctcg agcatgctgt atcaaaagtg atcgacgggc
    16621 ccttcagatc aaaaacgtag gagactcggt tggagaggat gctgcgtgcg gtgccagtgg
    16681 cagtgtatgt ggcgaaacta tccgggtccc gcatttgtat atcgtgatag tcggcagtca
    16741 taacaccaac atatactcca gttggggatc cttccatttt gtcaagaggc caacctgcag
    16801 cctcaaggca ttcgaacacg gtttccagca ggatgcgttg ctgtgggtcc atgctctctg
    16861 cctccttggg gctgatccga aagaaggatg catcgaattg acgaggatct tcattgagaa
    16921 gataggagga gcccttgaca tctgttcggc catggtactc tccgttggcg ttgtaaaagt
    16981 tctggactgc cagtcgttct ggagggaaag ggcggaggac gtcccgaggc tctttcagca
    17041 aatcccagag cttcgctggg gatgatgcgg atccggggaa cctgcaggca gaccctacaa
    17101 tcgcaattgg ttccatggct atgttgaatt tgtggtatcg gagatggttg tgacacctgt
    17161 gagttcgacc agcacattaa accgggtgca ctcttataga aaacacaact cgtgtatcta
    17221 gacgaccgtg gtgcagccat acttgcttgt gctcgattaa ctatggttgc cgattgttta
    17281 ggccagccgg agaaatatga cagggatcac attccctgca acgaccctgg agttgtcctg
    17341 acgatttcct gatttggtaa caaggcttcg cccccaagat tttctctcgc aagatcccag
    17401 atctaggcag tgtagctggg gtaagctggg gtaagctggg gtaagctgat gcgcgaatgt
    17461 ccgttccata tccgatctct cttaacggga ataatatgcc gccaagttaa ttatcgcgtc
    17521 agattggttt tcgagaaggc ttaattttct cggagtctgg ctcgtatctc ggtgatattc
    17581 gcttgccggg tgagcggcat attcttacca ggagaagctc agaccccttt caggcatggc
    17641 gtcaactctg aaaaccctga ggaagggaca aaccctttgt tgtaaaggaa tatagcatcg
    17701 acgtatcatg atgctgagta tggggcacga tggttcttgg aaatttcatc ccgatgcgga
    17761 taatatcgtc taatgttcta ttcacagttg acacgtttcg tcacctttct accacatccc
    17821 ctagctaggt ggccagaatc cttggtccgt ggccaatgca tctggaatat ccatccagtt
    17881 ggactgcacg tcaactgaac gcgtgctttg ctcggcccga cgcgagagga gcccattcac
    17941 agtttcaata ctatcattga tagcgtcacg aatccgacct tctgtacgag acgctgacat
    18001 acccgcctca atcgcatcgg catgcgctaa aacaccatgt atggtcgcat atagttgcac
    18061 atttgtctct gttcctgatc ggaacttctg tagtagaaga tccaggaatc gttgaacagc
    18121 tgcttgcatt tctcgccgta cataccctgt tcgtgggttt actggggatg ggacgcctat
    18181 gtcggactga tctacgagct ctgtacaaag gaagagagcg ctctgaatat acgccgccgg
    18241 aaagagcccg ctgctggcaa cccggagttg ataaaaatcg gtgtccccag ggagtaccga
    18301 ccgggagagt agagagaggg ttgcttcaaa acagatctta cgagagtagt aaagcgactg
    18361 atcttttatc gcgcgagcag cgaaaggatg gtgaagagcc agcatggtcc gctgcaagag
    18421 gtgatcgaag aactgtgtct gaaatgaggt cggtgggggg ctacagctga tgcgataagc
    18481 ttcaatccga tccgaggcga gcttcatcag tgatgataga tcagcactaa gcttcaagac
    18541 ttgttcgaaa ggctctttgg cctgtcggaa gctattaaga aaacgaacga ttctgagacg
    18601 gactggcacc gtctgtgcca gtaatatctg taaagaggat gaggtgagtt gactcatgtc
    18661 ctgtccttgt aatgtaaaca ctcctccatt tccactcggc ggtgacggac tgtccagcac
    18721 ggcgtcatcc aggttaagcg gaagttctgt atcgtagtca tccatgtcaa tggcgggaag
    18781 ttgaccatgg ctcatgcagc tttgcaattc aagctcaaga atcgtggccc acaggcggcg
    18841 tcgagattga atctcaaggg tcgaaagtcg ttcttcaaat gcgcatcgcg tcgggtcaat
    18901 gtgtaacccc atctgcatcg ccgtgcgcac caaacacccc gtcccgaaac aagattggtc
    18961 ctcgagaatc ccgagaaact gggacgctag tatgaacagg cagtgagcac ggatgccgtc
    19021 caaaacaagt ccctttttgt atcttggaga actgagccac gttctcgcaa cgtcgatcca
    19081 ctgcaggaca gttggttgcg gaacgtccag attttgggag gacgctgccc atcctattgc
    19141 taatacgaga aggagaataa tttcaaagtt ttcgtcggag ggggtcgagc tactccatag
    19201 ggatacatat cgtcggtaga acgacggaac actcacaatc ccgaggacag attgggtagt
    19261 gcgtagatag gcctgtagta agtggtcggc aacagttcgt tctggcagga gatctcgccg
    19321 actacccatg gccggtaaaa atgtcaagcg ctggtctttg gctttcttag acgcgttttt
    19381 acattttgaa agtatcgtgt tgtcctgacg tgctccatct tcgagcatat tcatgacaag
    19441 ctggacatcg gcagactaag aacgacaatc ccacatcagc atttgccccc ccaagtcaga
    19501 tagaggaatc cttttttcta actcaccggt tgtgcgaaat ttttccaatg gctttggcct
    19561 aagtatcgtg atttagagaa cattccctga atgctagtct cggtgccacc ttgaaacggg
    19621 gtgggcaagg aacggtccac atcatgattc aatgagagat ccaatgtcat atccgctggg
    19681 ccaacaacag cggatccgtt ccactctaaa cagtgggatg gaagaattgg ttgcatatct
    19741 gcggacgaac ccgtcaaagg acccgtatta cgaccacccg gggagtgggc gaaagttatg
    19801 ctaggtgtcc gcgaggtctc tgttcccaag gagtttgttg aaaagtcatg agggagcggg
    19861 aagctcgcac cctgctgtag gacagaaaag tgtgtatctt gagcctcgaa aggcgccgtg
    19921 gtgggcgtgg tccggttgtc gcaaacgtaa ctacatgaag aaacattggc tttggagcat
    19981 tgcccacaag gagttcgtcg gtcgcagcgg attttccgac gtcgacactc ttggcacgcg
    20041 agagccgggc gcctcttatt tctcatgggt tgtccgccca gtgtttctgg tgtcaactcc
    20101 atcaaagcaa tacttttctc cattctctgc tggacgagct tggaattggg attcagagag
    20161 aaagttatca ggcccgtgct ggctgggaca agacgtcgtg aagaagagcg gcgcgtcaag
    20221 gcttcccgcg ggccaatttg tcagaaccaa ttcttcacga aatacgagta ggtgacgcat
    20281 tcactgctcc ctgaggtgag acgcccttca taagcaagac cgtcttaccc tttcccatgt
    20341 ccatacatcg ggggtggtgt ttcgacaatg ggctgagctt cgcgtttcgg tctcgcgcta
    20401 gatgacaagg ccgatccccg cccaggaaga tcaacggaaa ggcccatgat cggaaaattt
    20461 gtaacagtct ggtctctcat tgcgcgattc ttttgaatca gtaacgattg agtcgtcagt
    20521 ctgtgtgttt gtttgtcttc gtgtcgaaga gagccaagtt gccgtctcat tgcttcgagt
    20581 aaccctttgt caggattagt catcctctag agaccacgtg accaccacac atgtaaatag
    20641 ccagaccttc gctacaacta ctatactact actactagta ctactaccta gatagttccc
    20701 aacagcaact cactctcaca tcagacaccc ttgacacttg ttatgcaaat ctttactcgt
    20761 atacttcgta taacccaacg tacaatatta cccccgctag aagatgacac tttttttaaa
    20821 tgataattcc ccactttctc gcataattct cgttgagatt tcaagatgat cgtcggtctc
    20881 acttttttca agctttgatg atctcgttga ttaattcttc acgttgattt tgttttctag
    20941 aaccctaata ggtctatgta gtggtgaaga gaccccccca gggccggaga cggggaatca
    21001 aaccctccgt cgcttcaccg agtcaatact atttatagcc attccacgcg tgtactgggt
    21061 gtgagttctt gggggatccc ctgaccctgg gtcactttta ttccctgttc ttcagtctca
    21121 ttctccgaac acgagcatcg cgaagtcttg actattgaca tcgtatgaag aatgtaataa
    21181 ataacaagat actttgaaca caactcacca acttaattct gagtgttaga acagaaggaa
    21241 atatgaaatc gacgagagag gagagaatta tcagctcaac gtacagattg aatatcaata
    21301 attatgaggc taaattagta tctaaattta tcatttgact atcacgaatg tggttagaaa
    21361 tctgatgtct cttgagactc tccgatgttc ggagcaatcc ctattttcgt accgcagagc
    21421 tggcaaaatc tccctaaatg aaccctcgaa ctttaaacct tcgcagacaa gttaaaccct
    21481 tcgcgctgaa ctctcagcac acaaaatacg aggaatgctg caaaggcgag aacacctccg
    21541 tacgtccacg ctgcggtcca gtccaggcga ctggggtcat gctgcaggat ggctccggca
    21601 ccaggccctc ccggcaagac agcgaggccc agcataccat acgccacgcc catgcgagcc
    21661 ccaagcttgc ttttatcagc cgtaaacaac atgaaaagca acggcggtgt ggcaacgaaa
    21721 agaccggaca ggaagccaaa gaatatcgcg gtacagatga ttcccgctgc agtgttgact
    21781 gccaaattgg agagtaaaac gacgccgacc aggagagacc ctgtcaaagc agttcagtaa
    21841 gcgcccagtc taggaaaaag aagggcgttg agtgagaggg gcttaccagg aatgatgacg
    21901 ttgacagcac ccatcttatc agctaaccag ttggggagga cacgaccaat ggaggaagcg
    21961 gcattcagga ttggcagtag gtacagagcc agtgagccat taacccagtc attcgcctct
    22021 ccgaagtatg gaacgtagaa gaatgcgacc tgtgagccgg cgtaccccaa gaagcaccca
    22081 aggacacaga gtaagaaagg tgcatctgta aagaccgtcc aatccaccat cttacgcaca
    22141 gccgggggct tgactctcat ctttgagacg gcaatcggca ccatcatcgt tcccaataca
    22201 atgaagccaa gaatgcgggt ggtccatcga aagcccactt gatcgatcag attgatgaag
    22261 ataatcgggt acaagatgcc acccagcgag ctcccggttg ctgcaagccc cagtgccaag
    22321 ccaagccggc tgctaaagta gggttggatg acggctaatg ctgggacaaa gagacagcct
    22381 ccgccaaggc caatgacaaa gccttgagca agtacaactt gccaatattc gttacaaatc
    22441 gacagcatca tatggccaaa gacgaggccg aatgtgcccg caagaatcaa cagtttcaaa
    22501 aagccgcggt cgtaaatcgg gcccacaacg gcaccaaagg cgaatacaat gagcgattgg
    22561 atggaaccaa tccaggagat gttggacgat gtctcttcga atagggagcc gccttcatag
    22621 taggcctggt agtccccaaa ggtcgtaatg atacctaatt gacggtaacg tcagctgaca
    22681 ttcatcagac gtatgatcga cgcgatacgc acccatagta ttgaagacca tgaagaagct
    22741 acccactacc tgaagccaag ccacgcttcc accgtttggg ggcggtttag gaggggtact
    22801 ctgagccgtc ggggtagcag cagaggatgc cgatgaaggc gcaggcgacg gttcgccttt
    22861 ctcgtccgct aagtcggcga gtgcggagct gtcggtctcg gtgttggtcg ccattgcaat
    22921 gcaggaattt taacgagcag gttcgtaaaa acgccaggca acaagatcaa gatcgcaatt
    22981 gagtcgccgt cgaatctcag cctcacgctc ctccgtacag agtagacaga agtgaaaaca
    23041 cgagctcata gcaggcagat ggctgaattt gctgagttta acactagccg gggttcctga
    23101 tcgacaacac agttcgttgt acaaggctgg cggaaatagc aattaagacc gcaaacaagg
    23161 ggcataaatc cggttaaatc cgagtagtcc agggcccgaa aacctggggt ggaagatctc
    23221 aggaaaaatg gagcaacata tttctttttt tcaccacaaa gagatgaatc gaaatctcag
    23281 atgatgagct taataaactc tcaatcaata agagctctca gaaggccaga aaagtggaat
    23341 tctcgtattt tccgcccggg gttttcgacc actgaagcat gagagacggt gttttcgtcc
    23401 caaaagagac agaaaagacc gatcatatga gacgcttcgg aaaaaagggc cgttccggcg
    23461 atagagttca ccggcggaat taagccttgc gaacccactt aaagccgcga gcggatcatg
    23521 gtacgcaaga gcaccaacaa ttggaaacat ggtccctctc acaaacgtca gagagtgcaa
    23581 tgcacgtact gtctccgatg agcacacggt atgtgtcttg gcaggcgcta ccagcgggat
    23641 tggagccagc acactctcgc agctcgtgga gctacgcccg aacggtacat tcttcgtcat
    23701 cggccggtct gcggctcggt tcgctcgatc ccaacaacaa cacttaatta aatccattca
    23761 atcccaaaaa gggtctggtc acgtggtttt tctggaagcc gagttcggca ttttggccca
    23821 ggtggacgac gtatgtcgcc aaatcgcccg ccgcgaagag cgagttgatt ggttgtacat
    23881 gagcccaggc atgctaccct tcaacggagc acaatgtacg tagaggcacc tatctcatgc
    23941 gaggaatata tcgataaccc acctacccag atacgagcga gggtctcgag acgtgtttcg
    24001 ctctttcgta ctattcccga gcgcggctgc tcatcaacct catgcctctc atgaagcgat
    24061 cgccgcggcc gaaggtgctc aatgtactaa acggagggaa agagcagtcg gtgcttgagg
    24121 atgacttagg cctcaaccac aattggtcgg cccttcgagt agtcaaccac tcaactacga
    24181 tgaccagttt gttattcgat cacttgtccg cgcagaatac gaagatagct ttcatacacg
    24241 cccagcctgg gtgggtccac actgacaatt tcgcccgtct gagtgaagat gcccatggtg
    24301 tgatctgggg attgattgtg acaggtatcc agagtctagc gagagtcttg gtggcgcttt
    24361 ttggtatttc cgtgggcgag gctggcgagc gacaggcctt ccatctcaca agctcattgt
    24421 tcggtccggg cacatggctg gtcgatcatc aaagccagga tgttccgcct aatcaggtcg
    24481 tgagacaagc tcgtcagcat tcgctccctt ccactatctg gaggcatacc aatgaggttt
    24541 ttcagaagat actgccgtcg tattagttct gacttgcgag ttgcaattga taggcctcca
    24601 gataactgac gtacaggggc gatgtgttgg cttcaatatg ttaaaaggtt atgaatagat
    24661 agatggacat atatatatat atatatttac tagaagcttg gttgattccc ttcaaggagt
    24721 gaagggatcg gttgaagata ttttacatgg tgacttcggt atatatatat tccgttccat
    24781 tggcatcacg tggctcaatg tcacgtgctc aactcccaat cttccacaca atataagtgg
    24841 tctggcaacg cgtgtaataa ttcagctata aaacatgcat agaagcagta gaaagatcat
    24901 gagtatgaga aaatcagagt aaaatccatt caacttggaa taattaccat cctcactgga
    24961 aaagtcacca cctcagagaa agcgttgttg gtgctaccgg aatataatac ctccgccaga
    25021 gacagaacgt gtcacatgac ttgtccgtcg cccaaggcag ggaccattca tctggaggtc
    25081 agtaactttg taggtcgttt tttttttttt ttccatgaag tgtaggaact ttcctcgata
    25141 ttcccgtttt tacttggaga cagatgagtg gtttcgttga gataccatgt gcaatccttc
    25201 ttggtggaga tggtacaagt ggtggttcta aatatatatt tctggcctcc tcgctactga
    25261 taactcaggg acacggctca agaagctatg tattgatctc ttgcagtaat tgcagatcga
    25321 caccaatcaa acatcttgat agaagcaact gattcattaa ttctacagta ggatggaaga
    25381 gctattgatc tcaacagaca ttgttggagt ttacagatgc cttgggttgt tgcgtctatt
    25441 gaagaattac gcttggtaga gcccagggag ggaaaaacta agctccgaag cacttggaac
    25501 aacattgaac atccatagca tgcctctttt cacacacgaa gctcgtcaac accacctaac
    25561 tgacaacctc gctcagacgt aggtatactt gttgtgctcg ctttgtgttc tggtcatgtc
    25621 ccgcaaagct cgacaaggcg ggcggcgttt cgtctagatg gaaacaccaa agtaccaacg
    25681 tgatgatcat tcgcagctcc agcatggcaa acttggaccc aaagcaacct cgttgaccag
    25741 caccgtacgg atgagctggt cctgctcgag gatcgaagcg ccattgatct ttttcatcgc
    25801 gaacgagcca ccgctcgggt agaaactggt caatgtcaga cacgtcccag tcaccgaacc
    25861 ggcccttgcc ttcccggctt gtggcatttc gcaacgattc atcgactttc aacgctggcg
    25921 actgatagct tggaccattc gttaacaaga atacgtctgt accttttgga atacgatgcc
    25981 ctaggactac agtatcccgg attgtgtgcc ggacaatagt cgggactgtg ttgccacatc
    26041 gatggctctc ttcaatgaag gcatcgagat acgggacgga tgcatgcaca atctcttctg
    26101 tggtcggcac atctccggct tctttcgcgc gtgaataaac tgtctgaagt atgctgcgca
    26161 atttattttg gacatcctgg tgcacagtga ggaatttcag tgcccagcag atggtcgtcg
    26221 aggtcgtctc gtgaccggcg gcgatgaatc cgaagagctc gcctttgatc gcttcaacat
    26281 cataggtcgg atcgcgctgc tcctttcgcg ccatttgcgc ctgccgttgg ataagtaaat
    26341 ccaccgcact tcggacctga tcatcgccgc ttttcaggtc tgcaaattta ttccacgcgc
    26401 gtctgacgcg ctcggcgatc atgttgtctt tgaacttgcg tgccgacgaa agttccggat
    26461 agaaggccaa tgcgaatcgc atgtgtggtg tcgggagcgg ggagttgagt ccaatctcaa
    26521 cgctgtctag gagtgatctg atagaagtga acgtctcagg gtcctctgcg tttggaaaca
    26581 ccactgggtt gtctcggtct gctggaacag ctatgctgtc cacacttttg agctgtgcgc
    26641 tctgagctgc gatcgtttcg gcttccaatt cgaatgtagc cgacaggatt acgtcaaggg
    26701 ttgctcgaaa gatatcgtga tctccctcga atggtcgacc ttgtgcaaga cgggctctct
    26761 ccttccagag atcaagcatg gccatgatct tcgtatggat cgcaggacct acaaccccat
    26821 gcaaaaacga aggtgacatg gtatcacgga tcaagttacg gtgggccttg aactggtcgc
    26881 cggtcggcat ctattcttct ttgagcgctc gtccctccag ataaccccaa tcaaatggac
    26941 tcacccaaac atggcagttt ggcagcaacg tgccgaaaat atccttcaag acgcgtgccc
    27001 gatcgaaatc ctgggaccga tgcatctgga tatcatgcga ttcgcgaaag tcacagacaa
    27061 ttacccaggg ccgagctagc ggccgcatga agacctgtat cacaggtgaa tcgaggtcca
    27121 gggccaattt ccggacatag ctccatattt ccttcgtttg tttgttccac cgaaggacct
    27181 ggagggcacc gtcagctacg acctgagcag cattgaatgg tttgggctca cgtcaggagc
    27241 atcacctaga atgcgccgcg cgcttgcttt gttgtgggga atcccaggaa tgggtttggg
    27301 aagaagggcg cgatgaagca ggaataaggc aaccgtcagc aataccacgg ctgacagccc
    27361 tccaacggga gtcgtgagac ttgaaataac ctcctcgggg atcatgtttc gtgggaagtt
    27421 ctcactggta actgtgaagt gtaactcctt ggcttgaaca tggcaaccag cgaagccttt
    27481 ctatattccg gggccttcgc acaatcaaac tagagaaccc cggttgggtg gatgggtggg
    27541 agctgcatca cggtaggttc ggtgatttcc ttccaatttg ggaggtgtcg tattattcat
    27601 ccgtcgcggg catctcggcg gattcgccct tctacgctgc acccacaaaa gataatacgt
    27661 aggacagggt ggcgagcatg agcttgaaca cctataccta cactcttttg aaaccagaaa
    27721 atcacacact cctcgcaacg tctaagggtc aacctcgctt cattagttct ttgcctttcc
    27781 gattttaaca atcatgatcg ccggaaaact gtcttcactt tttctggctg tggctattat
    27841 tttctggata atcaaggcca ctcgccaata tcggcagtat gaaaagactc ggaagcaact
    27901 aggctgttca ccgctccccc gatatcctga atgggaccgc attctcggca ccggctacgt
    27961 tagagctatg gtacgtgccc tgaaaaataa ccgatttcta gaattccagc gggaaacata
    28021 tggatcgttc gacggtaagg cctggcaggc caacttcatg ggcaatcgta tgatctatag
    28081 ctccaagccg gagaacatga aggccatgtc cacgacccat cgcgatagct ttgcggttga
    28141 acctatccga gtcgccaatg gtgccatcac accgttcact ggtcgcggcg tcagctcgtc
    28201 cgatggcgct cattgggcta tgtctcgtga cttggtcaag ccgtactttg aacggtcggg
    28261 cttcgccaac ctacgccgtt tggagcttca tgttgatcgg ctacttggca agatcccaac
    28321 cgatgggtcg acggtggaca tgcagccgct cttccagcga tgggtaagaa cattgacccg
    28381 ttgaatgtta ttctcaagca acaataataa ctctgtccag tttctggaca cttccacaga
    28441 cttcctgttc gggcagactg tgaactcgct ggacaacccc gagcaagcat ggccacatag
    28501 cgacatggta actgtcatgg ctggtcttcg ccttcgactg caactcagtt cattcctttt
    28561 cctccaccga gataagaagt ggtttgctgc ttgtcgtcgt attcacggct tcctcgacaa
    28621 ctatatccag caggcgtaca aagatctcga agaggagcga gcctctggaa agcccgcaac
    28681 atatgctaac ggggagcccc gagatgattt tctgtggaca atcgcacgtc aagtgcccga
    28741 ccccattgag ttgcggactc aattgacggg agtctggatt ccatcaaatg agacaacttc
    28801 gatcttgatg agcaacaccg tgttcgctct atcccggcac cctgaagttg tcagaaaact
    28861 acgcaaggcg gtgttggagt acggtgaccg gcctttgacc ttcgaaggcc tccgatcaat
    28921 caaatacctt cgctgggtag tcaacgagag taagtctgga ttctacaagt taaatcaagt
    28981 atgacaatcg gctaattata tataggccac cgtctttacc cagtcagctt acaaacggtc
    29041 cgcgcctgtg tgaaggatac aacattgccc gtcagtggcg gaccagatgg caaatcgccc
    29101 attttttgcg ccaagggtga catcgtacac ggcaaccggt accttatgca ccgcgatccc
    29161 gagatatggg gcctcgatgc tgaggagttc cgccctgagc gctgggaaac tgctcggccg
    29221 ctttggggtt tcgtgccatt cggtggagga ccacgtatct gcccggcgca tgttatggtg
    29281 gatacggagt gcagctacac agtcttccgg ctgctgcagc ggttcaaggc catcgagtcg
    29341 agagatccga aaccgtatga agcggtcatg agggttgggc cgtcgaataa gaatgggtgc
    29401 aaggtggctt ttgtgccagc gtagataagc acttagcact aatattgccc tcgaagggcg
    29461 acctgggatt taaatgcagt gattcagatt gcaatcaaca attcattttt gtcgtggagc
    29521 ctgtactgtg ctgtgttgac cctaatatag cggtcgctcg agactccttt ttctaagcac
    29581 gcttagggac ccgataccca tttcatggtg tgtagccgca ttacatcttc ccgaataccc
    29641 agactagcat ctatgctgat gatgaacaaa cggtaccagt atgtctgact ggactttttc
    29701 ttggaccgag gcttagcaac ttgaccaaag tcccctctcc atcgatatca cgatgcccat
    29761 ctaacgagaa tgttccgagt taccgacatc tcaatttatc gaagtcaacc cagtagttac
    29821 tggccctaag atatacgcag tgacattttc tatgataatt tggaacaacc gaagcatgtg
    29881 ataacaataa ttgattccat tcagctagaa tcgtctcagc ctccatccca tccattcagc
    29941 ttctcttctg ggttctgaat tcgcatctat gatatctcag attgcatcca agtccagctc
    30001 cggatccgac cttttgcgaa tcttgatctt tgcagccgga ttcgccatag tcgcagcccc
    30061 caaaaccaag gggctaacat cagtaccttc agcgagactc cactcatact tcatcaggat
    30121 gtgacacaga gcgaccttca tctcgtttgc ggcgaagaac cggcccggac acgcgaacac
    30181 gccgtgcccg aatccgagat ggtcggcgca tgtattaacc agcagcgacg atcgctccct
    30241 gccaggctgc tgcctcatac gcaggaatcg ttcggcgtcc catttgtccg gattttcata
    30301 gacgctagca tcgcgcatgg ggtaggaatc tacgaacgtc cgcgtgcctt ttgggatgac
    30361 gaggccgttg gagagcgtga tcttgtcggt tgcgatccgg cgcattgcag ctgcattatg
    30421 gttagtatat agctttggtt tgtacttagc ggctgcaata gaaaattggc gtcttaccca
    30481 tactaacagg cttcaaccgc tgcgactcct taatcaaact atccatcgtg gtcaacctat
    30541 cgagcgcggt ttttccccac ccctcagcct tcaacacccg cacaatctcc tcccggacca
    30601 caggaataac ttccggatgc tgcgccagat caagcatgac ctgcaccagc agatccgtcg
    30661 tggtatggat agccgccatg gaaagcataa gctggaacgc ttcttgatta tactcgacac
    30721 ccaggcgctc cgcctcttcg tctgcccagt cgagggcgtc atcaaagtac ggcgcgggtt
    30781 tgccttcgca tttggcttgc tgtcggatct cgcgccgctt agctagcaca ggctcgatga
    30841 cacgatgtgc ctctctgtac tgtgcgcgaa tatttcgaca ctcaggtagg aaccagtgta
    30901 cgagtggacg gagggctcgc gggtacacgc gcagctttgt cgctgagaca aagaggttta
    30961 ccgtgtatcc tttggtgatt ctgagccatt cggggtcgcg gcagagttgc ttgcccaaga
    31021 atacgcgtga ggacatgcgt gcgacgatgt cgagcattgg tggtttgagg acgatctcgt
    31081 tcccttctgt acgacgcctt agccttgatg caagcgtcta ctacaagtcg gcgccatacc
    31141 catcggctgc gagtgcttac ctggggactc gccaaagttg aggcttatgg catgactgcc
    31201 ctcctcggat aaaggctccg tagttttccc tggaatcatg tactcagcac ggtcacattc
    31261 ccgtacttgg aaaaaatcag gcacccacag aggtatttat tcaactgttt gcgggcaaca
    31321 gctctcagca aaggccctcc gaactgcgcc atcgcctcga agcctgggat cttcccgtgg
    31381 aaatcctaga atgaagtgag cgaaattcag tcatatgtca cttctctggt gctgtatacc
    31441 tccatatttg ccgccgggaa actgagcttc gattcatttc gaatctcatc gattagctgg
    31501 cgcggaatta caaggacatc gcccaggtcc gttagcatgc ggtatgcctg gttggggaag
    31561 agtactcggg cctttgagaa gagacgagtg ctcgatgtta agaatgcttt ctatcgggca
    31621 agtatgcttg tcaatataaa ggttcgcttc accagatggc atcagggctt ttcggtcacc
    31681 tttgcttcag tagacgagcc aaaccatggt acaggattga tcgagggcaa ctttcgaaca
    31741 ctaggacgag aatagctgct taggagccat agaaaacttc cagtaaggac cagcaaagca
    31801 gctgttgtaa gataggctgc ccgttcgtgg ttgtcaagcc cgaattgaga aagagtggcc
    31861 catccatggt tagggctgaa cgggaaaatt agaggtaacg agattttggt actcatgctg
    31921 gctgcattca agaaatcgat ttgactcccc acgtaagcag caggggaatc tgccctacta
    31981 attatgaata tatacgaacc ctggatgtct tttacagtct ataattaggt cagagcggtc
    32041 gaagtgagtg ccccggcatg atcctttcgg accagatcaa ggagcaaatc accgcctttt
    32101 ccatcgaatt cagcaatacc agcctacaag atctactgtt ttagtcggct taaggtaccg
    32161 tatatccccc gaggcttagt ttgactccgc gctctggccc caagcctcgg tgttttactt
    32221 cctgattggg atgcctatag tcggcctgct atccagcctc ggtgtgcctc cgcatagtca
    32281 acggagcggc cctacagccc ctcccgatgt cctctttcaa tccatacgta gccaccatca
    32341 tcgccctccg aatcctgact gttataatcc gcgtagatac aataattcac ctataaaatc
    32401 ctttgatgcg cgcaatatcc ggagcagcgg taccaatgtt gagaatataa ccaggggctt
    32461 cgtaattctt ttctatagga tacctgacga gtttggctag aaaaaaccta gtttccagct
    32521 tcctgggagg tcacttactc catatatagg gtgacacgct ggcgctgtag attattattt
    32581 cataaggtag ttgtttttac ccctggtaga atcttcttcc tcgctcgtga aatgtaccca
    32641 gaagcaaggc gacggtcatc gcgcttcttg cgggtatctc cacagcacta aaaggatctt
    32701 ctacccatag ccaacgaaga gatcaaacta cgaaaggctc atggcacaga agattgaggt
    32761 atgagcagct cggtgctcac gcgactatca ggtctgtcat cgcgttgttt gattgctata
    32821 gcggtggctt catcctatcg gcggtgagtc tttcatctcc atccccattc catcaactaa
    32881 ctattattcg tgtctaccag gtctgccacc tacgatcggg tctagttggg ggaatggaga
    32941 ctggggactg gtttcacaaa ccacttcggg cagtcgtgga ttatatcggt tttcgcgtgg
    33001 ggttgcgctg ctggcagtgt cgttgctggg agtttcaggt gagcagtgag gtgagcagtg
    33061 tgaaagcgtt gttgtcggca gtttggctgg cagcttcgct ggtagtttcg gtgacagtct
    33121 ggttgacagc ctgattgcat ttattcgttg cgttcaatgt gaccggcaat tcgactggga
    33181 gtctccctct gacagtttta ctgacagtct ccgtttcgct tagttacttc ttctcaagaa
    33241 aactgcaccc tgagatggca gaattggtta ctgatagatc tgaaaatcca tgaaatatat
    33301 ccccgccgac aatgttgcgc agaagaccct tttttcaacc aaacacatgc atctttctca
    33361 acgtctaaca ggctgtcatt tccagccgtt cttctcgttt aaatatgagc ggctgattgg
    33421 tgagttgttc tgttctctct ccccctcgcc tcgtatacgc ggattgatca ttgggtcagc
    33481 aatcgaaacc tggagccgac atgatatcct aacttcaaag aagcaatcga atcgacaatc
    33541 actttgcgca aaccggcagt ttttctctga gtcgggaagc ctcgagaatt tgcgaaatat
    33601 ctcgcgttaa gatgtcaagc acttgggggc ctgaggctcc caatgtgtca tgcgatcgtg
    33661 cgcatgttgt ttctcgattt ctgagatttc cttcatcgtt ctcttgaagc attcatccag
    33721 aagcacatga tgaacgcgaa gaaatgtggt tgctagctat tattattctg tctctcatgt
    33781 ggtttttttc tttctgcctt tctgcccttc acgccactgc tctccctgga gacgctgtca
    33841 tgaagagaga aaatgccctt gctctcatcc accgacgcca atcttccgac gcagagcctc
    33901 agaggttgtg agaatcgcac gaccccagaa cgttgaatct tgcaagcatc tggtcaactg
    33961 gaaactaatc atatcggggc tagtcagctc gtgttgcact ggcgatcgca aacattctgc
    34021 aatcgcagat tgctgttgac gctcacgctt gtcgtccaca gtcctatcag agcgcgaata
    34081 tttaagcgag atgcaggagc aacgccacct tgttgctgag cctgcccagg cgttttggta
    34141 attctatgag gatgccagcc tcgtcggctc ttctttaaag gaaaccaccc ccccttttat
    34201 tttgacaatg agcctggcgc gaggcaatct ttgccttggg catcagaatc ccaaggcctc
    34261 atcaatccca ttttccattg tcttcttgcg gccctcgtac gcggatcctc atgctgaaag
    34321 gaaatggaga cgacaaacca acaaacgcag atggcttctc aagaacactc acaagttcaa
    34381 tgggctcctc agccagctcc tgtcaatcgt gatgagcgga acttcaggct gtggcgattt
    34441 tggcttcgag tgattgcgtg cgcgtttact gtggtggccc tgattgtctt cattgctaag
    34501 ggcactttac gaagcgaggc atgcggcggg tgccgatatg cgtggtacac ttttgatcta
    34561 ttggttggac tgcctatggt atgtgaatct tctacactct tcggacaata ggattcaatc
    34621 tacgggataa cagatctaat tcggcacgca ggcggtcgca gcattgctat gggatatcgc
    34681 agagtttatc acatactgtg tcaataggcg tggagcgcat ccgggggttc acgttggcct
    34741 tgacttagtg gcgttcttgg ccctagcaat cggaggagga ctcgttgtcg tcgggtcctc
    34801 gcccgcaagc caggcttttg gtgctctact tataatatcg aggtgtgcct atcttgccaa
    34861 ccaacaatca cgtataattc ccccacacca agactaatgc cttccccaat gccatctgtc
    34921 tagcctcctc cacctcacgc ttttcatcat ggcatgtatc gccactcatc gccgccgcag
    34981 gagccgtcaa aaagctctga gtcagcacca ggcacagcag actccccacc ccgctggatt
    35041 accacccccg ccaccaggaa tggtctatct tgttcccgcc cagtcgcaga taggccaatt
    35101 gcatccacag gcagcacact accagacgta tcccacgccg gtggcggctc aaactcccga
    35161 tgctgatccg tcacagcata tccaaacgcc cccagagttg atgggaaaca aaatgagtgg
    35221 atccgatcaa acaggatcta cggttcaggc gtacaaccct atctcgatga ccgtaccagc
    35281 gctgactcct gcacctgctt acacggctgg gggagcacag acaggaatgc ccactcagac
    35341 cggaacctct tcaacgggtg cgccaggctc cacgactcca tctgcatata tgaccgggca
    35401 aacgggagta ccttctcaaa acgctggacc tatacacatt acggaaccaa cgcaggcaga
    35461 acttcccacc caaagcccta cgcctagccc aatgtctgcg ccaaattcaa tgccttcacc
    35521 tacatatatg accggaactg gtcaagcggg agtcccttct caaaacgccg cgtatatata
    35581 catgacggat gcatcgcaag caggaatccc cactcaaggt gctagacctg gtctaacatc
    35641 tacgccaagt tcaatgagta cccccgtaca tatgactgga aatactcaaa cggcttcacc
    35701 ttcccaaaac gtcacgccta tgtatatgac agaggccacc caggcgggaa ctcctgtaca
    35761 aatcaacaat tctacaccgg ttaccatgcc aggtgccccg aatacgccca cgtacacgac
    35821 tgttcctacc caaacagggg ctcctactca ctccggtgcc gcccctactc caatactagt
    35881 acctgctgcg acaagcacaa ccacacaacc cacaacacaa gggcaagctg caggaccttc
    35941 ccaaccagca aacaccgcgg agacggacgc ggaggcggag gaacggcgga aaaagagagc
    36001 taagatggtg gttggaggag tgaaattcgg ggctaaactc gtcccaagtc tcttaggtct
    36061 ttaa
//
