# Supplementary material for: Genome sequencing and physiological characterization of three Neoarthrinium moseri strains
Source: BMC Microbiol. 2025 Aug 21;25:526. doi: 10.1186/s12866-025-04274-z (PMC12369201; doi:10.1186/s12866-025-04274-z)
Supplement: Supplementary file 18 — Supplementary Material 18. [file 12866_2025_4274_MOESM18_ESM.zip › BGC analyses/CJ-16 173 biosynthetic gene cluster from Penicillium sp/results/cluster28.gbk]

LOCUS       NW_017263610.1         37104 bp    DNA              UNK 01-JAN-1980
DEFINITION  Genes for cluster 28 on scaffold NW_017263610.1 of species Mollisia
            scopiformis CBS 120377.
ACCESSION   NW_017263610
VERSION     NW_017263610.1
KEYWORDS    .
SOURCE      .
  ORGANISM  .
            .
FEATURES             Location/Qualifiers
     SOURCE          5001..33393
                     /organism="Mollisia scopiformis CBS 120377"
     CDS             5001..6158
                     /protein_id="XP_018063371.1"
                     /translation="MVKIDTIRASNAPFANQHHEGLVCVFAGATSGIGLATCQKMTTML
                     QSSTFYILGRSPERYTDLLDQMRELAPSNKIVYVETQVSLIASIDAACAQISSAEQKVD
                     YLCMSPGGMPFQGAVCTLRLLSNLLPLLNRASQPRVLSILNGTREKKINEDDIGLEKAW
                     GITAVVGHSTLLTSLAFDHLAAHDSQKHIVFIHSRTTYPSKKDGYFWWAFISVMQIVSG
                     WMIRNFGMAAKESGERFAFLLISDTLSPGSWRTTRLSDTVPENNILKEYHERGWGEKIW
                     DFTIGVWEEALIKGTA"
                     /cluster_role="hit_required"
     CDS             7719..9431
                     /protein_id="XP_018063372.1"
                     /translation="MNYVPQVGKISVLCHLASLANSTQSSEVLAVIQAHEANAMKHGCA
                     TLARCKEIGNTMKAQDLAAAQALRSLTDIMPAREVFDKLVQAYLRTFRTVLGILHVPSF
                     CQEYNTFWCDPESASKEFVNTLLLVMCIGSTFSSKESGVSRELILQCMHIVSTWLSSPG
                     SRLVGSLDRLRIQCLFFLACQARSVKFNILEGNLLKTAMQLGLHIDAEKHSFRPMSASD
                     VESRRRLWATVLELELQSSMDCGTLLSIDGDDYDCASSLNIDDASLQTKHSVSPKPMDQ
                     LTQSSIQILLMRTMPTRLRIARFINSFRSGDSFEQALSLSANLLAELKTCTSLIEAYRM
                     SSSPPTTFQTKLFDLLVYRLLLGLHHPFAVKAMSNPMYYYSRKLCRETAMSLLSPSLHS
                     GDDDFHQLRLQRAGPFRNVYRQCALYMCRELMNPMEVDTPFSADPGGRFIQEEARKAAC
                     KYIELARLRIEAGDKSIKCYVLVSGLLAWADATQAGQPVEPEISAALKRSLETCRTLLS
                     SHIRTVSELHDMQLTLTTSIDEQFDWSQWDSSVGQNATDLSPQSWINFSELGL"
                     /cluster_role="hit_required"
     CDS             complement(10047..22066)
                     /protein_id="XP_018063373.1"
                     /translation="MAEPIAIVGSACRFPGSASSPSQLWGLLKAPRDVIRDFPVDRFNF
                     SGFYDQDGDRPGCTNVQGQSYLLQEDCRLFDNAFFRINNKEAHSMDPQQRILLETFFET
                     LEAAGWPLEKMEGSSTSVYVGVMTSDYNDIQMRDLESLPTYSATGLARSILANRLSYFF
                     DLKGPSMTIDTACSSSMVALHQAVQGLRNGDAAQAIVAGSTLLLDHATYIAESKLHMLS
                     PDSRSRMWDKGANGYARGEGCAAILLKPLSRAIEDNDDIECIIRESAVNSDGRTQGLTM
                     PNSSAQANLIRQTYEKAGLDSLKDRCQYFECHGTGTLAGDVAEARAIQEAFFPSGADVV
                     PPANKLYCGSIKTVIGHLEGCAGIAGILKGSLAIQNQEIPPNMHFKHLNPAIEPHYANI
                     CVPTSLVSWPDTNGKPLRASVNSFGFGGTNAHVILESYQRSSVAMPVDQERGNCESQTN
                     LVGPFVFSAKSHSSLLGSLAQMADHIRRNPSLDLDALSWVLHSRRTGFVLRTAIVASDR
                     QMLLDSLERQLILDEARSDSQGPGYDYHRSKILGVFTGQGAQWACMGRELMVQSPTFRK
                     SLGECEEALRALPDGPSWSLKQELSLEAPLSRISQGEISQPLCVAIQISLVHLLRAAGV
                     HLDAVVGHSSGEVSAAYAAGLLSVRDAMGISYYRGLVAHLAQGDSGQTGAMIAVGMGLE
                     DATAFCSQARFVGRIGVAASNSPSSVTLSGDSNAIHEAEVIFDQDKIFSRLPKVDKAYH
                     SHHMICCAEAYSDLLKSLDVSLQAPQKDCVWYSSVDEHLNSLQGSLESLSGPYWVENMI
                     RPVRFSQALEAVLSQGNSFAIALEVGPHPTLKGSVNETFKRVADASIQYAGCLERGKND
                     VESMSAILGLLWTHLGPSSVDLDGCRTAFNKPKNPQMPKALPSYCWDHEQIFWHESRLS
                     REYRSSAQRTHELLGRLRQDTQYEMTWRNVFRQKDIPWLRGHRFQGQVVFPGAGYVSMV
                     MQASEAFVRARPVKMLEIQDMNIAKALVIHEDDEGVEIIFTIRSRHNPSKMADDFILQA
                     DFTCYSCSDERTLDMCCDGVLVIHLGSSTSGYFPPSPIYVSFQVGFATFASTAEKAMGS
                     TYLPAGIRRAFVDPAQRYRAPSGETSIGIDAHLVKSTSSILELDINLYDETSNASGVRI
                     DGLILKAIAEPQPSDDRQLFAKTFWDVDVACGLPDPSSSEATKEDFQYIDAVERTALFF
                     MQDLCRKIHAEEIAGFKWHHQALFRGINTLLDPIREGRHAIVQKEWLNDTEETIREFAN
                     HFQDSVDLALLTVVGENLPSVVRGESEMLEHMLKDDLLGRLYTEGRGFAACNENIAEFM
                     RKISHKHPRIKILEIGAGTGGTTRSVLDAIGSSYLSYTYTDISAGFFEKAARRFADHSP
                     RMDFKTFNVEEDPVDQGFGKGPYDVIIAANVLHATRRLAQTVQHVRSLLRPGGFLLAAE
                     VTGTMLRETGLMGGLEGWWLGVEDGRFPCPGVSAKEWDDILLANGFSGVESIIYDFPDI
                     SRHNCSVFITRAFDERLELLNDPLALVGPIPESRVLILGGQTMSVSKVVRQAGKLAKRW
                     TPQITICPNIDALDPSSMISGMSLNDRRLENLQELLGNAANVLWVANGRLVDNPYSNIM
                     IGIGRSLALELPHVEMQFLDFDQHSSWDMEMATRYLLRMVLLSSPQHPEIVVKGGSILI
                     PRLVPDHDLNERLNAKRHFVLVDVELSVALHSHSEKALFLCFGHIHGRPAFALSNTNSS
                     TAIVSTHNSLELSLQCDYNAGSLVVVGSALIASYILSNSPATGTILVHEPLRCIAEALA
                     TAAISTRRKLLFIKAMATTGHSNWNVLHPLAPTRVIRALIPDDSSTMWRFSDVHVDNIL
                     SNLPNTCVVKTFDPHSLRLAHQDGVIADAIALPTQVEVVPSIIKICDTNVFLDKLNTER
                     LSTVVEWQRTNLLKVIIPPIDLSKIFAADKTYFMVGMASELGQSLCRFMISCGACHIVL
                     ASRNANSDAKWPASIRSSSVDVRIVKMDVTDRAQVHETASMIRNTMPEIAGVANGAMVL
                     EDSLFLNTTVASIEKQLKPKIDGIVYLDEEFAQDNLDFFIAFSSLGSEYGNAGQSIYHA
                     ANMFMSSLVAKRRRRGQSASVINIGMITDVGYVAKSQRANTEIEQHLRSQFYTSLAETE
                     FHHLFIQAILSGHPNSTNAELTMGMETFVDHPNASARPQWFNNPRFSHMVVSPVSSDGS
                     ARRSTSAEQHRKRLELASSTAEVSAAFEELFCKKIESMIKIPLASISIKAPLSDLGLDS
                     LLAVEIRIWLLKDLGLDVPLLEILGRESIWSISSRAASRYIEQRTRSAEMMATSTNSES
                     TVDVTEGDSSTATERSEILESQVGCSQEYDTSDSTSLSSPRIAPSGLSSTLELDYTHTE
                     FVSYPQASLHFLQNFLEDRTAFNVTAQYSIKGQLNVARFSRAIEKTLAFHEAYQTCFFT
                     HPGNSDLHQGITLSGNLKDRFVHVDTATSEDVQLQFQTLVDTEWDLPKGPIFKAVLFTH
                     ATEFHTIIFGCHHIIMDGMSWHIFLQDLERGYQLIPFATVPNSYREFSRLQIDALKSGA
                     LEDSIGYWMHELDPIPSVLPLFPFSLRRSRQSQPVYRNHTIKDGSQMCRATTMQFYLAV
                     MQALFARLLDIEELCIGVTDAGRGPGGNFSSTIGHFTNLLPMRFRMSKERPFEDLVQDT
                     SRKVLSSLDHAQIPIDVILERLGMPRSSAHTPLFQIAFNYRIGDLLQRKLGNCSLNLVR
                     YVDAKTPYDLTFNITQTTPGAHLIEISSSTYLYSASTTEFIMNTYVNLLESLSLDPLQT
                     LQSCTTCSKLQLERAPSLGRGPRIQHMWPETLTERFQQVCTDYPESLAIKHNQLVMTYA
                     QLSRRVINPSIDTYAAMLGILHVGAIYVPLDPVLPVARQRAIMRVCKPDLLLFHCATTI
                     AVAQCDVGDFVPRLNLSELPISVDETPATVALDHSDAFLLFTSGSTGTPKGVRLTQSGV
                     MNYAASKSAFLGLGQVTVLQQSSIGFDMSIAQAFNAFANAGTLVVASSECRGDPMMIAR
                     LMMENSVHFTICTPSEYLMLATYAPDLLRACSSWRYACSGGEPVADGLVSAFQRLEIPG
                     LTLTNCYGPTEVSCAVTLRSLPVQDESSMPYSVGKAIPNTSVYILGDSCEALPIGFPGE
                     IYIGGRGVARGYLDIELKSTKFLPDPFATPEDVSQGWGFMYKTGDRGCLLEDGSLVLSG
                     RIEGDTLIKLRGFRIELNEVANAILQASKGVLSDAIVTVRGQPEFLVAHIVLASGKNQT
                     QAELDRLCACLLLPQYMIPAMIIAIDHLPTTINGKIDRRAMSEFALPTRNREYGDDSNL
                     TIAEGELRLIWKDILGDAAGAAHIRADTDFFVIGGSSLLLVRLQSALKERMGIGIPLHE
                     LYRCSTLRAMAAVTNEERGRLVTQTIDWELETSIDPVPEHVLAANGSTNPVLTLRNQRR
                     IVLTGATGFLGSEILTVLMDDNEVATIYCIAVPADARHRIPVDPKVVVHTGSLSSPNLG
                     LSRSEMAILEGNIDQIIHADSQGHCLNNYASLRDANYLSTRFLTTMALPYRVPIHFISS
                     PRVILQSGTYTSPSISMAACPPPTDGSQGFTSSKWASECFLEKMANKTSLPVVIHRPCS
                     VIGARAPHDDAMNAVIRYSILSRTVPDLPNIEGFFDFKDVATVAADIVRCPVPAAGISF
                     KHHSSGVQVPFSQLARRMENLYGGKFALVSMAEWILTAIELGIEDLIVRYLEANIAGGG
                     KLVFPYMGESL"
                     /cluster_role="intermediate"
     CDS             complement(23458..25380)
                     /protein_id="XP_018063374.1"
                     /translation="MLLSNLGVIVCTLLVVVLWLYRHLLPKPIPGIPYNERSVKRMLGD
                     LPDAFKWRQETGEMWSYIRNQALELNSPIFQMFMRSPIGKPEFDRSAFLSDIFGPLLPG
                     NHVWMPSNDEFRSHRNLIKDTMSPPFLRNVVAPAIHSAIEDLLELWQQKLRLAQGRPFQ
                     ADHDLIRGVVDVIMLATLGVQTGLSKSQSELLSETEKLDLSTDINVPPVFPAATESRAY
                     TAIRTLVDSIQIGMTSPAPRMHMNFALKFYPSLAAARKYTDQMMTGVLHTAWQKASRSG
                     QDDQVTSAVDLLIRLIRDELFGFYLAGHETTSTTLCWAVKHLIVYQEVQEKLFSALKSV
                     HKRAVEEDRLPTAHEIVDAEVPYLDAFIEENHRLGTAIPTVIRRATRDAVVLGHVIPKG
                     TDVFMIMNGPSFQSPALGIAEDKRSATSRDSKDRYGVWNDENVGKFLPERFLAEDEKGI
                     TKFNPFAGPVLPYGVGLRSCFGIKLGILELRVIITMIVWTFVLQKTPPALSSLKGVDVN
                     THRAQQTYIRLKNR"
                     /cluster_role="hit_required"
     CDS             25725..27373
                     /protein_id="XP_018063375.1"
                     /translation="MIFTTSLLFSGLPIFALTLIVWIGHACFKYHQYERMRVQFGCSPF
                     KHYPSWDRILGLDYVYDMVKAIKENRFLEFQKETYSASGAKVWRANFLGNRMIYSSESE
                     NMKAVSTSHGDCFAVEPIRVGNGAITPFPGRGVSSSDGAKWQASRDLVKPYFDRAGYSN
                     LQRLSQHVDRLLDKIPKDGSVIDMQPLFQRWFLDTSTDFLFGETVNSLDKPENQWPFRD
                     MIAVMAGLRLRLQLSSFLFLHRDPEWLAACKRIHVFLDTYIEKAYKQLEDEKNGMQATY
                     ASGEARNDFLWTIARQVPDKLELRTQLTAVWIPSNETTSILMSNTLFALARHPEVVQKL
                     RKEILKYGDKLLTFEGLRSIDYLRWIINESHRLYPVSLQTVRACVKNTSLPTGGGTHGK
                     APIFCAKGDIVHCNRYLMHRDPDFWGSDAEIFRPERWAEVRPLWNFVPFGGGPRICPAH
                     VMVDTECSYTIFRILQNFKAIEPRDDEPYTAVMRVGPSNKNGCKLSFVPA"
                     /cluster_role="hit_required"
     CDS             complement(27961..29151)
                     /protein_id="XP_018063376.1"
                     /translation="MSYINTTNLIPIPLEIDNNHKDYSIAIAIIVLGIVASLVVFVRLA
                     YRYSTKRLGIDDYAMIPAVMFYIAWTAMAAYFNLHSGIGKPIEEITYGEFIIFFKGIFV
                     AAWMYPLMSASIRVSILLFYRRIFAKGYLFYSSTIWILLALQGAYVIAFEIIPGFSCHP
                     IADAWDPVNRITNCSDLYINATEALYSTSLAFDVILLIFPIYAISRLQMPLKKRLGVFV
                     IFILGAAAGIVAAYKLRIFVYETTHWEPTDPSWWNFEAAAYNLPQYNDYGKTFWIPSQV
                     EPTVAMIGTSLPALLQLYASASLQFSKICSHHDRKRVQQWWLKCIRQRQSEI"
                     /cluster_role="intermediate"
     CDS             complement(30045..31463)
                     /protein_id="XP_018063377.1"
                     /translation="MSHFEETVVHHVRPIGWQNDPDQEIWILSDLEYMMPQVFLKFSFL
                     YKIGEGVDEIAVIDGLKESLALTLSQYRPLTGVFKKDDGEVKIFRNRGDTVSFVVKRLY
                     QNEKSVSLADLEAAGFPPLQVDRQVALENMGDASIDSMIKNNRIQTELQATWLQDGIIL
                     TIGYHHYCTDGAGFSKFVQQWARNSLALSKNTKPEPPAWDYVNLDRGRLNGKFVPPEKR
                     IIPQPPNLSPTLVTVPFAQAPPQRPVILHFHKSSTDLLKRIASSSGGTFVQISSYDAIT
                     ALLWRAYTRARLTIYDLIPDESTMLGQVVDLRSRFDPPLDSQLQANATLGVVTPGVSIH
                     DVVADGKLGFLASLVRQAHIGATEEVALERSNMVAMLQDKTMAAWSGERVPRFGVAMSD
                     MRSSKFYEADFGFGPPVAVRNVHQPGYPCVIQKLAPQSDQETMLEVQIPVDVSCFECFI
                     QDPELLLYAEIVSG"
                     /cluster_role="intermediate"
     CDS             31858..33393
                     /protein_id="XP_018063378.1"
                     /translation="MAVSGTPHLPNYEREIDFLSEIDTTTDTEKQAPYSTAPVEDVKAE
                     SPTPDTEWQNRGVVPPPDGGAEAWLQVVGSWCIIVTFGVYQAYYERGTLFTQTPFNISW
                     IGSIQSLIVFLLGAVVGAIYDKGYLKLLLAVGTFGVVFGHMMLSLCTEYWQVLLAQGFV
                     IGIGGACLFVPALAVTQPYFSSRLGLALGVVGTGSSLGCIVYGVVFARLIDRIGFAWTT
                     RTIGFIALATLVVPLAISKKRKQPLPPQTSPTSKKSDFSGVLDGRYMLCVLGVFLGYAG
                     CQVTFFYIAYFGQAQGWFVGNVALYLVVIINAGAIIGRLMPNWLSDKVGPINVVLPGSL
                     LMGVLLLCNLAVVNAGGIICIALFFGVLSGIFVSLPPLLFMALTEDKSKMGARMGIAYL
                     FVGLSVLPGGPGAGGVLQHKGSSLHWHAAWTYAGVLQLAAFVVFCVLRVWQGGLAFTVK
                     I"
                     /cluster_role="hit_required"
     CDS             complement(33634..37104)
                     /protein_id="XP_018063379.1"
                     /translation="MEYGHTDLSSFWRGASGQIPQSRKSLLRRVIDFDYLSTLTKEERH
                     GLLYAGHAFINAENASKGVPPVYPNTVMVHDVLQSYTNKQAQQHVDEFKELDNDRGRSV
                     LADQGTEEMEEVLEGFAYFYKKWKFTSSIVSLKNCIEMNQVSLARVLLQYYKVSADEDL
                     GHNFNLLHLAAMRNRPIFVPILVACGVGINQKGGNVGFTPLHEAIRAGSSETTVALLDA
                     GADVEMYSDTFSNTAPFSPFELALECPNRSSKTVSLLLSRGAKYGHTTQSLASLETACR
                     HPDILLTLLNHDPSLSRLETRKRTLLHAAVAANRPRSVQILLERGADVNVRDIAGRTPL
                     AALSSINKLGSYVLNANFYVGLPVKHFDHEMWNPKSFDETQSLLIEYGGEEPDDYIYTV
                     GERNMMIAVARYLYCLEHFGTGMLAKLSLSSLVQGLMAGKGVLDPSTMISIMAETLKDQ
                     KELAINMLASVHLLATSTQHLPVDSEVLGQKFTAKFKEYLAGWLKFVNWDEMMDLGLAI
                     VRYAQDPVEPQTPLPEGIDDATVQEIFQEIQQASQNGKVMSFKSPESRLVLSWFLNAPV
                     PDDIDAALNCLTSPYVPELAKGRSISEPTRLAFEQLAAAQKALKPGGEWDGIGDFASSF
                     NNFLESIGPASITAPPTQLLPFHHTGNEDMTYQPSFLSDLSPHSLIWVCLPTESRLSRQ
                     ARIFTPVALIAIFCLLLLWRVRNWIRWLTFSRVVSAILIHFIRDLIVAYPSLIPDITRF
                     APIIAVTGWLAKGSVWQMLLECHLTYGLFKYIFSEDSKDDLVLNQVRFRLRYGFPDAEP
                     VIISHKSGAEWNYNFLDLYESMWGNYSLANFGIYDWVHRCDAVAALIDQWAAEEEQGLE
                     TSKKFWGRGWWFYIESENRWKKFDFLSEGTLPDRGKTMKAFEEIERMVHVKGCPELYQN
                     FRKLFPDITTRDKYRELEELLRDHPDILYVVQGIWID"
                     /cluster_role="intermediate"
ORIGIN
        1 gggtgaagtc ttctcctaat cctacgggtg ctggcaagcc ggcgcattcc aggaatatca
       61 gtgctgtgtc tggtggtgag cctttgagtt gggacaactc tttcgaggga gttgcggatg
      121 tgaggcagaa tggtctagca acttcttcta gtgctgaaaa gggagctgtg aagccagttg
      181 agaagtaagt tctctcctac tttggagaat acaagttact aatacatcat ttctagatct
      241 gcagtgcacg cgtccggcat atcgaatgca aaggcgcatc cacccgcgag cacaaacgga
      301 cataaccata tttcagatca cgcacgctcc aaagaattta cctcccatcc accaacctct
      361 cgacctcctc cagaacatat caagcatggc ttgcctcctc gacctccttc cccaccccgc
      421 agtaccccca catacaacct tcccgattcg aagcagcaga agcgacccct ggagtcagct
      481 gatacatcac aaccagagaa gagatcgaag attgaacatt caagaacacc ttccaactca
      541 cagaataatc attcgagaac tccgtccggc tctcaaaatc atcttccacg aaaaccgaat
      601 actcctttag attcaaaacc gtcacccctc aagtcacaaa cacaggtcca ttcatcacct
      661 cacgcgaaga agacccccgt gaccaagcct gcctccaaag ataccccaaa gcactccgag
      721 aagccattgg accttcctcc catcttatcg cccctacctg ccgatcttgg tagtagtcca
      781 gcttcaggat tcgccactaa gaagactgaa ggcaagaagt ctgctcaagg cacaccttca
      841 aagcatggtc ttggatcaga tacgattgtc gtcagaaggg ctccttctcc tctcaaagag
      901 atacctcaac cctcacgggc agcctctgaa actttcgaac ttccaccact cctctcacct
      961 actctccccg atgtcgtcga acaagagctt cttcgactac aacaaaagtc cgctgctctg
     1021 aacaatgaag ctcgcctcag cagcgttgaa gctcgtcatg agaaggctcg tcgtcctgat
     1081 acgcctggtg ttgctcgaaa gacgacggtg ccgaaggttg gtcatccgcc gaagaagtcg
     1141 catgcagagt caagcaaggg acctgcagag aagagcagtc tgattgttaa gctcaagtac
     1201 aagaagcgga gagcagaagg cattcggcgc attcttggta ttcgcgccaa gccaagtcag
     1261 gatttcgtcc ggcttgagaa gcaacgcatt gctggtcagc agaaagagtc gagaccacta
     1321 caagatgaag actctgatga tgctgatgag ccgatggcca agactgctgc caaagctcct
     1381 gcttctgctt cgaagaaacg cccggaacct gttgagcctc gatctgagcc tcccgcaaag
     1441 cgtctcaaag gtccagaaag catcgatgtc gccaagtcaa agacggctct tgaacctgct
     1501 ttcaagtctc ctgccttgtc tcaaccaaac cagaagggtc tactatctac gccgaagaag
     1561 ggagatgcaa tgaagagtgc tacgatgcgg aaagtcaatt ctagcgacgg ccatgctcat
     1621 actcctcaaa cgagcacaag cactcccaca tctgccgaga aacctcgcgt caacggtgcc
     1681 agccacctcg actcgaggga tctgtgcatt tatctcaaac gcaagatgga ctcgattctt
     1741 catctgaagg acggcaaacg agataccgtc gatgaagccg ccaagaagct aggtctgtcc
     1801 gtcgccctag aatgcgtcgc cgtgtacatg gtcaccttcg ccgtttccga ccgcggcaac
     1861 aagcgccgct catccaagga ctgggaaagc gtcatccaac tctgggaatt catcaacggc
     1921 ctcgccaaga acaccgtcct ccaacgcctc agtttcgagc tcggcgccct ctgcagagaa
     1981 gaattaggac gcgcatacaa cgaacgacta accgagaaat tcgacccgga aatcgctaaa
     2041 gtcctcctgg caaactcaac caagaaagac aggaattggt acctggccca tcatccacct
     2101 gccgccgcat caggaatccc tgatccgggt ccggcgctga agttggacgc cccgctgggt
     2161 ccgtggacga gcatgtatga ggcgagggac tatgtgtttg agatcttgga gcagtttgcg
     2221 cggaaggaga ggacggggtg gaagcctacg gaggcgattc cgggtccggc ggggcaagca
     2281 cagggaccga gtccggaaca ggtggagatg atggggaagg cgagggcgtt gtttactgcg
     2341 tagggaaagg agggggaggg gactttgtat gatttgtgga tgtgcatggc gttgatttgg
     2401 ctggggttga actgggatgg tagcttggta ggtaggttat gattgatgcg tgcacgatac
     2461 ccatatgata tgctctcttt gagctacgaa tgaaggagag aaagaaagaa gaaataaagg
     2521 ggatggagag ttgggggaga atggatggat ggatggatgt atattagagg tgcgcttttt
     2581 tcaagggttg atagggaggg atagagagga atttaaatgt gcttgcttgc tatgttctgt
     2641 ttctgcttct ctctttttga gtgagtgagt gagtgtcgga cgtcaagcgt tgatttttgt
     2701 tatttaatgt ggagaggaga gggcgagaga ggtacttgct ttggtgtaag acatggtgag
     2761 tgccaggatc gcggtggact tctgtttctc actgatccga gtagtttgtc agcttcgact
     2821 gaactgcccc acatgttcag taaagttcag tatagttcag ttttcaggga gagtagcgag
     2881 tttctttaag acttaaactc actgcaatga gtttagccct tagattgaat gcactagcag
     2941 tgcactgatg aactggcacg tgataaaagt atgcttcaaa cagcacatga ccagccaagg
     3001 gtgacggcaa agtacgagga aattcggccg tatattgctg ctgtatccta ttgctcacat
     3061 gcctattgca tacgaaagaa cccattctgt taaaccctag gtcctagcca aacaccacca
     3121 aaaacccctt caatgaggaa cgcactttgc tttgcatatc gaatatatca ctcgtagtcc
     3181 ttctttgcta actgtaaaga aatgaagttc acggccttga ttagcgaaac gtaacttctt
     3241 aggctggaag tgggaaatgt ggtacgtggg tctgcgaact tgatgattcg gcacattcca
     3301 gatgcctctc agcgtggatg acaatccacc acacgctcga ctcgcaactt ttagtagagt
     3361 agctagatcg agggccatgc gaagcaaggt aacagccgtc acatcgcttc aaaaacgtag
     3421 tcgctcgcct tgcaagtcca gatagaagaa tcgaagtttc caaacaacag tgctaccagc
     3481 aacttctatg gcgtggccgt gtgggcggag agggtcagtg ctagagtata ggccctgccg
     3541 aggtcccaac tttctgattt gtgggcgacc tttgggttgt aaaggctaag ttctgcagaa
     3601 aaatagttct gtattgccga tttagcgagc tccatggacc taaggtgacc agatgactgc
     3661 aaaggccatt cgagtgatgg atgagtgggc gtgataatga tgccggtaag agagttgtgc
     3721 cccaatgggc tttcgctgtc tagtatattg ctgccgcttg agatgtcatt cgcctgctat
     3781 ttatgaacag agatctcccg tgtcgataga ttcaggcact cactagcttt gatttctcca
     3841 tattccattt ttgatacctt ttttgtattg tcgttccctg catagctcag gttaagacct
     3901 cgggactttc ttcacttgga gaaagtctta cttcgcggtg aaactgtaat ccctgtcaag
     3961 gatacctcga acctccggga gtgtcttttc ttctatccac catagctttt tgaagacggg
     4021 cctcatgagt gcccattcct cctcagaatg aaaataaatt ctactcatag cgacttccca
     4081 accagacgct ctcaaatgac cgagatgtat agacagtgat accacgtctt gatcagagac
     4141 agcaagctga ttagcgaggg gagcaatgga ccgagaaaac agaaacaaag cactcaacac
     4201 caccggcagt ctctaggtgc cagaataacg attaccgagc ctctcctctc tctatgttct
     4261 gtgtgtggtg gatgataaca agttttcctg gcaggcggca aatgccttgg agctgcttgt
     4321 ggtttgatga gatgattaga tacccaacat tttgacggat tggaacataa ttctgcctcg
     4381 tggtgcagtt tcggctaaca cgtggtcacg gtgttgcaca atgcacgatg tgctgttctc
     4441 gcagctgaaa ggcttcattt cctatagggt cttattggca gtactcgcag cctggtgacc
     4501 ttaaattata ttaatcatac aatcacgtgc actaatcacg tggcgtgcca cgcgacccac
     4561 atagtatata taaacaatcg gcatttcgaa ttctttcgaa atgcgtacaa tataagaggc
     4621 attcagaact atttatttgc gtaccacatt cggacctgta ctacattcgg acctgtacca
     4681 tattcggacc tgtaccacag cggtctctct agcagtgaat gtggcaggga ggttcgaacc
     4741 ttcacaaaaa attgtttttt tgcaactccc ctgtactaca ttcggacttg taccacattc
     4801 ggacctgtac tacattcgga cctgtaccat attcggactt gtaaaccgac attgattaat
     4861 gctactttag gttctttaga agagatatcg tacggagcgc ccaagggtat gttgtcgtcg
     4921 ttgtcctccc tacgatacca ttgttcgtcc aagaacgatc atccagtact gccgaatctt
     4981 cgactcctgc gcctgcaaat atggtaaaaa ttgacaccat cagggcgagc aacgcaccct
     5041 tcgccaatca gcatcatgaa gggctcgtgt gcgtctttgc tggcgcaacg agtggtatcg
     5101 gccttgcgac ctgccagaaa atgacaacaa tgttgcagtc ttcaacattt tacattctag
     5161 gcagatcgcc tgagcggtat acggacctgc tcgatcaaat gagagagctt gctcctagca
     5221 acaaaatcgt ctatgttgag acccaagtct ctctgatcgc cagcatcgat gctgcttgtg
     5281 ctcagatcag ttcggcggag cagaaggtgg attacttgtg catgagcccg ggcggcatgc
     5341 cttttcaggg tgctgtatgt acgtatatga tctctgctct tcaacacgaa tgaatgtgcg
     5401 acgttaacat ggtatataga cacagatgag ggtctcgaaa catgattcgc cctttcctac
     5461 tactcgaggc tgcgactttt atccaatctt ttgcccctcc tcaatcgagc atcacaaccc
     5521 cgcgttcttt ccattctcaa cggcaccaga gagaagaaga tcaacgaaga tgatataggt
     5581 ctcgagaagg cttggggtat cacggcggtc gtaggccaca gtactctctt aacaagcctg
     5641 gccttcgacc acttggccgc gcatgatagc cagaagcaca tcgtctttat acatagtacg
     5701 ccagggtttg tgagttctga agtaggccgc accacgtatc cttccaaaaa ggatgggtac
     5761 ttttggtggg cattcatatc tgtgatgcag atagtatcag ggtggatgat acgtgagtcc
     5821 cagcttcccg aagaacgact tctgatccct tgctgtcgat ggagttgcat ttcagacttg
     5881 ggcgtactgt agactcctga actatagaga agggacatac taacagaatc caaccactag
     5941 gcaattttgg catggcagcg aaagagtctg gcgagagatt tgccttcctt ctcataagcg
     6001 acactctcag tcctggatcc tggcgcacta ccagactcag cgacaccgtt cccgagaaca
     6061 acattctcaa ggaatatcac gaacgcggct ggggagaaaa gatctgggat tttaccatcg
     6121 gtgtttggga ggaggctcta ataaagggca ctgcatgact tgtacggtca gtgtgggatc
     6181 aaaagggcga gagaggctgc ctattcatct gcggtcttca tcttcgaatt gtttatcaga
     6241 acacgacttg tacgactttc gaaaaacctg ttcgatcttc ctgtctccac tcaaacatgg
     6301 tgaggctgga cgatgttggt gtcgggaacg gctagcgcga caagattggt caggacgcat
     6361 gcaatgcatg gtcctcgcag gagatgtgta atgctcggtt ctgttccgat ttactcgtaa
     6421 aataatttat tcgcgaacac atcgctttat tggtgaatta ttgatctttg gtgaatgcga
     6481 cagtagtttc atgaagtcat atcgagtggt caaaatgccc aaaatttgag gatatattat
     6541 atgctgtgag attaaatcct atggtttttt ttggtgtttt agtgagcgcc agcgcattat
     6601 ttaatgaatg aaaagaaccc caataaccaa gacacagatc agtctacttc gttctcacag
     6661 gaggtcttcc agatgttgcg caaagttttt tttaacgtat ttaacgtatt tgatttttat
     6721 cgtatatata ttaaaaaagc tttttaatat ttaaacttcg gtaattatta tactgaatat
     6781 attatactga ctgcattata ttgtattcac tgactgcact acattgtatt cactgactgc
     6841 actacactgt actcattgac tgctgtactg tactcactga ctgctgtact gtactggctg
     6901 attgctgtgt tggactgatt gcactacact gactgtacta cactgtactc actgactgct
     6961 gtactttgct gactgcactg tactgcactg catggaactt atgagtttca ggcactccct
     7021 cagacacaat ttctctcagc acttgagtga ctctggtact tctgccaagc cttgagctga
     7081 ctattctgtc tgtcaagacg cagcaacaag aagcccgacc caaggtaaac atggatggcg
     7141 gcaggcatgc catacatact gggtttgtcg cccctgttcg gcaaaaacgg cggctagctc
     7201 tctcttgtga tcaatgccgc cgcagaaaga tcaagtacgt attttgcata cagatgaact
     7261 cgtcagtgga cttatcctaa cacatgaaaa ggtgtgatcg taatgttccg tgtcgacagt
     7321 gcaccaaagc caacctcaag gcttgtttgt atgttagaga aaccagagcc gccttgacca
     7381 tggcaccgtt tgatggagaa gagacccaat ttctcgtttt cgatcaatcg ctggaccaac
     7441 agctcaacag gacgccgggt tccatggcca cgactaccag catggtcttt gagtcccctc
     7501 ccagttccag ggcctctgat tgtcagactg gcagccacga gagtttttac gaacaagatc
     7561 tatcacatca catggacttg ggactctcag attgttcaac tgggtatctc acagacccaa
     7621 agactcctcc gagctcagtt atagatctat acccaaccac aacttcctcc atacaaggtg
     7681 ccttctttaa gacgagattc tatggtcgaa gccattacat gaattatgta cctcaggtag
     7741 gaaaaatatc cgttttatgt cacctcgcaa gccttgctaa ttcaacccag tcctctgagg
     7801 tcttagccgt cattcaggcc catgaggcca atgcaatgaa gcatggttgc gcgacccttg
     7861 cgcgttgcaa agagataggc aatacaatga aggcccaaga tttagcagcc gctcaagcct
     7921 tgaggtctct cacagatatc atgccagcac gcgaggtatt tgataagctc gtccaagcat
     7981 accttcgcac attccgaacc gttctaggaa tattgcacgt tccctcattt tgccaagaat
     8041 ataatacatt ctggtgcgat cctgaatccg cgagtaaaga gtttgtcaat actctactct
     8101 tagttatgtg cattggctcg actttcagct cgaaagaaag tggggtctca agagagctga
     8161 ttcttcaatg catgcatatc gtctcgacat ggctaagctc tccaggatca aggctagtgg
     8221 gaagtctaga tcgtctccgc atacaatgct tattcttcct agcctgtcag gcgaggtctg
     8281 ttaagttcaa catcttagag ggtaatcttc tcaagacagc catgcagtta ggcctccata
     8341 tcgatgccga gaaacattct ttccgcccta tgtctgcttc cgatgtggaa tctagacgca
     8401 gattgtgggc cacggtcttg gagttggaac ttcaatccag catggactgc ggcactctgc
     8461 tttctattga tggtgatgat tatgactgcg cttcctcgtt aaacatcgac gatgcaagtc
     8521 tgcagacaaa gcattcagtt tccccaaaac ccatggacca gctgacgcaa tcatcgatcc
     8581 agattctgct aatgaggacg atgcctacac gtttgaggat agcccgcttt atcaatagct
     8641 ttcgatctgg agactctttt gaacaggccc tgtctttaag cgctaatctt ttggccgagc
     8701 tcaaaacttg cacctctctg atcgaggcat accgtatgag cagtagccca cctacgactt
     8761 tccaaacaaa gctcttcgac cttctcgtct atcgactcct tctcggactt caccaccctt
     8821 tcgcagtcaa ggccatgtcc aaccctatgt attattactc acgcaagcta tgccgtgaga
     8881 cggctatgtc tctcctttcg ccgtcactac attccggtga cgacgacttc caccaacttc
     8941 gcctccagag ggcaggccct ttccgtaacg tgtacaggca gtgtgccctc tacatgtgtc
     9001 gtgagctaat gaatcccatg gaagttgaca ctccattttc cgccgatcca ggaggtagat
     9061 tcatccaaga agaggcgcgc aaggcggcat gcaagtacat agagctagcg aggctccgca
     9121 tagaagctgg tgacaaaagt atcaaatgtt acgtactagt ctctggttta ctagcgtggg
     9181 cagacgcaac acaagccggg caaccggtcg agccagagat ctcagcggcg ctgaaaagga
     9241 gcttggaaac gtgtcgtacg cttctcagct cgcatatacg gactgtgtcg gagctgcatg
     9301 acatgcaact cacgttgact acttctattg atgagcagtt cgactggtcg caatgggaca
     9361 gctcggtagg tcagaatgcg acggacttga gtccacaatc atggataaat ttctcggagc
     9421 tgggtttata gggaaagtag gtttcgcgga acaatgattg aagtaacatc aaactggcgg
     9481 aataaagcaa tatactgtat taagacctct atcacacagt ctctcagatg caggcttcgg
     9541 ctccgatatt tccgatataa tatcgttgaa tatgaataat atatcgggcg aaaaaatatc
     9601 gactcgaata ttattcaagt gattttgcat cattcgaatg attattcgat atatcgtaca
     9661 cgtgaccgtt aaatagttgt tccagcgccg tagccaatag aacccttgct atggatagtc
     9721 ggattcaatc gggcaaatgg tcggatctgg ccggctgaca tgctagcctc aggctttaag
     9781 agttgagccg cactagcctc aggctttaag acttgagccg caatgtggct catattactt
     9841 gagctgaatg gaacgccact tatttgaccg agtaatgcct taaaatttag gaatctaaga
     9901 aatatatcct caaaaacaag gcttttagta ctaattttaa tatatcgagc ttttaatttc
     9961 ccattcccga tatatgcgat atattcgatt attcattcaa catcgtactt cctaatttgg
    10021 acgatacgat attttttatt cattcaacgg attcgatatc ggcacgatat tatcgaataa
    10081 tttaatatcg gcgccgaagc ctgctcagat gtgcctgaat accaagactc aaatgacaaa
    10141 gatattgagg cgaatacact aaaaaataaa taatttaaaa tggaacaaga gacagactgc
    10201 agcgaggaaa tgaaatatat ataacagcct cataatgatt ctcccatata aggaaatacc
    10261 agcttccctc cacccgcaat gttagcctcc agatacctca caatcaagtc ctcgatgccg
    10321 agctcaatcg cagttagaat ccactccgcc atactcacga gtgcaaactt cccaccatat
    10381 aggttctcca ttcgccgcgc aagctggctg aaggggacct gaactccgct gctatgatgc
    10441 ttgaacgaaa tgcctgcagc agggacggga cagcggacaa tgtcagcggc gacggtggcc
    10501 acgtctttga agtcaaagaa accttcgatg ttgggaagat cggggaccgt tcgactgaga
    10561 atcgagtagc ggattactgc attcatggcg tcgtcgtgcg gcgctcttgc gccaatgacc
    10621 gaacagggac ggtggatgac aacgggaaga cttgttttgt tcgccatttt ctctaagaag
    10681 cactcgctgg cccatttaga ggatgtgaaa ccttgggagc catctgtggg tggtgggcag
    10741 gcagccatcg agatggatgg cgaggtgtat gtgccagact ggaggatgac gcgcggggat
    10801 gagatgaaat gaataggtac tcggtaggga agcgccattg tcgtgaggaa tctggtagag
    10861 agataatttg cgtctctgag tgaggcgtag ttgttcaaac agtgtccttg cgagtccgca
    10921 tggatgattt ggtcgatatt gccctctaaa atcgccatct cgcttctgga gaggcccaaa
    10981 ttgggacttg agagacttcc agtgtgaacg acgaccttgg ggtccaccgg tattctatgt
    11041 cgtgcatctg caggtacagc aatacagtat atagttgcaa cttcgttatc atccatcaaa
    11101 accgtgagga tctctgagcc taagaagccc gtcgcgcctg taagcacaat tctccgctga
    11161 tttcgaagag tcagaactgg gtttgtagat ccattagctg ctaaaacatg ctctgggaca
    11221 ggatcaatgg atgtctccaa ttcccagtcg attgtctgtg taacgagccg gcctcgctcc
    11281 tcgtttgtta ctgctgccat agctctcaat gtgctgcagc ggtacagctc gtgaaggggt
    11341 atgccaattc ccattctctc tttgagagca ctctgtaagc gcacaaggag taacgaactc
    11401 cctcctatga cgaagaagtc tgtgtcggct ctgatatgag cagcacctgc ggcgtcgcca
    11461 agaatatctt tccagatcaa tcgcaactct ccttcggcta ttgtaagatt gctgtcatca
    11521 ccatactccc tgtttcgagt cggcaaggca aactcggaca tagctcttct gtctatcttt
    11581 ccgttaattg tagtgggtaa atgatcaatc gctataatca tcgctgggat catatattgg
    11641 ggcaagagaa gacaagcgca aagcctgtcc agctcagcct gagtttggtt ctttcctgat
    11701 gccaatacaa tgtgagcgac gagaaactct ggctggccac gaactgtgac gattgcatcg
    11761 gatagaacgc cttttgatgc ttgtagaatg gcattggcaa cttcattgag ctcaatccga
    11821 aagccacgga gtttgatgag agtgtctccc tcgattcggc ctgataggac aagagatcca
    11881 tcctcgagta aacaccccct gtcacctgtc ttgtacatga agccccatcc ctgtgagacg
    11941 tcttctgggg tggcaaatgg atcaggtaga aatttggtgg acttgagctc gatatcaagg
    12001 tagcctctcg caacgccgcg gccgccaata tatatctctc ctggaaatcc tattggtaat
    12061 gcctcacagc tatcgccgag gatgtagacc gatgtattgg gaatggcttt accaaccgaa
    12121 taaggcatgc tggactcgtc ttgaacaggc aaggagcgta gtgttacggc acaagaaact
    12181 tcagtcggcc cataacagtt cgtcaaggtg aggccaggta tttccaatcg ttgaaaagca
    12241 gagaccaagc cgtctgcaac aggctctcca ccggagcagg cataccgcca cgaactgcat
    12301 gcccgaagca agtccggagc ataagtagcg agcatgagat actccgaagg agtacatatt
    12361 gtgaagtgga cagagttctc catcatcagg cgcgcaatca tcattgggtc tccgcggcac
    12421 tcggatgaag ccaccactag ggttcctgca tttgcaaaag cgttgaaagc ctgagcgatt
    12481 gacatgtcaa atccgatcga actctgctgc agcactgtca cttgcccaag accgagaaat
    12541 gcacttttcg atgcagcata attcatcacg ccgctctgtg tgagtctaac tccttttgga
    12601 gtacctgttg agccgctagt gaagagtaaa aaggcatccg aatggtccaa tgctaccgtg
    12661 gccggagtct cgtcgacaga aattggtaac tcggacaagt tcagccttgg aacaaagtct
    12721 cccacatcgc actgtgctac ggcaatagtg gtagcacagt gaaaaagcag cagatccggc
    12781 ttacacactc tcattatggc tcgttgtcgt gcgactggca gaacaggatc aagagggaca
    12841 taaatagctc caacgtgcaa gattccgagc atggccgcat atgtgtctat gctgggctca
    12901 caaataactg cgatatgggc gccgacattg actttggcac ttctcagcgc cgaggcaatg
    12961 gcactcactc gacgtgaaag ttgggcatat gtcataacaa gctggttgtg tttgatggca
    13021 agggattctg ggtagtcggt gcatacttgt tggaatcttt ctgtcagtgt ctcgggccac
    13081 atgtgctgga ttcttggacc tcgtcccaga ctgggtgctc gctcgagctg aagcttgctg
    13141 catgttgtgc agctctgcaa tgtttgtaat ggatcaagtg ataagctctc aagcaagttt
    13201 acgtaggtat tcataatgaa ttcggtggta gaagcggaat atagataggt gctagatgaa
    13261 atctcaataa gatgggctcc aggtgttgtt tgtgtaatgt tgaacgtcaa gtcatagggc
    13321 gtcttcgcgt ccacgtaccg caccaaattt agagagcaat ttcccagctt tcgctgtaac
    13381 aagtcgccaa tgcgataatt gaaggcgatt tggaaaagcg gtgtatgtgc tgaagatcgt
    13441 ggcatcccaa gacgttcgag gatgacatca ataggaattt gagcatgatc aagactgctt
    13501 aggactttcc gggacgtatc ctggacgagg tcttcgaacg gtcgctcttt gctcatccga
    13561 aagcgcatag gtagaagatt agtgaaatgg ccgatagtgc ttgagaagtt tccgccagga
    13621 ccacgaccag catcggtaac gccgatgcag agttcttcta tatcaaggag acgagcaaaa
    13681 agagcctgca taacggctag atagaattgc attgtcgttg cccggcacat ctggctccca
    13741 tctttgatct tagacacggc ttcttcattg atttcccttc ggacagtgtg attgcggtac
    13801 acaggctgtg attgtcggct tctcctcagc gaaaatggaa ataatggcag cacgcttgga
    13861 attgggtcca gctcatgcat ccagtatcca atggagtctt ccagggctcc gctctttaga
    13921 gcatcgatct gcagccgaga gaactctcga tacgagttcg gtacggttgc aaacggaatc
    13981 agttgatatc cacgctccaa atcttggaga aaaatgtgcc agctcatacc atccatgata
    14041 atatgatggc agccaaagat tattgtgtgg aactccgttg catgcgtaaa tagtacagct
    14101 ttgaatattg gcccttttgg caagtcccac tcagtatcaa ctagggtctg gaattgcagc
    14161 tggacgtctt cagaagttgc tgtgtcaaca tgaacaaagc ggtctttcag attcccgctt
    14221 agtgtaatgc cttgatggag atctgagttt ccagggtggg taaagaagca agtttgatat
    14281 gcctcgtgga aggctaaagt cttttctatc gctcgtgaga atctggcaac atttagttgg
    14341 cccttaatgc tatactgtgc agtaacattg aacgccgtac ggtcctccaa gaaattttgc
    14401 aagaagtgaa ggctcgcctg tggatatgac acgaactcgg tgtgcgtata atctagctcc
    14461 aaagtagaag agagtcctga aggtgctatt ctcgggctcg acaatgaagt agaatcggag
    14521 gtgtcatact cttgggaaca tcctacttgc gattctagaa tttcagagcg ctccgtagct
    14581 gtgcttgagt ccccttcagt gacatcgact gtcgactcag aattggttga tgtagccatc
    14641 atctcggcgg atcttgttcg ttgctcaatg tatctactcg cggctcgaga tgaaattgac
    14701 catattgact cgcggcctag aatttcaagc aggggcacat caagtcccaa gtccttgagc
    14761 aaccatatcc gtatttcgac tgcaaggagg gagtcgaggc ccaggtcgga tagcggcgct
    14821 ttgatgctaa tcgaagcgag aggaattttt atcattgatt cgattttctt acagaacagc
    14881 tcctcgaagg cggcagagac ttcggcggtg gaacttgcca attccaatct tttgcgatgc
    14941 tgctctgctg atgtgctacg gcgagctgat ccgtcgctgg aaaccggtga gacaaccatg
    15001 tgagagaagc gtggattgtt gaaccattgc ggtcttgcag acgcatttgg atggtcgaca
    15061 aaagtttcca ttcccatcgt gagttccgcg tttgttgagt tcgggtggcc agacaaaatt
    15121 gcttgaatga atagatggtg aaattcggtt tcggctagag acgtatagaa ttgcgaacga
    15181 agatgttgct cgatttcggt gtttgccctc tgactcttgg caacatatcc tacatctgtg
    15241 atcatgccaa tattgatgac tgacgctgac tggcctcttc gtctccgctt cgcgactaag
    15301 ctggacataa acatattggc agcatgatat atggactgtc cagcattgcc atactcactt
    15361 cctagcgaag agaaagcgat gaagaagtcc agattgtctt gggcaaattc ctcgtccagg
    15421 tagactatgc cgtcaatttt gggtttgagt tgcttctcaa tcgaagcaac cgtagtgttg
    15481 aggaacagag agtcttcaag caccattgca ccattagcta cgccagcaat ctccggcatg
    15541 gtatttcgaa tcattgaagc cgtttcatgt acctgtgctc gatctgtgac atccattttc
    15601 acgatacgaa catccacgga agacgaacgt atactcgctg gccactttgc gtcgctgttg
    15661 gcgtttcgac tcgccagaac aatgtgacaa gcgccacaac tgatcataaa acgacataga
    15721 gattggccca actcactagc catgccgacc atgaaataag ttttatcggc agcaaagatt
    15781 ttgctcaggt cgatgggcgg tatgatgact ttcaagaggt tagtccgctg ccactctact
    15841 accgttgaaa gtctctccgt attcaattta tctagaaaca cattcgtgtc acagattttg
    15901 attatcgatg gcactacctc aacttgagtt ggcagtgcta tcgcgtcagc aattacacca
    15961 tcttgatgag ccagacgcag agaatgaggg tcaaaagttt tcaccacaca agtatttgga
    16021 aggtttgaca agatgttgtc aacatgaacg tccgagaaac gccacatggt agacgaatcg
    16081 tctggtatca acgcacggat gaccctggtc ggcgcgagtg ggtgaagtac attccaattt
    16141 gaatggcctg ttgttgccat ggctttaatg aatagcaact tgcgtctcgt cgatatcgcg
    16201 gctgtggcaa gcgcttctgc gatacagcgt agtggttcat gcactaatat tgtgccagtt
    16261 gcaggactgt tggacagtat ataagaggca atcaatgcag agcccaccac aactaagctg
    16321 ccagcattgt aatcacattg cagggacagc tcaagagaat tatgagttga tacgattgcg
    16381 gtggaagaat tggtgttgga tagcgcaaat gctggtctcc catgtatgtg cccgaagcac
    16441 aggaacaaag ccttctccga atgtgaatgc aaagccacgg atagctcaac gtcaaccagg
    16501 acgaaatctt tgggggagca caggaatcac tctggatgag gtgagatggt gaagactggt
    16561 aggaaacttc aatcctgcca gtcggctcca agaatttcgt gatccgacga cgctttgcat
    16621 tcagcctttc gttcagatca tgatccggga ccaggcgtgg tatgagtatg ctaccccctt
    16681 tcactacaat ctctggctct tgagcccaga gcatgccgtg gttgacatgt tgtggagacg
    16741 agagaagtac catccggagc agataccgtg tggccatctc catatcccac gaggagtgtt
    16801 gatcaaaatc aagaaactgc atttcaacat gcggtagttc cagagccaga gaacgaccga
    16861 tgccaatcat gatattcgaa tatgggttgt ccacaaggcg accatttgcc acccatagta
    16921 cattcgcagc gttgcctaac agctcttgca ggttctcgag tcttctgtca ttgagctttc
    16981 aagagaaaat tggttcgtca agttctgtca gacagagtac actcattcct gatatcattg
    17041 aagaaggatc taaagcatca atgttcggac atatcgtaat ttgcggtgtc cagcgtttcg
    17101 caagctttcc ggcttggcga acaactttag acacagacat cgtctgacct ccaaggatca
    17161 atactcgaga ctctggaatg gggcctacca atgccagcgg gtcattcaac agctcaagcc
    17221 gctcatcgaa ggcacgcgtg atgaagacag agcaattgtg ccgtgagata tcagggaaat
    17281 catagattat agattcgacg ccggagaatc cattcgcgag aaggatatca tcccattctt
    17341 tcgcggagac accagggcat gggaaccgtc cgtcctcgac tcccaaccac cagccttcaa
    17401 ggccccccat caagccagtc tcgcgtagca tggtgcctgt gacttctgcg gcaagcaaga
    17461 aacctcctgg acgcaacaga gatctgacat gctggaccgt ttgggcaagc ctccgagttg
    17521 cgtgtaacac atttgccgcg atgatgacat cgtacggtcc tttcccgaat ccttggtcta
    17581 caggatcttc ttcaacattg aaagtcttga agtccatcct tggagaatga tcggcaaacc
    17641 tacgagctgc tttctcaaag aagccagccg aaatgtcggt atatgtgtaa gacagatatg
    17701 aactgccaat agcgtctaag acactgcgtg ttgtcccacc cgtaccagca ccaatttcca
    17761 gaatcttgat cctggggtgc ttgtggctga ttttgcgcat aaactccgcg atattctcgt
    17821 tacaagctgc aaatcctcga ccttcagtgt ataaacggcc aagtaggtca tctttcagca
    17881 tgtgctccag catttctgac tcgccccgaa ctactgaagg aagattctcg cccacaacag
    17941 tcaagagcgc cagatcaaca ctgtcttgaa aatggttggc aaattcacga atcgtctctt
    18001 cggtgtcgtt caaccattcc ttctgcacga tggcatggcg gccttcacga attggatcca
    18061 gaagcgtatt gatgcctcga aataaagcct ggtggtgcca tttgaaaccc gcaatttctt
    18121 cggcgtgtat ctttcggcac aagtcttgca tgaagaagag cgcggtacgc tctacggcat
    18181 cgatgtactg aaagtcttct tttgtagcct cagatgatga tggatctgga aggccacacg
    18241 ctacgtccac gtcccaaaat gtctttgcaa acagttgtct gtcatctgaa ggctgcggct
    18301 cggcaatggc tttgaggatt agaccatcaa ttcggacacc agatgcgtta cttgtttcat
    18361 cataaagatt gatgtcaagt tctaaaatac tgctagtcga cttgacgagg tgggcatcga
    18421 tccctatgct cgtttctcct gaaggtgctc gatatctctg cgcgggatcg acgaaagcac
    18481 gtctaattcc ggctggaaga tacgtacttc ccatggcttt ctcggctgtc gaggcaaagg
    18541 tagcaaatcc gacctgaaag ctgacgtcta aaatagctgg atgtagcgca taattatctc
    18601 caagtatgcc atccgcccag gtagcggacg ctttcgagac gccccagatc ctgttgatgg
    18661 attttaaggc gcggaatacg ccatcataga cgattcccag cgcagcagtc gtagagaaaa
    18721 atcgatcgac atcaagtggt ggaagttcat cctcacaaat agggctgggt ggaaaatacc
    18781 cacttgtaga cgagccgaga tgtataacca gaacgccatc gcagcacata tccaacgtac
    18841 gctcatcaga gcagctgtaa caagtaaaat cagcttgtag gataaaatca tcggccattt
    18901 tactcgggtt gtgacggctt ctaatcgtga agatgatctc aacgccttcg tcgtcttcgt
    18961 ggatcaccaa cgccttggct atattcatat cttggatctc caacattttg acaggacggg
    19021 cacgcacgaa tgcctcactc gcttgcatca ccatactgac atagccagcc ccgggaaaga
    19081 caacttggcc ctggaaccta tgccctcgga gccaagggat gtccttctga cggaacacat
    19141 ttcgccaagt catttcgtac tgtgtgtctt gtcgcagacg acccaggagc tcatgcgtgc
    19201 gttgagcgct ggaacgatac tcgcgcgata ggcgtgattc gtgccagaaa atctgttcat
    19261 ggtcccaaca gtatgagggg agagcttttg gcatttgcgg gtttttcggt ttgttgaagg
    19321 cggtacgaca gccgtcaagg tcgacagatg aaggacccag atgggtccac agcagtccaa
    19381 gtattgctga catagactct acatcgttct ttccacgttc taagcagcca gcgtattgta
    19441 tcgaagcgtc agcaactcgt ttgaatgtct cgttcacgga gccctttaaa gtgggatggg
    19501 gcccgacttc caatgcgatg gcgaaagaat tgccttgcga caaaaccgcc tccagagctt
    19561 gggaaaatcg aacgggtctg atcatattct caacccaata tgggccgctc aaagactcta
    19621 gtgatccctg aagcgagttt agatgttcat ccacactcga gtaccagaca caatcttttt
    19681 ggggtgcttg aagggagaca tccaatgatt tcaggaggtc cgagtatgct tctgcacagc
    19741 aaatcatgtg atgggaatga taggccttat caaccttcgg cagccgtgaa aatatcttgt
    19801 cttggtcaaa gataacttcc gcttcgtgga tagcattcga atcaccagag agagtaacgc
    19861 tagaaggcga gttactggca gcaaccccga tacggccaac aaatctggcc tgtgagcaaa
    19921 aggctgttgc gtcctcgagc cccataccga cagcaatcat tgcacctgtt tgacctgagt
    19981 caccttgagc tagatgagct actaatcctc ggtagtagga gatgcccata gcatctctta
    20041 cgctcagaag cccggctgca tatgcagcac tgacttcgcc cgaagagtgg cctacaaccg
    20101 cgtcgagatg aacgccagcg gctcgtagaa ggtgtacaag agatatttga atcgctacac
    20161 agagtggttg cgagatttca ccttgggaaa ttcgtgagag aggggcttct aagcttaact
    20221 cctgtttcag agaccatgaa ggcccatcag gaagtgctct gagtgcttct tcgcattctc
    20281 cgagagattt ccggaaggta ggtgactgga ccatgagctc gcggcccatg catgcccatt
    20341 gtgcgcccta taacaggagt cagcctctgg tagtgttctg gatctttggc ttcaatacct
    20401 ggccagtgaa gacaccaaga attttcgaac gatggtaatc atatcccggg ccttgggaat
    20461 cagaacgtgc ctcatccaag ataagttgcc tttccagaga atcaaggagc atttggcgat
    20521 ccgaagcaac gattgcggtc cttaggacaa atccagtccg cctcgaatgg agtacccagc
    20581 tcagagcgtc taaatcaagt gagggatttc gacgaatgtg gtctgccatt tgcgcgagag
    20641 aaccaagtaa ggaggaatga ctttttgccg agaaaacgaa cggcccaacg aggttagttt
    20701 gggactcgca gtttcctctc tcttgatcca caggcattgc gacagaagac cgttgatagc
    20761 tctcgaggat aacatgagcg ttagtaccac caaagccaaa actgttcaca ctcgcgcgta
    20821 acggcttgcc attggtatcc ggccaagata caagggaagt cgggacgcaa atatttgcgt
    20881 agtgaggttc gatcgccgga tttaaatgct tgaagtgcat gtttggaggt atttcttggt
    20941 tctggatagc caaggatccc ttcagaatac cggcaatgcc agcacagcct tcgagatgtc
    21001 cgatcacggt cttgatagaa ccgcaataca gtttattggc tgggggtaca acatcagctc
    21061 cacttgggaa gaaagcttct tggatcgcac gagcttcggc cacgtccccg gccaaggttc
    21121 cggtgccgtg acactcaaaa tactggcagc gatccttgag agaatctaaa ccagctttct
    21181 cgtacgtctg tcgaatgaga tttgcttgag cagatgagtt gggcatagtt aatccttgcg
    21241 tgcggccatc tgagttgaca gctgattcac gtatgatgca ctcgatatca tcattgtctt
    21301 caatggctct gctaagtggt ttgagaagaa tcgccgcgca gccttcaccc cgagcatatc
    21361 catttgcacc tttatcccac attcttgagc gggagtcggg agagagcata tgcagcttgg
    21421 attcggcgat gtaagttgca tgatcaagta atagcgtact gcctgccacg atggcttgcg
    21481 ctgcatcacc atttctgagt ccttggactg cttgatgtag ggcaaccatg gaactggagc
    21541 atgctgtgtc gatagtcatc gacggtccct tcagatcgaa gaagtaagat aatctgttcg
    21601 caaggatgct gcgtgccaaa ccagttgccg aataagttgg aagactctcc aggtcgcgca
    21661 tctgaatgtc gttatagtcc gaagtcatca ccccaacgta aaccgaagtc gaagaccctt
    21721 ccatcttttc caatggccac ccagcagctt caagggtttc gaagaatgtt tccagaagaa
    21781 tccgctgctg ggggtccata ctgtgggcct ctttgttatt gatacgaaaa aaagcattgt
    21841 cgaaaagtcg gcagtcttcc tgaagcaagt aggactggcc ttgaacattg gtacagcccg
    21901 gacggtcacc gtcctggtca tagaagccgg aaaagttgaa tctgtcgaca ggaaagtcgc
    21961 gtatcacatc tcttggtgct ttcaacaaac cccagagctg agatggtgag ctcgcagaac
    22021 ctggaaacct gcaagcagag ccaacgattg cgattggttc cgccatgatc gactccagat
    22081 tagcaactta ggtgagatgt ggaagagaat tgttaagact aagtagctct ggaactgaac
    22141 ataaaagatg tcttgccgag acatcgacaa cacgtgagcg atgtcgagca ttatcattag
    22201 acctttgggg atctcaaact attaccaata gcacggagat tggtcagaat tacgaccgaa
    22261 tggaactccg agattcggga tccaacccca gttaccaaca gtgacggacc ggctttgacg
    22321 tgaaggctgc cggtcatttt ttgccgcatt tggcagcgtg aagcgaacca ggtacccaaa
    22381 ggctccagac aagcgaccgt acgcgtaata cgctaattaa taaaatatta gcagattctc
    22441 agagctaaat ttgctttttt ttaaataaat aatttaatta ttgcctagcg ccgcgtctgt
    22501 ttatcctagg tcatgttact ttgatcacgt ggaaatgtta gggacgtgaa aaaagccacg
    22561 attctgcccg aataataatt cgcattttga gagttgccga ggattaccca aaggcggtga
    22621 aagcttgcag cacatcctta agaacactaa aattcctgaa tctcagtctc ccggcatgct
    22681 cgtccgcatt ataataagta ctgcttcgaa tttaatgcga tcaaactatt ataacatgtc
    22741 tcaattaata gcattaattt atcgaagttt aaatcattta atgtagtagt tgtttattaa
    22801 ttaatttgaa tcgctgaatc gcactgaacc tgaggtgcgg ccgatgcgac tgcctcaggc
    22861 accacattaa atgcagtgca tcactaccgc caaaatttag aaaataataa taaaagcctg
    22921 aacggggggt ccaggagggc gtccccctag gataattggc ctctaaaagt ctgaataatt
    22981 taatattatc gcacagtttt aattgcccgg cttttgaggg cggagccggt cgcaagtcag
    23041 tcagtcagtc ggtcggtcgg tcgattggtc agaaagttga ggctctgcgg cagtggctgc
    23101 gctgctaagc gaagagcctc aacaacctcg aagatcctca ctttgaccta gaatcagagc
    23161 cctgaatcaa cgccagagct tccagcactt atatagaaga tgacttttgg cgcagccaac
    23221 tagctccacg cagtcgcgaa ttttaaggtt gaccgctaag tatttgattg gcttgacata
    23281 cactctaatt ggctcgacgt taaacgccaa acgtctgatt ggctcggtgc tgaatagatg
    23341 gactcgccca gactgtaccg tacgcgccat tgacatgcga tccgcaccgt tgacatgccc
    23401 tcgacacgaa tattttttta ctgatgttgt tacacttaaa tttttattat tcaactatta
    23461 tctattcttc agccgaatgt atgtttgttg cgctctgtga gtgtttacgt caaccccttt
    23521 caatgacgat aaagcgggtg gcgtcttttg caatacaaaa gtccaaacga tcatcgtgat
    23581 gattaccctc aattccaaaa tgccgagttt aatccctaca gtggacaagt tagtcctgca
    23641 caaaccgata ataattggcg ctgggtctga gcggatgtga gttggaatgc ttaccaaagc
    23701 aactacgaag tcctactccg tacggaagca ctggccctgc aaaaggattg aatttggtta
    23761 tccccttctc gtcttcggcg agaaagcgtt ctggcaggaa ctttccaaca ttttcatcat
    23821 tccagacacc ataccggtcc ttggagtccc tgctggtagc gctgcgcttg tcttccgcta
    23881 ttccaagagc tggactttgg aagcttggcc cattcattat catgaaaaca tcagttcctt
    23941 tgggtatcac atggccaagc accacagcgt ctcttgtagc tcgtctgatg acagttggta
    24001 tagcggtacc caatcgatga ttttcctcaa tgaaagcatc cagatacggg acttcagcgt
    24061 cgacaatctc atgcgctgta ggaagacggt cctcttccac cgctcgcttg tgcaccgact
    24121 tcaaagctga gaatagcttt tcctgcacct cctggtacac aataaggtgc ttcacagccc
    24181 agcaaagagt tgttgaagtt gtctcgtgac cggcgaggta gaatccaaag agctcgtctc
    24241 ggatcactcg agtatcgtac tcggccttac gattctattt ctccgccaac tgtacttcac
    24301 gtcgtattag caggtccacg gcggaagtaa cttgatcatc ttggccactc cgagaagctt
    24361 tttgccatgc agtgtgcagc acccctgtca tcatctgatc tgtatatttt ctggcggcag
    24421 ccaaggatgg gtagaatttc agtgcgaaat tcatgtgcat ccttggtgct ggcgaagtca
    24481 ttccaatttg gatactgtcg actagagttc tgatggccgt ataagcacga gactcggtag
    24541 cagctggaaa tactggaggt acgttgatat ctgtagatag atcgagcttc tctgtttccg
    24601 aaagtagttc tgactgtgac ttgctgaggc cggtctggac acccaaagtg gctaacataa
    24661 taacatcaac aacacccctg atgaggtcat ggtccgcttg aaatggcctc ccctgggcta
    24721 agcgtaattt ctgctgccaa agctcgagca ggtcttcaat cgctgaatgg atagcaggag
    24781 caactacatt tcgaaggaat ggtggagaca ttgtgtcttt aattaggttg cgatgtgatc
    24841 gaaattcatc attgctaggc atctgaagag agttaaaata ttaacagatg caatcaaata
    24901 gagcgcagtt tcaatgaaga catagaaagt aaatcggaac atacccaaac gtgatttcct
    24961 ggtaacagag gaccaaagat atcactcaaa aaggccgagc gatcgaattc gctttgccga
    25021 tacatttgga tgtcttgagc ttcacggaaa tctgccagaa ttactcacgg ctttccgatc
    25081 gggcttctca tgaacatctg aaatataggc gaattcagct ccagagcttg atttcggata
    25141 tagctccaca tctcgcctgt ctcttgtcgc catttgaaag ccttcatttc tcgtcagctt
    25201 atggaaaaga ccacgagacg aaaacttgga gctcacatcg ggaagatctc cgagcatccg
    25261 ttttacactt ctctcattat atggtattcc gggaataggc ttagggagaa gatgacgata
    25321 aagccagagt accacgacta gcaacgtaca aacaatgacg ccaagattag agagcaacat
    25381 ccgaagtttt ggctatcagt gaaagcaagc ttacttagaa aactagcatt caagaggcag
    25441 aaacttggga atgtctatac aaaagtcgat cgactctaag tttacagctt ctgtgaaatg
    25501 tcttgcataa gcgagaagta cttcaatgca aggtcggtta agcgacggct ttttcattcc
    25561 ataaaaggaa ataaaagagc gaagaaggtc tcggagaagc aggtatggtt atatgatttg
    25621 ttcttctcgg tgatattgat attgcggaga gctgtctggt gagtgtcgtt tgctgaggaa
    25681 ttcgataaat cgcacaacaa taattgtcat actttcctgg cgcaatgatc tttactacct
    25741 cccttctctt ttctggtctt cccatttttg cgctgactct tattgtctgg attggccatg
    25801 cctgcttcaa atatcaccaa tacgagcgaa tgcgtgtgca gtttgggtgt tcaccgttca
    25861 aacattatcc aagctgggac agaatcctcg gccttgatta tgtttatgac atggtcaaag
    25921 caatcaaaga gaatcgcttc ctcgagttcc agaaagaaac atactctgct agtggggcca
    25981 aggtttggag agccaacttt ctcgggaacc ggatgatcta cagctcggaa tctgagaaca
    26041 tgaaggccgt gtccacttct catggagatt gttttgcagt tgagccaatc cgagtaggaa
    26101 atggagccat aactccattt ccgggtcgtg gtgtcagttc gtctgacggc gcgaagtggc
    26161 aagcttcgcg agatctagtc aaaccatatt ttgaccgtgc tggttactcc aatctgcagc
    26221 ggctgagtca acatgtcgat cgattgctag ataagatccc aaaggatgga tcagtcattg
    26281 atatgcagcc attgttccag agatgggtat ttggaaataa ttactacttt ttggaaaccg
    26341 tgcgctgact gggccgttaa gtttcttgac acatccacag actttctatt tggagagaca
    26401 gtcaactctc ttgacaaacc ggaaaaccaa tggccattca gagatatgat tgctgttatg
    26461 gcgggattgc gcctccgatt acaactcagc tctttcttat ttctccaccg tgatcctgaa
    26521 tggcttgctg cttgcaagcg gatccatgta ttcctcgata cctacatcga aaaagcttac
    26581 aagcaactgg aagatgagaa gaacgggatg caagcgactt acgcaagcgg agaggctcgg
    26641 aacgacttcc tctggacgat tgcccgtcaa gtgcctgata agctcgagct gcggacgcag
    26701 ttgactgctg tttggatccc gtctaatgag acgacatcta ttctcatgag taacacctta
    26761 tttgctctcg cacgacatcc cgaagttgtc cagaagctac ggaaagaaat tctcaaatac
    26821 ggagataagc tcttgacatt tgaaggcttg cgatcaatcg attacctgcg atggatcatc
    26881 aacgaaagta agcattacct ttgtccttca gattgaacat cgctatgtac tggagcctga
    26941 cagccttctc tcaggtcatc gtctgtatcc tgtcagcctg cagacggttc gagcttgcgt
    27001 caaaaatacc agcctcccta caggcggtgg cacacatggc aaagcaccca ttttctgcgc
    27061 aaaaggagat atcgtgcatt gtaaccgata tctcatgcat cgtgacccgg atttctgggg
    27121 ttctgatgct gagatattcc gtccagaacg atgggcagaa gtcaggccct tatggaactt
    27181 cgttcctttc ggcgggggac ccagaatttg tcccgctcat gttatggtgg acactgagtg
    27241 cagctacacc attttccgga tcttgcagaa cttcaaggca attgaaccta gagacgatga
    27301 gccatataca gctgtcatga gggttggccc gtcaaataaa aatggttgca agctttcctt
    27361 tgtacccgcc tgatcaagac actttgcgca cttaggagaa gattgtgcgc agaatcgctt
    27421 cttctacttc tctggtcttg cgcaaagagc tacaaatgtt ttgcaagtgt acttttaaac
    27481 taaatccctt caccaacgat gttttgaaga atatcttctt gccctttcaa aggttcggct
    27541 ctttcaactt ggagacaaag ccacaggctc cttatttcat gctacctagc ctcataacgg
    27601 ttaaaataat cagattattc gagaatcgta ttcatagatc acatgtagca agtctagaga
    27661 gaaatatctt ggagtaaatc gctcccttcg gtttgacact caagttacgg gactaggaag
    27721 ccgcaaactt tgcaatgaag tgaaactaag tgccaccgaa tgccacaaaa ctgctttgag
    27781 gtatttgttc tccccacagc tgcgaacaag ctatgcgaca ggttgcttgt tgaaatctac
    27841 aggcgaagaa gtcatactgc accgctagag cgtatgctgc tcggctgact tggaatttga
    27901 cgaagttcag tctcagagat gccattttct tgaagtttgc ctgacgatga agccccaact
    27961 ctatatctca gactgtcttt gccggataca ctttagccac cactgctgga ccctcttcct
    28021 gtcgtgatgg ctacatatct tggaaaattg aagcgaagcc gatgcatata attgcaacag
    28081 agccggtaaa gatgtaccaa tcatagcaac tgtcggttcg acttgagacg gaatccaaaa
    28141 cgttttcccg tagtcgttgt attgagggag attgtatgca gcagcttcga agttccaccc
    28201 tggtggtgag ttagtaccgg acacgagaat attaggatac ttctgttact cacagctagg
    28261 gtcagttggc tcccaatgag tcgtctcgta gacgaatatt ctgagtttgt aggccgctac
    28321 aatgcccgca ctgtttggat ctttcagctt ggctggcgcc ttgatgtttc caatccagga
    28381 tcggtacctc cgtaggagag gcgagaaaag acttacgcgg caccaaggat gaaaatgaca
    28441 aagaccccaa ggcgtttctt gagaggcatt tgaagtctag agattgcata gatggggaat
    28501 atgagtagga tcacatcaaa agctaagctt gtgctgtaca gcgcttctgt tgcgttgatg
    28561 tagaggtcgg aacagtttgt gatacgattg accggatccc aagcgtcggc aattggatgg
    28621 cacgagaatc cagggatgat ctcaaaagca ataacatagg cgccttgtag agcaagcaat
    28681 atccagatgg ttgaggagta gaataggtac cctttcgcga agatacgtcg ataaaatagg
    28741 agaatcgata ctcttatcga tgctgacatg agtggataca tccaagcagc aacaaagata
    28801 cctttgaaga atatgatgaa ctctccgtat gtgatctctt ctatcggctt tccgattcca
    28861 gagtgtagat tgaaatatgc agccatggct gtccatgcta tgtagaacat ctaagtaaag
    28921 atcagctttt aatactatga cttcgagtat tccactaacc actgccggaa tcatcgcata
    28981 atcatcgatg ccaaggcgtt ttgttgagta cctgtaggcc agtcgaacga acaccaccag
    29041 ggatgccaca ataccaagga cgatgattgc aatagcaata gagtagtcct tgtgattatt
    29101 gtctatttct agcggaatgg gaataagatt ggtggtgttg atgtacgaca tggcaattca
    29161 gtattgcgat gcttcgtgca gagggagaga cagagaggtt gaggaataca gtgacttcag
    29221 aagaaaagag ataaagtgag gatggtgggc gtgagttggg gtctcgcgtg gcattcggct
    29281 tatttttccc caaaagagat tctctctcat tatacccgct tcgatggatc attcctgcat
    29341 tgaatttgat gctgccgcga agaattggga aaataattgt ctcgacatcc cagtgagggt
    29401 agatagtagt cgcacaacag attccttcca gaggatagga ggttccctgt ttctattgga
    29461 aaggatgtct gccgaccaat attaaatggt tttggctcat gcaccgtatt ctgcaaatag
    29521 gccatgatca acccgagggc cgcgttggtg cgtccgtccg cttatactta aattatggtt
    29581 cgagacgcat gccaccttac atggtgttct agacaaggag acagcgtgcc attttccatg
    29641 caggtcgaat aacaccgaac caagcatgga gtaggtttga catgcagctt gatgtccatt
    29701 caacatcaaa acaataaagc gtgcagaacg gaacaggcgc aaaagctcac ccaagagact
    29761 gaatgtggtc tcaaaactgc atcaagcttg aagcagggtc ggagatgact tatcggagag
    29821 taatttatgt aggttggagt ttgactttgc gacttttgac aattcgacta gaggtcacca
    29881 tccggtgagc tgtttatcga gccattgggg tattagactt agtttactac aagggcacag
    29941 tctgagaatc aataagcttg atttgaaact acctatagaa cgtgaaagaa aagatcaaac
    30001 tttcccagca aagatttctc ccatgtcgca tgataccagc tgattcatcc actgacgatt
    30061 tcagcataca gtaacaactc cggatcctga atgaaacatt cgaaacatga cacatccaca
    30121 ggaatctgaa cttccaacat cgtttcctgg tcagactgag gagcgagctt ttgtatgaca
    30181 catggatatc caggttgatg aacattgcgt accgcaaccg gcggcccaaa tccaaaatca
    30241 gcttcataga acttgctact tctcatatca ctcatcgcca ctccaaacct aggcaccctc
    30301 tcaccactcc aagctgccat agttttgtct tggagcattg caaccatgtt cgatcgttct
    30361 agagctacct cttcagtcgc gccgatgtgc gcttgccgga caagagaggc cagaaagccc
    30421 aactttccgt cggcgacaac atcgtggatg gaaacgcctg gtgtcaccac acccaatgtc
    30481 gcattggctt ggagttggga gtccagagga ggatcgaatc gagaacgcaa gtccacaact
    30541 tgtccgagca tggtggactc gtcagggata agatcataga ttgtaagtct agcacgagta
    30601 tatgctcgcc acagtagagc tgtaatagca tcgtacgacg atatctgaac gaaagttcct
    30661 ccagaagaag atgctatcct cttaagcaag tcggtgcttg atttatggaa gtgtagtatt
    30721 acaggacgtt gtggtggagc ctgtgcaaag ggcacagtga ctagggtagg ggagagattc
    30781 ggtggttgtg gaattatgcg tttctctggt ggaacgaact ttccgttgag acgtccacga
    30841 tcgagattca catagtccca tgctggcggt tcaggcttgg tgtttttgct aagagctagg
    30901 gaatttcttg cccattgctg cacgaacttt gaaaatcccg cgccgtccgt gcagtagtgg
    30961 tgataaccaa tcgtcaggat tattccgtct tgaagccaag tggcttgaag ctcggtttgt
    31021 attcggttgt tctttatcat ggagtcaata ctggcgtcgc ccatgttttc gagtgcaact
    31081 tgtctgtcga cttgcaacgg tggaaatccg gctgcttcga ggtcagcgag agataccgat
    31141 ttctcattct ggtataatcg tttgaccacg aaggagactg tatcgcctcg atttctgaag
    31201 atcttcactt ctccgtcatc tttcttgaac actccggtca agggacgata ttggcttaat
    31261 gttagtgcca aactctcctt gagcccatcg atcaccgcga tttcgtcaac tccctctcct
    31321 attttgtaca gaaaagaaaa ttttaagaag acctgtggca tcatatactc aagatctgag
    31381 agtatccaaa tctcttgatc cggatcattc tgccacccta tcggccgcac gtgatgaaca
    31441 acagtttctt caaaatgaga cattgtcgag aatggggtct gacggtgtct gatgctggag
    31501 aaatggactg cattttctca tctaaggcga gccttgccag tcgcaattgc ctgtactctc
    31561 cgaacggtct cggcattgat gcatgtcgtt taggatatgc cgtactcaag tctatgtcca
    31621 gcccaaagcg gaataaatag tccgtgtgcg caagctgaga ctaccaacta gccaacaaaa
    31681 gcaacaaaat cggggcatca acactaaatc attccaaaac accattgaat acgcctctca
    31741 aaagccacca ctttgttttt catcccgcct cagaagccct tcaagccaat tgatcaactc
    31801 tttttatggt ggcacccaca tccccttcac ttgaactttc gcctgcgaag catgactatg
    31861 gctgttagcg gtacgccaca cctgccgaat tatgaacgag agatagactt cttatctgaa
    31921 atagacacaa ccaccgatac tgaaaaacaa gctccctaca gcacagcccc agttgaggat
    31981 gtcaaggcag aaagtcctac gccggataca gagtggcaaa acagaggagt tgtacctccc
    32041 ccagacggtg gcgcagaagc atggctacag gttgttggga gttggtgtat ggtattcaac
    32101 acttggggaa ctgcacctat ctttcttcta ccctctagca ctccctttta atatgtcgaa
    32161 cccaaaacta atggctaaga acaggcatta ttgttacatt tggcgtctac caagcatact
    32221 acgagcgtgg cacactcttc actcaaaccc cttttaacat ttcgtggatt ggctcaattc
    32281 agtcattgat agttttcctt ttgggtgctg ttgtgggtgc tatatacgac aaaggctacc
    32341 tcaagctttt acttgctgtt ggcacttttg gggttgtgtt tggacacatg atgctctctc
    32401 tatgcacgga gtattggcag gtcttgctgg cacaaggttt cgttattggt ataggaggcg
    32461 cctgcttgtt tgtcccagca ctggcggtaa ctcaaccata cttcagctct cgtcttggct
    32521 tggcgcttgg agtcgtaggc acagggagct ctctaggttg catcgtttac ggtgtagtct
    32581 ttgccaggct tatcgaccgt attggcttcg catggactac gcgcactatc ggtttcattg
    32641 cgcttgcaac attggtggtg ccccttgcca tctcaaaaaa gcgcaaacaa cctctgcctc
    32701 cacagacttc gccgacgagc aagaagtcag acttttctgg tgtacttgac ggacgttaca
    32761 tgctctgtgt tcttggggta ttcttgggct atgctggctg ccaagttacc tttttctata
    32821 ttgcttactt cggtcaagcc cagggttggt ttgtcggaaa tgtggcactt taccttgtgg
    32881 taattatcaa tgcgggcgca ataatcggac ggcttatgcc aaactggctg tctgataagg
    32941 ttggcccaat taacgtggtt cttcctggta cgtggaaacc tttccgattt tggctagtaa
    33001 agttctgtac tgatttgcat caaagggtcc ttgttgatgg gagtcttgct gttgtgtaat
    33061 ctggctgtcg tcaatgcagg tgggatcatt tgcattgctc ttttctttgg cgtcttgtca
    33121 gggatattcg tttcccttcc gcctcttctg ttcatggccc tcaccgaaga taagtcaaaa
    33181 atgggggcgc gtatgggcat agcctatctg tttgtcggtc tcagtgtgct tccaggtgga
    33241 ccaggtgccg gcggtgttct tcaacacaag ggatcttcgc tccattggca tgcagcgtgg
    33301 acctatgctg gtgtccttca gctcgcagca ttcgtggtct tctgtgtcct cagagtgtgg
    33361 caggggggtc ttgcattcac ggtgaagatc taacacggat gatctggact tcgagtgacg
    33421 gtggtaatag ttacataaaa ggtggcttct agaggtatta tgcgtggtga gaaggggctt
    33481 ggggtcataa gtagcacatg aaatgggaat acaagctggg tgttggctca ttgtttgaag
    33541 acttatggga caaagcttct cacaaagcaa gatctgagac tgtttctcct ggatagcttc
    33601 ctaatattct tcgtttcgta tgccgtttca atgaatcttc ttaggaaata atgcgatgtc
    33661 ttgaaagagg gctaaaattg cgatgttccg cgaaatgctg tagactcgtc caagttgcag
    33721 cctgcaactt gcaggctaat cgatccaaat gccctgcaca acatacagaa tatctggatg
    33781 atctctaagc aactcctcga gctctcgata cttgtccctt gtagtaatat caggaaacag
    33841 tttccgaaaa ttctggtaaa gttccgggca accctttaca tgaaccattc tctgttccgt
    33901 atcagtaaca ccctgcacaa ttccccggga aacatacctc gatctcttca aaagccttca
    33961 tcgtcttacc tcgatctgga agcgtccctt cagataggaa gtcgaacttc ttccaccggt
    34021 tctcagactc gatataaaac caccatcccc gaccccagaa tttcttgctg gtctcaagtc
    34081 cctgttcttc ttctgcagcc cactgatcga tcaacgcggc cacggcgtcg cagcggtgaa
    34141 cccaatcata tattccaaag tttgccaagc tgtagttacc ccacatactc tcgtagaggt
    34201 ccaggaaatt ataattccac tctgctcccg acttatgaga tatgatgacg ggctctgcgt
    34261 ccgggaagcc gtaccgcaag cgaaaccgaa cttggttcag cactaaatca tcctttgagt
    34321 cttcgctgaa aatgtatttg aagagcccgt aggtcaagtg acattctagc agcatttgcc
    34381 agactgatcc tttggctagc catccagtga cggcgatgat tggagcgaag cgcgtgatgt
    34441 ctggtataag gctggggtag gcgactatga ggtctcttat aaagtggatg aggatggcag
    34501 atacgacgcg gctgaacgtc agccatctga tccagttcct gacgcgccac aagagtagaa
    34561 ggcagaagat agctataaga gctaccgggg taaagatccg cgcttgtcga gacagccgac
    34621 tttcggtcgg taaacagacc cagatgagcg agtgggggct gagatctgat aggaacgagg
    34681 gttggtatgt catatcctca tttcccgtat gatgaaaagg tagaagctgt gttggcgggg
    34741 ccgttatgga cgctggtcct atcgactcta gaaagttatt gaagctcgaa gcaaagtctc
    34801 ctattccgtc ccattctcct cccggcttca gcgctttttg agcagctgct aattgttcaa
    34861 aagcgagacg agttggctct gagatggacc tcccttttgc gagttcaggg acgtagggcg
    34921 aggttaggca gttgagcgct gcgtcgatgt cgtctgggac tggggcgttg agaaaccaac
    34981 tcagtacgag acgagattcg ggacttttga aagacatgac tttgccattt tgactcgctt
    35041 gttgtatctc ttggaatatc tcctgcacgg tggcgtcgtc tatgccttcg ggtagtggtg
    35101 tttgaggctc aacgggatct tgggcataac gcacgatagc aaggccaagg tccatcattt
    35161 catcccaatt gacaaatttg agccaacctg cgagatattc tttaaatttg gcagtgaact
    35221 tctgaccgag gacttcggag tcgactggta ggtgctgtgt tgacgtagct aggagatgca
    35281 cgcttgctag catgttgatg gccaactctt tctgatcttt gagagtctct gccataatcg
    35341 agatcatggt agatggatcc aacacgccct ttccagccat gagaccttgg acaagggagg
    35401 agagagaaag cttggctagc atgccagtgc caaagtgctc gaggcagtac aagtaccttg
    35461 caacagcaat catcatattt cgttccccca cggtatagat gtagtcatct ggctcttcgc
    35521 ctccatattc aatcaacaga gactgcgtct catcaaagct ctttggattc cacatctcgt
    35581 gatcgaagtg ctttaccgga agccctacgt agaagttggc gttcaagacg tacgacccta
    35641 atttattaat ggaagacaaa gcggccagcg gcgtgcgtcc tgcgatgtct cgaacgttca
    35701 catcggcacc tctttctaga agtatttgaa cgcttctggg tcggtttgct gcgacagctg
    35761 cgtggaggag cgttcgtttg cgggtttcga gtcgagatag gctagggtcg tggttcagaa
    35821 gtgtcaggag gatatctgga tgtcgacaag cagtctcaag actggcaaga cctatgaccc
    35881 gttagattta aggcatgctt gaggactgat actgactttg agtagtatgg ccgtatttcg
    35941 caccacggct cagcagcagt gacacagttt ttgaactacg gttaggacac tcaagtgcca
    36001 actcaaacgg agagaatgga gccgtgttcg agaatgtgtc actgtacatc tctacgtcgg
    36061 cgccagcgtc aagtagagcg acggttgtct cagaactacc agctctgatc gcttcatgga
    36121 gaggtgtgaa gccgacattg ccaccttttt gattgatgcc aacaccacaa gccaccagta
    36181 tcggaacaaa aatcggtctg tttcgcattg ccgcgaggtg aagaagattg aagttatggc
    36241 cgagatcctc gtctgctgac actttgtagt attggagcaa gactctggca agagatacct
    36301 ggttcatctc gatgcaattc ttcagcgaga caattgatga ggtgaatttc catttcttgt
    36361 agaagtaggc gaatccctcc aagacctcct ccatttcttc agtcccctgg tcagccaaga
    36421 cacttctccc tctatcgttg tctaactctt tgaattcatc cacatgttgt tgcgcttgct
    36481 tgttggtata tgattgaagg acatcatgga ccatctatgt gatcatattt agattcaatc
    36541 aaatatgggg agtgttaata cctacaactg tattaggata gactggcgga actccttttg
    36601 atgcattctc cgcatttata aaagcatggc ctgcgtagag tagaccatgt cgctcctcct
    36661 tcgtcaatgt gctgagatag tcaaaatcaa ttactcgtcg aagtagcgac tttctagact
    36721 gcggtatctg ccctgatgct cctctccaga aagaagaaag atcagtatgt ccatattcca
    36781 tcgcgtccta aactctggta gtgtttatca agaagcttcc aaattacact tacgggcacg
    36841 ccctgtatat gtatcgaaaa gaatgttgct ttggtaaaag cttcggtggt actcttcggc
    36901 agcggtctaa ttttgtcaga atcaacgatt aaaagggtat aagtctacta acattccagt
    36961 aagcaactca cgaactccac caacattaga aagccgatca cacgggatgt gaaagagagc
    37021 ttcggccagg aaatctgtaa ttgtattgac aagttcacca gagagaccag cagcccggta
    37081 gtgacgaatc aaatcagaac aatg
//
