# Supplementary material for: Genome sequencing and physiological characterization of three Neoarthrinium moseri strains
Source: BMC Microbiol. 2025 Aug 21;25:526. doi: 10.1186/s12866-025-04274-z (PMC12369201; doi:10.1186/s12866-025-04274-z)
Supplement: Supplementary file 18 — Supplementary Material 18. [file 12866_2025_4274_MOESM18_ESM.zip › BGC analyses/CJ-16 173 biosynthetic gene cluster from Penicillium sp/results/cluster3.gbk]

LOCUS       MU628209.1             36238 bp    DNA              UNK 01-JAN-1980
DEFINITION  Genes for cluster 3 on scaffold MU628209.1 of species Aspergillus
            carlsbadensis CBS 123894.
ACCESSION   MU628209
VERSION     MU628209.1
KEYWORDS    .
SOURCE      .
  ORGANISM  .
            .
FEATURES             Location/Qualifiers
     CDS             1..832
                     /protein_id="KAJ0418298.1"
                     /translation="MFNELRLTCRPVCRLGNMENAALQPDGTFLTSHRVALYFLDGKMS
                     KTDPNHELLAEVLRIAPNQHTTRPWDSLLVPLAKFLIGCYTSNRAVFEEATARKTFITS
                     GGVKKLMQRIWPGALTNAGVQALEPQQPQDVWEDPGPNARLTRRQTLNNLIVRPRQLIR
                     RMTGQR"
                     /cluster_role="intermediate"
     SOURCE          5001..31382
                     /organism="Aspergillus carlsbadensis CBS 123894"
     CDS             complement(5001..17129)
                     /protein_id="KAJ0418299.1"
                     /translation="MEPIAIVGSACRFPGSATSPAKLWELLKSPRNVLRQFPAERLAVQ
                     NFYNANGEYHGRTDVKGSSYLLDEDPRLFDASFFRISPKEAESMDPQQRIILETVFESL
                     ESAGRTLHMMEGSNTGVYVGVMTADYHDIQMRDPDSFATYTATGTARSILSNRVSYVFD
                     LKGPSITFDTACSSSLVALHQAVQALRNGETSQAIVAGSTLLLDPSMYIAESNLHMLSP
                     DSRSRMWDAAANGYARGEGCAAVVLKPLSKAIQDNDHIECIIRASGVNSDGRTKGITMP
                     SAEAQTALIRQTYAAAGLDPAVDRCEFFECHGTGTLAGDPVEARAVHDAFFPDGAVHDK
                     APVYCGSIKTIIGHLEGCAGLAGVLKASLALQNKSIPPNMHFNKLNPEIAPYYGNLQVP
                     TKLSPMVEQRNRPLRASVNSFGFGGTNAHVILERYEHAPVGQSEGRYEISSNGLLSSGP
                     FVFSAKSRSALHRQLESYRDYIDNNEEINLDTLRYILQSRRTIFPVRSALPASSRKELL
                     QMLTECIGLPEEKIGIQAVSEGSGSAARILGVFTGQGAQSAQMGKALMERCAKFRESIV
                     DSQSFLRQLPDAPSWSLIEELSASTELSNVSKAQYSQPLCTAIQIALVDLLRAVGIHLV
                     TVVGHSSGEIGAAYAAGILTARDAMGISYYRGLVARFAKGDHGQLGGMVAVGLGMQEAQ
                     KVCSTPQFAGRISVAACNGPSSVTLAGDADAAKEMKAYCDGREIFARQLHVDTAYHSHH
                     MQRCAEAYRRYLKDLHIRIQAPSGQCRWFSSVLLGQEITSDNADMNGLEYEYWVNNMIQ
                     PVLFSQAVERAWTAGGPFPMAIEIGPHPALRGPVQQTLKGLGVEASTIPYTWCLERRYQ
                     DCKSLLSAIGSIWCHLGPSAVNLNQWREQCGAPQTQQQVLKGLPKYPWDHSQIYWHESR
                     ISRTYRLNSHPPHELLGRIQEHQPGTLIQWRNIFHLSELPWLRGHCFQGQAIFPAAGYV
                     AMAIEAAKAFSNDQTVQLLEISDLQIAKALVLEEGGKGTETLFTMRSRFEPQPSTDAKV
                     VTAEFVALCASGGDAVERSCSGTVCMHLNSSGSESLLPDVQVSPVELPPLSVDRFFQAT
                     TAMGIEYDGIFKAFSSLNRIRGHSKASAEWASGLLGTEYMLHPALLDVSFQAGVATLVS
                     IADSALGSTYLPASIKRVLIDPKLDFSRADGATAIRLEAYQSDTSSRDCVEIDINVHCS
                     PDSNATVQIEGLVLKPVGEPSASEDRNIFATTVWDLDPTYGLPSPTRQVEFPDEVDYII
                     AVERTALYFMQSLAQDIGQEEVPGLKWHHQELLRGIDTFVRSVQDGRRPVLREEWLHDT
                     RDTIRSFAEKYPDSVDLALLTSVGENWPSVLRGQSEMLEHMLKDNLLGRLYTEGRGFSE
                     CNDYVAQYMKAITHKFPRVKILEIGAGTGGTTRRVLDEIRSAYSSYTYTDISAGFFEKA
                     SERFSDHASTMEFRVFNVENSPAEQGLVEGSYDIVIAANVLHATRRLDETMRNARSLLR
                     PGGYLIAVEVTGSMLRESGLMGGLEGWWLGGHDGRFPGPGISDREWHSVLQRSGFSGVD
                     SIVYDMPDTARHNCSVFVARAIDERIEHLDDPLSASVDCTQESRVLILGGKSLQAARLV
                     DRARKLLKQFTSSVAVCGSIEELDLSIVAPNSSILSLVDLDQPLFSKSLTTIEIDNLQE
                     LLGNARNVVWVTAGRRGADPYANMMIGIGRALVHELPHVQMQFLDFESDVSLDAKEAVS
                     CLLRLSVLGADKDWKNSEILWATEPELVVSKDGVLIPRLVADKSANETLNAGRRVIRKK
                     VKPSEHVKLLLSGPGKGEIVASRDTSSSQSQPELVTINVHHSVALSPRLGDDSCFLCSG
                     VSQITGCPVVAISESASSRITVSVADVVEVPEPASTFDGTLACRPEDLLAAAAVLVSSA
                     IATCTATYQDSLLVHDCPAQFLSAIQIAGVRLRKKIVFVGSLRSGTGPDYIHIHPLGSE
                     RTIRRQLPRNIGVVLTFAPAVPQQIVACLPQHCTVLTFDARKIPRQASAISSAFLLSQG
                     LPSSPNMSVTKIVDADCQTLSKPARDPVIIDWRRTDPISAILPALDPQEYFAEDKTYFL
                     VGMAGELGQSLCTYMVANGARYLVVASRNPPADAHWVSELRKLGADLRMIKMDVSKRAE
                     VQEAVLTIRRELPPVAGVANAALVLDDTLFVNATVDNIQKQLAPKVDGSRYLDEAFANS
                     DLDFFIAFSSLGSVYGNPGQSIYHAANLFMTSLVQRRRRQGQAGSVINVGMIVDVGYVA
                     RNEREHGYIEDHLRAQFYTPLAETEFHQLFLQGIISGHPASSTSGGEVTMGIQAFVDDP
                     AATNRPGWYENPFFSHMVASHTSSDPSKETTGNPMQKCRLELDNAHSLAEARDALQNLF
                     CYKIEATMKIPASTVDVRAPLSDLGLDSLLAVEIRSWLLKDLQVDIPILKIMGRDPIAS
                     LCDIAARQRLPDVMDETSRKELASPSQSATPVVQPRASTVPDPINMPSPEPFSEKNKDD
                     PGSVELPQLPLITESTKHVNYASSAESSGSVDETHTSFSQSKATPSVSSESSAAELLMQ
                     PKQFLPSQNFQRQSPLSYSQSSMHFIHNYLEDPTTFNVTAQYEIHGPLNVGRFARALDR
                     TLSRHDAYRTCLFTQTGSLDPVQAVYHSSSAENSRLTHITNASHDNVSSTFADLAGRKW
                     DLAEGRTFEAVLITHAPEHHTLVVGCHHIIMDGMSWHIFLTDLNNAYTMRPFLSPTVSY
                     LDFADEQNHLVESGEIKDQIQYWMQEMRPTPETLPLLPIANARRRPSRKSYGNHRKQCH
                     IPAEVSRRVKSASQECGATPMHFYLAVMQVLFARMLDIEDLCIGVTDTGRGDSGRFDNT
                     VGHFTNLLPMRFGIDVDAPFSKLLSKTTDTALRAYSHSDVPIDLLISHLNVHRSADYPP
                     LFQVAFNYRVGDLLNRDLGPCRLILAKYEDARTPYDLTFNVTIDSRGSNLVELASNDQL
                     YSAEATETILETYATWLSSLVANTHVPIREGKLASADQVDRAVMLGRGPRVHDAWPESL
                     PDRIDQITQSTPDAMAVKDDEGSLSYRQFTQKANSIVSMLIAAGAGPGSRIAVLLEPST
                     DTYVTLLAILYLGGVYIPLDTTLPSSRHEAILKACDPRFLVVNRRTTVPGPHSTGGVMG
                     GLKAVDISDASFSSLRPFTPSKLDDHESFLLFTSGSTGTPKGIRLSQAGIMNYAAAKRS
                     ALGLGPVKVLQQSSTGFDMSLAQAWNAFANGGTLIVASSRVRGDPVLLSKLMRDEQIEM
                     TIATPSEYMLMATYGADHLRNCHTWRHICSGGETVSTQLINQLRSLDLRLATLTDCYGP
                     TEISCAATFNAISISDHGKSASSLTGSVGFPILNTSVYIVDSRTREILPVGFTGEICIG
                     GAGVALGYLDPKLNEEKFAADSFATSEDLAKGWWSMYRTGDRGCLSADGSLVFLGRVDG
                     DSMVKLRGLRIELDEVAHAILAASDGTLTDAAVTVRGDPEFLVAHVVPSRRDETDTQGL
                     SSTLSRLSLPRYMIPSMILPLNGLPTTPNGKLDRKALRNLPLPATKTTRETNTNTSYPP
                     LTVAQGELCRLWRQILGEVIGEAPIHSQTDFFAIGGSSLQLVRLQNALRERMGVEASLQ
                     DLYRLSTLGKMAALMSDERSRLVTEAIDWEAETDIPDHVQATIDETALVDTNSELQVRN
                     ATTLRGKREVVLTGATAFLGSEILRALLHDPSVAHVHCIAVSLGDEAQIEKISGGSSRV
                     SVYVGSLLSSTLGLSDDQIRVLQSRMDQIIHAGSQGHCLNNYTSLRTANLLTTQTLSTW
                     AIPRRVPLHFISSGRVILQSGACEAGPASMIAHLPPSDGSEGFTASKWAGEAFLEKVSR
                     ACGLPVTIHRTCSVIGDRAPSDDAMNSVLRFSRLSRTVPLVQNAEGFFDFHEVTEVARA
                     IAQDQTADGRISFRHHSSGVRITFDQLAPRMGSLYGGHFEKVELVAWIRHARQLGMEEL
                     IVSYLQANVAGAGSLRFPYLGGTSCA"
                     /cluster_role="hit_required"
     CDS             complement(17914..20209)
                     /protein_id="KAJ0418300.1"
                     /translation="MENGFSLIELTPETLGGQPMRKKRRPALACQECRRRKIRCDRRTP
                     CGQCCKANLPSCSYVCDSRRTPTTAPFEPHDTHFSVLQQGAGFPLPNDISTVSLGIDNP
                     RTPSVASVHSPSAHNMDSLMSSSGDAQLMLPSHFIGWNETADVGASDMVLDLALNHQMD
                     RLLSPPFPGDGKSRIQGLVSKARYLGQSHWKNFAQPSAAVQSVMNTLAARARQENTTLA
                     RCKTVAEKVKGQRLMFLPAIGSRRDLLPERSVADRLLQAYLRTAQSVLGIVSVPSFYRR
                     YVDLWSSSTPADETFEILLLLVLAIGWAVCSQESAVLRSTVLQWIDVARTWLGSPMNKK
                     RRGLDAIRVHCLFILACQFLAIPEDQSCFGTAALVRTAMQMGLHIDPTRCAFDEPLSLL
                     EIQSSRRLWATILELELQSCLDHGIVPSIGVDEYDTELPVNVDDATLDSPSPRTGNEGT
                     FGLTEQDMSQLTSCSLQILLAQAIPVRLKIVRFLNSFRPAVQPFEQALKLSADLSSLMK
                     MASDRIEAYRISCSPPPTAFQTQFFDHLLQRTMLALHHPFAARALKDQSLYYSRKICFE
                     ATLSLLSRLVFPGDADFYQLRVASGGLFSSAYTQCVLFLCAELVDQSDIGVPSPVNPRT
                     GYVRREMQAAVQRFLDLTLQKFRAGTETNAKLYATIHGVMAHADAIEAGMSASRTDSRI
                     REAVDESLETVHGILSRRTGEDRHSVNLQPNRMDIPDVLPADQGFWPP"
                     /cluster_role="hit_required"
     CDS             complement(21611..23075)
                     /protein_id="KAJ0418301.1"
                     /translation="MATNTEIAKPPLADSAGEKGEASSTPSSSSTSSAPVAAVQAAPPN
                     PPPNGGTVAWLQVVGSWFIVFNTMGIITTFGDYQAYYERGIVFEQTSSNISWIGSIQSL
                     IVFAFGAVVGPIYDRGYLKLLILVGTFGLVFGHMVLSICKEYWQVVLAQGFVVGLGGGC
                     LFVPALAVIQPYFSSRLGLALGLAATGSSLGGILYPIIFINLIDKVGFGWTTRIIGFIV
                     LGTMMVPIAVSKMRLKPPAVRKMVDWTAFTDRPFLLCVLGCFLGYAGSQVAFFYVPYFG
                     EANGWVNGTLALYLLPILNAASSFGRVLPNWLADKMGAINVIVPGSLLVGVVLLSNLAV
                     NSAAGIICTAIFFGFLSGLFVATPPLLFMLFTQDKSKLGARMGVAYGMLGLAVLPGGPG
                     AGAVLQHDSSRLDWTAAWTYGGVLPLAAFVVFCVLRVQRGGVKLAVKV"
                     /cluster_role="hit_required"
     CDS             23534..24593
                     /protein_id="KAJ0418302.1"
                     /translation="MVALTAVRECNTCAASDERMVCVCAGATSGIGAGTLSRLVQLRPN
                     STFYVIGRSAARFAAFQQQDLIGSIQSQNGSGKVVFLEAEFSVLAQVDDVCRKISGIEN
                     RVDWLYMSPGMIPLNGAQFTSEGLETCFALSYYSRARLLTNLLPLLNRSRRPKVLNVLN
                     GGKEQPLLEDDLGLEHNWSAIRVVNHSTTMTSLLLDHLSAQNPEIAFIHAQPGWVHTDN
                     FARLSDGDHGLVWDLVVRGIQSVVTVLVTIFGISTSEAGERQAFHLTSGLFGPGTWLVD
                     HHSEDVAPNLVMKQGRQQSLPGKVWSHTDGFFTKHTGHARLRTPADQTWTRGEPL"
                     /cluster_role="hit_required"
     CDS             complement(24994..26844)
                     /protein_id="KAJ0418303.1"
                     /translation="MLGEIQSSVVTPIGGLSAAVLVTAALFLLHRALLPKPIPGIPHNK
                     TSARRILGDAPDVLRWNKQTKEIWSYIRKLAVDLDSPVIQVFMRPLSRPWVVVCDFREA
                     QDIQMHRSQEFDRARVLKDIFGELLPNCHVWMPTGDQFKAHRNLIRDTMSPSFLHGVVG
                     PAIHTKIMAMLHLWKERARLAQRRPFEGDHDIFRATLDVILSATFELEAGTIAAQTALL
                     EKLDSIALPADRDSPVVFPNAEDPEAFTSIRSLLDSVEIGLNSPVPTQHMRFALAFYPE
                     LSSARKYKNSMIAERVDRAWKRFGDQKHGDDQVRCALDLLIQRQAQMARKEHRDPTYDV
                     EAIKGELFGFIAAGHETTSTTICWALKFLTVHQDVQENLRNILQTVYPRAKEAGDVPTT
                     EEIVNASVPYLDAFIEESHRCGNTVPTIVRHTIKDAVVLGHRIPKGTDVFLLTNGPSYQ
                     SAALKVDESLRSSTSRDSKGRFGDWNTADIDQFSPERWLTHDEKGQPRFDPRAGPAHPY
                     GTGQRGCFGSKFAMLELRMIITLVLWCFHLEQTPPSLSSFAGHDQNTKRAQQVYLRLSE
                     TGNW"
                     /cluster_role="hit_required"
     CDS             27205..28840
                     /protein_id="KAJ0418304.1"
                     /translation="MVTGQLIIFFLAGALLLWITKAILQFQRYERTRKQLGCTPLPRYP
                     GWDHILGTGYVRSMVRALKANRFLEFQRETYGLFGSKSWQASFMGNRMVYSCSPENMKA
                     MSTTHRDSFAVEPIRVANGAITPFTGRGVSSSDGERWAMSRDLVKPYFERSGFANLARL
                     EVHVDRLLGKIPTDGSTVDMQPLFQRWFLDTSTDFLFGETVNSLDNPERAWPHRDMVTV
                     MAGLRLRLQLSSFLFLHRDKEWFAACHRIHGFLDNYIQQAYRDLEEERASGKPATYANG
                     EPRDDFLWTIARQVPDPIELRTQLTGIWIPSNETTSILMSNTVFALSRHPEVVAKLRKA
                     VLDYGDRLLTFEGLRSINYLRWVVNESHRLYPVSLQTVRACVKDTTLPVGGGVDGTSPI
                     FCTKGDIVHGNRYLMHRDPAIWGPDAEEFRPERWETARPLWGFVPFGGGPRICPAHVMV
                     DTECSYTIFRLLQRFKAIESRDSRPYEAVMRVGPSNKNGCQVAFVPA"
                     /cluster_role="hit_required"
     CDS             complement(29450..31382)
                     /protein_id="KAJ0418305.1"
                     /translation="MSFVLPLHLQHEWAHLSVLEAIGDPARAVQIMTALFLVLIGSVLW
                     LLRSPFRSDVHKLPSINPVPWFRSSTEAKRAFLTSSTRLFARARVLFPNTPYRMLTDLG
                     DVLDFHGRIPGFEAMTQFGGPLLRNVARKQLNKYLWKLTEPLSEEGSHAISTNFGESSG
                     KKLIASVHEVFKQKFPRLTGSEEWSELTLKPQILDVVARMSSRVFMGNQLCRDPHWLTI
                     TKGYTVNLFFAATKLRVYPRSLRPLVHWFLPECRNIREQYRAAHSVIEPVLAKRRRIRQ
                     QVTQAGKPAPYFDDALDWADEEAERLGVEYNHEAFQLMLSMAAIHTTTDLLVQVMLDLA
                     QHPELLPIVRGEIVRVLKEDGWGKNALDRLVTLDSLIKESQRLKPVSMAAMRRLATASI
                     TLSTGLTIPKGTRTFVDSYPMRDSTVYTDPETWDPERFLRLRSQPGKERSSLLVNTSAD
                     HLGFGHGIFACPGRFFAANEMKVALCHILIKYEWELAEGTDVRPLVLGAATMANPGARI
                     RIRKRSDPEIDLDTL"
                     /cluster_role="hit_required"
     CDS             complement(35397..36238)
                     /protein_id="KAJ0418306.1"
                     /translation="MRADKSLMGSFSWVLSWPLGDRMFASCADGGGQSTSDEGNTANIA
                     SMSIPGWNSSHSLSSLGLYPSPSCRASAAAVDDLNRPWIWLFSLLKRVDGGSLEHGPGE
                     AEVDARTSQSFVLLASAGHGRIPSLHEAQFGLFRSRLRLRFRLDCFSNCNSDISSSTTW
                     PTRDVFQVLKRQSFDDGRFRIHRILERGLGAVFECLSGEERYFGEEEGAISGDRRQKKS
                     E"
                     /cluster_role="intermediate"
ORIGIN
        1 agtataatac ctggtggtat aattcctggt cccggcgttc gaggtacgtt cccatccact
       61 accgtcagga gttgtcctgg tagaattgac gatgttcaac gaactgagac tgacgtgtag
      121 gcctgtctgc cgtctaggaa acatggaaaa cgccgctctc cagccggacg gcacgttcct
      181 aaccagccac agggtcgccc tgtactttct cgatggcaaa atgtccaaaa ccgaccccaa
      241 ccatgagttg ctagcggaag tcttaaggat tgctcccaac caacatacca cgcgcccctg
      301 ggatagcctg ttggtgccac tggcaaagtt tctcatcgga tgctacacat ccaacagggc
      361 ggtctttgaa gaggccacgg ctcgtaagac cttcatcact tcggggggag tcaagaagct
      421 gagtatgtcc gatgggccat cttgcgcatc tgtgttttga gtccctaact tgatagttca
      481 gtgcagagaa tttggccggg tgctcttaca aacgcaggcg tccaggccct ggaacctcag
      541 cagcctcagg acgtgtggga agacccaggc ccgaacgctc gtttgactcg ccgtcaaact
      601 ctcaacaacc gtaagaaagc caccgaaacc cattgcgtgc atatactcat gtgggtgtag
      661 tgatagtgcg cccacgccaa cttatccgga ggatgacagg ccagagatag gacggccaag
      721 tgccggaaaa gtgacaaaca atccactcgc tgtatttcga catgacatcg ccactttgct
      781 tcgattttga gacttcacgc aattctttag cactacattc ttcggtggat gtatggagac
      841 gacaggttta atgctgctca cctcgaatgt ccgcaccata gcgctccccg ttgggcagaa
      901 cctgatcgaa atgctccatc actatttagt tattggggag gaacctctgg gcaatcatct
      961 tctctgcgac tggacaacca tatgcctctt ctcttcttca gccttcaacc ttcgacgcga
     1021 agagatatgt aggagatgaa tggccgggag caggactaga agggcagtgt gatgctggga
     1081 caggatggca taacgcgcca acgacgcacc gaagacatcg acattgagta cacagcctgc
     1141 taagcaaaag tggttagccc tatggttccg ttgttttctt gcttccatgt ctttgccatg
     1201 tcagttgatg ataaataatg agaaatgtca aacgatgtca tgtcgatatt caggttggtc
     1261 tttcggacaa caggtcacat gtcttggggg aataagggaa gaggcggaca aggcagacag
     1321 gaaaaggcag acggggaggc cacatcaata tatcccgagg accgagtcag atgcagtgga
     1381 caaggatttg acttgtgtac cggactaggg aagacctaaa agcgaggccc gttcggtcaa
     1441 atgggaatgc ccttgcgaat ccaacgggct cgcggaaagc acggcagcaa taattcgcga
     1501 gcgctcattc atgggtggct gccttgtatc accgcccatt atgtagttca gggtggctta
     1561 taaccaaaac aagagaggaa cgaaattctc acgcacccag tgttaaggca tgcccgtgtg
     1621 aggcaaatcc aggcgtcatg ataagagggg gaattacccg cctttatttg cgagggtttt
     1681 tgttgctgac gggggagtct gtcagcgact cagcaggaga gacgcagcaa ggcgatgccg
     1741 gagcgtaatc ccgcttccac ccgttaggct gaggatgcca ggattgtcgt ggatcaacct
     1801 tgcaatgtgc ccaatcgcta accctgtcag gtctggttag tgtgttcgac cgggcagtgc
     1861 ccccaaccgc tcggtttgcc tagagcagat ttttctccta cacccccaat tataattcac
     1921 gagtgccaag gggattatta caacccactg gccagtagcc gccggagaac tgtcgctcaa
     1981 ggtccaccag agaagaagca acaaaaactc taattccaaa aagaacaaac aaaagccagc
     2041 gagagccaga cgccgagtgg tatctctcat gccgccagaa tacacaaatt atcgtagcag
     2101 ttactggttt gtcacggcct cgacttcagg agaggaatca catgtagatt cccgaatgtt
     2161 ggacgctcag ctcagtcccg aaatgtgcca cgctacgggg aggattacga gcagggatcg
     2221 ggcataatag agggataaat ctcgccaaga ctcgcttcct ggggcttcga aaaggataag
     2281 gggtttgttt caacgttttt gtggtcgttt gggggttgaa ggaccaaggg gagggcatct
     2341 ccgctctcgg agatgaggtg agtcgtcgaa tcaatcttcg atggcgcttt gagagaggcg
     2401 gtttgatcgc tgcaaacata catccaacgt tgtacatgca gaatggacac gtccttcaaa
     2461 tctcgaggcc agcaaaatgt cggtgatggc ggtgagttgg ttctgctttt cttggtccgt
     2521 atctgtctgg gactggacgt gtactagtac tatgcactca ccctgccagc cctgtgattt
     2581 gcttttggga taggtgttgt ctggacacct cacatttgcc tcctcgtctg agtagtttga
     2641 agagcgggac actgataggt ctgtctctgt gacgaataga cagatccgat gcggataaag
     2701 ccctctgatt gcattgctga gaatctggga ctgacattcg gcgtctgatg agtaacatcg
     2761 ttttgacggc ggccctaact cggaaggttt cacgacaaga tatcccccag tctgattctc
     2821 aagacctctc cgatgcatta cagtattgaa ttacgcatgg gcctggtacg ataattggat
     2881 taaataggga gatcggggtc agacggaggt attcggtctt tgtctcatga gacgccgact
     2941 tcactagcca aacgtacttg gcagcagaga cgcgacgact gttttagaaa tagatgtcag
     3001 gttgaggcaa gggagttctg ttgacattac tattgataga gctatagaat tcatatgttg
     3061 tacttatatc tgaagaaaaa agtgtgtggc agtcggactt ttccccaact caggatgctc
     3121 gaaacaagac cctaaccgtg catcctgcca tggataggct tttgcatgtg gaggactttt
     3181 ccggaaagtg gattggcctt cgctgatcaa tgatgttcta cagacgtgag tctgttctac
     3241 accgcacttt cccaatatgg tccccggcta cctcatctct ctctcataaa caaacgttga
     3301 tccaagactt gggcatccga gaaatgtatg taccagatgc agctaactcc gataccgttt
     3361 cggacgatga aggaggagga ggaacagcca tcaaagcgac gagactgaat gtagggagca
     3421 gaatcgctta gccttcggca ggggaccgcg aatgcaattg cctcgtacaa tcccagaaca
     3481 cctatctccc agatggcctt caattgctca tcactgaagc tgtcgtcacc caaatcatcg
     3541 cacctgcaca catgcagcaa agcaggatga tttgacccag gatcaaggga agctagatcc
     3601 tgggaatggc ggtcggaaca ttcatgtact gctggaacca tttgccacca ccatattgct
     3661 agcttagtcg ccactacgac gctgaaagtc cgggcgctct ttggctattt ctgcacagaa
     3721 acttggaggg tccggagatt gtccaccgca gactgtcgag cgtggcagga ggaaccttcg
     3781 tgccaggtgt ggagttcatt acctcgtcgc gcaactctgc aattgagcct atgacgttga
     3841 acggacagtg cttaaatatt tacacagcga gtagcgcacc gtggtgcttc atctttgact
     3901 gactgcgcga gattaggacc atcaaggctg agggccgcgg atagactcat ttgtaggagg
     3961 gcaacaaagc tgccggggta tgttgggacc tgtcagccgg ggcagcaata ggtctttctc
     4021 attcagggcc cgaaaaggta tagggctgga tatgataatg aatcaattgg cgaagatgca
     4081 acgtagctaa gtgataatcg atcaatcaat gtatacacag cgtaacattc aagaacaatt
     4141 gaggagcaaa actcgttctt cagcttggaa gcagtggatc ctacataatc atgatggaat
     4201 caataatcgg ttactcattc gggaactggc agttcggaag tccgcatgca tgcgtcgttc
     4261 ccggctaaac tatacatagc tttagtcaca ggttcctaat taagggcacc catgcctcga
     4321 cagctgggat agatctatct gcttcggtcg gtaacagatt tgctgagttt gatcggcaaa
     4381 cctcactgaa tcagcaacat ggaacggaaa gaaatgctgt tagtatgcga gaaatgggag
     4441 caagtgtaat cgatgcgcgc gccgcactgc tggcaaatgg tgaggtatca tgtagtatag
     4501 gtatctatta cgagtgtaga gtacatgcgc cctggaaggc gcagtcgcac atggtgggtt
     4561 tgtatctaat acttgggttt ttttaccgtc gttgtgccta gaatgatata tatgttcctc
     4621 gataccctat gctgaggcaa agatgcctgt aggcctgcaa gcaaagctcc gccggaaaca
     4681 gcaggagttg agaagatatg gcgggctccg tgggcgactt cttcatttca tgagaatgct
     4741 aaaattaagg ccaaggacct gctaaataga atagatagaa ttaggaagta gtacagactt
     4801 tagctaagta aagtagatta ataggcttaa taaagggagc ttgttaagta ggtcttatat
     4861 agggctttat tattataagg ttctagataa gctctaaaag gattaaacct ggtgcattta
     4921 gtaagattac atatgtcaga gtccataaat acacggtcta acaatgaact tcactaacat
     4981 cgcccagtgc acgggactcc tcatgcacag gacgtcccgc ccagatatgg aaacctcaag
     5041 ctccccgcac cagcaacatt agcctgcaga tagctaacaa tgagctcttc cattcccagc
     5101 tgtctcgcat gtcggatcca agccaccagc tctaccttct caaagtggcc accatagaga
     5161 ctccccatcc gcggcgccag ctggtcaaag gtgatccgca caccactgct gtgatgccgg
     5221 aaggagatac ggccatccgc tgtctgatct tgagcgatgg ccctggcgac ctcagtgact
     5281 tcgtggaagt caaagaagcc ctctgcgttc tggactaagg gcacagtgcg actgagccgc
     5341 gagaaccgaa ggacggaatt catcgcgtcg tccgatgggg cgcggtcgcc gatcacggaa
     5401 catgtcctgt ggatcgtgac ggggagaccg catgcgcgcg acactttctc taggaacgct
     5461 tcgcccgccc atttggatgc tgtgaatcct tcggagccgt ccgatggtgg aagatgagcg
     5521 atcatggacg cggggccggc ttcacaggct ccggattgga ggatgactcg gcccgacgag
     5581 ataaagtgaa gcggcacgcg tcgtggaatg gcccaggtag ataatgtttg tgtggtgagg
     5641 aggttggcgg tccggagcga ggtgtagttg ttcaggcagt gaccttgtga gccggcatgg
     5701 atgatttggt ccatgcgact ctggagaact cgaatctgat catcggagag gcccaacgtc
     5761 gagctgagga gactgcccac gtacacagag actctcgaag agcctccaga aattttctcg
     5821 atttgagctt catcgccgag actcactgca atgcaatgga cgtgagctac actgggatcg
     5881 tgcagaagcg ccctgaggat ctcagatccc aggaaagccg tggcgccagt tagaacaacc
     5941 tctctcttgc cacgcagagt ggttgcattc ctgacttgga gttctgaatt tgtgtcgact
     6001 agagctgtct catcaatggt tgcctgcaca tgatcaggga tatctgtctc cgcctcccag
     6061 tcaatcgcct cagtcaccaa gcgactgcgc tcatcgctca taagcgctgc cattttgccc
     6121 agcgtgctca gtcgataaag gtcctggagc gaagcctcca ctcccatgcg ctcgcgcaaa
     6181 gcattttgga gccggactag ctgcagtgag ctgccgccaa tggcgaaaaa atcagtttgt
     6241 gagtgaatgg gggcttcgcc gatgacttcg ccaaggattt gccgccatag tcgacacagc
     6301 tcgccttgtg caacagtcag gggtggatag cttgtgttcg tatttgtttc acgggtggtc
     6361 ttcgtggcgg gtaacggtaa attcctgaga gccttgcgat cgagcttacc gttcggcgtc
     6421 gttggtaggc cgttcaaggg aaggatcatg gatggaatca tgtagcgcgg tagactgagt
     6481 cgagataggg ttgaacttag gccctgagtg tcagtttcat cgcgccgtga gggtacgacg
     6541 tgggcaacga ggaactcagg atctccccgg actgtgaccg ctgcatcggt caaagtgcca
     6601 tctgaagcag caagaatagc atgggcaacc tcatctagct caatgcgcaa tccacgaagc
     6661 ttgaccatcg agtcaccatc tactcggccc aagaacacga gtgatccgtc ggcactgaga
     6721 cagccacggt cgccagttcg atacatactc caccatccct tagccaggtc ctcgctagtc
     6781 gcaaatgagt cggcggcgaa tttttcctcg ttgagctttg gatcgaggta gccaagtgcc
     6841 acaccagcgc caccgataca gatctcgccg gtgaaaccaa cggggagaat ctcccgtgtt
     6901 cgagaatcga caatgtacac cgatgtattc aagattggga aaccaacgga gccagtgagc
     6961 gaagacgcgc ttttaccgtg atcagagatc gagatggcgt tgaatgtcgc ggcgcacgat
     7021 atctcggtag gaccatagca gtctgtgaga gtagcgaggc ggaggtctag gctacgcagt
     7081 tgattgatca gttgagtgga gacagtctcc ccaccagagc atatatgccg ccaggtgtgg
     7141 cagttgcgta gatggtcagc gccgtatgta gccatcagca tatattcgga gggcgtggcg
     7201 atggtcattt caatttgttc gtcgcgcatc aacttcgaga gaaggactgg gtctccgcga
     7261 acgcgcgagc tggcaactat cagcgtaccg ccattagcga atgcattcca tgcttgcgcg
     7321 agggacatgt cgaagccggt tgagctctgc tgcaggactt tgactgggcc aagtcccaag
     7381 gcagaccttt tggcagccgc gtagttcata atcccagctt gggacagacg aatgcctttt
     7441 ggcgtgccag tcgacccact tgtgaagagc aggaagcttt catgatcgtc gagtttagat
     7501 ggtgtaaatg gccgaagaga agaaaacgag gcatcggaaa tgtccactgc cttcaaacct
     7561 cccatcacgc caccggtgct gtggggacca ggaactgttg tccgacgatt tacaacaaga
     7621 aagcgaggat cgcaagcctt tagaattgcc tcatgccgag aggacggtag agtcgtgtcc
     7681 aacggaatgt agacacctcc cagatataaa atagccagca gagtcacgta ggtgtcagtg
     7741 ctcggttcaa gcagcacggc gattctagaa cctgggccag cgcctgcagc tatcaacatg
     7801 gacacgatgg agttcgcttt ttgagtaaat tgacgatatg atagcgagcc ctcgtcatct
     7861 ttgacagcca ttgcgtctgg cgttgactga gttatctggt cgatgcggtc ggggaggctc
     7921 tccggccacg cgtcatgcac cctaggaccc cggccgagca tgacagcacg atcgacctgg
     7981 tcagctgagg caagcttacc ctctcgaatt ggaacgtgtg tgttcgccac tagactgctg
     8041 agccaagttg cgtatgtctc caagatggtc tcagttgcct cggcggaata aagctggtcg
     8101 tttgatgcga gttccaccaa attgctcccc cgactgtcga tggtcacgtt gaatgtcaag
     8161 tcatatggcg tgcgtgcatc ctcatattta gcgagaataa ggcggcacgg gccgaggtct
     8221 ctgttgagca agtctccgac gcggtagttg aaagccactt gaaacagcgg tggatagtct
     8281 gcagaacggt gcacgttgag atggctgata agcaggtcaa tggggacgtc ggaatggctg
     8341 taggcccgca aggccgtgtc agttgtcttg ctgaggagtt tcgagaacgg tgcatcgacg
     8401 tcaatcccaa acctcatggg caggagattg gtaaagtggc cgactgtgtt gtcgaagcga
     8461 ccactgtcgc ctcgacctgt atctgtgacc ccgatacaaa ggtcctcaat atcaagcatg
     8521 cgagcaaaaa gtacctgcat gacagccagg tagaagtgca tcggggtagc tccacattcc
     8581 tggctggcgc ttttgacccg gcgactgact tcagctggaa tgtggcactg ctttctgtga
     8641 ttgccgtaac ttttacggga aggccggcgg cgagcgttcg caatcgggag gagcggtagg
     8701 gtttctggtg ttggcctcat ctcctgcatc cagtactgaa tttgatcttt aatctctcca
     8761 ctctccacga ggtgattctg ttcatccgca aagtccaggt aggacacagt agggcttagg
     8821 aagggacgca tcgtatacgc gttattgaga tctgtcagga aaatatgcca actcatcccg
     8881 tccatgatga tatgatggca gcccacgact agagtgtggt gctctggtgc atgtgtgatc
     8941 agaacagcct caaaggtgcg accctctgca aggtcccact ttcggccggc aaggtctgca
     9001 aaggtgctgg atacgttatc gtgggaggca ttcgttatgt gtgtcagtcg ggaattttcc
     9061 gccgaggaag aatggtaaac tgcttgaaca ggatcgaggc ttcccgtctg cgtgaacaaa
     9121 caagtgcgat aagcgtcatg ccgagacaga gtccggtcca atgctcgagc aaaacggcca
     9181 acattcaatg ggccatggat ctcgtactga gcagtcacat tgaacgtagt tgggtcctcc
     9241 aggtagttgt ggatgaaatg catgctggac tgggagtagg atagcggact ctgtcgctgg
     9301 aaattttggc tcggcaagaa ctgctttggc tgcatgagta attcagctgc gctggactcc
     9361 gacgaaacag atggtgttgc tttggattga ctgaagcttg tatgcgtctc gtctactgaa
     9421 ccgctgctct cggccgagct agcgtagttg acatgtttgg ttgattctgt gatcagcgga
     9481 agttgaggga gctcgacaga accagggtca tccttatttt tttctgaaaa tggctctggt
     9541 gatggcatgt taatcgggtc aggcactgtg cttgcccggg gctggacaac aggggtagct
     9601 gattggctag gagacgccaa ttcctttcgg gacgtctcat ccatgacatc cggaaggcgt
     9661 tgacgagcgg cgatatcaca cagcgaggca atcgggtcac ggcccatgat ttttagaata
     9721 ggtatgtcaa cctgcaggtc tttcagtagc caggatcgaa tctccacggc gagcaatgag
     9781 tccagaccga gatcggacag tggggcgcgc acgtccacag tgctggcggg tattttcatt
     9841 gtcgcttcaa ttttatagca aaagaggttt tggagggcat ctctcgcttc ggccaagcta
     9901 tgggcgttgt cgagctcaag acgacacttc tgcatagggt tgccggttgt ctccttggac
     9961 gggtccgagc tagtatgcga ggcgaccata tgggagaaga acggattctc gtaccaacct
    10021 ggtcgattcg tcgcggctgg atcatcaacg aatgcctgaa ttcccatagt tacctctcct
    10081 ccggaggtcg atgaagcagg gtgtcccgaa ataataccct gaaggaagag ttggtggaat
    10141 tcggtctcgg ccaatggtgt gtagaactgc gctcgcagat gatcttcaat ataaccatgt
    10201 tccctctcat tgcgagcgac gtaccctaca tcaacaatca tgccaacgtt gatgacagat
    10261 ccagcttggc cttgtctgcg tctccgttga accaagcttg tcatgaatag attagcggcg
    10321 tggtagatgg attggcctgg attgccataa acgctcccca gagacgaaaa cgcgatgaag
    10381 aagtccaagt ccgagtttgc aaaggcctcg tccagataac gtgagccgtc cacctttggc
    10441 gcaagttgct tttggatgtt gtcgactgtg gcatttacaa aaagcgtgtc atctagcaca
    10501 agggcagcgt tggcaacgcc agcgacagga ggaagctcac gtcttatcgt cagtacagcc
    10561 tcttggacct ctgctcgctt ggacacatcc atcttgatca tgcgcaggtc ggctcctaat
    10621 ttgcgcagtt ctgacaccca gtgggcgtca gcaggcgggt tgcgactagc cacaacaaga
    10681 tatcttgcgc cgttcgccac catgtatgta cagagagatt ggcccagctc acccgccata
    10741 ccaacgagaa agtaagtttt atcctcagca aagtattctt gtggatcgag tgccgggagt
    10801 atggcagaaa taggatcggt gcgccgccaa tcaataatta ccgggtccct cgctggctta
    10861 gagagggtct ggcagtcggc atcgactatc ttagtcacag acatattggg tgatgaagga
    10921 agcccctgtg acaagaggaa tgcactagag atagcgctgg cctgtcgggg tatttttctt
    10981 gcatcgaacg tgaggactgt gcaatgttga ggcaaacaag caacgatttg ctgtggaacg
    11041 gcaggcgcga atgttaagac gacgccaata ttcctcggaa gttgacgtcg aatagttcgc
    11101 tccgagccga gcgggtgaat atgaatgtaa tctggacctg tgccacttcg caatgacccc
    11161 acaaacacga tttttttccg cagccgcacg ccggcgattt ggatggcaga gagaaactgt
    11221 gctgggcaat cgtgaacaag cagagaatct tggtatgtag ctgtacatgt tgctattgca
    11281 gacgacacaa gaaccgccgc ggctgctaac aaatcctcgg ggcgacaggc gagagtgcca
    11341 tcaaatgttg aagctggctc cggcacttcg acaacgtccg cgacagacac tgttatccga
    11401 gagctggcgc tctcactgat tgctaccacc ggacagcccg tgatctgtga tacaccagaa
    11461 caaaggaagc atgagtcgtc gcctagacga ggagaaagtg ctactgaatg atgaacattg
    11521 atggtgacga gctccggttg agactggctg gaggaagtat cacggctggc gactatctcg
    11581 cccttgccag ggccggagag aagtagcttg acgtgttcag aaggcttcac cttcttgcga
    11641 atgactctcc ggcctgcatt caacgtctca ttggcgctct tgtcagcgac caggcgcggg
    11701 atcaatactc catctttgga cacgaccagt tctggctcgg tcgcccacaa gatctcacta
    11761 ttcttccagt ctttgtcggc tcccagaaca gaaagacgca aaagacaaga cactgcctcc
    11821 ttcgcatcga gagaaacatc tgactcgaag tccaggaact gcatctggac atgaggcagt
    11881 tcatgcacaa gggctcgacc gattccaatc atcatgttcg cgtatgggtc cgctccgcgt
    11941 cggccagcag tcacccaaac cacgttgcga gcattcccca gtagctcttg caggttgtca
    12001 atttcgattg ttgtcagact ttttgagaag agtggctgat caaggtcaac cagggagagt
    12061 atcgacgagt ttggagcaac aatcgaaaga tccagttctt cgatgcttcc gcataccgcg
    12121 acagacgagg tgaattgctt aagcagcttt cgcgcgcgat ctaccagccg agcggcttgt
    12181 agagacttgc cacccagtat caacactcga gactcctgag tgcaatcaac tgatgctgat
    12241 agtggatcgt ccaaatgttc aatccgctca tcgatggcac gggccacaaa gacagagcag
    12301 ttatgccgtg cggtatccgg catgtcatag acaatggagt caacaccaga gaagcctgaa
    12361 cgctgcaaaa cagaatgcca ctctcgatct gagattcctg gtcccgggaa acgcccatcg
    12421 tgtccaccca gccaccaccc ctcgaggccg cccatgagtc ctgactcccg taacatagag
    12481 ccggttacct cgacggcgat gaggtatcca cccggtcgga gcagagatct tgcgttgcgc
    12541 attgtctcat ccaaacgtcg ggtagcatgc aacacgttgg cagcaataac aatgtcgtag
    12601 gatccttcga ccagtccttg ctccgccggg gagttttcca cattgaacac acggaactcc
    12661 atggtcgatg cgtgatcaga gaaacgttcc gatgcttttt cgaagaaccc agcagaaata
    12721 tcagtgtacg tgtatgacga atatgcactg cggatctcat ccaaaacgcg gcgagtggtg
    12781 cctcctgtcc ctgctccgat ctccagaatc ttcactcggg gaaacttgtg ggtaatggct
    12841 ttcatatatt gcgccacgta atcgttacat tcagagaaac cgcggccttc ggtgtagagg
    12901 cgaccgagca aattgtcctt caacatgtgt tccaacatct ccgactggcc acgaagcacc
    12961 gaaggccagt tctctccaac agatgtcaag agagcgagat caacactatc agggtatttc
    13021 tcggcaaacg atcgaatagt atcccgagta tcatgcagcc attcttcccg cagaacgggg
    13081 cgtcgcccat cctggacaga tcgtacaaaa gtatcgatgc ctcggagaag ttcctggtgg
    13141 tgccatttta ggccggggac ttcctcctgc ccgatgtcct gggcgaggct ctgcataaaa
    13201 tagagtgcgg tccgctccac ggcaataata taatcgactt cgtccggaaa ctccacctgc
    13261 ctcgttgggg aaggaagccc gtaagtcgga tccagatccc aaaccgtagt agcgaatatg
    13321 ttgcggtctt ccgacgcgga aggctcacca acaggcttca gcaccaagcc ctcgatttgt
    13381 acggttgcat tggaatcggg actgcaatga acgttgatgt caatttcaac acagtctctt
    13441 gaactagtat cggactggta tgcctccaat ctgatagcag ttgcgccatc ggcgcgggaa
    13501 aagtccagtt tgggatctat caacacacgt ttgatcgacg cgggcaggta ggtgcttcca
    13561 agcgcgctat cagcgatgga aaccaatgtt gcaactccag cttggaaact gacatccagt
    13621 aatgcagggt gcagcatgta ctctgtacct agaagaccgc ttgcccattc tgcggatgct
    13681 ttagaatgcc cacggatgcg gttaagagac gagaaggctt taaagatgcc atcgtactca
    13741 atacccatcg cagtggttgc ctggaagaat cgatcgacac tgagcggagg gagttccact
    13801 ggagatactt gcacatcagg taacagcgat tctgagcctg aagaatttag gtgcatgcac
    13861 acggttccac tgcaagatcg ctcaacggca tcgccaccag atgcacagag agcgacaaac
    13921 tcagctgtaa cgacttttgc gtccgtggat ggctgcggtt caaaccgaga cctcatggtg
    13981 aaaagtgttt cggtgccttt cccaccttcc tccagcacaa gtgccttggc tatttgaagg
    14041 tctgagattt caagcagctg aacggtttgg tcgttggaga acgctttggc cgcctcgatg
    14101 gccatagcga cgtatcccgc ggcagggaaa atagcctgtc cctgaaagca atggccgcgg
    14161 agccaaggaa gctcagacag gtggaagata ttgcgccact ggatcaacgt gcctggctga
    14221 tgctcttgaa tgcggccgag cagctcgtga ggtggatgtg agttcagccg atacgtgcgt
    14281 gatatgcgcg attcatgcca gtaaatctgg ctatggtccc aggggtactt cggaagtcct
    14341 ttgagtacct gctgctgggt ctgcggtgct ccgcactgtt ctctccactg gttgagattg
    14401 actgccgatg gtccaagatg gcaccatatt gatcctatag cggagagtag tgacttgcaa
    14461 tcttgatatc gtcgctctaa gcaccaggtg taaggaatgg ttgatgcctc aacaccgaga
    14521 cccttgagtg tttgttggac tgggcctcgt agcgcagggt ggggtcctat ttctatggcc
    14581 atcggaaagg ggccgcctgc ggtccatgcc cgctcaactg cttgcgaaaa gagaactggc
    14641 tgaatcatgt tgttgaccca gtactcgtat tcaagtccat tcatatcagc attgtcagac
    14701 gttatctcct ggcccaataa gacgctggag aaccatctgc actgtcctga gggtgcttga
    14761 attcgaatat gcaaatcttt caggtaacga cggtaagctt cagcgcagcg ctgcatatgg
    14821 tgagaatgat aggccgtgtc cacgtgtaac tgtcttgcaa atatttctcg accatcacag
    14881 tatgccttca tctccttcgc cgcgtcggca tctccagcaa gcgtcacact cgaaggaccg
    14941 ttgcaggcag cgaccgagat tcgtccggcg aactgaggag ttgagcacac tttctgcgcc
    15001 tcttgcatgc cgaggccaac ggcgaccata ccaccaagct ggccgtggtc tcctttggca
    15061 aaacgagcga ctaacccgcg atagtaggaa atgcccattg catctcgagc tgttaggatt
    15121 ccggctgcgt acgccgcccc gatttcaccg gacgagtggc cgacgactgt gactaagtgt
    15181 atacccacgg cacgcagcaa gtccaccagt gctatttgga ttgcagtaca aagtggctga
    15241 gagtattgtg ccttggagac gttcgaaagt tctgttgaag cggaaagctc ctctattaat
    15301 gaccaagaag gtgcatccgg aagttgacgt agaaagcttt gagagtcgac aattgactct
    15361 cggaacttgg cgcaacgctc catcagcgcc tttcccattt gcgcagattg agcgccctag
    15421 atgcactgtt agcgggattt gcgctgcgaa tagactcatc ggacactcac ctgcccagta
    15481 aagacaccca aaatgcgagc agcgctacca gatccctcag aaactgcttg aattccaatt
    15541 ttctcttccg gcagcccgat gcattcagtc agcatttgca acaattcctt ccggcttgat
    15601 gctgggagcg cggatcggac cgggaagatc gtccgtcgtg actgtagaat atagcgaagg
    15661 gtatccaagt taatctcttc attgttgtcg atgtagtcgc ggtatgattc gagctgccta
    15721 tgcagggcgc tgcgtgactt tgctgagaag acaaacggac cggaagataa gagtccattc
    15781 gaagatatct cgtacctgcc ttcggattgt cccacaggcg cgtgctcata cctctctagg
    15841 ataacatgag cattcgttcc gccgaacccg aaactgttca cactagctcg cagagggcga
    15901 ttccgctgct cgaccattgg tgatagtttt gtcggtacct gcagattccc atagtatggt
    15961 gcaatctcgg gatttagttt gttaaagtgc atatttggag ggatcgattt attctgcagt
    16021 gcaagtgaag ctttcaacac acccgcgaga ccggcgcagc cctcgagatg tccgatgatg
    16081 gtcttgatgg acccacaata gaccggggct ttatcatgga ctgcaccatc cggaaagaag
    16141 gcatcgtgaa ctgcgcgtgc ttccactgga tcacccgcaa gcgtgccagt accatgacac
    16201 tcgaaaaatt cgcagcggtc aacggcaggg tcgagcccgg cggcggcata ggtttgtcgt
    16261 atgagggcag tctgcgcctc agcgcttggc atggtgatac cttttgttcg cccgtcggag
    16321 ttgactccac ttgcacggat aatgcattca atgtggtcgt tatcctgaat ggctttacta
    16381 agcggcttca gaacaaccgc cgcgcatccc tcgcctcgcg cgtagccatt ggcagctgcg
    16441 tcccacatcc gagatcggga atccggggac agcatatgca ggttagactc ggcaatgtac
    16501 attgacgggt ctaggagtag cgtcgagccc gcgacgatcg cttgagatgt ctcaccattc
    16561 cgtagtgctt gtacggcttg atgaagtgcg accagcgagc tcgagcatgc cgtatcgaac
    16621 gtaatcgagg gccccttcaa gtcaaagacg taagagactc ggttggagag gatgctgcgc
    16681 gccgtaccag tggcagtgta tgtggcgaaa ctgtccgggt ctcgcatttg gatatcatgg
    16741 tagtcggcag tcataacccc aacataaact ccagtgttgg agccttccat catgtgcaga
    16801 gtccgtcctg ctgattctaa gctttcgaac acggtttcga gtatgattcg ttgctgcgga
    16861 tccatgcttt cagcttcttt ggggctaatt cgaaagaagg aggcatcgaa gagccgagga
    16921 tcttcgtcca agagatacga agaacctttg acgtccgttc ggccatgata ctccccattg
    16981 gcattgtaga agttctgaac tgcgagccgt tctgcaggga attggcgaag cacgttccta
    17041 gggcttttca acaactccca gagctttgct ggcgaggttg cggatccagg gaacctgcag
    17101 gcagacccca caattgcaat tggttccatc ctgatagtgt atctgtaatg ttgaatgtag
    17161 atgtggcggc tataacgtca acaagcacat tgagcttggg cgcaacctta tagcaaagcc
    17221 cttccatcta tgctggcggg agaggcgcta ccacaaatgc ttgtgtacag taccatgtgc
    17281 tactcggtag cctattgcta aagccaacca gagacactga gcaggggttg cgttgcctcg
    17341 aacgacttta gaatacgcct ccccgtgtcc tgattgggta agtcagactt cgccccaaag
    17401 cctctccctc accctatccc atatccaggc attgcagctg gggcaagtca atgcagtaat
    17461 gtccgttctc cgttcgcact tctcgttcct gttaagggca acaaaatgcc ggccgagata
    17521 tgataacgtg agaatggctg tcctcagggg tgctcggctc ggactgtggc tcgtatctcg
    17581 gtgatatggg acgcctagtc tgacgaataa gcggcgtatt cctaccagga caggcggaca
    17641 agcggacaag cggacaagcg gacaagcgta ttaactcaga gacccagatg ctcaggctct
    17701 gcagccgtag tatcaaatcg gaagtccgtc atttgaacca gacaatgtat ttgttgcgag
    17761 gaaaatggga tcgacatgtc atgctaccaa aataaggcgc ttcctgaaaa tctattctga
    17821 tgcggggata ttggctggac atttttgctc aaacgtgaca gctgcttagt caagcggact
    17881 tttggtcaat tatgtagcgt ttatgttttc tagctaggtg gccagaaccc ctggtccgcg
    17941 ggcaggacgt ctggtatgtc catccggttc ggctgcaggt tcaccgagtg tctgtcttcc
    18001 ccggtccgac gggagaggat tccgtgaaca gtttccaaac tctcatcgac agcttcacga
    18061 atccgactgt ctgtacgaga ggccgacatc cccgcctcaa tcgcatccgc atgggccatg
    18121 acgccatgga tcgtggcgta caatttcgcg tttgtctctg tcccagctcg aaacttctgg
    18181 agggtgagat ccagaaatcg ctgtacagcg gcctgcatct cgcgccgtac ataccctgtc
    18241 cgtgggttta ctggggaagg tacgcctata tcggactggt ctacgagttc agcgcagagg
    18301 aagaggacgc actgagtgta cgccgaggaa aagaggccgc cgctggcaac acgcagctgg
    18361 taaaagtcgg cgtcgcccgg aaataccaac cgggatagaa gagagagggt tgcttcaaag
    18421 caaatcttgc gggagtagta gagagactgg tccttcaaag cgcgggcggc aaaggggtgg
    18481 tggagagcca gcatggttcg ctgaaggagg tgatcaaaga actgtgtttg gaaggccgtg
    18541 ggcggagggc tgcagctgat acgatacgct tcgattcgat ctgatgccat tttcatcagt
    18601 gacgatagat cggcgctgag tttcaaggcc tgctcgaagg gctgtaccgc gggtcggaag
    18661 ctattgagaa agcgaacgat cttaagtcgc actggtattg cttgcgcaag tagaatttgt
    18721 aaagagcacg aggtgagttg gctcatatcc tgttccgtca gtccaaaagt tccttcgttc
    18781 ccagtcctcg gcgatggact gtccagagta gcatcatcca cgttaaccgg aagctccgtg
    18841 tcgtactcgt caacgccgat acttggaact ataccatggt ccaagcagct ttgcaattca
    18901 agctccagaa tagtagccca taggcgacgg ctagattgga tctcaagcag cgagagtggt
    18961 tcgtcaaatg cgcaccgcgt tggatcgatg tgtaggccca tctgcattgc cgtgcgtacc
    19021 agagctgccg tgccaaaaca ggactggtcc tctgggatcg cgagaaattg acacgctaat
    19081 atgaacaggc agtggacacg gatggcatct aaaccccgtc gctttttgtt cattggtgag
    19141 ccaagccagg tcctcgcgac gtcgatccat tgcaatacgg ttgaccgtaa aacggcggat
    19201 tcctgggagc acacagccca ccctatcgct aagaccagta gcagaagaat ttcgaatgtt
    19261 tcatcggcgg gagtagagct actccatagg tctacatatc ttcggtagaa cgacggaaca
    19321 ctcacaattc ctaggacaga ctgcgcagtg cgtagatagg cctgcagcaa acggtcggca
    19381 acgcttcttt cggggaggag atccctccga ctgccgatag ctggtaggaa catcaagcgc
    19441 tgacccttta ctttctcggc gacggtttta catctcgcga gtgtcgtgtt ctcctgtcgt
    19501 gctctagctg cgagcgtatt catgacggac tggactgcgg cagactagaa gcgacagaca
    19561 tgtatcagta tgtcaccact aacgagacaa caaagttttt ctcatgactc accggctgtg
    19621 caaagttttt ccagtgactt tgacccagat atcgtgcttt ggaaaccagt ccttgaattc
    19681 gagacttccc gtcaccgggg aatggtggag acagcagacg atccatctgg tggttcaatg
    19741 ccaggtctag taccatatcc gacgcaccga catcagcggt ctcattccac ccgatgaaat
    19801 gcgatggcag catcagctgc gcatctccgg acgaactcat caaagaatcc atattgtgag
    19861 cactgggtga atgaacggat gccacactag gcgttcgagg attatcaatg cccaaggaga
    19921 ccgttgagat gtcgttcggt aaagggaatc ccgcaccctg ctgcaaaacc gaaaagtgcg
    19981 tatcgtgagg ctcaaatggt gcggtggttg gtgttctccg gctgtcacag acgtagctgc
    20041 acgagggtaa gttggccttg cagcattgcc cgcatggagt ccgtcggtcg cagcggatct
    20101 ttcgacgtcg acactcttga cacgcgaggg cagggcgtct cttctttcgc atcggctgtc
    20161 cacccagtgt ttctggtgtc aactcgatca aggagaagcc gttttccatt cttcgtgacg
    20221 tagttgtagt gacatcgatt gtagagaaaa attgtttggc ccctgatcgt ggtgggacaa
    20281 gagcgcaaca caaaaaggaa ggcgggctgg gcgtcaaagc tccccgcggc ggggttttgt
    20341 cactgcaagt ggtttgtcaa cacagatcac aggcacaata cggatacgtg ctagtgctcc
    20401 tcgaggttga cagtcggcgc ggtgtgtgag gccagggtcg tcggtgcgta agctgcaacg
    20461 gctcacttac tgacgcttcc tgtttaactc gagagggctg agcggagcct gtcgtaataa
    20521 cgtagtggtg ggtggcctcg tatcgacgct ggggatcggc gggaagatcc gtggtcggag
    20581 gagttctgac acactggcct ctattaacca agcatactaa gcctcattgc acaagtaccc
    20641 ctgcagccgg ttgggcgtct gggcttgctt gtgtttgctt gtgggaagag gcggagttgc
    20701 ggggcggatg gtggaagatc tctgatctgc agccagagat cccgttccga gaagggcagc
    20761 ccacagactt gggctgactc agcagtaagc agcttgcgcg ctagagaatc aacactgcag
    20821 cagggatgca accattcaag agtgggaaaa cgaaaatgga taagatggtt ggtaagttgg
    20881 gaccagggtc aagtcgtaca tactgctcac tcacttcagc cccgctaaac gacgatgttg
    20941 tagtaatgct aatcgatgct agaaagtaca tcagacgcgg gccgatggat ccccatcatg
    21001 caagcttgcg ccgccagacc cgcaagatcg caaactcagt actacagtaa aacccgtcta
    21061 taagcaatta aataaaaacg ccattttagt tgcttatagt ggaggattgc tcatagtaaa
    21121 taggtgtaaa tatatatata tatttacatg gtttggccaa aatccactta aattttaaga
    21181 taaaatacac gcgtggtaaa agacatgtat tatatctagt atttaagcta tataattagc
    21241 tagtcttgta atatattaca ccccactgct gtttataagc aactttgtat gggaactaat
    21301 gaggtttatc acaacatgct tatagcgaaa aataagcaat ttttggtggt gttataattc
    21361 agaagagatt tttggttgct tatagtcgag aattgcttac tacggagttg cttatacgcg
    21421 ggttttactg tactaagtac ggagaatatc gccgggtcca ctatgtacat ctccgggtct
    21481 ccgaaagagt ccaatcaatg cgagacaatt ttcagcaaat gtcttgatta ctgataagat
    21541 gataatacaa agtcctaaat cttcgacgca gagtagagag aatgatccca atcaaccccc
    21601 ggtatgctag ctaaaccttc accgctaact taactccgcc acgctgaacc ctcagaacgc
    21661 aaaatacgac aaatgccgca agggggagaa cgccaccgta cgtccaggct gcagtccagt
    21721 ccagccgact cgaatcgtgc tgcagaacgg ctcctgcacc ggggcctcca ggcagcacgg
    21781 cgagacccaa cataccatag gccacaccca tgcgggctcc gagcttggat ttatcctgcg
    21841 taaacaacat gaagagcaac ggtggtgttg caacgaagag acccgacaga aagccgaaga
    21901 agatggctgt gcagatgatt cccgctgcgc tgttgactgc caggttggag aggagaacga
    21961 cgccaacgag aagtgagcct gtgacatagt tccgttagca ccaaggtagt gacaagaata
    22021 gtgtctggaa agtgtgagct taccgggaac aatgacgttg atggctccca tcttatcagc
    22081 caaccagtta ggaaggacac ggccgaagga ggaagcagca ttgaggatcg gcaagaggta
    22141 tagagccaga gtaccattga cccatccatt cgcctctcca aagtatggaa cgtagaagaa
    22201 tgcgacttgt gacccggcgt accccaggaa gcacccaagg acgcagagca aaaaaggcct
    22261 atcagtaaag gcagtccagt ccaccatctt gcgcacggcg ggcggcttga gtctcatttt
    22321 ggacacagcg atcggcacca tcatcgtgcc caaaacaatg aagccgatga ttcgagtcgt
    22381 ccatccaaag cccaccttgt caatgagatt gatgaagatg attgggtata agatgccgcc
    22441 cagggagctc ccagtggctg caagccccag cgccagacca agccggctac taaagtacgg
    22501 ttggatgaca gccagtgcgg gaacgaagag gcagcctcct ccaagtccaa cgacgaagcc
    22561 ctgggcgagt acaacttgcc agtattcctt gcagatcgac aagaccatat gcccaaacac
    22621 gagaccgaag gtacccacga gtatgagcag tttcaagtag ccccggtcgt agatgggccc
    22681 caccacggcg ccaaaggcga atacaatgag cgattgaatg gagccaatcc aagaaatgtt
    22741 cgacgaagtc tgttcgaata cgatgccacg ttcatagtaa gcctggtagt cgccaaaagt
    22801 cgtaatgatg cctaagcgag gtcaacatca gctgagacct atgaaacgca tgatcggtgg
    22861 tacggaccca ttgtgttgaa gacgataaac caactgccca caacctgaag ccatgccacg
    22921 gtgccgccat ttgggggcgg attgggagga gcggcctgga ctgctgcgac aggagccgag
    22981 gatgtcgatg acgatgacgg tgtggacgaa gcctcgccct tctcgcccgc ggagtcggcg
    23041 agtgggggct ttgcaatctc ggtgttggtc gccatcgcta tgcaaactcc aatctgatgt
    23101 gcaggtaacg aaatccagag aggagcagag tcgccgtcag actttagcca cacgctagac
    23161 agttgtgaaa atacgagttc ggaggtgggc agaaggttga gtttgctggg tttaacacga
    23221 gctggagatt cctcatcgac aacccctgga aaggatggtg atccatgatg cagcgatctc
    23281 cctgcacatt cttggcggac atagcaacta agaccgcgaa catggggcgt aaatccatta
    23341 aatccaactt gtcataccag cgacggtcta ttcaccccag aagggataga aaaggccgag
    23401 cttctaacac ggattaagaa tagctcccgg cgttagcgcg aaccggcgga gttaattctg
    23461 agcctccact ttaaagccgc cagcgaccat ggtgcgcagt acaacgtagt atgcaaggtc
    23521 aataatcgca aacatggtcg cccttacagc cgttagagag tgcaacacat gtgcagcctc
    23581 cgatgagcgc atggtctgtg tctgtgcggg cgctacaagc gggatcggcg ctggaaccct
    23641 gtcgcgcctc gttcagctca ggccaaactc cacattctac gtgatcggcc ggtctgccgc
    23701 tcgtttcgcc gcattccagc aacaagactt gattggatcc atccagtccc agaatgggtc
    23761 tggcaaagtg gtctttctgg aagccgagtt ctctgtccta gcccaggtag atgacgtgtg
    23821 tcgcaaaata tctggcatcg agaaccgcgt tgattggttg tatatgagtc caggcatgat
    23881 tccattgaac ggtgcacaat gtaagacact ttcccaattt gaggattcaa acgttgacgt
    23941 ccggccaagt cactagtgaa ggccttgaaa cgtgctttgc tctttcgtac tactcccgag
    24001 cccggctact caccaacctc ctcccgctct tgaatcgctc gcggcggccg aaagtgctca
    24061 atgtactcaa cggaggaaaa gagcagccgt tgctcgaaga tgacttaggg ctcgagcaca
    24121 attggtcagc cattcgcgta gtcaaccact ctaccacgat gaccagtctg ctactcgatc
    24181 acttgtccgc gcagaatcca gaaatagcct tcatacacgc acagcccggc tgggttcata
    24241 ccgacaattt cgctcgttta agcgatgggg accatggctt ggtgtgggac ctagttgtca
    24301 gaggaattca gagcgtggtg acagtcttag tgacgatatt tggtatctct acgagcgagg
    24361 caggagagcg acaggccttc catctgacta gcgggttatt cggtccggga acatggctgg
    24421 tagaccatca cagcgaggac gttgcaccta atctagtcat gaaacaaggt cgtcagcaat
    24481 cgctcccggg gaaagtctgg agtcataccg atgggttctt cacgaagcac actgggcatg
    24541 cccggctgcg gacaccggcc gatcagacat ggacccgagg agaacctctc taatggctca
    24601 gctcgaaact cgatgctgtt cgaatcattg tatgggaaat atataagttt gagagtagag
    24661 accaatgatt gatttattgc aagtgcatat tcatttgaga agtcagcatg tactgaagag
    24721 agatcgattg aattgttgtt gtttgtggca cgcgtggaga agtcgcgtcg ccgcagatca
    24781 catgacttgg ttgtcttttc taggcaggcg agcacgtttg ggcaccatca agtactccta
    24841 tctagccttt ttctatggat ttcaggcttt aagtcctttg ggcattctga gtcttctcct
    24901 gacagtgctt gatttgagca atagataata cgcaacgaga aattcatcat gatctgagta
    24961 tttggtgtcc tttatatata tttcttactt ctgttaccag tttccggtct cgctcaggcg
    25021 aagatacact tgttgtgcac gcttggtatt ctgatcatgt cccgcaaagc tcgacaatga
    25081 cggaggcgtc tgttcgagat gaaaacacca gagaaccaac gtgatgatca tcctcaactc
    25141 caacatggcg aatttcgacc cgaagcagcc ccgctggcca gtgccgtacg gatgagccgg
    25201 ccccgcccga ggatcgaaac gcggttgacc cttttcatcg tgcgtgagcc atcgttcagg
    25261 ggagaattgg tcgatgtctg cagtattcca gtctccgaat cggcctttgc tgtcccgact
    25321 cgtggaactg cgcaacgatt cgtcgacttt taatgctgcc gactgataac tgggtccgtt
    25381 cgtcaacagg aacacgtctg tacccttggg aatgcgatgt cccagcacga cggcgtcctt
    25441 gatcgtgtgt cggacgatag taggcacagt gttgccacac cgatgactct cttcaatgaa
    25501 ggcatccaga tacgggacag aggcattgac aatttcttcc gtggtcggga catctccggc
    25561 ttctttcgca cgtgggtaaa ctgtttgaag gatattacgc aaattttctt ggacgtcttg
    25621 atgaacagta aggaatttca gtgcccagca gatggttgtc gaggtcgtct cgtggccggc
    25681 ggcaatgaac ccaaagagct cgcccttgat cgcttccaca tcatacgttg gatcgcggtg
    25741 ctctttgcga gccatttgcg cctgccgctg gattagcaga tctagcgcac atcggacctg
    25801 gtcgtcgccg tgtttctggt ctccgaatct cttccaagcg cggtcaacac gctcggcgat
    25861 catgctgttt ttgtacttgc gcgctgagga gagttccgga taaaaggcca gcgcgaaccg
    25921 catgtgttgt gttgggacgg gcgaattgag cccgatttcc acgctatcca gaagggatct
    25981 gatggaagtg aacgcctccg ggtcttccgc attgggaaac acgactgggc tgtcgcggtc
    26041 agccggaaga gctatactat ccaatttttc gagcagcgct gtctgagctg cgattgtacc
    26101 ggcttccaac tcgaatgtag ccgacaggat cacatcgagg gtcgcccgaa agatatcgtg
    26161 gtctccctcg aatggtcggc gttgtgcaag acgagctctt tctttccaga gatgtagcat
    26221 ggccatgatc tttgtgtgaa ttgctggccc tacaacgccg tgcaggaatg aaggcgacat
    26281 ggtatcccgg atcaggttac ggtgggcctt gaactggtcg ccagtgggca tctattcctg
    26341 gatgagcgca catctcgcta ggtcattcag ggccaagtaa ctcacccaga catgacaatt
    26401 tggaagtagc tcgccaaaga tatccttcaa aacgcgtgcc cgatcgaatt cttgggaccg
    26461 atgcatctgg atatcctggg cctcgcgaaa gtcacagaca accacccaag gccgacttag
    26521 tggccgcata aacacttgaa tcaccggtga atcgagatcg acggccagct tgcggatata
    26581 gctccatatc tctttggtct gtttattcca ccggaggacc tagagaggct tatcaactcg
    26641 aatctgaaga tcatggcgcc gttctcaact cacatcgggg gcatcgccta gaatgcgcct
    26701 tgcgctggtt ttgttgtgag gaatcccagg gataggcttt ggtagaaggg cacgatgaag
    26761 caagaacaaa gcagccgtaa ccagcacggc agcagagagg cctccaatgg gagtgacaac
    26821 actggattga atttctccaa gcatcttgtt caatggtaaa ctgtcaagcg acgactgtaa
    26881 aggttggctg ctgaatcttc gaaattcatt tgaggagaag ctccctatat tccagatcgt
    26941 ttgtgcaacc gtactattgc cggctcccga ctatgcatca tggctcggtg atttcctgcc
    27001 aattcgggag acgccgtatt agtccgcgag cagcttgctc cgcagacctg ccttactacg
    27061 caagcccgag agataatacg gtaggctata cgactgtggg attgaacacg taaagccatc
    27121 agactcatca gctcgggaaa tcgcacaccc ctctcgagcg ctagcctcaa ctccctcgac
    27181 tgaagatctc ttgacactaa cagtatggta actggacaat tgatcatctt cttcctggct
    27241 ggagccctcc ttctctggat aacgaaagcc attctccaat ttcagcgcta tgaacgaact
    27301 cggaaacagc tgggatgcac accactaccg cgctatcccg gatgggatca catattaggc
    27361 acgggctacg tccgttctat ggtccgcgcc ctgaaagcca accgctttct cgaattccag
    27421 cgagagacat atggcttatt tgggtctaag tcctggcaag ccagcttcat gggtaatcgg
    27481 atggtctaca gctgcagtcc ggaaaatatg aaggccatgt ccacaaccca tcgcgacagc
    27541 ttcgcggtgg agcccattcg agtcgccaac ggtgccatca caccctttac cggtcgcggc
    27601 gtaagctcgt ctgatggcga gagatgggcc atgtcgcgcg acttggttaa gccgtacttt
    27661 gaacgatcgg gattcgccaa cttggctcgg ttggaggtcc atgttgatcg actgctgggc
    27721 aagattccga cggatggttc gacagtggac atgcagccgc tcttccagcg atgggtaaga
    27781 gttatatagt cttgactgcc ctcacctgag cttactgtag taacgatgta cagttcctcg
    27841 acacctcaac cgactttctg tttggcgaga ctgtgaactc gctcgataac cccgagcgag
    27901 cctggccaca ccgcgacatg gtaaccgtca tggccggtct ccgtctccgc ctgcaactca
    27961 gttcctttct tttcctccac cgcgacaagg aatggtttgc cgcctgtcac cgtatccacg
    28021 ggttccttga caactacata cagcaagcct atagagacct ggaggaagag cgagcgtctg
    28081 gcaagcctgc cacgtatgcc aatggtgagc ctcgagatga cttcctttgg accatcgctc
    28141 gtcaagtacc agaccctatc gagttgcgga cccaacttac ggggatctgg attccttcca
    28201 acgaaaccac atctattctg atgagcaaca cggtgtttgc gctctctcga catcccgagg
    28261 ttgttgcgaa gctgcgcaag gcggtgttag actatggtga ccggctgtta acctttgaag
    28321 gccttcgatc aatcaactac ctccgatggg tagtcaacga gagtaagaca tcactgatgg
    28381 ctccacatga gactacacat ttactcacaa tgaatccata ggccaccgtc tctaccccgt
    28441 cagcctccaa accgtgcgcg cctgcgtaaa agacacaacc ctccccgtcg gcggcggagt
    28501 agacggcaca tcccccatct tctgcacaaa gggcgacatc gtccacggca accggtacct
    28561 catgcaccgc gaccctgcga tctggggccc cgacgcggag gagttccgac cggagcgatg
    28621 ggagactgct cggccgctgt gggggtttgt cccctttggc ggagggccac ggatctgtcc
    28681 ggcgcatgtc atggttgata cggagtgcag ttatactatt ttccggctgc tgcaaaggtt
    28741 taaggctatt gagtcgaggg actcgaggcc gtatgaggcg gttatgcggg ttgggccgtc
    28801 gaataagaat gggtgtcagg tggcttttgt gccggcgtag atcaacaaat ttggtgacag
    28861 tgtggtcttg cagtgaacaa tctgagcttg aggttatgtg atttaaattg ttagtacaag
    28921 ctccccgtgc tgtaccactg tagcttccgg tcctgaggca attgggcttg ggcaacgcga
    28981 cacccgtccc taacaatcgg gcactggttt gccttgtctt gtttgtcgtc ccgttcaccc
    29041 aaggaccccg agagggctag ggagccactg ctggacggat gagacgcgat atctccgtct
    29101 agataactat atgtgaacct tttaacaatg acagctaact ctctgctgca agaagcagaa
    29161 gaggggatcc gcatcacgac tccatcgtta gctgcgccgg atagcgaaga atctggtaga
    29221 acgttattag aaagtactcg caaatgctct cgatatatct ccagtttacg gtacagatag
    29281 acacatattc tcagagtagg gaactcatcg caattatacc gagcgcagga catgcacttg
    29341 ggttgtcact ctctacagcg atgtccatca actttgaagc ataataacag tcctccgcat
    29401 caccgatgac gctcagtgca ccgtttctcc atatttaaac accaacccat cacagagtgt
    29461 ccaagtcgat ctccggatcg cttcttttac gaatacgaat cctcgcaccc ggattcgcca
    29521 tcgtcgcagc ccccaacacc aacggcctca catccgtccc ctccgccagt tcccactcat
    29581 acttgatcaa tatatgacaa agtgcaacct tcatctcatt agcagcaaag aatcgtccgg
    29641 gacacgcgaa gatcccgtgt ccgaaaccca gatggtcggc ggaggtgttc acgaggaggg
    29701 atgagcgttc tttacccggt tgggatcgca gtcggaggaa gcgctcgggg tcccaggtct
    29761 ctgggtcggt gtagacggtg gaatcgcgca ttgggtaaga gtcgacgaag gtgcgagttc
    29821 ctttggggat tgttagaccg gttgagaggg ttatactggc tgtggcgagg cggcgcattg
    29881 ccgctgtcct agcgttagta catacagtac acattcccga ctacataaag agcggctggt
    29941 cggcgtcata cccatactaa caggtttcaa gcgctgcgac tctttaatca aactatccaa
    30001 cgtaaccaag cgatcaagcg cgttctttcc ccacccgtcc tctttgagca ctcgcacaat
    30061 ctcccccctc acaatgggaa gcagctccgg atgctgcgcg agatcaagca taacctgcac
    30121 aagcagatcc gtcgtcgtat ggatcgccgc catggagagc atgagctgga atgcctcgtg
    30181 gttatactcc acgccgagcc gctcggcctc ttcatccgcc cagtccagcg cgtcgtcgaa
    30241 gtatggggct ggttttccgg cttgggtaac ctgctgtctg atccttcgtc gcttggcgag
    30301 gacgggttcg atcacactgt gcgcggctcg gtactgctcg cgaatgttcc ggcattcagg
    30361 caggaaccag tgcacgaggg gtcggaggga gcgagggtag acgcggagct tcgttgctgc
    30421 gaagaagagg ttgacagtgt agccctttgt tatcgtgagc cagtgtggat cgcggcagag
    30481 ttggttgccc atgaagacgc gcgaggacat gcgcgcgacg acgtcgagaa tttggggttt
    30541 cagggtgagt tcgctccatt cttcgctacc ggtcagcctt ggaaacttct gtttaaatac
    30601 ttcatggaca ctggcaatga gttttttacc tgatgactcg ccaaagttgg tgcttatcgc
    30661 atggctgccc tcctcggaca agggctctgt aagcttccct gggaaataac tcaactccac
    30721 ccaggctgga aaaaaagatc aaatgaccac tcacagaggt atttattaag ctgtttgcgg
    30781 gcgacattcc tcagtaatgg ccctccgaac tgagtcattg cttcaaagcc tgggatcctg
    30841 ccgtggaaat cctacaagag gtcagtggcc gctgttcccc ctgtaactat ttggaatgtg
    30901 atgcctccat attcgccgcc gggaaactga gcttcgactc attcttgatc tcctcaatta
    30961 ggttgcgcgg aatcacgagc acgtcgccga ggtctgttag catgcggtat ggcgtgttgg
    31021 ggaagagaac gcgggctcgc gcaaacaggc gagtactcga ggttaggaac gctctctatc
    31081 gatagcggtg cggaacctgt tagcatggaa taacaaaatt cctactaccc caacagcagg
    31141 catgctttct attggcgtac cttcgcttca gtcgaggacc tgaaccaggg cacggggtta
    31201 atcgagggca gcttgtgaac atcggaacgg aaggggcttc tcaggagcca cagaacgctg
    31261 ccgatgagga ccagaaaaag ggccgtcatg atctgtaccg ccctcgcggg gtctccaatg
    31321 gcttccaaga cggacagatg cgcccattca tgctgcaggt gaagagggag aacgaaagac
    31381 attttggtgc tcatggtagc tgaagctgca actccaattc aatgcaattt aatccgactc
    31441 aggtgcactc ttcgctatat acattagaaa atactcggcc cttgcccggt gttcgagtcc
    31501 cataacgagg tgacaccgat acggatacga accagttccc tgcatgctcg tctcgcatgc
    31561 actggggcca acacgctgtc tagatcaggg ggcaaatcgc cgctgtatta gaggagtgcg
    31621 cccataccaa cctgtaaggt cccgaataga gcgctatccc cggcgacagg cgcataatct
    31681 ataaccatcg gggttaacgt atctcctatg ggcagggatt accattgccg aggcgcagcg
    31741 ccggtcttct gcttccaaat cgggactccg cgcatgggct tatgatcgtc gttcataatt
    31801 cgccgtgtaa tctccgcgga atcaggagga tggtggcaag gactccgacg gtgaatcgtt
    31861 cgtgcagcga gaagcgagca cccgagtcga gtgcgctcgt ccagatccca attttgagtc
    31921 gcctctgtat gcattggtga tcgctcgtgc caacgacaaa aaataactgt acctgccgtc
    31981 tgatcatcca ggtataccca gcctagatga ggacgtgtat tagcaagcaa gaataaaaag
    32041 aattcgtagt aggttctcat accatacctc ggcacatcca aacctcaaag ctctgatgtt
    32101 tggaatgaag gttaacagac cggagtgcag ccaggcttta ttcaatacct ccggctgtcg
    32161 gattcataat ccatccttgt cagtgtcaca catggtgaca ttttcttgcc tgtgcgactg
    32221 taacacgcct actgccgata cccgtctctc cgcaagagac tccaacaatc catacggagt
    32281 agactaactg ctgtgcgtgt gatctttata ggtgtatatt gcgcgaatga gcaacgcgat
    32341 ttattgtgcc aaatgggatt agggggctta attggagatg acggtcttgt gaggtgatgg
    32401 ctctcaaaat ggatccatca cccttgcaac gcttcctcct ggtgcccctg tctgattgtg
    32461 cccatagata taccctaaat gtgtgcatag ttctctgtgc tagtagtgta taccaggaca
    32521 ggtccatgct taggatttaa atgccaggta aaattttgac ctgtcacctg actctcccga
    32581 tggatctcag aagactcgtt cttggcgccg gaaatccagc cctaactcgg cgagccccgc
    32641 agcagccttg gttcgctgag gggatgagcc gcctctgtca aattgttttg ggtcctattt
    32701 gtataatcct gctcagggaa gccgtgcaat tggcacatat tctcaggaga aggtctcatt
    32761 aatcgggctg gcttaaagtg gtagtaggtg aagacaacat atgtacttga ttttctagga
    32821 gggtggatgg ccttccttat ccattttagt gctcacccct cgccgctttt tgctcactga
    32881 gtagatctca gcacgtcctg agcacgctct gagcagcctg aggcgatcac tgagcaccgg
    32941 ctgagcagaa ggctgagcgc cctgggcaag gaacctcaat aaactgcacc ctgactgata
    33001 atcctcttct tgcccggttc gccacctcgc cctccacttt tgcccgccac actcctcccc
    33061 cttcaaaccc tggcgctgcc atcaggaaag cgacgcatag gtggagctac tattcctgat
    33121 gcccgagtag gactctgctg gaggtgatcg cgttccgcca ccacggcata agatttttgg
    33181 cgggctttct cggtcggaat tgacagcaca agtcctgatg tccatggggg cagctctgga
    33241 tatcccaaga gtcaagggat ccccagagcg ccaaacagcg ctagtctata aacacatttt
    33301 aggacgtaac gttcatcagg ttgtgacaat tctcgcctgg agggtttgat atctacacca
    33361 tagagggata ttagattcgt tataatacgt tgaaatctct tacatgaggc tctatgcatc
    33421 tttgtcctga agcactggct taagcatagg acgatgcccc agtatcatgt aggcatagcg
    33481 gcatgatggc cggtacgtag tacatgtgca agtaggcgta tgccgaagtt cgcactgaag
    33541 ttgctgatgt gagatcatag cttacgcatg gtagtagaga aatagtagat cctaggaaac
    33601 ccaaactggc tctggggatc cttgtgggtc cccgcccgac tgcattcttc cgacaacatc
    33661 atggtaaaaa agaggcattg tcttgaaact atttactctt gcaaagtgct ccccatctgg
    33721 cattctgggc caattcaatc tcaagcaaag agtgctcaac tactccagac tccccataaa
    33781 tcggaccgtc aaaagagcaa ttagggatat gagaaggcat tgcccgcgca gggggcgatg
    33841 agtacggatc gtcgtttgcc ggtcaaagtc aagttctggt tgttttgtac atttgacttc
    33901 tgtcctttct cttcgatcgt tctttcttcc ttcttctgtc ctgagtgcac acaaatgcac
    33961 atctttttct gctgcagcca gcctttgtgt ggttttgtac tcggctaaca tttatatagg
    34021 taccacgtat gttcttgtag tagacaagaa cggccacttg tgcctcggaa gcggtggaca
    34081 acactacttg catcccatgg acatatctac ggaccaggcg gacagggtgt cattgaggat
    34141 aagcagtacg ggcttgcgtt gtattatcat tttgtagaca agttgattgg gctttcgcgg
    34201 tttcagtacc agtttgggtg gaactggttg ggatggaacg aagaatggcc agctcgccga
    34261 accgttttcg cagccaggca gtccacctca gcgatgaggt caggtcacaa catctagtcg
    34321 accagagatg aaccttggac ccaacatcac aggtattacc ccccgtcagg tcactccgtc
    34381 ctcgatcgtc gtcacttcgc cgccaatcca gcccctgcga ccgaccctcc ttggcgtaag
    34441 gcggatactt gttttcgaag ctcagcaaag aagtccttcc cattcgccat tgtgtttgct
    34501 gtgcaacccg tcagttactg atcctgtacg ctatgcgaga cggaaggatc atacgtttca
    34561 atccccacga tcctctagct cggttatttg catcctaccc ttgagcttgt aaaagagata
    34621 tttcggcgct agaggtgtcg aagtcggtgg ttcgatcgtt gcgacgtggg gggaatccga
    34681 acccagtgtt tgtgcaagga catccagggc ctgtaccaaa atcacaccgc gatagcaaag
    34741 ggtattatac gagcacaggc aaggaacgaa atcatacccc tcttcaagga ggtagccttg
    34801 gcctccgcgg cgttgaagcc tcccactgga acgtggtgtt tctggtttgg gcccgacgcc
    34861 tgctctcgtg attcccaccc aggattattt catgtcttcg gattctgttg gcgttcttgg
    34921 ggcccgccgt gcgcgctcat cgacctgtta ttcggatgtc gttgtctaga ctgtcggttc
    34981 cggtcgctcc gcgccatcta acaacaaatc agtcgctgct ccgaaccaat aaatcgtcca
    35041 ggtaaaagga acggagggaa tgagaatacc agtcatcagc tgcgccactc atgttgtagg
    35101 actaagcttc aaaggtaagc ctgacacacg agggtagaaa gctggggaat gcgactagtc
    35161 ggctgtcaat ttgtatgagg agaggagctt cgcagtgacg gagtgtttgc agctggcatt
    35221 gctaattgca gtggtaaatt accgggaatg aaacgcttga cgcctcaggc acccgtcgcg
    35281 cgtgactggg gaccgcagcc tccttcacgc cgcgcaattt caaaccggcg atggcgatga
    35341 aaaagtccag tcgcgcgttg ctctacagtt ctccaatgct cgcatgacgg gcgcctgcct
    35401 tgtgtctctt atatattagc catgattggc atttttttac ggactactcc ctgttttgcg
    35461 ttattatcca ccccattgag cagataagcc ggaaactgct tcacaaccag cactcattca
    35521 ccactctttt ctttctctga cagttattcg cttttttttt ggcgcctgtc tcccgatatg
    35581 gcgccttctt cttcaccaaa ataccgctcc tctcctgaga ggcactcaaa aacagctcca
    35641 agacccctct ccaggattct gtgaatccgg aacctgccgt cgtcgaagga ctgcctctta
    35701 agaacctgaa atacgtccct agtaggccag gtggtggagg aagatatatc ggagttgcag
    35761 ttagagaaac agtcaagccg aaaccgaagc cgcagcctag accgaaacaa cccaaattga
    35821 gcctcgtgga gagaaggaat tcgtccatgt cctgcactcg ccaacaaaac aaaggattga
    35881 ctcgtccgcg catctacctc cgcctcccca ggtccatgct ccaacgaccc gccgtctacg
    35941 cgcttgagga gggagaagag ccagatccag gggcgattca gatcgtcaac agcagcggcg
    36001 ctggctctac aagagggcga tggatacaaa ccaagagaag aaagggagtg ggaggagttc
    36061 catccgggaa ttgacataga agcaatgttc gcagtgtttc cctcgtcaga agtggactga
    36121 ccccctccgt ccgcgcagct cgcgaacatc ctatctccca atggccatga taagacccac
    36181 gagaacgatc ccatcaacga tttatccgcg cgcatgcgaa tggcactgcg cacacgcc
//
