# Supplementary material for: Genome sequencing and physiological characterization of three Neoarthrinium moseri strains
Source: BMC Microbiol. 2025 Aug 21;25:526. doi: 10.1186/s12866-025-04274-z (PMC12369201; doi:10.1186/s12866-025-04274-z)
Supplement: Supplementary file 18 — Supplementary Material 18. [file 12866_2025_4274_MOESM18_ESM.zip › BGC analyses/CJ-16 173 biosynthetic gene cluster from Penicillium sp/results/cluster32.gbk]

LOCUS       NW_026250021.1         34015 bp    DNA              UNK 01-JAN-1980
DEFINITION  Genes for cluster 32 on scaffold NW_026250021.1 of species Hypoxylon
            trugodes CBS 135444.
ACCESSION   NW_026250021
VERSION     NW_026250021.1
KEYWORDS    .
SOURCE      .
  ORGANISM  .
            .
FEATURES             Location/Qualifiers
     CDS             complement(1..3758)
                     /protein_id="XP_051313564.1"
                     /translation="MSDPLSISGSAAGLISLGLVSTKILYKFYEDYRDRKDNLTNIVGN
                     LEKLEAILEFLKRTTKDSDIVSHDEESRRLIESCVQDCKQHMKKLHEESQKFGSKPKND
                     LPVAQPTGKNFVGRRRRFGGAVQVVFRPLAQNILIQRDTHYTRGVVDNSELRDWLKAPN
                     VSDNLNWALERSTDGTGDWFVDSDEFSTWFANQHSLLWLKGFSGCGKTFLCSTAIDHLL
                     RHRESRQKIGVAFFFFTFNDQSKQDASAMLRALVLQLSSQLGSFQHIKKLHDKYGDSVP
                     SNQDLETCLHELVASFDNVYIILDALDECPKERHRRIMLESVTRIYARSGDRLHMLVTS
                     LEETDISGALGGIIDVQTLRVYNSTNRDIANHISKMLRRSSLKKWENHRPRIEYELTNQ
                     SNGSFRLVACQLEELEKSAPTLEALERLLTSLPKDLDEAYRRLLTKINEPDREYAQQML
                     TFLCYAEIPLTVPELVDAMAVKYVTPMVFDPKRKLPGTSASIRELCPVLVDAEERCFGP
                     PIARIAHSSVKRFLESERIREYDDVKEFALISSYAHTRIVRTCLVFLETPRPESHLYDN
                     PITRYAVVYWKDHMREGRKTSELRAQILQLLQNDTAFNHMAKSNIFRHTLFGVVTKHRS
                     ALFRASFLGITPIVEELLREVSSFNDEYGAAIKAASVSGHRNIVQLLIEKGPESADSKA
                     LEKNPNLDVSTAFRRACRWGSSGLVGFFLKCKNVDINAYGKWEGTPLMLALNCGHDDVS
                     RLLLLEPSIDINLRTKNGRTALHIATKKNLKEMVGLLLTKAANIDARDNEGNTALMMAL
                     GRGLSEMAGLLIRNGANARIRNRHGKQALHVAAQAGLIDIFQLLFNNVVKVDEHNYYEV
                     IFLDACRGGREDIVRLLTSRNIDFGTKTTEGETALHLASKSRNKCLLSVLLSKGIDINA
                     QDNHGTTALHLASQHISGYIYVGLSGLESHDSNESIVRFLLDEGADATIRDEDGRTALW
                     HACDLPVEYGGYDVAKLLLDRQADVINVQCNNGNTPLHKACEYYGHVVRLFLERGADIE
                     IKNGEGKTAIWIAVEGYSSEAVSLLLEAGASTDIRDERGGTLLHIACSGWNGKRLQLLL
                     EKGIGIDIQDRLGQTALILAAFQGREKHIQLLLEKGADVNIQDCLGNTALHKASKEGYD
                     AIVRMLIVEKGAKIPPIDVL"
                     /cluster_role="intermediate"
     SOURCE          4616..29015
                     /organism="Hypoxylon trugodes CBS 135444"
     CDS             complement(4616..16556)
                     /protein_id="XP_051313565.1"
                     /translation="MSPEPIAIVGSACRFPGSASSPSKLWDLLEEPRDLVKEFPPERLN
                     FSNFFNGGGKRHGYTDVNKKSYLLDEDCRLFDAAFFRINPKEATGMDPQQRILLETVFE
                     ALEAAGQPLDTVEGSSTGVYVGVMTSDFNDIQMRDPETLPTYTATSLARSILSNRISYF
                     FDLKGPSITLDTACSSSLVALHQAVECLRNGGASQAIVAGTTLLLDPGMYIAESKLHML
                     SPDSRSRMWDKGANGYARGEGCAAVLLKPLSKAIQDGDDIECIIRETGVNSDGRTNGIT
                     MPSSSAQAALIRKTYERAGLDPVVDRCQYFECHGTGTLAGDPIEARAIQEAFFPGSSRP
                     QAGDPLYCGSIKTVIGHLEGCAGLAGVLKAALALKHKTIPPNMHFRELNPAIEPFYANL
                     NVPTSKIPWPETNGQPLRASVNSFGFGGTNAHAILERYEPPEAKEGERAVLGPFVFSAK
                     SRSALLGRLREASTYIKQNPSLDLDALSYTLRSKRSAFPVRIAFPSSSLERLLDGIGTQ
                     IVLAGDSLDSLGVQALTTNPDKPFTILGVFTGQGAQWATMGRELITHSQLFRQSLKRTE
                     EALGTIPEAPEWSILEELMAEDDRSRISEAQFSQPLCTAIQIALVDLLHACNVRFDAVV
                     GHSSGEIGAAYAVGLLNVRDAIAIAYYRGFVAHLAKGPTGQKGGMMAAGMSLEAATAFC
                     SEPIFSDRIGVAASNSPSSVTLSGDLDAIHEAKEKLDGDKVFARLLKVDTAYHSHHMLH
                     SADTYARYLDRLNIQIQTRQGDCSWHSSVLENGQDMLREPKLTSTLKGQYWIDNMVKPV
                     LFSQAVELSVLGDRSPNLALEVGAHAALKGPANQTIKSSTGSVLPYIGCLARAENDVES
                     MSRVIGFLWSRLGPSYVSFDGWRMAFGLPAQRKILKGLPTYSWDHHEVYWQESRLSHNY
                     RLGTHSTHDLLGRLREDLPSEMTWRNVIDLEDLPWIRGHTFQGQVIFPGAGYVSLAAQA
                     ARHFVREDTISMIEIRDMNIARAVIVDEGSAGVEMVFTIRSKDNQSRHDHGSILEAEFV
                     CHSCDDGRSLMKVCDGHLLLHLGLGQNMPLSPASHIELPYLDIDRFYQTMSRLDIVYDG
                     VFRTLRSMNRALGHSKATATWEKRDLNEQYILHPAVLDVAFQAGCASFISVAEKALGST
                     YLPAGIKRILIDPSQGYQGEAGEISIEIESHLANSTNKLREVDINMCNRLTGVTGVQID
                     GLVLKAIAEPQPSDDRKLFAKTIWDIDAAYGVPSPPPRSITKEELEYIDAVERTALFFL
                     QRIARDTKPEEIENFKWYHHQLLRAVPKFVEPIRQGRHAVLRKEWLNDDREIIDQFARR
                     YPDSVDIALLTAVGEGLPSVLRGETGMLEHMLKDNLLGRLYMEGRGFSICNDYVADFVG
                     KIVHKYPRSNLFEVGAGTGGTTRTVLDTIGEAYSTYTYTDISAGFFEKAAEKFADHAHK
                     MNFKTFNAETRAAEQGFAEGSYDVVIAANVLHATRDLAQTMRHVRSLLRPGGYLVAVEV
                     TGTMLREPGLMGGLEGWWLGTDDGRFPCPGVSAKEWHNVLQETGFSGVDSVMYDMPDTA
                     RHNCSVFVTQATDDDFKTLQDPLSSLDLVPEAPVIIVGGQTLAASKFAGRIERILRRWV
                     SQVIRYTTLDDLNPSEVTPDTCVISLTDLDKAMFSEPIKSTNLENLQELLGNARNTLWI
                     TSGRLAEDPYSNMMIGIGRALSFELPHVHIQSLDFDVESSWDAEVVAQYLLRMALLSSD
                     KYLDHNMLWAQEPEVAMQGDTTLIPRVVQDDAADEGLNAQRRQIIRPIDSSERVQALHS
                     GSRLNLIKNDVQSTGKPDNYVELDVTYSVALHEGHRESACFLSVGAVANGELAYTLSEK
                     DCSTVSRPRHEVLKLSLANFDVTTPVFLGSTLIAAHVLADSPTNGTLLVHEPTDGIAEA
                     IENVAKATNRQVLFASSSRTEKEGRRWVHIHPHAQARTVRRLIPKDTTMVFTFTDVSID
                     NILPCLPKRCKIRKFNAGSLLSQHTALSAEFELKPRIHSEPLVINVSDITEASRELGPH
                     RRLSVVLDWKRAGPVNAIIPPLESSGIFSPDKTYFMVGLAGELGQSLCRFMVSCGARHM
                     VLSSRNPVVNADWLRDMALDGADVQIVKMDVSDREQVRETVSMLRRTMPEIGGVANGAL
                     VLEDTFFINATADNVRNQLKPKVDGTAYLDEEFASDDLEFFMAFSSLGSVYGNAGQSIY
                     HAANMFMTSLVEKRRRRGQAASVINIGMIVDVGYVARSKRDGSNVEEHLRSQFYTPLAE
                     AEFHHLFLQGVVSGRPGSTHADVTMGIQPFIDGPDVTTRPHWYTNPRFSHMIFSRVSSD
                     GASQSTSSEQQLRQKLESVQTVAEAAEAYYELFCRKIESMMKIPWASINIKAPLSDLGL
                     DSLLGVEIRTWLIQNMHTDVPLLKILGSDSIFSICAIAAQNLIQRKGLASEAEVIVGSR
                     TAPKVELSVPEEESASFNSGSPVFVISDSQGSSTPNTQHSSKGTPSLSQSSQSSPEIQD
                     TPLSSASSVSELPLASEPQDDKPQSIIDFKQTGRVSFAQASLHFLQNFLDDPTTFNVTA
                     HYAINGLLNVTRFKRALEKTLNRHEAYRTCFFTEPGSLEFKQGVTLNSETKRYTHVNSK
                     PTAEHIFQAYMRWNWALEAGHTFHATLITHSPESHSLVIGCHHIIMDGSSWHIFLRDLD
                     RAYQMSPLRPVTTSYLDFARLQNESLADGQLDKHISYWSQQLDSIPGVLPLLPFAKTKS
                     RKSRGTYGNHTVHTNLDAVTVQHIRTASQECRSTPMQFYLAVLQALLARFLELDDICIG
                     LTDAGRGEDGSCAETVGHFTNLLPMRFQVNREHTFEELVRSTAKTVLNGFNHNQVPIEV
                     ILERLGVERSSVYPPLFQVTFNHRIGDLLHGSLGNCKLELVKYVDSKNPYDLSFNVTQA
                     ADGGNFIELSSNDDLYSREATQSILDAYVHLLESFSLDHSTKIQDCRPFTDIQVEKALD
                     IGRGPRMMPRRWPETVTERFRDVCLTSPDSVAIKDDKESLAYIQLSHRVNGVVAALKNS
                     GAGHGSRIAVLCEPSVDTYAAMLAILHLGAVYVPLDVSLPAARHHAMIDTCKPQLIICH
                     PATSVAAADASSNYGLAMLNLSDVTPIASEVPSSANATIDSFLLFTSGSTGTPKGIRLS
                     QAGILNYAASKSARLGLERTTVLQQSSTGFDMAIAQAFNAFANAGTLVVAPAKARGDPI
                     MIAQLMLRESVELTICTPSEYAMLATYAAEILGQCKSWRYACSGGEAVTDRLLSELRRL
                     ELPELVLTDCYGPTEISCAATFQTIPLQPDSEDNSAPGTVGKAIPNVSIYIVGNGGEAL
                     PIGFPGEICVGGHGVAKGYLDEKLSSEKFVTDPFATPEDQARGWRVMYKTGDKGCLQED
                     GSVVFLGRMDGDTLVKLRGLRIELNEVANVILQTAQGSLADAVVTVRGEPGFLVAHVVF
                     ARREQPLEQAELEKICADLPLPRYMIPSMIIPLDRLSFTPNGKVDRKALCALPLPARNI
                     NSGSKTPLTVPEGELRLIWRDILGQAAGAADIGADTDFFTVGGSSLLLARLQNALKERM
                     GVQMPLQDLYQASTLRRMAKLTSNQRSQLVEEAIDWDAETSIPDYVLEAAQTHISPRPR
                     QNKRSVVLTGATGFIGSEVLRHLIKDDNVSEIHCIAVAPDAKHKVLLDDKVIIYEGSLL
                     SPRLGLTRREQDELQAKTDQIIHAGAQGHCLNNYSSVRHANVISTQFLTALALPRRVPL
                     HFISSARVILQSGQFAIPPVSVAQYPPPTDGSQGFTSSKWASERFLEAVARATGLPVAI
                     HRPCSVIGDRAPHDDAMNSVVRFSLLSRKVPDVPHAEGFFDFKDAVALAGEIANGPIAS
                     AAPKDPAVSFRHHSSGVKVPFGQLARHMESLYGGTFETVSMDEWLQVAEGLGIEDLIVS
                     YLKANVAGGSKLEFPYLGME"
                     /cluster_role="hit_required"
     CDS             complement(17736..20029)
                     /protein_id="XP_051313566.1"
                     /translation="MNVSELESCTKLGEPVRNKRRPALACLHCRKRKIKCDRQTPCLSC
                     TKANETCIYVYDSRRTPTTAPFDASEIQVSVFEQTPRRELIRAMASPKSPAKYDPSVEE
                     SSGGTSGSPSISASSKYSLPLQASESASVFPMEPGLDPTTILEDIIVPSISPAPYTYPI
                     PLTNTPVSGVFYKSRYYGESHWLNFLHLSPEVCSAIQTHESRYNEPDHITFAKCKSLSR
                     NIKANEILVAHTLISIGSVRDLVPTKTASTRLVQAYIRTFQTVFGILHIPSFNEEYKVF
                     WDDSTYNNEVFDITLLLVMYIGSTFCPSETGVTHSMIDRWVPYILSRLSTSQARIGSDF
                     DNLRIHTLLLLARQTRRFSCNVPWLSSGFLLRMAMQMGLHIDPENQPIPVVLCSEVEPR
                     RRLWAAIIELEVQSSLDYGHIPCINSGDYDCLPPSNIDDSTFAGNTTAGMPQPLNLLTQ
                     TSFQILLMMTMPIRLKIVKFVNDFRAEKSFEKALGLGSEISATSDKCFAIIEDYRMSSR
                     PPTVFQTKMFELLVKRFFMALHHPFATRSNYGTHYHFSRKLCLDTSVALLSGAVESTND
                     HFYHISLYGTGLYCNTYTQAALYLGSELVNTCQMQDDWLFTAATHDEMRKAIDRYLELR
                     LARLKACDRGFKYYVFVSCLLAQAEAKQMGRSEELEVQMALKRSLEMCYSTLQTHTHSH
                     EIIDWEMLDVHASFVQTDELSEIPPWDNVLGI"
                     /cluster_role="hit_required"
     CDS             complement(21217..22628)
                     /protein_id="XP_051313567.1"
                     /translation="MAPRGVNPDGNFSAAEKVNGSGLPSAVKTNPPPDGGFGAWLQVFA
                     SWVLIFNAWGISITFGDYQAYYESGRLFQQTSSNISWIGSIQAFLIFGVGAVAGPFYDR
                     GYLRLILLVGSFLVVFGHMMLSLCHEYWQVLLAQGFAVGIGGGCLFVPSLAVMQPYFSK
                     NLGLALGIAATGSSLGGVIYPVIFINLIDKVGFGWTTRVIGFVSLATLIIPLSFSKMRI
                     KPAGVRSIIDKTAFTDGPYLLCILACLLGYIGCYTAFYYIAYFGEARNWMGSSLALYLV
                     PILNASSAFGRAVPNWLTDKLGPTNVVMPGALLTGVLLLCLLAVHNSAGLIVIAAFLGF
                     TTGVFIATPPVLFISLTKDKSKVGTRVGMAFAIVGLGVLAGGPGGGGILQRNPDNLDWT
                     STWIYAGVCTLASGLTFAVLKFWRGGPNPLAKV"
                     /cluster_role="hit_required"
     CDS             23407..24438
                     /protein_id="XP_051313568.1"
                     /translation="MVSHITIREANTRFSNRQRNDPGRVCVFAGATSGIGASTLERLTC
                     VLSSPTIYIIGRSAKRFAAQQARLYSLNRSCRIVFLQAQVSLLADVDTVCKKIANQERA
                     VDYLFMSPGLIPINGPEYTKEGLEICFAMSYYARMRLIHNLLPLLRRSSQPRILSVLNG
                     GKEKQMRDDDIGLEKHWSSLAVVGHSSTMTSLSFDYLAKQNPKMVFLHTYPGWVKTDNF
                     ARLEAPPSSGILWVIFLLLLRSLTGILASLFGFSSEQCAERQVFYLTSERYTPGAWRID
                     HNSETAGKNRMLDKYRQHGWPERIWEHTARVFEKTLFGSR"
                     /cluster_role="hit_required"
     CDS             complement(24762..26639)
                     /protein_id="XP_051313569.1"
                     /translation="MVKTMAVTIQTLFSPTAGATACLVLALLYCVRRVLLPKPIPGIPY
                     NKASAGRILGDVPDVLAWKAETMEIWSYVRKLAIELDSPVIQMFMRPYAKPWVIVNDFR
                     EAMDIQTYRNTDFDRAHFLGDIFKPLLPGNHVWMPTGDQFRANRQLIRDTMSPFFLYQV
                     AGPGIHSATQGLLRLWRERARLAQGHAFEADNDIFRATVDVILTATFGFEIGAVVSQAD
                     ILSKTDSINLSVDMDKPAIFPAIRDPDEFTSIRTLVDSVEIAMNSPVPRFSLSFALKFH
                     PSLRKARAYKDRMIDERLKMAWEKFAEGADRDDRVKCAVDLLVQREVQMANKEKRAIQY
                     DTLAIRDELFGFLQAGHETGSTTLCWAVKYLTANQNVQQKLRAALKSAHTRAVGAGDMP
                     SAEEIAKANVPYLDAFIEETHRCGTTSSAVVRVAIRDTTILGHKVPKGSDIFLLNNGPS
                     FQTRPFDIDESSRTATSREAKDKYGVWNPSTIQKFWPERWLVEEKAGSGEIRFDPYAGP
                     VMAFGTGLRGCFGTKLASLELKIIITLIVWCFELQETPTSLSGFGAHDKNTRRPQQVYL
                     KLKEVGI"
                     /cluster_role="hit_required"
     CDS             27534..29015
                     /protein_id="XP_051313570.1"
                     /translation="MGLDYVYAMFQALAENRFLEFNRETYAARGSKSWTAIFMGNRMVY
                     SSEPENMKALSTSHRDAFAVEPIRVGNGAITPFQGRGVSSSDGPKWQYSRDLVKPYFDR
                     EGFSNLDRLRTHVDRLISKIPTDGSMVDMQPLFRRWLLDTSTDFLFGRTVNSLDNPDQD
                     WPYRDMVTVMRGLRLRLQLSSFVFLHRDKEFFAACKRIHGFLDAYIEEAYRQLQVEKDT
                     GKSATYENGKPRDDFLWTIARHVPDPLELRTQLTGVWIPSNETTSILMSNTIFALARHP
                     EVVKKLRKEILDYGDKPVTFSGLRSLNYLRYVVNETHRLYPVSLQTVRACVRDTTLPTG
                     GGPSGKDPIFCGKGDIMHCNRFLMHRDPDLWGPDAEEFRPERWETARPMWNFVPFGGGP
                     RICPAHVMVDTECSYAVFRILQNFKAIEARDDEPYTAVMRVGPSNKNGVKVAFIPA"
                     /cluster_role="hit_required"
     CDS             complement(29369..31654)
                     /protein_id="XP_051313571.1"
                     /translation="MRWSILPLTALFIGCCRAEDVEYDAIIIGGGVAGLVLADRLSENP
                     DFSVLLLEAGLDPGDDSLVSTPAFAGQLWPSKYSWNFTEVPQPSLGGIKPQLHLGHVFG
                     GGSAINFMAYCRGARSVFDEWAEISGIEQLGWDTIVDYFRESTNLFAPNPLPYDQPINK
                     SVYSNEGRVFVSYDRPDRLSTLEPYFWDAFLNNSQSPSKPADLTDGTGIGLVKGGPHSV
                     RNSNGTRSYAWPSYGFRAVGRSNAKILSNSRVIKINFDTTDPEIPKAVGVDYVSGSDTS
                     AITTRGKEIIVSGGAINTPRLLLLSGVGPKEHLNDINIQVVKDVPEIGSNVRDHHMAVN
                     VFKVPTDIITGASLANQTILAEAQSQYTSTGGGPLSEPGPQSSTFLTERVPDDILKSFG
                     VNISYHQNLPADRPFLSYQYAALSFLPQFADLNVATAFVALVQPEGSGTVRLNSSNWQD
                     DPIINTSYFGSNADLAIAQYGYERLLNITRSAAFARINIGEVFPGPNLTTIEAFQQGAQ
                     TYHHSIGSVSLGKVLDSEFRVKGIDGLRVVDSSAIPVITTCHTQSSVYALAEVAAKILT
                     S"
                     /cluster_role="intermediate"
     CDS             31772..33311
                     /protein_id="XP_051313572.1"
                     /translation="MLNKKVKAGVVHAAPVYMNKEESIRKVIDLISQAAGDSIELLAFP
                     EVFVPGFPYFTNCYAPNAATVTQYAAESVVVPDDLDPIQGACHVYKMVVVLGISERMRG
                     GNTLFNSIVTIDADGTILGVHRKVQPTWAERLVWGQGSGYTLKTYEPKGTGYRIGGLAC
                     WEHTINGARQALIDQGQHIHVGCWPALDILEGFEDSATSQIEALMKTHALTAQVFVLCP
                     SSYVDETCLEWMEKNLGPQDKVKAGGGWTVIIHPFCTFVAGPYTASQDKIIVAEIDLSQ
                     LDLVKAYVDGAGHYKRPEIFKTDVDTTQRWKDEPDIVGPIPVYWERQ"
                     /cluster_role="intermediate"
ORIGIN
        1 tcagagtacg tcgatgggtg gtatttttgc acccttctca acaataagca tcctgacaat
       61 cgcgtcataa ccttctttgg atgctttgtg aagtgcggta ttgcctaagc aatcttggat
      121 attaacatca gcacccttct ctaagagtaa ctgaatatgt ttctccctac cctggaaggc
      181 tgctaaaata agtgcagttt ggcctagtct gtcttgaata tcaataccga tacctttttc
      241 taacaagagc tgaagtcttt tcccgttcca tccggagcac gcaatgtgaa gtaacgttcc
      301 gccgcgctcg tctcgaatat cagtactagc gcccgcctct aaaagtagtg agacggcttc
      361 actcgagtaa ccttcaacag cgatccaaat tgctgttttg ccctctccat ttttaatttc
      421 gatatcagca cctctttcta aaaataatcg gacaacatgc ccgtagtatt cgcaggcttt
      481 atggagtggg gtgttgccat tattgcattg cacattgatg acatcggcct gtctgtcgag
      541 caacagtttg gcaacatcat agcccccata ctcgaccgga agatcacagg catgccacag
      601 tgcagtcctc ccatcttcgt cccggatagt agcatcggcg ccctcatcta gaaggaaacg
      661 aacaatgctt tcattagaat cgtggctttc tagtccactg agacccacat aaatatatcc
      721 cgatatatgt tgcgacgcca aatgaagcgc ggtggtgcca tgattatcct gtgcgttgat
      781 atcaataccc ttgctgagta gtaccgagag taagcatttg ttccggcttt tggatgctaa
      841 atgtagtgcg gtctcgccct ccgtagtctt cgttccgaaa tcgatatttc tagatgtaag
      901 caaccgaaca atatcttccc ggccaccccg gcatgcatca aggaatataa cttcatagta
      961 gttatgttca tcgaccttaa caacattatt aaaaagcaac tggaagatat caatgagacc
     1021 tgcttgtgct gcgacatgca atgcttgttt tccatgtcga ttccgaatcc tggcattcgc
     1081 tccgtttcta atgagtagcc cagccatttc gctgaggccc cgaccaagag ccatcataag
     1141 cgcggtatta ccctcattat ctcgcgcatc aatattggca gccttagtaa gaagtaatcc
     1201 aaccatttct ttcagattct tttttgttgc aatatgtaac gcggtcctcc catttttagt
     1261 tcgtaagttt atatcgattg acggttccaa taggagtagt cggctaacat catcatgccc
     1321 gcaattcaat gctaacatca aaggagttcc ttcccatttt ccatatgcat tgatgtcaac
     1381 gttcttgcat ttaaggaaga atccgaccaa tcccgaagag ccccaacggc acgcccttcg
     1441 gaacgcagtg gacacgtcta aattgggatt ctagctgaga atatatttag caacgtctag
     1501 tgcgccatgt tttgccgtgt cgtctagcac cttttccagg gctttgctgt ctgcggattc
     1561 tggacccttt tcgatcaata attgaacaat atttcgatgt ccagaaaccg acgcggcttt
     1621 tatcgcagca ccatactcat cattaaagga actaacctcc cgcaaaagtt cctctacaat
     1681 tggagtaatg ccaaggaacg aagcgcgaaa gagcgcagaa cgatgttttg tgacgactcc
     1741 gaacaaggtg tgccggaaaa tattactttt tgccatatga ttgaatgctg tatcattttg
     1801 aagcagctgc aaaatctgag ctcgaagctc tgatgttttc cttccctctc tcatatggtc
     1861 tttccaatat actacggcat atcttgtaat tggattgtca tacaaatggc tttcgggtct
     1921 cggggtttct aggaacacca agcaggttct aactatccga gtgtgggcat agctactgat
     1981 cagcgcgaac tccttgacat catcatattc tcttatccgt tcggattcaa gaaacctctt
     2041 gacagaagag tgagctattc gcgcgatagg cggcccaaaa cagcgctctt cggcgtcaac
     2101 tagcactgga caaagctctc ggattgatgc tgatgtaccc ggcaactttc gcttggggtc
     2161 gaaaaccatc ggcgtcacat atttcacggc catagcgtct acgagttcgg gtaccgtcaa
     2221 tggtatctcc gcgtagcaaa ggaacgtcag catttgctga gcgtattccc tgtccggctc
     2281 gtttattttc gtaagcagtc gtctatatgc ttcgtccaag tctttcggca gtgatgtaag
     2341 caaccgttct aacgcttcca aggttggtgc agacttctcc aattcctcca attggcatgc
     2401 tactaatcga aagctacacc atcaagtgtt agttaatgac gcttggtact gcggaacttg
     2461 gaagtgttaa cttacctccc gttagattgg ttggtgagtt catattctat ccgtggacga
     2521 tgattctccc acttcttcaa tgatgacctg cggagcattt tggagatgtg attggcaata
     2581 tctctattgg ttgaattgta tactcggaga gtttgcacgt caatgatgcc accaagagca
     2641 ccggaaatat cagtttcttc gaggctcgta acgagcatat gcagcctgtc ccctgatcgg
     2701 gcgtagatgc gggtgacgct ttcaagcatg atcctacgat gccgctcttt cggacattca
     2761 tcaagtgcat ccaatattat atagacgtta tcaaaactgg ccaccaattc gtgaaggcaa
     2821 gtctcgaggt cctgattcga tgggacggaa tcgccatatt tatcgtgtaa ctttttgata
     2881 tgctgaaagc tgccaagttg gctcgatagt tgtaagacta gagctcggag catggcagaa
     2941 gcgtcctgtt tactttgatc attaaatgtg aagaaaaaga atgcgacgcc aatcttctgc
     3001 ctcgattcgc gatggcgtaa caagtgatcg atggctgtgg aacataggaa tgttttacca
     3061 caccctgaaa agcccttgag ccataggagc gagtgttggt tggcaaacca agtagagaac
     3121 tcgtcgctat ccacgaacca atcccctgtg ccatctgtgc ttctttcaag tgcccaattc
     3181 aaattgtcgc tgacgttggg agctttaagc caatcacgga gttcgctgtt gtcaactacc
     3241 cctctcgtgt aatgggtatc tctctggata agtatgttct gcgccagtgc tagtcgttgg
     3301 atcgcgtcgt taatgcaccc attgagggtc tcttagatgc tcttcgcgaa ggggtactca
     3361 atacgacgga agactacttg aacagctcca ccgaatcgtc gccgacgccc tacgaagttc
     3421 tttcccgtcg gttgggctac cggtagatcg ttcttcggct tgctcccaaa tttttgtgat
     3481 tcctcgtgaa gctttttcat atgctgcttg cagtcttgga cacatgactc gattaatcga
     3541 cgcgactctt cgtcgtgact aacgatgtcc gaatccttgg tggtacgttt taggaattcg
     3601 agaatcgctt cgagcttttc gaggttgcca acgatattcg ttaggttgtc ttttcggtcc
     3661 ctataatctt cgtaaaattt gtatagaatc tttgtggaca cgagacccag tgagatgagc
     3721 ccggccgcac ttcctgaaat ggataaaggg tccgacattt cgctgagagg tagttgtcgg
     3781 accgtacctg ggtgcgttgc ggagaaggtt ttactaaggg aaaagagaaa agagggaaga
     3841 ggaaagaaaa acataagaag tgacggaaag aaaatttact gcctgaatac gactgtgata
     3901 ggcttaggag acttggtgac atggcgtagc agagcctgca tacactgccc gtctcgaggc
     3961 tcatcatctg agctgaagat tttcctttcg tacctaggta cccaattacg gcaatactat
     4021 ctggggccga tccgttgctt tacaacctca aatgggtttc ccagaaattt gttgcatgac
     4081 ctgactatta ctgtgcttta gcatatttgc ggttcatata aaaaagccat atgatattaa
     4141 gatgcttacc tatgtaccta ggtaggtgct gtctataaag taggggtatg aggtagtgtg
     4201 ttgtgggtgt tatgagtgct gtaattatag ccctggaagg gttttagtga tgtgttgaaa
     4261 tgtcctatag gtggtggtgt tataaagttc caatgtattc gagatgaact cgggagtgtt
     4321 ataaatctat tgtagccttg ttattatagg gatccttagt gcatagctcc ctgtagttat
     4381 agtgatataa tgcaatttgc cagcgtttcg gcgggcgccg tagggacctc aggagtgagt
     4441 agcgtgctga gatttgctgt cattataatg agtctggcgc ctacaacaga agcgacaggt
     4501 acataggaat aagagccagt gtttgaacag ccccaaatcc gaagttaaac ccaagcattt
     4561 actttatcca aggatccaaa gacttatata cgttaactca tttttatcat atcattcatt
     4621 ccatgcccaa gtacgggaat tccaacttcg acccgccagc cacattcgct ttcaaataac
     4681 tcacaattaa atcctcaata cccagaccct ctgccacttg gagccactca tccatactaa
     4741 ctgtctcgaa cgtcccacca tacaaagatt ccatgtgtct agcgagttga ccaaacggta
     4801 ctttcactcc gctactatgg tgtctgaacg agacggcggg gtctttcggt gccgctgacg
     4861 caattgggcc gtttgcgatc tcacctgcta acgcgaccgc atccttgaag tcgaagaaac
     4921 cctccgcgtg tgggacgtca ggaaccttgc ggcttagtaa cgagaagcga acaacggagt
     4981 tcatggcgtc gtcgtgcgga gcacgatccc cgatgactga acacgggcgg tgaatggcga
     5041 cgggtaaacc cgtagcgcgc gccaccgctt cgaggaaccg ttcactagcc cattttgatg
     5101 atgtgaaacc ttgcgacccg tctgttggcg gcggatattg cgcaacggaa acaggtggga
     5161 ttgcgaattg gcccgattgt aggatcacgc gcgccgatga gatgaagtgt agcgggacgc
     5221 gacgggggag ggccagcgct gtgaggaatt gggttgagat gacattagcg tgtcgcacag
     5281 atgagtagtt gttcaagcaa tggccttgcg ctcccgcgtg gataatctga tccgtcttgg
     5341 cttgtaattc atcctgttct ctccgcgtga gccctaacct agggctgagg aggctgcctt
     5401 cgtaaatgat gaccttgtcg tctagcagca ctttgtgttt cgcatctggt gccacggcga
     5461 tgcagtggat ttcagagaca ttatcgtcct tgattaggtg tcggaggacc tcagaaccta
     5521 tgaagcctgt cgcaccggta agcacgacgc tgcgtttgtt ctggcggggt cgaggggaaa
     5581 tatgtgtttg tgcggcctcc agtacatagt cgggaatcga agtttccgcg tcccaatcga
     5641 ttgcctcctc gacgagttga cttctttggt tacttgtcaa tttggccatt cgcctgagcg
     5701 tgctggcttg gtagagatcc tggagcggca tttgcacacc catcctctct ttcaaggcgt
     5761 tttgcagccg agctaatagc aaagaacttc cacctacggt gaagaagtca gtatccgcac
     5821 caatatcagc tgctccggct gcttggccaa ggatgtctct ccagataagc ctaagttcac
     5881 cctcaggcac ggttagaggg gttttcgagc ccgagttgat gttccttgcg ggtaatggga
     5941 gagcacagag ggccttcctg tcgactttac cattgggcgt gaatgataga cgatcaagtg
     6001 gtatgatcat cgaagggatc atgtatcttg gtagaggtag gtcagcgcag attttctcaa
     6061 gttcggcctg ttctaaaggc tgctcccgcc gtgcgaaaac aacatgggcg acaagaaatc
     6121 cgggctcgcc ccgaacagta actactgcat cggctaagga accttgtgcc gtttggagga
     6181 taacgttcgc cacttcattc agctcaatcc gtaagccacg gagtttgacc agggtatcgc
     6241 catccattcg acctaagaat acgacagaac catcttcctg gagacagccc ttgtcgccgg
     6301 tcttgtacat gacgcgccat cctcgcgctt ggtcttctgg tgtcgcaaat ggatcagtaa
     6361 cgaatttttc cgagctaagt ttctcgtcga gatagccttt cgcgacacca tgccccccaa
     6421 cacatatctc tcctgggaac ccaattggca acgcttcacc accgtttccg acgatgtaga
     6481 tagaaacgtt tggaatagcc ttaccaactg ttcccggcgc gctattgtcc tctgagtccg
     6541 gctgcagagg tattgtctgg aacgttgccg cgcacgatat ttccgtcgga ccgtaacagt
     6601 cagtcaatac aagttcgggt agctcgagac ggcgaagttc ggaaagaagc ctatccgtca
     6661 ctgcctctcc cccggagcag gcgtacctcc atgacttaca ctgccctagg atttcggctg
     6721 cgtaagtagc gagcatggcg tattcagagg gtgtgcaaat agtcaattca acggactcgc
     6781 gcaacatcag ttgagcaatc atgatagggt ctccgcgggc ttttgcgggg gcgacaacca
     6841 atgtccccgc gttggcgaac gcattgaatg cctgagcgat agccatgtcg aagccggtag
     6901 agctttgctg taatactgtg gtcctttcta gaccgagtct tgcgctcttt gatgctgcgt
     6961 agttcagaat gccggcttga gaaagtcgta tgcccttggg tgtgcctgtt gaaccactag
     7021 tgaacagtag gaagctgtct attgtcgcgt ttgctgaaga gggtacctcg ctcgctatag
     7081 gtgtcacgtc ggataagtta agcattgcta ggccatagtt agagctggca tccgctgccg
     7141 cgactgaagt cgcgggatga caaattatca gctgaggttt gcatgtgtca atcatagcat
     7201 gatgcctcgc agccggtaag cttacgtcca aaggcacgta gacagcaccg agatgtagaa
     7261 ttgctagcat agctgcatat gtgtcgacgc tcggttcaca gagcactgca atgcgactcc
     7321 cgtgacccgc gccggaattc ttcaaagccg cgacaacccc gttgacacga tgagagagtt
     7381 ggatatatgc cagagattcc ttgtcgtctt tgatggcaac tgagtctgga gaggtcaagc
     7441 aaacatcacg aaatctttcg gtcactgtct caggccatct ccttggcatc atccttggtc
     7501 ctcggccaat atccagggct ttctcgactt gaatgtctgt aaatggccgg caatcttgta
     7561 ttttggtaga atggtcgagc gagaagctct ccagtaggtg gacatatgcg tctaagatcg
     7621 actgggtggc ttccctcgaa tacaaatcgt catttgacga cagttcgatg aaattgccac
     7681 catctgcggc ttgagtgacg ttaaatgaga ggtcataagg gttcttagaa tcaacatatt
     7741 tgaccagctc cagcttgcag ttgcctaaac ttccatgcag taggtcgccg atgcgatggt
     7801 tgaacgtaac ttggaatagg ggcgggtaga cggacgatcg ctcgacgcca agcctttcca
     7861 aaattacttc gatcgggacc tgattgtggt tgaatccatt cagaacggtt ttagctgtgc
     7921 ttcgcacaag ttcctcgaat gtgtgttctc tgttcacttg gaaccgcatc ggcaatagat
     7981 tagtgaaatg accaacggtc tccgcacagc ttccgtcctc tccgcgaccg gcatcagtca
     8041 aaccgatgca gatatcgtca agttccagga aacgggcaag aagtgcttgc aatacggcga
     8101 gataaaactg cattggagtt gatcggcatt cctggctcgc cgttctgata tgctgcaccg
     8161 taacggcgtc gaggtttgtg tggacggtgt ggttaccgta cgtgcccctt gacttcctac
     8221 tcttagtctt tgcgaaaggt aagagtggta gcacgcctgg gatcgaatcc aattgttgcg
     8281 accaatacga aatatgttta tcgagttgac catcagcgag cgattcattc tgcaggcgtg
     8341 cgaaatccaa ataggatgtt gtaactggtc ttaaggggct catttgatag gcacggtcca
     8401 aatccctcag gaagatgtgc cagctgctac catccattat gatatgatgg catccaatga
     8461 caagagaatg cgattcgggt gaatgagtta ttagtgtagc atggaaggta tgccctgctt
     8521 ctaacgccca attccacctc atgtaagctt ggaatatatg ctccgcagta ggtttggagt
     8581 ttacgtgggt gtaacgcttt gtttcactat tgagggtaac gccttgcttg aattcaaggc
     8641 ttccgggctc agtgaagaaa caagttcggt aggcttcatg tcgattaagg gtcttttcca
     8701 aagctcgctt gaacctagtg acattgagca gtccattgat cgcatagtgg gctgtaacat
     8761 tgaaggtcgt gggatcatcc aagaagtttt ggaggaagtg taaacttgcc tgagcgaatg
     8821 aaacgcgccc agtttgcttg aagtctataa ttgattgtgg tttatcgtct tggggttctg
     8881 atgctagggg aagttcagac acagatgagg ctgaagatag aggagtatcc tggatttcgg
     8941 gcgaactctg actcgactga gaaagagatg gtgtaccctt gctagagtgt tgtgtgttgg
     9001 gggtactgga accttgggaa tcacttatga caaacacagg tgagccagaa ttgaaacttg
     9061 cgctttcttc ctcagggacg cttaattcaa ccttgggtgc ggttcggcta ccgactatta
     9121 cctcggcttc gcttgccagc cctttgcgtt ggataagatt ctgagcagca atcgcacaaa
     9181 tcgagaaaat tgaatcggaa cctagaattt taagcagcgg aacatcagtg tgcatgttct
     9241 gaatcaacca ggttcgtatc tccactccaa gtaaagaatc cagccccaga tcagacaggg
     9301 gtgctttaat attgatcgac gcccaaggga ttttcatcat ggactcgatt tttcggcaaa
     9361 aaagctcata atacgcttct gcggcttccg caacagtctg tacactctca agcttctgcc
     9421 gtagctgttg ctccgatgat gtcgactgtg atgctccatc ggatgacacg cgcgagaaaa
     9481 tcatatgcga gaagcgaggg ttcgtatacc aatgcggcct tgtagtaacg tccgggccgt
     9541 caataaaggg ttgaattccc atcgtcacat cagcgtgggt ggatccagga cggccagaaa
     9601 ccacaccttg gagaaacaga tggtgaaatt cagcctctgc caaaggtgtg tagaattgag
     9661 atcggaggtg ctcttcaaca ttgctgccat cccttttgct tctcgcgacg tacccgacat
     9721 caacaatcat gccaatattg atgacagatg ctgcttggcc tcgtcgtcgc cgcttttcta
     9781 ctaagcttgt catgaacatg ttggcagcat gataaatgga ctggccagca tttccatata
     9841 cacttcctag agaagagaat gccataaaga actccaagtc atcactggca aattcttcgt
     9901 caaggtatgc agtgccgtcc accttgggtt tgagctggtt tcgcacgttg tcagccgtcg
     9961 cattgatgaa aaacgtatct tcgaggacga gcgcgccgtt agcgacgcct ccaatctcag
    10021 gcatcgttct acggagcata gatactgtct cgcggacttg ttcacgatcg gagacgtcca
    10081 ttttgacaat ttgcacgtca gctccatcta aagccatgtc tctcaaccaa tctgcattaa
    10141 cgacggggtt ccgactggat agcaccatat gacgggcgcc acagctgacc atgaagcgac
    10201 ataaagattg ccctagttcc ccagctaatc caaccatgaa gtaggtctta tccggggaga
    10261 aaatcccact tgattcaagg ggtggtatta tcgcgttgac agggccagct cgtttccaat
    10321 ccaagacaac agaaagtcgc cgatgaggtc ccagttctct ggacgcttcc gttatatcgc
    10381 ttacgttgat aaccaagggt tcactatgga ttcttggttt caattcaaac tccgctgata
    10441 gagccgtatg ctgacttaac aacgaacccg cattgaactt ccgaattttg catcttttcg
    10501 gaagacaagg aagtatatta tctatcgaca cgtcggtgaa agtgaatacc atcgtcgtat
    10561 cctttggtat cagccggcga actgtgcgcg cttgggcgtg aggatgaatg tggacccatc
    10621 tgcgaccctc tttctccgtt ctggaagatg aagcaaatag tacctgacga ttggttgcct
    10681 tcgcgacatt ttctattgcc tccgcgatac catctgtcgg ctcgtggact aacagagtac
    10741 cgttcgttgg gctatcagcg agtacatgag cagcaattag ggtagagcca agaaagactg
    10801 gagtggttac gtcaaaattg gccagagaca gttttaagac ttcgtgtcta ggcctagaaa
    10861 cagtcgagca gtctttttcg gagagagtat aggctaattc tccgtttgcc acggccccga
    10921 cgcttaagaa acaagcagat tcccggtggc cttcatgaag cgctacggaa tatgtaacgt
    10981 ctagttcgac ataattgtct ggctttccag tagactgaac atcgttcttg atgaggttta
    11041 agcgagatcc agaatgcaag gcctgtactc tctccgaaga gtctatcggc cgaataatct
    11101 gacgccgctg tgcattgaga ccttcgtcag ccgcgtcgtc ctgaaccacg cgtggaatca
    11161 atgttgtatc tccttgcatc gcaacctccg gttcctgggc ccaaagcatg ttatggtcca
    11221 ggtacttgtc cgaagaaagg agtgccatac ggagaagata ttgagcgaca acctctgcat
    11281 cccaggaaga ttcgacatcg aaatccaggg attgaatatg cacatgtggc agctcgaaag
    11341 ataatgcgcg acctatccct atcatcatat tcgagtatgg atcttccgca aggcgacccg
    11401 aagtaatcca gagtgtgttt cgtgcatttc ccaataattc ttgtaagttt tcaagattgg
    11461 tagactttat cggctcggag aacatcgcct tgtccaggtc tgtgagggat atgacacagg
    11521 tatctggtgt aacttcagat ggatttaaat catcaagtgt ggtatacctg attacttgag
    11581 aaacccatct tcgcaatatt ctttctattc gcccggcaaa ctttgaggcc gctagcgtct
    11641 gaccgcccac aatgataaca ggggcttcgg gaacaaggtc caaagatgat aacgggtctt
    11701 gcagggtctt aaagtcgtca tccgtcgcct gtgtcacaaa caccgaacag ttatgtcgcg
    11761 ccgtgtcggg catgtcgtac atgacggaat caacaccgga gaagccagtt tcttgaagga
    11821 cattgtgcca ttccttcgca gagacaccgg ggcaggggaa gcggccatcg tcagtaccca
    11881 gccaccagcc ttctagaccg cccatcaggc ccggttcgcg aagcattgtg ccggttactt
    11941 caactgcgac gagatagccg ccagggcgta gtaatgatcg aacgtgtcgc atcgtttgcg
    12001 caaggtcacg ggtggcgtgc aaaacgttgg ctgcgatcac tacgtcgtag gaaccttcag
    12061 cgaacccttg ttcagcagcc cgggtctcgg cattaaatgt cttgaagttc atcttgtggg
    12121 cgtgatcagc gaacttttcg gcggctttct cgaagaatcc ggccgagata tcagtgtatg
    12181 tataagtcga gtaagcctcc ccgatggtat ctaaaacggt tcgcgtcgtc ccacctgtac
    12241 cggcaccaac ttcaaaaagg ttgcttctcg ggtacttgtg gacaatcttg cccacgaagt
    12301 cagcgacata gtcgttgcag atactaaaac cacggccttc catgtatagt cgaccaagca
    12361 agttgtcctt cagcatgtgc tctagcatac ccgtttcacc gcggagaaca cttggcaggc
    12421 cctcgcctac tgctgtgaga agagcaatgt ctacgctatc agggtagcga cgcgcaaatt
    12481 ggtcgattat ttcacgatcg tcattgagcc attctttcct tagaactgcg tggcgccctt
    12541 ggcggatagg ctctacgaac tttggaacag cgcgcagaag ctgatggtgg taccatttga
    12601 aattttcgat ctcttcaggc ttcgtatcac gcgctattct ctgtaagaag aacagtgccg
    12661 tgcgctcgac ggcatcgatg tactccaatt cttcctttgt gatgctgcgt ggtggtgggc
    12721 tgggtacgcc gtaagcagca tcaatatccc aaatagtctt agcgaagagt ttgcgatcgt
    12781 ctgagggttg aggttctgca atcgccttta acaccaaacc atctatctga acaccggtga
    12841 cgccggtaag cctgttgcac atattaatgt ctacttcgcg aagcttgttc gtggaattgg
    12901 cgagatgact ttcaatctcg atgcttattt ctcccgcttc tccctgatac ccctgactag
    12961 ggtcaatgag gatacgcttg atcccggcag ggagataagt gcttcctaaa gccttttccg
    13021 cgacagatat gaatgaggca caacccgctt ggaaggcgac atccaataca gcagggtgta
    13081 gtatgtattg ttcgttcaga tctctttttt cccaagtggc agtcgcttta gaatgaccta
    13141 gagctctatt catagaacgc aaagtgcgga aaacgccatc atagacgata tcaagtcgag
    13201 acatggtttg atagaatctg tcgatatcaa gatatgggag ttcgatgtga gatgcaggac
    13261 ttagaggcat gttctgacca agtcctaaat gcagaagcaa gtgtccgtcg caaactttca
    13321 taaggctgcg cccgtcatca cagctatgac acacgaactc agcttccaat atggagccat
    13381 ggtcgtgtct gctctggttg tccttactgc gaatggtaaa caccatttcc acccctgcac
    13441 tgccttcatc cactatcaca gccctagcaa tattcatatc ccgaatctcg atcatgctga
    13501 tcgtatcttc tcgaacgaaa tggcgggctg cttgggccgc taaactcaca tacccagcgc
    13561 cagggaatat gacttggccc tggaaagtat ggcctcgaat ccaaggaaga tcttctaggt
    13621 cgatgacgtt ccgccaagtc atttcagaag gcagatcttc acgaagtcga ccgagaaggt
    13681 catgcgtact gtgtgttcct aagcgatagt tgtgggagag acgcgattct tgccaataaa
    13741 cttcgtgatg gtcccacgag taagtaggca agcctttgag aatcttacgt tgtgctggta
    13801 acccaaaagc cattcgccag ccatcaaaag atacatatga tgggcctaag cggctccata
    13861 agaacccgat tacacgagac atagactcga catcattctc tgcgcgggct aagcagccga
    13921 tataaggtag tactgagcca gtcgacgact taattgtttg gtttgccggg cctttcaatg
    13981 ctgcgtgcgc accaacctcc agtgccaagt tgggcgatcg atcgcctaac accgacaatt
    14041 cgactgcctg ggagaacagg accggcttca ccatattatc aatccagtat tgacccttca
    14101 acgtagacgt gagttttggc tctcgaagca tatcttggcc gttttctagt acgctcgaat
    14161 gccatgagca atctccttgc cgcgtttgga tctggatatt cagtcggtcg agatatcgcg
    14221 cgtatgtgtc cgcgctatgc aacatgtggt gtgagtggta ggcagtgtca acttttagaa
    14281 gcctcgcgaa aaccttgtca ccgtctagtt tttctttggc ttcgtgtatg gcatctagat
    14341 cacccgatag ggtaacactc gaaggagaat tactagcagc gactccgata cggtcagaaa
    14401 atatcggttc ggagcagaat gcggtggcag cctccaacga cataccagcg gccatcatac
    14461 cacctttctg acccgttggc ccctttgcca ggtgggcaac gaaaccccta tagtacgcga
    14521 ttgcaatagc gtccctcaca tttaaaaggc cgaccgcata agccgcccct atttcgccgg
    14581 atgagtgacc gacaaccgcg tcgaatctga cattgcatgc atgtaaaaga tcaacaagtg
    14641 cgatttggat ggccgtacac aaaggttgtg aaaattgagc ttcggaaatg cgtgacctgt
    14701 catcttccgc catcaattcc tccagtatcg accactcagg ggcttcaggg attgttccca
    14761 gtgcttcttc agttctctta agcgactggc ggaataattg ggaatgagta attagctctc
    14821 gacccatagt ggcccattgc gccccctaat aaacaattag caattttcta gagttcgtta
    14881 cgcgacgaaa tcagggacga gcgtacttga ccggtaaaaa caccgaggat tgtaaatggc
    14941 ttatcgggat ttgtggtaag tgcttgcaca cctaacgaat ctagagaatc ccccgcgaga
    15001 acaatttggg tgccaatgcc atccaaaagc ctttcaagac tggatgaggg gaaagctatc
    15061 cgtactggaa acgcggatcg cttcgagcga agcgtatagc ttagggcgtc taaatccagg
    15121 cttggatttt gcttgatgta tgttgaagct tccctgagcc taccaagcaa ggctgagcga
    15181 gacttcgcag aaaatacgaa aggcccaaga acggccctct cgccttcttt ggcctctggc
    15241 ggttcatatc tctccagaat ggcgtgggca tttgtccctc caaatccgaa gctattgaca
    15301 ctggcacgca acggctgccc gttggtttct ggccaaggta tctttgaagt aggaacatta
    15361 agatttgcgt agaatggttc gatggcggga tttaattctc ggaaatgcat attcggtggt
    15421 atagttttgt gtttcagtgc cagtgccgct ttgaggactc ctgccagtcc agcacacccc
    15481 tccaaatgac ctataacggt tttgattgaa ccgcaataaa gcggatcacc agcctgaggc
    15541 cttgacgaac ccgggaaaaa tgcctcttga atggcgcggg cttcgatggg gtcgccagcc
    15601 aaggtacctg ttccatggca ttcgaagtac tggcaccggt ccacgacggg atctagaccc
    15661 gctctttcat atgttttccg gataagagca gcttgtgctg atgagcttgg cattgttatg
    15721 ccgtttgttc gaccgtcaga attcacgccc gtctccctaa taatgcattc gatatcatcg
    15781 ccgtcctgga ttgccttgct aagcggcttt aggagtacag cagcacaacc ttctcctcga
    15841 gcgtatccat tcgcgccctt atcccacatc cgagaacgtg aatcaggcga aagcatgtgc
    15901 aacttggatt ctgcgatgta catccccgga tcaagaagca gcgtggttcc cgctacaata
    15961 gcttgagaag ccccgccatt cctgagacat tcgaccgcct ggtgtagcgc tactagtgaa
    16021 cttgagcacg ccgtatcaag ggtaatagat ggccccttta aatcgaaaaa gtacgaaatc
    16081 ctattcgata aaatgctccg agcaagacta gtcgccgtgt atgttggtaa cgtctccggg
    16141 tcgcgcatct gaatgtcgtt gaaatccgaa gtcataacac cgacatacac accagtcgag
    16201 gagccttcta ccgtatctaa cggctgtcct gcagcttcga gagcttcgaa gactgtctcc
    16261 agcagaatgc gttgttgtgg gtccattccg gtagcttctt tgggattgat gcgaaaaaag
    16321 gccgcatcga agagacgaca atcttcatcg agtagatatg actttttgtt aacgtccgta
    16381 tagccatgcc gtttcccacc accgttgaag aagttagaaa aattgagtct ctcagggggg
    16441 aactccttga ccaaatctct cggttcctcc agcaggtccc aaagcttaga tggcgaactc
    16501 gcagagcctg gaaatctgca agcagatccc acaatagcta ttggttcagg actcatgttg
    16561 catcgtattg ttacagaggc taaacgtatg agaagattcc agcgagtata ttacagaaat
    16621 aagaatgatt gaatacttgg gagttaacta gtacagcaag caaggaaaat tcctagccac
    16681 gtactatgct tcaagaagaa cttagtctct caagtggtag agaccaaggc ttacttgata
    16741 ccagtctcac cattataaca tgaagtaaga gtatatccat agagctgcaa caagggcagc
    16801 agtctacttg accagcctcc ggtatctagg tagttgcctt tgaagcgcgc catcacgacg
    16861 aaaccagacc ctacagcaaa agcatcgatc tgcgaatgtt cacacggagt ataaggattt
    16921 tgtgaaacac ggaacgagac ggacttcagg acaatgattg ccctttggat ttttcgcatg
    16981 ctgacccgag cccggtgtgt tttacagacc tcgagggcct ggagctagta gccgacggtc
    17041 ggggtgaacg ggaatgcgat gtacgcgttc gaaattcccg tttaggaagt atattcccgc
    17101 acttctagaa tgacgccaat ggattacggg gaatttaagc catctaaggt tgtaagtgaa
    17161 tatatcaaga tccctgattg aattagaatg tcgagcaatt ctctagtcgg agattttaac
    17221 cacttgtagt tgtagggtga gagaacggaa cggtactcta cgacgccacg ccaccctcgt
    17281 cattatcacc taaaatcagg gaagagtgga taactcgccc agctagccgc tcgaacctcc
    17341 tcagccaaag atagacgata taattaccca aacgttacct tgcctcgttg gtatatgtat
    17401 ttttaattca tccacaggct gtctaacata attaaaacat gtggaatagt actggcttac
    17461 ctaggtactc agagaagcac ttgatatact gggcggtaaa atggtttata tacctaggta
    17521 ctcaggtacc tatacataaa ccgcattctg gacagtagat gcactgtgtt agtgctcggc
    17581 tcgcgttttc ggcttaatga gactgtatac cgagccgctc ggctttaaat aagatcacag
    17641 atacagtata aggaattagg caggtaattt gttcaatgaa ggatgttatt tttgtctatt
    17701 cattctctaa ctatcggtat tcaaaggcag ggcgcctata tacctaatac attatcccat
    17761 ggaggaattt ctgataactc gtctgtttga acgaaactgg cgtgcacgtc cagcatttcc
    17821 caatcgatga tctcatggct gtgggtatgt gtctgaagcg tcgaataaca catctcgaga
    17881 ctccttttca aggccatttg tacctccagc tcttcggatc tgcccatctg cttcgcctca
    17941 gcctgggcta ggagacatga cacaaacaca taatatttaa aacccctatc gcaagcctta
    18001 agtcgtgcga gtctcaattc gaggtaccta tcgatggcct ttcgcatttc gtcatgtgtc
    18061 gcagctgtaa ataaccaatc gtcttgcatt tgacaagtat tcacgagctc actgcccaag
    18121 tagagtgcag cttgggtata tgtgttgcaa tataaacctg tcccatataa agagatgtgg
    18181 tagaagtgat cgttggtcga ctctacagcc cctgataata gagcaactga tgtgtcaagg
    18241 catagcttgc gcgaaaaatg gtagtgcgta ccataattcg acctcgtcgc aaatggatga
    18301 tgaagagcca tgaaaaatcg ttttaccaag agttcaaaca tcttagtttg gaataccgtg
    18361 ggaggtcggc tgctcatgcg ataatcctct atgatggcga agcatttgtc cgacgtagcc
    18421 gaaatctctg agccgaggcc caaggccttt tcaaacgact tctcggctcg gaaatcattg
    18481 acaaacttga ctattttcaa ccggataggc atcgtcatca tcaataatat ctggaaagac
    18541 gtctgggtca acaagtttaa cggttggggc atgccagctg ttgtgtttcc agcaaaggtt
    18601 gagtcgtcaa tgtttgatgg aggcaggcag tcataatccc cactgttgat acacgggata
    18661 tggccgtagt ccaagctaga ttgcacctcc agttctataa ttgcagccca tagtcgtcga
    18721 cgcggttcca cctctgaaca cagcacgaca ggtattggtt ggttttcggg atcaatatgg
    18781 aggcccatct gcatggccat tcgaagtaag aatccgctag atagccacgg tacattacaa
    18841 ctgaaccgcc ttgtctggcg agctagtagt agtaatgtgt gtatgcggag gttgtcgaag
    18901 tcagatccta ttctggcttg agacgtactt aaccgcgaca agatatacgg aacccaccga
    18961 tcaatcatcg aatgggtgac accagtctca ctcggacaga aggtagaacc aatatacatg
    19021 acgagaagaa gtgttatgtc gaatacctcg ttgttgtatg tagaatcgtc ccaaaagacc
    19081 ttatattctt cgttaaatga aggaatatgc aatatcccga agaccgtttg gaatgtccga
    19141 atatacgcct gcactagacg cgtggaagcg gttttagtgg gcaccagatc tcggaccgag
    19201 ccgatggaaa tgagagtatg ggccacaaga atctcattcg cttttatatt cctactcaac
    19261 gatttgcatt tcgcaaaggt tatgtggtct ggttcattat acctgctctc gtgggtctgg
    19321 atcgccgaac acacttcggg ggactggaag tgatgagaat tgacctaggt gacaccggat
    19381 ttttgagata gacttacgag gtgaaggaag ttgagccaat ggctctcccc atagtatcta
    19441 cttttataga atacaccaga cacgggtgta ttcgttaagg ggataggata tgtataaggg
    19501 gccggagaga tacttggtac tataatgtct tccaatattg ttgtgggatc cagcccaggt
    19561 tccatcggga atacagaagc cgattcagat gcctggagtg gcagagagta tttactagaa
    19621 gcagaaatac tcggtgaacc ggaggtgccg ccactggact cttccaccga agggtcatat
    19681 ttcgcggggg acttggggct cgccatggca cgaataagct ctcgccttgg tgtttgttcg
    19741 aaaacagata cttgaatttc agaagcatcg aatggggcgg tagtgggtgt gcgtctgctg
    19801 tcatagacgt agatacaggt ttcgtttgcc tttgtgcacg ataaacaggg cgtctgacgg
    19861 tcacacctgc gtcagttttt ggttagtact gagtctgtta cccaatgtga tctgaaaggc
    19921 cctactttat tttcctcttg cgacagtgca agcaagccaa tgccggccgc cgcttgttgc
    19981 gtacaggttc gcccagtttt gtgcatgatt cgagttcaga tacattcatt gcggattatc
    20041 agattgcccg cacagttggt attaagcgac ttggtagtag ttgtgcttta tttaaggtat
    20101 cacttgatat attaaacaat cggtagctat atatattaat tgggtgtatg tgagccatca
    20161 ccctgtgagg gaataacacg agtcggaacg acatacgtat cacctaattc cgaatgcaag
    20221 ccacgaaaat aaaaggcatc tgcataccta ggtacctaca cacagcaaca atatctgaaa
    20281 agaaaagggg agcaaaaaaa gttacatgta tactcaggta tgggttaggg ggaggggatt
    20341 cgtcacgtca ccaacaacag atttgggtca agagtcactg ccaattaaga tcataccaga
    20401 ttggtagtct tacaatgcag agctgagaaa tactcgccga atcctaacct gtcgattaat
    20461 gtgtcactcg gagtcaatga taggctacct taccgattta tgatcctagt aaaacaaggt
    20521 tacagttacc acggttagtt aaaattctat taccatgttt gcaaagaaag acgggaacga
    20581 aaggggggag ttgtctcata gaaacatcgt tctatctact tgtccaatag acccaccaag
    20641 caaaaggaat taataactga attatactac catgaacaaa ccataaacgg gatgaggttt
    20701 tatttgttga tgaaaccatt cccggaaatg cggtgtaagt gtgcttagtg ctcatcccta
    20761 ttcctaattg tatacaagtt gcgtttatga gacgttaact tcaagatagt tttcaactga
    20821 ctcctaattg cgagatttcc acccaattca ctgctgtaag atgcttacta tcgtgtcaga
    20881 ccagaactca cgcaatgaag gatcatacgg gaaacagata taagtttaag ttctccacga
    20941 atccttcgat ggcgccaatg cctccagcgt ctattggtgg ccagcaactc cgaccacgcc
    21001 aaacagaatc tctcagtatt gtgtaagtat gtgtaactat gaaatgttcc gggaaccaat
    21061 cgttaatgtt aagcgaaatc atgcagatga aaatttacaa gcaggaataa tagagtccga
    21121 caggtacgta catttctaaa attgtcagga ataagaatat ctacctaggt atcattatgg
    21181 gtctgtgttc taatgcaagg acaatctagg tactagttag actttggcca aagggttcgg
    21241 accgccgcgc caaaatttca acacggcgaa cgtaagaccc gaggcaagcg tacatacacc
    21301 cgcatatatc cacgtggaag tccaatctaa attgtccggg ttgcgctgca aaatcccacc
    21361 accgccgggt cctcccgcta gcacaccaag accgactatg gcaaaggcca tacccactcg
    21421 agttccaact ttggacttat ccttagtcaa ggagataaaa agaactgggg gggtggcgat
    21481 gaataccccg gttgtaaaac ctaagaacgc ggcgatgaca ataagtcctg cggaattatg
    21541 caccgccaag aggcagagta gcagaactcc tgtcaagagg gcacctagac aaacaaaagt
    21601 tagaacatat gcaagtcata ggccaagcaa cttaccgggc atgacgacgt tcgtagggcc
    21661 caatttatct gtaagccagt tcggtaccgc tcgaccgaag gcggacgagg cgttcaaaat
    21721 agggacgaga tacagagcta agcttgaacc catccagttt cgagcctcgc caaagtaggc
    21781 aatatagtag aaagcggtat agcaaccgat gtatccgagg aggcaggcaa ggatacaaag
    21841 caagtacgga ccgtcggtaa atgctgtctt gtcgatgatg ctacggactc ctgcaggttt
    21901 gatacgcatc ttggagaaag ataggggaat aattagggta gcaagtgaaa caaagccaat
    21961 gacacgcgta gtccagccaa agccaacctt gtcgatgaga ttaatgaaaa taacagggta
    22021 aatgacgccg cctagagaac ttccagtagc agcgatgcca agagccaacc ctaaattctt
    22081 actgaaataa ggttgcatga cggcaaggga aggcacaaat aagcaaccac ctccaattcc
    22141 aacggcgaag ccttgggcga gtaatacctg ccaatactca tggcagagtg acagcatcat
    22201 atggccgaag accacaagaa agctgccaac caataagatg agtcgtaagt aaccccggtc
    22261 atagaaaggg ccagctactg cgccaacgcc aaatatgaga aaagcttgga tagatccaat
    22321 ccaggaaata ttggatgaag tctgttggaa cagtcggccg gattcgtagt atgcctggta
    22381 atcaccaaac gtgatcgaga tacctattct cagctgtcag cattctcacg ccatatacaa
    22441 atacgctcat accacatcta cgtaccccaa gcattaaaaa tcagaaccca gctagcaaaa
    22501 acctgcagcc aggcaccgaa gcccccgtca ggtggtggat tggtttttac ggcagaagga
    22561 agaccgctac cgttaacctt ttccgcggcg ctaaagttcc cgtcaggatt aaccccccga
    22621 ggcgccatga ctggggatga tgatgtcggc gaatggtctc gttctcgttc tcgctctgtt
    22681 tctatggtgg tggtggtgat aattattact gttaagatag cggttagaaa tgaaggcagt
    22741 tgcggctcat ttaaagaaaa tttaaatgaa taaaaattgc gtatatctcg gcatatatta
    22801 ataggaaatt gttttgattc aagattgttg attgcatttt cgtcctttcc ccggttttat
    22861 cggaattagt gtcgatgaat ttattggggt cgcgctcttt cgcccttatt gtgtaacaat
    22921 cctatttaaa tgttcaatac ctcgcgacta aaactcattt gcatccataa aggatcgttt
    22981 cattctatta aggtacttgc atgacaccga ccctcactta cctaggtact taggtacata
    23041 tagatactcg accatctcgg aataagcttc taagttcatt ttatgcttac attccacgtg
    23101 ttgtacctag atattccaac cctaaaacac tgggtcttcc cactacctac cccactcttt
    23161 cgcaactaac tttctggagt accccggtat tgactttcgc tccggacatt ttttgccgtt
    23221 ttgggaaaca gtacccattt ttacccgcct cgcacggagc cgcgctcgcg ccctaatcgc
    23281 ctaatcccga tattgatccc ggtacttaag catcagccag tacatttcga aatcgcgaga
    23341 tctcagcgcg agtccgcaat tcttagcatc gtatcgcatc atatttacta gtccaatcaa
    23401 caacccatgg tttcccacat tactattcgc gaggccaata ctcgcttctc taacagacaa
    23461 aggaatgatc cgggacgagt ctgcgttttt gcgggcgcta ctagtggcat cggggctagc
    23521 actctcgaac gcttaacatg cgtcctatca tcgccaacta tttacatcat aggaaggtcg
    23581 gcgaagcgtt ttgccgctca acaggccaga ctctacagtc tcaatagatc ttgccgaatt
    23641 gtgttcctcc aagcccaagt ttcattgctt gctgatgtcg atactgtctg caagaagatt
    23701 gccaatcaag aacgcgcggt ggattatctg ttcatgagtc caggcttgat cccaataaat
    23761 gggccggaat gtgtgtttac gcctcccgaa atcctttgtg caacacgaat gaaggcctcc
    23821 tttctaatta gctcagacac taaagaaggc cttgagatat gctttgctat gtcctactat
    23881 gctaggatga gattgataca taacttactg cctcttctcc gccgatcatc gcagccgagg
    23941 atcctaagcg tattgaacgg cggcaaggaa aaacaaatgc gagatgacga cattggcttg
    24001 gagaaacact ggtcttcact ggctgttgtt ggccactctt ccaccatgac aagtctgagc
    24061 ttcgattacc ttgcaaagca aaatccaaag atggtcttct tacatacgta tcctggctgg
    24121 gttaaaactg ataactttgc taggcttgaa gcaccgccat cttccggaat attgtgggtg
    24181 atattcttgc tacttctgcg tagtcttact ggcatactag catccttgtt tggattttcg
    24241 tccgagcagt gcgctgagcg tcaagtattt tacttgacaa gcgaaagata tactccaggc
    24301 gcatggcgta ttgaccacaa tagcgaaacg gccgggaaaa atcgtatgtt agataaatat
    24361 agacaacacg gttggccaga aaggatctgg gaacatacag cgagagtctt tgaaaagact
    24421 ttgtttggaa gtaggtagag ccaagtactt gtatgggtac ccactttgct gcaggcatag
    24481 caccctggtc taggtatcta caaacaatct tcaatctacc taggtaaatt cggcttggat
    24541 atccgatgta ttaggtaccc ccctggatta ggtacttcgg tacctaggtc atcacttttt
    24601 cattgtcgat tgtgatagtg attaggtggg cattagtccg ggacttaagt acttaagtac
    24661 ttaggcaccc tgaacagggt aaagaaaagc aaaatcattc tcttgactat ggaggcacag
    24721 atgtcttaga caacctctaa gtatggaacc tatgaaacct ctcaaatacc aacctccttc
    24781 aacttaagat atacctgttg cggcctacga gtattcttgt catgggcccc gaatcccgac
    24841 aacgaagtag gcgtttcttg cagttcaaag caccacacga tgagcgtaat aatgattttc
    24901 aattcgagag aagcgagctt agtacctgtt gtgacatgaa ataaataagt tagaaaaaaa
    24961 cctcacaata tgtattagca atttttgcac ttaccaaaac atccacgcaa gcccgtccca
    25021 aaagccatca caggcccggc gtaaggatca aaccggatct caccactacc tgctttctcc
    25081 tcaacgagcc atctttcagg ccagaatttt tggatggtag atggattcca gactccgtac
    25141 ttgtctttgg cctcgcggct ggttgctgta cgcgatgact cgtcaatgtc aaacggtcgc
    25201 gtttggaagc tgggtccgtt attgaggagg aagatgtcac ttcctttggg aaccttatgt
    25261 cctaggattg tggtatccct gattgctact cgcacaacgg ctgaactagt cgtgccacac
    25321 cgatgcgtct cttcgataaa tgcgtccaaa tacggcacgt ttgctttggc gatctcttcg
    25381 gcagacggca tatcccctgc ccccacggct cgcgtatggg ctgattttag cgctgcacgg
    25441 agtttttgct gcacattttg attcgctgtc aagtacttga ccgcccagca cagcgtagta
    25501 gaccctgtct catggcccgc ctgtaggaag ccgaaaagct catctcggat tgctaatgta
    25561 tcgtattgga tggcacgctt ctctttattc gccatctgca cttcacgctg caccaaaagg
    25621 tcgaccgcac atttgactcg gtcatcccga tccgcgccct cggcgaattt ctcccacgcc
    25681 attttcaatc gttcgtcaat catcctgtcc ttgtacgctc ttgcctttct taaggaagga
    25741 tggaatttca gggcaaagga aagcgaaaat ctcggcacgg gagagttcat ggcgatttcg
    25801 acgctgtcta ccagagtacg tattgatgta aattcgtcgg gatccctaat tgccggaaag
    25861 attgcaggct tgtccatgtc aacagagagg ttgatactat ctgttttaga aagaatatct
    25921 gcttgcgaca cgacggcccc gatctcaaat ccgaaggtag ctgtgagaat gacgtcaaca
    25981 gtggccctga agatgtcgtt gtctgcctcg aatgcatgtc cttgagccaa gcgtgcccgc
    26041 tcacgccaca gcctaagaag tccctgcgtg gcagagtgaa taccgggacc agcgacttgg
    26101 taaaggaaga acggagacat ggtatctcgg ataagttggc gatttgctcg gaattggtca
    26161 cccgttggca tccaaacatg atttcctggg agcaaaggtt tgaaaatatc gcctaggaaa
    26221 tgagcacggt cgaagtcggt atttcgatac gtctgaatgt ccatagcctc gcgaaaatcg
    26281 ttgacaatga cccaaggctt cgcataagga cgcatgaaca tctggatcac aggggagtct
    26341 agttcgatag cgagctttcg aacataactc catatctcca tcgtttccgc cttccatgcg
    26401 agaacctaat aattcttttt tagcttggaa acccatttct tatcaaagtt acagtatctt
    26461 acatccggaa catctccaag aattcttcca gcgctggctt tattgtatgg tattcctgga
    26521 attggctttg gaagcagcac ccgacgtaca cagtaaagga gggccagcac caaacaagcc
    26581 gtggcaccag ctgttgggga aaataacgtt tgaatcgtaa cagccattgt tttgaccatg
    26641 atgtagtaga caataaaata gacagagcgt gagatgtcct ggatgcgatt attcttaggg
    26701 tgagagatca agccaaggag aaaaatcagg ttgcccagga agaatagaaa tgagacacca
    26761 gttggcgtga gactcccaca ggtttacttc tttacgaagt cattcacaga actgcatgta
    26821 atgaaaatta tgaaaattat gacgaagtta gtagtcgtac gttgagtatg tcggtactca
    26881 tccgactgac gcctcagacg cgagtcttcg gggaattgag accagatacg gaaatcatac
    26941 accgtagcca tcccgatccc gaggcgcatg tctgacgcag actcgcaata tcggattcgc
    27001 caatagttgc ggcatatgcc gacatttaaa tcgtggcaat tttagtccgt cctagaatgg
    27061 accccggtgt taaggcatat ggataaaccc ataggggtta ttgaaagtgc gaaatgtttc
    27121 aagaaacgcg gcatggggca gctatcgtca aaagccggag aattgactat cagatggata
    27181 tgcgcctatt cccccgtaaa atgagaaaat atctaggtag gtgccgcaag ttccgtacgt
    27241 agttggctac aggcgaagcc atatcaggtt tcttatttta atataccggg cggttcacgc
    27301 agtcagccct ccaagaagct cagctcgctt tttttctgtt agaaccaaga tcatattgtg
    27361 tattccactc tgggatcatg gcgctcgaat cataccccat ctccgtttac ctcccttttt
    27421 ttatcatttt atacttcgta ggaaattcat acattaatta ccgcatatat gaacgtaagc
    27481 gcgcagagct cgggtgcgcg ccgctcgagc gatatcccaa ttgggaccgc atcatgggcc
    27541 tagactatgt ctacgccatg tttcaagcgc tagctgagaa tcggtttctc gagttcaacc
    27601 gcgagacgta tgcagcgcgt ggctcgaaga gctggacggc catcttcatg ggcaaccgca
    27661 tggtctacag ctctgagccc gagaatatga aggctttgtc tacatcccat cgtgacgctt
    27721 tcgccgttga gccgattcga gttggcaacg gtgccatcac gccttttcag ggccgcggtg
    27781 ttagctcttc tgatggaccc aaatggcaat actcgcgcga cttggtcaag ccttactttg
    27841 accgcgaggg attttccaac ctcgaccgcc ttaggacaca cgtagaccgt ctgattagca
    27901 agattcctac ggatgggtcg atggtagaca tgcagccctt attcaggcga tgggtgagta
    27961 gagtatctta tcgtgatggt tatgcgagtg agctgatgat tcatctcccc agttgcttga
    28021 cacatcgacg gattttctat tcggccgaac cgtaaactcg ctcgacaacc ccgaccagga
    28081 ttggccatac agagacatgg ttaccgttat gcgcgggctt cggctacgtc tccagctgag
    28141 ttcgttcgtg ttcctccacc gggataagga gtttttcgca gcatgcaaga ggatccacgg
    28201 tttcctagac gcgtacattg aagaagcata cagacagctc caggttgaaa aggataccgg
    28261 gaagtcggca acatacgaaa atgggaagcc tcgagacgat ttcctctgga caatcgctcg
    28321 ccatgtgccc gaccctctcg aacttcgtac gcaattgaca ggcgtttgga tcccttccaa
    28381 cgaaacaacc tccatactca tgagtaatac tatcttcgct ctagcaagac acccagaagt
    28441 ggtaaagaag ctgcgaaaag aaattcttga ctacggagac aagccagtga cattttcggg
    28501 cttgaggtcg ctaaattatc tgagatatgt cgtcaatgag agtaagcaca aatcttacga
    28561 gcaagaatat gtcgcatagt tgctaattaa atacagccca ccgactttac ccagttagtc
    28621 tccagaccgt gcgcgcgtgt gttagagaca cgaccctccc aactggtggg ggtcccagcg
    28681 gtaaggaccc cattttctgt ggcaaggggg acatcatgca ctgcaatcgc ttcctcatgc
    28741 accgagatcc tgatctttgg ggtcctgatg cggaagaatt ccgccctgaa cggtgggaga
    28801 cagcgcgccc gatgtggaat ttcgtgccgt ttggcggcgg cccacggatt tgccctgcgc
    28861 acgttatggt agacacggag tgcagctacg cggtatttcg catcctacag aacttcaagg
    28921 ccatcgaagc tagggacgat gaaccgtata cggctgtgat gagagtcgga ccgtcgaata
    28981 agaatggtgt taaggttgcc tttattccag cgtaaattgg accctaatct gttaaaagga
    29041 atagggaacc tttatcatag ttgggctagg aaccggggag tgatcacgca ttgtgaattg
    29101 aaataattat catggtgatt ctgtattgaa ttacagctgt gaaataagct acggtggcca
    29161 ctaaattaga atcctgttgc ctaatgtcgt acgctgagtg ggtgtaaggg atgctgtatt
    29221 tagtgagaat tacgtactta ggtactgagt acagtttata tggctgcctt agttcgtggc
    29281 tgtcaccacc aacgacagtg cttaatagtg cccttactgt gaggggtaat acctacagag
    29341 ccatgctagg ccctaaaaca cagtccttcc tcctacaaca acatttggct ttgattcacc
    29401 gacatagcat cgctcatatt tcgtcaacgg cagcctatat agctccatag ttgtaccagt
    29461 tgtagctatc taagatattt tcaattcatg atgtcagaat cttagccgcc acctccgcta
    29521 atgcgtacac ggagctctgt gtgtggcagg ttgtgatcac aggtatcgca ctactatcaa
    29581 ccacccgaag cccgtcaatc cccttcacac gaaactccga atctagaacc ttcccgagag
    29641 aaaccgaccc gatgctatgg tgatacgttt gggcaccctg ctggaatgcc tcgatggttg
    29701 ttaggttagg accagggaag acttcgccaa tattgatacg agcgaaagct gcagagcgag
    29761 tgatattgag cagacgttca tatccgtatt gggcaatagc taaatcagca ttggaaccga
    29821 agtagctggt attaatgatg ggatcatctt gccaatttga cgaattcagc cgtacggtgc
    29881 cagatccttc gggttggacc agcgcaacaa atgccgtcgc gacattgagg tctgcgaatt
    29941 gcgggagaaa cgacaacgcc gcatattgat atgatagaaa aggccggtct gcaggtaggt
    30001 tttggtgata ggatatattc accccgaagc ttttcaagat gtcatcaggg acgcgctcgg
    30061 tgagaaacgt ggatgactgc ggcccaggct cggataatgg tccaccacca gtgctggtat
    30121 attgagattg agcctcagca agtattgtct gatttgctag tgaagctccc gtaataatgt
    30181 cggtggggac cttgaatacg ttcacggcca tatggtgatc gcgtacattc gatccaatct
    30241 cggggacgtc cttcactacc tggatgttga tatcgttaag gtgttcttta ggaccaacgc
    30301 cagaaagaag caatagcctt ggtgtgttaa tggctccgcc gctcacgatt atctccttac
    30361 ctctggttgt aatggcagaa gtgtcagaac cggaaacgta atcaacgccg acggccttag
    30421 ggatctctgg atccgtcgta tcaaagttga ttttgatgac tcgagaattt gaaaggattt
    30481 tagcattgga ccttccaaca gctctgaagc cgtatgaagg ccaagcgtag gatcgggttc
    30541 catttgagtt cctaacagaa tgaggaccac cttttacgag cccaatacct gttccatcgg
    30601 ttaaatctgc cggcttgcta ggtgattggg aattgttcag gaaagcgtcc cagaaatacg
    30661 gttccagcgt tgacagtcta tctggtctat cataactgac aaatacgcgg ccttcgttgc
    30721 tgtacacaga cttgttgata ggttgatcat atggtaatgg attaggcgcg aatagattgg
    30781 tgctttctcg gaaatagtcg acgatagtat cccagccaag ttgctcgata cccgatatct
    30841 cagcccattc atcaaagaca gatcgagctc cccggcagta agccatgaaa ttgatggcgg
    30901 atccaccacc gaaaacatga ccgaggtgta actgtggttt aatgccgccg agtgatggtt
    30961 gcggaacctc ggtgaaattc cacgaatatt tacttggcca taattgccca gcaaaagctg
    31021 gcgtactaac cagcgaatcg tcaccggggt ctaatccagc ttcaaggagt aaaacagaaa
    31081 agtcagggtt ctctgatagt ctgtcagcta gcaccaaccc agctacccct ccgccgataa
    31141 taactgcgat gacacgaatc agtaatttcc tctatactgc cgtagggcta cctacttgcg
    31201 tcgtattcga cgtcttcggc acgacaacac ccaatgaaca gagcggtaag tggaaggata
    31261 gaccacctca tggttcttct gtatggtgga ttattagtat tgggacttga agtaggaatt
    31321 ctacaagaat agagaagggt gaaaaatggc ttaaaatgcc atcgctccct agccgatacc
    31381 tatatgcaat gtacctaggt acacataagc ttacgaggaa ttacgaaagt gaatcctgca
    31441 agtagcgtta tttccgcaat tggaaaaaat tgtccttgaa gatgaggagg aaagtaatgg
    31501 gccatcccgt attactatag aatagaaaat acgcgtgtgg aaccgagtgt aagtgaggcc
    31561 ttgatttcgc aataacctta ggcagcaaat acgacgatac ccaccttggt acatgtcaca
    31621 caaattgatg ttgatttatt actattaata aaacgaatgg agggaatttc catcataacg
    31681 gtagagcttc agaatgatat acgcatttgt aatagttaaa cattgacaac aataagtcgc
    31741 attgaacatg ttcacctggg tacccaggta cgttcgataa aaaagggggc aggggagaaa
    31801 acctaagctc catctaccta gtatactcct atcttggacc taccccttga tgtcgcatta
    31861 agcgtaacca cataaatgaa gcatccataa gtaagaagcg acctataata cgcgtcgcga
    31921 gtgcagatac cccgccctcg actgtaacca atagcatcat caattcgaca atgtaaaaaa
    31981 gccctcccca ttgaatttct tgactaggtt acgtcagagt ctacgatata agctcgattt
    32041 cacatcactg gcgatttttc gtataataag ccatacatag tcttgatatc gatcagtcta
    32101 ctagaaccct tccaaaatgc taaacaagaa agtcaaggca ggcgtagtac atgcagcacc
    32161 tgtgtacatg aacaaggagg aaagcatacg aaaagtaatc gatctgattt cccaggcggc
    32221 aggcgattca atcgagcttc tcgcttttcc tgaggtgttc gtacccggat tcccctattt
    32281 cacgaactgc tatgcgccga acgctgctac tgtgactcag tacgcagcgg aaagcgttgt
    32341 agtacctgac gacttggacc caatacaagg agcatgccac gtatataaga tggtcgttgt
    32401 tttaggcatt tctgagcgca tgcgtggagg gaacactcta ttcaacagca tcgtgactat
    32461 tgatgcggac ggcacgatcc tcggcgtcca ccgcaaagtg caacccacgt gggcagaacg
    32521 gcttgtgtgg ggtcaagggt cgggttacac gctcaagacg tacgagccta agggaactgg
    32581 atatcgtatt ggtgggttag cttgttggga gcataccata aacggagcga ggcaagctct
    32641 tatcgaccaa gggcaacaca tccacgttgg ttgttggccg gctctcgata ttcttgaagg
    32701 gttcgaggac tcggcgacct cgcagatcga ggcattgatg aaaacgcatg ctttaacagc
    32761 gcaggtgttc gttctatgtc ctagtagcta cgtcgatgag acatgtctag agtggatgga
    32821 gaagaactta ggaccgcagg acaaagtcaa ggctggtgga ggttggactg tcatcatcca
    32881 tccgttctgc acatttgtgg ctggcccgta tacagctagt caggataaaa tcatcgtcgc
    32941 tgagatcgat ctatcgcagt tagatctagt gaaggcgtat gtggatggag caggccatta
    33001 taagcggccc gaaatcttca agacggacgt tgatacgacg cagaggtgga aggacgagcc
    33061 ggatatagtc ggtcctatcc ctgtatattg ggaaaggcag taagctacct aggtatgtat
    33121 aggtagatat tcgcttagct tcaccgtcgt agcgtgagat ggtggggttt tttcgtgagt
    33181 caatgagaaa ttagcggcat ccgcaatcgg ccggggataa cttgaaattg actcttcacg
    33241 atacccacca attacataca agtatgaaat tatatatcaa taatcatgta tcatcccgcc
    33301 agccgtctta tctcatcata aactcatgca tacgatggcg gacggaaagc taaaccaggg
    33361 caataccctt tatgtgtatt tcactcgata ctccagtacg tggtcctcat aagaactcac
    33421 catcacggat aaacctaatg cactaactat ccttaacagg ctggggatct cgcgtggaac
    33481 ttctcatttc gtacttccaa atcccttgtg atgttcggat gtacgggttg aacaacccgg
    33541 ccgccgcacc gccgtcccgc ttcgtagggg gtctactccc ggcactgcag ccggacccgg
    33601 aagatgagga cttcataatc tccgactccc tcgctatatg cgagtttctc gcagagcaaa
    33661 atccagagct taatttatgg ccgaaggacc ctaagttgag ggcgttggcc agagcggcag
    33721 tagcgaaaat gcattccggt ttcagcgaat tgcgtaacac ataccatact aacttcttcg
    33781 gaaagtatac cggtcaggta cctctcaccg acgccggagc caaggaagct aggagtatgg
    33841 ttgaaatttg gagtaaggcc cgggctgata cgaagaagag gctacaagag ctaggtgagg
    33901 aggacggcgg gtttttattc gggaagttca gcatcgccga taccttcttc tggcctgttc
    33961 tatgggtgag ttccccacga tataaattca ggtgttttcg tattactgac gtctc
//
