# Supplementary material for: Genome sequencing and physiological characterization of three Neoarthrinium moseri strains
Source: BMC Microbiol. 2025 Aug 21;25:526. doi: 10.1186/s12866-025-04274-z (PMC12369201; doi:10.1186/s12866-025-04274-z)
Supplement: Supplementary file 18 — Supplementary Material 18. [file 12866_2025_4274_MOESM18_ESM.zip › BGC analyses/CJ-16 173 biosynthetic gene cluster from Penicillium sp/results/cluster4.gbk]

LOCUS       JAVFKD010000002.1      36047 bp    DNA              UNK 01-JAN-1980
DEFINITION  Genes for cluster 4 on scaffold JAVFKD010000002.1 of species
            Cladobotryum mycophilum ATHUM6906.
ACCESSION   JAVFKD010000002
VERSION     JAVFKD010000002.1
KEYWORDS    .
SOURCE      .
  ORGANISM  .
            .
FEATURES             Location/Qualifiers
     CDS             complement(1..3758)
                     /protein_id="KAK5997598.1"
                     /translation="MAFDQGISHNSFGDFTHLHQGHVYINQEPNNLHNLYLRDLSATIP
                     KLDKKRILNAKGPLLRESYQWLLNNQDFKTWLDAHSGILWIKGDPGKGKTMLVCGIIEE
                     LEDENVEKDSAYFFCQATDARINTATAVLGGLIFSLVDRRGWLLSYVRNKHLSPGRPLY
                     EGSNSWETLCDIFEDLIQDPALSPIILIVDAIDECGTDLDQFLRLVVKTSSRVKWLLSS
                     RNREDIERRLLSDESVNPLSLELKANAEEVSQAVKRYIDYCIPRIKANGTFLWVALVIN
                     QLQNALEWEVLELLDGIPEGLESLYKRMMSQIERQTDERRNLCLKLLSIITTAYRPLHL
                     AELSAIWQTEPENPRGDGYLHTIAKLCGSFLTLKEGVLYFIHQSAKDFIIKKGPHAGVV
                     SRHHFMFKASLGVMSKTLCRDICSLKSLAIHIQDIDESLWSPLVSIRYQCTYWIDHLTC
                     ASEHEIFSDLQDNCTVFLFLTEKYLYWLEALSLLRSIDQGIIMLHKLQTLAATTQSLQL
                     VEVIKDATRFIQSNRALLQILPLQTYSSALAFAPTQSITRRTFLNRIPDDIPTVLNIPQ
                     TWGSCLQTLNGHEDEVTSVAFSPHSQLLVSGSEDQTIRIWETRTGSCLHILHHVELDEF
                     HKGICVTFSPDSKLVASGGDRTVRIWNPDTGEEVHGFFGIGKPTKSVAFSPNSKLLASA
                     YADWTVWIWCIETGDYLHILHHDDYDDKTRNYMSAVAFSPDMRLVASAGGVALRIWSLD
                     IGEEVRGIRQDKQEHVISVVFSPNSGLLASGHWDQYSEKHTCVHVWCIETGTKLASIRN
                     NLNHHWLRHWQFGTTLEGFIDAIYTPDMQDFFAVDFSADKALFAGSSILSTAIKIWQPY
                     SDQDSLGTQHRRTDALNEDSTGENPVRMVVISPNLSMVASSSEDSGLRIWRTDTGECFQ
                     TFYHYYRNITTFIFSSDSSTVVSGDSDGTVRFWRIDTGECIGILHMTTFKSPAFSRKTS
                     NSVQKIAVSADISIVALIMWNTVFILQKKDAETYKCLAMYKMARNRIDIQRMILSANSL
                     FLHWRLALDPMQYWRLDIGDSVELHVGNEYRFAPRSVGECQMASSFDINNNFVWISRYG
                     VDFLWIPSEYRPETPHGWDSLGSTVAIGTKFGKVLIFDFSIHRKNLSYNSNMAKPTRIE
                     KKRLFNCIS"
                     /cluster_role="intermediate"
     SOURCE          4455..31530
                     /organism="Cladobotryum mycophilum ATHUM6906"
     CDS             complement(4455..16428)
                     /protein_id="KAK5997599.1"
                     /translation="MHEPFAIVGSACRFPGSSTSPSKLWNLLSSPRDILHDFAPERLNL
                     SNFYSQDGEHHGRTDVKQSYLTEEDVRCFDASFFRINPKEVEGMDPQQRILLETVFESV
                     EAAGWPLESFEGSSTGVYVGSMTADYNDIQMRDPEAFPTYTATGVARSILSNRVSYCFN
                     LKGPSMTIDTACSSSLVALNQAIQSIRNGDATQAVVAGTTLLLDPSFYILESKLHMLSP
                     DSRSRMWDQDANGYARGEGCAAVLIKPLSKAIADNDHIECVIRGTGVNSDGRTNGITMP
                     SPTAQTELIRKTYRDAGLDPVKNRCQFFECHGTGTPAGDPVEARAIRDAFFPGQSDLYK
                     IDDILYCGSIKTIIGHLEGCAGLAGVLKASLALQNQRIPPNMHFNELSSAVKPFYDNLR
                     IPTQLLPWPQTDGPLRASVNSFGFGGTNAHVILESYQPPSSAVSKIRQDSSTAQESEVL
                     PGPFLFSAKTKSSLLKQLKTFSDYIQANPTLDLDALSWMLQSRRTAFPIRAALAASSRQ
                     QLVDLLAKQTKAGDSSEDAPIGIRAITADPNRPPKILGVFTGQGAQSAAMGRVLMAHCA
                     VFRESIERCERFLQSLPNPPRWSLIKELAAEGSDSRVSEAEFSQPLCTAIQIALVDLLR
                     TAGVNLDVVVGHSSGEIGAAYAVGLLRARDAMGIAYYRGQVAHLAKGGDGQDGGMMAVG
                     LSFKDAIAYCKRAQFHGRIRVAASNAPSSVTLAGDLDVINDAKVDLDEDKTFARLLKVD
                     TAYHSHHMLRCAEAYKSHLDELNIQLQEPRKGCSWFSSVKGQEDMLNGPLDQLKDQYWV
                     DNMVQPVLFSQAVEFAWQTAGPFSIGLEVGPHPALKGPVSQTLKSVASDVFISYSGCLE
                     RTGDDLNTMERALGLLWSYLGPSFVHFDGWRKACGYSDKLQALKGLPSYPWDHDQIYWR
                     ESRISHNYRLGTQRPHELLGRLQEDLQHSMTWRNIFHLREMPWLRGHKFQNQVIFPAAG
                     YVSMATQAANIFARDQEVKLFEIKDVKITKGLLIDEDGPGVEAKYGQNLRWAHRDTFGR
                     VYVRRPPAAQLSKAELPPLSVDRFFKATSEMGIDYDGAFRAFTSMKRIWGHSKASAVWE
                     DGHLEESYLLHPAILDVGFQAAVATYTSIAEKATASTYLPAAIRHVVIDPTKRLYKKSK
                     ETAVDIEAHLSEFNSSIVEVDIIMQETASEVCSVQVEGLILKAIAEPLPSDDRLLFAKT
                     VWEVDASDGLPTPSPREIRQAEIDYIDAVERTALYFMQSLVKVIRPEEIDKFKWHHQQL
                     FRAIDTFIRPIKEGRHPFLKKEWLRDSREVIGKFAERYPDSVDLALLTAVGENWPSVMR
                     SQSEMLEHMLKDNLLGRLYMEGRGFALCNDYAADFMKKISHKHPRANILEIGAGTGGTT
                     RAVFDVIGDGYSSYMYTDISAGFFEKAAEKFADHAHKMEFKTFNAEKAPAEQGFVEESY
                     DVIIAANVLHATRDLAQTMKHARALLRPGGYLIAVEVTGSMLREPGLMGGLEGWWLGVD
                     DGRFPCPGISVREWHGVLQTTGFSGVDSVVYDMPDVLRHNCSVFVSQAVDERFNLLCDP
                     LDSIDLVPESEVLIIGGKTFPVLKAVRQAQKLLRRWTPSIKVYNSIDDLDLTAISPETS
                     VLCFAELDSPIFSESLTSKRLENIQELLGNAKNVLWVTNGRLAESPYSNMMIGIGRALA
                     YELPHVQVQFLDFDQESSWNMEIAVQYLLRQVLLGSRDFRNHNMLWAQEPEVEVRGETT
                     LIPRLIKDNAANESLNASRRRIVKPANESESIEAVYRGPQVELVRVYPGTAVAGYVEVD
                     VKFSVALPSSFESLFFLISGRLRGSNRVALTISDTDASTIVVPQAAVFELATTETCDAK
                     LLATIASSLVAQSVLVNSPKQGTLLVQDPTDDIAGAISMAAKSVNRKVMFLESRSSKRP
                     GWISLNPLASIRTISRVLPIDTTAFLTFSGAELDKISQCLPKRLRAQKFELDGALREQA
                     SLSAAFSDAQSASLRSEPLIVKLEDAVELKANQRHSIVLDWTRTGSVDVIIPPLDASRV
                     FMPDKTYFLVGMTGELGQSICFFMVNHGVRHIVIASRNPNKEAHWLEDLRMLGADIQIV
                     KMDVSDKAQVEATAEMIRKTMPEVGGVANAALVLEDSLFVNTTVASIERQLRPKVDGTI
                     HLDKEFANDDLDFFLTFSSLGSVYGNAGQSIYHAANMFMTSLVEQRRLRGRAGSVIDVG
                     MIVDVGYVAKSERQNPFIEEHLKSQFYTPLAETEFHNLVLQGILSGRPGTPSAEVTMGI
                     QPFIDDPNSSSKPQWYNNPFFSHMILDPVSTDSPAESGSPMQQLRAKLDNAQTIAEATE
                     AFQAMFCKKIEVMMKIPATSIDVNAPLSDLGLDSLLAVEIRTWLLKDMQTDIPILRILG
                     RDSMSCICVSAAEKLMQGKAVVFGQVKVEDRHGGEKVTTNVSEAETRDLEMTSELSTPS
                     VSVIEEHLQVDNSTITSNSIIDTPASSEYGELLESKSPNGYGTTTPANSTVSAIALKVP
                     LELKQEPLNLEYKRVEELSYSQSSMHFLQNFLDDPTTFNVTAEYRIQGHLNLGRFARAL
                     EKTLDRHDAFQTCFFTENGSLEPKQGITSTLSNGRLIQMQSQSDEDIQLVFQTLSQRKW
                     KLSSGQTFQAVLVTHTPESHTLLVGCHHMVMDGMGWHIFLNDLDCAYQMKPFPGPSISY
                     LDFSRQQIDALEGGKLEESIKYWMDEMQPAPSLLPLLPLSTSRTRKARRVHGNNTVQRE
                     LNAETVQRIKGASHTYRATPMQFYLAAMQVLFARILQVNDICIGVTDAGRGDEKYDQTI
                     GHFTNLLPMRFCIEKHQSFSQLVQNTTERVLKGCSHSVVPIDLIMEKLDMQRSAAYTPL
                     FQVAFNYRVGDLLNRTLGNWGSLVEVSSNDQLYSTAATEFVMNTYIHILESTSVDPSLR
                     VQDINMFTTKEMERTLSLGRGPRVEFSWPETLTERVRHVCAEFPNSIAIKDEEKSLTYS
                     QLAEHVNSLAAVLLAAGAKAKSRVAVLCEPSANTYVTMLALLHIGAIYIPLDVSLPTAR
                     HRSMIGVCKPILLVFHSETAAAACELAVARQLRFLDISEPSKTTQNVPAAATPDGDGFL
                     LFTSGSAGTPKAIRLNQSGIMNYAAAKSSKLGLGPVSVLQQSSTGFDMSVAQAFNAFAN
                     GGTLVIASSKARGDPLLLTQLMLDEAIEFTICTPSEYLMWATYGGDALRKCTSWKYACS
                     GGEAVTEKLLSELRRLELPSLTLTDCFGPTEISCAATLRTIPISKTREMTSDPVSVGKA
                     IQNTSIYVVDNNGDALPVGFPGEICVGGQGVAIGYSDSSLNSTKFIRNSFATPDDEAMG
                     WTRLYKTGDKGCLREDGSLVFFGRSDGDTLVKLRGLRIELDEVANVILATSQSCLSDAA
                     VTVRGQPEFLIAHVVFASGCHMTQSELEKLRSDLPLPRYMIPSRIIPLVAMPTTANKKI
                     DRKSLVALDLPLQEAPTSDQDESLTVTEGELRLLWRDVLGEAAGSVNIRARTDFFTVGG
                     SSLLLVRLQNALRERMGVSMPLQDLYQASTLGKMAALISKDRSQLVAEVIDWIAETETP
                     PAVLAAASSPDTSSPIPRLHRREIVLTDSTGFLGSEILSILLTDEDVVKVHCIAVPPAD
                     QNKLPPHQKVVVYIGSLLSPTLGLSAHEITTIQSDMDQIIHAGAQGHCLNNYSSVRHAN
                     LLSTQFLATLALPRRVPLHFISSARVILQSGTYESAPASMIDHHPPTDGSQGFTSSKWA
                     SERFLELVSRETRLPIAIHRHCSVIGSRAPHDDAMNSVIRYSLLSRTVPSVPNAEGFFD
                     FKDVVAVASEIARGSVASAAGISFRHHSSGVKVPFSELARRMEELHGGEFEVVSMDEWL
                     RTAEKLGIEDLIVSYLEANVAHGAKLVFPFLGTKE"
                     /cluster_role="hit_required"
     CDS             complement(17672..20050)
                     /protein_id="KAK5997600.1"
                     /translation="MNIVELNLDATGGKPRRKKRRPALACQECRRRKIRCDRQPYCTPC
                     VKANIDSCSYVYDDRISPKAAPFEAQDTQFSVFEQTSPWSMATSIASSTSPHSIAGITL
                     EDRAANSDSAKSDSVSNTAATSLRSPGPQLHLDFDIGLDTAFDTLNNSPLHNSDNTASV
                     HYSPLPGILHDTASPSVRGILSDARFFGQSHWINFAQLTPEILAAIGSYEADQRFHSGA
                     SLARCKAIGRSKKEQEIFAITAPFFGSARSLIPTRAICDRFVQAYLRTFQTVFGILNVT
                     SFYNAYRAFWNDVKSATEMFNISLLLVMCIGSACGTDDTTVPRAKMLQWISAACTWLNS
                     AERTKSSGMDILRIQCLYVLACQVKAVENENSWLSTGNLVRTAMHMGIHIDAKIHSLGG
                     VSTTDVQSRRRLWATILELELQSSMDHGGQPCIEVDGYDCDLPLNIDDAALENSDSDID
                     TLVKPLDRLTQSSFQILLMKTIPVRLKIAKFINSFQLDPSFDKALELSTELSAVLKTCS
                     AHIEAYHMSSSPPTAFQTNLFDLLCQRMFLGLHHPFAVKAMTNPAYYYSRKMCFETAVG
                     LLSSSAFSVVDDFHRLRLSSSGIFRTIYTQSALYMCSELNDKSDIGVPVPSNPRVTYVR
                     TEMQDAVQRYLDLATARISAGEIEVKPYVIVSCLLAQAEVIVTGANAHGKICDALQKSL
                     VTSYSLLISHGQNATTSASTRENSSTSPSFTTFEGESRWSQWDDTMMGDINDTNYLLNL
                     "
                     /cluster_role="hit_required"
     CDS             complement(21525..22914)
                     /protein_id="KAK5997601.1"
                     /translation="MTINSYNEKEHAPASSNHSTDDAIFSPEETVPAPPKPSPPPNGGT
                     KAWLQVFGSWFMVFNTWGTITTFGDYQAYYEKGTLFHQSSSNIAWIGSIQSLMVFAVGA
                     FIGPIYDRGHLKLLLVVGTFGIVFGHMMLSLCNDYWQVILAQGFVVGIGGGCLFVPALA
                     VIQQYFSTRLGLALGIAATGSSLGGIIYPIIFINLIDTAGFAWTTRAIGFIALGTLMIP
                     ITVSQMRMKPPAVRKMIDLSAFSDGPFVVCVLGCFLGYAGSQVAFFYVAFFGQDHGWMS
                     PKLALYLVPILNSASAVGRVLPNWLADRFGAVNVVVPGSLLIGVVLLCNLAVHSSAGVI
                     CTSLFFGFLSGIFVATPPLLFMLLTNDKSKLGSRMGLAYAMLGLSVLLGGPGAGGVLQH
                     DKSRNDWNAAWGFAGALPLAAFLVFSALRVWQGGLKLAVKV"
                     /cluster_role="hit_required"
     CDS             23685..24747
                     /protein_id="KAK5997602.1"
                     /translation="MVHFTTVVESNAQFARDHKDMELVCVLAGATSGIGASTLETLVSL
                     MPKSRFYVIGRSAARFTSQQTLLEYTTASCNVVFIEAEFSLLSHVDNVCEQIVARESRV
                     DYLCMSPGMIPLNGAEYTKEGLETCFAISYYSRMRLLFNLLPLLRRSTSPRVLNILNAG
                     KEKALADDDLGLERNWSALTVINHATTMTSLAFEHLAPKEEKMTLIHVYPGWVRTDNFS
                     HLTAPEDSGLLWRSFLWFIRNLAGTLALLFGVSAKECGQRQAFHLISDRFGPGAWRLDH
                     VSEEAPETSALKNYNAHSWPGRIWNYTISIFEQQSLRDKGVYSQDRA"
                     /cluster_role="hit_required"
     CDS             complement(25198..27152)
                     /protein_id="KAK5997603.1"
                     /translation="MAVISTLSAAVPKTPLTISAVTLFIIAAIGLLYRALLPKPIPGIP
                     YKKSSARRILGDAPDVLRWNKETKEIWSYIRNLAIELDSPVIQVFMRPLGKPWVILCDF
                     REAQDIQMYRSNDFDRARVLEDIFGSLLPNCHVWMPSNDKFKAHRNLIRDTMSPAFLNG
                     VVGPVIHAKTQSMLTLWRERARLAQGRPFEGDHDLFRATLDVILSATFELEAGSIAAQT
                     KLLSRLDTIALPADVDTPVEFPTAKDPQEFTSIRSLLDSVEIALNSPFPTAHLSFALNF
                     YPELSSARKYKDGMIAERVQRAWKKFGENADQDDKVACAVDLLIQRQAQMAKKENRNLG
                     YDVQAIKGELFGFIAAGHETTSTTICWAVKYLTEYPEVQKKLRSILRATYKRAVDAREP
                     PTAEEIAKTTIPYLDAFIEESHRCGNTVPTIVRHAIRDTTVLGYKIPKGTDVFMLTNGP
                     SYQSPAFSVNESERSKTSHDSKDKFGSWNSSDIHLFIPERWIVKEQNGEERFDPRAGPA
                     HPYGTGLRGCFGSKFAALELKIIITLILWSFDLQEIPPPLRGFEGHDKNTKRAQKVFIR
                     LAEVN"
                     /cluster_role="hit_required"
     CDS             27597..29237
                     /protein_id="KAK5997604.1"
                     /translation="MITAKLSILFVFFILIYWISSVFLEYRRYEKTRQQMGCAPLPRYP
                     NRDKILGLDYVMAMLKALKENRFLEFQKETYSGRGSKVWQANFMGNRMVYSSEPENMKA
                     LSTSHKDSFAIEPIRVANGAITPLTGRGVSSSDGEKWQSSRDLVKPYFERSGFANLSRL
                     SEHVDRLLNKIPTDGSTVDMQPLFQRWFLDTSTDFLFGETVNSLDHPEHDSPQRDMVIV
                     MAGLRVRLQLSSFLFLHRDKEWFAACKRIHAFLDKYIDEAYRQLEQEKKNDKPAAYPNG
                     EPRDDFLWTIARHVPDKLKLRTQLTGVWIPSNETTSILMSNTLFALARHPGVVERLRKE
                     ILAYGDKPLTFEGLRSISYLRWVVNESHRLYPVSLQTVRACIKDTALPTGGGPDGKSPI
                     YCSKGDIVHCNRYLMHRDPDLWGPDAEVFRPERWETARPMWNFVPFGGGPRICPAHVMV
                     DTECSYTIFRLLQVFKAIEPRDDEPYTAVMRVGPSNKNGCKVAFIPA"
                     /cluster_role="hit_required"
     CDS             complement(29598..31530)
                     /protein_id="KAK5997605.1"
                     /translation="MSSLTTPFPLLEDWPQSMPMPSYEMSPYVATAFLGVLLAYIWLAS
                     SSDIKKLPSINPVGLFGSETEAKRQFLLSSTHLFKKARELFPDQPYRMLTDLGDVVVLP
                     HRLVDEIRNEAKLSFPAANLEDFHGSIPGFEAMSQFANDDQLLEAVLRKRLTTHLSKVT
                     EPLAEEMAIAASVNLGDSHEWTEMTLKPAILDIVARISSRVFLGDQLCRDAEWLNITKQ
                     YTINLFYSAAKLRVYPRNLRKLFHWFLPECKALRAQYREAERVIAPVIAKRREIRRMAL
                     ADGKLPPYFNDALDWADEEATRKGLKFNMPAFQLMLSVGATHTTTDLLAQVMLDLAQNP
                     EYMQLAREEILLDSIAKESQRLKPVSLAAMRRMAIDNVTLSNGLVIPKGARTFVDAYRM
                     RDPDAYENPEKWDGSRFLKLRSQSGKDSMSLLVSTHRDHLGFGHGVWACPGRFFAANEV
                     KVALCHILIKYEWKLSPGTDVKPMIMGAATGVSPTAKVLIRKREKMELDIDSL"
                     /cluster_role="hit_required"
     CDS             32764..35084
                     /protein_id="KAK5997606.1"
                     /translation="MHPAANSRGISNHNNNTNNNSKSSDDSAAATALRGASLAWTHEKV
                     ERVPPSQSLQPHTHTNKDHDAALTAATASAAAGRARIPKEQHQGFIAARLHQLGAASAH
                     TTTYLAPTQAAGLGRADAKSPSLIAATLAASRSASPNAAARTVRRVGSVGTLSSLSSGG
                     GDAVDLRSLAPTGSLVHRFERKRGDRGPDKGTVSPPEENGSSADERLRVPAKASVRKPK
                     SKSEGQPPTPPPARQSNTELLPSKRPPSPPAITPARVSKPKPKTPVVNKGQTRSMAPTP
                     SPRGSSPPRSQSTPKSSTKSLQKVESRSSTPPKLSPSSRRPMTPTSMPNSNQPTLTTSS
                     TQQRQPSPLAQGIGKTGTVVVTPSRSPSTPQTRQTPSSTESQSPSPPVIQKLMPEVVSP
                     QPRRISKSALSPINSPHLALNPVQSISPPSPDPPKRSPEPKRPPTPPKPRGSTKVEQPT
                     ARGRPRGKSDASTRAKSGSIGMSHTGGRSVPPPPVRQANSRHAPPLPSRGQTIISAPSS
                     PTRDAPRRRLTNPSTTSLQLGSLTDAIVAGSLASARITPHNTGTSLPPLNLPKRQKSPK
                     LLQTLRQPVSLSDEESDRHKKAHHPKLRKGKHAHHEGSRKRWREEITQRERKRYEGLWA
                     SNRGYLLNGSPSSSVGDVTKDLTQYVANIVVREVWRRSRLPVDELAEIWDLVDRDRGGM
                     LNKQEFVVGTWLVDQRLKGRKVPARVMDSVWGSANGVTIRKPKNR"
                     /cluster_role="intermediate"
     CDS             complement(35402..36047)
                     /protein_id="KAK5997607.1"
                     /translation="MSQTRPIVTTYNISGIAVSEIIKPGDKFTVRLTTKIASGSVRDTS
                     IAIGWFPQPKGSYYPGSIGMLAESFDLVSRKYSIRQINSIIGKNNQAINMQITTPVAEW
                     NVPGDDVLVTASMFTLIGAMENPILINWAVPVQFGNETSTVYKNGNRILPN"
                     /cluster_role="intermediate"
ORIGIN
        1 ctaactaatg caattaaaca gtctcttctt ctcaattctt gtgggtttgg ccatattact
       61 attgtaactc agatttttac ggtgtatgga aaagtcgaag atgagtactt ttccaaattt
      121 cgtaccgatt gctactgtcg atcctagtga atcccagccg tgaggagttt ccgggcggta
      181 ttcgctcggt atccacaaga aatcaacgcc atatcgactt atccagacaa agttgttgtt
      241 gatatcgaag gaactcgcca tttggcactc acccactgat ctgggcgcaa agcgatattc
      301 atttccaaca tgcagctcaa cagaatcgcc tatgtccagg cgccaatact gcattggatc
      361 aagcgccagc ctccaatgga ggaacaatga gttagccgat agtatcattc gctggatatc
      421 tatacgattg cgagccattt tgtacatggc aaggcatttg tacgtttctg cgtctttttt
      481 ctgaaggatg aacacggtgt tccacatgat caaggcaacg atgcttatat cagcagatac
      541 cgctattttt tggacggaat ttgaggtttt gcgggaaaaa gctggacttt taaaggttgt
      601 catatgcaga atgccaatgc attcaccagt gtcaatcctc cagaaacgca cagttccgtc
      661 cgaatcgccc gaaacaactg ttgaggagtc agatgagaat atgaatgtgg taatgttgcg
      721 gtagtaatga tagaatgtct gaaagcattc acccgtatca gtccgccaga ttcttaaccc
      781 tgaatcctca gagctcgagg caaccattga taggttgggc gagatgacta ccatccgaac
      841 aggattttcc ccggtactat cttcgttgag agcatctgta cggcgatgct gggtgcccaa
      901 cgagtcttga tctgagtatg gttgccagat tttaatcgct gtgcttagga tggacgatcc
      961 agcgaagaga gccttatcag cgctaaagtc cacggcgaaa aagtcttgca tatcgggagt
     1021 atatatagca tcaataaagc cctccaaggt ggtcccgaat tgccagtgac gtaacccttg
     1081 gcttgttggt atgagaagct ccgtgccgga tgagaatgca atttttccaa acaatggtga
     1141 ttcaggttat tgcggatgct tgccagtttg gtgccagtct cgatgcacca tacatgtacg
     1201 catgtatgtt tctcggaata ttgatcccag tggccagaag caagaagtcc cgagttggga
     1261 gagaagacga cagagatgac atgttcttgc ttgtcttgac gtattccgcg tacttcttcc
     1321 cctatatcaa ggctccaaat tctcagtgca actccacctg ccgaggcgac gagtctcata
     1381 tcaggcgaaa aggctacagc actcatataa ttgcgtgtct tgtcgtcgta gtcatcatgg
     1441 tggagtatgt gtaagtagtc gcctgtttcg atacaccaga tccatacagt ccaatccgca
     1501 taggctgatg ctaggagttt tgagtttggt gagaacgcaa ctgatttagt cggtttccca
     1561 ataccgaaaa atccgtgcac ttcttctcct gtatctgggt tccaaatgcg aacggttctg
     1621 tcgccgcctg atgccactag tttcgaatcc ggagagaaag ttacacagat acccttgtga
     1681 aactcatcga gttcaacatg gtggagtatg tgtaggcaac tgccagttct tgtttcccat
     1741 attcgtatag tctgatcctc tgagcctgag accagcaact gcgagtgtgg cgaaaaggct
     1801 accgaagtga cctcatcttc gtgaccattg agagtttgca gacaagagcc ccaagtttga
     1861 ggaatgttga gtacagtcgg aatgtcgtca gggattctgt tcaggaatgt ccttcgggtt
     1921 atgctctgcg taggtgcaaa tgcaagcgcc gaggagtagg tttgtaaggg gagaatttgc
     1981 agtaacgctc tattcgattg aataaatcgg gtagcgtctt tgataacctc aaccagctgc
     2041 aatgactgtg ttgtcgccta atgagacatt agatctactt gtgtgtgtcg cattatttca
     2101 ttataccaaa acttacagct agggtttgca gtttgtgaag cattattatg ccctgatcta
     2161 tgcttcgaag cagagacagg gcttccagcc aatacagata tttctctgtg aggaagagaa
     2221 agacagtgca attatcctga agatctgaaa agatttcgtg ctcactcgcg catgtgagat
     2281 gatcaatcca atatgtgcat tgatatcgga tactgactaa tgggctccag agcgattcat
     2341 ctatatcctg tatatgtatc gctagggatt tcagactgca aatatcgcga catagagtct
     2401 ttgacatgac acccagtgaa gccttgaaca tgaagtggtg tcggctcacg accccggcat
     2461 gggggccctt tttaattata aagtcttttg ccgattgatg aatgaagtag agaaccccct
     2521 ctttgagagt gaggaatgag ccacataact ttgcaatagt gtggagatac ccatcacccc
     2581 gtggattctc tggttctgtt tgccatatag cggagagctc ggctagatgc aaagggcgat
     2641 aggccgtagt tatgatcgaa agaagtttca aacaaagatt gcgccgttca tctgtttgtc
     2701 tctctatctg gctcatcatt cgtttatata aactctctag accttcaggg attccatcga
     2761 gtagctcaag aacctcccac tccagtgcat tttgaagctg gttgatcacg agtgctaccc
     2821 ataagaacgt gccgttggcc ttgagatgta atgtctctcg aacctaatcc tagagctctc
     2881 tacttgtgtt tataactttg attcgaggaa tacagtagtc aatatacctt ttgacagcct
     2941 gtgatacttc ttctgcattt gccttaagct cgaggctaag agggttcaca gattcgtcag
     3001 acaaaagtcg acgttcaata tcttcccgat tgcgacttga taaaagccat tttactcttg
     3061 agcttgtctt cacaaccaat cgcagaaatt ggtcgagatc tgttccgcac tcgtctatgg
     3121 catcaacaat caggatgatg ggtgacaagg ctggatcctg gattaaatct tcgaatatgt
     3181 cgcatagagt ttcccagcta tttgagccct cataaagcgg ccttccaggg ctgagatgtt
     3241 tgttcctgac ataggagaga agccatcccc ttcgatcgac gagagagaat atcaagcctc
     3301 ccaagacagc cgttgcagta ttaattcgag catctgtcgc ctggcagaag aagtaggccg
     3361 agtctttctc tacattttcg tcctccagtt cttcaatgat accgcagacg agcattgttt
     3421 tgcccttacc gggatcccct ttgatccaga gaatcccact gtgtgcatca agccatgttt
     3481 tgaaatcctg attattcagg agccattggt acgattcgcg tagcagaggg cctttcgcgt
     3541 tcaagattcg ttttttatcg agttttggta tagttgcact cagatctctt agatagaggt
     3601 tgtgcaagtt atttggttct attaaaattg ttaaataagc ttttgaggta ttgcaagaaa
     3661 tgacgatcaa tgagaccttg gttgatgtag acgtggcctt ggtgaaggtg agtaaagtcg
     3721 ccaaagctgt tgtgcgaaat gccttgatcg aacgccatct attcggtgta ttgaacactg
     3781 ctccgtagcc acaagtctta tgaaaacttt gtttgagttt agaggatgtt tgggaacctg
     3841 agagcccaag acgagaggaa acctgatgag actgattgca tttgggtatc catggggctg
     3901 gatttggcca ggggtttggt tggctactgg cattccgtct gcaccctcta tgacaaagca
     3961 tgcatggaga tatcctattg cacgagagta ggtttggagt tgacttaaac tagtttcggt
     4021 gtctgtgtcg gtgtcagctg tcgattcaaa aactgctagt cacgtcgtgt ggatttgcca
     4081 gcggatgtgc acgcttttgt ttgttcgtag tgttctagag gatgatgttg agaatgatga
     4141 tcttgcaccg tgattacgga tcaagaagaa attagccaac ggttagagaa tcgaacgctt
     4201 ctgcttgctc tcgaaatgaa ttcgaggttg tgaaattaac tttgtttcgc ataataaaac
     4261 agaatagggt acgcatagcc aagaaagtcc atggattgac tggcgttctt gacattaaaa
     4321 attcatgaca tatagaaaaa ggccaaacct ctggtcctat ctaaggggat tccgtgtgat
     4381 ggacattcag aaccagaggg gaaaaaagga gagaacattt taaatgatac atatatcata
     4441 acacatccag catactactc ttttgtcccc aagaacggga ataccagctt cgcaccatgg
     4501 gcaacattag cctccaagta actgacaatc aaatcctcaa tcccaagctt ctccgccgtg
     4561 cgcaaccact catccatact caccacctca aactcacctc catgtagctc ctccattcgc
     4621 cgcgccagct cactgaaggg caccttgacg ccgctgctgt ggtgtcggaa ggatatcccc
     4681 gctgcgctag ctactgaccc gcgagcgatt tccgatgcca cggcgacgac gtctttgaag
     4741 tcaaagaatc cctcagcatt tgggaccgag ggcaccgtgc ggctaaggag agagtacctg
     4801 attactgaat tcatggcgtc atcgtgtggt gcgcgcgagc cgatgacgga gcagtgtcgg
     4861 tgaattgcga tggggaggcg tgtctctctg gagacgagtt ctaggaagcg ctcgctggcc
     4921 catttggacg aggtaaatcc ctgggagcca tctgtcggag gatggtggtc gatcatggag
     4981 gcaggtgcag attcgtacgt gccagactgg aggatcacgc gggcagagga tatgaagtgg
     5041 aggggaaccc ggcgggggag agccaacgtg gcgaggaact gggttgaaag gagattcgca
     5101 tggcggacag aggagtaatt gttgaggcag tggccttgcg cgccggcatg gatgatttgg
     5161 tccatgtcgg actggatggt ggtgatttcg tgggctgaga gaccgagggt aggactcagg
     5221 aggctgccga tatacacgac cactttttgg tgaggaggca atttgttttg gtctgctggc
     5281 ggaacggcaa tgcagtgcac tttcactacg tcttcatcgg tgagtagtat agagagaatc
     5341 tctgagccga gaaagccagt cgaatcggtg agcacaatct cgcgcctatg cagtcgagga
     5401 atcggcgagg aggtgtcagg ggacgatgca gcggctagta ccgcaggcgg ggtctctgtt
     5461 tcggctatcc agtcaatcac ttcagcgacg agttgactgc gatccttgct gatcaaggct
     5521 gccatcttgc ctagggtact ggcctgatat agatcctgca gcggcataga aacacccatg
     5581 cgctctctaa gggcgttttg aagacgaact agtaggaggg agcttccgcc tacggtgaag
     5641 aagtcggttc gtgcgcggat gttgactgat ccagccgctt cgccgaggac atctctccat
     5701 aaaagccgaa gctcaccttc agtgacggta agggactcat cctgatcact agtaggggct
     5761 tcttgaagtg gtaaatcaag ggccacgagg gatttacggt caatcttctt atttgcggtg
     5821 gtgggcatgg caactagagg gatgatcctc gaggggatca tgtaccgtgg caagggtaga
     5881 tcggacctaa gcttctcgag ttcagactgg gtcatatgac atccggaagc gaagacgaca
     5941 tgcgcaatga gaaactctgg ctgacctcgg accgtcactg ctgcatctga gagacagctc
     6001 tgcgacgtag cgagaataac gttggcgact tcgtcgagct cgatgcgcag gccgcgaagc
     6061 ttgacaagag tgtcaccgtc gctgcgaccg aagaatacta aggaaccgtc ttctcgaaga
     6121 cagcccttgt ctccagtctt gtaaagtcta gtccagccca ttgcttcatc gtcgggagtt
     6181 gcaaaggagt tgcggataaa cttggtggaa ttgagggagg agtccgagta ccctatcgca
     6241 acaccctgtc cgcctacgca gatttcacca ggaaaaccaa cgggtaaggc atccccgttg
     6301 ttatcaacaa cgtagatgga agtattctga atagcttttc caaccgagac aggatcggat
     6361 gtcatctctc tggtcttgga aatcggtatt gttcggagcg tagccgcaca agagatttcc
     6421 gtagggccga agcaatccgt gagtgttagg ctaggaagct caagacgccg aagctcagaa
     6481 agtagcttct cggtgacagc ttcacctccg gagcatgcgt atttccaaga ggtgcatttc
     6541 cgtagggcat cacctccgta tgtggcccac ataagatatt cagatggcgt gcagatggtg
     6601 aattcaattg cttcatcaag catcagttgt gtgagaagga gagggtcacc acgtgctttg
     6661 gagctggcga ttaccaaggt accaccgttg gcgaaggcgt tgaaagcttg ggcgacggac
     6721 atgtcaaagc cagtcgaact ttgctgtagc acactgactg gaccaagccc aagtttggag
     6781 ctctttgccg ctgcatagtt catgatgccg gattgattta gacgaatggc cttgggagtt
     6841 ccggcggatc cactggtaaa gagcaggaag ccatcaccat ctggcgtagc ggccgcgggg
     6901 acgttttgcg tagtcttgga aggctcggaa atatctagga aacgtaactg tcttgcaacg
     6961 gcaagttcgc acgcagccgc agccgtctca gagtgaaaga ccaacaatat cggcttgcaa
     7021 accccaatca tggatcgatg gcgggctgta ggcaggctga catccaatgg aatgtagatt
     7081 gctccgatgt gaagaagggc cagcatggtt acgtatgtat tagcacttgg ctcgcataaa
     7141 actgcgacgc gagactttgc tttggcaccg gcagcgagca agacggcggc gagggagttg
     7201 acgtgctcag cgagctggct gtacgttaaa gatttttcct catccttgat ggcgatcgaa
     7261 ttgggaaatt cagcgcaaac gtgcctaact ctctccgtca gagtctctgg ccacgagaat
     7321 tcaacccttg gtcctcgtcc caagctcaat gtgcgctcca tctccttggt ggtaaacatg
     7381 ttgatatctt gtactctaag cgatggatcg acagaagtac tctccagaat gtgaatgtac
     7441 gtattcatca cgaattctgt ggccgcagtc gaatatagct ggtcattgga agacacttcg
     7501 acgaggctgc cccctgagag ttttgagtca gattgaacgt caggtcatat ggtgttctcg
     7561 cgtcgacata tctattcagc gctagcgtac agttacccaa tgttcggttg agcagatcgc
     7621 cgacgcggta attgaaggcg acctggaaga gaggtgtgta agcagcagat cgctgcatat
     7681 ccagtttttc catgatgagg tcgattggca caaccgaatg actacaacct ttcagaaccc
     7741 tttcggttgt attctgaaca agttgggaga aagattggtg tttttctatg cagaagcgca
     7801 tcggtagtag attggtgaag tggcctattg tttgatcgta cttctcatcg ccacgtccgg
     7861 catccgttac accaatgcaa atgtcattca cctggaggat gcgagcaaat aggacttgca
     7921 tggcagccaa gtaaaattgc attggagtcg ccctataagt atgactggcc cctttgatcc
     7981 tctggacagt ctctgcgttg agctccctct ggacggtgtt gtttccatgg acacgacgag
     8041 cctttctagt cctggaagtt gaaaggggta agagaggcaa aagactcggg gctggctgca
     8101 tttcatccat ccagtacttg atggattcct caagtttccc tccttcgaga gcatcgattt
     8161 gttgacgaga aaagtcaaga tacgatatcg atggacctgg gaatggtttc atttgatatg
     8221 cgcaatcaag gtcattgaga aagatgtgcc agcccattcc atccataacc atatgatggc
     8281 agcctactaa aagagtgtgc gactctggtg tatgagtgac caatacggcc tggaatgttt
     8341 gaccgctgct gagcttccac tttcgctggg aaagagtttg gaaaacgagc tggatatctt
     8401 cgtcagactg tgactgcatt tggatcaatc gaccattgct caaggttgaa gtaatgccct
     8461 gcttgggttc aaggctgcca ttttctgtaa agaagcaagt ctggaaggca tcatgtcgat
     8521 caagggtctt ttctagggca cgagcaaatc ggcccaggtt caagtgcccc tgaattctgt
     8581 actctgcggt tacgttgaaa gttgttggat cgtcgagaaa gttctgtaag aagtgcatgc
     8641 ttgattgaga ataagacagt tcttcaactc gtttatactc tagattgagt ggttcctgct
     8701 ttaattccaa tgggactttg agagctattg ctgataccgt ggagtttgct ggcgttgttg
     8761 tgccataccc atttggcgac tttgactcca ataactcgcc gtactccgat gatgccgggg
     8821 tatctattat cgagttggaa gtgattgtcg agttgtcgac ctggagatgt tcttcaatca
     8881 cagagacaga gggggtagag agctctgaag tcatttcaag gtctctggtc tctgcctcgc
     8941 tgacgtttgt tgtgaccttc tctccaccat gtctatcttc caccttgact tgaccaaaca
     9001 caacagcctt gccctgcatc aacttctctg cagcgctaac gcatatacac gacattgagt
     9061 cacgacctag aatcctcaag atgggaatgt cggtttgcat atccttgagt aaccaagttc
     9121 gaatctcaac ggcaagaagc gagtcgagac ccaagtcaga aagtggagca ttgacatcaa
     9181 ttgacgtagc aggtatcttc atcataacct cgattttctt gcaaaacatt gcctggaatg
     9241 cctcggttgc ttccgcaatt gtctgagcat tgtcaagttt ggcacgcaat tgctgcattg
     9301 ggctgccaga ctccgctggg ctgtcggtag aaactggatc gagaatcatg tgggagaaga
     9361 atgggttatt gtaccactgg ggttttgaag aagaattggg atcatcaatg aagggttgga
     9421 tgcccatggt tacctcggcg ctgggtgtcc ctgggcgacc agaaagtatt ccttgaagca
     9481 ccaagttatg gaattctgtt tcggcaagtg gtgtatagaa ttgagatttg agatgctctt
     9541 caataaaggg attttgtctt tcactcttgg caacatatcc aacatcgaca atcataccga
     9601 cgtcaatgac tgaacctgcc ctgccacgaa gccgtcgctg ctcgaccaag ctggtcatga
     9661 acatattggc ggcgtggtag atggactgcc cagcattacc atagacactt cctaaagagg
     9721 aaaaggtaag aaagaagtct agatcatcat tggcaaattc cttgtcaaga tgaattgttc
     9781 catccacttt tggtcgaagc tgcctctcaa tgctggcaac agtcgtattg acaaacagcg
     9841 aatcttccag gaccagagct gcatttgcca cgcccccaac ctcaggcatg gtcttgcgaa
     9901 tcatttctgc tgtagcctca acttgtgcct tatctgatac atccatcttg acaatctgaa
     9961 tgtccgcacc gagcatccga aggtcttcga gccagtgagc ctccttgtta gggtttctgc
    10021 tagcgataac aatatgtcgg acaccgtggt tgaccatgaa gaagcaaatt gactggccta
    10081 attcgcctgt catacctacc aaaaagtagg ttttgtctgg catgaagact ctggaggcgt
    10141 caagaggggg gataataaca tcaacagagc cagtgcgcgt ccaatcaagc acaattgagt
    10201 gacgttggtt cgccttgagt tcaactgcat cttccagttt aactattaat ggctctgatc
    10261 gtaaagatgc tgactgggca tctgaaaatg cagctgaaag ggatgcttgt tctcttaatg
    10321 cgccgtcgag ctcaaatttc tgcgccctca aacgcttggg aagacattgc gagatcttgt
    10381 ccagttcggc accggagaat gtcaaaaagg cagtggtgtc aatcggcaaa actctgctga
    10441 ttgttcgaat tgaagccaag ggattaagag agatccatcc gggacgcttg ctggatctgc
    10501 tctcgaggaa cattactttt ctgttgacgg attttgcagc catggatatg gccccggcga
    10561 tatcatctgt tggatcctgc accagcagag ttccttgctt gggagagttt acaagaacag
    10621 attgagcgac taaacttgat gctatggtag caagcaattt ggcgtcgcaa gtttccgtag
    10681 tggcaagttc aaaaacagca gcctgcggga caacaatggt agaggcgtct gtatcactaa
    10741 tagtcaatgc tactctgttg gaaccgcgca agcggccaga gatcaagaag aaaagggatt
    10801 cgaaacttga tggcagagcc acggagaact taacatcgac ttctacgtaa cctgcaacgg
    10861 cagtgccggg ataaactctg acgagttcga cctgcggacc gcgatagact gcctcgatgc
    10921 tctcagattc gttagctggc ttgacaattc ggcgacgact tgcgttgaga gattcgttgg
    10981 cagcgttatc cttgataagt cgtggaatga gcgtcgtttc tccacgcact tcgacttccg
    11041 gctcttgcgc ccacagcata ttatggttcc ggaaatcgcg tgacccaagg agcacctgtc
    11101 ggaggaggta ctgaacagca atttccatat tccaggaaga ctcttgatca aagtcaagga
    11161 actggacttg cacatggggc agttcgtatg ccagggcgcg gccaatacca atcatcatat
    11221 tggagtaggg gctttctgcg aggcggccgt tcgtcaccca cagcacattc ttggcatttc
    11281 ccagcaattc ttgtatgttc tctaaccgct ttgatgtcaa actctctgag aagattggtg
    11341 aatcaagctc agcaaaacat agaactgaag tctccggcga gatggcagtc aggtccagat
    11401 catcgatgct attgtacact ttgatgctcg gggtccagcg cctcaacagc ttctgtgctt
    11461 gtcggacagc tttgagaact ggaaaagtct tgcctccaat gattaaaact tcagactcag
    11521 gaacgagatc tatcgagtcc aacggatcac ataggaggtt gaatcgttcg tctacggcct
    11581 ggctgacgaa gacggaacag ttatgtcgca ggacatccgg catatcgtaa acaacagagt
    11641 cgactccgga gaagccggta gtctgaagaa cgccatgcca ctctctgacc gagatacctg
    11701 ggcatgggaa ccgaccatcg tcaacaccaa gccaccagcc ttcaagaccc cccataaggc
    11761 caggttcacg aagcatgctt ccggtaacct cgactgcaat gagataacca cccgggcgca
    11821 gtaaggccct tgcatgcttc atggtctggg ccagatccct ggtggcatgg agtacgtttg
    11881 ccgcaataat cacatcatac gattcctcaa caaagccttg ctcagcggga gccttctcgg
    11941 cgttgaaggt cttaaattcc atcttgtgag cgtggtccgc aaacttctcg gcagccttct
    12001 cgaagaagcc ggcggaaata tcggtataca tgtatgacga gtatccatcg ccaatcacgt
    12061 caaacaccgc ccgggttgtt cctcctgtac cggcgccaat ctctagaata ttggctctcg
    12121 ggtgtttgtg actaatcttc ttcataaagt ccgcagcata atcgttacag agagcaaaac
    12181 ctctgccctc catgtacaac cgacctaaca ggttgtcctt cagcatgtgt tcaagcattt
    12241 cagactggct gcgcataaca gatggccaat tttctccaac agccgtcaag agagcgagat
    12301 ctacactgtc cggatagcgc tcagcaaatt ttccaattac ttcacggcta tcccgaagcc
    12361 attccttctt caaaaaagga tgacgaccct ctttaatggg tcgaataaaa gtatcgatgg
    12421 cacggaagag ctgctgatga tgccacttga acttgtcaat ctcttctggg cggatgactt
    12481 tgaccaggct ctgcatgaaa taaagcgctg ttcgttccac tgcgtcgatg tagtcaatct
    12541 cagcttgacg aatctccctt ggagagggag tcggcaaccc atcagacgca tcaacttccc
    12601 aaacggtctt tgcaaataga agtcgatcgt ccgaaggaag cggttcggca atggctttta
    12661 gaatgaggcc ctcaacctga acactacata cttcgctcgc cgtttcctgc atgataatgt
    12721 ctacttcgac gatggagctg ttgaactcgg aaagatgagc ctcgatatcg acagcagtct
    12781 ccttggactt cttgtagagc cgcttggttg gatcaatgac gacgtgtcga atcgctgcag
    12841 gcaaataagt gcttgctgtt gctttttcag cgatcgaggt gtaagttgca acggcagctt
    12901 ggaaaccgac atcaagaatc gcggggtgca gtaaataaga ctcttcaaga tgaccatctt
    12961 cccagacggc agaggccttg gagtgacccc agattctctt catcgaggta aaagctcgga
    13021 atgctccatc atagtcaatg cccatctcag aggtagcctt gaagaatcgg tcgacactta
    13081 gcggtgggag ttctgccttg gataattgag ccgcgggggg tctccgaaca tagactcgcc
    13141 caaatgtatc acgatgcgcc catcgcaggt tttgtccata tttctaccat cagtacaacc
    13201 gtaacaagca aagtcagctt ctagaacacc gtcaactcca ctatttcgag agtaaatagt
    13261 aaaaactgct tcaactccgg ggccatcctc gtcaattaac agtcccttgg taattttgac
    13321 atccttgatc tcgaatagct tcacttcctg gtctctggca aaaatattgg ccgcttgtgt
    13381 agccatgctt acgtagccgg cagcaggaaa aatgacttgg ttctgaaact tgtgacccct
    13441 cagccagggc atctctctga gatggaagat attacgccag gtcatgctgt gctgcaagtc
    13501 ttcctgtagc cgaccaagca actcatgtgg tcgctgcgtc ccaaggcggt aattgtgcga
    13561 gatccttgac tcccgccagt agatttgatc atggtcccaa ggatatgaag gtaggccttt
    13621 gagagcttga agcttgtccg aatagccaca agccttccgc caaccatcga aatggacgaa
    13681 tgatggacca aggtagctcc aaagcagccc tagagctctt tccatggtgt tcaaatcgtc
    13741 acccgttcgc tccaagcatc cagaataaga aatgaaaacg tcggaagcta cagacttgag
    13801 ggtctggcta accggcccct ttaacgctgg gtgaggtccg acttctagcc caatagaaaa
    13861 tgggccagca gtctgccaag caaactcaac agcttgggag aagagcacag gctgcaccat
    13921 attgtctacc caatactggt ctttgagctg atccaatggt ccattaagca tgtcttcttg
    13981 gcctttcaca ctcgaaaacc atgagcaacc ctttcgtggc tcttgaagtt ggatgtttaa
    14041 ctcatcaagg tgtgatttgt aggcttcggc acatcgaagc atatgatgag agtggtatgc
    14101 agtatcgact ttgagcagcc tagcaaatgt tttatcctcg tcgaggtcca cctttgcgtc
    14161 gttgatgaca tccaaatcac ccgccaaggt tacactcgaa ggggcattac tagctgccac
    14221 tcggatacga ccgtggaatt gagctcgttt gcagtaagca atggcatctt taaaggacag
    14281 tccgacagcc atcatgccac catcttgtcc atcgccgcct tttgcgagat gagctacctg
    14341 acctcgatag taggctattc ccatggcgtc cctcgctcgt aacaaaccga ccgcataagc
    14401 agcgccaatc tcgccagacg aatgaccaac aacgacatca agattgacgc cagcagtacg
    14461 caggaggtcg acaagggcaa tttgaatcgc ggtacagagc ggctgcgaga attctgcttc
    14521 agaaacgcga gagtcggaac cttcagctgc gagctccttg atcaatgacc accgtggtgg
    14581 gtttggtagt gactgtagga atcgctcgca tctttcaatg gactctcgga atactgcaca
    14641 gtgtgccatt agaacacggc ccatagccgc agactgcgcg ccctaataaa aaaaactgtt
    14701 agctttggtg tagatgcaat ccgaaagatg ggctggataa gttcatacct gaccagtgaa
    14761 gacaccaaga atcttaggag gccgatttgg atctgctgta attgctcgga tcccgattgg
    14821 cgcatcttca gagctatcac cagcctttgt ctgctttgcc agaagatcta caagttgctg
    14881 gcgactggaa gcagcaagag cagctctaat agggaaagca gttcgtctcg attgaagcat
    14941 ccagctcagg gcatcaagat ccaaagttgg gttcgcttgg atataatccg aaaatgtttt
    15001 gagttgcttt aaaagtgaag acttggtttt tgccgaaaac aagaatggac ctggcaagac
    15061 ttcgctttct tgcgcagtgc tgctgtcctg tctaattttg ctgactgcag atgatggtgg
    15121 ctggtagctt tcgagaatca catgagcatt ggtacctccg aagccgaagc tattgacgct
    15181 ggcacgtaga ggcccatcag tctgaggcca cggcaacagt tgggttggaa ttcgaaggtt
    15241 atcgtagaat ggcttcaccg cagagctgag ttcgttgaag tgcatattcg ggggaattcg
    15301 ctggttctgg agagccagag acgccttgag cacgccagca agaccagcgc aaccctcaag
    15361 atggccgata attgtcttaa tggaaccaca gtaaagaata tcgtctatct tgtacaagtc
    15421 agattgccct gggaagaaag cgtctctaat agctcgagct tccactgggt caccagctgg
    15481 tgttccggtc ccgtggcact caaagaactg gcatcgattc ttgacagggt ctaaaccggc
    15541 atctctatag gtcttgcgaa taagttctgt ctgtgccgtg ggacttggca tagtaatgcc
    15601 gtttgttcgc ccatccgaat taacaccagt accccgaatt acgcattcaa tatgatcgtt
    15661 gtctgcaata gctttgctca gaggcttaat caacacagct gcacaaccct caccacgggc
    15721 ataaccgttt gcatcttgat cccacattcg tgatctagag tccggggaga gcatgtgcag
    15781 ctttgactcc aagatataaa aggacgggtc aagtagcaat gttgttcctg ctacgacagc
    15841 ttgtgtagca tcaccatttc gaatcgactg aatggcttga ttcaatgcga ctagcgaact
    15901 ggagcatgcc gtatcaatgg tcattgatgg acctttcagg ttgaaacagt atgaaactcg
    15961 attcgataga atacttcgag ccacaccggt agctgtgtat gtggggaagg cttccgggtc
    16021 gcgcatctga atgtcgttgt agtccgccgt catcgaaccc acataaacac cagttgagga
    16081 gccttcaaaa gactccaagg gccagcctgc agcctcgaca gactcaaaca ccgtttctag
    16141 caggatccgt tgctgtggat ccattccttc gacctccttg gggttgatac gaaagaagga
    16201 cgcatcaaaa cagcgtacgt cctcttccgt caagtatgat tgcttaacgt ctgtacgacc
    16261 gtggtgctct ccatcttggc tgtagaagtt ggaaaggttg agtctttctg gagcaaagtc
    16321 atggaggata tctctagggg agcttaataa gttccagagc ttggatggtg aagtagagga
    16381 cccaggaaac ctgcaagcag atcctacaat tgcaaatggt tcatgcatct tgttgtcttg
    16441 taattccttt aaatagaatt gatgggggaa gggatcctct gatttgacaa gtgaaagatg
    16501 agatgcgata catgaactaa cttgaggcca cacataggtg tcacacacac acatatatat
    16561 atatatacag gcaaataatg attttccatt cataatgtgc caaacccaca tctatgacat
    16621 aatctttcaa tagctgccaa atgcaactgg tctttacgtg aatcccatgc agtcgaatac
    16681 acttctccga gaccgccgct atccaggttc aagctcaaaa ggccgaatag tacatatact
    16741 gcttgctgta atagagtaac gcattgtatg gaatcctcaa tctccaaatc atgatttgcc
    16801 gcccagagag gaaaatgccg ggccacaaag catgatggtt atagtaatac tccgcattgg
    16861 caaactatga tcgcagattc gcgtacccaa tttagactgt gagctactcg gatcgggaaa
    16921 catggaatgt tgaaatctct actgtttgtg atatgtcacc taaaggagca aacaagggcc
    16981 atagttgtct agttaatatc atcacgtcgc agcctgcaaa acatgatcac gttatattac
    17041 agcccgcgct ttttggtgta ttcctttcgt tcggggcaac atgtacgtat tctaaatcat
    17101 cttaaaaggc atgtcggaga atgaaaagta atattacgat cctccaactg tttaaacggt
    17161 cttctacatc ctattttggc cgtcggcatc tgctcgctaa ctgacaacgc cgaggaacca
    17221 acggttactc taacaataag cgtaggattc ctacccacta gttgtgttat atgcaaacaa
    17281 ttgttcacac catccaattt ggaaatcccc cgaacgaggg atctgtccgg cagggtggca
    17341 aggttgcaag gttccacgtc accatatggc ttcacgtgca gatatgctgt ttagggtacg
    17401 tgagtagacg tagttctacc atgaagctgc cttacacaat tgcatttatt gatcagtaac
    17461 agcatggctg attcggcgtt gacctaagag atgtaaaaaa taccaactgt gatgtatcct
    17521 taatttaaca caccacccca aaaacttcat cgactaggta gtcacagcta cgctccacat
    17581 gactcaaaga cgattgtaat aaaagtatta cctaagttgt agccctccac ctaatagttt
    17641 gcactatagc gtatagacac gaatacatat atcatagatt aagtaggtaa ttggtatcat
    17701 tgatgtctcc catcatagta tcatcccatt gcgaccaccg gctctcgcct tcaaaagtcg
    17761 tgaaacttgg agatgtgcta ctattttctc tagtagatgc tgatgtagtc gcattttgcc
    17821 cgtgagatat caagagcgaa tagctagtta caagactctt ctgtaatgcg tcgcagattt
    17881 tgccgtgtgc attggctccc gtcacgataa cttctgcctg cgcaagcaga caagacacga
    17941 tgacataggg tttaacctcg atctctccgg cgcttatcct cgccgttgca agatcaagat
    18001 atctctgaac tgcatcttgc atctcggtac gtacgtatgt tacacgtgga tttgatggaa
    18061 cgggcacgcc aatatcagac ttgtcgttga gttcgctgca catataaagg gcactttgcg
    18121 tgtatatggt ccgaaagatg ccggaactag aaagccgtag acgatggaag tcatcaacaa
    18181 ctgagaatgc cgaactagac aatagaccaa ctgcggtttc gaagcacatc tttcgagagt
    18241 aatagtacgc aggattggtc attgccttga ccgcaaaggg atgatgaaga ccaaggaaca
    18301 ttcgctggca tagcagatcg aacaaattgg tttgaaatgc agtgggcggg ctactgctca
    18361 tatggtaagc ctcaatgtgg gctgagcaag tctttagaac tgccgaaagc tccgtgctca
    18421 attctagtgc cttgtcgaat gaagggtcga gctgaaaact gttgataaac ttggctattt
    18481 ttaggcgaac cggtattgtt ttcatgagca agatttggaa cgatgattgt gtaagccggt
    18541 ctaatggctt gaccaatgtg tcgatgtcgg aatctgagtt ctcgagggcc gcatcatcaa
    18601 tgttcaacgg taagtcacag tcatagccat cgacctcaat gcagggctgt cctccatggt
    18661 ccatacttga ctgtagctcc aactccagga ttgtagccca caaacggcgg cgggattgta
    18721 catcagttgt agagacaccg ccgagagagt gaatctttgc atctatatga attcccatat
    18781 gcatagctgt gcgaacgaga tttcccgttg aaagccacga attttcgttc tccacagctt
    18841 tcacctggca ggcaagcacg tagaggcatt gtatgcgaag gatatccatg cctgagcttt
    18901 tcgttctttc tgctgagttg agccatgtgc acgccgcaga gatccattgc agcatctttg
    18961 ctcttggaac cgttgtatca tccgtgccac acgcagagcc aatacacatg accagaagca
    19021 gactgatatt gaacatctct gtagcggatt tcacgtcatt ccaaaaggct cggtatgcgt
    19081 tgtagaatga agtcacattc aagattccaa atacggtttg gaaggtccgt aagtaggcct
    19141 ggacaaatcg atcgcagatg gcacgagtcg gaatcaggct ccttgcagat ccaaaaaagg
    19201 gggcggtaat ggcaaaaatt tcttgttcct tcttgcttct gccaatcgcc ttgcatcgag
    19261 ccaagctggc gccagaatga aagcgctgat ctgcctcgta actcccaatt gcagcgagga
    19321 tttccggggt ctatcgagag gcaaactgtg tcagaagatg gtgcgtgtga gagagagcgt
    19381 gtgtggccta ccagctgtgc aaagtttatc caatgacttt gaccaaagaa tcgagcgtcg
    19441 gacaggattc cccttacaga tggactagcc gtgtcgtgaa ggatgcctgg taacggggaa
    19501 taatgtacag atgccgtgtt gtcgctgtta tggagtggtg aattattgag agtatcaaat
    19561 gcggtatcca gaccaatatc gaagtcgagg tgtagttggg gacctgggct tcgaagcgag
    19621 gttgcagcag tattagatac cgagtccgac ttggcagagt cggaatttgc cgctctgtcc
    19681 tccaaagtga tgcccgctat actgtgaggg ctggttgatg aggcaatgga ggttgccatg
    19741 gaccacggag atgtctgttc aaagacggaa aactgtgtgt cttgggcttc aaacggggca
    19801 gcttttggcg aaatgcgatc atcgtagaca taactgcaag agtcaatatt cgccttgacg
    19861 cagggtgtac aatacggctg ccggtcgcat ctgtaaatat ggttagtcaa cagtgaagcc
    19921 aaggaaggat aagtaaagaa actcacctga tcttacgacg tcgacattct tggcatgcaa
    19981 gagcaggtct ccgcttcttg cggcggggtt tgccacccgt tgcgtccaag ttgagctcga
    20041 cgatattcat tttggcgttt tctctgaccc agttgaatgg acaatgaaat gacacccaga
    20101 gttcaatgat atgagagaac tcaacgtgtg gatatatata ttagctcagg tgaatgatcg
    20161 attatgcctt caccagcttt gccggttggt aacgtggaac gtgatgcaac ctcttcactg
    20221 aggctactag gtcttttatc gtcctgagct tggctaatag cacatgagct tcaaagtcac
    20281 ggggcggaat gaacgcgtaa tatgaaacgt atattcatat atacgcagga tatcatggca
    20341 tgtctggcgt tgactcgcaa ccaacgagca caaatgagga atactatagg aacttgaagg
    20401 ctcctgtcgt gagagtttga atggcagaca gggtagcatt acggattacg ctaggatcat
    20461 ggaaccaaca tgcagacgag cgaaccactc agtcgttgca gccagagcac tcatgtacat
    20521 cactccagag ccaacatccg ctccctgagg atcgacgaca gcccaccaga ctggatcctt
    20581 ccaatcatct aaccgtttgg gggcatggcc attgagcact tccaaagcaa acaaggttac
    20641 cttacacccc gcaaccgccc tgcacagcgc tgagcattaa ttccatttta aggtgggatg
    20701 tagtaccgca caacgaattg aatcctgcgt tcttgatggc tactcttcaa tgtatcatct
    20761 cctcattgag aaaatgggcc gaattatata cattattgct actcaaataa tctcggtact
    20821 ttcctaaaca actcctcttt attcaatgta ccgaaagagg cgcctgtcgc atgatctaga
    20881 tcacaattac caatgatgct catgtcttcc ccctgtagat ggaatggatt ccgggtcagg
    20941 caatctagca ctgcgctgca cctattttct taaacacttc ctcttgatgc aatcccatga
    21001 ttcttataga cttcgacacg gtcttttgcc atgttggcga ggattagaac atgtgagagc
    21061 tatcattcct aatagtacaa atagaaagta cgtcatttca tatttcaaaa tataattacg
    21121 tttgagaact agtgtgtgaa tgtgcaaagt attcgaatgt catgcgtctt aaagggatca
    21181 tactaattcc cccataattc ataaaagtat tatccacacg ccaagatgtg taatcttagt
    21241 cgtcaaatct gtaaggagat gacacgggat cacaagctat agaatgagat ctcatctaat
    21301 ggtgagagaa atgattgtat atgtcatgca atctaactat tcccaatact tccctctctt
    21361 tcgcgacaat gtaaattaga agaagtgtat tgataagcta tgttttgcaa aggtataaat
    21421 aagctcatga atccctaggc ctctgttgag atgaccgctt ttgttcgcct tggaaaagcc
    21481 catgtcaatc gtgcaagtct ttctgaaacc acttcaacga ctgcctagac ttttacggca
    21541 agtttaaggc cgccttgcca gactcttagt gcgctgaaga ccaagaaggc agccaaagga
    21601 agtgcgcctg caaaccccca ggcggcgttc cagtcattac ggctcttgtc atgctgcaaa
    21661 acaccaccgg cacctggtcc tcccagaaga acgctcaagc caagcatagc atacgctagt
    21721 cccatacgcg acccgagctt gctcttgtcg ttggtcaaaa gcatgaataa aagaggagga
    21781 gttgcaacaa atatgccgga caggaagccg aagaagagtg aggtacagat gacaccagcg
    21841 gaactatgga cagctaaatt gcacagcaga acgacaccaa tcaacagcga acctgagtgt
    21901 gtgaagatca gtaatggcac caaatctgtg aaagtgaaga atggcaggga attacatacc
    21961 aggcacgacg acattcacgg caccaaacct atcagccagc caatttggga gcacacgtcc
    22021 cactgcggaa gctgaattga ggatggggac aagatacagc gccaatttgg ggctcatcca
    22081 gccatggtct tggccgaaaa aggcaacata gaagaaggct acctgagaac cagcgtagcc
    22141 gaggaagcac ccaagaacac agaccacaaa cgggccgtcc gaaaaggctg agagatcaat
    22201 catcttgcgg acagctggag gcttcatgcg catttgcgag acggtgatgg ggatcatgag
    22261 ggtgcccaga gcgatgaagc caatggctcg agtagtccac gcaaacccag cggtgtcaat
    22321 gaggttgatg aagatgatgg ggtagatgat gccgccaaga gagcttcctg tggccgcgat
    22381 accgagcgca aggccaagcc gagtgctaaa gtattgttgt atgacagcga gagccggtac
    22441 aaataaacag ccaccgccga tgccaacgac aaaaccctga gctagaatca cttgccaata
    22501 gtcattgcac aatgatagca tcatgtgtcc aaagacgatg ccaaatgtgc ccacaacgag
    22561 tagcagcttc aggtgaccgc ggtcgtagat tggaccaatg aaggcaccaa cggcaaagac
    22621 catcagagac tggatggaac caatccaggc aatgttggac gaagattgat ggaaaagggt
    22681 gcccttttca taatacgcct ggtagtcgcc aaaagtcgtg atggtgcccc aagtattgaa
    22741 gaccatgaac caactaccaa agacctgcag ccacgctttg gtccccccat ttggtggagg
    22801 gcttggcttc ggaggagcgg gtacagtttc ctcaggcgag aagatggcat cgtcggtcga
    22861 gtggttggat gatgccggag catgttcttt ttcgttgtag ctattgattg tcatttttga
    22921 tggcagccgt tggcaccctt gagtctaatg ggcgagttta agaccacaac tatgaagtta
    22981 atgtcggtta tgtctccgag agtcgcgaaa tgcttgagca gaacgcaaga atccaaaggg
    23041 tccagccatt ataaatggaa gatcagatga agtctcatga ggggccaaag gagacgtccc
    23101 ttggcacttc cgatcgtgat cattgagaaa tgcaaacaca ctcctgacgg acaaatcttg
    23161 cccaaaatgg aagtgccgtt tggggcacgg cagatctctt gatgcacatc aacccaatcg
    23221 ccttactcca ttgcccacca caaacagggt tgctatgggg ccaagttcta gttgctatag
    23281 gttgcaggtt aaacatctca gcgagtggat taggcgtcgt ggagtactcg atcgatatac
    23341 aggatggcca tatgagtgaa atccggagtt taattgatat gtccggacag catcatcttg
    23401 acccaaccaa caagcttaat tcaatggatt cccgcgacgg ctaccggctc gcggtgtttt
    23461 ctttccagat tgggatagac cttcatttcc ggcaacgctt ggagtctgtc ggcttattct
    23521 gaatccagat ctagcgtcgt gttcttgcag atcaagccgg cagctcaagt gggtgcccaa
    23581 ggcctctttc ttccaatgat ttcatgtata aatgaatgaa atgtcttata tgcttgtggg
    23641 ttgtatcacg cacgtaaccg ttgaagcaaa ttagcgcagt tacaatggtg catttcacaa
    23701 ccgtggtcga gtccaacgca cagtttgcga gagaccacaa ggatatggaa ctcgtgtgtg
    23761 tcctcgcggg tgcgaccagc ggcattggcg ccagcacgct cgaaaccctg gtcagtttga
    23821 tgccaaagtc aagattctat gttataggac gttcagcagc tcgatttaca agtcaacaga
    23881 ctttattgga atacaccacc gccagctgca acgttgtttt catcgaagcc gagttttctt
    23941 tgctctccca tgtagataac gtgtgcgagc agattgtcgc cagagagagt agggtagact
    24001 acttatgcat gagtcctggc atgatcccat tgaacggggc agagtgttag tttacccacc
    24061 ttactttaaa gaatgggttt gtttttttaa aatgaaagag gcaaactgac gctttggtta
    24121 gacacaaagg aaggactaga aacatgtttc gccatctcat attattcgag aatgcgactt
    24181 ttgttcaatc ttttgccgtt actccgccga tcgacttccc cccgtgtact caacatactc
    24241 aacgccggaa aggaaaaagc gttggcagat gacgaccttg gccttgagag gaactggtcg
    24301 gcgctgaccg tgataaatca tgcgacgacc atgaccagcc ttgcctttga acacctggcg
    24361 ccaaaggagg agaagatgac actaatacac gtctatcccg gctgggtaag gacggataat
    24421 ttctcccatc ttacagctcc agaagactcc ggactgttat ggaggtcctt tttgtggttt
    24481 atacggaatc ttgctggtac gctggcgctg ctctttggtg tctcagcgaa ggagtgtggc
    24541 cagaggcagg cgttccatct cataagtgat agatttggtc ccggggcatg gcgacttgat
    24601 catgtaagtg aagaggctcc agaaacgagc gctctaaaaa attacaacgc acattcatgg
    24661 ccgggaagaa tttggaatta tacgattagc atttttgaac agcaatcttt gagagacaaa
    24721 ggggtctaca gccaagatag agcatgagaa ataacatgca aatttattcc agtttactta
    24781 agctatgcca gtgcgataga gtacactgat cattaaggat gacacataaa atacaaatac
    24841 taggcccctg cttggtcggt tctcacgcat cgtcaataaa tcttactctc tagggtagcg
    24901 gttattgcga gtttgtatga ggttctcatg gctagatgca tctcttacct gacacggatg
    24961 aattaactgt tcactctacc aactgtctaa aattataaga taaataagag ttgaacatgt
    25021 aggtagcaaa cgaattcaat aatcttttgc aagtagaatg aggtactaaa ggtggcatca
    25081 ttttcacaag atcctaaaat tcctttacgc aagcaataga ggacatattg tgactgaata
    25141 gccttcaact tccaagtgct atgggataaa ggtgcctacg taattcctcc agtttagtta
    25201 attcacctct gcaagtcgaa taaaaacctt ttgtgccctc tttgtgtttt tgtcatggcc
    25261 ctcaaagcct cgcaacggag gtgggatttc ttggagatca aacgaccaca gaatcagcgt
    25321 aatgatgatc ttgagctcca acgctgcaaa tttggaccct gatatttggg tggttggtga
    25381 gaagatattc cacatgtttt acggaaatga gaaaacttac caaaacagcc acgtagtcca
    25441 gtaccatatg ggtgagctgg cccagctcga gggtcgaacc tttcttcccc attctgttcc
    25501 ttgacaatcc atctctctgg gataaacaga tggatgtctg aagagttcca agagccgaat
    25561 ttgtcttttg agtcatggct agtcttgctg cgctctgatt cattgactga gaaagcggga
    25621 gactgatagc ttggaccatt cgtgagcatg aaaacatctg ttcccttggg aattttgtat
    25681 cccaaaacag ttgtgtcccg gatagcgtgc ctgacgattg tcggaacagt gttgccgcaa
    25741 cgatgactct cctcaataaa ggcgtctagg tagggtatgg tggtctttgc aatctcttcc
    25801 gcagtgggcg gctcccttgc atctacggca cgcttataag ttgctctgag aatagaccgc
    25861 aatttctttt gaacctctgg gtactctgtg agatacttga cagcccagca aatggtggtg
    25921 gaagttgtct catgaccggc agcaatgaag ccaaatagct cccccttgat tgcctggacg
    25981 tcatagccaa ggttgcggtt ctctttcttg gccatctgtg cttgacgttg gattaggaga
    26041 tcgacagcac aagcgacttt gtcgtcctgg tctgcgttct caccgaattt cttccatgcg
    26101 cgctgcacac gttcggcgat catgccgtcc ttgtactttc tagcggagga gagttctgga
    26161 taaaagttga gggcaaagct gagatgagca gtgggaaagg gagagtttag cgcaatttcg
    26221 acgctgtcta gcagtgagcg gattgatgtg aactcctgtg gatcttttgc ggtgggaaac
    26281 tccacgggag tgtcaacgtc agcgggtaat gcgatcgtat ccagccgcga tagaagcttg
    26341 gtctgggctg caatagaccc tgcctctagc tcaaaagtgg cagacaagat gacatctaga
    26401 gtggctcgaa agaggtcgtg gtcaccctcg aacggacgac cttgtgctag ccgggctctc
    26461 tcacgccaca gggtaagcat actctgagtc tttgcatgga tgactgggcc aacaactcca
    26521 ttcaggaaag ccggagacat ggtatcgcga atgagattgc gatgggcttt gaacttgtca
    26581 ttgctaggca tctacaggga cggcattagc atatcctaca ctcgattcat tgataaataa
    26641 cgaggattaa aggatcaaat gtgcataccc agacgtggca gttgggaaga agcgaaccaa
    26701 agatatcctc caacacccga gcgcgatcaa agtcatttga tcggtacatc tgaatatctt
    26761 gagcctcgcg gaagtcacag aggatgaccc acggctttcc cagaggacgc atgaagactt
    26821 ggatcactgg ggaatctagc tctatcgcaa ggtttctgat gtagctccat atttccttgg
    26881 tttctttgtt ccatctaaga acctgttgct tttcggtgag taaaagttgt tcatggaacg
    26941 aacggggagg ggggttgagt gttcttactt acgtctggtg catcgccaag gattctcctc
    27001 gcactggact tcttgtaagg gataccagga atcggctttg ggaggagagc gcgataaagt
    27061 aaaccaattg ctgctattat gaagagagtg acagcactga ttgttaatgg cgtctttggc
    27121 actgctgccg ataaagtcga aatcaccgcc atatttgtcg gcttggtgag agagtgtgaa
    27181 ctgtaatttg acttgaaagg ggatcagtct catcttttcc acattccgga tctctgaact
    27241 taatatccac taactggagt gtgaatattc tttttggata aaatttgctt ggattccatc
    27301 cttcaagcgt gaaatgggcg gctgtctccg cgttgcggac aattcatgcc gtcgaggaag
    27361 taatacgccg atggcctaga tccttcagcg gccgagatct aaagaggaaa ccaacgacgg
    27421 attattgact attcggtcga agggggtttc tcaagcctat gattacgttc atatgctctt
    27481 ccaatatgag aggtgtttta acatgcggca tgctcccgct gtcgtagtgt cgaggaaact
    27541 tacttggctt tctacccgcg tcgcagtttt catccactcg tcttctaatt gacaccatga
    27601 tcactgcaaa attatcaatt ttatttgtct tcttcatttt gatctactgg atcagcagcg
    27661 tgttccttga atatcgtcgg tatgagaaaa ctcgccaaca gatgggatgc gcgccgctcc
    27721 cgcgataccc caacagggac aagatcctgg gtctcgacta tgtcatggcc atgctgaaag
    27781 ccctcaaaga gaatcgcttc ttggagtttc aaaaggagac atactctggt cgcggctcca
    27841 aagtctggca ggccaatttc atgggcaatc gcatggtgta cagttctgag ccggagaata
    27901 tgaaggccct gtctacatcg cacaaggata gctttgctat cgagcctatt cgggtcgcaa
    27961 acggcgccat cacgccgctt acgggccgtg gtgtcagttc gtcggatggg gaaaagtggc
    28021 agtcctctcg cgatctagtc aagccgtact ttgagcgctc aggtttcgcc aacctgagcc
    28081 gtttgagcga gcatgtggat cgtctgttga ataagattcc tacagatggg tcaaccgtcg
    28141 atatgcagcc actattccag cgatgggtaa gcaaacgggt ttcaagtatt ctttaaaact
    28201 catttagctg aactttgcta cccagttcct tgatacatcg acagacttcc ttttcggcga
    28261 aacagtcaac tcgctggatc atcctgaaca tgactcgcca cagagagaca tggtcatagt
    28321 catggctggg ctccgcgttc ggctgcaact gagttcattc ctctttcttc atcgcgacaa
    28381 ggaatggttc gcagcttgca agcgaattca cgccttcttg gacaagtaca tcgacgaggc
    28441 ttatcgacag ctggaacaag aaaagaagaa cgacaagcca gcggcctatc ctaatgggga
    28501 accccgcgat gactttctgt ggacaatcgc tcgccatgtg ccggacaagc ttaaacttcg
    28561 aacacaatta acgggtgtct ggattccttc taatgagacg acatcgattt tgatgagcaa
    28621 tactctgttt gcgctggcaa gacatcccgg ggttgttgag agacttcgaa aagagattct
    28681 tgcttatggc gacaagcccc ttacatttga aggcctcagg tccatctctt atctgcgatg
    28741 ggtcgtcaat gaaagtgagt tttatacttt ttccaagccc ccaagactaa taattgtcaa
    28801 atctaacatc atccataggt catcgtctct acccagtcag tctccaaacc gtccgtgcct
    28861 gtatcaaaga taccgcgctt cccaccggcg gcggcccaga cgggaaatcc cccatctact
    28921 gctccaaagg cgacatcgtg cactgtaacc gctacctcat gcatcgcgat cctgatctct
    28981 gggggcccga cgccgaggtg tttcgccccg agaggtggga gacggcacgc ccaatgtgga
    29041 actttgtgcc gtttggtgga gggccgcgaa tctgcccagc acatgtcatg gtcgatactg
    29101 agtgcagcta taccatcttt agattactgc aggtcttcaa ggcgattgaa ccgagagatg
    29161 atgaacctta tacggcggtt atgcgagtcg ggccttcgaa taagaacggc tgcaaggttg
    29221 ccttcattcc agcttgagga agagaccgat ttgtcgttcg agctgaaata gactgagtca
    29281 agtatatgac gataattccc aatgaaattc cacatgcagt gataattatc aattccagta
    29341 catcctaggc aaatgggcat taaaagaagc taggactggt acgcatcatc atccaaaatc
    29401 cccatgacct tgttgcatga tgcagggctt aacagtaaaa tacaaagcat tccatcatat
    29461 gaccaagtct gattcggtat ctggccgtac gtcagtgtat tccccggaca ttatgctttc
    29521 atatatatgg gataatttcg gaggctctta tagctactct accaaattga tgcatctatg
    29581 tattcagagt cttcaagcta cagggagtca atatccagct ccatcttctc cctctttcta
    29641 atcagtacct ttgccgtcgg actcacaccc gtcgctgccc ccataatcat tggcttgacg
    29701 tctgttccag gcgacaattt ccattcatac ttgatcaaaa tatgacacaa cgctaccttg
    29761 acctcatttg cggcaaagaa tcttccaggg caggcccaga cgccatgccc gaaaccgaga
    29821 tggtctcggt gggtcgatac aaggagggac atgctatcct tacccgactg cgaacgcagc
    29881 ttgaggaaac ggctaccatc ccacttttct gggttctcgt aggcatccgg gtcgcgcata
    29941 cggtaagcgt cgacgaatgt gcgagcacct tttgggatga ccaggccatt ggagagcgta
    30001 acattgtcga tggccatccg acgcattgca gctgttcatt gttaccaagc cgctgtacgt
    30061 aaaggatcat gcgcgcatgg atgacttacc aagactgacg ggcttcaacc gctgtgactc
    30121 tttggcaatg ctatcaagca acttcatgtt atacagcgaa ttcttcttcc aacccccatc
    30181 ctcaactctc gcacaatctc ctccctcgcc agctgcatat actcgggatt ctgtgccagg
    30241 tctagcatca cttgtgccaa caagtccgtc gtcgtatgag tcgcaccgac cgagagcatg
    30301 agctggaaag cgggcatgtt gaatttgagt cccttgcggg tcgcctcctc atctgcccag
    30361 tcgagagcat cgttaaaata gggcggcagc ttgccatcgg ccaatgccat tcgccgaatc
    30421 tcacgccgct tcgcaatcac gggagcaatc acacgctctg cttctctgta ctgcgcacgg
    30481 agggccttgc actctggcag aaaccaatga aagagcttgc gcaggttgcg aggatagaca
    30541 cggagtttgg ctgctgagta aaacaggttg atggtgtatt gcttggtgat gtttaaccat
    30601 tcagcatcgc ggcaaagctg gtcgccaagg aagacgcgag aagagattcg agcaacaatg
    30661 tccaagattg caggcttgag ggtcatctca gtccattctg ttggccgtta ggagattcgt
    30721 atcttggtac ttcatctaga cggtcaccca ggtagttagt aaaaggggta ctcaccatga
    30781 gagtcaccta aattgacgga ggctgcaata gccatttcct ccgctagtgg ctctgttact
    30841 ttagctgtta tgtacatgag ccattgtgaa agattgagag attaatcaag aaagaatttg
    30901 agtatcggct cacagagatg tgtggtcaat cgctttctta gtacagcttc aagcagttgg
    30961 tcgtcattgg cgaactgtga catggcttca aatccaggaa tactcccatg aaagtcctac
    31021 aatatcgacg atgtttagtg aacccctaga ttcgtatagg acaggacatt catgacaaaa
    31081 aacaggtcgg tatccagcat acctccaagt tggcggcagg aaaactaagc ttggcctcgt
    31141 tgcgaatctc atctactagt cggtgaggga gcacgacaac atcgcccaaa tccgtcaaca
    31201 tccgataggg ctggtctggg aatagctcgc gggccttttt aaacaaatgc gtacttgaaa
    31261 gaagaaattg acgctgatga gtcgatcagt tagcgacagc aattatgcct ggtagataaa
    31321 acttaccttg gcttctgttt cagaaccaaa caaaccaacc gggttaattg atgggagttt
    31381 cttgatgtct gaagatgagg caagccatat gtatgccaat aacacgccga gaaatgctgt
    31441 cgcaacatat ggcgacatct catatgaggg cattggcata gactggggcc aatcctctag
    31501 cagtggaaat ggtgttgtta aagatgacat attcgtgttg aacatttcga gatacaacct
    31561 ccgagcatcg tgtatgtcta actattctcg ggaatatcca agtacttgta gatgtttggc
    31621 gtctctttca agatccaacg tttgagacga gccctccgca taacggctac cgcacattcg
    31681 ggttcacctg gaatggaatc aaatcaccgc attaagagcg aattaatctt ccatatcatg
    31741 gacgtcaagt caacacagct tgctcaggtc catatccata gactatgagc tgcctgtgct
    31801 tctcggacat tacctaccta atcaagacag tcccatactt gatcccatgt gcgtgtgcgc
    31861 tataccccga atgtagagta aagatggtcc gaatctcggt tacagccatt tgtagatgca
    31921 ccgtctactg caccagcagg tgtggttaat tttatatttg tagtagaatg atatacatgt
    31981 ttagatcttg agcttgtgtg tctgcttctg gttgccaatg tttcgagtac ctaccctgta
    32041 aagcagcatc cgtagacacc ctcaaacata tgttggctgc tgttgacact cttccttttt
    32101 ttttagcctt tctaacatcg tttccaacag aaaattctca tctaaacact ctgtctaata
    32161 ggatgtttaa tttcgaatat ctcgcaacag catcttcttc tcaatgttga aaaagggtct
    32221 cgtgagcgcc ttcgcatata tgccctcgtg ataaacaact cgttgacttc acttcaagat
    32281 ggatagatca tttggcgttg ggcgggtgac attccgcccc tccgcctgtc aaacagccca
    32341 gcccagccct ggagccgaac cctccctcca ttgtccagcc catctcaccc gtggacccgt
    32401 tgcccccctc cccgtcattt agctgtctca ggcttaatga ggggccctga aatgcccctg
    32461 gattcttaga tcatcgtcat cttttagcag tggagctgta gcactcctgc atcccacttt
    32521 caatttcaat ctccatccaa tccattcatt cgctttgttg cctagacaag gcatacagtt
    32581 tttgtttttt tctccttcac acgacacgaa cacaacacga cgcaaacctc gtattcagta
    32641 ttgctaccag tatctgcaaa taagatatct attacgtcca atcgccatgc tttcaatcga
    32701 atgagcaccg agtccgtcta atcccaattc cacgtctcta atgttgtcgc ggatcgaccg
    32761 gtgatgcatc ccgccgccaa cagtcgcggc atcagcaatc acaacaataa caccaacaac
    32821 aattccaagt cctcggacga cagcgctgcc gcaaccgctc tcagaggtgc ctcgctggct
    32881 tggacgcacg agaaagtcga acgagttcct ccatcgcaga gtcttcaacc tcatacgcac
    32941 acgaacaagg atcatgacgc agccctcact gcagcaacag cctcagcagc tgccggaagg
    33001 gcgcgaagtc caagtcgaac cacatctaca cgagggcccg cccccagcca caatcacagg
    33061 ctgtcacaca ccaccatgcg gagcacggag ccagctcgct cgaggtagtt ccaaaggagc
    33121 agcaccaggg tttcattgcg gcaaggctac atcaactcgg cgcagcgagc gcgcatacga
    33181 ctacatatct ggcgccgaca caagcggccg gtctgggaag agcggatgct aagagcccaa
    33241 gtctcattgc agcgacgctg gcggcgagtc gtagtgcgag cccaaacgct gctgcgagga
    33301 cggtcagaag ggtgggcagt gttggcacct tgagttcttt aagcagtggc ggtggtgatg
    33361 ccgtcgattt aaggtcgctt gcacccacgg ggtccttggt ccatcggttc gaaagaaaac
    33421 gaggtgatag agggccggat aaaggaactg tgtcccctcc ggaagagaac gggagcagtg
    33481 cggatgagag gctacgagtt ccggcaaagg cttcagtgcg taagccaaaa tcaaaatcag
    33541 agggacaacc gcctactcct ccgccagccc ggcaatccaa cactgagctg ctcccttcga
    33601 agcgtcctcc ttccccgccc gcgatcacgc cagcaagagt atccaagcca aagccaaaaa
    33661 ctcccgtcgt caataagggt caaacaagga gcatggctcc aactcctagt ccccgagggt
    33721 cttccccacc aagatctcaa tcaacgccca aatcctctac aaagagtctg caaaaggtag
    33781 aatcacgctc cagcacccct ccgaagctat cgccatcgag caggcggcca atgaccccaa
    33841 cctcaatgcc caacagtaat cagcctactc taacaacgtc ttcgacacaa cagagacaac
    33901 caagcccatt ggctcaggga atagggaaaa ccggcaccgt ggtggtaaca ccgagtcgta
    33961 gcccatccac acctcaaact cgacagaccc cttcgtctac tgaatcacag tcaccttctc
    34021 cgcccgtcat ccagaagttg atgccggaag tggtatctcc acagccacga aggatatcaa
    34081 aatcagcatt gagtccgata aattcgcctc atcttgctct aaatccggtt cagtctatat
    34141 caccaccatc gcctgatcca cccaaaagaa gtcctgagcc gaagcggcct ccaacgccac
    34201 caaaaccacg tggaagcacc aaggtcgagc agcctacagc aaggggacgg ccacgcggta
    34261 aatcggacgc atcgactcga gcgaaatccg gcagcattgg aatgtcacat acgggcggga
    34321 gatctgtgcc gccgccacca gttcggcagg ctaattctcg acacgctcca ccgttaccgt
    34381 ccaggggcca gactattatt agtgctccgt cctcgcctac ccgcgacgct ccgaggagac
    34441 gtctaaccaa cccttccaca accagtcttc aactgggatc gctcaccgat gccatcgttg
    34501 ctggttcctt ggcttcggct cggatcacac cacacaatac tggtacttca ctcccacctc
    34561 taaacttacc caagcggcaa aaatccccaa agctgctcca aacgcttcgt caacctgtca
    34621 gtctgagtga cgaagagtca gacagacaca aaaaggcaca tcacccaaaa ctacgcaagg
    34681 gaaaacatgc tcatcacgaa ggctctcgca agagatggcg agaggagatt acgcagcggg
    34741 agagaaaacg ttacgaaggt ctatgggcat ccaaccgcgg ctatctactg aacggtagtc
    34801 catcctcgag cgttggcgat gttaccaagg acctgacgca gtatgtggcc aacatagtgg
    34861 tacgcgaggt atggaggcga tcgcgattgc ccgttgatga actagcagag atttgggatt
    34921 tagtcgatcg cgacagagga ggaatgctga ataaacaaga gtttgtggtt ggaacgtggt
    34981 tggtggatca gcgattgaag ggtagaaaag ttccagccag ggtcatggac agcgtgtggg
    35041 ggagtgcgaa tggagtgacc atcaggaagc caaagaacag atgagacagg ataagagtgg
    35101 tggaatgacg catagcatgg gcgtttgtat cagcattata ccctaaatta catggcgatt
    35161 gctgcattga accaagagta gatatagaca atatacatat aaagcactcg aattcttggg
    35221 ctggcgtatg cctgatgggt gaaatacggg agtatgatag ctcccatgga gaactagagt
    35281 tgtctattcc atgtgtgtcg ctctaggtat aaaaagcgtg aattcatgtt agtcctgaga
    35341 caaacttgga agcttaaccg attcgaaaca atgtcccgag cttcacaaga ccctcaatct
    35401 actaattcgg caagatacgg ttgccattct tgtagacggt gctggtttcg ttaccaaatt
    35461 ggaccgggac tgcccaattg atgagaatgg ggttctccat agcaccaatc aaggtgaaca
    35521 tgctcgcagt gaccaagaca tcgtcgcccg ggacgttcca ctcggccacc ggagtagtga
    35581 tttgcatgtt aatggcctgg tcgtggggtt tcatattgtg tgtgacttat taacattagc
    35641 cgagtttctt gcctggttat ttttgccgat gattgagttg atctggcgaa tcgagtactt
    35701 gcggctcaca aggtcgaatg actcggcaag cataccgatg cttccggggt agtaggagcc
    35761 ctttggttgc gggaaccaac cgatggcaat gctggtgtca cggacacttc cagaggcgat
    35821 cttggtggtg aggcggacgg tgaatttgtc gcctggcttg atgatctcgg agacggcgat
    35881 gccactgatc tggtggtggc ctaggcaaca gccaagaggg aagcgatagt agcaagagag
    35941 aaacgcattt tggctgagtt tgtccggctt tggggggttc aatgtttatt tccatgagat
    36001 taatagggga cgttgtaggt ggtgacaatc ggacgggttt gtgacat
//
