# Supplementary material for: Genome sequencing and physiological characterization of three Neoarthrinium moseri strains
Source: BMC Microbiol. 2025 Aug 21;25:526. doi: 10.1186/s12866-025-04274-z (PMC12369201; doi:10.1186/s12866-025-04274-z)
Supplement: Supplementary file 18 — Supplementary Material 18. [file 12866_2025_4274_MOESM18_ESM.zip › BGC analyses/CJ-16 173 biosynthetic gene cluster from Penicillium sp/results/cluster5.gbk]

LOCUS       JAFIMR010000020.1      34440 bp    DNA              UNK 01-JAN-1980
DEFINITION  Genes for cluster 5 on scaffold JAFIMR010000020.1 of species
            Neoarthrinium moseri TUCIM 5799.
ACCESSION   JAFIMR010000020
VERSION     JAFIMR010000020.1
KEYWORDS    .
SOURCE      .
  ORGANISM  .
            .
FEATURES             Location/Qualifiers
     CDS             1..1283
                     /protein_id="KAI1866405.1"
                     /translation="MALLTWPPQYSLLQYLRLKVTVTILRVFVNMIGREKIQRDRALVP
                     NDVRQVKISIPSRDPKRRIAANVYYPPGYSTTHPTPVLVNWHGSGFVLPLLGSDVAFCS
                     RIAQAAGIVVVDADYRKGPEHPFPGPLNDVEDTLQWVVTQEGLDAKNVGLSGFSAGACL
                     ALEAASTVRVDQNQEQLHIRAVVAFYPITDLAMAPEDKRVPRPIKPHPIWALHIFNDCY
                     APDPESRKNPAVSPSFVDVKSFPSLTAFILCEGDSLRPEATQLADRLQEQKNSSQDVVL
                     HVLEGVPHGFDKGAQEGTLEWARREEAYDHLVYYAFVGWSWSRLLALIQAMGYSVLDVA
                     IVFWMFFGKQNEPPSTGNITDSVLLVKVWA"
                     /cluster_role="intermediate"
     SOURCE          1505..29440
                     /organism="Neoarthrinium moseri TUCIM 5799"
     CDS             complement(1505..13567)
                     /protein_id="KAI1866406.1"
                     /translation="MAEQIAIVGSACRFPGGASSPSKLWDLLKSPRDVVRDFPPERLNF
                     QNFHSHNGEHHGRTDVQGRSYLLQEDCRLFDAAFFKINPMETEGMDPQQRLLLETVFEA
                     IEAAGWPMEELEGSQTSVHVGNMTVDFNDIQMRDPEALPTYSATGLARIILSNRISFFF
                     DFKGPSVTIDTACSSSLVALHQAVQCLRNGEASQAVVAGVTLLLDPGMYIAESKLHMLS
                     PDSRSRMWDKDANGYARGEGCAVVVLKPLAKAIADNDHIECIIRETGVNSDGRTDGITM
                     PSSTAQASLIRQTYRRAGLNPIKDRPQFFECHGTGTLAGDPVEARAIKEAFFHNIDGSD
                     EIEVKDTSQEPLYCGSVKTVIGHLEGCAGLAGVLKASLALQNKIIPPNMHFSQLNPAIA
                     PYYENIHVPTSSQPWPETQGRPLRASVNSFGFGGTNAHAILERFSYADHQSMKDGPASE
                     MGPIGPFVFSAKSRTTLLRQLKQTVEHIQSNPLLDLDALAWVLQTRRTALSMRTCIHAT
                     DRQGLLDGLEKQIHAAEVSSDAPFGVKANTLNDTKQFRILGVFTGQGAQTAAMGRELMA
                     SSPIFLDAIRRCEEALKLIPEPAEWSLIEELGTEGPRSRVAQAQFSQPLCTAIQIGLVD
                     LLRASGISFGAVVGHSSGEIGAAYAAGILDVKDAMGIAYYRGLVSSLARGSKGEEGGMM
                     AVGLSLNEARAFCSRPEFSGRLQVAASNAPSTVTLSGDLNAIRQAEEILSKEGTFARRL
                     QVDTAYHSHHMRPCATAYLGYLRALDVQVRQSHDSCFWSSSVHRNVDMRQRLGELRDQY
                     WVDNMVKTVLFTQSTLFAIQSVPSLTVGLELGPHPALKGPVTQTWDSIRDSPLPYAGCL
                     DRKVGNLFTISTAIGLVWSHLGPSAVDFEEFRDALGSSRTRRVLKDLPAYPWDHDQIYW
                     HESRLSHNYRRGSRAPNMLLGRLQEDCKTEMTWRNIFRLNEMPWLRGHTFQGQVIFPGA
                     GYVSMALEAAKSFARERHVEVVEIHNVSITKALVIEEDTSGVEVLFTLRQLDSTAQKGH
                     DQRVLKAAFSCYSCSDGHVLDAACHGQLTIHLGEPGKDTLGLPQRQISSIELPPLDVER
                     FFKAIDSLGIVYKGSFRALESINRIRGHAQAAASWADGQLNDSMLLHPEILDVGFQVGF
                     ATFASIAEGAMGATYLPKGICRVVVDYAQSLGESSGTATTMEAHLINSSSDIVEVDINI
                     CDTRNGISRVQVEGLLLKAMAEPQPTGDRLLYAKTVWDNDAAGELIIPSSTVVLASDLE
                     YIDAVERTALFFMKSLTQEFCPQEIRAFKWYHQELFRAIELFLKPVREGIHPVLKQEWL
                     QDNRATICTFSEQYPGSVDLQLLTAVGENWPSVMRGESEMLEHMLKDTMLSRLYMDGRG
                     FSICNDYVAAYMKKITHKYPRTRILEIGAGTGGTTRSVLDSIGDAYTSYTYTDISAGFF
                     EHAAERFTDHSQKMEFKTFNAEKTPGEQGLAVGTYDIIIAANVLHATRNLAQTMQNVRS
                     LLRPGGFLVAVEVTGTMLREPGLMGGLEGWWLGVDDGRFPCPGISAKSWHDVFQSNGFS
                     GVDSIAYDFPEVKRHNCSVLITQAVDEKYDILRNPITSIDAVPETQVLIVGGATLPVSK
                     AVRRVEKMLRRWTPRIKAFNSVADLDPSEVSPGTSVLCLSDLDEPIFKALMDSKRLNNL
                     QEMLGNAENVLWVTSGRLSHDPYSNMMIGIGRALAFELPHVRMQFLDFDEQSSWDMEMV
                     VQYLARMVLLSSPQYLDYNMLWTHEPEVHVRGDQTLVPRLIRDDSSNESLNSRRRQVTR
                     LAKESESVELIHGDDQTVLVKTKQSHQSDTGSVEFVVRLSVALHSKHEAPCYLCFGKVG
                     NSDKPAFALSKTDCSTHGLPPRQVFEPRTLSTCDDKLLISVASSLIACHVLSSYHGEET
                     LMVYEPTEGIAEAISNAAERKVLFVSGEATQTGKGWITIHPLSSARTVRRLIPADARFL
                     LDLSGNNQSAPASMMRNIPPQCSCVKFRPNTIPNDRTTLGVAFDMAVLAKTGPSPKVVK
                     IGETGAEEFCTRRLATVIDWERTGPLSIVIPPPDAQQVFSGSKTYLLVGMAGELGQSLC
                     RYMSNCGARHIVVASRNPACGERWLEDMRAAGVNIHATQLDVTDRDQVQATLSKLRTSM
                     PQIGGVANAALVLEDSLFVNATADSVNKQLKPKVDGTVHLNDDFVEDDLDFFIVFSSLG
                     SVYGNAGQSIYHAANMFMTSLVEQRRSKGKSASVIDVGMISDIGYVAKSERSGSGIEKH
                     LQSQFYMPLAETEFHHLFLQGVLCGHPSSENAHLTIGIQPFIDEQDAIKPQWYDNPYFS
                     HMVVQPSSSNGSNQPATSAQQLQERLESVSSIEQASDVYHTMFRNKMEAMMKIPATSID
                     IYAPLSDLGLDSLLGVEIRTWLLKEMYIDVPLLRILGRDSIASICSVAAERLLSGKVAS
                     NADDKAAETVFVSVGSADNVQALQVPEQTVSYSTSQVSEASLSSEFGTPADSKTTDTGS
                     YDQDLPPVLRPTIVSTSWEPTSLFPIEFSRTERMSYAQASLHFLQTYLDDPTTFNVTAQ
                     YEINGSLNVSRFTQALEKTLARHDAFQTCFFTEPGTLEPKQGVAAVHSGDRVFHVESAS
                     IQTVCELYQSLALQQWDLTSGRTFQAILVTHASDVHSLIIGCHHLIMDGMSWHLFLRDL
                     DRAYQMLPFQPKIVPSYLDFARNQKQALAEGGMDTSLAYWMSKLQPIPAVIPLLPLAQT
                     RTRKTRRKYGNNRLERELSLDMVGHVKRASQACRSTPMQFYLSVLQVLLSRLLDLQEVC
                     IGVTDLGRGYSASDNGREETIGQYGETVGHFTNLLPMRFDIDRHETFSHLVHETSRTVL
                     EGQSHATVPLDIILSKLDMERSPSHTPVFQVAFNYRVGSLLQRKLGGCTMNLIQYEDAK
                     NPYDITLNVTQTAKGGHSLELLTSDYLYSAPTSEFLMNVYIHLLKSLSSDQRWKLRDCK
                     LYDDEKVGDVLRLGHGPRIVHEWPDTISRRIQQVYSAFPQVIAIKDSTTSVTYAQLARR
                     VQSIGQALMGAGVEPYSCVAVLCEPSIDTFASMLAILHIGAVYVPLDMSLPATRHRTMV
                     AACDAKLLVFHHRTSDAASQFDSISKVDLSQELGGSKQRFPAEPFESDTSFVLFTSGST
                     GTPKGIRLSQSGIMNYAASKSAELGLKQPKVLQQSSTGFDMSVAQAVNALANAGTLVVA
                     PLGMRGDPVAIGQMMLAEQIEFTLCTPSEYLMLFTYGGDSLRHCTSWTHACCGGEAVTE
                     KLVSEFRRLELPNLNMLTDCYGPTEISCAATFCQIPLSTHDKVELHNSIGKAISNTSIY
                     ILGQDSGMVPVGFEGEICVGGAGVARGYQDAATSSARFIANPFATAEDVSRGWTTLYRT
                     GDKGCIREDGSIVFFGRMDGDTLIKLRGLRIELTEVANIIMNAGKGSFADTIVTVRGPS
                     DSQFLVTHVAVAEENRQSQEDLDRICAELPLPRYMVPSIIVALDRLPTSSNGKVDRKAV
                     QSLPLPDRNKMAHMTKAEEPEPLTVAEGELRLIWREVLGEAAGAANIRAGSDFFTVGGS
                     SLLLVRLQNALKEKMGVQLPLKDLYQASPLRNMAVVTSHERGDLIVDMIDWEAETGIQD
                     EVLSSAGALITHAPKRTQRQVLLTGATGFLGFEILAKLLEDDDVSHVHCIAVNPDHASK
                     LPKSDKITVYTGSLLSPTLGLSSRDMERLQQDVDQIIHAGAQGHCLNNYSSVRAANYVS
                     TQFLILKLAVPRAVPFDYISSARVILYESGSHASAPVSMAAHPPPTDGSQGYTASKWAS
                     ERWLERVASIEAMKLPITIHRHCSIIGATAPHDDAMNSVIRYSILSSTVPALPNAEGYF
                     DFEDVSKVAQSIAAKTDRDPAGGLQFRHHSSNIRVPFSDLAQRMTTLYGGEFTTVGMDE
                     WLRSAEELGIEDLIVSYLKANVVGRGQLSFPYLGA"
                     /cluster_role="hit_required"
     CDS             complement(15064..16694)
                     /protein_id="KAI1866407.1"
                     /translation="MHSGSILIIFTLSAILYWIAAATLNYVRYEKTRAEFGCPPLKAYP
                     GWDKILGLDYVYAMLKALKEDRFLQFQTDTYSARGSKVWRANFLGNRMVYSSEPENMKA
                     LSTSQKDAFAVEPIRVANGAITPFTGRGVSSSDGEKWQHSRDLVKPYFERAGFANLNRL
                     REHVDRLMSQIPSDSSTVDMQPLFQRWFLDTSTDFLFGETVNSLDHPERGWPQKDMVKV
                     MAGLRLRLQLSSFLFLHRDKEWFAACKRIQGFLSHYIEQAYRQLEEEKKGIPATYKNGE
                     PRDDFLWTVARHVPDPIELRTQLTGVWIPSNETTSILMSNTIYALARNPRVVQKLREAV
                     LEYGDKPLTFEGLRSINYLRWTVNESHRLYPVSLQTVRACIKDTTLPTGGGEDGKAPIF
                     CAKGDIVHCNRYLMHRDPELWGSDTEQFLPERWEKARPMWSFVPFGGGPRICPAHVMVD
                     TECSYAIFRLLQRFKAIEPRDDEPYAAVMRVGPSSKYGCKVAFIPA"
                     /cluster_role="hit_required"
     CDS             17305..19307
                     /protein_id="KAI1866408.1"
                     /translation="MYSLPLMPQHIIAAGTFVLVVALPALYRALLPKPIPGIPYKKGSD
                     RRILGDVQDVLKWNYETKEIWSYMRRLAVELDSPVIQVFMRPFGKPWVIVNDFREAHDI
                     QMFRSSDFDRARVLEDIFGVLLPSCHVWMPTNDKFRAHRNLIRDTMSPAFLNGIVAPAL
                     HERCQNMLELWKERARLAQGRPFEGDHDIFRATLDIILAATFELEAGTISTHKKHLSGL
                     KEMKLPDGQDLPAVFPEINDPKEFTSIRSLLDSVEIGLNSPLPTPHMKFALSFYPELSA
                     ARKYKDEMIGQRVQRAWDKFYANPDAQGSVHCAMDLLIQRQAQMAKKENRDMTYDIQAI
                     KGELFGFIAAGHETTSTTICWAIKYLTEYQEVQKILRDKLRETHHCAFAAGRLPSADEI
                     VSNTTAYLDAFIEENHRCGNTVPTIVRHTINDTTILGHKIPKGTDVFMLTNGPSYQAPS
                     FSVDETLRTKSSQDGKGKFGNWSSEDIDQFSPDRWLVSEGNGEVRFDARAGPAHPYGVG
                     QRGCFGSKFAQLELKVILTLIVWTFELKPIPAALAGFEGHDKNTKRAQKVYIRLSKVD"
                     /cluster_role="hit_required"
     CDS             21396..22758
                     /protein_id="KAI1866409.1"
                     /translation="MSTESTNSEKVGGRISPPPKADVESAPPRAPPAPPNGGLKAWLQV
                     VGSWAIVFNTWGTIITFGDFQAFYERGTLFTESSSNISWIGSIQSLMVFVVGAVIGPIY
                     DRGYLKLLLLIGTFGIVFGHMMLSLCSEYWQVVLSQGFVVGIGGGCLFVPALAVVQPYF
                     SSRLGLALGIVATGSSLGGIIYPIIFINLIERVGFAWTVRAMGFVALGSLLVPLAVSEM
                     RAKPPAVRRMLDLTAFSDGPFMLCILGCFLGYAGSHVSFFYIAYYGQANGWMTGTLALY
                     LLPILNSASAIGRVLPNWLADKVGPVNVVIPGSLTIGVILLCNLAVTNAAGIICTALFF
                     GFLSGIFVATPPLLFMVFTKDKTKLGARMGLAYALVGLSVLPGGPGAGGVLQHNSTRLD
                     WVAAWVYAGVLPLSACLVFCGLRVWQAGTKLKVKV"
                     /cluster_role="hit_required"
     CDS             25065..26312
                     /protein_id="KAI1866410.1"
                     /translation="MQSSDMALGNWMNNTRKKRRPALACSSCRRRKIRCDRQTPCEQCI
                     KANIETCSYVTSSRASPNSAPFHPQDTQFYVFEQAPSQFRMETNFTTSSNWMPEVPSDA
                     SSTLSSHHGHSLSKGASLPAEQVQVSAASGPFSQSPLENWFPAIKRATRGSFSRTRFYG
                     QSHWLNFVHQAVITAHEANESNRCTIARCRSLSDVIATQEAVRSQTAFDSYRDLIPDRA
                     VADVLIQAYLRTFQRVFGILSVATFLDNYKAFQANPDAVGDTFAVPLALVLCLGSSFCS
                     QEAGIARNTVLGWVGFASSRIYSSIDTKELNLDVIRTHCLFFLTRQVFCVDESNHWLPA
                     GSLMRLAIHLSLHIDPVKHDFQDMPPSEIEA"
                     /cluster_role="intermediate"
     CDS             26358..27041
                     /protein_id="KAI1866411.1"
                     /translation="MDHGERPSIGVEDYDCAPPLNIDDADLNTSTPLPKAEDELTQTSV
                     QIRLMRSIPTRLKIARLLNNFQGDLSFEAVLSLSSELSEILKCCTRLLEAFRMSTNSPT
                     AFQTKMYDLMVQRFVLGLHHPFALKAMENPSYYYSRKMCVGASLRLLTHNSALSGDDDF
                     QRIRMRGSGLFMIPFTQCALYLCSELTDQAETEEPVPTNGQETSLYKQLHSGTKSYLNC
                     VKERS"
                     /cluster_role="intermediate"
     CDS             27105..27395
                     /protein_id="KAI1866412.1"
                     /translation="MKSNTSVEPKISQALANGLNAYHESLLSRLQESKELTSWEMYDEL
                     SNGDGANNNQEWPAWDEPTVNLNLDPSWGPAVLTPPSGRWQSQGLLTKFGT"
                     /cluster_role="intermediate"
     CDS             complement(27889..29440)
                     /protein_id="KAI1866413.1"
                     /translation="MTDLGEVVVLPHTLVDEIRNESKLSFPSANMQDFHGDIPGFEAMS
                     QFANDSLLLEAVVRKQLTKYLSQVMEPLSAETTHALAVNIGDSQDWHEITLKPTILDGI
                     ARISSRVFLGTQLCRSEDWLQITKAYTINLFVAAGKLRMYPRPLRRFIHWFVPECKKLR
                     GQFGEARRVIDPVIAARREMRQAAIRKGEKVPYFNDALDWADEEASAKNISYEPAGFQL
                     MLSVAATHTTTDLLVQVMIDLAQHPEFMDMAREEIIRELRNNGWKKTSLYNMKLLDSIA
                     KESQRLKPISLAAMRRRATADIKLSTGLVLKKGTRTIVDIFRMRDPEVYEDPEKWDGSR
                     FVKMREQPGKENQSMLVSTHRDHLAFGHGVYACPGRAFAANEIKVALCHLLMKYDWKLA
                     PGTDIKPMVIGAANGSSPIAKILIRKRKTVELDIDAL"
                     /cluster_role="hit_required"
     CDS             complement(31031..31965)
                     /protein_id="KAI1866414.1"
                     /translation="MSAEKEVYNLNHDWNNEIKRLKIQHDFFREMAGGKDLPAVVWSYV
                     KELEAPKIADVGTGTGIWATELASQLPETAVVDGYDFDVNKFPDPKTLPQNVTLRFGDI
                     FKPFPQEIIGKYDVVHVRFLVFALKKDDWLVAVKNLRKLIAPGGFLFWEETGPYSWTCS
                     PWSEAYYEWVKLESEVGNQLGRDPLAPVRLPSQFKEAGLANIDENIFAMLRLSSTTPVD
                     RQPGLLIMAQSLTGLVENGVLEGKYTKEDVRKLVERASEDVQNGTALSANFHWTWGRNN
                     V"
                     /cluster_role="intermediate"
     CDS             32359..33176
                     /protein_id="KAI1866415.1"
                     /translation="MANISSQIIASLGAILLGIVSRKLLQIGSRPADLPPGPPTIPILD
                     NLHLMPDHDVNLQFQKWAQQYGPVYSLMLGTKTMIILSNNRAIKKILDKKSAISNDRME
                     IYIGQKIASRGLRVLMMGYGQTWRMVRRIMYDYDAAVNPDVSQRDQFAFGAGRRICPGI
                     HVADRSLYLSISRLQWAFDFKRPLDSNGKDVVPDPTQVTQGFLASPPPFKAVITPRDAD
                     RAKIIRHDWETAKRNDLDPETLQWKVRQ"
                     /cluster_role="intermediate"
ORIGIN
        1 atggcgctcc tcacatggcc accgcagtac agcttattgc agtatttgcg attgaaggtc
       61 accgttacca ttttgcgagt tttcgtcaac atgatcggtc gcgagaagat ccaacgcgat
      121 cgagcccttg ttcccaacga tgttcggcag gtcaaaataa gcataccatc acgggatccc
      181 aaacgccgta ttgcggcaaa cgtctattac cctccaggct actccacgac tcaccccacg
      241 cccgtgcttg ttaattggca cggcagtggc tttgtcctgc ccctcttggg ctccgacgtg
      301 gcgttttgct cccgcatagc ccaggccgcc ggaatagtcg tcgtcgacgc ggactaccgc
      361 aagggacctg aacacccttt ccctgggccg ttgaacgacg tcgaggacac ccttcagtgg
      421 gtcgtgactc aagaaggtct ggacgccaag aacgttgggc tctccggctt tagcgcaggg
      481 gcctgtcttg ctttggaggc tgcctcgaca gttcgagtcg atcaaaatca ggaacaactt
      541 catatccggg cagtagtggc cttctatcct atcactgact tggcaatggc tcctgaagac
      601 aagagggtcc ctcgtccgat taaaccccat ccgatatggg cactacacat cttcaacgat
      661 tgttacgccc ctgatccaga gtcaagaaaa aacccagccg tttctccatc ttttgttgac
      721 gtgaaaagct tcccgtcatt aacggctttc atcctctgtg aaggggattc gctaaggcct
      781 gaggctaccc agttggcaga cagactacaa gagcagaaaa actcctcgca ggatgtggtt
      841 ctgcatgtgt tagagggagt cccccatgga ttcgataagg gcgcgcagga gggcacgttg
      901 gagtgggctc ggcgcgagga ggcctatgag tttgtaatta aacttttaag gcgcgttttt
      961 aataattaac gattaaactt ataaattatt attattatta ttgttacaat attaaaaaac
     1021 ttttaaaaaa gaaaaaaggg aaaaagaaga ttagtatttt ccccgttaga accgcccgcc
     1081 ttgattgact gactcgcagt caccttgtct actacgcatt tgttggctgg tcttggtctc
     1141 gactcctggc gctgatccag gccatgggct acagcgtgct ggacgttgcc attgtatttt
     1201 ggatgttttt cggaaaacaa aacgagcccc catcgactgg aaatatcacc gatagtgttc
     1261 tgctagtaaa ggtatgggcc tagaactagc ccacgggaga atagaagtct tgtatagctg
     1321 tggacagtat ctccagactg gtagagacaa aggaccaaat gaaaacccag cgtatagtga
     1381 ataaacaact tccaagtaca taatgataaa aatcgcatcc gggacaaaaa agacgacatg
     1441 caaagtgatg atacaatagt tataatatag gtacgtgtat gcacaccaac gatgttgcaa
     1501 atattcaggc acccaaatat gggaatgata actggcccct accaacgacg ttcgctttta
     1561 gataactcac aataaggtct tcaataccaa gttcctccgc acttcgcaac cactcatcca
     1621 tccccactgt tgtgaattcg cccccgtaga gtgtggtcat acgctgtgcg aggtcgctga
     1681 aggggacccg gatgttactg ctatggtggc ggaactggag accgcctgct ggatcacggt
     1741 cggtcttggc agcgatcgat tgcgccacct tgctcacatc ctcaaagtcg aagtacccct
     1801 cggcattcgg cagcgcaggc acggtgctgc tgaggattga gtaccggatg accgagttca
     1861 tggcgtcgtc gtgcggtgca gtggcgccga tgatagaaca gtgacgatgg atggtgatag
     1921 gaagtttcat tgcctctatc gacgcgacgc gttcgagcca tcgctcgctc gcccacttgg
     1981 acgccgtgta gccctggctg ccgtctgtgg gcggtgggtg cgcagccatg gacacgggtg
     2041 ccgacgcgtg tgagccggat tcgtaaagga tgacgcgcgc agatgagatg taatcgaagg
     2101 ggactgcgcg cgggaccgcg agcttgagga tgagaaactg tgttgatacg taattcgccg
     2161 cgcgcaccga cgagtagttg ttcagacagt gaccctgagc gcctgcgtgg atgatctgat
     2221 ccacatcttg ttgcagcctc tccatgtcgc gtgatgacag accgagggtg ggactcaaca
     2281 gactgcctgt gtaaactgtg atcttgtcgg acttcggcaa cttggatgca tgatctggat
     2341 tcacagcaat gcagtgaacg tgggaaacgt catcgtcttc taggagtttc gccaggatct
     2401 cgaaacccag aaacccagta gccccggtca acagaacctg gcgttgcgta cgcttcggtg
     2461 catgtgtaat cagcgcccca gccgagctca gcacttcgtc ttgaatgccc gtctctgctt
     2521 cccagtcaat catatcaaca ataaggtcgc ctcgctcgtg gctcgtgacg actgccatgt
     2581 tacgcagcgg gctagcttgg tagagatctt tgagcggcag ctgcacgccc atcttctcct
     2641 ttaaagcatt ctgcagacgg actaggagaa gtgagcttcc tcctactgtg aagaagtcgc
     2701 tgcctgctcg gatattggca gcgccagcag cctcgccgag gacttctcgc cagatcagtc
     2761 gaagctcgcc ttcggctacg gtcaatggct ccggctcctc agccttagtc atatgagcca
     2821 ttttattccg atctggtaga gggagtgact gtacggcttt cctatcaact tttccatttg
     2881 atgaggttgg tagacggtca agggccacaa ttatggaagg caccatgtac cgaggtaagg
     2941 ggagctcggc gcaaatccta tcaagatctt cctgggattg gcgattctct tcggcaacgg
     3001 ccacatgtgt caccagaaac tgggagtcag acgggccacg gactgtcaca atcgtatcgg
     3061 cgaatgagcc cttcccagca ttcatgatga tattggcgac ctcggtaagc tctatgcgca
     3121 ggccacggag tttaatcagt gtatcaccgt ccattcgacc gaagaacact atcgacccgt
     3181 cttctcggat gcaacccttg tctccagtcc tgtacaaggt cgtccaacct cgtgacacgt
     3241 cttctgcagt tgcgaacggg tttgcgataa atctagcaga actggttgcg gcgtcttgat
     3301 agcctctcgc aaccccagcg ccgcctacgc atatctctcc ctcgaaacca accggaacca
     3361 tccctgaatc ttgcccaaga atgtaaatag aagtgttgga gatggctttg ccgatggagt
     3421 tatgaagttc aaccttgtcg tgcgtactta gaggtatttg gcagaaagtc gcagcacatg
     3481 aaatttcggt cggaccatag cagtcggtca gcatgtttag gttgggtaat tccagtcttc
     3541 gaaactcgga gaccaacttc tcagtcacgg cctcgccacc acagcatgcg tgcgtccacg
     3601 aagtacagtg ccgaaggcta tcacctccat aagtgaacag catgagatac tctgatggag
     3661 tgcatagagt gaactcaatc tgttcagcta acatcatctg accaatcgca acaggatcgc
     3721 cgcgcatccc caacggggct acgactaggg tcccagcatt cgcaagagca ttgacagctt
     3781 gagcgacaga catgtcaaag cctgtcgagc tctgctggag tacttttggc tgcttgaggc
     3841 caagttctgc actcttggag gcagcgtaat tcatgatccc actctgcgaa agacggatac
     3901 ctttgggtgt gccagtggaa ccgctcgtaa agagtacgaa gctggtatcg ctttcgaagg
     3961 gctcagcagg gaaacgctgc ttggatcccc cgagctcttg cgataggtcc accttggaga
     4021 tagagtcaaa ctgagaggca gcgtctgatg tgcgatgatg gaagaccaaa agttttgcat
     4081 cgcatgctgc caccatggtg cgatgcctgg tggcgggtag actcatatcg agtggaacat
     4141 atactgcgcc aatatgtagg atagccagca ttgatgcaaa tgtgtcgatg ctaggctcgc
     4201 ataaaacagc tacgcaactg tatggttcca ctccagcccc cattaatgct tgtccaatgg
     4261 actgcacacg ccttgccagt tgcgcgtacg tcacggaggt tgtgctgtcc ttgatggcaa
     4321 taacttgagg gaatgctgaa tatacctgtt ggattcttct agaaatggta tctggccatt
     4381 cgtgaacgat cctaggtcca tgacccaatc ggagcacgtc gccgactttc tcatcatcgt
     4441 agagcttaca gtcacggagc ttccacctct ggtcggaaga cagagacttg agaagatgga
     4501 tatagacgtt catcaagaat tccgaggtcg gggcggagta aaggtagtcg ctagtcaaca
     4561 gttccaagga atgaccgcct ttggcagttt gggtcacgtt cagcgtgatg tcgtacgggt
     4621 tcttcgcatc ttcgtattga atcaagttca tggtacaacc gcctaacttc ctctggagca
     4681 agctgccaac gcgatagttg aaagcaacct ggaagaccgg cgtgtgcgac ggcgatcgtt
     4741 ccatatctag ctttgataga atgatgtcca gaggtacggt ggcgtggctc tgcccctcaa
     4801 gcactgttcg cgaagtctca tgtacgaggt gggagaaggt ctcatggcgg tcgatgtcga
     4861 aacgcatagg aagaaggttg gtaaagtggc caacggtttc tccatattgc ccaattgttt
     4921 cttcgcgccc attgtcgctt gcgctgtacc cacgtcccag atcggtcaca ccaatgcaga
     4981 cttcttgcaa gtccagaaga cgagagagaa gaacctgcag aaccgataga taaaactgca
     5041 tgggagtgga acggcaggct tgacttgccc ttttgacatg gccaaccata tctaaggaaa
     5101 gctctctctc aagcctgtta tttccatact tgcggcgagt ctttcttgtt ctcgtctgcg
     5161 ccagtggcaa gagcggaatc acagctggga ttggctgaag tttgctcatc cagtaggcta
     5221 gagaggtgtc catacccccc tcggcaagtg cttgtttctg attccgagcg aaatctagat
     5281 atgaaggaac gatcttaggc tggaatggta gcatctgata tgctcggtca aggtcccgga
     5341 gaaacaggtg ccagctcatt ccatccatga taagatgatg gcatccaatg atcaagctgt
     5401 gtacatcaga cgcatgcgtc accagaatag cctgaaaagt ccgtccagac gtgagatccc
     5461 attgctgaag cgcaaggctt tgatataatt cacagacggt ctgtattgaa gctgactcaa
     5521 catggaatac tctgtcgcca gaatgaaccg cagcaacccc ttgtttcggt tcaagagtcc
     5581 caggctctgt gaagaagcaa gtctggaatg cgtcatggcg tgccaatgtt ttctctaaag
     5641 cttgcgtgaa tcgactcacg ttcagcgaac cattgatctc gtactgagca gtaacattga
     5701 atgtggtagg atcatccaag taagtttgaa ggaaatgcag actcgcctgc gcgtatgaca
     5761 ttcgttctgt tcgactgaac tctatcggaa ataaggacgt tggctcccaa gacgttgaca
     5821 ctatcgtagg acgcaggacg ggcggtaaat cttggtcata cgaacctgta tcagtggttt
     5881 tggagtctgc aggagtacca aactctgagc tgaggctcgc ctccgaaact tgggacgtgg
     5941 aatagctgac agtttgctct ggaacctgga gagcttggac attatcggcg ctgccgactg
     6001 atacgaacac cgtttctgct gccttgtcgt ctgcgttaga cgccactttt cccgagagca
     6061 gtctctcagc agctacagaa cagatggatg cgatcgagtc tcgacccaga atcctgagaa
     6121 gcggaacgtc gatatacatc tccttcagca accaggttcg gatctctacc cctagtaagg
     6181 aatcaagccc caggtcagac aagggggcgt atatgtcgat tgaagtagca ggaattttca
     6241 tcattgcctc catcttgttt ctgaacatcg tgtggtacac gtctgatgct tgttcaatcg
     6301 aagagacact ttccaacctt tcctgcaatt gctgggccga tgtcgcaggc tggttagatc
     6361 cattggaaga cgaaggctgg acgaccatat gagagaaata cggattgtcg taccattgag
     6421 gcttgattgc gtcttgctca tcaatgaagg gttggattcc aatggtgaga tgcgcatttt
     6481 cagagctcgg atggccacag aggacgccct ggaggaacag atggtggaat tcagtctctg
     6541 ccagtggcat ataaaactgt gactgaagat gcttctcaat tccagacccg ctcctttcgc
     6601 tcttggcgac gtatccgatg tctgagatca taccgacgtc gattacagat gccgatttgc
     6661 ctttactcct tcgctgttct accagacttg tcatgaacat gttggcagca tggtatatgg
     6721 attggccagc atttccatac acactaccca gtgatgagaa tactatgaag aagtccaagt
     6781 cgtcttccac aaaatcgtcg ttgagatgta cagtgccgtc gactttcggc ttcagctgtt
     6841 tgttgacact gtcagctgtg gcattgacaa agagcgagtc ctcgagcacc aatgcggcat
     6901 tagctacgcc tccaatttga ggcatcgatg tcctgagctt agacagagta gcttgcacct
     6961 gatcccggtc tgttacgtcc agctgggtgg cgtggatgtt gaccccagct gcgcgcatat
     7021 cttcgagcca gcgctcgccg cacgcgggat tacgactcgc gacgacaatg tggcgggcac
     7081 cgcagttgga catatagcga cacagcgatt ggcccagttc acccgccata cccaccagca
     7141 gataagtttt gctgcccgaa aagacctgtt gtgcgtcggg cggaggtatc actatactca
     7201 gtggacctgt gcgttcccag tcaattacag tggcaaggcg cctggtgcaa aactcttcgg
     7261 ccccggtctc gcctatcttg acgactttgg gacttggacc agttttcgcc aagacagcca
     7321 tgtcgaatgc aactcccagg gtagtgcggt cattaggaat ggtattcggc ctgaatttga
     7381 cacagctgca ctggggcggt atattcctca tcatactggc gggtgcgctc tgattgttgc
     7441 ccgagagatc gagtagaaaa cgagcatcag caggtatcag tcgacggact gttcgagcag
     7501 agcttagcgg gtgtatcgtg atccaacctt tgccggtctg tgtcgcttct ccggaaacga
     7561 agagcacctt ccgctctgca gcattggata tggcttctgc gatgccctct gtcggctcgt
     7621 agaccatcaa agtctcctca ccatggtagc ttgagagaac atggcatgct atcagtgagg
     7681 aagcaacaga aatgaggagc ttgtcatcgc aagtactcag ggtccgtggt tcgaacacct
     7741 gccggggtgg taagccatgc gtcgaacagt cggttttcga caatgcgaaa gctggcttat
     7801 cggagtttcc cactttacca aaacataaat aacaaggcgc ttcatgtttg gaatgtagag
     7861 ccacggacaa tctgacaaca aattctacgg atccagtgtc tgactgatgc gactgcttcg
     7921 ttttgacgag cacagtttga tcgtcgccgt ggatcaattc gaccgactcg gactcctttg
     7981 ctagcctcgt gacctgacgg cggcgagagt tgagactctc attagaagaa tcgtctcgga
     8041 tcaaacgtgg caccaacgtt tggtcacctc tgacgtggac ctcaggctcg tgtgtccaga
     8101 gcatattgta gtctagatac tgcggtgagg atagaagcac catacgagca agatactgaa
     8161 ctaccatttc catgtcccac gaggactgtt catcaaaatc taagaactgc atgcggacgt
     8221 gcggtagctc aaaggcgagc gcacgaccga taccaatcat catattgctg taggggtcat
     8281 ggcttagccg gccacttgtt acccacaaca cgttctcggc attccctagc atctcctgca
     8341 gattgttcaa tcgcttggag tccatcaaag ccttgaatat cggctcgtca agatctgaaa
     8401 gacacaatac tgaggtacct gggctgacct cagaggggtc caggtccgcg acgctgttga
     8461 aagccttgat gcgtggcgtc catcgtcgga gcatcttctc gactcgacga actgccttag
     8521 acaccggtaa cgtggcacct cctacaataa ggacttgggt ttctgggaca gcatcgatcg
     8581 atgtaatggg gttgcgcaga atatcgtatt tttcgtccac cgcctgggtg atgagcaccg
     8641 aacagttgtg gcgtttgact tcagggaagt cgtaggcgat ggaatcaacg cccgagaacc
     8701 cattgctctg gaaaacatca tgccagctct tggccgaaat acctggacat gggaaacgtc
     8761 catcgtcaac accaagccac catccctcta ggccacccat gaggcctggc tcgcgaagca
     8821 tggtgccagt gacctccaca gcaactagga agccacctgg acgcagtaag gaccggacgt
     8881 tttgcatggt ctgtgccaag ttccgcgtgg cgtgtaagac gttggcggca atgatgatgt
     8941 cgtaggttcc tactgccagt ccttgctcgc caggggtctt ttccgcgttg aatgtcttga
     9001 actccatctt ctgggaatgg tctgtaaatc tctcagccgc atgctcaaag aagccagctg
     9061 agatatcggt ataggtgtat gatgtatagg catcaccgat actgtcctgt agagtattaa
     9121 cggtttgatc tgtcctgtgg cccattggaa caactgaaca tgaacatgtt gatagacaat
     9181 cgacttacca agacactacg agttgtccca cctgtaccag ccccgatctc caagattcgc
     9241 gtgcgcgggt acttgtgcgt gattttcttc atatatgcag cgacgtagtc gttacagatt
     9301 gaaaaaccac ggccgtccat gtacagtcgg ctcagcatcg tatctttcaa catatgctcc
     9361 agcatttccg actcgccgcg cataactgag ggccagtttt cacccactgc tgtgagaagt
     9421 tgtagatcta cacttcctgg atactgctca gaaaaagtgc agatcgtggc acggttatct
     9481 tgaagccatt cctgtttcaa aacaggatgg attccttctc gaactggctt caagaacagt
     9541 tcgatcgccc ggaaaagttc ttggtggtac catttgaagg ccctgatttc ctgtggacaa
     9601 aactcctgag taagactctt catgaagaaa agcgccgtcc gctctactgc gtcaatgtac
     9661 tccaaatctg aagccaagac gactgtcgac gagggaataa tcaactcccc cgcggcgtcg
     9721 ttatcccaga cggtcttggc gtacagcaat cgatcacccg taggctgtgg ctctgccatg
     9781 gccttcaaca ggaggccctc aacctgtacc ctagagatac cgttacgcgt atcgcatata
     9841 ttgatatcta cttcgactat atcgcttgac gaattgatca agtgagcctc catggtagta
     9901 gctgttcccg aagactcgcc gaggctctgc gcatagtcca cgacgacacg acaaattcct
     9961 ttagggaggt atgtagcccc cattgcaccc tcggctatcg atgcgaaggt agcaaaaccg
    10021 acctgaaacc caacgtcaag aatctctggg tggagcagca tgctatcgtt tagctgacca
    10081 tccgcccagg atgccgctgc ctgtgcatgg cccctgattc tgttgatgga ttccaaggcg
    10141 cggaacgatc ccttgtagac tattccaagg ctatcgattg ctttgaaaaa tcgttcaacg
    10201 tctagaggag ggagttcgat cgaggaaatt tgcctttgag gcagccctag cgtatccttt
    10261 ccgggctcgc caaggtgtat ggttaattga ccatgacacg ctgcgtccaa aacatgacca
    10321 tcggaacagc tataacagga gaaggcggct tttagtactc gctgatcatg acccttctga
    10381 gctgttgagt ctagttgacg aagtgtgaag aggacttcta caccactggt atcttcctcg
    10441 ataaccaaag ctttcgtaat gctgacattg tgtatctcga cgacttcaac atgccgctcc
    10501 cgcgcaaaag actttgcggc ttccagagcc atgctcacat aaccggcccc ggggaagatg
    10561 acctggcctt gaaatgtatg ccctctcaac cacggcattt cgttcaagcg gaagatatta
    10621 cgccaggtca tctcagtctt gcagtcctct tgcagtcgcc ccaaaagcat gtttggagca
    10681 cgcgaacctc gacgatagtt gtgagacaat cgagactcgt gccagtaaat ttgatcatgg
    10741 tcccaggggt atgcaggtag gtccttcagg actcgcctcg tgcgacttga ccccaaagcg
    10801 tcacggaatt cttcaaagtc aactgctgaa ggcccgagat gactccacac cagtccgata
    10861 gctgtagata tggtaaacag gtttcccact ttgcggtcga gacagcctgc ataaggcagc
    10921 ggggaatctc gaattgagtc ccaagtttgc gtaaccggac ctttcaacgc tggatggggt
    10981 cccagctcaa gtcccacggt gagcgatgga acactttgaa tggcgaacaa ggtggactgg
    11041 gtgaataaga cagtctttac catattgtct acccaatact ggtcccgtaa ctcgccaagt
    11101 cgttgacgca tgtccacgtt tctgtggacg ctggaagacc aaaagcagga gtcatgtgac
    11161 tgtctaactt gcacatcgag ggctctgaga tatcccaagt atgcagtagc gcagggacgc
    11221 atatgatgag aatggtacgc cgtatcgact tggagtctcc tggcgaatgt gccttctttg
    11281 cttagaattt cttcagcctg gcgtatagca ttcaaatccc cagataaggt cacagtcgac
    11341 ggcgcattac ttgctgcgac ctggagtcga ccagaaaact caggtctact acagaaggcg
    11401 cgagcttcgt tgagagaaag cccgacagcc atcataccac cctcttctcc cttcgagcct
    11461 ctggctaacg aggagaccaa ccctctgtag taggcaatgc ccatggcgtc cttaacgtcc
    11521 agaataccag ctgcatacgc ggctcctatt tcgccggaag aatggccgac aactgctcca
    11581 aagctgatcc cagaagcccg tagtaaatct acaaggccaa tttgtatagc cgtgcagagt
    11641 ggttgcgaga actgggcttg ggccacacgg gaacgaggcc cttcagtacc caattcttct
    11701 atcaatgacc attcagccgg ctctggaatc aattttaatg cttcttcgca tcttcttata
    11761 gcgtcaagaa agatgggaga ggatgccatt agctcccgcc ccatagctgc agtttgagca
    11821 ccctggattg gtgtgtttgt gagcaagtgc ctttgactcg gatggtcgat cgacttacct
    11881 ggcccgtgaa gactcccaaa atcctgaact gcttggtatc gttgagcgta ttcgccttca
    11941 cgccgaaagg agcatcgctt gacacctcgg ctgcgtgaat ctgtttctcg agtccgtcga
    12001 gtagtccctg acggtcagtg gcatgtatgc acgtccgcat cgagagtgca gtcctcctgg
    12061 tctggagaac ccaagcaagg gcatcaagat caagcaaggg atttgactga atgtgctcaa
    12121 cagtctgttt gagctgtcga agaagtgtgg tcctagattt ggctgagaag acgaatggtc
    12181 ctatgggtcc catctcagag gctggaccat ccttcatgct ctgatggtct gcgtagctaa
    12241 acctctcaag aatagcatgg gcatttgtgc caccaaatcc gaatgaattc acgcttgcac
    12301 gcaatggcct cccttgagtc tctggccatg gctgagagga agtaggtacg tgaatattct
    12361 cgtagtaagg cgcaatggct gggtttagct ggctgaaatg catattcgga gggattattt
    12421 tgttctgcag ggctagcgat gctttcaaga cgcctgccaa ccctgcacat ccttcaaggt
    12481 gaccgataac agttttcaca gatccgcagt ataggggctc ttgggatgtg tctttcacct
    12541 cgatttcgtc agaaccatca atattgtgga agaaagcttc tttaatggcg cgcgcctcta
    12601 cagggtcgcc ggccaaagtc ccagtaccgt gacactcgaa aaattgggga cgatccttga
    12661 tggggttgag gcctgcccgc ctataagttt gacggatcag tgaggcctgt gccgtggagc
    12721 taggcatggt gatgccatcc gtgcgtccgt ctgagttgac gcccgtctca cgtataatgc
    12781 attcgatatg atcattgtcc gcaatggctt tggcaagggg cttcaagacc accaccgcac
    12841 agccttcgcc acgagcatac ccattagcgt ccttatccca catgcgcgac cgcgaatcgg
    12901 gggacagcat atgtagcttg gactcggcaa tatacatgcc tgggtccagg agcagggtca
    12961 ctccagccac cactgcctgg ctggcctcgc cgtttcggag gcactgcacg gcttggtgca
    13021 aagccaccaa ggagctggaa catgcagtgt cgatcgtaac ggatggccct ttgaagtcaa
    13081 agaaaaacga gattctattg gagaggatga tgcgagccag tccagtggct gaataggtcg
    13141 gtagtgcttc aggatcccgc atttggatgt cgttaaagtc taccgtcatg ttgccgacgt
    13201 gtacggaagt ctgagatccc tctaactcct ccatgggcca gcctgccgcc tctatagcct
    13261 cgaagacggt ctcaagaagg agacgttgct gtggatccat accctcggtc tccatggggt
    13321 tgatcttgaa gaaagcagcg tcgaagaggc ggcagtcctc ttggagcaga tatgatcttc
    13381 cctgcacatc tgtccggccg tggtgttctc cattatgact gtggaaattc tgaaagttga
    13441 gtctctctgg ggggaagtct cggactacat cacgaggcga ttttaagagg tcccagagtt
    13501 tcgagggcga gctcgcaccg ccggggaatc gacatgcaga tcctactatc gctatctgtt
    13561 ctgccatggt agaatatggt ttaactgagt tgatcaggcg acaagcaagg ccgttgagtt
    13621 gaaataaaag atggcaggta ttttgctcat gaggtcctgc atacccttct atagcttata
    13681 gttcaccaaa cacacttagt tgggttatgt ctacataact atctacttcc tcggaggcaa
    13741 catacgccac gcggtcaaat catatcagca acgggtatgc ttacctcttt cgtactggcg
    13801 tatagagaca tcaaatgtta ggagcgtgtc agaaagggta agaaatatcc acgacccatt
    13861 gacgaggtca tcagtgaagc tttggtgctt gtgtgcatca ataactctat tagccgctct
    13921 gactacaaat tgctctcagt gctaaattct tacggaatgt aagctcgagt tctgcaacct
    13981 gtcgatcatt actggatact tttccttgtg gcctcattca ccgaggcagc atctgaggag
    14041 cggagcggct tgacaaaaaa gaaccgcaat cagatgattc ggccagctaa tgagctattc
    14101 gtccatcgag acagtcaatt ccgaataaaa tatcgttgat tacataattc gcggttttag
    14161 gaggttccat catccattga cgtgtcttct agggcgcatc cagtcggtcg ggtaagccaa
    14221 cgctggccat tttcggactc cattcgccac ctcggcacat ggagcggtat accccggcta
    14281 ctaatgctgt attgtagact cgggtctcaa gaccattatt tttcgcttct tatgattgga
    14341 gtggagcctc ggggtcgatg ggaaatcgga cttgtacttg cctaatctag tagagccggc
    14401 cgccttatgt ccgatactag gaacaacaaa gtgctcgggg acatccgtat tgaatttagg
    14461 gaagaaagta agtctatatt gttcatgtat cagtggattc tgtgagccga ggtgtgcaag
    14521 gcgttgaaag cgccgatatt ccgccaagcc cggccaggat gataacagaa aacaattttg
    14581 aattcttcgt aatacgggtg gagcgctggt tacttgtaaa gtatatggat ttctatgaat
    14641 ttgttttcat tggggtgaaa tgagacccgt ccaatatctg tagttcttat ctgtaagtat
    14701 actagaattg ttgcccccaa atatcagacc aaatggctct ggtaagcgct caaagattgg
    14761 agacccaatg agtgcatcta tctttttacc cattttatca ctgaattatg gagagttcta
    14821 ctaattggag gccgttactt taaattaaac cataagcttt aggcgagtgt tcgaacttat
    14881 gttcgaactt cttttttgtt actcatgtca ccattatctc ttgagtttgc tctttgatgg
    14941 taaaataaac tgaacctctt ttggttttct gtgtgttact gagtttatct gtttcccttt
    15001 ttgaggttga taagtagaca catattcgat ttcgatcatt tctcatcaag gcgacgttga
    15061 gattcaggct gggatgaaag caaccttgca tccatactta ctggatgggc ctacgcgcat
    15121 gacagccgcg taaggctcat catctctggg ctcgatcgcc ttgaatcgct gcaaaagcct
    15181 gaaaatagca taactgcact cggtgtccac catcacgtgg gctgggcaga tccgtggacc
    15241 accaccaaaa gggacaaagc tccacatagg gcgggccttc tcccatcgtt caggaagaaa
    15301 ctgttctgtg tcggaacccc agagttcggg gtcacggtgc attaggtaac ggttgcagtg
    15361 cacaatatca cctttggcac aaaagatagg tgccttgccg tcttctccac cccctgttgg
    15421 gagcgttgtg tccttgatac aagctctgac agtctgtaaa ctgacaggat acagtcgatg
    15481 acctgagtga tgtgagaccc aaaaattaaa tgcactacca caatagaaaa cacttactct
    15541 cgttaacagt ccatctaagg taattgattg atcttaggcc ttcaaaggtc aagggcttgt
    15601 ctccatactc aaggacagcc tcccgcagct tttgaactac cctagggttc ctggccaaag
    15661 cgtatatagt attgctcata aggattgaag ttgtctcgtt agaagggatc cagacgcctg
    15721 taagctgcgt gcgaagttcg atcgggtcag ggacgtgtcg agcaacggtc cataaaaagt
    15781 cgtcgcgggg ttcaccgttc ttataggttg cgggaattcc tttcttttcc tcctctaatt
    15841 gtctatatgc ttgttcaata tagtgactga ggaagccttg aatacgttta cacgccgcga
    15901 accactcctt atctctatgt aggaaaagga acgagctgag ttgtaagcgc aaccgcagcc
    15961 cagccattac tttgaccata tccttctggg gccaacccct ttctggatga tcaagtgagt
    16021 tcaccgtctc accaaaaaga aaatcggtgg atgtgtcaag gaactaggct cttgtcagct
    16081 tccactctcc accggacgtt cgtcagtata gaaaatcaac tgacccagcg ctggaatagt
    16141 ggttgcatat ccactgtcga gctgtcagac ggaatttgac tcattaaacg gtctacatgc
    16201 tctctaaggc gattgagatt ggcaaatccc gctcgctcaa agtacggttt gaccaaatca
    16261 cgagaatgtt gccatttctc gccatctgaa gagctgacac cgcgcccagt gaatggagtg
    16321 attgcgccgt tggctaccct aatcggctcc acagcaaatg catctttttg ggaagtagat
    16381 aaagccttca tattctcggg ctctgagctg tacaccatac ggttgcctag aaagtttgct
    16441 cgccagacct tggaaccccg agcggagtag gtatctgtct gaaattgcaa gaagcggtct
    16501 tctttcagag ccttcaacat ggcgtagaca tagtcaaggc cgagaatctt gtcccagcct
    16561 ggatatgcct taagcggcgg gcagccaaac tcagcacgtg tcttttcgta acgaacatag
    16621 tttagagtgg ctgctgcaat ccagtacaaa attgcagaga gtgtgaaaat tatcagaata
    16681 gaacctgaat gcatggtttt gtcttccaaa tttagcccct gtgcggtgtt atagcccaaa
    16741 agatggaagt gcctgtaact gatctctgtt ggtactggtt cagggaagct gaggaaaagg
    16801 attattcggt catactttcc gctaagccat gtggaaacgt ttttctgtaa tagttcggtt
    16861 ttctatggcc gttttcgaca tgattcagat gtatctatga tgcagtgtgc gggccggtct
    16921 attacttcct tacggagtga gacattgccg ctagtgcacg catatcatgg gtccccgacc
    16981 ggcacggcct ccacgtcata tcccgcctcc tccgtgcagc gagtgccagg cgcgattcaa
    17041 agccgccttg ttgggtaatt gtgcgaagaa ggtgatcaat gtagcttgca gtattgacct
    17101 tgttgatgtg ttgctatctt atccagtcga ttctttcatt tggccttgca gtggtctacg
    17161 tatccgaaag ccaaacttgt aaaacacagt tgatcgaagt aattcattac ttattatatt
    17221 ctacgtttgg gttattggag tgttcaaagg ccgatagtcg gtgttctagt acaagattgt
    17281 cagcgcaccg tcacgactag caccatgtat tccttgcctt taatgcctca gcatattatt
    17341 gctgctggga cttttgtact ggttgtcgca ttacctgctc tgtatcgtgc tcttctccca
    17401 aagccaatac caggaattcc ttacaagaag ggcagcgaca gacgaatact aggggatgtc
    17461 caggatgtaa gaccaggcat gagactaggt catagatctt gctgacacct gaagtaggtc
    17521 ctcaagtgga actacgagac aaaagaaata tggagctaca tgaggcgact tgctgttgaa
    17581 ctggattcgc ctgtcattca ggtcttcatg agaccctttg gcaagccttg ggttatcgtg
    17641 aacgattttc gcgaggcgca tgacatccaa atgttccggt ccagcgattt tgaccgtgct
    17701 cgtgttcttg aggatatatt tggcgttctg cttccctctt gtcatgtatg ggtaagtgtc
    17761 ttgcagctct aaaaacatct aatgctgcgt tacaatcatg ctccctcccc ccacccgcga
    17821 gatgtagagt caatactgat caatacacaa agatgcctac caacgacaaa tttcgagctc
    17881 atcgaaacct cattagggat accatgtccc cggcgttcct caacggaatc gtcgcgccag
    17941 ctctgcacga acgatgccag aacatgctcg agctatggaa ggaaagggca cgcttagcgc
    18001 aaggcagacc ttttgaagga gaccacgaca ttttcagggc cacccttgac atcatactgg
    18061 cagcaacttt tgagctggag gcaggaacca tttcaactca caagaagcat ctatctgggc
    18121 ttaaagagat gaaacttcca gacggtcaag acctgcccgc tgtattccca gagatcaacg
    18181 acccgaaaga gttcacgtca atccggtcat tgcttgacag tgtcgagatt ggcttgaact
    18241 caccacttcc gacgccgcat atgaagtttg ccctaagctt ctatccagag ctttcagctg
    18301 caaggaagta caaagacgag atgattggcc aacgggtgca gagagcttgg gataagttct
    18361 acgccaatcc agatgcccaa ggttctgtac actgtgctat ggacctgttg attcagcgtc
    18421 aggcacaaat ggccaagaaa gagaaccgtg atatgaccta tgatatccag gcaatcaaag
    18481 gcgagctgtt cggtttcatc gccgccggcc acgagaccac gtcgacgacc atatgttggg
    18541 caatcaaata tctgactgag taccaagagg tacaaaagat attgcgagac aagctacggg
    18601 agacacacca ttgtgctttc gcagctgggc ggctgccgtc cgcggatgag atcgtcagca
    18661 atacgacagc ttacctagat gctttcattg aagagaacca tcgctgtgga aatacggtgc
    18721 cgacgattgt gagacataca atcaatgaca ccacaattct tggccacaaa ataccaaagg
    18781 ggactgatgt tttcatgctt accaatggtc caagttatca ggccccatca ttttccgtgg
    18841 acgagacttt gcgcactaag tcgagtcaag atgggaaggg aaagttcggc aactggagta
    18901 gtgaggacat tgaccagttt agccccgatc gatggttagt ttcagaggga aatggcgagg
    18961 tccgattcga tgcccgcgct ggacctgcgc acccttacgg agtcggccag cgtggctgtt
    19021 ttggtaagcc tatcgctctt cttcattcct atcgtgcgcc aggagtgtgc tctagattct
    19081 gtcccattta gatatatact ggactcttaa ctacataatt atagtagagt ctaacattct
    19141 ttgcaggctc gaaattcgcg caattggagc taaaagtcat cctgaccctg attgtttgga
    19201 cgttcgagct gaagcccatt ccagctgctc tagcggggtt tgagggacat gataagaaca
    19261 ccaagcgggc acagaaagtt tatatcagac tttccaaagt agattaatct gccttcgggt
    19321 tatctgttca gggcaatgcg ttagctttgg gtctatgaga atatcccagt taatcgattg
    19381 cttgttcgtt tatgcgtcac tgtagccaag ttctttgcaa acaggaatga agtcattacg
    19441 acagcttgat tatcgtcaga ttacggtgta gtgtgagtgc cacgaaccag ggccatgctg
    19501 cacaagcccg ggggtggcct ttcaagtcaa cttgtgcctg atgctcgata ttattatcgt
    19561 atgatgcacc actttagatg gtgttatctc ttacatattt cggacaataa attgttctga
    19621 atgggaaagt tcctacaaag tcttttcaat tgcctaccca ttgaggactc tgtcaaatat
    19681 acgtttgtta tgatcccaga cgctttccgc caaagatgac tccttatact ccctcagcac
    19741 aggagtttcc gcaatttctt cgctttgatg tccaattcgt ctaacgccag gcccgtaacg
    19801 tggatccgtc aggtggaaaa cttgcctctc ggcacactct tctgcggacg tgccaaaaag
    19861 aaatgctaat gtttcggcaa gcgagcggat gagtgccaat gccatgcccc agaatatact
    19921 ggctgactcc ggcgcggtca ggcgcgcaaa attatctgtt cttacccatc ccggatagac
    19981 atgcatgaat gtgatgtgtc ggttgtcctg ggccaggtgt tcaaaggaga gtgtggtcat
    20041 ggtggtggaa tgtccaacca cagctagtgg agtccaagag ttctcgagcc caaggttgtc
    20101 cagtccgata gctgcctcct tcccgccatt caggacacac ataacctttg ggtctcgtga
    20161 ctttcggagc agtggcagca atctttccgt gagaagcatc ctagaataat acgagatggc
    20221 aaaacaggtc tcaagtcctt catgggtatc tgtcagtaag aaaaacaagt caaccactat
    20281 gccgggccta gatgagtaga gtaggcccta caacttgccc cgttcagggg tatcatgcca
    20341 gggctcatgt aaagcccatc gactttttga gtcgaatcag cgatcttctt gcacacacga
    20401 tcgacatggc tgagcaacga gaattcggct tcgaggaata tcaccctaca tgatgggttg
    20461 gctttctcaa gtagaagtct ctgagtggcg aaacgggact ctgatcttcc gatgacatag
    20521 aatgttggtg aactcgacat gtccgccata cgggataggg tgctggcgcc aatgccactt
    20581 gttgcgccag caaatacgta tacgggtgac gcatcttgct gatttttggc acggtacgtc
    20641 tcgttagctt cgcgtacagc tgctagatgc atgatgtcat cctactggtc gagcaagaca
    20701 acaagaaggt cttacgatgc tgctctcagc ataggcactg gttcataaac cctgggcgga
    20761 acgattagcc cgcctgacga cggacacaag gccgagtctc ggggcacagg tcgagcttcc
    20821 atagaagcac aggccagcca tcgggcatcg ggcctcgggc cgcgggctta agcgccgtgc
    20881 gtctggttga tccttcacct tcatcgttcc gcctcccgtc cgcctcccca tatttcccgc
    20941 tggccccact cacacggccg aaataggaag gggaaagacc gaatcggatg aactatcaac
    21001 ggcccccatc agcgccgtct gcgctgactg gagtcgagcc gcaattccac tgcttccaag
    21061 ggataaacga aactcacgcg ggcgaaattt cgatccgagg taaatgagaa agaacgacga
    21121 tcaatcaaag ttgccttcca ttccgattcc cgtgtccgct aactccgtag gccaccacca
    21181 tgggtcaacg caaagtttca agcagaaaat gcgggatctc atcctgctga gtccttctta
    21241 cttgtttttg cggcgaccac gctggaggag ctatcgcttg actatcttgc tctgcatatg
    21301 ttctcatctg tcagtaactc ccaggggtcg gttcattccc cgcgagacca gtgaaccaac
    21361 cattcttcgt aaacccgctg gcgctaattc caaacatgtc gaccgagtcg actaacagcg
    21421 aaaaggttgg cggccgcatc agcccaccgc ccaaagcaga tgtcgagtct gctcctcccc
    21481 gcgcccctcc agcgccgcca aatggcggac tgaaggcctg gttacaggtc gtgggcagct
    21541 gggccatcgt tttcaacact tggggcacca tcatcacctt tggcgacttc caagccttct
    21601 acgaaagggg aacgctgttc accgagtcct cctcgaatat ctcctggatc ggctccatcc
    21661 agtcgttgat ggtgttcgtc gttggtgccg tcattggtcc catctacgat cgaggctatc
    21721 tcaagctgtt gctgctcatc gggacctttg gtattgtctt cggtcacatg atgctctccc
    21781 tctgctcgga atattggcag gtagtcttgt ctcagggctt cgtagtcggc attggtggtg
    21841 gctgtctgtt cgtccccgca ttggcagtgg tccagcccta cttcagcagc cgactcggac
    21901 ttgctcttgg catagtcgcc acggggagct cactcggcgg tatcatctac cccatcattt
    21961 tcatcaacct tatcgagaga gtcggcttcg cctggaccgt gcgcgccatg ggcttcgtgg
    22021 ccttgggctc cctgctagtc cccctggcag tatccgagat gcgcgccaag cccccggctg
    22081 tgcgaagaat gcttgacttg acggccttct cagacggccc gttcatgctc tgtatactgg
    22141 gttgcttcct tggctatgcc ggctctcatg tctccttctt ctacattgca tactacggac
    22201 aggccaacgg ctggatgacg ggcactttgg cgctctacct tctgcctatc ctgaattcag
    22261 catcagcgat tggcagagta ctaccaaact ggttggcgga taaagtgggc cccgtcaacg
    22321 ttgtcattcc aggtatgccc atcaccctgt tacattgggg tagctagata ggctgactga
    22381 cttgagatag gttcactcac cattggcgtg attctacttt gtaatcttgc cgtaacaaac
    22441 gctgctggta ttatctgcac ggctctattc tttggcttct tgtctggcat atttgttgca
    22501 actccacccc tcttattcat ggtcttcacc aaagacaaga ctaaactcgg tgcacggatg
    22561 gggctggcat acgcacttgt tggcctgagt gttcttcccg gtggacctgg cgccggaggc
    22621 gtgctacagc ataattcaac taggcttgac tgggttgctg cctgggtgta tgcaggcgtg
    22681 cttcccttat ctgcctgcct cgttttctgc ggtttgagag tgtggcaagc gggcaccaag
    22741 ctgaaagtga aagtataagg aattcacgat gtggcgagag tgctatccaa gtttatcgtg
    22801 aggaacgtgg agccctgggt ctttggcgtc aggggtctga agtcccggac tcgacagcga
    22861 gtgagtcttg agatcatagg tacctagatg attgcaagat gtccgacttg atattacgca
    22921 tctctccggc ggtgagcggt acagagagca tttcatagtt gtctaccaga tgggcgttgg
    22981 tagtaagctc ggtcaagctc atgtcgagac tctgataacc tggtaccggc tatgcaaata
    23041 agcttacagg aaatcgttaa ccgaatgcta gatatactac ccctgtctgg tctgggccta
    23101 ccggcatacg cttcacacca caacgacgac acatctcacc tagtgccata cacttcaaca
    23161 ttagtcttct ggcgtggact gccctggggg aatgatctga tgctcggagg cttttttcca
    23221 ttcccattcc attttccgcg ttgcttttca ttctacatag tatccacgct ccaacccccc
    23281 tccccaccac gtccttaagg agaaaacaaa atatgaagag aaacaaggcc cagtttcaga
    23341 aagttttgtg ccagtgtttc caaaaagcag aatacgaatt cgatgtgcaa tagaaatcga
    23401 attgcgcttt gtaaaaatat ttcgtgtagg gctgcgcatg aaatctagga ctacaacaat
    23461 ctcgttctct actcatggtt taggcaaagg tgtcctgtgt tacgtcaaaa gctcctatag
    23521 gatcacacgg agcatcttac acaaaccaaa cttttattgt cccgaatgta gcgagcactc
    23581 atcttgctca gggaaatagt aacggatgta atactggtta tcatgggctt atgaggttgg
    23641 cgaagagttg attggacaat actcggtatt atgggtcgat gtcttacaat ctacatgcgc
    23701 catttgcctc ttatgttcat ctgcggcaaa agctgacacc aagtaataga cactgtaatc
    23761 cgtacaattt tattttattt ttttgctgcg cgtcaggata gtgagttaag cggcacacgt
    23821 gtttcagatt tcatatatcc ttatatccgg cttgcagctt agttatatgt cttcaccgtt
    23881 ctttattaaa ctggagtggt gctcctgggc catattcccc aagtaacaca acctcagcca
    23941 acgcagttct cctcgtcagt gccgacgaat tgaacgtaca ttgttcgtgt ggttaaaata
    24001 gacgtgtaaa tcgacggtcg ccaaaccgaa tagttgtaaa ataaaggcaa aaagtgcgat
    24061 gatgtattaa attctacgga aaagaaggaa attaaataaa tgaaacgcga aaaagcacag
    24121 ccactatttc tcagccacaa ttctatacca cgtcccacca gcccgagctc attatccggt
    24181 cgggccaatg cgagggagct cacgcggagt caacacgaga ctctctgatt gatcgggttg
    24241 attgaaggat cggcatacgt gcaggacaag accttccgat ccttgtgatc accacatggg
    24301 acagggtgct tgatttttat acgcagcggc cgccgtacga cagcgagacg aactcgtaac
    24361 ttaaaaacca atccctgctt gtttggcggc tgcgacaccg cgaatgagta tcggagaatt
    24421 gcagttttgc ttgtccatag tcgcgacctt gccacgtgat tatgactccc tagcctttgc
    24481 ggggttcaca gacatggacc acggaaggat tgcaatccca caaaccattg catattcttg
    24541 gcgatccatc gtgcagttga cgaaagctca tacaagcggt gtatacggag atctatctag
    24601 cattagctgt atgctagtcc tgtgttcaat tgtaggatca acccatgaga tgattatgat
    24661 atgatctggc ccagtgcatg gttgacaagg gacttttgcc tagcactgcg ataaggccca
    24721 atcaaagagc cggatcatat gcaccttgca aaacttccaa accttgcagg taacacggtg
    24781 ctgcttacga ggatgctcgg tcgcgacggc ctagatgctc gcgtaagtat ggtgatcgaa
    24841 gttgttcttg gacatgcgta ggattgctga cgccttgcgt atgcagaagg tctgtactga
    24901 ttctatctag tagctgcgtt agcagtgaat tgctgatata tccgccttct ggtacccatc
    24961 accaggtatg tgacctggag gttgtacgcc ggctcttcaa acaagctagc tttcgccttt
    25021 agtcactgac aggtctatac actacaggtc aactaagaac cagcatgcag tcctctgaca
    25081 tggccttggg caattggatg aataatacgc gcaagaagcg acggcctgct ctggcttgct
    25141 cctcctgcag acgcagaaag atcaggtaaa tcttgtctat atcttccgca aactttgata
    25201 tctaatcatc agtattcctc acaggtgtga tcgacaaacg ccttgtgaac agtgcatcaa
    25261 ggccaacatc gaaacatgta gctacgtcac gagctcaagg gcctcgccta acagtgcccc
    25321 ctttcatccg caggacacac aattctatgt gttcgaacaa gctccttcgc agttcaggat
    25381 ggaaacaaac ttcactacaa gcagcaactg gatgcctgaa gttccttcgg atgcttcgag
    25441 caccctatct agccaccatg gtcactcact atccaaaggc gcctctctgc cggcggagca
    25501 agtacaggtc tctgctgctt caggtccatt ctcacaatct ccactagaga actggtttcc
    25561 tgcaatcaaa agagcgacaa gagggtcctt ctcaagaacc aggttctatg ggcagagcca
    25621 ctggctcaat tttgtgcatc aggtatggta tcacccagcg tatcactcca agagcaatgc
    25681 ctggcactca catttcacat tctccccaag cacaggcggt cataactgcc cacgaggcca
    25741 atgagagcaa tcgctgcact atagcaagat gtcgttcact tagcgacgtc attgccacgc
    25801 aagaagccgt tcgatcccag accgcgttcg attcttacag agatctgatc ccagatcgag
    25861 cggtagcaga cgttctcatt caagcgtacc tgcggacttt ccagagggtg tttggtattc
    25921 tgtctgttgc tacattcttg gacaactata aagcgttcca agccaaccct gacgcggttg
    25981 gcgatacctt cgctgttccg cttgccctcg tgttatgtct cggttcgagt ttctgttcgc
    26041 aagaagccgg catcgctaga aataccgtcc taggatgggt tggctttgcg tctagccgga
    26101 tttactcctc aatcgacacg aaagagctca atctcgatgt catacgtaca cactgtttgt
    26161 tttttctgac tcggcaggtc ttctgtgtgg atgaaagcaa ccactggttg ccggcaggat
    26221 cacttatgcg cctggctata catctaagcc ttcacatcga tccagtgaaa cacgacttcc
    26281 aggatatgcc accctcagag atcgaggctt gacgtagatt atgggcgacg gtactagagc
    26341 tggaagtcca gtcaagcatg gatcatggcg agcgaccctc cattggtgtc gaggattacg
    26401 actgcgcgcc gccgttaaac attgacgatg cggacttgaa taccagcaca cccttaccca
    26461 aggcggaaga tgaactcacc cagacctcgg tccagatccg tttgatgagg agcataccca
    26521 cccgtttgaa gattgcgaga cttctaaaca acttccaggg agacctatct ttcgaggcgg
    26581 ttttgagcct gagttcagag ctttcggaaa tcctcaaatg ctgtacaagg ctcctcgagg
    26641 ctttccggat gagcacaaat tctccgacgg catttcagac caaaatgtat gacctgatgg
    26701 ttcagaggtt cgtcctaggg ttacaccatc cgtttgctct taaagctatg gagaaccctt
    26761 cctattacta ctcgcggaag atgtgtgttg gggcatccct gcgccttctc acgcacaact
    26821 cagctctgtc aggcgacgac gacttccagc gtattcgtat gcgtgggtcc ggtctcttca
    26881 tgattccatt cacgcaatgt gctctgtatt tgtgcagcga acttacggat caggctgaga
    26941 cagaggagcc ggttcctaca aatggacagg aaacatccct ctacaaacag ctccattcag
    27001 ggacaaagtc ctatctcaac tgtgtcaaag aacggagcta gttgagcgag agggatctgg
    27061 gatgctattt gtctgtctgc tgtctgctgg cacaagccga cgccatgaag tcgaacacgt
    27121 ccgtcgagcc gaagatctcg caggccctgg ccaacggcct caatgcatac catgaatcct
    27181 tgcttagtcg tttacaagag agtaaggagt tgactagctg ggagatgtat gatgagctat
    27241 cgaacggtga tggggccaat aacaatcagg aatggccggc ttgggatgaa ccgaccgtga
    27301 acctgaactt ggatccgtca tggggaccag cggttctgac acctccatcg ggccggtggc
    27361 agtcacaggg tttgctgacc aagttcggta cgtagctcaa caaaacagac agtcaagtca
    27421 caacatatgc tgtagatttg tacttaagtg gcacgtgaaa aagcctgttg acttccaagg
    27481 ctcgaccctc acccatgagc tctaagtagc agcttcaagc aagaatgcgg ctattttgca
    27541 caaacaacag ccaatttcga tatcacactt ttaaggctag acgttaatta atgttgttct
    27601 cctacaagga atggcattgt agtcatctac tgcgtctggc agatcgtaaa tacgcaaagc
    27661 tatgctgagt ctcgccaatg gatacttttg tgttctttca tctacaagtg atacgcatga
    27721 tcatttggac ctacatgatt tcgttgtgtt gtaattaacc gaatctctta ttcatttcgc
    27781 ataaatgctg tatttgaagt cctcataggc actaccgtgt gatgaagagc gccgattatg
    27841 cagaacacct tgttgagttg acccgtatat ggacagtggc ccagtccatc agagagcgtc
    27901 gatgtccagc tcgaccgttt ttcttttcct aatcaggatc ttcgcgattg gactggaacc
    27961 attagccgct ccaataacca tgggcttgat atccgtgccc ggcgcaagct tccaatcgta
    28021 cttcatgaga agatgacaga gcgcaacctt gatttcgttc gccgcaaacg ccctgcctgg
    28081 gcacgcgtaa acgccgtggc cgaaggccag gtggtctcgg tgagtcgaca ccagcatgga
    28141 ctggttctct ttcccaggct gctcccgcat cttgacgaac cggcttccgt cccatttttc
    28201 agggtcttcg tacacttcgg gatcccgcat cctgaagatg tccacgatgg tacgggtccc
    28261 tttcttcaag accagcccgg tagacaactt gatatctgca gttgcccgac ggcgcatagc
    28321 ggctgtgcaa gaagcgtgat cagtcgaaac cgccttccaa ttccaaagta atgagatact
    28381 tacctaggct aattggcttc agtcgctgcg attccttggc gatactatcg agaagcttca
    28441 tgttgtaaag cgacgtcttc ttccatccgt tgtttctgag ctctctgatg atctcctctc
    28501 gagccatgtc catgaactca gggtgctggg cgaggtctat cataacttgg acgagcaggt
    28561 ccgtcgtggt gtgcgtggcg gcaaccgaga gcatcaactg aaatcccgcc ggttcatagc
    28621 tgatattctt cgcagaagct tcctcgtctg cccaatcaag cgcatcattg aaatatggca
    28681 ccttctcccc tttgcggatg gctgcctggc gcatttctcg ccttgcggca atgacggggt
    28741 caatcacccg ccgtgcctca ccaaactgcc cgcggagctt cttgcattct gggacgaacc
    28801 agtgtatgaa tctgcggaga ggccggggat acatgcgcag cttccctgct gccacaaaca
    28861 gattgatcgt gtaagctttg gtaatctgta gccaatcttc gctgcgacag agttgggtgc
    28921 ccaaaaacac acgagatgat atgcgagcaa tgccatccag gattgtgggc ttgagtgtga
    28981 tctcatgcca atctgtcagt gtcagtattg tctcaaaatt tgtacgtctg gattggctgg
    29041 gcacttaccc tgggagtctc ctatattcac agcaagcgca tgggtagtct cagcggacag
    29101 tggctccatc acttgcgcta catagatttg cggtaagcaa ataattctat aggtagcact
    29161 gcacattcgc atatgaaaac ttacacaaat acttagtgag ctgttttctg accacagcct
    29221 cgagcaagag actatcgttt gcaaactggg acatggcctc aaaccccggg atatccccgt
    29281 gaaagtccta caacattcag aagtctattc cattaggctg gaagggacgc aactccatgc
    29341 tcacctgcat attggcagag ggaaagctga gttttgactc gttgcggatc tcatctacta
    29401 gggtatgggg aaggacaaca acctccccaa gatccgtcat tagcctgtaa ggtttactcg
    29461 ggtaaagtgc cctgcccttt gcaagcagtc gcgtgcatga tgacaagaaa tcacgctggg
    29521 attacgcaag tcagcttatg tttggaataa catgatttcg atgctggact cactttagca
    29581 tcggtagctg attcaaacag tcttacagga ttgacggaag gtagactctt cacccctgag
    29641 tttgaaagaa aggatatata aaccaatagc aacaccgcaa ggcttgtgaa agtggcgatg
    29701 tatagggcat actcatgtaa aggaaaccca ggtatattga gagtgccgtg tgctactgag
    29761 tgatctgagg actgcgccat tgtgggatca cctgtaggtt agtcagggcg gtcagatgaa
    29821 cgtgttttga gagatgaagt tcaaatataa ttgcttccag gtactacact agacatatca
    29881 ttatctgagg aggtgattcc cgtgtaaacg tcaccatatg ttttcatggc attgactatt
    29941 gtcaataact atactgtatg cagctagtgc aagttctcgg tatttcccct tcctatttcg
    30001 ttttcgtccg acgcgggtct ggcttacgcc tcgatttggc gacactacac cgaaacggac
    30061 aattcgacct tgcggccctc gggcccacaa ttgggggcga gaggactgtg tgatcccctt
    30121 taaagaacta ctatgatggc aattgaattg ttaacgagtt atcacgaact tcatttcagt
    30181 aagtgataga atgcattgag aaaaattgtt aacttagaaa cctgtactaa agtgacaaaa
    30241 gatacagtaa ggatgctcgc tcacaccatg ccaattggtc attacaaacc cccctcacaa
    30301 acccatataa taacgtaagg actaatcgtg ctttcacata tcatattaaa agtggggtac
    30361 tctcggccac actgactagt gtcagtactc acctgatggc atagcgtcac aatatataca
    30421 ttaaaccatc acagccaggg tttgaatcca attaagcttg aattaaaaaa gaagattcgt
    30481 caaagaaaat cagaatttct cgaattagag gagaagttgt cttatgaggc tgacgcacgt
    30541 aagattatta agcgtgggcg gtcggaggtc gacaagcgtc taactcacga tctcatcgag
    30601 tccatgccac gtggacatac agtagtaaag atatgtggga gactggcata caccctatta
    30661 aattaagatc aaaacacatt taccgtagac ttaattaatt actatcaagt gtagctctat
    30721 agcctcaaag tatttggttg tgggcgcact cacgactctg catccagaaa gcattccaga
    30781 gcgcttgagc gaacaaactt ttacgggaag atggcggaaa tggcagatat agctatgcct
    30841 gtgtcacaag tcaaagacat catgacttcg ttgcatgacc agtatcaacg tagaatcgta
    30901 tatccatctt cagcacatga taacctatca tctcccatta gatattctag accactaaga
    30961 gtgctacgcg gtaactctca ctggtaaatg agttcaacat gtaccctctg ccagggcaag
    31021 gcgctccgat ctagacattg tttcgtcccc aggtccagtg gaagttcgcg ctgagcgccg
    31081 ttccattctg aacgtcttca ctagctcttt caactagttt ccgtacatcc tctttggtat
    31141 acttgccctc caagaccccg ttttccacca ggccagtaag agattgtgcc atgatgagca
    31201 acccaggctg tcgatccacg ggggtagtgc ttgacaatcg caacatagca aaaatgttct
    31261 catcaatatt ggcaagccca gcttctttaa actgggaagg aagtcgaact ggggccctaa
    31321 atatgggaat cagcgaatct cctctcactt tctggaggca ggggtccatc agaactcggg
    31381 ctcatggcag gtatctactc acaacggatc tcggccgagc tggtttccca cttcagattc
    31441 gagcttgacc cattcgtagt aagcttcact ccatggagag caagtccaac tgtaggggcc
    31501 ggtctcttcc cagaagagaa agccgccggg ggcgattaac tttcttagat tcttcactgc
    31561 cacgagccag tcgtctttct ttagtgcaaa gacgaggaat cgcacgtgta ccacgtcata
    31621 tttaccgatg atctcttgtg ggaagggctt gaagatgtcg ccgaacctta aagtgacatt
    31681 ctgtggtaac gtcttgggat ccggaaactt gttcacgtcg aaatcgtaac cgtcgactac
    31741 agctgtttcc ggcagctggg aggccagctc ggtagcccag attccggtac ccgtgccaac
    31801 atctgcgatt ttgggggctt ctaactcctt gacgtaagac cacacgacag ctggaaggtc
    31861 ctttccccca gccatctctc tgaagaagtc gtgttgtatc ttgagccgct tgatctcatt
    31921 gttccaatca tggttaaggt tgtatacctc tttctctgca gacatggtga ccgtatatct
    31981 tagctactgt gactcgtttc tcaagatgag gaaggggagt tcatgtgaaa aataatcgtg
    32041 aagcgcgatg agtaggtctg aatctggatg ttaaattcgc tttaagttgt tgagccggtt
    32101 agtttggcgt ggtaattcat taggactcat gcgaggagcc attctcatct catgcaagga
    32161 ggcattctca aactcctgaa gccggagaaa atagtaagcc cccgctttgg ggaccggtca
    32221 ccccggcgtg gagggaccca atactcctgc aagaactgca ttggttccaa aatttcccgc
    32281 aagccggctg aaagagcatc ggtgaactac gatagagtcg cttgagtcac cccattttac
    32341 atgttgcgaa ctccagatat ggccaacatc tcatctcaaa tcattgcgtc tctaggcgcc
    32401 atcttgctgg gtatcgtttc ccgtaagctt ctgcagatcg ggagtcggcc agcggacctt
    32461 cccccaggac ctccaaccat acccatccta gacaacctcc atctggtgag actcaatgtt
    32521 gcaatgcttg tagcaaatac tctagttttg cccttgctaa taaatcgtag atgcctgatc
    32581 atgacgtcaa cttgcagttc cagaagtggg cgcaacagta tggcccggta tacagcctaa
    32641 tgctgggaac gaaaactatg attattctct cgaataaccg agcaatcaag aaaatcttgg
    32701 acaagaaaag cgctataagc aacgacagaa tggagattta cataggtcaa aagatagcca
    32761 gtaggggtct aagagtcttg atgatgggat acggacaaac ttggagaatg gttcggcgga
    32821 tcatgtacga ttacgacgcg gccgtcaacc cggacgtctc gcaacgcgac cagtttgcgt
    32881 tcggggccgg gcggcggatc tgccccggta tccacgtggc ggaccggagt ctctacctca
    32941 gcatctcgag gctgcagtgg gcgtttgatt tcaagaggcc gcttgatagc aacggcaaag
    33001 acgtcgttcc ggaccctaca caagtcactc agggcttcct ggcctcgcca ccgcccttca
    33061 aagctgtcat cacaccccga gacgcagacc gcgcaaaaat tatccgtcac gactgggaga
    33121 cagcgaagcg gaatgatctc gacccagaga cattgcaatg gaaggttaga cagtagatag
    33181 ctatattcaa tattatcggt tggctatgcg ttaatgaatc agctccaggg atctagctgc
    33241 tgattaggtt aatgcgacca gacgtttcct tctagaagcc aagctcgggc taaacttctg
    33301 ccaggctcag gcttcaagta aaagcgacat ggctcaagcc ccgctgtggg ttagatactg
    33361 agaaaagaat ggggcatgtc gaaggagatt ggatgctatg gtccattttg ctgtatactt
    33421 tggtttccac attacaagga cagttatgtt gtttctatat gtacacatgt gaagcctttg
    33481 tcccattcac ccaacgtccg aattgtaccc atgcaaggtc caaaatcaag accggccagc
    33541 cgccccgacc cttccctccc ttgaacccga atgtcaaacg ccctgatgct gtgatgttga
    33601 taatgatgtg tatgggtaat gctgtgttgc tacacgtcat attcggccaa aaaaaaaaaa
    33661 gaatggatgc aaggttctcc ctgcttggct gggggaaacc aatccaaaag gcatcccgca
    33721 tctctacgca aaagtcatct gtatttcctt ctccttcccg aactcctcgt cgtcgtcggc
    33781 ccaaggatca tgcaacgcca tgttcggtgt cgtctgactc gatttgatct ccggtctcgc
    33841 tggggctgca gagtaggcat cctgggcttt gctggactcc ggcgcccgat atccatcgtc
    33901 gaacgtcatc tggatctcat cggcgccgtg atccagcccg tacgactgtg atggattcgg
    33961 gctgtggtag ccgaagctcg aactgggcat ggtgggtgtc cggtcctgtg aggcccccaa
    34021 gccgggagag gacacgctcc gtagagttgt cgctgcgtcg tcgctctttg tctcacgcag
    34081 ggccgcgcgg gggttctctg atagtgatgg tgatcggatc ttgatcggtg gtagagtcga
    34141 ttgaagctct ctgacctgga gctcctctac ttcgccgtct ttgttctgct cttttgcaag
    34201 ctcggctctg atggcatcga cgtcgaacag tacgccgtga ttgttgccgg ctctgtcctc
    34261 ggacgtggaa ccgtccgggc ctggttggcc cttgttgtcc tcgtaaactt cccattccgc
    34321 gcgctgcttc ttcttccgcg agaagaagct gaaagcgcct cccttcttgc cctggccctc
    34381 cttctcgagt tctttacgag cctcttcaat ctcactgata agctcccgct gtctctcccg
//
