# Supplementary material for: Genome sequencing and physiological characterization of three Neoarthrinium moseri strains
Source: BMC Microbiol. 2025 Aug 21;25:526. doi: 10.1186/s12866-025-04274-z (PMC12369201; doi:10.1186/s12866-025-04274-z)
Supplement: Supplementary file 18 — Supplementary Material 18. [file 12866_2025_4274_MOESM18_ESM.zip › BGC analyses/CJ-16 173 biosynthetic gene cluster from Penicillium sp/results/cluster6.gbk]

LOCUS       JAFIMQ010000001.1      34089 bp    DNA              UNK 01-JAN-1980
DEFINITION  Genes for cluster 6 on scaffold JAFIMQ010000001.1 of species
            Neoarthrinium moseri TUCIM 5827.
ACCESSION   JAFIMQ010000001
VERSION     JAFIMQ010000001.1
KEYWORDS    .
SOURCE      .
  ORGANISM  .
            .
FEATURES             Location/Qualifiers
     CDS             complement(1175..1992)
                     /protein_id="KAI1855449.1"
                     /translation="MANISSQIIASLGAILLGIVSRKLLQIGSRPADLPPGPPTIPILG
                     NLHLMPDHDVNLQFQKWAQQYGPVYSLMLGTKTMIILSNNRAIKKILDKKSAISNDRME
                     IYIGQKIASGGLRVLMMGYGQTWRMVRRIMYDYDAAVNPDVSQRDQFALGAGRRICPGI
                     HVADRSLYLSISRLLWAFDFKRPLDSNGKDVVPDPTQVTQGFLASPPPFKAVITPRDAD
                     RAKIIRHHWETAKRNDLDPETLQWKVRQ"
                     /cluster_role="intermediate"
     CDS             2386..3320
                     /protein_id="KAI1855450.1"
                     /translation="MSAEKEVYNLNHDWNNEIKRLKIQHDFFREMAGGKDLPAVVWSYV
                     KELEAPKIADVGTGTGIWATELASQLPETAVVDGYDFDVNKFPDPKTLPQNVTLRFGDI
                     FKPFPQEIIGKYDVVHVRFLVFALKKDDWLVAVKNLRKLIAPGGFLFWEETGPYSWTCS
                     PWSEAYYEWVKLESEVGNQLGRDPLAPVRLPSQFKEAGLANIDENIFAMLRLSSTTPVD
                     RQPGLLIMAQSLTGLVENGVLEGKYTKEDVRKLVERASEDVQNGTALSANFHWTWGRNN
                     V"
                     /cluster_role="intermediate"
     SOURCE          5001..32585
                     /organism="Neoarthrinium moseri TUCIM 5827"
     CDS             5001..6462
                     /protein_id="KAI1855451.1"
                     /translation="MQDFHGDIPGFEAMSQFANDSLLLEAVVRKQLTKYLSQVMEPLSA
                     ETTHALAMNIGDSQDWHEITLKPTILDVIARISSRVFLGTQLCRSEDWLQITKAYTINL
                     FVAAGKLRMYPRPLRRFIHWFVPECKKLRGQFGEARRVIDPVIAARREMRQAAIRKGEK
                     VPYFNDALDWADEEASAKNMSYEPAGFQLMLSVAATHTTTDLLVQVMIDLAQHPEFMDM
                     AREEIVRELRSNGWKKTSLYNMKLLDSIAKESQRLKPISLAAMRRRATADIKLSTGLVL
                     KKGTRTIVDIFRMRDPEVYEDPEKWDGSRFVKMREQPGKKNQSMLVSTHRDHLAFGHGV
                     YACPGRAFAANEIKVALCHLLMKYDWKLAPGTDIKPMVIGAANGSSPIAKILIRKRKTV
                     ELDIDAL"
                     /cluster_role="hit_required"
     CDS             complement(6956..9286)
                     /protein_id="KAI1855452.1"
                     /translation="MQSSDMALGNWMNNTRKKRRPALACSSCRRRKIRCDRQTPCEQCI
                     KANIETCSYVTSSRASPNSAPFHPQDTQFYVFEQAPSQSRMETNFTTSSNWMPEVPSDA
                     SSTLSSHHGHSLSIGASLPAEQVQVPAASGPFSQSPLENWFPAIKRATRGSFSRTRFYG
                     QSHWLNFVHQAVITAHEANESNRCTIARCRSLSDVIATQEAVRSQTAFDSYRDLIPDRA
                     VADVLIQAYLRTFQRVFGILSVATFLDNYKAFQANPDAVGDTFAVPLALVLCLGSSFCS
                     QEAGIARNTVLGWVGFASSRIYSSIDTKELNLDVIRTHCLFFLTRQVFCVDESNHWLPA
                     GSLMRLAIHLSLHIDPVKHDFQDMPPSEIEARRRLWATVLELEVQSSMDHGERPSIGVE
                     DYDCAPPLNIDDADLNTSTPLPKAEDELTQTSVQILLMRSIPTRLKIARLLNNFQGDLS
                     FEAVLSLSSELSETLKCCTRLLEAFRMSTNSPTAFQTKMYDLMVQRFVLGLHHPFALKA
                     MENPSYYYSRKMCVGASLRLLTHNSALSGDEDFQRIRMRGSGLFMIPFTQCALYLCSEL
                     TDQAETEEPVPTNGQETSLYKQLHSGTKSYLNCVKERSQLSERDLGCYLSVCCLLAQAD
                     AMKSNTSVEPKISQALANGLNAYHESLLSRLQESKELTSWEMYDELSNGDGANNNQEWP
                     AWDEPTVNLNLDPSWGPAVLTPPSGRWQSQGLLTKFGT"
                     /cluster_role="hit_required"
     CDS             complement(11304..12666)
                     /protein_id="KAI1855453.1"
                     /translation="MSTESTNSEKVGGRISPPPKADVESAPPRAPPAPPNGGLKAWLQV
                     VGSWAIVFNTWGTIITFGDFQAFYERGTLFTESSSNISWIGSIQSLMVFVVGAVIGPIY
                     DRGYLKLLLLIGTFGIVFGHMMLSLCSEYWQVVLSQGFVIGIGGGCLFVPALAVVQPYF
                     SSRLGLALGIVATGSSLGGIIYPIIFINLIERVGFAWTVRAMGFVALGSLLVPLAVSEM
                     RAKPPAVRRMLDLTAFSDGPFMLCILGCFLGYAGSHVSFFYIAYYGQANGWMTGTLALY
                     LLPILNSASAIGRVLPNWLADKVGPVNVVIPGSLIIGVILLCNLAVTNAAGIICTALFF
                     GFLSGIFVATPPLLFMVFTKDKTKLGARMGLAYALVGLSVLPGGPGAGGVLQHNSTRLD
                     WVAAWVYAGVLPLSACLVFCGLRVWQAGTKLKVKV"
                     /cluster_role="hit_required"
     CDS             13400..14418
                     /protein_id="KAI1855454.1"
                     /translation="MHLAAVREANETYRAKNQQDASPVYVFAGATSGIGASTLSRMADM
                     SSSPTFYVIGRSESRFATQRLLLGKANPSCRVIFLEAEFSLLSHVDRVCKKIADSTHKV
                     DGLYMSPGMIPLNGASYTHEGLETCFAISYYSRMLLTERLLPLLRKSRDPKVMCVLNGG
                     KEAVIGLDNLGLENSWTPLAVVGHSTTMTTLSFEHLAQDNRHITFMHVYPGWVRTDNFA
                     RLTAPESASIFWGMALALIRSLAETLAFLFGTSAEECAERQVFHLTDPRYGPGVRRIGH
                     QSEEIAETPVLREYKESSLAESVWDHNKRIFDRVLNG"
                     /cluster_role="hit_required"
     CDS             complement(14765..16767)
                     /protein_id="KAI1855455.1"
                     /translation="MYSLPLVPQHIIAAGTFVLVVALTALYRALLPKPIPGIPYKKGSD
                     RRILGDVQDVLKWNYETKEIWSYMRRLAVELDSPVIQVFMRPFGKPWVIVNDFREAHDI
                     QMFRSSDFDRARVLEDIFGVLLPSCHVWMPTNDKFRAHRNLTRDTMSPAFLNGIVAPAL
                     HERCQNMLELWNERARLAQGRPFEGDHDIFRATLDIILAATFELEAGTISTHKKHLSGL
                     KEMKLPDGQDLPAVFPEINDPKEFTSIRSLLDSVEIGLNSPLPTPHMKFALSFYPELSA
                     ARKYKDEMIGQRVQRAWDKFYANPDAQGSVHCAMDLLIQRQAQMAKKENRDMTYDIQAI
                     KGELFGFIAAGHETTSTTICWAIKYLTEYQEVQKILRDKLRETHHCAFAAGRLPSADEI
                     VSNTTAYLDAFIEENHRCGNTVPTIVRHTINDTTILGHKIPKGTDVFMLTNGPSYQAPS
                     FSVDETLRTKSSQDGKGKFGNWSSEDIDQFSPDRWLVSEGNGEVRFDARAGPAHPYGVG
                     QRGCFGSKFAQLELKVILTLIVWTFELKPIPAALAGFEGHDKNTKRAQKVYIRLSKVD"
                     /cluster_role="hit_required"
     CDS             17378..19008
                     /protein_id="KAI1855456.1"
                     /translation="MHSGSILIIFILSAILYWIAAATLNYVRYEKTRAEFGCPPLKAYP
                     GWDKILGLDYVYAMLKALKEDRFLQFQTDTYSARGSKVWRANFLGNRMVYSSEPENMKA
                     LSTSQKDAFAVEPIRVANGAITPFTGRGVSSSDGEKWQHSRDLVKPYFERAGFANLNRL
                     REHVDRLMSQIPSDSSTVDMQPLFQRWFLDTSTDFLFGERVHSLDHPERGWPQKDMVKV
                     MAGLRLRLQLSSFLFLHRDKEWFAACKRIQGFLSHYIEQAYRQLEEEKKGIPATYKNGE
                     PRDDFLWTVARHVPDPIELRTQLTGVWIPSNETTSILMSNTIYALARNPRVVQKLREAV
                     LEYGDKPLTFEGLRSINYLRWTVNESHRLYPVSLQTVRACIKDTTLPTGGGEDGKAPIF
                     CAKGDIVHCNRYLMHRDPELWGSDTEQFLPERWEKARPMWSFVPFGGGPRICPAHVMVD
                     TECSYAIFRLLQQFKAIEPRDDEPYAAVMRVGPSSKYGCKVAFIPA"
                     /cluster_role="hit_required"
     CDS             20494..32585
                     /protein_id="KAI1855457.1"
                     /translation="MAEQIAIVGSACRFPGGASSPSKLWDLLKSPRDVVRDFPPERLNF
                     QNFHSHNGEHHGRTDVQGRSYLLQEDCRLFDAAFFKINPMEAEGMDPQQRLLLETVFEA
                     IEAAGWPMEELEGSQTSVHVGNMTVDFNDIQMRDPEALPTYSATGLARSILSNRISFFF
                     DFKGPSVTIDTACSSSLVALHQAVQCLRNGEASQAVVAGVTLLLDPGMYIAESKLHMLS
                     PDSRSRMWDKDANGYARGEGCAVVVLKPLAKAIADNDHIECIIRETGVNSDGRTDGITM
                     PSSTAQASLIRQTYRRAGLNPIKDRPQFFECHGTGTLAGDPVEARAIKEAFFHNTDGSD
                     EIEVKDTSQEPLYCGSVKTVIGHLEGCAGLAGVLKASLALQNKIIPPNMHFSQLNPAIA
                     PYYENIHVPTSSQPWPETQGRPLRASVNSFGFGGTNAHAILERFSYADHQSLKDGPASE
                     MEPIGPFVFSAKSRTTLLRQLKQTVDHIWSNPLLDLDTLAWVLQTRRTALSMRTCIHAT
                     DRQGLLDGLEKQINAAEVSSDAPFGVKANTLNDTKQFRILGVFTGQGAQTAAMGRELMA
                     SSPIFLDAIRRCEEALKLIPEPAEWSLIEELGTEGPRSRVAQAQFSQPLCTAIQIGLVD
                     LLRASGISFGAVVGHSSGEIGAAYAAGILDVKDAMGIAYYRGLVSSLARGSKGEEGGMM
                     AVGVSLNEARAFCSRPEFSGRLQVAASNAPSTVTLSGDLNVIRQAEEILSKEGTFARRL
                     QVDTAYHSHHMRPCATAYLGYLRALDVKVRQSHDSCFWSSSVHRNVDMRQRLGELRDQY
                     WVDNMVKTVLFTQSTLFAIQSVPSLTVGLELGPHPALKGPVTQTWDSIRDSPLPYAGCL
                     DRKLGNLFTISTAIGLVWSHLGPSAVDFEEFREALGSSRTRRVLKDLPAYPWDHDQIYW
                     HESRLSHNYRRGSRAPNMLLGRLQEDCKTEMTWRNIFRLNEMPWLRGHTFQGQVIFPGA
                     GYVSMALEAAKSFARERHVEVVEIHNVSITKALVIEEDTSGVEVLFTLRQLDSTAQKGH
                     DQRVLKAAFSCYSCSDGHVLDAACHGQLTIHLGEPGKDTLGLPQRQISSIELPPLDVER
                     FFKAIDSLGIVYKGSFRALESINRIRGHAQAAASWADEILDVGFQVGFATFASIAEGAM
                     GATYLPKGIRRVVVDYAQSLGEPSGTATTMEAHLINSSSDIVEVDINICDTRNGISRVQ
                     VEGLLLKAIAEPQPTGDRLLYAKTVWDNDAAGELIIPSSTVVLASDLEYIDAVERTALF
                     FMKSLTQEFCPQEIRAFKWYHQELFRAIELFLKPVREGIHPVLKQEWLQDNRATIRTFS
                     EQYPGSVDLQLLTAVGENWPSVMRGESEMLEHMLKDTMLSRLYMDGRGFSICNDYVAAY
                     MKKITHKYPRTRILEIGAGTGGTTRSVLDSIGDAYTSYTYTDISAGFFEHAAERFTDHS
                     QKMEFKTFNAEKTPGEQGLAVGTYDIIIAANVLHATRNLAQTMQNVRSLLRPGGFLVAV
                     EVTGTMLREPGLMGGLEGWWLGVDDGRFPCPGISAKSWHDVFQSNGFSGVDSIAYDFPE
                     VKRHNCSVLITQAVDEKYDILRNPITSIDAVPETQVLIVGGATLPVSKAVRRVEKMLRR
                     WTPRIKAFNSVADLDPSEVSPGTSVLCLSDLDEPIFKALMDSKRLNNLQEMLGNAENVL
                     WVTSGRLSHDPYSNMMIGIGRALAFELPHVRMQFLDFDEQSSWDMEMVVQYLARMVLLS
                     SPQYLDYNMLWTHEPEVHVRGDQTLVPRLIRDDSSNESLNSRRRQVTRLAKESESVELI
                     HGDDQTVLVKTKQSHQSDTGSVEFVVRLSVALHSKDEAPCYLCFGKVGNSDKPAFALSK
                     TDCSTHVLPPRQVFEPRTLSTCDDKLLISVASSLIACHILSSYHGEETLMVYEPTEGIA
                     EAISNAAERKVLFVSGEATQTGKGWITIHPLSSARTVRRLIPADARFLLDLSGNNQNAP
                     ASMMGNIPLQCSCVKFRPNTIPNDRTTLGVAFDMAVLAKTGPSPKVVKIGETEAEEFCT
                     RRLATVIDWERTGPLSIVIPPPDAQQVFSGSKTYLLVGMAGELGQSLCRYMSSCGARHI
                     VVASRNPACGERWLEDMRAAGVNIHATQLDVTDRDQVQATLSKLRTSMPQIGGVANAAL
                     VLEDSLFVNATADSVNKQLKPKVDGTVHLNDDFVEDDLDFFIVFSSLGSVYGNAGQSIY
                     HAANMFMTSLVEQRRSKGKSASVIDVGMISDIGYVAKSERSGSGIEKHLQSQFYMPLAE
                     TEFHHLFLQGVLCGHPSSENAHLTIGIQPFIDEQDAIKPQWYDNPYFSHMVVQPSSSNG
                     SNQPATSAQQLQERLESVSSIEQASDVYHTMFRNKMEAMMKIPATSIDIYAPLSDLGLD
                     SLLGVEIRTWLLKEMYIDVPLLRILGRDSIASICSVAAERLLSGKVASNADDKAAETVF
                     VSVGSADNVQALQVPEQTVSYSTSQVSEASLSSEFGTPADSKTTDTGSYDQDLPPVLRP
                     TIVSTSWEPTSLFPIEFSRTERMSYAQASLHFLQTYLDDPTTFNVTAQYEINGSLNVSR
                     FTQALEKTLARHDAFQTCFFTEPGTLEPKQGVAAVHSGDRVFHVESASIQTVCELYQSL
                     ALQQWDLTSGRTFQAILVTHASDVHSLIIGCHHLIMDGMSWHLFLRDLDRAYQMLPFQP
                     NIVPSYLDFARNQEQALAEGGMDTSLAYWMSKLQPIPAVIPLLPLAQTRTRKTRRKYGN
                     NRLERELSLDMVGHVKKASQACRSTPMQFYLSVLQVLLSRLLDLQEVCIGVTDLGRGYS
                     ASDNGREETIGQYGETVGHFTNLLPMRFNIDRHETFSHLVHETSRTVLEGQSHATVPLD
                     IILSKLDMERSPSHTPIFQVAFNYRVGSLLQRKLGGCTMNLIQYEDAKNPYDITLNVTQ
                     TAKGGHSLELLTSDYLYSAPTSEFLMNVYIHLLKSLSSDQRWKLRDCKLYDDEKVGDVL
                     RLGHGPRIVHEWPDTISRRIQQVYSAFPQVIAIKDSTTSVTYAQLARRVQSIGQALMGA
                     GVEPYSCVAVLCEPSIDTFASMLAILHIGAVYVLLDMSLPATRHRTMVAACDAKLLVFH
                     HRTSDAASQFDSISKVDLSQELGGSKQRFPAEPFESDTSFVLFTSGSTGTPKGIRLSQS
                     GIMNYAASKSAELGLKQPKVLQQSSTGFDMSVAQAVNALANAGTLVVAPLGMRGDPVAI
                     GQMMLAEQIEFTLCTPSEYLMLFTYGGDSLRHCTSWTHACCGGEAVTEKLVSEFRRLEL
                     PNLNMLTDCYGPTEISCAATFCQIPLSTHDKVELHNSIGKAISNTSIYILGQDSGMVPV
                     GFEGEICVGGAGVARGYQDAATSSARFIANPFATAEDVSRGWTTLYRTGDKGCIREDGS
                     IVFLGRMDGDTLIKLRGLRIELTEVANIIMNAGKGSFADTIVTVRGPSDSQFLVAHVAV
                     AEENRPSQEDLDRICAELPLPRYMVPSIIVALDRLPTSSNGKVDRKAVQSLPLPDRKKM
                     AHMTKAEEPEPLTVAEGELRLIWREVLGEAAGAANIGAGSDFFTVGGSSLLLVRLQNAL
                     KEKMGVQLPLKYLYQASTLRNMAVVTSHERGELIVDMIDWEAETGIQDEVLSSANALIT
                     HAPKRTQRQVLLTGASGFLGFEILAKLLEDDDVFHVHCIAVNPDHASKLPKSDKITVYT
                     GSLLSPTLGLSSRDMERLQQDVDQIIHAGAQGHCLNNYSSVRAANYVSTQFLLLKLAVP
                     RAVPFDYISSARVILYESGSHASAPVSMAAHPPPTDGSQGYTASKWASERWLERVASIE
                     AMKLPITIHRHCSIIGATAPHDDAMNSVIRYSILSSTVPALPNAEGYFDFEDVSKVAQS
                     IAAKTDRDPAGGLEFRHHSSNIRVPFSDLAQRMTTLYGGEFTTVGMDEWLRSAEELGIE
                     DLIVSYLKANVVGSGQLSFPYLGA"
                     /cluster_role="hit_required"
     CDS             complement(32807..34089)
                     /protein_id="KAI1855458.1"
                     /translation="MALLTWPPQYSLLQYLRLKVTVTILRVFVNMIGREKIQRDRALVP
                     NDVRQVKISIPSRDPKRRIAANVYYPPGYSTTHPTPVLVNWHGSGFVLPLLGSDVAFCS
                     RIAQAAGIVVVDADYRKGPEHPFPGPLNDVEDTLQWVVTQEGLDAKNVGLSGFSAGACL
                     ALEAASTVRVDQNQEQLHIRAVVAFYPITDLAMAPENKKVPRPIKPHPIWALHIFNDCY
                     APDPESRKNPAVSPSFVDAKSFPSLTAFILCEGDSLRPEATQLADRLQEQKNSSQDVVL
                     HVLEGVPHGFDKGAQEGTLEWARREEAYDHFVVYYAFVGWSWSRLLALIQAMGHSVLDV
                     AIVFWMLFGKQNEPPSTVNITNSVLLVKVWA"
                     /cluster_role="intermediate"
ORIGIN
        1 agcttcttct cgcggaagaa gaagcagcgc gcggaatggg aagtttacga ggacaacaag
       61 ggccaatcag gcccggacgg ttccacgtcc gaggacagag ccggcaacaa tcacggcgta
      121 ctgttcgacg tcgatgccat cagagccgag cttgcaaaag agcagaacaa agacggtgaa
      181 gtagaggagc tccaggtcag agagcttcaa tcgactctac caccgatcaa gattcgatca
      241 ccatcactat cagagaaccc ccgcgcggcc ctgcgtgaga caaagagcga cgacgctgcg
      301 acaactctac ggagcgtgtc ctctcccggc ttgggggcct cacaggaccg gacacccacc
      361 atgcccagtt cgagcttcgg ctaccacagc ccgaatccat cacagtcgta cgggctggat
      421 cacggcgccg atgagatcca gatgacgttc gacgatggat atcgggcgcc ggagtccagc
      481 aaagcccagg atgcctactc tgcagccccg gcgagaccgg agatcaaatc gagccagacg
      541 acaccgaaca tggcgttgca tgatccttgg gccgacgacg acgaggagtt cgggaaggag
      601 aaggaaatcc agatgacttt tgcgtagaga tgcgggatgc cttttggatt ggtttccccc
      661 agccaagcag ggagaacctt gcatccattc ttttttttgg ccgaatatga cgtgtagcaa
      721 cacagcatta cccatacaca tcattatcaa catcacagca tcagggcgtt tgacattcgg
      781 gttcaaggga gggaagggtc ggggcggctg gccggtcttg atcttggacc ttgcatgggt
      841 acaattcgga cgttgggtga atgggacaaa ggcttcacat gtgtacatat agaaacaaca
      901 taactgtcct tgtaatgtgg aaaccaaagt atacagcaaa atggaccata gcatccaatc
      961 tccttcgaca tgccccattc ttttctcagt atctatccca cagcggggct tgagccatgt
     1021 cgcttttact tgaagcctga gcctggcagc agtttagccc gagcttggct tctagaagga
     1081 aacgtctggt cgcattaacc taatcagcag ctagatccct ggagctgatt cattgacaca
     1141 tagccaaccg ataatattga atatagctag ctatctactg tctaaccttc cattgcaatg
     1201 tctctgggtc gagatcattc cgcttcgctg tctcccagtg gtgacggata atttttgcgc
     1261 ggtctgcgtc tcggggcgtg atgacagctt tgaagggcgg tggcgaggcc aggaagccct
     1321 gagtgacttg tgtagggtcc ggaacgacgt ctttgccgtt gctatcaagc ggcctcttga
     1381 aatcaaacgc ccacagcagc ctcgagatgc tgaggtagag actccggtcc gccacgtgga
     1441 taccggggca gatccgccgc ccggccccga gcgcaaactg gtcgcgttgc gagacgtccg
     1501 ggttgacggc cgcgtcgtaa tcgtacatga tccgccgaac cattctccaa gtttgtccgt
     1561 atcccatcat caagactctt agacccccac tggctatctt ttgacctatg taaatctcca
     1621 ttctgtcgtt gcttatagcg cttttcttgt ccaagatttt cttgattgct cggttattcg
     1681 agagaataat catagttttc gttcccagca ttaggctgta taccgggcca tactgttgcg
     1741 cccacttctg gaactgcaag ttgacatcat gatcaggcat ctacgattta ttagcaaggg
     1801 caaaactaga gtatttgcta caagcattgc aacattgagt ctcaccagat ggaggttgcc
     1861 taggatgggt atggttggag gtcctggggg aaggtccgct ggccgactcc cgatctgcag
     1921 aagcttacgg gaaacgatac ccagcaagat ggcgcctaga gacgcaatga tttgagatga
     1981 gatgttggcc atatctggag ttcgcaacat gtaaaatggg gtgactcaag cgactctatc
     2041 gtagttcacc gatgctcttt cagccggctt gcgggaaatt ttggaaccaa tgcagttctt
     2101 gcaggagtat tgggtccctc cacgccgggg tgaccggtcc ccaaagcggg ggcttactat
     2161 tttctccggc ttcaggagtt tgagaatgcc tccttgcatg agatgagaat ggctcctcgc
     2221 atgagtccta atgaattacc acgccgaact aaccggctca acaacttaaa gcgaatttaa
     2281 catccagatt cagacctact catcgcgctt cacgattatt tttcacatga actccccttc
     2341 ctcatcttga gaaacgagtc acagtagcta agatatacgg tcaccatgtc tgcagagaaa
     2401 gaggtataca accttaacca tgattggaac aatgagatca agcggctcaa gatacaacac
     2461 gacttcttca gagagatggc tgggggaaag gaccttccag ctgtcgtgtg gtcttacgtc
     2521 aaggagttag aagcccccaa aatcgcagat gttggcacgg gtaccggaat ctgggctacc
     2581 gagctggcct cccagctgcc ggaaacagct gtagtcgatg gttacgattt cgacgtgaac
     2641 aagtttccgg accccaagac gttaccacag aatgtcactt taaggttcgg cgacatcttc
     2701 aagcccttcc cacaagagat catcggtaaa tatgacgtgg tacacgtgcg attcctcgtc
     2761 tttgcactaa agaaagacga ctggctcgtg gcagtgaaga atctaagaaa gttaatcgcc
     2821 cccggcggct ttctcttctg ggaagagacc ggcccctaca gttggacttg ctctccatgg
     2881 agtgaagctt actacgaatg ggtcaagctc gaatctgaag tgggaaacca gctcggccga
     2941 gatcctttgt gagtagatac ctgccatgag cccgagttct gatggacccc tgcctccaga
     3001 aagtgagagg agattcgctg attcccatat ttagggcccc agttcgactt ccttcccagt
     3061 tcaaagaagc tgggcttgcc aatattgatg agaacatttt tgctatgttg cgattgtcaa
     3121 gcactacccc cgtggatcga caacctgggt tgctcatcat ggcacaatct cttactggcc
     3181 tggtggaaaa cggggtcttg gagggcaagt ataccaaaga ggatgtacgg aaactagttg
     3241 aaagagctag tgaagacgtt cagaatggaa cggcgctcag cgcgaacttc cactggacct
     3301 ggggacgaaa caatgtctag atcggagcgc cttgccctgg cagagggtac atgttgaact
     3361 catttaccag tgagagttac cgcgtagcac tcttagtggt ctagaatatc taatgggaga
     3421 tgataggtta tcatgtgctg aagatggata taggattcta cgttgatact ggtcatgcaa
     3481 cgaagtcatg atgtctttga cttgtgacac aggcatagct atatctgcca tttccgccat
     3541 cttcccgtga aagtttgttc gctcaagcgc tctggaatgc tttctggatg cagagtcgtg
     3601 agtgcgccca caaccaaata ctttgaggct atagagctac acttgatagt aattaattaa
     3661 gtctacggta aatgtgtttt gatcttaatt taatagggtg tatgccagtc tcccacatat
     3721 ctttactact gtatgtccac gtggcatgga ctcgatgaga tcgtgagtta gacgcttgtc
     3781 gacctccgac cgcgcacgct taataatctt acgtgcgtca gcctcatgag acaacttctc
     3841 ctctaattcg agaaattctg attttctttg acgaatcttc ttttttaatt caagcttaat
     3901 tggattaaaa ccctggctgt gatggtttaa tgtatatatt gtgacgctat gccatcaggt
     3961 gagtactgac actagtcggt gtggccgaga gtaccccact tttaatatga tatgtgaaag
     4021 cacgattagt ccttacgtta ttatatgggt ttgtgagggg ggtttgtaat gaccaattgg
     4081 catggtgtga gcgagcatcc ttactgtatc ttttgtcact ctagtacagg tttctaagtt
     4141 aacaattttt ctcaatgcat tctatcactt actgaaatga agttcgtgat aactcgttaa
     4201 caattcaatt gccatcatag tagtttttta aaggggatca cacagtcctc tcgcccccaa
     4261 ttgtgggccc gagggccgca aggtcgaact gtccgtttcg gtgtagtgtc gccaaatcga
     4321 ggcgtaagcc agacccgcgt cggacgaaaa cgaattagga aggggaaata ccgagaactt
     4381 gcactagctg catacagtat agttattgac aatagtcaat gccatgaaaa catatggtga
     4441 cgtttacacg ggaatcacct cctcagataa tgatatgtct agtgtagtac ctggaagcaa
     4501 ttatatttga acttcatctc tcaaaacaca ttcatctgac cgccctgact aacctacagg
     4561 tgatctcaca atggcgcagt cctcagatca ctcagtagca cacgacactc tcaatatacc
     4621 tgggtttcct ttacatgagt atgccctata catcgccact ttcacaagcc ttgcggtgtt
     4681 gctattggtt tatatatcct ttctttcaaa ctcaggggtg aagagtctac cttccgtcaa
     4741 tcctgtaaga ctgtttgaat cagctaccga tgctaaagtg agtccagcat cgaaatcatg
     4801 ttattccaaa cataagctga cttgcgtaat cccagcgtga tttcttgtca tcatgcacgc
     4861 gactgcttgc aaagggcagg gcactttacc cgagcaaacc ttacaggcta atgacggatc
     4921 ttggggaggt tgttgtcctt ccacataccc tagtagatga gatccgcaac gagtcaaaac
     4981 tcagctttcc atctgccaat atgcaggtga gcatggagtt gcgtcccttc cagcctaatg
     5041 gaatagactt ctgaatgttg taggactttc acggggatat cccagggttt gaggccatgt
     5101 cccagtttgc aaacgatagt ctcttgctcg aggctgtggt cagaaaacag ctcactaagt
     5161 atttgtgtaa gttttcatat gcgaatgtgc agtgctacct atagaattat ttgcttaccg
     5221 caaatctatg tagcgcaagt gatggagcca ctgtccgctg agactaccca tgcgcttgct
     5281 atgaatatag gagactccca gggtaagtgc ccagccaatc cagacgtaca aattttgaga
     5341 caatattgac actaacagat tggcatgaga tcacactcaa gcccacaatc ctggatgtca
     5401 ttgctcgcat atcatctcgt gtgtttttgg gcacccaact ctgtcgcagc gaagattggc
     5461 tacagattac gaaagcttac acgatcaatc tgtttgtggc agcagggaag ctgcgcatgt
     5521 atccccggcc tctccgcaga ttcatacact ggttcgtccc agaatgcaag aagctccgcg
     5581 ggcagtttgg tgaggcacgg cgggtgattg accccgtcat tgccgcaagg cgagaaatgc
     5641 gccaggcagc catccgcaaa ggggagaagg tgccatattt caatgatgcg ctcgattggg
     5701 cagacgagga agcttctgcg aagaatatga gctatgaacc ggcgggattt cagttgatgc
     5761 tctcggttgc cgccacgcac accacgacgg acctgctcgt ccaagttatg atagacctcg
     5821 cccagcaccc tgagttcatg gacatggctc gagaggagat cgtcagagag ctcagaagca
     5881 acggatggaa aaagacgtcg ctttacaaca tgaagcttct cgatagtatc gccaaggaat
     5941 cgcagcgact gaagccaatt agcctaggta agtatctcat tactttggaa ttggaaggcg
     6001 gtttcgactg atcacgcttc ttgcacagcc gctatgcgcc gtcgggcaac tgcagatatc
     6061 aagttgtcta ccgggctggt cttgaagaaa gggacccgta ccatcgtgga catcttcagg
     6121 atgcgggatc ccgaagtgta cgaagaccct gaaaaatggg acggaagccg gttcgtcaag
     6181 atgcgggagc agcctgggaa gaagaaccag tccatgctgg tgtcgactca ccgagaccac
     6241 ctggccttcg gccacggcgt ttacgcgtgc ccaggcaggg cgtttgcggc gaacgaaatc
     6301 aaggttgcgc tctgtcatct tctcatgaag tacgattgga agcttgcgcc gggcacggat
     6361 atcaagccca tggttattgg agcggctaat ggttccagtc caatcgcgaa gatcctgatt
     6421 aggaaaagaa aaacggtcga gctggacatc gacgctctct gatggactgg gccactgtcc
     6481 atatacgggt caactcaaca aggtgttctg cataatcggc gctcttcatc acacggtagt
     6541 gcctatgagg acttcaaata cagcatttat gcgaaatgaa taagagattc ggttaattac
     6601 aacacaacga aatcatgtag gtccaaatga tcatgcgtat cacttgtaga tgaaagaaca
     6661 caaaagtatc cattggcgag actcagcata gctttgcgta tttacgatct gccagacgca
     6721 gtagatgact acaatgccat tccttgtagg tgaacaacat taattaacgt ctagccttaa
     6781 aagtgtgata tcgaaattgg ctgttgtttg tgcaaaatag ccgcattctt gcttgaagct
     6841 gctacttaga gctcatgggt gagggtcgag ccttggaagt caacaggctt tttcacgtgc
     6901 cacttaagta caaatctaca gcatatgttg tgacttgact gtctgttttg ttgagctacg
     6961 taccgaactt ggtcagcaaa ccttgtgact gccaccggcc cgatggaggt gtcagaaccg
     7021 ctggtcccca tgacggatcc aagttcaggt tcacggtcgg ttcatcccaa gccggccatt
     7081 cctgattgtt attggcccca tcaccgttcg atagctcatc atacatctcc cagctagtca
     7141 actccttact ctcttgtaaa cgactaagca aggattcatg gtatgcattg aggccgttgg
     7201 ccagggcctg cgagatcttc ggctcgacgg acgtgttcga cttcatggcg tcggcttgtg
     7261 ccagcagaca gcagacagac aaatagcatc ccagatccct ctcgctcaac tggctccgtt
     7321 ctttgacaca gttgagatag gactttgtcc ctgaatggag ctgtttgtag agggatgttt
     7381 cctgtccatt tgtaggaacc ggctcctctg tctcagcctg atccgtaagt tcgctgcaca
     7441 aatacagagc acattgcgtg aatggaatca tgaagagacc ggacccacgc atacgaatac
     7501 gctggaagtc ctcgtcgcct gacagagctg agttgtgcgt gagaaggcgc agggatgccc
     7561 caacacacat cttccgcgag tagtaatagg aagggttctc catagcttta agagcaaacg
     7621 gatggtgtaa ccctaggacg aacctctgaa ccatcaggtc atacattttg gtctgaaatg
     7681 ccgtcggaga atttgtgctc atccggaaag cctcgaggag ccttgtacag cattttaggg
     7741 tttccgaaag ctctgaactc aggctcaaaa ccgcctcgaa agataggtct ccctggaagt
     7801 tgtttagaag tctcgcaatc ttcaaacggg tgggtatgct cctcatcaat aggatctgga
     7861 ccgaggtctg ggtgagttca tcttccgcct tgggtaaggg tgtgctggta ttcaagtccg
     7921 catcgtcaat gtttaacggc ggcgcgcagt cgtaatcctc gacaccaatg gagggtcgct
     7981 cgccatgatc catgcttgac tggacttcca gctctagtac cgtcgcccat aatctacgtc
     8041 gagcctcgat ctctgagggt ggcatatcct ggaagtcgtg tttcactgga tcgatgtgaa
     8101 ggcttagatg tatagccagg cgcataagtg atcctgccgg caaccagtgg ttgctttcat
     8161 ccacacagaa gacctgccga gtcagaaaaa acaaacagtg tgtacgtatg acatcgagat
     8221 tgagctcttt cgtgtcgatt gaggagtaaa tccggctaga cgcaaagcca acccatccta
     8281 ggacggtatt tctagcgatg ccggcttctt gcgaacagaa actcgaaccg agacataaca
     8341 cgagggcaag cggaacagcg aaggtatcgc caaccgcgtc agggttggct tggaacgctt
     8401 tatagttgtc caagaatgta gcaacagaca gaataccaaa caccctctgg aaagtccgca
     8461 ggtacgcttg aatgagaacg tctgctaccg ctcgatctgg gatcagatct ctgtaagaat
     8521 cgaacgcggt ctgggatcga acggcttctt gcgtggcaat gacgtcgcta agtgaacgac
     8581 atcttgctat agtgcagcga ttgctctcat tggcctcgtg ggcagttatg actgcctgtg
     8641 cttggggaga atgtgaaatg tgagtgccag gcattgctct tggagtgata cgctgggtga
     8701 taccatacct gatgcacaaa attgagccag tggctctgcc catagaacct ggttcttgag
     8761 aaagaccctc ttgtcgctct tttgattgca ggaaaccagt tctctagtgg agattgtgag
     8821 aatggacctg aagcagcagg gacctgtact tgctccgccg gcagagaggc gcctatggat
     8881 agtgagtgac catggtggct agatagggtg ctcgaagcat ccgaaggaac ttcaggcatc
     8941 cagttgctgc ttgtagtgaa gtttgtttcc atcctggact gcgaaggagc ttgttcgaac
     9001 acatagaact gtgtgtcctg cggatgaaag ggggcactgt taggcgaggc ccttgagctc
     9061 gtgacgtagc tacatgtttc gatgttggcc ttgatgcact gctcacaagg cgtttgtcga
     9121 tcacacctgt gaggaatgcc gatgattaga tatcaaagtt tgcggaagat atagacaaga
     9181 tttacctgat ctttctgcgt ctgcaggagg agcaagccag agcaggccgt cgcttcttgc
     9241 gcgtattatt catccaattg cccaaggcca tgtcagagga ctgcatgctg gttcttagtt
     9301 gacctgtagt gcatagacct gtcagcgact aaaggcgaaa gctagcttgt ttgaagagcc
     9361 ggcgtacaac ctccaggtca catacctggt gatgggtacc agaaggcgga tatatcagca
     9421 attcactgct aacgcagcta ctagatagaa tcagtacaga ccttctgcat acgcaaggcg
     9481 tcagcaatcc tacgcatgtc caagaacaac ttcgatcacc atacttacgc gagcatctag
     9541 gccgtcgcga ccgagcatcc tcgtaagcag caccgtgtta cctgcaaggt ttggaagttt
     9601 tgcaagggtg catatgatcc ggctctttga ttgggcctta tcgcagtgct aggcaaaagt
     9661 cccttgtcaa ccatgcactg ggccagatca tatcataatc atctcatggg ttgatcctac
     9721 aattgaacac aggactagca tacagctaat gctagataga tctccgtata caccgcttgt
     9781 atgagctttc gtcaactgca cgatggatcg ccaagaatat gcaatggttt gtgggattgc
     9841 aatccttccg tggtccatgt ctgtgaaccc cgcaaaggct agggagtcat aatcacgtgg
     9901 caaggtcgcg actatggaca agcaaaactg caattctccg atactcattc gcggtgtcgc
     9961 agccgccaaa caagcaggga ttggttttta agttacgagt tcgtctcgct gtcgtacggc
    10021 ggccgccgcg tataaaaatc aagcaccctg tcccatgtgg tgatcacaag gattggaagg
    10081 tcttgtcctg cacgtatgcc gatccttcaa tcaacccgat caatcagaga ctctcgtgtt
    10141 gactccgcgt gagctccctc gcattggccc gaccggataa agaacggtga agacatataa
    10201 ctaagctgca agccggatat aaggatatat gaaatctgaa acacgtgtgc cgcttaactc
    10261 actatcctga cgcgcagcaa aaaaataaaa caaaattgta cggattacag tgtctattac
    10321 ttggtgtcag cttttgccgc agatgaacat aagaggcaaa tggcgcatgt agattgtaag
    10381 acatcgaccc ataataccga gtattgtcca atcaactctt cgccaacctc ataagccatg
    10441 atggccagta ttacatccgt tgctatttcc ctgagcaaga tgagtgctcg ctacattcgg
    10501 gacaataaaa gtttggtttg tgtaagatgc tccgtgtgat cctataggag cttttgacgt
    10561 aacacaggac acctttgcct aaaccatgag tagagaacga gattgttgta gtcctagatt
    10621 tcatgcgcag ccctacacga aatatgttta caaagcgcaa ttcgatttct attgcacatc
    10681 gaattcgtat tctgcttttt ggaaacactg gcacaaaact ttctgaaact gggccttgtt
    10741 tctcttcata ttttgttttc tccttaagga cgtggtgggg aggggggttg gagcgtggat
    10801 actatgtaga atgaaaatca acgcggaaaa tggaatggga atggaaaaaa gcctccgagc
    10861 atcagatcat tcccccaggg cattccacgc cagaagacta atgttgaagt gtatggcact
    10921 aggtgagatg tgtcgtcgtt gtggtgtgaa gcgtatgccg gtaggcccag accagacagg
    10981 ggtagtatat ctagcattcg gttaacgatt tcctgtaagc ttatttgcat agccggtacc
    11041 aggttatcag agtctcgaca tgagcttgac cgagcttact accaacgccc atctggtaga
    11101 caactatgaa atgctctctg taccgctcac cgccggagag atgcgtaata tcaagtcgga
    11161 catcttgcaa tcatctaggt acctatgatc tcaagactca ctcgctgtcg agtccgggac
    11221 ttcatacccc tgacgccaaa gacccagggc tccacgttcc tcacgataaa cttggatagc
    11281 actctcgcca catcgtgaat tccttatact tttactttca gcttggtgcc cgcttgccac
    11341 actctcaaac cgcagaaaac gaggcaggca gataagggaa gcacgcctgc atacacccag
    11401 gcagcaaccc agtcaagcct agttgaatta tgctgtagca cgcctccggc gccaggtcca
    11461 ccgggaagaa cactcaggcc aacaagtgcg tatgccagcc ccatccgtgc accgagttta
    11521 gtcttgtctt tggtgaagac catgaataag aggggtggag ttgcaacaaa tatgccagac
    11581 aagaagccaa agaatagagc cgtgcagata ataccagcag cgtttgttac ggcaagatta
    11641 caaagtagaa tcacgccaat gatgagtgaa cctatctcaa gtcagtcagc ctatctagct
    11701 accccaatgt aacagggtga tgggcatacc tggaatgaca acgttgacgg ggcccacttt
    11761 atccgccaac cagtttggta gtactctgcc aatcgctgat gctgaattca ggataggcag
    11821 aaggtagagc gccaaagtgc ccgtcatcca gccgttggcc tgtccgtagt atgcaatgta
    11881 gaagaaggag acatgagagc cggcatagcc aaggaagcaa cccagtatac agagcatgaa
    11941 cgggccgtct gagaaggccg tcaagtcaag cattcttcgc acagccgggg gcttggcgcg
    12001 catctcggat actgccaggg ggactagcag ggagcccaag gccacgaagc ccatggcgcg
    12061 cacggtccag gcgaagccga ctctctcgat aaggttgatg aaaatgatgg ggtagatgat
    12121 accgccgagt gagctccccg tggcgactat gccaagagca agtccgagtc ggctgctgaa
    12181 gtagggctgg accactgcca atgcggggac gaacagacag ccaccaccaa tgccgattac
    12241 gaagccctga gacaagacta cctgccaata ttccgagcag agggagagca tcatgtgacc
    12301 gaagacaata ccaaaggtcc cgatgagcag caacagcttg agatagcctc gatcgtagat
    12361 gggaccaatg acggcaccaa cgacgaacac catcaacgac tggatggagc cgatccagga
    12421 gatattcgag gaggactcgg tgaacagcgt tcccctttcg tagaaggctt ggaagtcgcc
    12481 aaaggtgatg atggtgcccc aagtgttgaa aacgatggcc cagctgccca cgacctgtaa
    12541 ccaggccttc agtccgccat ttggcggcgc tggaggggcg cggggaggag cagactcgac
    12601 atctgctttg ggcggtgggc tgatgcggcc gccaaccttt tcgctgttag tcgactcggt
    12661 cgacatgttt ggaattagcg ccagcgggtt tacgaagaat ggttggttca ctggtctcgc
    12721 ggggaatgaa ccgacccctg ggagttgctg acagatgaga acgtacgcag agcaagatgg
    12781 tcaagtgata gctcctccgg cgtggtcgcc gcgaaaacaa gtaagaagga ctcagcagga
    12841 tgagatcccg cattttctgc ttgaaacttt gcgttgaccc atggtggtgg cctacggagt
    12901 tagcggacat gggaatcgga atggaaggca actttgattg atcgtcgttc tttctcattt
    12961 acctcggatc gaaatttcgc ccgcgtcagt ttcgtttatc ccttggaagc agtggaattg
    13021 cggctcgact ccagtcagcg cagacggcgc tgatgggggc cgttgatagt tcatccgatt
    13081 cggtctttcc ccttcctatt tcggccgtgt gagtggggcc agcgggaaat atggggaggc
    13141 ggacgggagg cggaacgatg aaggtgaagg atcaaccaga cgcacggcgc ttaagcccgc
    13201 ggcccgaggc ccgatgcccg atgcccgatg cccgatggct ggcctgtgct tctaagctcg
    13261 acctgtgccc cgagactcgg ccttgtgtcc gtcgtcaggc gggctaatcg ttccgcccag
    13321 ggtttatgaa ccagtgccta tgctgagagc agcatcgtaa gaccttcttg ttgtcttgct
    13381 cgaccagtag gatgacatca tgcatctagc agctgtacgc gaagctaacg agacgtaccg
    13441 tgccaaaaat cagcaagatg catcacccgt atacgtattt gctggcgcaa caagtggcat
    13501 tggggccagc accctatccc gtatggcgga catgtcgagt tcaccaacat tctatgtcat
    13561 cggaagatca gagtcccgtt tcgccactca gagacttcta cttgggaaag ccaacccatc
    13621 atgtagggtg atattcctcg aagccgaatt ctcgttgctc agccatgtcg atcgtgtgtg
    13681 caagaagatc gctgattcga ctcacaaagt cgacgggctt tacatgagtc ccggcatgat
    13741 acccctgaac ggggcaagtt gtagggccta ctctactcat ctaggcccgg catagtggtt
    13801 gacttgtttt tcttactgac agatacccat gaaggacttg agacctgttt tgccatctcg
    13861 tattattcta ggatgcttct cacggaaaga ttgctgccac tgctccgaaa gtcacgagac
    13921 ccaaaggtta tgtgtgtcct gaatggcggg aaggaggcag ttatcggact ggacaacctt
    13981 gggctcgaga actcttggac tccactagct gtggttggac attccaccac catgaccaca
    14041 ctctcctttg aacacctggc ccaggacaac cgacacatca cattcatgca tgtctatccg
    14101 ggatgggtaa gaacagataa ttttgcgcgc ctgaccgcgc cggagtcagc cagtatattc
    14161 tggggcatgg cattggcact catccgctcg cttgccgaaa cattagcatt tctttttggc
    14221 acgtccgcag aagagtgtgc cgagaggcaa gttttccacc tgacggatcc acgttacggg
    14281 cctggcgtta gacgaattgg acatcaaagc gaagaaattg cggaaactcc tgtgctgagg
    14341 gagtataagg agtcatcttt ggcggaaagc gtctgggatc ataacaaacg tatatttgac
    14401 agagtcctca atgggtaggc aattgaaaag aatttgtagg aactttccca ttcagaacaa
    14461 tttattgtcc gaaatatgta agagataaca ccatctaaag tggtgcatca tacgataata
    14521 atatcgagca tcaggcacaa gttgacttga aaggccaccc ccgggcttgt gcagcatggc
    14581 cctggttcgt ggcactcaca ctacaccgta atctgacgat aatcaagctg tcgtaatgac
    14641 ttcattgctg tttgcaaaga acttggctac agtgacgcat aaacgaacaa gcaatcgatt
    14701 aactgggata ttctcataga cccaaagcta acgcattgcc ctgaacagat aagccgaagg
    14761 cagattaatc tactttggaa agtctgatat aaactttctg tgcccgcttg gtgttcttat
    14821 catgtccctc aaaccccgct agagcagctg gaatgggctt cagctcgaac gtccaaacaa
    14881 tcagggtcag gatgactttt agctccaatt gcgcgaattt cgagcctgca aagaatgtta
    14941 gactctacta taattatgta gttaagagtc cagtatatat ctaaatggga cagaatctag
    15001 agcacactcc tggcgcacga taggaatgaa gaagagcgat aggcttacca aaacagccac
    15061 gctggccgac tccgtaaggg tgcgcaggtc cagcgcgggc atcgaatcgg acctcgccat
    15121 ttccctctga aactaaccat cgatcggggc taaactggtc aatgtcctca ctactccagt
    15181 tgccgaactt tcccttccca tcttgactcg acttagtgcg caaagtctcg tccacggaaa
    15241 atgatggggc ctgataactt ggaccattgg taagcatgaa gacatcagtc ccctttggta
    15301 ttttgtggcc aagaattgtg gtgtcattga ttgtatgtct cacaatcgtc ggcaccgtat
    15361 ttccacagcg atggttctct tcaatgaaag catctaggta agctgtcgta ttgctgacga
    15421 tctcatccgc ggacggcagc cgcccagctg cgaaagcaca atggtgtgtc tcccgtagct
    15481 tgtctcgcaa tatcttttgt acctcttggt actcagtcag atatttgatt gcccaacata
    15541 tggtcgtcga cgtggtctcg tggccggcgg cgatgaaacc gaacagctcg cctttgatag
    15601 cctggatatc ataggtcata tcacggttct ctttcttggc catttgtgcc tgacgctgaa
    15661 tcaacaggtc catagcacag tgtacagaac cttgggcatc tggattggcg tagaacttat
    15721 cccaagctct ctgcacccgt tggccaatca tctcgtcttt gtacttcctt gcagctgaaa
    15781 gctctggata gaagcttagg gcaaacttca tatgcggcgt cggaagtggt gagttcaagc
    15841 caatctcgac actgtcaagc aatgaccgga ttgacgtgaa ctctttcggg tcgttgatct
    15901 ctgggaatac agcgggcagg tcttgaccgt ctggaagttt catctcttta agcccagata
    15961 gatgcttctt gtgagttgaa atggttcctg cctccagctc aaaagttgct gccagtatga
    16021 tgtcaagggt ggccctgaaa atgtcgtggt ctccttcaaa aggtctgcct tgcgctaagc
    16081 gtgccctttc gttccatagc tcgagcatgt tctggcatcg ttcgtgcaga gctggcgcga
    16141 cgattccgtt gaggaacgcc ggggacatgg tatccctagt gaggtttcga tgagctcgaa
    16201 atttgtcgtt ggtaggcatc tttgtgtatt gatcagtatt gactctacat ctcgcgggtg
    16261 gggggaggga gcatgattgt aacgcagcat tagatgtttt cagagctgca agacacttac
    16321 ccatacatga catgagggaa gcagaacgcc aaatatatcc tcaagaacac gagcacggtc
    16381 aaaatcgctg gaccggaaca tttggatgtc atgcgcctcc cgaaaatcgt tcacgataac
    16441 ccagggcttg ccaaagggtc tcatgaagac ctgaatgaca ggcgaatcca gttcaacagc
    16501 aagtcgcctc atgtagctcc atatttcttt tgtctcgtag ttccacttga ggacctactt
    16561 caggtgttag caagatctat gacctagtct catgcctggt cttacatcct ggacatcccc
    16621 tagtattcgt ctgtcgctgc ccttcttgta aggaatgcct ggtattggct ttggcagaag
    16681 agcacgatac agagcagtta atgcgacaac cagtacaaaa gtcccagcag caataatatg
    16741 ctgaggcact aaaggcaagg aatacatggt gctagtcgtg acggtgcgct gacaatcttg
    16801 tactagaaca ccgactatcg gcctttgaac actccaataa cccaaacgta gaatataata
    16861 agtaaagaat tacttcaatc aactgtgttt tacaagtttg gctttcggat acgtagacca
    16921 ctgcaaggcc agatgaaaga atcgactgga taagatagca acacatcaac aaggtcaata
    16981 cttcaagcta cattgatcac cttcttcgca caattaccca acaaggcggc tttgaatcgc
    17041 gcctggcact cactgcacgg aggaggcggg atatgacgtg gaggccgtgc cggtcgggga
    17101 cccatgatat gcgtgcacta gcggcaatgt ctcactccgt aaggaagtaa tagaccggcc
    17161 cgcacactgc atcatagata catctgaatc atgtcgaaaa cggccataga aaaccgaact
    17221 attacagaaa aacgtttcca catggcttag cggaaagtat gaccgaataa tccttttcct
    17281 cagcttccct gaaccagtac caacagagat cagttacagg cacttccatc ttttgggcta
    17341 taacaccgca caggggctaa atttggaaga caaaaccatg cattcaggtt ctattctgat
    17401 aattttcatt ctctctgcaa ttttgtactg gattgcagca gccactctaa actatgttcg
    17461 ttacgaaaag acacgtgctg agtttggctg cccgccgctt aaggcatatc caggctggga
    17521 caagattctc ggccttgact atgtctacgc catgttgaag gctctgaaag aagaccgctt
    17581 cttgcaattt cagacagata cctactccgc tcggggttcc aaggtctggc gagcaaactt
    17641 tctaggcaac cgtatggtgt acagctcaga gcccgagaat atgaaggctt tatctacttc
    17701 ccaaaaagat gcatttgccg tggagccgat tagggtagcc aacggcgcaa tcactccatt
    17761 cactgggcgc ggtgtcagct cttcagatgg cgagaaatgg caacattctc gtgatttggt
    17821 caaaccgtac tttgagcgag cgggatttgc caatctcaat cgccttagag agcatgtaga
    17881 ccgtttaatg agtcaaattc cgtctgacag ctcgacagtg gatatgcaac cactgttcca
    17941 gcgctgggtc agttgatttt ctatactgac gaacgtccgg tggagagtgg aagctgacaa
    18001 gagcctagtt ccttgacaca tccaccgatt ttctttttgg tgagagggtg cactcacttg
    18061 atcatccaga aaggggttgg ccccagaagg atatggtcaa agtaatggct gggctgcggt
    18121 tgcgcttaca actcagctcg ttccttttcc tacatagaga taaggagtgg ttcgcggcgt
    18181 gtaaacgtat tcaaggcttc ctcagtcact atattgaaca agcatataga caattagagg
    18241 aggaaaagaa aggaattccc gcaacctata agaacggtga accccgcgac gactttttat
    18301 ggaccgttgc tcggcacgta cctgacccga tcgaacttcg cacacagctt acaggcgtct
    18361 ggatcccttc taatgagaca acttcaatcc ttatgagcaa taccatatac gctttggcca
    18421 ggaaccctag ggtagttcaa aagctgcggg aggctgtcct tgagtatgga gacaagccct
    18481 tgacctttga aggcctaaga tcaatcaatt accttagatg gactgttaac gagagtaagt
    18541 gttttctatt gtggtagtgc atttagtttt tgggtctcac atcactcagg tcatcgactg
    18601 tatcctgtca gtttacagac tgtcagagct tgtatcaagg acacaacgct cccaacaggg
    18661 ggtggagaag acggcaaggc acctatcttt tgtgccaaag gtgacattgt gcactgcaac
    18721 cgttacctaa tgcaccgtga ccccgaactc tggggttccg acacagaaca gtttcttcct
    18781 gaacgatggg agaaggcccg ccctatgtgg agctttgtcc cttttggtgg tggtccacgg
    18841 atctgcccag cccacgtgat ggtggacacc gagtgcagtt acgctatttt caggcttttg
    18901 cagcaattca aggcgatcga gcccagagat gatgagcctt acgcggctgt catgcgcgta
    18961 ggcccatcca gtaagtatgg atgcaaggtt gctttcatcc cagcctgaat ctcaacgtcg
    19021 tcttgatgag aaatgatcga aatcgaatat atgtctactt atcaacccca aaaagggaag
    19081 cagataaact cagtaacaca cagaaaacca aaagaggttc agtttatttt accatcaagg
    19141 agcaaactca agagataatg gtgacatgag taacaaaaaa gaagttcgaa cactcgccta
    19201 aagcttatgg tttaatttaa agtaacggcc tccaattagt agaactctcc ataattcagt
    19261 gataaaatgg gtaaaaagat agatgcactc attgggtctc caatctttga gcgcttacca
    19321 gagccatttt ggtctgatat ttgggggcaa caattctagt atacttacag ataagaacta
    19381 cagatattgg acgggtctca tttcacccca atgaaaacaa attcatagaa atccatatac
    19441 tttacaagta accagcgctc cacccgtatt acgaagaatt caaaattgtt ttctgttatc
    19501 atcctggccg ggcttggcgg aatatcggcg ctttcaacgc cttgcacacc tcggctcaca
    19561 gaatccactg atacatgaac aaaatagact tacttgcttc cctaaattca atacggatgt
    19621 ccccgagcac tttgttgttc ctagtatcgg acatacggcg gccggctcta ctagattagg
    19681 caagtacaag tccgatttcc catcgacccc gaggctccac tccaatcata agtagcgaaa
    19741 aataatggtc ttgagacccg agtctacaat acagcgttag tagccggggt ataccgctcc
    19801 atgtgccgag gcggcgaatg gagcccgaaa atggccagcg ttggcttacc cgaccgactg
    19861 gatgcgccct agaagacacg tcgatggatg atggaacctc ctaaaaccgc gaattatgta
    19921 atcaacgata ttttactcgg aattgactgt ctcgatggac gaatagctca ttagctggcc
    19981 gaatcatctg attgcggttc ttttttgtca agccgctccg ctcctcagat gctgcctcgg
    20041 tgaatgaggc cacaaggaaa agtatccagt aatgatcgac aggttgcaga actcgagctt
    20101 acattccgta agaatttagc actgagagca atttgtagtc agagcggcta atagtgttat
    20161 tgatgcacac aagcaccaaa gcttcactgg tgacctcgtc aatgggtcgt ggatatttct
    20221 taccctttct gacacgctcc taacatttga tgtgtctata cgccagtacg aaagaggtaa
    20281 gcatacccgt tgctgatatg atttgaccgc gtggcgtatg ttgcctccga ggaagtagac
    20341 agttatgtag acataaccca actaagtgtg tttggtgaac tataagctat agaagggtat
    20401 gcaggacctc atgagcaaaa tacctgccat cttttatttc aactcaacgg ccttgcttgt
    20461 cgcctgatca actcagttaa accatattct accatggcag aacagatagc gatagtagga
    20521 tctgcatgtc gattccccgg cggtgcgagc tcgccctcga aactctggga cctcttaaaa
    20581 tcgcctcgtg atgtagtccg agacttcccc ccagagagac tcaactttca gaatttccac
    20641 agtcataatg gagaacacca cggccggaca gatgtgcagg gaagatcata cctgctccaa
    20701 gaggactgcc gcctcttcga cgctgctttc ttcaagatca accccatgga ggccgagggt
    20761 atggatccac agcaacgtct ccttcttgag accgttttcg aggctataga ggcggcaggc
    20821 tggcccatgg aggagttaga gggatctcag acttccgtac acgtcggcaa catgacggta
    20881 gactttaacg acatccaaat gcgggatcct gaagcactac cgacctattc agccactgga
    20941 ctggctcgca gcatcctctc caatagaatc tcgtttttct ttgacttcaa agggccatcc
    21001 gttacgatcg acactgcatg ttccagctcc ttggtggctt tgcaccaagc cgtgcagtgc
    21061 ctccgaaacg gcgaggccag ccaggcagtg gtggctggag tgaccctgct cctggaccca
    21121 ggcatgtata ttgccgagtc caagctacat atgctgtccc ccgattcgcg gtcgcgcatg
    21181 tgggataagg acgctaatgg gtatgctcgt ggcgaaggct gtgcggtggt ggtcttgaag
    21241 ccccttgcca aagccattgc ggacaatgat catatcgaat gcattatacg tgagacgggc
    21301 gtcaactcag acggacgcac ggatggcatc accatgccta gctccacggc acaggcctca
    21361 ctgatccgtc aaacttatag gcgggcaggc ctcaacccca tcaaggatcg tccccaattt
    21421 ttcgagtgtc acggtactgg gactttggcc ggcgaccctg tagaggcgcg cgccattaaa
    21481 gaagctttct tccacaatac tgatggttct gacgaaatcg aggtgaaaga cacatcccaa
    21541 gagcccctat actgcggatc tgtgaaaact gttatcggtc accttgaagg atgtgcaggg
    21601 ttggcaggcg tcttgaaagc atcgctagcc ctgcagaaca aaataatccc tccgaatatg
    21661 catttcagcc agctaaaccc agccattgcg ccttactacg agaatattca cgtacctact
    21721 tcctctcagc catggccaga gactcaaggg aggccattgc gtgcaagcgt gaattcattc
    21781 ggatttggtg gcacaaatgc ccatgctatt cttgagaggt ttagctacgc agaccatcag
    21841 agcctgaagg atggtccagc ctctgagatg gaacccatag gaccattcgt cttctcagcc
    21901 aaatctagga ccacacttct tcgacagctc aagcagactg ttgaccacat ttggtcaaat
    21961 cccttgcttg atcttgatac ccttgcttgg gttctccaga ccaggaggac tgcactttcg
    22021 atgcggacgt gcatacatgc cactgaccgt cagggactac tcgacggact cgagaaacag
    22081 attaacgcgg ccgaggtgtc aagcgatgct cctttcggcg tgaaggcgaa tacgctcaac
    22141 gataccaagc agttcaggat tttgggagtc ttcacgggcc aggtaagtcg atcgaccatc
    22201 cgagtcaaag gcacttgctc acaaacacac caatccaggg tgctcaaact gcagctatgg
    22261 ggcgggagct aatggcatcc tctcccatct ttcttgacgc tataagaaga tgcgaagaag
    22321 cattaaaatt gattccagag ccggctgaat ggtcattgat agaagaattg ggtactgaag
    22381 ggcctcgttc ccgtgtggcc caagcccagt tctcgcaacc actctgcacg gctatacaaa
    22441 ttggccttgt agatttacta cgggcttctg ggatcagctt tggagcagtt gtcggccatt
    22501 cttccggcga aataggagcc gcgtatgcag ctggtattct ggacgttaag gacgccatgg
    22561 gcattgccta ctacagaggg ttggtctcct cgttagccag aggctcgaag ggagaagagg
    22621 gtggtatgat ggctgtcggg gtttctctca acgaagctcg cgccttctgt agtagacctg
    22681 agttttctgg tcgactccag gtcgcagcaa gtaatgcgcc gtcgactgtg accttatctg
    22741 gggatttgaa tgttatacgc caggctgaag aaattctaag caaagaaggc acattcgcca
    22801 ggagactcca agtcgatacg gcgtaccatt ctcatcatat gcgtccctgc gctactgcat
    22861 acttgggata tctcagagcc ctcgatgtga aagttagaca gtcacatgac tcctgctttt
    22921 ggtcttccag cgtccacaga aacgtggaca tgcgtcaacg acttggcgag ttacgggacc
    22981 agtattgggt ggacaatatg gtaaagactg tcttattcac ccagtccacc ttgttcgcca
    23041 tccaaagtgt tccatcgctc accgtgggac ttgagctggg accccatcca gcgttgaaag
    23101 gtccggttac gcaaacttgg gactcaattc gagattcgcc gctgccttat gcaggctgtc
    23161 tcgaccgcaa attaggaaac ctgtttacca tatctacagc tatcggactg gtgtggagtc
    23221 atctcgggcc ttcagcagtt gactttgaag aattccgtga ggctttgggg tcaagtcgca
    23281 cgaggcgagt cctgaaggac ctacctgcat acccctggga ccatgatcaa atttactggc
    23341 acgagtctcg attgtctcac aactatcgtc gaggttcgcg tgctccaaac atgcttttgg
    23401 ggcgactgca agaggactgc aagactgaga tgacctggcg caatatcttc cgcttgaacg
    23461 aaatgccgtg gttgagaggg cacacatttc aaggtcaggt catcttcccc ggggccggtt
    23521 atgtgagcat ggctctggaa gccgcaaagt cttttgcgcg ggagcggcat gttgaagtcg
    23581 tcgagataca caatgtcagc attacgaaag ctttggttat cgaggaagat accagtggtg
    23641 tagaagtcct cttcacactt cgtcaactag actcaacagc tcagaagggt catgatcagc
    23701 gagtactaaa agccgccttc tcctgttata gctgttccga tggtcatgtc ttggacgcag
    23761 cgtgtcatgg tcaattaacc atacaccttg gcgagcccgg aaaggatacg ctagggctgc
    23821 ctcaaaggca aatttcctcg atcgaactcc ctcctctaga cgttgaacga tttttcaagg
    23881 caatcgatag ccttggaata gtctacaagg gatcgttccg cgccttggaa tccatcaaca
    23941 gaatcagggg ccatgcacag gcagcggcat cctgggcgga tggtcagcta aacgatagca
    24001 tgctgctcca cccagagatt cttgacgttg ggtgctccac ccagagattc ttgacgttgg
    24061 gtttcaggtc ggttttgcta ccttcgcatc gatagccgag ggtgcaatgg gggctacata
    24121 cctccctaaa ggaattcgtc gtgtcgtcgt ggactatgcg cagagcctcg gcgagccttc
    24181 gggaacagct actaccatgg aggctcactt gatcaattcg tcaagcgata tagtcgaagt
    24241 agatatcaat atatgcgata cgcgtaacgg tatctctagg gtacaggttg agggcctcct
    24301 gttgaaggcc attgcagagc cacagcctac gggtgatcga ttgctgtacg ccaagaccgt
    24361 ctgggataac gacgccgcgg gggagttgat tattccctcg tcgacagtcg tcttggcttc
    24421 agatttggag tacattgacg cagtagagcg gacggcgctt ttcttcatga agagtcttac
    24481 tcaggagttt tgtccacagg aaatcagggc cttcaaatgg taccaccaag aacttttccg
    24541 ggcgatcgaa ctgttcttga agccagttcg agaaggaatc catcctgttt tgaaacaaga
    24601 atggcttcaa gataaccgtg ccacgatccg cactttttct gagcagtatc caggaagtgt
    24661 agatctacaa cttctcacag cagtgggtga aaactggccc tcagttatgc gcggcgagtc
    24721 ggaaatgctg gagcatatgt tgaaagatac gatgctgagc cgactgtaca tggacggccg
    24781 tggtttttca atctgtaacg actacgtcgc tgcatatatg aagaaaatca cgcacaagta
    24841 cccgcgcacg cgaatcttgg agatcggggc tggtacaggt gggacaactc gtagtgtctt
    24901 ggtaagtcga ttgtctatca acatgttcat gttcagttgt tccaatgggc cacagggcag
    24961 atcaaaccgt taatactcta caggacagta tcggtgatgc ctatacatca tacacctata
    25021 ccgatatctc agctggcttc tttgagcatg cggctgagag atttacagac cattcccaga
    25081 agatggagtt caagacattc aacgcggaaa agacccctgg cgagcaagga ctggcagtag
    25141 gaacctacga catcatcatt gccgccaacg tcttacacgc cacgcggaac ttggcacaga
    25201 ccatgcaaaa cgtccggtcc ttactgcgtc caggcggctt cctagttgct gtggaggtca
    25261 ctggcaccat gcttcgcgag ccaggcctca tgggtggcct agagggatgg tggcttggtg
    25321 ttgacgatgg acgtttccca tgtccaggta tttcggccaa gagctggcat gatgttttcc
    25381 agagcaatgg gttctcgggc gttgattcca tcgcctacga cttccctgaa gtcaaacgcc
    25441 acaactgttc ggtgctcatc acccaggcgg tggacgaaaa atacgatatt ctgcgcaacc
    25501 ccattacatc gatcgatgct gtcccagaaa cccaagtcct tattgtagga ggtgccacgt
    25561 taccggtgtc taaggcagtt cgtcgagtcg agaagatgct ccgacgatgg acgccacgca
    25621 tcaaggcttt caacagcgtc gcggacctgg acccctctga ggtcagccca ggtacctcag
    25681 tattgtgtct ttcagatctt gacgagccga tattcaaggc tttgatggac tccaagcgat
    25741 tgaacaatct gcaggagatg ctagggaatg ccgagaacgt gttgtgggta acgagtggcc
    25801 ggctaagcca tgacccctac agcaatatga tgattggtat cggtcgtgcg ctcgcctttg
    25861 agctaccgca cgtccgcatg cagttcttag attttgatga acagtcctcg tgggacatgg
    25921 aaatggtagt tcagtatctt gctcgtatgg tgcttctatc ctcaccgcag tatctagact
    25981 acaatatgct ctggacgcac gagcctgagg tccacgtcag aggtgaccaa acgttggtgc
    26041 cacgtttgat ccgagacgat tcttctaatg agagtctcaa ctctcgccgc cgtcaggtca
    26101 cgaggctagc aaaggagtcc gagtcggtcg aattgatcca cggcgacgat caaactgtgc
    26161 tcgtcaaaac gaagcagtcg catcagtcag acactggatc cgtagaattt gttgtcagat
    26221 tgtccgtggc tctacattcc aaagacgaag cgccttgtta tttatgtttt ggtaaagtgg
    26281 gaaactccga taagccagct ttcgcattgt cgaaaaccga ctgttcgacg catgtcttac
    26341 caccccggca ggtgttcgaa ccacggaccc tgagtacttg cgatgacaag ctcctcattt
    26401 ctgttgcttc ctcactgata gcatgccata ttctctcaag ctaccatggt gaggagactt
    26461 tgatggtcta cgagccgaca gagggcatcg cagaagccat atccaatgct gcagagcgga
    26521 aggtgctctt cgtttccgga gaagcgacac agaccggcaa aggttggatc acgatacacc
    26581 cgctaagctc tgctcgaaca gtccgtcgac tgatacctgc tgatgctcgt tttctactcg
    26641 atctctcggg caacaatcag aacgcacccg ccagtatgat ggggaatata ccgctccagt
    26701 gcagctgtgt caaattcagg cccaatacca ttcctaatga ccgcactacc ctgggagttg
    26761 cattcgacat ggctgtcttg gcgaaaactg gtccaagtcc caaagtcgtc aagataggcg
    26821 agaccgaggc cgaagagttt tgcaccaggc gccttgccac tgtaattgac tgggaacgca
    26881 caggtccact gagtatagtg atacctccgc ccgacgcaca acaggtcttt tcgggcagca
    26941 aaacttatct gctggtgggt atggcgggtg aactgggcca atcgctgtgt cggtatatgt
    27001 ccagctgcgg tgcccgccac attgtcgtcg cgagtcgtaa tcccgcgtgc ggcgagcgct
    27061 ggctcgaaga tatgcgcgca gctggggtca acatccacgc cacccagctg gacgtaacag
    27121 accgggatca ggtgcaagct actctttcta agctcaggac atcgatgcct caaattggag
    27181 gcgtagctaa tgccgcattg gtgctcgagg actcgctctt tgtcaatgcc acagctgaca
    27241 gtgtcaacaa acagctgaag ccgaaagtcg acggcactgt acatctcaac gacgattttg
    27301 tggaagacga cttggacttc ttcatagtat tctcgtcact gggtagtgtg tatggaaatg
    27361 ctggccaatc catataccat gctgccaaca tgttcatgac aagtctggta gaacagcgaa
    27421 ggagtaaagg caaatcggca tctgtaatcg acgtcggtat gatctcagac atcggatacg
    27481 tcgccaagag cgaaaggagc gggtctggaa ttgagaagca tcttcagtca cagttttata
    27541 tgccactggc agagactgaa ttccaccatc tgttcctcca gggcgtcctc tgtggccatc
    27601 cgagctctga aaatgcgcat ctcaccattg gaatccaacc cttcattgat gagcaagacg
    27661 caatcaagcc tcaatggtac gacaatccgt atttctctca tatggtcgtc cagccttcgt
    27721 cttccaatgg atctaaccag cctgcgacat cggcccagca attgcaggaa aggttggaaa
    27781 gtgtctcttc gattgaacaa gcatcagacg tgtaccacac gatgttcaga aacaagatgg
    27841 aggcaatgat gaaaattcct gctacttcaa tcgacatcta cgcccccttg tctgacctgg
    27901 ggcttgattc cttactaggt gtagagatcc gaacctggtt gctgaaggag atgtatatcg
    27961 acgttccgct tctcaggatt ctgggtcgag actcgatcgc atccatctgt tctgtagctg
    28021 ctgagagact gctctcggga aaagtggcgt ctaacgcaga cgacaaggca gcggaaacgg
    28081 tgttcgtatc agtcggcagc gccgataatg tccaagctct ccaggttcca gagcaaactg
    28141 tcagctattc cacgtcccaa gtttcggagg cgagcctcag ctcagagttt ggtactcctg
    28201 cagactccaa aaccactgac acaggttcgt atgaccaaga tttaccgccc gtcctgcgtc
    28261 ctacgatagt gtcaacgtct tgggagccaa cgtccttatt tccgatagag ttcagtcgaa
    28321 cagaacgaat gtcatacgcg caggcgagtc tgcatttcct tcaaacttac ttggatgatc
    28381 ctaccacatt caatgttact gctcagtacg agatcaatgg ttcgctgaac gtgagtcgat
    28441 tcacgcaagc tttagagaaa acattggcac gccatgacgc attccagact tgcttcttca
    28501 cagagcctgg gactcttgaa ccgaaacaag gggttgctgc ggttcattct ggcgacagag
    28561 tattccatgt tgagtcagct tcaatacaga ccgtctgtga attatatcaa agccttgcgc
    28621 ttcagcaatg ggatctcacg tctggacgga cttttcaggc tattctggtg acgcatgcgt
    28681 ctgatgtaca cagcttgatc attggatgcc atcatcttat catggatgga atgagctggc
    28741 acctgtttct ccgggacctt gaccgagcat atcagatgct accattccag cctaatatcg
    28801 ttccttcata tctagatttc gctcggaatc aggaacaagc acttgccgag gggggtatgg
    28861 acacctctct agcctactgg atgagcaaac ttcagccaat cccagctgtg attccgctct
    28921 tgccactggc gcagacgaga acaagaaaga ctcgccgcaa gtatggaaat aacaggcttg
    28981 agagagagct ttccttagat atggttggcc atgtcaaaaa ggcaagtcaa gcctgccgtt
    29041 ccactcccat gcagttttat ctatcggttc tgcaggttct tctctctcgt cttctggact
    29101 tgcaagaagt ctgcattggt gtgaccgatc tgggacgtgg gtacagcgca agcgacaatg
    29161 ggcgcgaaga aacaattggg caatatggag aaaccgttgg ccactttacc aaccttcttc
    29221 ctatgcgttt caacatcgac cgccatgaga ccttctccca cctcgtacat gagacttcgc
    29281 gaacagtgct cgaggggcag agccacgcca ccgtacctct ggacatcatt ctatcaaagc
    29341 tagatatgga acgatcgccg tcgcacacgc cgatcttcca ggttgctttc aactatcgcg
    29401 ttggcagctt gctccagagg aagttaggcg gttgtaccat gaacttgatt caatacgaag
    29461 atgcgaagaa cccgtacgac atcacgctga acgtgaccca aactgccaaa ggcggtcatt
    29521 ccttggaact gttgactagc gactaccttt actctgcccc gacctcggaa ttcttgatga
    29581 acgtctatat ccatcttctc aagtctctgt cttccgacca gaggtggaag ctccgtgact
    29641 gtaagctcta cgatgatgag aaagtcggcg acgtgctccg attgggtcat ggacctagga
    29701 tcgttcacga atggccagat accatttcta gaagaatcca acaggtatat tcagcattcc
    29761 ctcaagttat tgccatcaag gacagcacaa cctccgtgac gtacgcgcaa ctggcaaggc
    29821 gtgtgcagtc cattggacaa gcattaatgg gggctggagt ggaaccatac agttgcgtag
    29881 ctgttttatg cgagcctagc atcgacacat ttgcatcaat gctggctatc ctacatattg
    29941 gcgcagtata tgttctactc gatatgagtc tacccgccac caggcatcgc accatggtgg
    30001 cagcatgcga tgcaaaactt ttggtcttcc atcatcgcac atcagacgct gcctctcagt
    30061 ttgactctat ctccaaggtg gacctatcgc aagagctcgg gggatccaag cagcgtttcc
    30121 ctgctgagcc cttcgaaagc gataccagct tcgtactctt tacgagcggt tccactggca
    30181 cacccaaagg catccgtctt tcgcagagtg ggatcatgaa ttacgctgcc tccaagagtg
    30241 cagaacttgg cctcaagcag ccaaaagtac tccagcagag ctcgacaggc tttgacatgt
    30301 ctgtcgctca agctgtcaat gctcttgcga atgctgggac cctagtcgta gccccgttgg
    30361 ggatgcgcgg cgatcctgtt gcgattgggc agatgatgtt agctgaacag attgagttca
    30421 ctctatgcac tccatcagag tatctcatgc tgttcactta tggaggtgat agcctccggc
    30481 actgtacttc gtggacgcac gcatgctgtg gtggcgaggc cgtgactgag aagttggtct
    30541 ccgagtttcg aagattggaa ttacccaacc taaacatgct caccgactgc tatggtccga
    30601 ccgaaatttc atgtgctgcg actttctgcc aaatacctct aagtacgcac gacaaggttg
    30661 aacttcataa ctccatcggc aaagccatct ccaacacttc tatttacatt cttgggcaag
    30721 attcagggat ggttccggtt ggtttcgagg gagagatatg cgtaggcggc gctggggttg
    30781 cgagaggcta tcaagacgcc gcaaccagtt ctgctagatt tatcgcaaac ccgttcgcaa
    30841 ctgcagaaga cgtgtcacga ggttggacga ccttgtacag gactggagac aaaggttgca
    30901 tccgagaaga cgggtcgata gtgttcttgg gtcgaatgga cggtgataca ctgattaaac
    30961 tccgtggcct gcgcatagag cttaccgagg tcgccaatat catcatgaat gctgggaagg
    31021 gctcattcgc cgatacgatt gtgacagtcc gtggcccgtc tgactcccag tttctggtgg
    31081 cacatgtggc cgttgccgaa gagaatcgcc catcccagga agatcttgat aggatttgcg
    31141 ccgagctccc tctacctcgg tacatggtgc cttccataat tgtggccctt gaccgtctac
    31201 caacctcatc aaatggaaag gttgatagga aagccgttca gtcactccct ctaccagatc
    31261 ggaagaaaat ggctcatatg actaaggctg aggagccgga gccattgacc gtagccgaag
    31321 gcgagcttcg actgatctgg cgagaagtcc tcggcgaggc tgctggcgct gccaatatcg
    31381 gagcgggcag cgacttcttc acagtaggag gaagctcact tctcctagtc cgtctacaga
    31441 atgctctcaa ggagaagatg ggcgtgcagc tgccgctcaa atatctctac caagctagca
    31501 cgctgcgtaa catggcagtc gtcacgagcc acgagcgagg cgaacttatt gttgatatga
    31561 ttgactggga agcagagacg ggcattcaag acgaagtgct gagttcagct aatgcactga
    31621 ttacacatgc accgaagcgt acgcaacgcc aggttctgtt gaccggggct tctgggtttc
    31681 tgggtttcga gatcctggcg aaactcctag aagacgatga cgttttccac gttcactgca
    31741 ttgctgtgaa tccagatcat gcatccaagt tgccgaagtc cgacaaaatc acagtttaca
    31801 caggcagtct gctgagtccc accctcggtc tgtcatcacg cgacatggag aggctgcaac
    31861 aagatgtgga tcagatcatc cacgcaggcg ctcagggtca ctgcctgaac aactactcgt
    31921 cggtgcgcgc ggcgaattac gtatcaacac agtttctcct cctcaagctc gcggtcccgc
    31981 gcgcagtccc cttcgattac atctcatctg cgcgcgtcat cctttacgaa tccggctcac
    32041 acgcgtcggc acccgtgtcc atggctgcgc acccaccgcc cacagacggc agccagggct
    32101 acacggcgtc caagtgggcg agcgagcgat ggctcgaacg cgtcgcgtcg atagaggcaa
    32161 tgaaacttcc tatcaccatc catcgtcact gttctatcat cggcgccact gcaccgcacg
    32221 acgacgccat gaactcggtc atccggtact caatcctcag cagcaccgtg cctgcgctgc
    32281 cgaatgccga ggggtacttc gactttgagg atgtgagcaa ggtggcgcaa tcgatcgctg
    32341 ccaagaccga ccgtgatcca gcaggcggtc tcgagttccg ccaccatagc agtaacatcc
    32401 gggtcccctt cagcgacctc gcacagcgta tgaccacact ctacgggggc gaattcacaa
    32461 cagtggggat ggatgagtgg ttgcgaagtg cggaggaact tggtattgaa gaccttattg
    32521 tgagttatct aaaagcgaac gtcgttggta gtggccagtt atcattccca tatttgggtg
    32581 cctgaatatt tgcaacatcg ttggtgtgca tacacgtacc tatattataa ctattgtatc
    32641 atcactttgc atgtcgtctt ttttgtcccg gatacgattt ttatcattat gtacttggaa
    32701 gttgtttatt cattatacgc tgggttttca tttggtcctt tgtctctacc agtctggaga
    32761 tactgtccac agctatacaa gacttctatt ctcccgtggg ctagttctag gcccatacct
    32821 ttactagcag aacactattg gtgatattta cagtcgacgg gggctcgttt tgttttccga
    32881 acaacatcca aaatacaatg gcaacgtcca gcacgctgtg gcccatggcc tggatcagcg
    32941 ccaggagtcg agaccaagac cagccaacaa atgcgtagta gaccacaaag tgactgcgag
    33001 tcagtcaatc aaggcgggcg gttctaacgg gaaaaatact aattttcttt ttcccttttt
    33061 tcttttttaa aatcttttta atattgtaac aataataata ataatttata agtttaatcg
    33121 ttaattatta aaaacgcgcc ttaaaagttt aattacaaac tcataggcct cctcgcgccg
    33181 agcccactcc aacgtgccct cctgcgcgcc cttatcgaat ccatggggga ctccctctaa
    33241 cacatgcaga accacatcct gcgaggagtt tttctgctct tgtagtctgt ctgccaactg
    33301 ggtagcctca ggccgtagcg aatccccttc acagaggatg aaagccgtta atgatgggaa
    33361 gctttttgcg tcaacaaaag atggagaaac ggctgggttt tttcttgact ctggatcagg
    33421 ggcgtaacaa tcgttgaaga tgtgtagtgc ccatatcgga tggggtttaa tcggacgagg
    33481 gaccttctta ttttcaggag ccattgccaa gtcagtgata ggatagaagg ccactactgc
    33541 ccggatatga agttgttcct gattttgatc gactcgaact gtcgaggcag cctccaaagc
    33601 aagacaggcc cctgcgctaa agccggagag cccaacgttc ttggcgtcca gaccttcttg
    33661 agtcacgacc cactgaaggg tgtcctcgac gtcgttcaac ggcccaggga aagggtgttc
    33721 aggtcccttg cggtagtccg cgtcgacgac gactattccg gcggcctggg ctatgcggga
    33781 gcaaaacgcc acgtcggagc ccaagagggg caggacaaag ccactgccgt gccaattaac
    33841 aagcacgggc gtggggtgag tcgtggagta gcctggaggg taatagacgt ttgccgcaat
    33901 acggcgtttg ggatcccgtg atggtatgct tattttgacc tgccgaacat cgttgggaac
    33961 tagggctcga tcgcgttgga tcttctcgcg accgatcatg ttgacgaaaa ctcgcaaaat
    34021 ggtaacggtg accttcaatc gcaaatactg caataagctg tactgcggtg gccatgtgag
    34081 gagcgccat
//
