# Supplementary material for: Genome sequencing and physiological characterization of three Neoarthrinium moseri strains
Source: BMC Microbiol. 2025 Aug 21;25:526. doi: 10.1186/s12866-025-04274-z (PMC12369201; doi:10.1186/s12866-025-04274-z)
Supplement: Supplementary file 18 — Supplementary Material 18. [file 12866_2025_4274_MOESM18_ESM.zip › BGC analyses/CJ-16 173 biosynthetic gene cluster from Penicillium sp/results/cluster7.gbk]

LOCUS       NW_026055122.1         34832 bp    DNA              UNK 01-JAN-1980
DEFINITION  Genes for cluster 7 on scaffold NW_026055122.1 of species
            Neoarthrinium moseri CBS 164.80.
ACCESSION   NW_026055122
VERSION     NW_026055122.1
KEYWORDS    .
SOURCE      .
  ORGANISM  .
            .
FEATURES             Location/Qualifiers
     CDS             1..2045
                     /protein_id="XP_049174475.1"
                     /translation="MSSAAFRYSRLHEDPAHPENARRYQWAMADSKNLNFGHGIYAYPG
                     RLLAGNEINMILGHLCCSDMSSTKILFGQYKSLQNEGLDGLGWRVSGGVGDPLVKWAGL
                     NTPVCWILFACSSSKSHHISSESPIDADFAFWTATCLSLSQLRISNLRLCTTPKAVSTR
                     IMALLTWPPQYSLLQYLRLKVTVTILRVFVNMIGREKIQRDRALVPNDVRQIKISIPSR
                     DPKRRIAANVYYPPGYSTTHPTPVLVNWHGSGFVLPLLGSDVAFCSRIAQAAGIVVVDA
                     DYRKGPEHPFPGPLNDVEDTLQWVVTQEGLDTKNVGLSGFSAGACLALEAASTVRVDQN
                     QEQLHIRAVVAFYPITDLAMAPENKKVPRPIKPHPIWALHISTIVTPLIQRDSLRPEAT
                     QLADRLQEQKNSSQDVVLHVLEGVPHGFDKGAQEGTLEWARREEAYDHFVVYYAFVGWS
                     WSRLLALIQAMGHSVLDVAIVFWMLFGKQNEPPSTVNITNSVLLVKVWA"
                     /cluster_role="intermediate"
     SOURCE          2267..29832
                     /organism="Neoarthrinium moseri CBS 164.80"
     CDS             complement(2267..14329)
                     /protein_id="XP_049174476.1"
                     /translation="MAEQIAIVGSACRFPGGASSPSKLWDLLKSPRDVVRDFPPERLNF
                     QNFHSHNGEHHGRTDVQGRSYLLQEDCRLFDAAFFKINPMEAEGMDPQQRLLLETVFEA
                     IEAAGWPMEELEGSQTSVHVGNMTVDFNDIQMRDPEALPTYSATGLARSILSNRISFFF
                     DFKGPSVTIDTACSSSLVALHQAVQCLRNGEASQAVVAGVTLLLDPGMYIAESKLHMLS
                     PDSRSRMWDKDANGYARGEGCAVVVLKPLAKAIADNDHIECIIRETGVNSDGRTDGITM
                     PSSTAQASLILQTYRRAGLNPIKDRPQFFECHGTGTLAGDPVEARAIKEAFFHNTDGSD
                     EIEVIDTSQEPLYCGSVKTVIGHLEGCAGLAGVLKASLALQNKIIPPNMHFSQLNPAIE
                     PFYENVHVPTSSQPWPETQGRPLRASVNSFGFGGTNAHAILERFSYADHQSMKDGPASE
                     MGPIGPFVFSAKSRTTLLRQLKQTVEHIQSNPLLDLDALAWVLQTRRTALSMRTCIHAT
                     DRQGLLDGLEKQIHAAEVSSDAPFGVKANTLNDTKQFRILGVFTGQGAQTAAMGRELMA
                     SSPIFLDAIRRCEEALKLIPEPAEWSLIEELGTEGPRSRVAQAQFSQPLCTAIQIGLVD
                     LLRASGISFGAVVGHSSGEIGAAYAAGILDVKDAMGIAYYRGLVSSLARGSKGEEGGMM
                     AVGLSLNEARAFCSRPEFSGRLQVAASNGPSTVTLSGDLNAIRQAEEISSKEGTFARRL
                     QVDTAYHSHHMRPCATAYLGYLRALDVQVRQSHDSCFWSSSVHRNVDMRQRLGELRDQY
                     WVDNMVKTVLFTQSTLFAIQSVPSLTVGLELGPHPALKGPVTQTWDSIRDSPLPYAGCL
                     DRKVGNLFTISTAIGLVWSHLGPSAVDFEEFRDALGSSRTRRVLKDLPAYPWDHDQIYW
                     HESRLSHNYRRGSRAPNMLLGRLQEDCKTEMTWRNIFRLNEMPWLRGHTFQGQVIFPGA
                     GYVSMALEAAKSFARERHVEVVEIHNVSITKALVIEEDTSGVEVLFTLRQLDSTAQKGH
                     DQRVLKAAFSCYSCSDGHVLDAACHGQLTIHLGEPGKDTLGLPQRQISSIELPPLHVER
                     FFKAIDSLGIVYKGSFRALESINRIRGHAQAAASWADGQLNDSMLLHPEILDVGFQVGF
                     ATFASIAEGAMGATYLPKGIRRVVVDYAQSLGEPSGTATTMEAHLINSSSDIVEVDINI
                     CDTRNGISRVQVEGLLLKAIAEPQPTGDRLLYAKTVWDNDAAGELIIPSSTVVLASDLE
                     YIDAVERTALFFMKSLTQEFCPQEIRAFKWYHQELFRAIELFLKPVREGIHPVLKQEWL
                     QDNRATIRTFSEQYPGSVDLQLLTAVGENWPSVMRGESEMLEHMLKDTMLSRLYMDGRG
                     FSICNDYVAAYMKKITHKYPRTRILEIGAGTGGTTRSVLDSIGDAYTSYAYTDISAGFF
                     EHAAERFTDHSQKMEFKTFNAEKTPGEQGLAVETYDIIIAANVLHATRNLAQTMQNVRS
                     LLRPGGFLVAVEVTGTMLREPGLMGGLEGWWLGVDDGRFPCPGISAKSWHDVFQSNGFS
                     GVDSIAYDFPEVKRHNCSVLITQAVDEKYDVLRNPITSIDAVPETQFLIVGGATLPVSK
                     AVRRVEKMLRRWTPRIKAFNSVADLDPSEVSPGTSVLCLSDLDEPIFKALMDSKRLNNL
                     QEMLGNAENVLWVTSGRLSHDPYSNMMIGIGRALAFELPHVRMQFLDFDEQSSWDMEMV
                     VQYLARMVLLSSPQYLDYNMLWTHEPEVHVRGDQTLVPRLIRDDSSNESLNSRRRQVTR
                     LAKESESVELIHGDDQTVLVKTKQSHQSDTGSVEFVVRLSVALHSKDEAPCYLCFGKVG
                     NSDKPAFALSKTDCSTHVLPPRQVFEPRTLSTCDDKLLISVASSLIACHILSSYHGEET
                     LMVYEPTEGIAEAISNAAERKVLFVSGEATQTGKGCITIHPLSSARTVRRLIPADARFL
                     LDLSGNNQNAPASMMGNIPLQCSCVKFRPNTIPNDRTTLGVAFDMAVLAKTGPSPKVVK
                     IGETEAEEFCTRRLATVIDWERTGPLSIVIPPPDAQQVFSGSKTYLLVGMAGELGQSLC
                     RYMSSCGARHIVVASRNPACGERWLEDMRAAGVNIHATQLDVTDRDQVQATLSKLRTSM
                     PQIGGVANAALVLEDSLFVNATADSVNKQLKPKVDGTVHLNDDFVEDDLDFFIVFSSLG
                     SVYGNAGQSIYHAANMFMTSLVEQRRSKGKSASVIDVGMISDIGYVAKSERSGSGIEKH
                     LQSQFYMPLAETEFHHLFLQGVLCGHPSSENAHLTIGIQPFIDEQDAIKPQWYDNPYFS
                     HMVVQPSSSNGSNQPATSAQQLQERLESVSSIEQASDVYHTMFRNKMEAMMKIPATSID
                     IYAPLSDLGLDSLLGVEIRTWLLKEMYIDVPLLRILGRDSIASICSVAAERLLSGKVAS
                     NADDKAAETVFVSVGSADNVQALQVPEQTVSYSTSQVSEASLSSEFGTPADSKTTDTGS
                     YDQDLPPVLRPTIVSTSWEPTSLFPIEFSRTERMSYAQASLHFLQTYLDDPTTFNVTAQ
                     YEINGSLNVSRFTQALEKTLARHDAFQTCFFTEPGTLEPKQGVAAVHSGDRVFHVESAS
                     IQTVCELYQSLALQQWDLTSGRTFQAILVTHASDVHSLIIECHHLIMDGMSWHLFLRDL
                     DRAYQMLPFQPNIVPSYLDFARNQEQALAEGGMDTSLAYWMSKLQPIPAVIPLLPLAQT
                     RTRKTRRKYGNNRLERELSLDMVGHVKKASQACRSTPMQFYLSVLQVLLSRLLDLQEVC
                     IGVTDLGRGYSASDNGREETIGQYGETVGHFTNLLPMRFNIDRHETFSHLVHETSRTVL
                     EGQSHATVPLDIILSKLDMERSPSHTPVFQVAFNYRVGSLLQRKLGGCTMNLIQYEDAK
                     NPYDITLNVTQTAKGGHSLELLTSDYLYSAPTSEFLMNVYIHLLKSLSSDQRWKLRDCK
                     LYDDEKVGDVLRLGHGPRIVHEWPDTISRRIQKVYSAFPQVIAIKDSTTSVTYAQLARR
                     VQSIGQALMGAGVEPYSCVAVLCEPSIDTFASMLAILHIGAVYVPLDMSLPATRHRTMV
                     AACDAKLLVFHHRTSDAASQFDSISKVDLSQELGGSKQRFPAEPFESDTSFVLFTSGST
                     GTPKGIRLSQSGIMNYAASKSAELGLKQPKVLQQSSTGFDMSVAQAVNALANAGTLVVA
                     PLGMRGDPVAIGQMMLAEQIEFTLCTPSEYLMLFTYGGDSLRHCTSWTHACCGGEAVTE
                     KLVSEFRRLELPNLNMLTDCYGPTEISCAATFCQIPLSTHDKVELHNSIGKAISNTSIY
                     ILGQDSGMVPVGFEGEICVGGAGVARGYQDAATSSARFIANPFATAEDVSRGWTTLYRT
                     GDKGCIREDGSIVFLGRMDGDTLIKLRGLRIELTEVANIIMNAGKGSFADTIVTVRGPS
                     DSQFLVAHVAVAEENRQSQEDLDRICAELPLPRYMVPSIIVALDRLPTSSNGKVDRKAV
                     QSLPLPDRNKMAHMTKAEEPEPLTVAEGELRLIWREVLGEAAGAANIRAGSDFFTVGGS
                     SLLLVRLQNALKEKIGVQLPLKDLYQASTLRNMAVVTSHERGDLIVDMIDWEAETGIQD
                     EVLSSAGALITHAPKRTQRQVLLTGATGFLGFEILAKLLEDDDVSHVHCIAVNPDHASK
                     LPKSDKITVYTGSLLSPTLGLSSRDMERLQQDVDQIIHAGAQGHCLNNYSSVRAANYVS
                     TQFLLLKLAVPRAVPFDYISSARVILYESGSHASAPVSMAAHPPPTDGSQGYTASKWAS
                     ERWLERVASIEAMKLPITIHRHCSIIGATAPHDDAMNSVIRYSILSSTVPALPNAEGYF
                     DFEDVSKVAQSIAAKTDRDPAGGLEFRHHSSNIRVPFSDLAQRMTTLYGGEFTTVGMDE
                     WLRSAEELGIEDLIVSYLKANVVGSGQLSFPYLGA"
                     /cluster_role="hit_required"
     CDS             complement(15824..17454)
                     /protein_id="XP_049174477.1"
                     /translation="MHSGSILIIFTLSAILYWIAAATLNYVRYEKTRAEFGCPPLKAYP
                     GWDKILGLDYVYAMLKALKEDRFLQFQTDTYSARGSKVWRANFLGNRMVYSSEPENMKA
                     LSTSQKDAFAVEPIRVANGAITPFTGRGVSSSDGEKWQHSRDLVKPYFERAGFANLNRL
                     REHVDRLMSQIPSDSSTVDMQPLFQRWFLDTSTDFLFGETVNSLDHPERGWPQKDMVKV
                     MAGLRLRLQLSSFLFLHRDKEWFAACKRIQGFLSHYIEQAYRQLEEEKKGIPATYKNGE
                     PRDDFLWTVARHVPDPIELRTQLTGVWIPSNETTSILMSNTIYALARNPRVVQKLREAV
                     LEYGDKPLTFEGLRSINYLRWTVNESHRLYPVSLQTVRACIKDTTLPTGGGEDGKAPIF
                     CAKGDIVHCNRYLMHRDPELWGSDTEQFLPERWEKARPMWSFVPFGGGPRICPAHVMVD
                     TECSYAIFRLLQRFKAIKPRDDEPYAAVMRVGPSSKYGCKVAFIPA"
                     /cluster_role="hit_required"
     CDS             18065..20067
                     /protein_id="XP_049174478.1"
                     /translation="MYSLPLMPQHIIAAGTFVLVVALPALYRALLPKPIPGIPYKKGSD
                     RRILGDVQDVLKWNYETKEIWSYMRRLAVELDSPVIQVFMRPFGKPWVIVNDFREAHDI
                     QMFRSSDFDRARVLEDIFGVLLPSCHVWMPTNDKFRAHRNLIRDTMSPAFLNGIVAPAL
                     HERCQNMLELWKERARLAQGRPFEGDHDIFRATLDIILAATFELEAGTISTHKKHLSGL
                     KEMKLPDGQDLPAVFPEINDPKEFTSIRSLLDSVEIGLNSPLPTPHMKFALSFYPELSA
                     ARKYKDEMIGQRVQRAWDKFYANPDAQGSVHCAMDLLIQRQAQMAKKENRDMTYDIQAI
                     KGELFGFIAAGHETTSTTICWAIKYLTEYQDVQKILRDKLRETHHCAFAAGRLPSADEI
                     VSNTTAYLDAFIEENHRCGNTVPTIVRHTINDTTILGHKIPKGTDVFMLTNGPSYQAPS
                     CSVDETLRTKSSQDGKGKFGNWSSEDIDQFSPDRWLVSEGNGEVRFDARAGPAHPYGVG
                     QRGCFGSKFAQLELKVILTLIVWTFALKPIPAALAGFEGHDKNTKRAQKVYIRLSKVD"
                     /cluster_role="hit_required"
     CDS             22166..23528
                     /protein_id="XP_049174479.1"
                     /translation="MSTESTNSEKVGGRISPPPKADVESAPPRAPPAPPNGGLKAWLQV
                     VGSWAIVFNTWGTIITFGDFQAFYERGTLFTESSSNISWIGSIQSLMVFVVGAVIGPIY
                     DRGYLKLLLLIGTFGIVFGHMMLSLCSEYWQVVLSQGFVVGIGGGCLFVPALAVVQPYF
                     SSRLGLALGIVATGSSLGGIIYPIIFINLIERVGFAWTVRAMGFVALGSLLVPLAVSEM
                     RAKPPAVRRMLDLTAFSDGPFMLCILGCFLGYAGSHVSFFYIAYYGQANGWMTGTLALY
                     LLPILNSASAIGRVLPNWLADKVGPVNVVIPGSLIIGVILLCNLAVTNAAGIICTALFF
                     GFLSGIFVATPPLLFMVFTKDKTKLGARMGLAYALVGLSVLPGGPGAGGVLQHHSTRLD
                     WVAAWVYAGVLPLSACLVFCGLRVWQAGTKLKVKV"
                     /cluster_role="hit_required"
     CDS             25546..27987
                     /protein_id="XP_049174480.1"
                     /translation="MQSSDMALGNWMNNTRKKRRPALACSSCRRRKIRCDRQTPCEQCI
                     KANIETCSYVTSSRASPNSAPFHPQDTQFYVFEQAPSQSRMETNFTTSSNWMPEVPSDA
                     SSTLSSHHGHSLSIGASLPAEQVQVPAASGPFSQSPLENWFPAIKRATRGSFSRTRFYG
                     QSHWLNFVHQAVITAHEANESNRCTIARCRSLSDVIATQEAVRSQTAFDSYRDLIPDRA
                     VADVLIQAYLRTFQRVFGILSVATFLDNYKAFQANPDAVGDTFAVPLALVLCLGSSFCS
                     QEAGIARNTVLGWVGFASSRIYSSIDTKELNLDVIRTHCLFFLTRQVFCVDESNHWLPA
                     GSLMRLAIHLSLHIDPVKHDFQDMPPSEIEARRRLWATVLELEVQSSMDHGERPSIGVE
                     DYDCAPPLNIDDADLNTSTPLPKAEDELTQTSVQILLMRSIPTRLKIARLLNNFQGDLS
                     FEAVLSLSSELSEILKCCTRLLEAFRMSTNSPTAFQTKMYDLMVQRFVLGLHHPFALKA
                     MENPSYYYSRKMCVGASLRLLTHNSALSGDDDFQRIRMRGSGLFMIPFTQCALYLCSEL
                     TDQAETEEPVPTNGQETSLYKQLHSGTKSYLNCVKERSQLSERDLGCYLSVCCLLAQAD
                     AMKSNTSVEPKISQALANGLNAYHESLLSRLQESKELTSWEMYDELSNGDGANNNQEWP
                     AWDEPTVNLNLDPSWGPAVLTPPSGRWQSQGLLTKVRFVLKWHVKKPVDFQGSTLTHEL
                     "
                     /cluster_role="hit_required"
     CDS             complement(28371..29832)
                     /protein_id="XP_049174481.1"
                     /translation="MQDFHGDIPGFEAMSQFANDSLLLEAVVRKQLTKYLSQVMEPLSA
                     ETTHALAVNIGDSQDWHEITLKPTILDVIARISSRVFLGTQLCRSEDWLQITKAYTINL
                     FVAAGMLRMYPRPLRRFIHWFVPECEKLRGQFGEARRVIDPVIAARREMRQAAIRKGEK
                     VPYFNDALDWADEEASAKNISYEPAGFQLMLSVAATHTTTDLLVQVMIDLAQHPEFMDM
                     AREEIVRELRNNGWKKTSLYNMKLLDSIAKESQRLKPISLAAMRRRATADIKLSTGLVL
                     KKGTRTIVDIFRMRDPEVYEDPEKWDGSRFVKMREQPGKENQSMLVSTHRDHLAFGHGV
                     YACPGRAFAANEIKVALCHLLMKYDWKLAPGTDIKPMVIGAANGSSPIAKILIRKRKTV
                     ELDIDTL"
                     /cluster_role="hit_required"
     CDS             complement(31519..32453)
                     /protein_id="XP_049174482.1"
                     /translation="MSAEKEVYNLNHDWNNEIKRLKIQHDFFREMAGGKDLPAVVWSYV
                     KELEAPKIADVGTGTGIWATELASQLPETAVVDGYDFDVNKFPDPKTLPQNVTLRFGDI
                     FKPFPQEIIGKYDVVHVRFLVFALKKDDWLVAVKNLRKLIAPGGFLFWEETGPYSWTCS
                     PWSEAYYEWVKLESEVGNQLGRDPLAPVRLPSQFKEAGLANIDENIFAMLRLSSTTPVD
                     RQPGLLIMAQSLTGLVENGVLEGKYTKEDVRKLVERASEDVQNGTALSANFHWTWGRNN
                     V"
                     /cluster_role="intermediate"
     CDS             32847..33664
                     /protein_id="XP_049174483.1"
                     /translation="MANISSQIIASLGAILLGIVSRKLLQIGSRPADLPPGPPAIPILG
                     NLHLMPDHDVNLQFQKWAQQYGPVYSLMLGTKTMIILSNNRAIKKVLDKKSAISNDRME
                     IYIGQKIASRGLRVLMMGYGQTWRMVRRIMYDYDAAVNPDVSQRDQFAFGAGRRICPGI
                     HVADRSLYLSISRLLWAFDFKRPLDSNGKDVVPDPTQVTQGFLASPPPFKAVITPRDAD
                     RAKIIRHDWETAKRDDLDPETLQWKVRQ"
                     /cluster_role="intermediate"
ORIGIN
        1 atgtcgtccg ctgcattccg atactcgcgg ctgcacgagg acccggcaca tccagagaat
       61 gctcggaggt atcagtgggc catggcggac agcaagaacc tgaattttgg ccacgggata
      121 tatgcgtacc ctgggaggct cctggccggt aacgaaatca atatgatact cggccacctc
      181 tgttgctccg atatgagctc aagtatgccg atggccaggg ccagccgcgg aacttgacca
      241 ctgatgaaaa acacccttcg tgacctcgca gccaaaatct tatttggtca gtacaaaagc
      301 ttgcagaacg aaggactcga cggcctaggc tggagagtta ggttggtgta ggtagctcac
      361 agggcgcgat tgagcgagac agcagtatga aacaggagcg aacgaaagta agaaggtctg
      421 cgctcaggca gttaccgata tcattcaata aggaagaatt tggcataatt tttggagggt
      481 atttcatcac ggaactactt gactgaatat aaatggtgat ttgctaattt accgacgtca
      541 cagcggagga gttggcgacc ccttggtgaa gtgggcgggg ctgaacaccc cggtatgttg
      601 gattttgttt gcgtgctctt cgtccaaaag ccatcatatc agcagcgaat cccccatcga
      661 cgcggatttc gccttctgga cagctacatg cctatcgctc agccagcttc gaatatccaa
      721 tctgcggctt tgcacaaccc cgaaagctgt tagcacccgc atcatggcgc tcctcacatg
      781 gccaccgcag tacagcttat tgcagtattt gcgattgaag gtcaccgtta ccattttgcg
      841 agtttttgtc aacatgatcg gtcgcgagaa gatccaacgc gatcgagccc ttgtccccaa
      901 cgatgttcgg cagatcaaaa taagcatacc atcacgggat cctaaacgcc gtattgcggc
      961 aaacgtctat taccctccag gctactccac gactcacccc acgcccgtgc ttgttaactg
     1021 gcatggcagt ggctttgtcc tgcccctctt gggctccgac gtggcgtttt gctcccgcat
     1081 agcccaggcc gccggaatag tcgtcgtcga cgccgactac cgcaagggac ctgaacaccc
     1141 tttccctggg ccgttgaacg acgtcgagga cacccttcag tgggtcgtga ctcaagaagg
     1201 tctggacacc aagaacgttg ggctctccgg ctttagcgca ggggcctgtc ttgctttgga
     1261 ggctgcctcg acagttcgag tcgatcaaaa tcaggaacaa cttcatatcc gggcagtagt
     1321 ggccttctat cctatcactg acttggcaat ggctcctgaa aataagaagg tccctcgtcc
     1381 gattaaaccc catccgatat gggcactaca catctcaacg attgttacgc ccctgatcca
     1441 gagtcaagaa aaaacccagc cgtttctcca tcttttgttg acgcaaaaag cttcccatca
     1501 ttaacggctt tcatcctctg tgaaggggat tcgctacggc ctgaggctac ccagttggca
     1561 gacagactac aagagcagaa aaactcctcg caggatgtgg ttctgcatgt gttagaggga
     1621 gtcccccatg gattcgataa gggcgcgcag gagggcacgt tggagtgggc tcggcgcgag
     1681 gaggcctatg agtttgtaat taaactttta aggcgcgttt ttaataatta acgattaaac
     1741 ttataaatta ttattattat tgttacgata ttaaaaagat tttaaaaaag aaaaaaggga
     1801 aaaagaaaat tagtattttt cccgttagaa ccgcccgcct tgattgactg actcgcagtc
     1861 actttgtggt ctactacgca tttgttggct ggtcttggtc tcgactcctg gcgctgatcc
     1921 aggccatggg ccacagcgtg ctggacgttg ccattgtatt ttggatgttg ttcggaaaac
     1981 aaaacgagcc cccgtcgact gtaaatatca ccaatagtgt tctgctagta aaggtatggg
     2041 cctagaacta gcccacggga gaatagaagt cttgtatagc tgtggacagt atctccagac
     2101 tggtagagac aaaggaccaa atgaaaaccc agcgtataat gaataaacaa cttccaagta
     2161 cataatgata aaaatcgtat ccgggacaaa aaagacgaca tgcaaagtga tgatacaata
     2221 gttataatat aggtacgtgt atgcacacca acgatgttgc aaatattcag gcacccaaat
     2281 atgggaatga taactggcca ctaccaacga cgttcgcttt tagataactc acaataaggt
     2341 cttcaatacc aagttcctcc gcacttcgca accactcatc catccccact gttgtgaatt
     2401 cgcccccgta gagtgtggtc atacgctgtg cgaggtcgct gaaggggacc cggatgttac
     2461 tgctatggtg gcggaactcg agaccgcctg ctggatcacg gtcggtcttg gcagcgatcg
     2521 attgcgccac cttgctcaca tcctcaaagt cgaagtaccc ctcggcattc ggcagcgcag
     2581 gcacggtgct gctgaggatt gagtaccgga tgaccgagtt catggcgtcg tcgtgcggtg
     2641 cagtggcgcc gatgatagaa cagtgacgat ggatggtgat aggaagtttc attgcctcta
     2701 tcgacgcgac gcgttcgagc catcgctcgc tcgcccactt ggacgccgtg tagccctggc
     2761 tgccgtctgt gggcggtggg tgcgcagcca tggacacggg tgccgacgcg tgtgagccgg
     2821 attcgtaaag gatgacgcgc gcagatgaga tgtaatcgaa ggggactgcg cgcgggaccg
     2881 cgagcttgag gaggagaaac tgtgttgata cgtaattcgc cgcgcgcacc gacgagtagt
     2941 tgttcaggca gtgaccctga gcgcctgcgt ggatgatctg atccacatct tgttgcagcc
     3001 tctccatgtc gcgtgatgac agaccgaggg tgggactcag cagactgcct gtgtaaactg
     3061 tgatcttgtc ggacttcggc aacttggatg catgatctgg attcacagca atgcagtgaa
     3121 cgtgggaaac gtcatcgtct tctaggagtt tcgccaggat ctcgaaaccc agaaacccag
     3181 tagccccggt caacagaacc tggcgttgcg tacgcttcgg tgcatgtgta atcagcgccc
     3241 cagccgagct cagcacttcg tcttgaatgc ccgtctctgc ttcccagtca atcatatcaa
     3301 caataaggtc gcctcgctcg tggctcgtga cgactgccat gttacgcagc gtgctagctt
     3361 ggtagagatc tttgagcggc agctgcacgc cgatcttctc ctttaaagca ttctgcagac
     3421 ggactaggag aagtgagctt cctcctactg tgaagaaatc gctgcccgct cggatattgg
     3481 cagcgccagc agcctcgccg aggacttctc gccagatcag tcgaagctcg ccttcggcta
     3541 cggtcaatgg ctccggctcc tcagccttag tcatatgagc cattttattc cgatctggta
     3601 gagggagtga ctgtacggct ttcctatcaa cttttccatt tgatgaggtt ggtagacggt
     3661 caagggccac aattatggaa ggcaccatgt accgaggtaa ggggagctcg gcgcaaatcc
     3721 tatcaagatc ttcctgggat tggcgattct cttcggcaac ggccacatgt gccaccagaa
     3781 actgggagtc agacgggcca cggactgtca caatcgtatc ggcgaatgag cccttcccag
     3841 cattcatgat gatattggcg acctcggtaa gctctatgcg caggccacgg agtttaatca
     3901 gtgtatcacc gtccattcga cccaagaaca ctatcgaccc gtcttctcgg atgcaaccct
     3961 tgtctccagt cctgtacaag gtcgtccaac ctcgtgacac gtcttctgca gttgcgaacg
     4021 ggtttgcgat aaatctagca gaactggttg cggcgtcttg atagcctctc gcaaccccag
     4081 cgccgcctac gcatatctct ccctcgaaac caaccggaac catccctgaa tcttgcccaa
     4141 gaatgtaaat agaagtgttg gagatggctt tgccgatgga gttatgaagt tcaaccttgt
     4201 cgtgcgtact tagaggtatt tggcagaaag tcgcagcaca tgaaatttcg gtcggaccat
     4261 agcagtcggt cagcatgttt aggttgggta attccaatct tcgaaactcg gagaccaact
     4321 tctcagtcac ggcctcgcca ccacagcatg cgtgcgtcca cgaagtacag tgccggaggc
     4381 tatcacctcc ataagtgaac agcatgagat actctgatgg agtgcataga gtgaactcaa
     4441 tctgttcagc taacatcatc tgcccaatcg caacaggatc gccgcgcatc cccaacgggg
     4501 ctacgactag ggtcccagca ttcgcaagag cattgacagc ttgagcgaca gacatgtcaa
     4561 agcctgtcga gctctgctgg agtacttttg gctgcttgag gccaagttct gcactcttgg
     4621 aggcagcgta attcatgatc ccactctgcg aaagacggat acctttgggt gtgccagtgg
     4681 aaccgctcgt aaagagtacg aagctggtat cgctttcgaa gggctcagca gggaaacgct
     4741 gcttggatcc cccgagctct tgcgataggt ccaccttgga gatagagtca aactgagagg
     4801 cagcgtctga tgtgcgatga tggaagacca aaagttttgc atcgcatgct gccaccatgg
     4861 tgcgatgcct ggtggcgggt agactcatat cgagtggaac atatactgcg ccaatatgta
     4921 ggatagccag cattgatgca aatgtgtcga tgctaggctc gcataaaaca gctacgcaac
     4981 tgtatggttc cactccagcc cccattaatg cttgtccaat ggactgcaca cgccttgcca
     5041 gttgcgcgta cgtcacggag gttgtgctgt ccttgatggc aataacttga gggaatgctg
     5101 aatatacctt ttggattctt ctagaaatgg tatctggcca ttcgtgaacg atcctaggtc
     5161 catgacccaa tcggagcacg tcgccgactt tctcatcatc gtagagctta cagtcacgga
     5221 gcttccacct ctggtcggaa gacagagact tgagaagatg gatatagacg ttcatcaaga
     5281 attccgaggt cggggcggag taaaggtagt cgctagtcaa cagttccaag gaatgaccgc
     5341 ctttggcagt ttgggtcacg ttcagcgtga tgtcgtacgg gttcttcgca tcttcgtatt
     5401 gaatcaagtt catggtacaa ccgcctaact tcctctggag caagctgcca acgcgatagt
     5461 tgaaagcaac ctggaagacc ggcgtgtgcg acggcgatcg ttccatatct agctttgata
     5521 gaatgatgtc cagaggtacg gtggcgtggc tctgcccctc gagcactgtt cgcgaagtct
     5581 catgtacgag gtgggagaag gtctcatggc ggtcgatgtt gaaacgcata ggaagaaggt
     5641 tggtaaagtg gccaacggtt tctccatatt gcccaattgt ttcttcgcgc ccattgtcgc
     5701 ttgcgctgta cccacgtccc agatcggtca caccaatgca gacttcttgc aagtccagaa
     5761 gacgagagag aagaacctgc agaaccgata gataaaactg catgggagtg gaacggcagg
     5821 cttgacttgc ctttttgaca tggccaacca tatctaagga aagctctctc tcaagcctgt
     5881 tatttccata cttgcggcga gtctttcttg ttctcgtctg cgccagtggc aagagcggaa
     5941 tcacagctgg gattggctga agtttgctca tccagtaggc tagagaggtg tccatacccc
     6001 cctcggcaag tgcttgttcc tgattccgag cgaaatctag atatgaagga acgatattag
     6061 gctggaatgg tagcatctga tatgctcggt caaggtcccg gagaaacagg tgccagctca
     6121 ttccatccat gataagatga tggcattcaa tgatcaagct gtgtacatca gacgcatgcg
     6181 tcaccagaat agcctgaaaa gtccgtccag acgtgagatc ccattgctga agcgcaaggc
     6241 tttgatataa ttcacagacg gtctgtattg aagctgactc aacatggaat actctgtcgc
     6301 cagaatgaac cgcagcaacc ccttgtttcg gttcaagagt cccaggctct gtgaagaagc
     6361 aagtctggaa tgcgtcatgg cgtgccaatg ttttctctaa agcttgcgtg aatcgactca
     6421 cgttcagcga accattgatc tcgtactgag cagtaacatt gaatgtggta ggatcatcca
     6481 agtaagtttg aaggaaatgc agactcgcct gcgcgtatga cattcgttct gttcgactga
     6541 actctatcgg aaataaggac gttggctccc aagacgttga cactatcgta ggacgcagga
     6601 cgggcggtaa atcttggtca tacgaacctg tgtcagtggt tttggagtct gcaggagtac
     6661 caaactctga gctgaggctc gcctccgaaa cttgggacgt ggaatagctg acagtttgct
     6721 ctggaacctg gagagcttgg acattatcgg cgctgccgac tgatacgaac accgtttccg
     6781 ctgccttgtc gtctgcgtta gacgccactt ttcccgagag cagtctctcg gcagctacag
     6841 aacagatgga tgcgatcgag tctcgaccca gaatcctgag aagcggaacg tcgatataca
     6901 tctccttcag caaccaggtt cggatctcta cacctagtaa ggaatcaagc cccaggtcag
     6961 acaagggggc gtagatgtcg attgaagtag caggaatttt catcattgcc tccatcttgt
     7021 ttctgaacat cgtgtggtac acgtctgatg cttgttcaat cgaagagaca ctttccaacc
     7081 tttcctgcaa ttgctgggcc gatgtcgcag gctggttaga tccattggaa gacgaaggct
     7141 ggacgaccat atgagagaaa tacggattgt cgtaccattg aggcttgatt gcgtcttgct
     7201 catcaatgaa gggttggatt ccaatggtga gatgcgcatt ttcagagctc ggatggccac
     7261 agaggacgcc ctggaggaac agatggtgga attcagtctc tgccagtggc atataaaact
     7321 gtgactgaag atgcttctca attccagacc cgctcctttc gctcttggcg acgtatccga
     7381 tgtctgagat cataccgacg tcgattacag atgccgattt gcctttactc cttcgctgtt
     7441 ctaccagact tgtcatgaac atgttggcag catggtatat ggattggcca gcatttccat
     7501 acacactacc cagtgacgag aatactatga agaagtccaa gtcgtcttcc acaaaatcgt
     7561 cgttgagatg tacagtgccg tcgactttcg gcttcagctg tttgttgaca ctgtcagctg
     7621 tggcattgac aaagagcgag tcctcgagca ccaatgcggc attagctacg cctccaattt
     7681 gaggcatcga tgtcctgagc ttagaaagag tagcttgcac ctgatcccgg tctgttacgt
     7741 ccagctgggt ggcgtggatg ttgaccccag ctgcgcgcat atcttcgagc cagcgctcgc
     7801 cgcacgcggg attacgactc gcgacgacaa tgtggcgggc accgcagctg gacatatagc
     7861 gacacagcga ttggcccagt tcacccgcca tacccaccag cagataagtt ttgctgcccg
     7921 aaaagacctg ttgtgcgtcg ggcggaggta tcactatact cagtggacct gtgcgttccc
     7981 agtcaattac agtggcaagg cgcctggtgc aaaactcttc ggcctcggtc tcgcctatct
     8041 tgacgacttt gggacttgga ccagttttcg ccaagacagc catgtcgaat gcaactccca
     8101 gggtagtgcg gtcattagga atggtattgg gcctgaattt gacacagctg cactggagcg
     8161 gtatattccc catcatactg gcgggtgcgt tctgattgtt gcccgagaga tcgagtagaa
     8221 aacgagcatc agcaggtatc agtcgacgga ctgttcgagc agagcttagc gggtgtatcg
     8281 tgatacaacc tttgccggtc tgtgtcgctt ctccggaaac gaagagcacc ttccgctctg
     8341 cagcattgga tatggcttct gcgatgccct ctgtcggctc gtagaccatc aaagtctcct
     8401 caccatggta gcttgagaga atatggcatg ctatcagtga ggaagcaaca gaaatgagga
     8461 gcttgtcatc gcaagtactc agggtccgtg gttcgaacac ctgccggggt ggtaagacat
     8521 gcgtcgaaca gtcggttttc gacaatgcga aagctggctt atcggagttt cccactttac
     8581 caaaacataa ataacaaggc gcttcgtctt tggaatgtag agccacggac aatctgacaa
     8641 caaattctac ggatccagtg tctgactgat gcgactgctt cgttttgacg agcacagttt
     8701 gatcgtcgcc gtggatcaat tcgaccgact cggactcctt tgctagcctc gtgacctgac
     8761 ggcggcgaga gttgagactc tcattagaag aatcgtctcg gatcaaacgt ggcaccaacg
     8821 tttggtcacc tctgacgtgg acctcaggct cgtgtgtcca gagcatattg tagtctagat
     8881 actgcggtga ggatagaagc accatacgag caagatactg aactaccatt tccatgtccc
     8941 acgaggactg ttcatcaaaa tctaagaact gcatgcggac gtgcggtagc tcaaaggcga
     9001 gcgcacgacc gataccaatc atcatattgc tgtaggggtc atggcttagc cggccacttg
     9061 ttacccacaa cacgttctcg gcattcccta gcatctcctg cagattgttc aatcgcttgg
     9121 agtccatcaa agctttgaat atcggctcgt caagatctga aagacacaat actgaggtac
     9181 ctgggctgac ctcagagggg tccaggtccg cgacgctgtt gaaagccttg atgcgtggcg
     9241 tccatcgtcg gagcatcttc tcgactcgac gaactgcctt agacaccggt aacgtggcgc
     9301 ctcctacaat aaggaattga gtttctggga cagcatcgat cgatgtaatg gggttgcgca
     9361 gaacatcgta tttttcgtcc accgcctggg tgatgagcac cgaacagttg tggcgtttga
     9421 cttcagggaa gtcgtaggcg atggaatcaa cgcccgagaa cccattgctc tggaaaacat
     9481 catgccagct cttggccgaa atacctggac atgggaaacg tccatcgtca acaccaagcc
     9541 accatccctc taggccaccc atgaggcctg gctcgcgaag catggtgcca gtgacctcca
     9601 cagcaactag gaagccacct ggacgcagta aggaccggac gttttgcatg gtctgtgcca
     9661 agttccgcgt ggcgtgtaag acgttggcgg caatgatgat gtcgtaggtt tctactgcca
     9721 gtccttgctc gccaggggtc ttttccgcgt tgaatgtctt gaactccatc ttctgggaat
     9781 ggtctgtaaa tctctcagcc gcatgctcaa agaagccagc tgagatatcg gtataggcgt
     9841 atgatgtata ggcatcaccg atactgtcct gtagagtatt aacggtttga tctgccctgt
     9901 ggcccattgg aacaactgaa catgaacatg ttgatagaca atcgacttac caagacacta
     9961 cgagttgtcc cacctgtacc agccccgatc tccaagattc gggtgcgcgg gtacttgtgc
    10021 gtgattttct tcatatatgc agcgacgtag tcgttacaga ttgaaaaacc acggccgtcc
    10081 atgtacagtc ggctcagcat cgtatctttc aacatatgct ccagcatttc cgactcgccg
    10141 cgcataactg agggccagtt ttcacccact gctgtgagaa gttgtagatc tacacttcct
    10201 ggatactgct cagaaaaagt gcggatcgtg gcacggttat cttgaagcca ttcttgtttc
    10261 aaaacaggat ggattccttc tcgaactggc ttcaagaaca gttcgatcgc ccggaaaagt
    10321 tcttggtggt accatttgaa ggccctgatt tcctgtggac aaaactcctg agtaagactc
    10381 ttcatgaaga aaagcgccgt ccgctctact gcgtcaatgt actccaaatc tgaagccaag
    10441 acgactgtcg acgagggaat aatcaactcc cccgcggcgt cgttatccca gacggtcttg
    10501 gcgtacagca atcgatcacc cgtaggctgt ggctctgcaa tggccttcaa caggaggccc
    10561 tcaacctgta ccctagagat accgttacgc gtatcgcata tattgatatc tacttcgact
    10621 atatcgcttg acgaattgat caagtgagcc tccatggtag tagctgttcc cgaaggctcg
    10681 ccgaggctct gcgcatagtc cacgacgaca cgacgaattc ctttagggag gtatgtagcc
    10741 cccattgcac cctcggctat cgatgcgaag gtagcaaaac cgacctgaaa cccaacgtca
    10801 agaatctctg ggtggagcag catgctatcg tttagctgac catccgccca ggatgccgct
    10861 gcctgtgcat ggcccctgat tctgttgatg gattccaagg cgcggaacga tcccttgtag
    10921 actattccaa ggctatcgat tgccttgaaa aatcgttcaa cgtgtagagg agggagttcg
    10981 atcgaggaaa tttgcctttg aggcagccct agcgtatcct ttccgggctc gccaaggtgt
    11041 atggttaatt gaccatgaca cgctgcgtcc aagacatgac catcggaaca gctataacag
    11101 gagaaggcgg cttttagtac tcgctgatca tgacccttct gagctgttga gtctagttga
    11161 cgaagtgtga agaggacttc tacaccactg gtatcttcct cgataaccaa agctttcgta
    11221 atgctgacat tgtgtatctc gacgacttca acatgccgct cccgcgcaaa agactttgcg
    11281 gcttccagag ccatgctcac ataaccggcc ccggggaaga tgacctgacc ttgaaatgtg
    11341 tgccctctca accacggcat ttcgttcaag cggaagatat tgcgccaggt catctcagtc
    11401 ttgcagtcct cttgcagtcg ccccaaaagc atgtttggag cacgcgaacc tcgacgatag
    11461 ttgtgagaca atcgagactc gtgccagtaa atttgatcat ggtcccaggg gtatgcaggt
    11521 aggtccttca ggactcgcct cgtgcgactt gaccccaaag cgtcacggaa ttcttcaaag
    11581 tcaactgctg aaggcccgag atgactccac accagtccga tagctgtaga tatggtaaac
    11641 aggtttccca ctttgcggtc gagacagcct gcataaggca gcggggaatc tcgaattgag
    11701 tcccaagttt gcgtaaccgg acctttcaac gctggatggg gtcccagctc aagtcccacg
    11761 gtgagcgatg gaacactttg aatggcgaac aaggtggact gggtgaataa gacagtcttt
    11821 accatattgt ctacccaata ctggtcccgt aactcgccaa gtcgttgacg catgtccacg
    11881 tttctgtgga cgctggaaga ccaaaagcag gagtcatgtg actgtctaac ttgcacatcg
    11941 agggctctga gatatcccaa gtatgcagta gcgcagggac gcatatgatg agaatggtac
    12001 gccgtatcga cttggagtct cctggcgaat gtgccttctt tgcttgaaat ttcttcagcc
    12061 tggcgtatag cattcaaatc cccagataag gtcacagtcg acggcccatt acttgctgcg
    12121 acctggagtc gaccagaaaa ctcaggtcta ctacagaagg cgcgagcttc gttgagagaa
    12181 agcccgacag ccatcatacc accctcttct cccttcgagc ctctggctaa cgaggagacc
    12241 aaccctctgt agtaggcaat gcccatggcg tccttaacgt ccagaatacc agctgcatac
    12301 gcggctccta tttcgccgga agaatggccg acaactgctc caaagctgat cccagaagcc
    12361 cgtagtaaat ctacaaggcc aatttgtata gccgtgcaga gtggttgcga gaactgggct
    12421 tgggccacac gggaacgagg cccttcagta cccaattctt ctatcaatga ccattcagcc
    12481 ggctctggaa tcaattttaa tgcttcttcg catcttctta tagcgtcaag aaagatggga
    12541 gaggatgcca ttagctcccg ccccatagct gcagtttgag caccctggat tggtgtgttt
    12601 gtgagcaagt gcctttgact cggatggtcg atcgacttac ctggcccgtg aagactccca
    12661 aaatcctgaa ctgcttggta tcgttgagcg tattcgcctt cacgccgaaa ggagcatcgc
    12721 ttgacacctc ggccgcgtga atctgtttct cgagtccgtc gagtagtccc tgacggtcag
    12781 tggcatgtat gcacgtccgc atcgaaagtg cagtcctcct ggtctggaga acccaagcaa
    12841 gggcatcaag atcaagcaag ggatttgact gaatgtgctc aacagtctgc ttgagctgtc
    12901 gaagaagtgt ggtcctagat ttggctgaga agacgaatgg tcctatgggt cccatctcag
    12961 aggctggacc atccttcatg ctctgatggt ctgcgtagct aaacctctca agaatagcat
    13021 gggcatttgt gccaccaaat ccgaatgaat tcacgcttgc acgcaatggc ctcccttgag
    13081 tctctggcca tggctgagag gaagtaggta cgtgaacatt ctcgtagaaa ggctcaatgg
    13141 ctgggtttag ttggctgaaa tgcatattcg gagggattat tttgttctgc agggctagcg
    13201 atgctttcaa gacgcctgcc aaccctgcac atccttcaag gtgaccgata acagttttca
    13261 cagatccgca gtataggggc tcttgggatg tgtctatcac ctcgatttcg tcggaaccat
    13321 cagtattgtg gaagaaagct tctttaatgg cgcgcgcctc tacagggtcg ccggccaaag
    13381 tcccagtacc gtgacactcg aaaaattggg gacgatcctt gatggggttg aggcctgccc
    13441 gcctataagt ttgaaggatc agtgaggcct gtgccgtgga gctaggcatg gtgatgccat
    13501 ccgtgcgtcc gtctgagttg acgcccgtct cacgtataat gcattcgata tgatcattgt
    13561 ccgcaatggc tttggcaagg ggcttcaaga ccaccaccgc acagccttcg ccacgagcat
    13621 acccattagc gtccttatcc cacatgcgcg accgcgaatc gggggacagc atatgtagct
    13681 tggactcggc aatatacatg cctgggtcca ggagcagggt cactccagcc accactgcct
    13741 ggctggcctc gccgtttcgg aggcactgca cggcttggtg caaagccacc aaggagctgg
    13801 aacatgcagt gtcgatcgta acggatggcc ctttgaagtc aaagaaaaac gagattctat
    13861 tggagaggat gctgcgagcc agtccagtgg ctgaataggt cggtagtgct tcaggatccc
    13921 gcatttggat gtcgttaaag tctaccgtca tgttgccgac gtgtacggaa gtctgagatc
    13981 cctctaactc ctccatgggc cagcctgccg cctctatagc ctcgaagacg gtctcaagaa
    14041 ggagacgttg ctgtggatcc ataccctcgg cctccatggg gttgatcttg aagaaagcag
    14101 cgtcgaagag gcggcagtcc tcttggagca gatatgatct tccctgcaca tctgtccggc
    14161 cgtggtgttc tccattatga ctgtggaaat tctgaaagtt gagtctctct ggggggaagt
    14221 ctcggactac atcacgaggc gattttaaga ggtcccagag tttcgagggc gagctcgcac
    14281 cgccggggaa tcgacatgca gatcctacta tcgctatctg ttctgccatg gtagaatatg
    14341 gtttaactga gttgatcagg cgacaagcaa ggccgttgag ttgaaataaa agatggcagg
    14401 tattttgctc atgaggtcct gcataccctt ctatagctta tagttcacca aacacactta
    14461 gttgggttat gtctacataa ctatctactt cctcggaggc aacatacgcc acgcggtcaa
    14521 atcatatcag caacgggtat gcttacctct ttcgtactgg cgtatagaca catcaaatgt
    14581 taggagcgtg tcagaaaggg taagaaatat ccacgaccca ttgacgaggt catcagtgaa
    14641 gctttggtgc ttgtgtgcat caataactct attagccgct ctgactacaa attgctctca
    14701 gtgctaaatt cttacggaat gtaagctcga gttctgcaac ctgtcgatca ttactggata
    14761 cttttccttg tggcctcatt caccgaggca gcatctgagg agcggagcgg cttgacaaaa
    14821 aagaaccgca atcagatgat tcggccagct aatgagctat tcgtccatcg agacagtcaa
    14881 ttccgagtaa aatatcgttg attacataat tcgcggtttt aggaggttcc atcatccatt
    14941 gacgtgtctt ctagggcgca tccagtcggt cgggtaagcc aacgctggcc attttcggac
    15001 tccattcgcc acctcggcac atggagcggt ataccccggc tactaatgct gtattgtaga
    15061 ctcgggtctc aagaccatta tttttcgctt cttatgattg gagtggagcc tcggggtcga
    15121 tgggaaatcg gacttgtact tgcctaatct agtagagccg gccgccttat gtccgatact
    15181 aggaacaaca aagtgctcgg ggacatccgt attgaattta gggaagaaag taagtctata
    15241 ttgttcatgt atcagtggat tctgtgagcc gaggtgtgca aggcgttgaa agcgccgata
    15301 ttccgccaag cccggccagg atgataacag aaaacaattt tgaattcttc gtaatacggg
    15361 tggagcgctg gttacttgta aagtatatgg atttctatga atttgttttc attggggtga
    15421 aatgagaccc gtccaatatc tgtagttctt atctgtaagt atactagaat tgttgccccc
    15481 aaatatcaga ccaaatggct ctggtaagcg ctcaaagatt ggagacccaa tgagtgcatc
    15541 tatcttttta cccattttat cactgaatta tggagagttc tactaattgg aggccgttac
    15601 tttaaattaa accataagct ttaggcgagt gttcgaactt atgttcgaac ttcttttttg
    15661 ttactcatgt caccattatc tcttgagttt gctctttgat ggtaaaataa actgaacctc
    15721 ttttggtttt ctgtgtgtta ctgagtttat ctgcttccct ttttgaggtt gataagtaga
    15781 catattcgat ttcgatcatt tctcatcaag gcgacgttga gattcaggct gggatgaaag
    15841 caaccttgca tccatactta ctggatgggc ctacgcgcat gacagccgcg taaggctcat
    15901 catctctggg cttgatcgcc ttgaatcgct gcaaaagcct gaaaatagcg taactgcact
    15961 cggtgtccac catcacgtgg gctgggcaga tccgtggacc accaccaaaa gggacaaagc
    16021 tccacatagg gcgggccttc tcccatcgtt caggaagaaa ctgttctgtg tcggaacccc
    16081 agagttcggg gtcacggtgc attaggtaac ggttgcagtg cacaatatca cctttggcac
    16141 aaaagatagg tgccttgccg tcttctccac cccctgttgg gagcgttgtg tccttgatac
    16201 aagctctgac agtctgtaaa ctgacaggat acagtcgatg acctgagtga tgtgagaccc
    16261 aaaaattaaa tgcactacca caatagaaaa cacttactct cgttaacagt ccatctaagg
    16321 taattgattg atcttaggcc ttcaaaggtc aagggcttgt ctccatactc aaggacagcc
    16381 tcccgcagct tttgaactac cctagggttc ctggccaaag cgtatatagt attgctcata
    16441 aggattgaag ttgtctcgtt agaagggatc cagacgcctg taagctgcgt gcgaagttcg
    16501 atcgggtcag ggacgtgtcg agcaacggtc cataaaaagt cgtcgcgggg ttcaccgttc
    16561 ttataggttg cgggaattcc tttcttttcc tcctctaatt gtctatatgc ttgttcaata
    16621 tagtgactga ggaagccttg aatacgttta cacgccgcga accactcctt atctctatgt
    16681 aggaaaagga acgagctgag ttgtaagcgc aaccgcagcc cagccattac tttgaccata
    16741 tccttctggg gccaacccct ttctggatga tcaagtgagt tcaccgtctc accaaaaaga
    16801 aaatcggtgg atgtgtcaag gaactaggct cttgtcagct tccactctcc accggacgtt
    16861 cgtcagtata gaaaatcaac tgacccagcg ctggaatagt ggttgcatat ccactgtcga
    16921 gctgtcagac ggaatttgac tcattaaacg gtctacatgc tctctaaggc gattgagatt
    16981 ggcaaatccc gctcgctcaa agtacggttt gaccaaatca cgagaatgtt gccatttctc
    17041 gccatctgaa gagctgacac cgcgcccagt gaatggagtg attgcgccgt tggctaccct
    17101 aatcggctcc acggcaaatg catctttttg ggaagtagat aaagccttca tattctcggg
    17161 ctctgagctg tacaccatac ggttgcctag aaagtttgct cgccagacct tggaaccccg
    17221 agcggagtag gtatctgtct gaaattgcaa gaagcggtct tctttcagag ccttcaacat
    17281 ggcgtagaca tagtcaaggc cgagaatctt gtcccagcct ggatatgcct taagcggcgg
    17341 gcagccaaac tcagcacgtg tcttttcgta acgaacatag tttagagtgg ctgctgcaat
    17401 ccagtacaaa attgcagaga gagtgaaaat tatcagaata gaacctgaat gcatggtttt
    17461 gtcttccaaa tttagcccct gtgcggtgtt atagcccaaa agatggaagt gcctgtaact
    17521 gatctctgtt ggtactggtt cagggaagct gaggaaaagg attattcggt catactttcc
    17581 gctaagccat gtggaaacgt ttttctgtaa tagttcggtt ttctatggcc gttttcgaca
    17641 tgattcagat gtatctatga tgcagtgtgc gggccggtct attacttcct tacggagtga
    17701 gacattgccg ctagtgcacg catatcatgg gtccccgacc ggcacggcct ccacgtcata
    17761 tcccgcctcc tccgtacagc gagtgccagg cgcgattcaa agccgccttg ttgggtaatt
    17821 gtgcgaagaa ggtgatcaat gtagcttgca gtattgacct tgttgatgtg ttgctatctt
    17881 atccagtcga ttctttcatt tggccttgca gtggtctacg tatccgaaag ccaaacttgt
    17941 aaaacacagt tgattgaagt aattcattac ttattatatt ctacgtttgg gttattggag
    18001 tgttcaaagg ccgatagtcg gtgttctagt acaagattgt cagcgcaccg tcacgactag
    18061 caccatgtat tccttgcctt taatgcctca gcatattatt gctgctggga cttttgtact
    18121 ggttgtcgca ttacctgctc tgtatcgtgc tcttctccca aagccaatac caggaattcc
    18181 ttacaagaag ggcagcgaca gacgaatact aggggatgtc caggatgtaa gaccaggcat
    18241 gagactaggt catagatctt gctgacacct gaagtaggtc ctcaagtgga actacgagac
    18301 aaaagaaata tggagctaca tgaggcgact tgctgttgaa ctggattcgc ctgtcattca
    18361 ggtcttcatg agaccctttg gcaagccctg ggttatcgtg aacgattttc gcgaggcgca
    18421 tgacatccaa atgttccggt ccagcgattt tgaccgtgct cgtgttcttg aggatatatt
    18481 tggcgttctg cttccctcat gtcatgtatg ggtaagtgtc ttgcagctct aaaaacatct
    18541 aatgctgcgt tacaatcata ctccctcccc ccacccgcga gatgtagagt caatactgat
    18601 caatacacaa agatgcctac caacgacaaa tttcgagctc atcgaaacct aattagggat
    18661 accatgtccc cggcgttcct caacggaatc gtcgcgccag ctctgcacga acgatgccag
    18721 aacatgctcg agctatggaa ggaaagggca cgcttagcgc aaggcagacc ttttgaagga
    18781 gaccacgaca ttttcagggc cacccttgac atcatactgg cagcaacttt tgagctggag
    18841 gcaggaacca tttcaactca caagaagcat ctatctgggc ttaaagagat gaaacttcca
    18901 gacggtcaag acctgcccgc tgtattccca gagatcaacg acccgaaaga gttcacgtca
    18961 atccggtcat tgcttgacag tgtcgagatt ggcttgaact caccacttcc gacgccgcat
    19021 atgaagtttg ccctaagctt ctatccagag ctttcagctg caaggaagta caaagacgag
    19081 atgattggcc aacgggtgca gagagcttgg gataagttct acgccaatcc agatgcccaa
    19141 ggttctgtac actgtgctat ggacctgttg attcagcgtc aggcacaaat ggccaagaaa
    19201 gagaaccgtg atatgaccta tgatatccag gcaatcaaag gcgagctgtt cggtttcatc
    19261 gccgccggcc acgagaccac gtcgacgacc atatgttggg caatcaaata tctgactgag
    19321 taccaagacg tacaaaagat attgcgagac aagctacggg agacacacca ttgtgctttc
    19381 gcagctgggc ggctgccgtc cgcggatgag atcgtcagca atacgacagc ttacctagat
    19441 gctttcattg aagagaacca tcgctgtgga aatacggtgc cgacgattgt gagacataca
    19501 atcaatgaca ccacaattct tggccacaaa ataccaaagg ggactgatgt tttcatgctt
    19561 accaatggtc caagttatca ggccccatca tgttccgtgg acgagacttt gcgcactaag
    19621 tcgagtcaag atgggaaggg aaagttcggc aactggagta gtgaggacat tgaccagttt
    19681 agccccgatc gatggttagt ttcagaggga aatggcgagg tccgattcga tgcccgcgct
    19741 ggacctgcgc acccttacgg agtcggccag cgtggctgtt ttggtaagcc tatcgctctt
    19801 cttcattcct atcgtgcgcc aggagtgtgc tctagattct gtcccattta gatatatact
    19861 ggactcttaa ctacataatt atagtagagt ctaacattct ttgcaggctc gaaattcgcg
    19921 caattggagc taaaagtcat cctgaccctg attgtttgga cgttcgcgct gaagcccatt
    19981 ccagctgctc tagcggggtt tgagggacat gataagaaca ccaagcgggc acagaaagtt
    20041 tatatcagac tttccaaagt agattaatct gccttcggct tatctgttca gggcaatgcg
    20101 ttagctttgg gtctatgaga atatcccagt taatcgattg cttgttcgtt tatgcgtcac
    20161 tgtagccaag ttctttgcaa acaggaatga agtcattacg acagcttgat tatcgtcaga
    20221 ttatggtgta gtgtgagtgc cacgaaccag ggccatgctg cacaagcccg ggggtggcct
    20281 ttcaagtcaa cttgtgcctg atgctcgata ttattatcgt atgatgcacc actttagatg
    20341 gtgttatctc ttacatattt cggacaataa attgttctga atgggaaagt tcctacaaag
    20401 tcttttcaat tgcctaccca ttgaggactc tatcaaatat acgtttgtta tgatcccaga
    20461 cgctttccgc caaagatgac tccttatact ccctcagcac aggggtttcc gcaatttctt
    20521 cgctttgatg tccaattcgt ctaacgccag gcccgtaacg tggatccgtc aggtgaaaaa
    20581 cttgcctctc ggcacactct tctgcggacg tgccaaaaag aaatgctaat gtttcggcta
    20641 gcgagcggat gagtgccaat gccatgcccc agaatatact ggctgactcc ggcgcggtca
    20701 ggcgcgcaaa attatctgtt cttacccatc ccggatagac atgcatgaat gtgatgtgtc
    20761 ggttgtcctg ggccaggtgt tcaaaggaga gtgtggtcat ggtggtggaa tgtccaacca
    20821 ctgctagtgg agtccaagag ttctcgagcc caaggttgtc cagcccgata gctgcctcct
    20881 tcccgccatt caggacacac ataacctttg ggtctcgtga ctttcggagc agtggcagca
    20941 atctttccgt gagaagcatc ctagaataat acgagatggc aaaacaggtc tcaagtcctt
    21001 catgggtatc tgtcagtaag aaaaacaagt caaccactat gccgggccta gatgagtaga
    21061 gtaggcccta caacttgccc cgttcagggg tatcatgcca gggctcatgt aaagcccatc
    21121 gactttttga gtcgaatcag cgattttctt gcacacacga tcgacatggc tgagcaacga
    21181 gaattcggct tcgaggaata tcaccctaca tgatgggttg gctttctcaa gtagaagtct
    21241 ctgagtggcg aaacgggact ctgatcttcc gatgacatag aatgttggtg aactcgacat
    21301 gtccgccata cgggataggg tgctggcgcc aatgccactt gttgcgccag caaatacgta
    21361 tacgggtgac gcatcttgct gatttttggc acggtacgtc tcgttagctt cgcgtacagc
    21421 tgctagatgc atgatgtcat cctactggtc gagcaagaca acaagaaggt cttacgatgc
    21481 tgctctcagc ataggcactg gttcataaac cctgggcgga aaaattagcc cgcctgacga
    21541 cggacacaag gccgagtctc ggggcacagg tcaagcttag aagcacaggc cagccatcgg
    21601 gcatcgggca tcgggcatcg ggcctcgggc cgcgggctta agcgccgtgc gtctggttga
    21661 tccttcacct tcatcgttcc gcctcccgtc cgcctcccca tatttcccgc tggccccact
    21721 cacacggccg aaataggaag gggaaagacc gaatcggatg aactatcaac ggcccccatc
    21781 agcgccgtct gcgctgactg gagtcgagcc gcaattccac tgcttccaag ggataaacga
    21841 aactgacgcg ggcgaaattt cgatccgagg taaatgagaa agaacgacga tcaatcaaag
    21901 ttgccttcca ttccgatgcc catgtccgct aactccgtag gccaccacca tgggtcaacg
    21961 caaagtttca agcagaaaat gcgggatctc atcctgctga gtccttctta cttgtttttg
    22021 cggcgaccac gccggaggag ctatcacttg accatcttgc tctgcatacg ttctcatctg
    22081 tcagcaactc ccaggggtcg gttcattccc cgcgagacca gtgaaccaac cattcttcgt
    22141 aaacccgctg gcgctaattc caaacatgtc gaccgagtcg actaacagcg aaaaggttgg
    22201 cggccgcatc agcccaccgc ccaaagcaga tgtcgagtct gctcctcccc gcgcccctcc
    22261 agcgccgcca aatggcggac tgaaggcctg gttacaggtc gtgggcagct gggccatcgt
    22321 tttcaacact tggggcacca tcatcacctt tggcgacttc caagccttct acgaaagggg
    22381 aacgctgttc accgagtcct cctcgaatat ctcctggatc ggctccatcc agtcgttgat
    22441 ggtgttcgtc gttggtgccg tcattggtcc catctacgat cgaggctatc tcaagctgtt
    22501 gctgctcatc gggacctttg gtattgtctt cggtcacatg atgctctccc tctgctcgga
    22561 atattggcag gtagtcttgt ctcagggctt cgtagtcggc attggtggtg gctgtctgtt
    22621 cgtccccgca ttggcagtgg tccagcccta cttcagcagc cgactcggac ttgctcttgg
    22681 catagtcgcc acggggagct cactcggcgg tatcatctac cccatcattt tcatcaacct
    22741 tatcgagaga gtcggcttcg cctggaccgt gcgcgccatg ggcttcgtgg ccttgggctc
    22801 cctgctagtc cccctggcag tatccgagat gcgcgccaag cccccggctg tgcgaagaat
    22861 gcttgacttg acggccttct cagacggccc gttcatgctc tgtatactgg gttgcttcct
    22921 tggctatgcc ggctctcatg tctccttctt ctacattgca tactacggac aggccaacgg
    22981 ctggatgacg ggcactttgg cgctctacct tctgcctatc ctgaattcag catcagcgat
    23041 tggcagagta ctaccaaact ggttggcgga taaagtgggc cccgtcaacg ttgtcattcc
    23101 aggtatgccc atcaccctgt tacattgggg tagctagata ggctgactga cttgagatag
    23161 gttcactcat cattggtgtg attttacttt gtaatcttgc cgtaacaaac gctgctggta
    23221 ttatctgcac ggctctattc tttggcttct tgtctggcat atttgttgca actccacccc
    23281 tcttattcat ggtcttcacc aaagacaaga ctaaactcgg tgcacggatg gggctggcat
    23341 acgcacttgt tggcctgagt gttcttcccg gtggacctgg cgccggaggc gtgctacagc
    23401 atcattccac taggcttgac tgggttgctg cctgggtgta tgcaggcgtg cttcccttat
    23461 ctgcctgcct cgttttctgc ggtttgagag tgtggcaagc gggcaccaag ctgaaagtga
    23521 aagtataagg aattcacgat gtggcgagag tgctatcaag tttatcgtga ggaacgtgga
    23581 gccctgggtc tttggcgtca ggggtctgaa gtcccggact cgacagcgag tgagtcttga
    23641 gatcataggt acctagatga ttgcaagatg tccgacttga tattacgaat ctctccggcg
    23701 gtgagcggta cagagagcat ttcatagttg tctaccagat gggcgttggt agtaagctcg
    23761 gtcaagctca tgtcgagact ctgataacct ggtaccggct atgcaaatag gcttacagga
    23821 aatcgttaac cgaatgctag atatactacc cctgtctggt ctgggcctac cggcatacgc
    23881 ttcacaccac aacgacgaca catctcacct agtgccatac acttcaacat tagtcttctg
    23941 gcgtggactg ccctggggga atgatctgat gctcggaggc ttttttccat tcccattcca
    24001 ttttccgcgt tgcttttcat tctacatagt atccacgctc caacccccct ccccaccacg
    24061 tccttaagga gaaaacaaaa tatgaagaga aacaaggccc agtttcagaa agttttgtgc
    24121 cagtgtttcc aaaaagcaga atacgaattc gatgtgcaat agaaatcgaa ttgcgctttg
    24181 taaaaatatt tcgtgtaggg ctgcgcatga aatctaggac tacaacaatc tcgttctcta
    24241 ctcatggttt aggcaaaggt gtcccgtgtt acgtcaaaag ctcctatagg atcacacgga
    24301 gcatcttaca caaaccaaac ttttattgtc ccgaatgtag cgagcactca tcttgctcag
    24361 ggaaatagca acggatgtaa tactggccat catggcttat gaggttggcg aagagttgat
    24421 tggacaatac tcggtattat gggtcgatgt cttacaatct acatgcgcca tttgcctctt
    24481 atgttcatct gcggcaaaag ccgacaccaa gtaatagaca ctgtaatccg tacaatttta
    24541 ttttattttt tttgctgcgc gtcaggatag tgagttaagc ggcacacgtg tttcagattt
    24601 catatatcct tatatccggc ttgcagctta gttatatgtc ttcaccgttc tttatccggt
    24661 cgggccaatg ctatggagct cacgcggagt caacacgaga ctctctgatt gatcgggttg
    24721 attgaaggat cggcatacgt gcaggacaag accttccaat ccttgtgatc accacatggg
    24781 acagggtgct tgatttttat acgcagcggc cgccgtacga cagcgagacg aactcgtaac
    24841 ttaaaaacca atccctgctt gtttggcggc tgcgacaccg cgaatgagta tcggagaatt
    24901 gcagttttgc ttgtccatag tcgcgacctt gccacgtgat tatgactccc tagcctttgc
    24961 ggggttcaca gacatggacc acggaaggat tgcaatccca caaaccattg catattcttg
    25021 gcgatccatc gtgcagttga cgaaagctca tacaagcggt gtatacggag atctatctag
    25081 cattagctgt atgctagtcc tgtgttcaat tgtaggatca acccatgaga tgattatgat
    25141 atgatctggc ccagtgcatg gttgacaagg gacttttgcc tagcactgcg ataaggccca
    25201 atcaaagagc cggatcatat gcacccttgc aaaacttcca aaccttgcag gtaacacggt
    25261 gctgcttacg aggatgctcg gtcgcgacgg cctagatgct cgcgtaagta tggtgatcga
    25321 agttgttctt ggacatgcgt aggattgctg acgccttgcg tatgcagaag gtctgtactg
    25381 attctatcta gtagctgcgt tagcagtaaa ttgctgatat atccgccttc tggtacccat
    25441 caccaggtat gtaacctgga ggttgtacgc cggctcttca aacaagctag ctgtcgcctt
    25501 tagtcactga caggtctatg cactacaggt caactaagaa ccagcatgca gtcctctgac
    25561 atggccttgg gcaattggat gaataatacg cgcaagaagc gacggcctgc tctggcttgc
    25621 tcctcctgca gacgcagaaa gatcaggtaa atcttgtcta tatcttccgc aaactttgat
    25681 atctaatcat cggcattcct cacaggtgtg atcgacaaac gccttgtgag cagtgcatca
    25741 aggccaacat cgaaacatgt agctacgtca cgagctcaag ggcctcgcct aacagtgccc
    25801 cctttcatcc gcaggacaca cagttctatg tgttcgaaca agctccttcg cagtccagga
    25861 tggaaacaaa cttcactaca agcagcaact ggatgcctga agttccttcg gatgcttcga
    25921 gcaccctatc tagccaccat ggtcactcac tatccatagg cgcctctctg ccggcggagc
    25981 aagtacaggt ccctgctgct tcaggtccat tctcacaatc tccactagag aactggtttc
    26041 ctgcaatcaa aagagcgaca agagggtctt tctcaagaac caggttctat gggcagagcc
    26101 actggctcaa ttttgtgcat caggtatggt atcacccagc gtatcactcc aagagcaatg
    26161 cctggcactc acatttcaca ttctccccaa gcacaggcag tcataactgc ccacgaggcc
    26221 aatgagagca atcgctgcac tatagcaaga tgtcgttcac ttagcgacgt cattgccacg
    26281 caagaagccg ttcgatccca gaccgcgttc gattcttaca gagatctgat cccagatcga
    26341 gcggtagcag acgttctcat tcaagcgtac ctgcggactt tccagagggt gtttggtatt
    26401 ctgtctgttg ctacattctt ggacaactat aaagcgttcc aagccaaccc tgacgcggtt
    26461 ggcgatacct tcgctgttcc gcttgccctc gtgttatgtc tcggttcgag tttctgttcg
    26521 caagaagccg gcatcgctag aaataccgtc ctaggatggg ttggctttgc gtctagccgg
    26581 atttactcct caatcgacac gaaagagctc aatctcgatg tcatacgtac acactgtttg
    26641 ttttttctga ctcggcaggt cttctgtgtg gatgaaagca accactggtt gccggcagga
    26701 tcacttatgc gcctggctat acatctaagc cttcacatcg atccagtgaa acacgacttc
    26761 caggatatgc caccctcaga gatcgaggct cgacgtagat tatgggcgac ggtactagag
    26821 ctggaagtcc agtcaagcat ggatcatggc gagcgaccct ccattggtgt cgaggattac
    26881 gactgcgcgc cgccattaaa cattgacgat gcggacttga ataccagcac acccttaccc
    26941 aaggcggaag atgaactcac ccagacctcg gtccagatcc tattgatgag gagcataccc
    27001 acccgtttga agattgcgag acttctaaac aacttccagg gagacctatc tttcgaggcg
    27061 gttttgagcc tgagttcaga gctttcggaa atcctcaaat gctgtacaag gctcctcgag
    27121 gctttccgga tgagcacaaa ttctccgacg gcatttcaga ccaaaatgta tgacctgatg
    27181 gttcagaggt tcgtcctagg gttacaccat ccgtttgctc ttaaagctat ggagaaccct
    27241 tcctattact actcgcggaa gatgtgtgtt ggggcatccc tgcgccttct cacgcacaac
    27301 tcagctctgt caggcgacga cgacttccag cgtattcgta tgcgtgggtc cggtctcttc
    27361 atgattccat tcacgcaatg tgctctgtat ttgtgcagcg aacttacgga tcaggctgag
    27421 acagaggagc cggttcctac aaatggacag gaaacatccc tctacaaaca gctccattca
    27481 gggacaaagt cctatctcaa ctgtgtcaaa gaacggagcc agttgagcga gagggatctg
    27541 ggatgctatt tgtctgtctg ctgtctgctg gcacaagccg acgccatgaa gtcgaacacg
    27601 tccgtcgagc cgaagatctc gcaggccctg gccaacggcc tcaatgcata ccatgaatcc
    27661 ttgcttagtc gtttacaaga gagtaaggag ttgactagct gggagatgta tgatgagcta
    27721 tcgaacggtg atggggccaa taacaatcag gaatggccgg cttgggatga accgaccgtg
    27781 aacctgaact tggatccgtc atggggacca gcggttctga cacctccatc gggccggtgg
    27841 cagtcacaag gtttgctgac caaagttcgg tacgtagctc aacaaaacag acagtcaagt
    27901 cacaacatat gctgtagatt tgtacttaag tggcacgtga aaaagcctgt tgacttccaa
    27961 ggctcgaccc tcacccatga gctctaagta gcagcttcaa gcaagaatgc ggctattttg
    28021 cacaaacaac agccaatttc gatatcacac ttttaaggct agacgttaat taatgttgtt
    28081 ctcctacaag gaatggcatt gtagtcatct actgcgtctg gcagatcgta aatacgcaaa
    28141 gctatgctga gtctcgccaa tggatacttt tgtgttcttt catctacaag tgatacgcat
    28201 gatcatttgg acctacatga tttcgttgtg gtgtaattaa ccgaatctct tattcatttc
    28261 gcataaatgc tgtatttgaa gtcctcatag gcactaccgt gtgatgaaga gcgccgatta
    28321 tgcagaacac cttgttgagt tgacccgtat atggacagtg acccagtcca tcagagagtg
    28381 tcgatgtcca gctcgaccgt ttttcttttc ctaatcagga tcttcgcgat tggactggaa
    28441 ccattagccg ctccaataac cataggcttg atatccgtgc ccggcgcaag cttccagtcg
    28501 tacttcatga gaagatgaca gagcgcaacc ttgatttcgt tcgccgcaaa cgccctgcct
    28561 gggcacgcgt aaacgccgtg gccgaaggcc aggtggtctc ggtgagtcga caccagcatg
    28621 gactggttct ctttcccagg ctgctcccgc atcttgacga accgacttcc gtcccatttt
    28681 tcagggtctt cgtacacttc gggatcccgc atcctgaaga tgtccacgat ggtacgggtc
    28741 cctttcttca agaccagccc ggtagacaac ttgatatctg cagttgcccg acggcgcata
    28801 gcagctgtgc aagaagcgtg atcagtcgaa accgccttcc aattccaaag taatgagata
    28861 cttacctagg ctgattggct tcagtcgctg cgattccttg gcgatactat cgagaagctt
    28921 catgttgtaa agcgacgtct tcttccatcc gttgtttctg agctctctga cgatctcctc
    28981 tcgagccatg tccatgaact cagggtgctg ggcgaggtct atcataactt gaacgagcag
    29041 gtccgtcgtg gtgtgcgtgg cggcaaccga gagcatcaac tgaaatcccg ccggttcata
    29101 gctgatattc ttcgcagaag cttcctcgtc tgcccaatcg agcgcatcat tgaaatatgg
    29161 caccttctcc cctttgcgga tggctgcctg gcgcatttct cgccttgcgg caatgacggg
    29221 gtcaatcacc cgccgtgcct caccaaactg cccgcggagc ttctcgcatt ctgggacgaa
    29281 ccagtgtatg aatctgcgga gaggccgggg atacatgcgc agcatccctg ctgccacaaa
    29341 cagattgatc gtgtaagctt tggtaatctg tagccaatct tcgctgcgac agagttgggt
    29401 gcccaaaaac acacgagatg atatgcgagc aatgacatcc aggattgtgg gcttgagtgt
    29461 gatctcatgc caatctgtta gtgtcaatat tgtctcaaaa tttgtacgtc tggattggct
    29521 gggcacttac cctgggagtc tcctatattc acagcaagcg catgggtagt ctcagcggac
    29581 agtggctcca tcacttgcgc tacatagatt tgcggtaagc aaataattct ataggtagca
    29641 ctgcacattc gcatatgaaa acttacacaa atacttagtg agctgttttc tgaccacagc
    29701 ctcgagcaag agactatcgt ttgcaaactg ggacatggcc tcaaaccccg ggatatcccc
    29761 gtgaaagtcc tacaacattc agaagtctat tccattaggc tggaagggac gcaactccat
    29821 gctcacctgc atattggcag agggaaagct gagttttgac tcgttccgga tctcatctac
    29881 tagggtatgt ggaaggacaa caacctcccc aagatccgtc attagcctgt aaggtttgct
    29941 cgggtaaagt gccctgccct ttgcaagcag tcgcgtgcat gatgacaaga aatcacgctg
    30001 ggattacgca agtcagctta tgtttggaat aacatgattt cgatgctgga ctcactttag
    30061 catcggtagc tgattcaaac agtcttacag gattgacgga aggtagactc ttcacccctg
    30121 agtttgaaag aaaggatata taaaccaata gcaacaccgc aaggcttgtg aaagtggcga
    30181 tgtatagggc atactcatgt aaaggaaacc caggtatatt gagagtgtcg tgtgctactg
    30241 agtgatctga ggactgcgcc attgtgagat cacctgtagg ttagtcaggg cggtcagatg
    30301 aatgtgtttt gagagatgaa gttcaaatat aattgcttcc aggtactaca ctagacatat
    30361 cattatctga ggaggtgatt cccgtgtaaa cgtcaccata tgttttcatg gcattgacta
    30421 ttgtcaataa ctatactgta tgcagctagt gcaagttctc ggcatttccc cttcctaatt
    30481 cgttttcgtc cgacgcgggt ctggcttacg cctcaatttg gcgacactac accgaaacgg
    30541 acagttcgac cttgcggccc tcgggcccac aattgggggc gagaggactg tgtgatcccc
    30601 tttaaaaaaa ctactatgat ggcaattgaa ttgttaacga gttatcacga acttcatttc
    30661 agtaagtgat agaatgcatt gagaaaaatt gttaacttag aaacctgtac taaagtgaca
    30721 aaagatacag taaggatgct cgctcacacc atgccaattg gtcattacaa acccccctca
    30781 caaacccata taataacgta aggactaatc gtgctttcac atatcatatt aaaagtgggg
    30841 tactctcggc cacactgact agtgtcagta cacacctgat ggcatagcgt cacaatatat
    30901 acattaaacc atcacagcca gggttttaat ccaattaagc ttgaattaaa aaagaagatt
    30961 cgtcaaagaa aatcagaatt tctcgaatta gaggagaagt tgtctcatga ggctgacgca
    31021 cgtaagatta ttaagcgtgc gcggtcggag gtcgacaagc gtctaactca cctcacgatc
    31081 tcatcgagtc catgccacgt ggacatacag tagtaaagat atgtgggaga ctggcataca
    31141 ccctattaaa ttaagatcaa aacacattta ccgtagactt aattaattac tatcaagtgt
    31201 agctctatag cctcaaagta tttggttgtg ggcgcactca cgactctgca tccagaaagc
    31261 attccagagc gcttgagcga acaaactttc acgggaagat ggcggaaatg gcagatatag
    31321 ctatgcctgt gtcacaagtc aaagacatca tgacttcgtt gcatgaccag tatcaacgta
    31381 gaatcgtata tccatcttca gcacatgata acctatcatc tctcattaga tattctagac
    31441 cactaagagt gctacgcggt aactctcact ggtaaatgag ttcaacatgt accctctgcc
    31501 agggcaaggc gctccgatct agacattgtt tcgtccccag gtccagtgga agttcgcgct
    31561 gagcgccgtt ccattctgaa cgtcttcact agctctttca actagtttcc gtacatcctc
    31621 tttggtatac ttgccctcca agaccccgtt ttccaccagg ccagtaagag attgtgccat
    31681 gatgagcaac ccaggttgtc gatccacggg ggtagtgctt gacaatcgca acatagcaaa
    31741 aatgttctca tcaatattgg caagcccagc ttctttgaac tgggaaggaa gtcgaactgg
    31801 ggccctaaat atgggaatca gcgaatctcc tctcattttc tggaggcagg ggtccatcag
    31861 aactcggcct catggcaggt atctactcac aaaggatctc ggccgagctg gtttcccact
    31921 tcagattcga gcttgaccca ttcgtagtaa gcttcactcc atggagagca agtccaactg
    31981 taggggccgg tctcttccca gaagagaaag ccgccggggg cgattaactt tcttagattc
    32041 ttcactgcca cgagccagtc gtctttcttt agtgcaaaga cgaggaatcg cacgtgtacc
    32101 acgtcatatt taccgatgat ctcttgtggg aagggcttga agatgtcgcc gaaccttaaa
    32161 gtgacattct gtggtaacgt cttgggatcc ggaaacttgt tcacgtcgaa atcgtaacca
    32221 tcgactacag ctgtttccgg cagctgggag gccagctcgg tagcccagat tccggtaccc
    32281 gtgccaacat ctgcgatttt gggggcttct aactccttga cgtaagacca cacgacagct
    32341 ggaaggtcct ttcccccagc catctctctg aagaagtcgt gttgtatctt gagccgcttg
    32401 atctcattgt tccaatcatg gttaaggttg tatacctctt tctctgcaga catggtgacc
    32461 gtatatctta gctactgtga ctcgtttctc aagatgagga aggggagttc atgtgaaaaa
    32521 taatcgtgaa gcgcgatgag taggtctgaa tctggatgtt aaattcgctt taagttgttg
    32581 agccggttag ttcggcgtgg taattcatta ggactcatgc gaggagccat tctcatctca
    32641 tgcaaggagg cattctcaaa ctcctgaagc cggagaaaat agtaagcccc cgctttgggg
    32701 accggtcacc ccggcgtgga gggacccaat actcctgcaa gaactgcatt ggttccaaaa
    32761 tttcccgcaa gccggctgaa agagcatcgg tgaactacgg tagagtcgct tgagtcaccc
    32821 cattttacat gttgcgaact ccagatatgg ccaacatctc atctcaaatc attgcgtctc
    32881 taggcgccat cttgctgggt atcgtttccc gtaagcttct gcagatcggg agtcggccag
    32941 cggaccttcc cccaggacct ccagccatac ccatcctagg caacctccat ctggtgagac
    33001 tcaatgttgc aatgcttgta gcaaatactc tagttttgcc cttgctaata aatcgtagat
    33061 gcctgatcat gatgtcaact tgcagttcca gaagtgggcg caacagtatg gcccggtata
    33121 cagcctaatg ctgggaacga aaactatgat tattctctcg aataaccgag caatcaagaa
    33181 agtcttggac aagaaaagcg ctataagcaa cgacagaatg gagatttaca taggtcaaaa
    33241 gatagccagt aggggtctaa gagtcttgat gatgggatac ggacaaactt ggaggatggt
    33301 tcggcggatc atgtacgatt acgacgcggc cgtcaacccg gacgtctcgc aacgcgacca
    33361 gtttgcgttc ggggccgggc ggcggatctg ccccggtatc cacgtggcgg accggagtct
    33421 ctacctcagc atctcgaggc tgctgtgggc gtttgatttc aagaggccgc ttgatagcaa
    33481 cggcaaagac gtcgttccgg accctacaca agtcactcag ggcttcctgg cctcgccacc
    33541 gcccttcaaa gctgtcatca cgccccgaga cgcagaccgc gcaaaaatta tccgtcacga
    33601 ctgggagaca gcgaagcggg atgatctcga cccagagaca ttgcaatgga aggttagaca
    33661 gtagatagct agctatattc aatattatcg gttggctatg tgtcaatgaa tcagctccag
    33721 ggatctagct gctgattagg ttaatgcgac cagacgtttc cttctagaag ccaagctcgg
    33781 gctaaactgc tgccaggctc aggcttcaag taaaagcgac atggctcaag ccccgctgtg
    33841 ggatagatac tgagaaaaga atggggcatg tcgaaggaga ttggatgcta tggtccattt
    33901 tgctgtatac tttggtttcc acatcacaag gacagttatg ttgtttctat atgtacacat
    33961 gtgaagcctt tgtcccattc acccaacgtc cgaattgtac ccatgcaagg tccaagatca
    34021 agaccggcca gccgccccga cccttccctc ccttgaaccc gaatgtcaaa cgccctgatg
    34081 ctgtgatgtt gataatgatg tgtatgggta atgctgtgtt gctacacgtc atattcggcc
    34141 aaaaaaaaaa aaaaaagaat ggatgcaagg ttctccctgc ttggctgggg gaaaccaatc
    34201 caaaaggcat cccgcatctc tacgcaaaag tcatctggat ttccttctcc ttcccgaact
    34261 cctcgtcgtc gtcggcccaa ggatcatgca acgccatgtt cggtgtcgtc tggctcgatt
    34321 tgatctccgg tctcgccggg gctgcagagt aggcatcctg ggctttgctg gactccggcg
    34381 cccgatatcc atcgtcgaac gtcatctgga tctcatcggc gccgtgatcc agcccgtacg
    34441 actgtgatgg attcgggctg tggtagccga agctcgaact gggcatggtg ggtgtccggt
    34501 cctgtgaggc ccccaagccg ggagaggaca cgctccgtag agttgtcgct gcgtcgtcgc
    34561 tctttgtctc acgcagggcc gcgcgggggt tctctgatag tgatggtgat cggatcttga
    34621 tcggtggtag agtcgactga agctctctga cctggagctc ctctacttcg ccgtctttgt
    34681 tctgctcttt tgcaagctcg gctctgatgg catcgacgtc gaacagtacg ccgtgattgt
    34741 tgccggctct gtcctcggac gtggaaccgt ccgggcctgg ttggcccttg ttgtcctcgt
    34801 aaacttccca ttccgcgcgc tgcttcttct tc
//
