# Supplementary material for: Genome sequencing and physiological characterization of three Neoarthrinium moseri strains
Source: BMC Microbiol. 2025 Aug 21;25:526. doi: 10.1186/s12866-025-04274-z (PMC12369201; doi:10.1186/s12866-025-04274-z)
Supplement: Supplementary file 18 — Supplementary Material 18. [file 12866_2025_4274_MOESM18_ESM.zip › BGC analyses/CJ-16 173 biosynthetic gene cluster from Penicillium sp/results/cluster9.gbk]

LOCUS       QJNY01000384.1         34213 bp    DNA              UNK 01-JAN-1980
DEFINITION  Genes for cluster 9 on scaffold QJNY01000384.1 of species
            Monosporascus sp. mg162 MG162.
ACCESSION   QJNY01000384
VERSION     QJNY01000384.1
KEYWORDS    .
SOURCE      .
  ORGANISM  .
            .
FEATURES             Location/Qualifiers
     CDS             1..2395
                     /protein_id="RYP45084.1"
                     /translation="MASEAKTKVDAAVRVAEANAPGKLSGVALYSRFALAGAICCSVTH
                     GALTPVDVVKTRIQLDPATYNNGMIGGFRKVIANEGAGALLTGVGPTFAGYFLQGAFKF
                     GGYEFFKQQSINLLGVETASNYRTGVYLASSAAAEFFADIALCPLEATRIRLVSEPTYA
                     NGLIGGFSKMLKNEGVGAFYAGFGPILFKQVPYTMSKFVVYEKVAEAIYRKYPKNTLSD
                     GMQTTVNLGSGLIAGMAAAVVSQPADTMLSKINKTKGLPGESTISRLVKIAKELGFKGS
                     FAGLGARLVMVGTLTAGQFAIYVLEYNLYECTKDPDYLRSILTVLDQAEPSIKYGPYTS
                     TKGVERFKNFEQELSDELWTGSRGAEGVIKAAHDILCSEEDIEEQQRNGDKVKLGAKLP
                     FIGLIPFLEICQAIIRPAEMDIDQMRREVKAALVATEISA"
                     /cluster_role="intermediate"
     SOURCE          2871..29845
                     /organism="Monosporascus sp. mg162 MG162"
     CDS             complement(2871..14976)
                     /protein_id="RYP45085.1"
                     /translation="MSEPIAIVGSACRFPGSATSPSKLWDLLRAPRDVLREFPSERLKL
                     SNFFSRNGEDHGRTNVENKSYLLQEDCRLFDAAFFRINPKEAEAMDPQQRLLLETVFEA
                     IEAAGWPLEMIEGSLTSVHVGVMTTDFYDIQVRDPEMLPTYSATGLARSILSNRISYFF
                     DFRGPSITIDTACSSSLVALHQAVQSLRNGEAAQAVVAGTALLLDPSMYIAESKLHMLS
                     SDSRSRMWDKNANGYARGEGTAALILKPLSKAIEENDHIECIVRETGINSDGRTNGITM
                     PSAAAQAALIRRTYERAGLDPVTDRCQYFECHGTGTPAGDPVEARAIKEALFPISGVPE
                     DCGKGRAAHQPLYCGSVKTVIGHLEGCAGLAGVLKASLALQNKEIPPNMHFEQLNPDIA
                     AYYDGLCVPTSVVPWPETNGKPLRASVNSFGFGGTNSHAILERYCPEAEKYDSGEVGGN
                     EFTGLFVLSAKTRSSLLRTLKSTVEHITSNPSLDLGTLSWALRTRRTAFPVRTFVTALD
                     REKLLERLQKQIHSAEVHDDAPLGIRAAALELGQKPRIVGVFTGQGAQSAAMGEELMTH
                     CPLFLESLQRCESVLESLPERPNWSLMEELAAREPDSRVSKAEFSQPLCTAIQIALVDL
                     LRACGINFAAVVGHSSGEIGAAYAAGILNAREAMGIAYYRGMVSGMARGPRDQKGGMMA
                     VGMALDDAVAFCNQPEFRGRIQVAACNAPSSVTLSGDLPAICEAKERLVRDGVFARQLQ
                     VDTAYHSHHMLSCANVYLEHLKALSVQVREPHDGCSWTSSVYPDTNLDQRLDQLRDQYW
                     VDNMVKPVLFSQALLSTMQSMPSPAIALEIGPHPALKGPVQQTLKATRDSPLPYSGCLE
                     RAASDRETIWAALGFVWAHLGPSAVDFDEWQKACSAKRQLQLPKNLPAYSWDHDHIYWH
                     ESRISHNYRLGSQRPHALLGRLQDDYKSEMTWRNVFRLSEMPWLQGHMFQGQALFPAAG
                     YVSMALQAAESFAQSKMIKVVEIRDLRISRAIVVEDRAGVEVIFIVRRQSLQDDEDGEA
                     TLQLDFDSYTSPDGRVLDKACHGNLLIHFGQPSATGDLPPSPISSVELPPLDIERFFAA
                     IAGLGIVYEDDFRALHSINRIWGHAKASASWTSDQLGQEHRLHPAVLDVGFQVGFATFA
                     SIAEGAMRTTYLPSRIRRVIVDYNHTFRGASGDTNIAIESYLANASNEMIEVDVNICDS
                     SSHISGVQVEGLVLKAIAEPQPSDDRLLFAKTVWHSDAASGLAVVNSSEVTKGEVEYID
                     AVERTALFFMKSLAREIRPREIQDCKWHHQELFRAIETFLSPIREGKHAFLKQEWLEDD
                     RETIRKFAERYPGSVDLELLTAVGENWPSVVRGESDMLEHMLKNDLLARLYMEGRGFAA
                     CNEYVAAYMKTITHKYPRVRILEVGAGTGGTTRSVLDSIGDAYLSYTYTDISAGFFEKA
                     AEKFTDHVHKMDFKVLDAEKLPSEQGFVEGSYDIIIAANVLHATSKLSETMRRTRSLLR
                     PGGFLVAVEVTGTMLREPGLMGGLEGWWLGTEDGRFPCPGISAKDWHDVLQANGFSGVD
                     SIIYDFPDVSRHNCSVFVTQAVNDKFDLLREPLSSPQDIPEIPVVIIGGQTLPVSKAVR
                     RAERLLRRWTQSVTIVSRVEDLNPLEIAPGTSVLCLTELDAPIFKEAMSSERLESLQEM
                     LASAQNVLWVTCGRLADDPYSNMMVGVGRAVAFEIPHMQMQFLDFDKPSSVDIEKAVQH
                     LARMVLLSSPEYKNHGMLWAQEPEIHVKGEETLIPRLVQDDSANESLNSTRRRIIRPVG
                     KSEVIELVHNKSQPSLAQTNQKPVPEGFLEVDVELSIALHCGSEEPFYLCFGHTRTRGQ
                     PAFALSHTNRSTLVLAPGRVFEPRVPCSYNAQTLVSIASSLIASHILSDCPAEGLVLVY
                     EPTQTIAKAISKAAERNVLFASATAGKSDEGWIAIHPLSPARAKDRQMPRDVSLVVDLS
                     GSRRAFSNIASCLPNNCTVRNFRASGISQDRTTISAAYETAMCATADADPRVVNIQHAD
                     SQSIFGKERLSTVVDWKRVDVVNVIIPASDVREVFSGNKTYLLVGMAGELGQSLCRYMS
                     SCGARHIVVASRNPTCDPSWLEDMRAAGVNIRVAKMDVTDRDQVGATITALRHSMPEIG
                     GVANAALVLEDSLFVNTTADSVSRQLRPKVEGTIYLHEHFANDNLDFFVAFSSLGSVYG
                     NGGQSIYHAANLFMTSLVEQRRKQGQAASVIDIGMISDVGYVAKSERSGSGIEDHLRSQ
                     FYAPLAETEFHHLFLQAVLSGHPGSENAHLTMGIQPFIDAPNSIKKPQWYDNPYFSHMT
                     RQPSSTGGHERSGTSTQQLHERLENAQSIAEAIEVYQTLFTIRIESMMKINAASIDVHA
                     PLSDLGLDSLLGVEIRTWLLREMDIDVPLLRILGRDSISQISSVAAKKRFGDQETAAKD
                     GGAESQPAPVMNETQVEQIIAFKAKQELHIDGSEGSVISNPSSKVSVSASSTESDSGQA
                     IDLLKESLPSPPSTVANTPWEAEGSVAPQDYERIERMSYSQASLYFLQSFLEDPTTFNV
                     TAQYEIKGPLVVARFTRALDRTLARHDAFKTCFFAEAGSFGMKQGIVSSDLRARLIHLP
                     FASTEDVSEVFQMLAKRHWKLSTGHTFQAVLMTHNPESHTIVFGCHHLVMDGLSWHLFL
                     RDLDRAYQMLPFQPPKAPSYLDFSREQCEALDDARLEESIKYWIGKLDPLPNVLPLLSL
                     AQTRVRKQRRAYGNNRAQKELSPSTVQAMKGSCKSCSVTLMQFYLTAFQTLLARLLDLE
                     EICIGVTDTGRGQGEWAETIGHFSNLLPMRFQINKDSTFESLARKTSQTVLEGYGHAGV
                     PLDAILEKLDMQRSSAYTPLFQVAFNYRIGDLLETKLGNCAVSLVQYEDARTPYDFTLN
                     VTQSANGGHLLELISSDYLYSVPVTNWVLDTYVRLLSSLSLDQSTKVQDCKLYNDEQVE
                     SALSLGHGPTENYAWPETLSERFEEVSSLFPASIAIKDDTSSMTYDQLAQRVRFVTRAL
                     LDIGIQEEGRVAVLCVPSIDTYTAMLAILNIGAVYIPLDMSLPAARHHAMLEICDPQLL
                     IFHHHTANAASGIAGVPTLNLSQLPRDPPSSIPIPVTRSATSFLLFTSGSTGTPKGIKL
                     SQKGIMNYAASKGAMLGLDQIKVLQQSSTGFDMSIAQAFNAFANGGTLVIAPQWARGDP
                     VAISQIMLDEQIEFTICTPSEYLTLAAYGADALRQCRSWRHACSGGEAVTDKLISELQR
                     LELPGLILTDCYGPTEISCAATFRTVPLVAGDHDKLCTSVGKAIPNTCIYIVDGNRKLL
                     PAGFEGEICIGGYGVAKGYLDASVSSAKFIRDPFATSEDKARGWTHMYMTGDKGCLRED
                     GSLVFLGRIDGDSLVKLRGLRIELNEVANAILQTAEGSLADAVVSVRGPPQSEFLVAHV
                     APTGGRNLPESEMDALRSGLPLPRYMIPSIIIQLDRLPTTPNGKVDRKLVQSLPLPSSG
                     IPADTDEESPLTVAEGELRLIWRDVLGPAAGSANIRAHTDFFTVGGSSLLLVRLQNALK
                     EKMGVQMPLQNLYQASTLRNMAAVTSHERGQLLVETIDWAAETEIPAGLLDPIPDLPMP
                     SSGPRLRRRRVLLTGSAGFLGSEILKCLITSDDVSHVYCVAISADQLHAIPESEKITKY
                     AGSLLSPNLGLLSSDVQFLRSEVDQIIHAGAQGHCLNNYWSVRSANYLSTQFLVSKIAL
                     PRRVPLQYISSARVILFKPGSYASAPASMASHPPPTDGSQGFTASKWASERFLEQVSDR
                     AGLPITIHRHCSIIGATAPHDDAMNSVIRYSLLSRTVPELPNAYGYFDFEDVGKVAASI
                     AASAVDQSQGLQFRHHSSNVKVSFSQLAQRMEFLYGGEFKAVSMDDWLESASKLGVEDL
                     IVSYLRANVAGGDHLSFPYLGQDAGET"
                     /cluster_role="hit_required"
     CDS             16772..18246
                     /protein_id="RYP45086.1"
                     /translation="MQDFHGDIPGFEAMSEFANDNLLLDAVVRKQLTKYLSRVTEPLSA
                     ETTHALSVNFGDSPEWHEVTLKSTLLDVIARISSRVFLGTQLCRNEEWLSITKAYTINL
                     FVAAVKLRMYPRPLRKLVHWFIPECKKLRGQFDESRRVIHPVIAARRETRRAALAAGEK
                     VPYFNDALDWVDEESSAKGIKYDPVGFQLMLSVAAIHTTTDLLVQVMIDLAQHPEFMEL
                     AREEIVRELRDGGWKKASLYNMKLLDSIVKESQRLKPISLAAMRRRAVKDIKLSTGLVL
                     KKGTRTIVDIYRMRDPEVYDNPDEWDGYRFLKLRALPGKDNMAQLVATHRDHLAFGHGI
                     YACPGRSFAANEIKVALCHILMKYDWILAPGTDTQPMVIGASNSSSPTAKILIKKREKI
                     ELDVDSV"
                     /cluster_role="hit_required"
     CDS             complement(18696..20586)
                     /protein_id="RYP45087.1"
                     /translation="MRKPTAIDLGNACLNYFNYERARAEFGCAPLRSYPSWDRILGLDY
                     VYAMLQALKEDRFLQFQKETYSTRGSKVWKANFLGNRMVYSSEPENMKALSTSHRESFA
                     VEPIRVANGAITPFTGRGVSSSDGTKWQYSRDLVKPYFDRAGFSNLNRLGEHVDRLLNK
                     IPVDGSTVDMQPLFQRWFLDTSTDFLFGETVNSLDHPERDWPHKDMVKVMAGLRLRLQL
                     SSFLFLHRDKEWFAACKRIHGFLDGYIDRAYKQIEEEKKGIPATYKNGKLRDDFLWTIA
                     RHVPDKLELRTQLTGVWIPSNETTSILMSNTIFALARHPKVVEKLRQAILEYGDKPVTF
                     EGLRSINYLRWTVNESHRLYPVSLQTVRACVKDTALPTGGGEDGKAPIFCAKGDIVHCN
                     RYLMHRDPDLWGPDAEEFRPERWEKARPMWNFVPFGGGPRICPAHVMVDTECSYAVFRL
                     LQNFKAIEPRDSEPYTAVMRVGPLMD"
                     /cluster_role="hit_required"
     CDS             21693..23089
                     /protein_id="RYP45088.1"
                     /translation="MSPAFLNGVVAPALHAKTLGMLELWQERARLAKGRPFEGDHDLFR
                     ATLDIILAATFELEAGSIAAHKKLLSQLDEIKLPADRDTPIVFPDAKDPREFTSIRSLL
                     DSVEIGLNSPLPTTHMKFALKFYPELSSARKYKDAMIGNRVQKAWEKFSNNPDRNDGVK
                     CAVDLLIQRQAQMAGKENRDMAYDIQAIKGELFGFIAAGHETTSTTLCWALKYLTEYQE
                     VQKTLRSQLRSTHRRAAGAGEIPTADDIVSASVPYLDAFIEENHRCGNTVPTIVRHTIN
                     DTVILGRKIPKGTDIFMLTNGPSYQAPPFVVDESVRSRTSKEGKDKYGTWDDTGIDKFI
                     PERWLVDDASGNPKFSPRAGPVHPYGAGQRSCFGSKFATLELKVIITLIMWCFELLPIP
                     PALAGFEGHDKNTKRAQKVFIRLAEAN"
                     /cluster_role="hit_required"
     CDS             complement(23674..24684)
                     /protein_id="RYP45089.1"
                     /translation="MHLSLIREANARYSSSHEPVVCVFAGATSGIGASTIERLARMFER
                     PTFYVVGRSKSRFAPQRTRLNAINPSCKIVFLEAEFSLLSHVDDVCNQISASEQKVDLL
                     YMSPGLIPLNGAEYTKEGLETCFVISYYARMRLIENLLPLLRRAPEPRVLSVLNGGKEA
                     SINEDDLGLEEAWSLLSVVAHATTMTTLAFEFLATQNKEMTFLHVYPGWVRTDNFSRLT
                     APESSGFAWASVLAFVRGLASMLALLFGTSAEDCAERQAYYLTSCRYKPGVWRIDHLSN
                     GAPESDLLRKYREESSPERVWDHTQRVFNAIFHR"
                     /cluster_role="hit_required"
     CDS             25373..29845
                     /protein_id="RYP45090.1"
                     /translation="MSTSTNDTEKVNGRASHSPKDDAEAAIPLPPGPALAPPNGGSKAW
                     LQVLGSWMMVFNTWGTIITFGDYQAYYERGFLFNESSANISWIGSIQSLMVFIIGAVIG
                     PIYDRGYLKLLLLVGTFGLVFGHMMLSLCTEYWQVVLAQGFVVGIGGGCIFVPALAVVQ
                     PYFSSRLGLALGVVATGSSLGGIIYPIVFINLIDKVGFAWTTRTIGFIALGTLLIPILV
                     SEMRAKPPTIRKILDFSAFKDGPFMLCILGCFLGYAGSHVSFFYIAYFGQANGWMTGNL
                     ALYLLPILNSASAVGRVLPNWLADKIGPVNVVIPGSLIISAILLCNLAVVNAGGIICTA
                     LFFGFLSGIFVATPPLLFMVLTKDKTKLGARMGMAYALVGLSVLPGGPGAGAVLQHDGD
                     NLDWSAAWTYAGILPLSESTVSRTGDWNLSVTDRRHANNAPKQSVKVTEAVVAYETNEN
                     KRYTIARYLSLANLVKKQESVTAQPEMGGSFRDMIPPRAESDLLVQAYLRTFQTVFGIL
                     SVSSFRDSYKHFWDNPVTASDKFLTTLLLVMSLGSIFCSREINIERTTVLRWIHSASIW
                     VHSPKEMDQLDLDDLRIQCLFLLARQARDINNDKYWLSTDSLVRMAIHLGLHLDPAKHN
                     LSDMSSSEIEARRRLWATVLELEVQSSMDHGSCPSVDSEHYDCAAPSNVDDVGAEGDIS
                     APKPENQLTQSSIQILLTRSIRTRLRIARFLNTFRSEMPFDTALSLSSELAEYLKGCTN
                     ILEAYRMSTSPPTAFQTKLYDLLTRRFFLGLHHPFAVMAMKDPSYYYSRKMCIETSLFL
                     CSQTTLSGDEDFQHLRLSGSGLFHNPYTQSVLYMCSELIDQAEVGGPLSTSPRETSLCK
                     DMRIAAESYMDLALGRIKLGERSIQCYVAVCCLLAQVDAVKARAAVEPRISEALGKYLE
                     KYHGRLMDRVQEAPELTDWEIYDSPSRPSTDDEAIDWSLWDEHMTNASVDQSWGPAVLT
                     PPNGRWRSQGLLHNFGAEPSHLQ"
                     /cluster_role="hit_required"
     CDS             complement(31428..34213)
                     /protein_id="RYP45091.1"
                     /translation="MSDKAMDRIQALGKQLSPSSTSVEDSGIPPIKKVAGKSAGPRVGG
                     KVIIITGANSPLGIGRASAHQFAENGARAVYICDRDGTHLEAHRRELLALYPGVEVHTR
                     EFDAADEAAVRAIVDDAVQRYGRLDVFFANAGVTGRPAVFTDIDGAEFLRVLDTNVTSV
                     FLAAKYAAPAMTKTSPEKPEGGGSIVATASVAGLRSNAGPTAYSASKAAVISVAQTAAF
                     QLAGTGVRVNAVCPGLIETGMTAPTFEAARARGTERRIGQLNPARRAGCADEVARAVLF
                     LGSDEASYVNGQAWAVDGGLSAGHPFSWIKRKSREEWRAHIEDALEKKSRNELSRRLQY
                     ILRSTEDRTGLDDVYPYNISEDMLQEGDVAEVWEEDHENEDGDEDEIEVALDEDKAVGM
                     ESQAKAGNEKATNENGERNTNP"
                     /cluster_role="intermediate"
ORIGIN
        1 atggcctccg aagcaaagac caaggttgat gctgccgtcc gtgtggctga agccaatgct
       61 cctggcaagc tgagcggtgt cgctctttac tccagattcg ccctcgccgg tgctatctgc
      121 tgctctgtca cccacggtgc tctcacgcct gttgatgtgt acgtcatcac ttgtctttct
      181 gttattgact cggtcattct ttgccaggcc catacagtcg gtcgcaaacc acgaccgaat
      241 agatatgggt ttcggcatct gggttcctcg gcagctgtga tcccgctaac agatatgctt
      301 gatatagcgt caagacgaga attcagctcg accctgccac ctacaacaat ggcatgatcg
      361 gcggcttccg caaggtcatc gccaacgaag gtgctggtgc tctcttgacc ggtgttggcc
      421 ctaccttcgc cggttacttc ctacagggcg ctttcaagtt cggtggctac gagttcttca
      481 agcaacagtc catcaacctg ctaggtgtcg agactgccag caactaccga accggcgtct
      541 accttgcctc gtccgctgcc gccgagttct tcgccgatat tgccctttgc cctcttgagg
      601 ctactcgtat ccgtctcgtc tccgaaccca cctatgccaa tggtctcatc ggcggtttca
      661 gcaagatgtt gaagaacgag ggcgtcggtg ctttctatgc cggtttcggt cctatcctct
      721 tcaagcagtg agttgccata ggcgcacatg accggctatt tttatctcgt tattgtagcg
      781 ttgctaactg atatgactag ggtcccgtac accatgtcga agtttgtcgt ctacgagaag
      841 gtcgctgagg ctatctaccg caagtacccc aagaacacac tgtctgacgg catgcaaact
      901 accgtcaact tgggctccgg tttgattgct ggtatggccg ctgctgtcgt ttctcagccc
      961 gccgacacca tgctgtccaa gatcaacaag accaagggtc tccctggtga gagcactatc
     1021 agccgtctgg tcaagatcgc caaggagctc ggtttcaagg gatctttcgc cggtctcggt
     1081 gcccgtctgg tcatggtcgg tactctgacc gctggccagt tcgctatcta cggtaagccc
     1141 ccatggtatc ccaacacctt tcatagcacc aagctgacgc tcaggtaccc aggcgacatc
     1201 aaaaaagcac ttggggcaac tggaggtaca gagatagcaa aatgagtttg gtgaaaagga
     1261 ccgcagcttt attttgtgtg taatatgtat cgatatagac tggtttagaa tcgagatgtt
     1321 gatgtttcat tatcagggga agcccagcgc cctttccagc tttaccttca ttgatcaact
     1381 gcgcctacag aactccattc cgaactcatc cgccataccc gactcgccga aagcaactca
     1441 caaatactct aactcgccga ctcgcattca gcgactgcaa ctcaccgact tcaaattgtc
     1501 gaatctgcac accgccattc tagctcatcg gattcacctt ccagaatcca gctcactaca
     1561 actccaacct gctggattca actcgtcaaa tgcaactcac aaccatcctg gctcaccgaa
     1621 ttcagctcat caaccgcccg ctgaatccaa tcacggtccc tacgaatctg acggtccctt
     1681 ggaatgacgg ggcaagggtc ggcgttagta ttctctcctc gttcgatttg ccggatgtat
     1741 actcacgatt tggacagctt ccaaaatcca agatggtaaa ggaatctcgt gataagtggc
     1801 agcaagaacc gggcaatgac cctcatgaac ccggcataag tcgccgtcac ccgatcagaa
     1861 catcttgcgt cactgttagt ccttgagtac aatctatacg agtgcacgaa ggatcccgat
     1921 tatctccgga gcattctcac ggtcctggac caagccgagc ccagcatcaa gtacggtccc
     1981 tataccagca ccaagggcgt ggagcggttc aagaacttcg agcaagagct gtcggacgag
     2041 ttgtggaccg gtagcagagg agctgaaggt acatcgtatt taaagagttt gggttctggg
     2101 gcgcgtgtgt gttcggcgct tattaatgtc tccacgacag gttgcattcc cgaatatgcg
     2161 ccacctcgag ccaggggtca tcaaagccgc acatgatatc ctatgttctg aggaggacat
     2221 agaggagcag cagaggaacg gcgacaaggt gaagttaggt gcaaagctgc cgttcatcgg
     2281 ccttatacct ttcctggaga tctgccaagc cataattcgg cctgccgaaa tggacataga
     2341 ccagatgagg cgggaagtca aggcggcact ggtggccacc gagatatctg cttaggggcg
     2401 gcaaggcgtt agctttaaca ctttttctga aggcgggtgg tactcttttt ctattcgaca
     2461 aaattgaccc aataagcttc cgcaggaaaa actttagtga gccttctagg gggctacagt
     2521 aggcttcagc gctcgtcgga ttccgtttag gcctagcagc ttcaggaaaa ctgttagcgc
     2581 taacgccttg tcgcccctaa gcagatacaa tcgttatggg ctttcggcct agacgccgtc
     2641 caaaggtaac aactaggaga acgccatgca gatgagcaag ggcgactccc gcaccgtcct
     2701 ctcctgtgtg cgccaatgca tagaatcgat agatgactac atggacaagt ctatcactgc
     2761 tgccgcagaa cagcacggcg gaatcaccaa ccgcggttcc ctaaagaaac taacaacaaa
     2821 gctgggaaat gccgtcgaca cctttgcggt ccattcccgg atcttgccac ctatgtttca
     2881 cccgcgtcct gacccagata agggaaagat agatgatccc cgcctgccac attggccctt
     2941 aaatagctga caatgagatc ttcaacgcct agcttgctgg cgctttccag ccagtcatcc
     3001 atgctgaccg ccttgaactc tcccccatac agaaactcca tgcgttgtgc tagttggctg
     3061 aacgacactt tcacattact gctgtggtga cggaattgaa gcccctgact ttggtcaacg
     3121 gcgcttgccg caatagaggc ggcgaccttg ccgacatcct caaaatcaaa ataaccgtat
     3181 gcattaggca attccggcac cgtccggctg agtagtgagt accggattac ggagttcatc
     3241 gcatcgtcat gaggcgccgt ggctccaatt atagagcagt ggcggtgtat cgttattggc
     3301 aggcccgctc ggtccgacac ctgctcgaga aaacgttcgc tggcccactt cgacgccgtg
     3361 aagccttggc tgccgtccgt aggtggtgga tgcgacgcca tcgacgcggg tgcggaggcg
     3421 tacgagccgg gcttaaacag aatcacgcgg gccgaggata tatactgcag tgggacgcga
     3481 cgcggaagag caattttcga aacgaggaac tgcgttgata gataattcgc gctccggacc
     3541 gaccagtaat tgttcagaca gtgtccctgt gcgccagcgt ggattatctg gtcgacttcg
     3601 gatcgcagaa actgcacgtc gcttgacaac aagccaaggt tgggactgag gaggctgccg
     3661 gcgtatttgg ttatcttttc agactctggg atcgcatgga gctgatccgc cgaaatagcc
     3721 acgcagtaga catgggacac gtcgtcggat gttatcagac attttagaat ctcagagccc
     3781 aggaaccctg ccgagcctgt gaggaggacc cggcgccgtc tcagcctggg ccctgacgaa
     3841 ggcatgggca agtccgggat gggatccagc agcccagccg ggatctcagt ctccgcggcc
     3901 cagtctatcg tctcgacgag aagctgtccc ctttcgtggc ttgtcaccgc agccatattg
     3961 cgtaacgtgc tggcctggta cagattctgc aacggcatct gtacccccat cttctccttc
     4021 agggcgtttt gcaggcgaac tagcagcaga gagctcccac caacggtgaa gaaatcggta
     4081 tgagccctaa tgttggcgga gcccgccgca ggtcctagga catcacgcca gatcagacgg
     4141 agctcacctt ccgcgacagt aagtggactc tcctcgtcgg tatcagcggg aattccgctg
     4201 ctcggcagag gtagagactg tacgagcttc ctgtccacct tcccgttggg tgttgtcggt
     4261 aagcggtcaa gttgtattat tattgagggt atcatgtagc gaggtaaggg aagtcctgaa
     4321 cgtagcgcgt ccatctcgga ctccggcaga tttcgtcctc ctgtaggagc aacgtgcgcc
     4381 acgaggaatt ccgattgggg cgggccgcga actgacacga ctgcgtcggc caatgaaccc
     4441 tctgcggtct gcaaaatggc gtttgctact tcattaagct cgatgcgcag gccgcggagt
     4501 ttcacaaggg aatcaccgtc gattcgcccg agaaacacga gtgatccatc ttcccgcaga
     4561 caccccttgt ctccggtcat gtacatgtgg gtccatcccc tagccttgtc ttctgatgtc
     4621 gcaaatggat ctcggatgaa tttggcagag ctgacagaag cgtcgaggta ccctttagca
     4681 actccataac cacctataca tatctctccc tcgaagccgg ctggtagcag tttgcggttc
     4741 ccgtcgacga tgtaaatgca ggtatttggg atggctttac cgacggatgt gcacagcttg
     4801 tcgtggtcgc cggctactaa aggcactgtg cggaatgtcg cagcgcaaga tatctccgtg
     4861 ggaccgtagc aatcagtcag tataagtcca gggagctcca gtctttggag ctctgagatg
     4921 agcttgtcag tcacggcctc tccaccggag caggcatgcc tccacgacct gcattgtcgc
     4981 aacgcatcgg ccccgtatgc ggctagagtg agatactcgg acggcgtgca gatcgtgaac
     5041 tcaatctgtt catccagcat gatctgcgag attgctacgg ggtcaccacg agcccactgg
     5101 ggagcgataa ccagcgttcc gccatttgcg aaggcattga acgcctgggc aatggacatg
     5161 tcaaagcccg tcgagctctg ctgtaggacc tttatctggt caaggcccag catcgcgccc
     5221 ttggaagctg cgtagttcat gatccccttc tgcgaaagct tgatgccctt tggggtgcca
     5281 gtcgagccac tagtgaagag aaggaagctt gtggcactgc gggttaccgg gatcggaatt
     5341 gatgacggag ggtctcgggg tagttgagaa agattcaatg tcggcacacc ggcaatcccg
     5401 gaggcagcgt tggctgtgtg atggtggaag atgagcagct gcggatcgca aatctcgagc
     5461 atggcatgat gccttgcggc gggcaagctc atgtcgaggg ggatgtacac tgcaccgatg
     5521 ttgagaatcg ccaacatggc tgtatatgtg tcaatgctgg gaacacacaa tacagctaca
     5581 cgaccttcct cttggatgcc aatgtctagc aaggctcgag taacgaagcg cacacgttgg
     5641 gccagctggt cgtatgtcat agagctcgtg tcgtctttga tagctatcga ggcagggaat
     5701 aaggaagaga cctcctcgaa tctctcactg agcgtctcag gccaagcata attttctgtt
     5761 gggccgtggc cgaggctgag ggcgctctcg acttgctcat cattgtaaag cttgcagtct
     5821 tggactttgg tcgactggtc gagggacaga gagctcaaca gtctgacgta tgtgtccagc
     5881 acccagttcg tgacggggac agaatacagg taatcgctgg atatgagctc tagaagatga
     5941 ccgccattcg ccgactgcgt cacattcaga gtgaaatcgt aaggcgttct tgcatcctcg
     6001 tattgtacta agctcacggc acagtttccg agtttcgtct caagcaagtc gcctatgcgg
     6061 tagttgaaag ctacttggaa aagaggcgtg tatgctgagg agcgttgcat gtctaacttc
     6121 tcaaggatag cgtcaagggg aaccccggca tgcccgtagc cttccagtac ggtctgcgat
     6181 gtctttcggg cgaggctctc gaacgtgctg tccttgttga tttgaaatct cataggcaag
     6241 aggtttgaga aatggccaat agtctccgcc cactcgccct ggccgcgccc agtatcggta
     6301 acgccaatgc agatctcctc cagatccagc aaccgagcca gaagcgtctg gaaagctgtc
     6361 aggtagaact gcataagggt cacgctgcat gacttgcacg atcccttcat ggcctggacc
     6421 gtgctgggag atagctcttt ttgagctctg ttattgccgt atgcccgtcg ctgtttcctg
     6481 actcttgtct gagccagtga tagaagtgga agcacattgg gaaggggatc aagctttcca
     6541 atccagtact ttatggattc ttcaaggcgt gcatcgtcca gcgcctcgca ttgctcacga
     6601 gagaagtcta gatacgaagg tgctttaggt ggctgaaacg gtaacatctg gtaagcacga
     6661 tcgagatccc gtaggaagag atgccagctt aatccatcca taactagatg gtgacagccg
     6721 aagactatcg tatgcgactc tggattgtgg gtcatcaaaa ctgcttggaa tgtgtgcccg
     6781 gtgctgagtt tccagtgacg cttggcgagc atctggaata cttcagagac atcttcggtc
     6841 gaggcaaaag gcaagtggat caaccgcgct ctaaggtcac tggaaacaat tccttgcttc
     6901 atcccgaaag accctgcttc agcaaaaaag cacgtcttga aagcatcatg tctggcaaga
     6961 gttctgtcca gtgctcgtgt gaaccgggcg acaaccagcg gccccttgat ctcgtactgc
     7021 gcagtgacat tgaaggtcgt gggatcctcc aagaaactct gcaagaaata gagactagcc
     7081 tgagaatatg acatgcgctc gatgcgctca taatcctgcg gagccaccga cccttcagcc
     7141 tcccacggcg tatttgcaac cgtcgatggc ggggaaggta atgattcctt gagaagatca
     7201 attgcctgac cagaatccga ctctgttgat gaggcagaca cagagacctt cgaagatgga
     7261 ttagatatca cagagccttc agagccatca atatggagct cctgtttagc tttgaaggca
     7321 atgatttgtt cgacctgtgt ctcgttcatc acgggagccg gctgtgactc ggctcctcca
     7381 tctttggccg ccgtttcctg atcgccgaag cgctttttgg ctgccactga gcttatctgt
     7441 gatatagaat ctcgacccaa aatccggagg agaggaacgt cgatgtccat ttccctgagt
     7501 agccacgtcc tgatctcgac ccctaacagg gagtctagac caaggtcaga gagtggggcg
     7561 tggacgtcga ttgatgccgc gttaatcttc atcatagact cgatcctgat ggtaaacagg
     7621 gtctgataga cttctatggc ttctgcgatg gactgcgcgt tctcaagtct ttcgtgcagc
     7681 tgttgcgtcg atgtgccaga ccgctcgtgt ccacccgtcg aagagggttg acgtgtcata
     7741 tgtgagaaat aaggattgtc ataccattgt ggtttcttaa tgctgttggg ggcgtctatg
     7801 aagggttgga tacccattgt taggtgtgca ttctcggagc ccgggtgacc ggagaggaca
     7861 gcttgtaaga acaaatggtg gaattcggtc tccgcgagtg gcgcatagaa ctgtgaccga
     7921 agatggtcct caatgcccga tccggacctt tcgctcttgg ccacataccc gacatctgag
     7981 atcataccga tatcaatgac agatgcagcc tggccctgtt tccttcgctg ttccactagg
     8041 ctcgtcatga acaagttggc ggcatgatat atagactggc cgccgttacc gtagacgctt
     8101 ccaagggacg agaaagcaac gaagaaatcc aagttgtcat tagcgaaatg ctcgtggagg
     8161 tagatcgtgc cttcaacctt aggccttaat tgtctgctga cactatcggc cgttgtgttg
     8221 acaaatagcg agtcctctag gaccagtgct gcgttggcca cgccaccaat ctcgggcatc
     8281 gagtgtcgta aagcggtaat agtagccccc acttgatctc tgtcagtcac gtccattttt
     8341 gcgactcgga tattgactcc agccgcccgc atgtcttcaa gccagctggg gtcgcaggtg
     8401 ggatttcgac tggccaccac aatgtgacgg gcaccacagc tggacatgta gcgacagaga
     8461 gattgaccca gctcgccggc cataccgaca agaaggtacg ttttgttccc ggaaaacacc
     8521 tctcgcacat ctgaagccgg tatgatcacg ttgactacgt ctacccgctt ccagtccaca
     8581 acggtggaaa gacgctcttt gccgaagatg ctttgagagt ctgcatgttg tatgttgacg
     8641 acgcgagggt ctgcatcggc cgtagcacac atcgccgtct cgtaggccgc ggaaatggta
     8701 gtccgatctt gagagatgcc gctagctctg aagttccgga cagtgcagtt attcggcagg
     8761 catgacgcta tgttactgaa tgctcttctg ctacctgaca agtccaccac caagctcaca
     8821 tcgcggggca tctgtcggtc ttttgctcga gctggggata gtgggtgtat cgcaatccat
     8881 ccttcatcgg acttccctgc cgtggcggaa gcgaacaaga cattgcgttc agcggctttc
     8941 gagatagctt ttgcgatagt ttgcgtcggt tcgtacacaa gcactaagcc ttctgcagga
     9001 cagtccgaca gtatatgaga tgcaataagg gaagacgcaa tggagactag cgtctgtgca
     9061 ttgtaggagc atgggacgcg aggctcgaaa actcggccag gtgcaagtac cagagtcgaa
     9121 cggtttgtgt ggcttagtgc aaacgctggc tggcctctcg tcctcgtgtg accgaagcat
     9181 aggtagaaag gctcttcaga gccgcaatgc aacgcgattg aaagctcgac atctacttcc
     9241 aggaaaccct caggaacggg cttctggttt gtctgggcca gactgggctg ggacttgttg
     9301 tgcacaagtt cgatcacctc agactttccc accggtcgga taatccggcg tcgtgttgaa
     9361 ttgaggctct cgttcgcaga gtcatcttga accaaacgcg ggatgagcgt ctcctcccct
     9421 ttaacatgga tttcgggctc ttgggcccac agcatgccgt gatttttata ttctggagag
     9481 gatagaagca ccatgcgggc caggtgctgt acagcctttt caatatccac cgaggacggc
     9541 ttgtcaaagt ctaggaactg catctgcata tggggaatct cgaaagcgac ggcacgaccc
     9601 actccgacca tcatgtttga ataggggtca tcagccagac ggccacacgt tacccacagc
     9661 acattttgag cactcgccaa catttcttga agactttcta gtctctcact gctcattgcc
     9721 tctttgaaga taggcgcgtc gagttccgtg agacatagga ctgaagtgcc tggcgcgatt
     9781 tccaacggat tcaagtcctc gacacggctc acgatagtga cagactgcgt ccagcgtcga
     9841 aggagccttt cggcacggcg gacagctttg gaaacgggca aggtctgccc ccctatgatc
     9901 acaaccggga tctccggaat atcttgtggc gaggataggg gctcacgcag gaggtcaaac
     9961 ttgtcgttca cagcctgtgt gacgaataca gagcagttgt gtcttgacac gtcgggaaag
    10021 tcgtagatga tggagtcaac acccgagaag ccgttcgcct gtaagacatc atgccagtct
    10081 ttagcagaga taccgggaca tgggaaccgt ccatcttcgg tgcccagcca ccagccttct
    10141 aggccgccca tcaggccagg ctcgcgaagc attgtaccgg taacctcaac agcgaccaga
    10201 aagcccccag gtcgcaataa tgacctcgtg cggcgcatcg tctcggacaa tttgctggtc
    10261 gcgtgtaata cattcgccgc gatgatgatg tcgtaggaac cttcgacgaa cccttgctcc
    10321 gaaggaagtt tctcagcgtc caagaccttg aaatccatct tatggacatg gtcagtgaac
    10381 ttttcagcgg ccttctcgaa aaagccggcc gaaatatcgg tgtaagtata tgataaatat
    10441 gcatcgccga tcgagtcctg ccaatatgtt aacagtcatg ataatcagat gatcccataa
    10501 ttttggagga aaataacagc ccgcctggga ctgcataggt ctataatcga cagagaaggc
    10561 ttctaatggc agcacgagac agggaaggtg gctcttcggc cacttaccaa gacgctgcga
    10621 gttgtcccac cggtacctgc tcccacctcg aggatgcgta cccttggata cttgtgagtg
    10681 atggttttca tgtacgcggc gacgtactca ttacaagccg cgaagcctcg tccttccatg
    10741 tacaatcgag ctagaaggtc gttcttcagc atgtgttcta acatatccga ctcgccgcgc
    10801 acgacggaag gccaattctc tcctactgct gtcagaagtt cgagatcgac actgcctgga
    10861 tatcgctcgg caaatttgcg tatggtctcg cggtcatcct caagccattc ctgcttgagg
    10921 aaggcatgct tcccttcgcg tatgggactc aagaatgttt caatggctcg gaatagctct
    10981 tgatggtgcc acttgcagtc ctggatctct cggggccgta tctcacgcgc caggctcttc
    11041 ataaagaaaa gcgctgtcct ctcaactgca tcgatatact ctacttcacc ttttgttact
    11101 tcggatgaat taacaacggc caatccggag gcagcgtcag agtgccagac cgtcttcgcg
    11161 aagagcaatc gatcgtctga aggttgaggc tccgcaatag ctttcagaac caacccttca
    11221 acctggacgc ctgagatatg gctagacgaa tcgcaaatgt tgacatcgac ctcgatcatt
    11281 tcgtttgatg cgttcgccag gtaagactcg attgcgatat tcgtgtcccc tgacgcacct
    11341 cgaaaagtgt ggttgtagtc gacgatgaca cgacggattc ttgaaggcag gtacgtggtt
    11401 cgcatcgcgc cctctgcgat tgacgcaaat gtggcaaagc caacctgaaa gccaacatct
    11461 agaacggctg gatgaagcct atgctcttgg ccgagctggt cgctggtcca agacgccgat
    11521 gccttcgcgt ggccccaaat cctgttgatc gagtgcaaag cgcgaaaatc atcctcgtaa
    11581 acgattccga gcccagcaat ggctgcgaag aatctctcga tgtccagcgg cggaagttcc
    11641 acggaggaaa tcgggctggg cggtaagtca ccggtagctg aaggctgtcc aaagtggatg
    11701 agaagatttc catggcaagc cttatccaac acacgcccat caggggaagt atagctgtcg
    11761 aagtcaagct gcaacgtagc ctcgccatct tcgtcgtctt ggaggctttg acgtctgacg
    11821 atgaagatta cttccacgcc cgctctatct tctacgacta tagctcggga gatacgcagg
    11881 tcccgaatct cgaccacctt gatcatctta ctttgcgcga acgactcagc cgcttgcaaa
    11941 gccatgctca cgtaaccagc tgcagggaat agagcctggc cttgaaacat gtgcccctgc
    12001 agccaaggca tctcgcttag gcggaataca ttgcgccacg tcatctcgct cttgtaatcg
    12061 tcttggagtc gccccaggag tgcatgcgga cgttgcgacc ccagccggta gttgtgcgat
    12121 attcgcgact cgtgccaata gatatgatcg tgatcccacg agtacgccgg taggtttttg
    12181 ggtagttgga gctggcgctt tgccgagcac gctttctgcc actcatcgaa gtccacagct
    12241 gaaggaccta ggtgggccca aacgaacccg agcgccgccc aaatagtttc tcggtcgctt
    12301 gctgcgcgct ctaagcagcc cgagtaaggg aggggagagt cccgagttgc tttgagtgtt
    12361 tgctggaccg gtcctttcaa agccggatgc ggcccaatct ccaaggctat agcgggcgat
    12421 ggcatacttt gcatcgtcga taacagggct tgagagaata gtacgggctt caccatattg
    12481 tcaacccagt actggtctct gagctggtcc agtctctggt ccaggttcgt gtctgggtag
    12541 acactagaag tccaggagca gccgtcatgt ggttcccgca cttggacact aagggctttc
    12601 agatgttcca gatatacatt tgcgcaagaa agcatatgat gagaatgata agctgtgtcg
    12661 acttggagct gtcttgcgaa gacgccgtct cggacaaggc gttctttggc ctcgcatata
    12721 gcaggcagat ctccggatag ggtgacacta gacggtgcgt tgcaagcggc gacctggatc
    12781 ctcccgcgga actctggctg gttacagaat gcgacagcgt cgtcaagcgc catcccgaca
    12841 gccatcatgc cgcccttctg atcgcgaggt cctcttgcca ttcccgagac catacctcta
    12901 taataagcta ttcccatcgc ttctctggca ttcaggatac cagcagcata tgcggcccct
    12961 atttcgccgg aagaatggcc aacaacagca gcaaagttga tcccacaggc gcgaagaaga
    13021 tccacaagag cgatctggat tgctgtgcaa agcggttgcg agaattcagc ttttgaaacg
    13081 cgcgaatcag gttcccttgc ggctagctcc tccatcaaag accagttagg tcgctccggg
    13141 agagattcta acacgctttc gcatctttgg agggattcga gaaatagggg gcagtgggtc
    13201 atgagttctt cacccatagc tgcggattgt gcgccctgca gtggtcagcc tcgtaagaaa
    13261 acagggtctt tttgagaatt tggaatctac ctggccggtg aatacaccaa cgatccgagg
    13321 cttctggcct agctcaagag cggccgctct aatgccgagc ggcgcatcat cgtgaacctc
    13381 ggctgaatga atctgtttct ggagccgttc caggagcttc tcacgatcca atgcagtaac
    13441 aaatgttcgc accggaaatg ctgttcgtcg cgttcgaagg gcccagctta gagtaccaag
    13501 atcgagcgaa gggtttgagg ttatgtgctc taccgtgctc ttgagcgtac ggaggagtga
    13561 ggaccgagtc ttcgccgaga gaacaaacag tccggtgaat tcgttcccgc cgacttcgcc
    13621 gctatcatat ttttcggcct cggggcaata acgctccagg atggcgtgag aattcgtccc
    13681 tccaaaccca aagctgttta cacttgcgcg taaaggctta ccattagtct ctggccatgg
    13741 aacgaccgaa gttgggacgc aaaggccatc atagtacgct gcaatatcag gattgagttg
    13801 ctcaaagtgc atattaggcg gtatctcctt gttttgtaaa gccaaagatg ctttgagaac
    13861 tccagctagg ccggcacagc cttcaagatg acctatcaca gtcttgacag agccgcagta
    13921 tagtggctgg tgggcagcac gtcccttacc acagtcttcc ggtactcctg aaattggaaa
    13981 taaagcttct ttgatggcgc gtgcctcgac aggatctccg gctggcgttc cggttccgtg
    14041 acattcgaag tactggcatc ggtccgtaac agggtccaga ccagcgcgct catacgtccg
    14101 gcggatgaga gctgcctgag ctgcagcact gggcatcgtt ataccgtttg tgcggccgtc
    14161 cgagttgata ccggtttcgc gtacaatgca ttcgatatgg tcattttcct cgatggcttt
    14221 actcaatggc ttcaatatga gcgccgccgt cccctcgcca cgcgcatatc cattagcgtt
    14281 cttatcccac atgcgcgagc gagagtcaga agatagcatg tgaagcttgg actccgctat
    14341 atacatcgaa gggtccagga gcagggcggt gccggccacc acggcctgag cagcttcgcc
    14401 gttccgcagg ctctggacgg cttgatgaag agcaaccagc gagctggagc acgccgtgtc
    14461 aatagtgata gaaggacccc tgaaatcgaa aaagtaagag atgcggtttg acaggatgct
    14521 gcgcgccaac ccggtggctg agtatgttgg tagcatttcg ggatctcgca cttggatgtc
    14581 atagaaatct gtagtcatga cgccgacgtg aacggaagtg agcgacccct caatcatctc
    14641 taacggccag cctgctgctt cgatagcctc gaaaacggtt tccaagagaa ggcgctgttg
    14701 ggggtccatg gcctcagctt ctttagggtt gattcgaaag aaggccgcat cgaatagacg
    14761 gcagtcttct tggagcaggt aagacttgtt ctctacgttt gtccggccgt gatcctcgcc
    14821 attacggcta aagaaattcg acaacttcag cctctctgaa gggaactcgc gaagtacgtc
    14881 tcgcggcgcc ctcaataaat cccagagctt ggatggtgag gtagccgatc cggggaacct
    14941 gcaggcagat cccacaatgg caatgggttc agacatgata ggctagatat gatcaagagg
    15001 atagattgag agagtaaaga tatcagcaac cgtccttgtc tctcattgag gttcctaagt
    15061 aggctcctga tcttacgagc tctatgatag aagctagata agctagtatt aaaaggtcgc
    15121 gatgccctga ggcttctgcg gtcgccacag cggttcctga cttgcatgcc gacaggatgg
    15181 agtacgaaac tcggcgtcaa aaccacgtgc gggtattcct gccatctcct atcgtgaaac
    15241 cgggctgtgt gcaacaggag tattccgcac cgcggccccg gggcagctta ggcttggcag
    15301 agcaaaggtt gctagatcct acggcgccgc ctactatgct cgcccgcgac tacgggtcta
    15361 agcgattacc tcgatccttg ccccgggact cgtttgggcc tgaaaagtgc ggactataca
    15421 tttccgatat gcagttagta atattcaaga cctcggatgc tgacacggcc agatggtctt
    15481 ggcaccactt ctcagccacg tggagaagtc gggtatttat ttcctgatta agaagcgctc
    15541 tgccgcgcat ttccccgtat tttcatgtgt gagatcccgg tcccggccgt ccgggaagga
    15601 cagacaaggt cgagcgcatc aaccaggttg acgggagttc ttatcccata gagcttcggc
    15661 aaattaagaa tcaagaaaga tatatgtatt gccgagatga gctacgagaa agtaatgaaa
    15721 gaaggactga ttataacgtc aggagagggg tctccggttt aagccttcga aatcactcta
    15781 atgcattcat tgactctggt ctctagccta gtgaacagta agggaaggga aattattaaa
    15841 gttaggtacc cagtttgaat attggaggac tcggtaactg gcactcctca gtgctcaccg
    15901 ctttaatggt gattgggctc aaatcctctg cctctccgga aagggaaggc tagggttatt
    15961 tccttaatca cgaccagagt cggtaaagat gaccatgcat gtttcgcgac tcgttttgaa
    16021 tcaagggttg ctcggagcag cgctcctgtt tccgttgact aataagctta ttcgtacttg
    16081 gagatcggtg gccacggtgc ccaattagga aagaaaaggc cggaattacc ccggagccct
    16141 ttgaatgtac cgggaaagcc agcaatcatg gacaagttgc ggggcacgga gcattaaatt
    16201 gcccacgttc ggaactctct gggagttgtt gtcagcttag gggtcagccg gtattagact
    16261 gctttaagtg cctctgcagt aacttactct aactttggct tacatgggtt attcaatcac
    16321 taagccctcg aagatgacga tggcacataa ttcaagctat cataatttcc tgtatgattg
    16381 gggcccaact cagtttccat tgagtcaggc tccgtcgtat ggcatcacat ttaccactac
    16441 tatcattgtt gtgatcgctc tctacacctt aactgtgtca actttcgggt ctcaaagtct
    16501 gccctccgtg aacccggttg cccgattcag ctcaactgca aatgccaaag tgagtctggc
    16561 tgggcgccgt ggtgaaatat atatgctgac aggtcgttac cgcaagcgtg cctttttgac
    16621 aaaatgcacg gaacttctag cgacaggccg aacaatgtac ccgaacactc ctttcaggat
    16681 gatgacggac ctgggtgaag ttgttgtgct cccacatagc ctcgtcgatg agatacggaa
    16741 cgagtccaag ctcagctttc catctgcaaa catgcaggta aactcacttt atcacgcggc
    16801 tcgaagagcg ctaatgaacc gccttttgcg ctatgcagga tttccacggg gatatccctg
    16861 ggtttgaagc tatgtctgag ttcgccaacg acaacctttt gctcgatgct gttgttagaa
    16921 agcagctgac caagtatttg tgtgagtcac taaaagatag taagctcacc ggtgaacgga
    16981 gagattctaa gagcaaatct ggatagctcg agtgacagag cccttgtctg ctgaaacaac
    17041 tcatgcactc tccgtcaact tcggcgactc gccaggttgg ttttccgaat cattactttg
    17101 gcaatgaacc tatggctgaa aacccttaat taattgatgc agagtggcat gaggtgactt
    17161 tgaagtctac gctcttggac gtcattgccc gaatatcgtc ccgtgtcttt ctcggtactc
    17221 agctttgccg caacgaagaa tggctcagca ttacaaaggc gtacaccatc aatttgtttg
    17281 ttgcggctgt caaactacgc atgtaccctc gccccttacg gaagctcgtg cattggttca
    17341 tccccgaatg caagaagctt cgtggacagt ttgacgaatc gcgccgtgtg atacatcccg
    17401 ttatagctgc ccggcgggaa acccgccggg cagcacttgc agcaggggaa aaagtaccat
    17461 actttaatga cgctctcgat tgggtagacg aagagtcgtc ggcgaaaggc attaaatatg
    17521 acccagtcgg gtttcagttg atgctgtccg tcgcagctat acacactacg acagaccttc
    17581 tcgttcaggt catgatagac ctcgcacagc atcctgagtt catggaactg gctagagaag
    17641 agatcgttcg agagctgcga gacggaggtt ggaagaaagc atcactatac aatatgaagc
    17701 ttcttgatag tatagtcaag gagtctcagc ggctaaagcc gattagtctc ggtaagcccg
    17761 attccaaaaa gcaagtatga agatgcagct aactggtgca tcatttttac agctgctatg
    17821 cgtcgtcggg ctgtcaaaga cattaagctg tctactggcc tagtcctcaa gaaagggacg
    17881 cggactattg tggacattta tcgcatgcga gatcctgaag tgtatgataa tccggacgag
    17941 tgggatggat accgtttcct caagctacgt gccctgcccg gcaaagacaa catggcacaa
    18001 ctggtggcaa cccaccgaga ccatttggct ttcggccatg ggatatatgc gtgcccaggc
    18061 agatcatttg ccgcaaacga gatcaaggtt gccctctgtc atattctgat gaagtatgac
    18121 tggattctcg caccaggcac tgatacacaa cccatggtca tcggagcgtc caatagttct
    18181 agcccaacgg ctaagatact aatcaagaaa agggagaaga tagagttaga tgtcgactcg
    18241 gtttgaatgg agtggagtcc tttcggagag ccctttgaat tattatttat tacacggttc
    18301 caacggtgac ctgaattgtc ttaaagacct acagggtcac actgcagcca tttttcagtc
    18361 ctgactagtg cgaaagtata tatgttgcaa ggccaataat actagagtaa aatgggaggc
    18421 agagtcgaag caaggctagc agagacaata cacccaatat aagcagcatt caatatggtt
    18481 caataagact gcccagttgg attgcaggac gtatgatttt cttcaaagga aaagaagaag
    18541 aagacgcaga attcttattc ggcctgattt taaaataacc agcataggtc cgcgagatag
    18601 acaacttaaa aagtttgatt taaagcattc agtgcgggca aaatccgggg ggccttgctt
    18661 gaatgagcct ttattgatct tcttctgttc atgctctagt ccataagact ggattagttg
    18721 tgtcagccac tgcggctcat gccggtatga atgcaacctt gcaaccattc ttatttgacg
    18781 gccctacgcg catgacagcg gtgtaaggct cgctgtcccg aggctcaata gccttgaagt
    18841 tttgaagaag cctgaaaacc gcataactac attccgtatc aaccatcacg tgtgccgggc
    18901 aaatccgggg accgccgcca aaagggacaa aattccacat cggtctcgcc ttttcccagc
    18961 gctcagggcg gaattcttcc gcgtcggggc cccaaaggtc cgggtcgcgg tgcatgagat
    19021 agcggttaca atggacaatg tcgccctttg cgcagaagat gggagcctta ccatcttcgc
    19081 caccccctgt cgggagagct gtgtctttga cacaagcccg cactgtctgt agactgacgg
    19141 gatagaggcg atgacctgca cgaatagtct cattagttgc acttaatcaa atccattatc
    19201 ctattgggtt actgactttc gttgactgtc catcttaaat agttaattga tcgcaggcct
    19261 tcaaatgtca ccggtttgtc tccgtattcg aggattgctt gacgcaattt ctccacaact
    19321 ttggggtgtc tcgccaatgc aaagatagtg ttgctcatca aaatcgacgt tgtctcgttt
    19381 gatgggatcc agacaccggt cagctgggtg cgaagctcaa gcttgtcggg gacatggcgc
    19441 gcaatagtcc acaagaaatc gtcacgaagt tttccattct tatacgtggc cggtatgcct
    19501 ttcttttctt cttcgatttg cttgtaggcc cggtcaatat acccgtccag aaacccgtga
    19561 atgcgtttgc acgcagcaaa ccactcttta tcccgatgca agaaaaggaa cgagctcagc
    19621 tgaaggcgca gtctcaagcc cgccatgact ttgaccatgt ctttgtgcgg ccagtctcgt
    19681 tcggggtgat cgagagagtt caccgtttct ccgaagagga aatcggtcga tgtatcaagg
    19741 aactaagcac caaatcagac ttttaccgct catagaaaag gtcattcata ctaacccatc
    19801 tttgaaacaa aggctgcata tctaccgtcg agccgtcaac cggtattttg ttcagcaacc
    19861 gatctacgtg ttcgccaaga cggttgagat tggagaagcc cgctcggtcg aaatagggct
    19921 tcaccaaatc acgcgaatat tgccacttcg tgccatccga tgagctgact ccacgcccag
    19981 tgaaaggcgt tatggcacca tttgccacgc ggatcggctc tacagcgaag ctttccctgt
    20041 gcgatgttga taatgccttc atgttctcag gttcggagct gtaaaccatc ctattgccca
    20101 ggaaatttgc cttccaaact ttagaaccgc gggtagagta cgtctctttc tggaactgta
    20161 agaagcggtc ctctttcaat gcttgcaaca tagcgtagac gtagtccagg cccagaatcc
    20221 tgtcccagct aggatacgag cggagcggag cgcacccaaa ttcagctcgt gcacgctcat
    20281 agttaaagta gttgaggcaa gcatttccta tccagtacaa aaagactgca atgacggaag
    20341 caaccacaat tgacactgaa tacatactga tcgtgactgc ttgtggtttt attaagggag
    20401 taggattgga cagtgaatct ttcacggctg tatcgctagt gtccgcgaac tggggaagtg
    20461 aaggtgatat gatgccagga actgataagt ggcgttgcac cgtgggactc tcccggaagc
    20521 tacagatttc tttgtctaag atgatgcggt gaacataccg agatctatgg ctgtgggttt
    20581 tcgcatcttc gtagcaattc ccgaatcctt cacctccgca tgtaccgtaa aaggaaagca
    20641 caacccgggg acatccagga ttacccgggt gcgtcggcgt attattacta ttcttggcat
    20701 agaatcgccg atgctgagcc gaggactgtt ctccacgccg accggctgca tctaatgcag
    20761 gcattcaatg tggctgtgca aaccttccgg tgtcgaatca aggatggcta agtccgtcta
    20821 tacatggtat cttcgtgcag tttggcacat aatttccact gacgatggcc atgataccac
    20881 cagcctggag tcagttctcc ctttctttat tatctgaccg ccaccccttc ccttaccgac
    20941 tgcctacgta cagtaacatc tcatcacaaa ccaccgtctt gcgcgcatgg ccattatacc
    21001 ttgaccatgg cagaatcagt caactctccg ccttactatt cttacgtagt accggctttc
    21061 gtgttgttta ctctattcgt tctcttatac cgtgcacttc ttcctaagcc gatccctggc
    21121 ataccgtaca aaaaggccag tgctaaacgg tttttaggag atattccaga tgtgagagtt
    21181 tcttcccagc atagaaggcg ccattgagtg actcatataa tcattaggtt ctcaaatgga
    21241 atgcacagac gaaagagata tggagctaca tgagacgcct cgctgttgag cttgactcgc
    21301 ccatcattca ggtcttcatg cgtccgcttg gcaaaccttg ggtcattctg aatgacttcc
    21361 gcgagtctca agatatccaa atgtaccggt ccaatgattt tgaccgtgcc cgcgtactaa
    21421 aagacatctt cggggtgctg ctccctgcat gtcacgtatg ggtgagttgc catatcgaag
    21481 ttccgtcctc cgcgcttgct ccactgagag taccataccg gatgcgatag gccttaagac
    21541 atcttcgagt gactatacct ccgcatccgc gctacgcact accgccatag ttacattggg
    21601 cggcctttgc cacagtaggg gagctaattc gtcactttta gatgcctacc gatgacaaat
    21661 tccgggcaca tcgcaacctc attcgtgata caatgtcgcc agctttcctc aacggcgttg
    21721 tcgcgcctgc ccttcacgct aagacgctcg gcatgcttga gttatggcaa gaaagggcgc
    21781 gtttggcgaa aggacgccct ttcgaggggg atcatgacct cttcagagct actctagaca
    21841 tcatactggc agcaacattc gagctggaag ctggttccat tgcagcccat aagaaactcc
    21901 tgtcacagct tgacgagata aaactcccgg cggatcgtga cacaccgatc gtgttcccag
    21961 atgccaaaga tccgagggag ttcacgtcta tcaggtcgct actcgatagt gttgaaattg
    22021 gcctcaactc cccgttacca acaacgcata tgaaatttgc tctgaagttc tacccagaac
    22081 tctcatccgc cagaaagtac aaggatgcca tgattggcaa cagggtacag aaggcatggg
    22141 agaagttctc caacaaccca gaccggaatg atggagtcaa gtgcgccgtc gacttactga
    22201 tacagcgtca agcacaaatg gcggggaagg aaaatcgaga catggcgtat gatatccagg
    22261 ctatcaaagg cgagctgttt ggctttatcg ctgctggcca cgagaccact tcgaccactc
    22321 tgtgctgggc gcttaagtac ctgacagaat atcaggaggt gcagaagaca ctacgatcac
    22381 agctaagatc gacgcatcgt cgtgcggctg gggcgggcga gatacccaca gctgatgaca
    22441 ttgtaagcgc tagtgtgcct tatcttgatg ctttcatcga ggagaaccac cgctgcggaa
    22501 acactgtccc gacaatcgtc agacacacga taaacgacac tgtgattcta ggtcgtaaga
    22561 tacccaaggg cacggacatc ttcatgctca caaacgggcc tagctatcag gctccgcctt
    22621 ttgtggtgga tgaatccgtg cgtagcagaa caagcaaaga aggaaaggat aaatacggaa
    22681 cttgggatga caccggtatc gataagttta taccggaacg ctggctggtc gatgacgcca
    22741 gcgggaatcc caaattcagt cctcgggctg gtccggtcca tccctacgga gcagggcagc
    22801 gtagttgttt cggtaggtct tactttctcc tctttcattt gctttcagtc gatacagcgc
    22861 ctttgctctt tcaaatcccg cgcgtgtctt gctggttagg ttggactgac tcggggccaa
    22921 caaaacaggc tcgaaatttg ccactttgga gctaaaggtt atcattactt taatcatgtg
    22981 gtgttttgag ctcctaccga ttcccccagc tctagctgga tttgaggggc atgataagaa
    23041 caccaagaga gcacaaaagg tttttatcag actggcagaa gcaaattgaa tctcattgat
    23101 gccgatgggt gcaactctac gttcaaagtg ctaggggcca agagtgaacg tagctttatc
    23161 ctgtagaaag gatatactat tctttttcca cattggatcg tcatcaagaa tgtttgtccc
    23221 ctcaactatc cctatgaggt gttcctttgc cgagccctgt gtgatacatt ggccccagtt
    23281 gtatgtatgc gatgcaccca cccaaactgt tagtctctaa attgatcatt gatatcttag
    23341 cctttcatgt tttatttggc tcacctatgt cttgggtagt ttcaacattt gcttagctcc
    23401 ctcgcgatct aaaaccaggt ttttctatag cctagtgcac acgcataagt cgatccggac
    23461 cagtgttgcc tactactgaa gagccatcag gtttgtagac cagttcagat ggaattaccg
    23521 aaaccttgag ctatctctgc cacatgcctc ggttctatat ccctctttgt acgtcactta
    23581 tggaacgaat tatgaacacc ttacctggag actatgaacg ctgaagaatg ggttacttgc
    23641 acatgcaggc cggtgttggt aaatctttct tatttaccta tggaaaatcg cattgaagac
    23701 gcgctgagtg tggtcccaca ctctctcagg cgacgactcc tctcgatact tcctcaatag
    23761 gtcactctct ggagctccat tgctcaagtg gtcaattcgc cacacccccg gcttatatcg
    23821 gcagcttgtt aggtagtagg cttgtctctc tgcacagtct tcggccgaag taccgaaaag
    23881 caacgcaagc atactggcga gaccacgcac gaatgccaac actgatgccc atgcaaagcc
    23941 cgatgactcc ggagcggtga gacgtgagaa gttgtccgtt ctcacccagc cgggataaac
    24001 atgtaagaaa gtcatctcct tgttctgtgt agcaagaaac tcaaaggcta gggtggtcat
    24061 agtagtggcg tgagcaacta cagatagaag ggaccaggcc tcctccaggc caagatcgtc
    24121 ttcgttgatg gatgcttcct tcccgccatt gagaacgctt aggacccttg gctccggtgc
    24181 ccggcggagg agaggtagca gattctcgat gaggcgcatt ctggcatagt aggaaatgac
    24241 gaagcaggtc tcaagacctt ccttggtatc taacaagagg cttggttaat tctcatctag
    24301 gaaattgata ctcaggtcgc atgcgtactt acattcggct ccgtttaaag gtatcagacc
    24361 agggctcatg tataagagat cgactttctg ctcggaggcg ctgatctggt tgcacacatc
    24421 atccacgtgg ctgagcaggg agaactctgc ttcgaggaag acgatcttac aggaggggtt
    24481 gatggcgttt aaccgcgtac gctggggtgc aaaacggctc tttgacctcc ccacaacata
    24541 gaacgtaggc ctctcgaaca tgcgcgccaa gcgctcgatc gtgctggcgc cgatgccact
    24601 tgtcgcacct gcaaaaacgc aaacgactgg ctcatggcta ctagaataac gcgcattggc
    24661 ctcgcggatt agtgagagat gcatttcaga agatgacctt cggtagttaa cccacggttc
    24721 agtactaagg tacgatggtg cagcgatacc tacatatact tcggtatgtg caccttggcg
    24781 tgccgtaagt tgaagctaat gcaccgaact attggggcgc tttagttcct ggttactggg
    24841 ggctgtccgg gctgacatcg gtccgtcccg ctggtaaaca ccccacaatt tcccgagcac
    24901 catagcccca ttaggaaaga aaagtccgat tccctgtaac cacggaacga ttaatgcctt
    24961 gtccccactt attattatat tgtttcgcaa gatgtctcct ggcatacgca ggcaattctt
    25021 aattacgtag taaggccgga acaaacagat accaggcatg gaactctgac aacatgaagt
    25081 aatcacaagg ggtggagatg tgccagaatc tctagctaaa ctccgttaat accgtagttt
    25141 tcccgacctt ttgatgttcc aacaacaaac tgccggggta ttatttgcaa gtaccgactt
    25201 ctatcttcca cccgctcaac tcatggcttt ttgcatgtgt acaaataccc cagttctttg
    25261 aggacctctt gaccctttcg acgcttcacg aatatctagt cctttccatc tgtccatgtg
    25321 tgaataaggc agaacaacaa cagcccgtct tatttggacc cgatccgtca gcatgtcgac
    25381 tagtaccaac gatactgaga aggtgaatgg ccgggccagt cattcaccaa aagatgacgc
    25441 cgaggctgcc attcctctac cacctggccc agccctggcg ccaccaaacg gcggttctaa
    25501 ggcatggctg caggttctag gcagttggat gatggtgttc aatacctggg gtgagtttca
    25561 gagcaaccac ccaccccggg ctagcgctga cagtgatcaa cacaggcacc atcatcacgt
    25621 ttggcgacta tcaagcttac tacgagagag gattcctctt caacgaatcg tcggctaaca
    25681 tctcatggat cgggtccatc cagtcgctga tggtttttat catcggtgcc gttataggac
    25741 caatttatga ccgcggctac ttgaaactgt tgctccttgt gggcaccttc ggcctggtgt
    25801 tcggccacat gatgttgtcg ttatgtaccg agtattggca ggtcgttttg gcccagggct
    25861 tcgtggtcgg cattggtggc ggctgcatct tcgttccggc gctggctgtc gtccagccct
    25921 acttcagcag ccggcttggc ctcgctctcg gagtcgtcgc gaccgggtcc agcttgggtg
    25981 gtattattta cccgatagtc ttcatcaacc tcatcgacaa ggtcggcttc gcatggacca
    26041 cgcggactat cggcttcatt gcactcggta ccctgctgat tcctatccta gtctccgaga
    26101 tgcgcgcgaa accgccaact atccgcaaga tcctggattt ttcagctttc aaggacggac
    26161 ccttcatgct ttgtatcctc ggctgcttcc tgggttacgc cggttcgcat gtgtcgttct
    26221 tttacatcgc atacttcggc caggcgaacg gctggatgac tggcaaccta gccctatacc
    26281 tactaccaat actgaattca gcatcagccg ttggccgagt gttgccgaat tggctagccg
    26341 acaagatagg gcctgtcaat gttgtcatcc ccggtaagta gagtggaaca ccgattgata
    26401 tgccttctgg taccgagtag ctgacgtgtc catctaggtt cactaatcat tagtgcgatt
    26461 ttgctctgca acttggcagt tgtcaatgcc ggtggcatta tatgcaccgc cttgttcttc
    26521 ggcttcttgt ctggcatatt tgttgcgaca ccaccgctct tgttcatggt cctaacaaag
    26581 gataagacga agcttggtgc ccgcatgggg atggcatacg cgctagtagg tctcagtgta
    26641 cttcctggcg gtcctggtgc aggcgctgtt ttgcagcacg atggggacaa ccttgactgg
    26701 tctgcagctt ggacatacgc cggtattctt ccgttatgtg ccttcctggt attttgcggg
    26761 ttgagagtgt ggctgaaggg atttaacctt atggcgaaac tctagtctga ggtgttacac
    26821 aagcgcatcg ggtaccgatt ggccaaaagg aactgattgt ggaccagtac attgcttatt
    26881 ctgactgtca aaatagcaga atcgactgtc agccgcacag gcgattggaa tcttagtgag
    26941 tacctcgata agtaatcaga cattcttagt ggtcagacgg gcgttgccac caatcagata
    27001 gccagaactt ctgggtacta cagtaagttt tcaatagtct gcggctacat gcctcgtgac
    27061 cccccggcag ggcccccgct ctgcccccgt cctggccgcc tgtgtggggc aaaaccaacc
    27121 gacaaatcaa cccttcacct atgcaaccat cgagccaacg taatactcgt aaaacgttcc
    27181 agagtgtgaa atcgattgcc agaatccttc ggttaaactc cgaccagaac tctgttctcg
    27241 gttccttggc ttaaaggttt gatccgaaag ccggtatgct gacttctcgt aataatttat
    27301 cgttcgttta tttatttagt cggaagcatc tttgcctaac acttgtgggc taaggtatgc
    27361 ttgtgttcct tcaacttttc tatcgccggc atggcaccag caaggaggct tcggttacaa
    27421 taacttgaca tcctaccgta ttacaaggca gactgatcat aatggctatg cccgggcttg
    27481 accagaataa ccaatcctgg gtgaacactc gccagcaacg gcggccggct ctcgcctgtt
    27541 ccacgtgtag gcgtagaaaa attaggtgac tcatacctac tctcacgtcc tcggtagaga
    27601 ctcaggtcta actctgcgaa atcaaaatag gtgtgaccga cagacgccat gcgaacaatg
    27661 caccaaagca ggtattagcg tttgtagcta tgtcaccaat aagcaaacca gcccaacagc
    27721 ggcccctttc cacccgcaag acacacaatt ctctgtgttc gagcaagccc cccgtcgacc
    27781 cagcacgagg gcaagcatca caacgacgag cagcgcctta gcatctgatg cttattctca
    27841 cggctctgcg ggattctcta ccttccagga accagcactg ttactcagca cttctcacgc
    27901 tccggaggcg ggaactagtt tcaacaaatc tcctaataga ccgaacaagc aactgcctcg
    27961 gccatttgaa gattggtttc ccacaacgag atcttctctc agaggctcat tctctaagtc
    28021 cagattctac ggacagagtc actggctcaa ttttgtgcat caagtggggc tgccttcttt
    28081 tacggctaca tactagcccc ttaaaaactt tgcctgtact gacactcagc agtccgtgaa
    28141 agtaactgaa gccgtggtgg cctacgagac caatgagaac aagcgctaca caatagctcg
    28201 atacttatct ctcgctaacc tcgttaagaa gcaagaatcg gttactgctc aaccagaaat
    28261 gggtggatct ttcagagaca tgatcccacc acgtgcggaa tccgaccttc tcgtccaggc
    28321 gtaccttcgt accttccaga cagtcttcgg catcctctca gtttcctcgt ttcgcgatag
    28381 ctataaacat ttctgggaca accctgttac agccagcgac aagttcttga ctactcttct
    28441 cctcgtgatg tctctggggt cgatcttctg ctcgcgggag atcaacatcg agcgcacgac
    28501 ggttctgcgg tggattcatt ccgcttccat atgggtccac tcaccaaaag agatggatca
    28561 gctcgacctg gacgaccttc gcatacaatg tttgttcttg cttgcgcggc aggccaggga
    28621 cattaacaac gataagtact ggttatccac ggactcccta gtgcgtatgg ctatacattt
    28681 gggtctccat ttggatccag cgaaacacaa tctctcagat atgtcatcgt ctgagataga
    28741 agcccgccga agactctggg cgactgtcct cgagctcgaa gtccagtcca gcatggacca
    28801 tgggagctgc ccttcggttg acagcgaaca ctacgattgc gccgcaccaa gcaacgttga
    28861 cgacgtgggt gcggagggtg acatctcagc cccaaagcct gagaaccagc tcacgcagtc
    28921 ctcaatccag atcctactga cgaggagcat tcgtacccgt ctacgcatag cacgcttctt
    28981 gaatactttc cgaagtgaaa tgccctttga tacggcatta agtctgagct cagaactcgc
    29041 tgagtacctc aagggctgca ctaacatcct cgaagcttac cgcatgagca cgagcccgcc
    29101 gacggctttt cagacgaaac tgtatgacct cttaacgcgg aggtttttcc tgggtttgca
    29161 ccatcctttc gctgtaatgg ctatgaaaga cccatcatat tactactcac gcaagatgtg
    29221 catcgagact tcgctgtttc tgtgttccca gacgacgctg tccggcgacg aagacttcca
    29281 gcacctcaga ctaagtggtt cggggctttt ccataatccg tacacacaaa gtgtacttta
    29341 catgtgttcg gagcttatcg atcaagcgga ggtcggcggg cctctgtcca cgagccctcg
    29401 ggaaacatca ctatgcaagg atatgcgcat cgccgcagag tcctacatgg acttagctct
    29461 gggacgcatc aagttgggcg agagaagtat tcagtgctac gtggccgtat gctgtttgct
    29521 cgcacaggtt gatgccgtaa aagcccgcgc cgccgtcgag ccgaggatct cggaggccct
    29581 gggaaaatac ctcgagaagt atcacgggcg tctgatggac cgggtgcaag aagctccaga
    29641 gctaacggac tgggagatct acgacagccc gtccaggccg tctacggatg atgaggcgat
    29701 cgattggtcg ctgtgggatg agcatatgac gaatgctagc gtcgaccaga gctggggacc
    29761 tgccgttctg acaccgccga atgggcgctg gcgatctcaa ggcttattgc ataatttcgg
    29821 agcagaacca agtcatctcc aatgactgtc gagtgagttt gtgcttggac agagacgctg
    29881 ccgcgtcaaa aacctcccaa ttcacagcgc ctcctatgcg gcatagtgga gctcgaaaga
    29941 ttggaatgtg ccggggctcc atcaaaatct gccagctgac cttttcgagt aaacgaagca
    30001 ggcatggaac ggacaggtga tccatagaca agacaagaaa gaatgcgagt ggaataagat
    30061 gtactaagca tggaagcaag caagcaagct actgtttgcc agcccaatta gatgcgaaat
    30121 caaagcaaac aagccgttta acgggatata tagaataaaa taaaccaata gatttatctc
    30181 aaaagcatgt ctttgaagta aatacggctt taatctttaa actgattatt tggacatatg
    30241 tgatttgcgc actggcccaa tgtttcgaag gcagctccaa gtggctgaca atagcgttgg
    30301 tgcggtattt gttgaccccc ggccccctga ctaagctcaa cagtgactat tgtttaatta
    30361 tattactcag catttttact tcccttggcc aagcagggag actcatatgc tgccctagca
    30421 gaaattctat cacgtaatca tcaaatatag gataagcatc ccctcttagg gcaaggaaca
    30481 atgagtagca tggataggcc gcttaggaga tcagctatgc gagccctgaa cttcctgcat
    30541 tcttccaaat taatccataa ccgaccttaa tatcgttatt tctttcgtac tcttcgtaat
    30601 aggtcgtccc tacctcagcc ttcccccatc cgattccggc acagtcggac cacccaaccc
    30661 tgacggtacc gccttaactc caagttccac ccgcgcagat acttgatgcg acgccctatg
    30721 aattattgca gagttggcct caggtgaagg cgaggttgga agcctttttc ttcttcggat
    30781 ccctgactac acccacagca aagatcgcga gaaatacgga gccgatgagg actctaatag
    30841 ccatctgggt tcccgttgat acgtcgctcg tactagtgct cgacggtagg ctattgaatg
    30901 ctgtcaaagt aggaatgtgt tttgcaattc ccgctacgct cgatgtgtgt cgcagaatag
    30961 gggtacctgc ttagtcatct actttgtagg cacccgcaat aacgttattc cgggaccccc
    31021 acactatata tatgtcttct ggccatcgct ctctagagac cttgtcatgc atgtcaattt
    31081 gcactgtcta caccttatgc aacctttcct cgcgatcagc ctaactgtga caatgtggaa
    31141 gatgccgtta attaatcctg ggtcctgcca aaccgtcagc tatggccctt agcatgagga
    31201 aagtcgtact gacatcaatt tcagagaagg ctgcatcgtt aatctcgttg cgaatacatg
    31261 caaacgcgaa atgaacgcaa cggaagagcc gttcgctaag gttatgggaa ggcagataac
    31321 agtttcgaaa aggtggttaa tgccatatta taacgaatta ccagctgccc ttaataactt
    31381 cctacgcaac accatgatcc cttgtcttaa ccacagttgt atcatattca tggattcgtg
    31441 tttctctcgc cattctcatt cgtagctttc tcgttacccg cctttgcctg actctccatc
    31501 ccgacggctt tatcctcatc gagggccacc tcaatttcgt cctcgtctcc gtcctcgtct
    31561 ttgttttcga tttcaggcta aaagatgtaa tcaggctcgt ctacgctctc actttcgtga
    31621 tcctcttccc acacctcggc gacgtctccc tcctgtaaca tatcctcgct gatgttgtac
    31681 gggtaaacgt cgtctaatcc agtacgatcc tcagtgcttc ttaactatct agatcatcac
    31741 caagcagtag caatgcaagc aatctctctt ctccgcttcc actcctgcac agctctagcc
    31801 tccttaacaa cctagttagc atcaggacgt atccgtttac tatttatacc gagtagacat
    31861 acgatatact gtaggcgcct ggaaagctca ttgcgagact tcttctccag ggcgtcttca
    31921 atgtgcgctc gccattcctc acggcttttc ctcttgatcc atgactattg atgactttga
    31981 gtcaggttga gcaaatcatt gctcagaaaa tgcgaagctt gttaaaatct ggggtagaac
    32041 ggaattaaga tgtgcatcgc tggcttaagt tgaatccgaa gctgagagga gctgaggctc
    32101 atctggcaat aagcggcgta accgcttgga gtgagtggaa tgatagaaat cagtaaatag
    32161 ctcgctcgtg acttgagggc gaccgaggat gtaatgcgca actggacgac aacttcccgg
    32221 atgcatctgg tttacggttt tgttaattgg ggcaaatgtg gaggaggaca atggtcgttc
    32281 tacgtttagg tagcgtctgc attagattcc cccggcaaag ctgctttctt gtgatatttt
    32341 cttctctctt tacgttgcat ttagacaggg cggtgtcggg ttaggttttc gaggactgga
    32401 ttttagctga cttttccgga caggtgtata acttgtcaac ggagtctcgg aaggcagttt
    32461 gggaaaaaaa aaaacgtctg ttcctcgatc cccgagttgc cgccttcaac gaaacaataa
    32521 atgcttaact cgcgccgttt gtctggagca tagaaccaaa cagacttgcg tctagacgcg
    32581 taatatgacg cctcctgcag gaagttgtac aattacgcac aggttcactt cgtccgcaga
    32641 caattatctc tgtgtgcttc aattacttgt aatggatgag tactacgtaa ctattatgcg
    32701 cgcagagccg tgggttggct agttaaccct attctaaccc ctattcatcg gaagcaaatt
    32761 cctcccttgc ccatgatgcg ttcatgcgga aatagcggtg ggaacgctca aaaaagggaa
    32821 gccagcaccc ctcctcggta accaagtaac tagtcataca agtaaacttt tcacgccatc
    32881 ttcccgagca caaacgggtg gccggcgctg aggccgccgt cgacggccca ggcctggccg
    32941 ttgacgtagc tcgcctcgtc gctgccgagg aacaggacgg cgcgggcgac ctcgtcggcg
    33001 cagcccgcgc gccgcgccgg gttcagctgg ccgatgcggc gctcggtgcc gcgggcgcgc
    33061 gccgcctcga acgtcggcgc cgtcatccct gtctcgatga ggcccgggca cacggcgttc
    33121 acgcgcaccc cggtccctgc aagctgaaat gccgccgtct gcgccaccga gatcacggct
    33181 gccttggacg ccgagtacgc cgtcggcccc gcgttcgacc gcagcccagc caccgatgcc
    33241 gtcgccacga tgctgccccc gccttccggc ttctccgggg aagtcttcgt cattgccggc
    33301 gcggcgtatt tggctgccag gaagacgctg ttttcccgtt gaacagaagt cccagatgtc
    33361 agcgcgaagt cgttattagc gatgttggga tatatataca gaggctggcg cgatgtagga
    33421 aggcaagaca ggtacaatgt gggtaaatag gcagggaagg catgtgatgg agatagatag
    33481 gatgtaggta aattggcagg caggagaggc atcaccagaa cgggaaaccc cagacaagag
    33541 caatccaata acatacctcg tgacgttggt gtcgaggacg cgcaggaact cggccccgtc
    33601 aatgtcggtg aagacggcgg gccgccccgt gacgcccgcg ttggcgaaga atacgtcaag
    33661 ccgcccgtac cgctgcacag cgtcgtcgac aatcgcccgc acagccgcct cgtccgcggc
    33721 gtcaaactcc cgcgtatgca cctcgacgcc cgggtacagc gccagcagct cccgccggtg
    33781 cgcctccagg tgcgtcccgt cgcggtcaca gatatagacc gcgcgcgccc cgttctccgc
    33841 gaactggtgc gcgctggcgc ggccgatgcc gaggggcgag ttcgcccctg atttcagtta
    33901 gccggcttac ttaaactaac tgcatctggt ggttgctgat gttgctgatg ctactgatat
    33961 taacaacgtc tgatatccca cttgggtgtg cgcctgacag gtgcaatcga atagaagagg
    34021 gagtccgttg gcgggtctca attgaaagga tctgtatacc agtgatgatg atgaccttac
    34081 ccccaacccg gggcccggcg gacttgccag cgactttctt gatgggcggg atgccactat
    34141 cctcgacgga tgtgctgctg ggggatagct gcttccccag cgcttggatt cggtccatcg
    34201 ccttatccga cat
//
