# Supplementary material for: Genome sequencing and physiological characterization of three Neoarthrinium moseri strains
Source: BMC Microbiol. 2025 Aug 21;25:526. doi: 10.1186/s12866-025-04274-z (PMC12369201; doi:10.1186/s12866-025-04274-z)
Supplement: Supplementary file 18 — Supplementary Material 18. [file 12866_2025_4274_MOESM18_ESM.zip › BGC analyses/clavatol biosynthetic gene cluster from Penicillium crustosum/BGC0002196.gbk]

LOCUS       BGC0002196             36246 bp    DNA     linear   PLN 11-MAR-2019
DEFINITION  Penicillium crustosum strain PRB-2 clavatol gene cluster, complete
            sequence.
ACCESSION   BGC0002196
VERSION     BGC0002196
KEYWORDS    .
SOURCE      Penicillium crustosum
  ORGANISM  Penicillium crustosum
            Eukaryota; Fungi; Dikarya; Ascomycota; Pezizomycotina;
            Eurotiomycetes; Eurotiomycetidae; Eurotiales; Aspergillaceae;
            Penicillium.
COMMENT     ##antiSMASH-Data-START##
            Version      :: False
            Run date     :: 2024-10-17 17:07:17
            NOTE: This is a single region extracted from a larger record!
            Orig. start  :: 0
            Orig. end    :: 36246
            ##antiSMASH-Data-END##
FEATURES             Location/Qualifiers
     source          1..36246
                     /db_xref="taxon:36656"
                     /mol_type="genomic DNA"
                     /organism="Penicillium crustosum"
                     /strain="PRB-2"
     misc_feature    1..36246
                     /note="clavatol gene cluster"
     subregion       1..36246
                     /aStool="mibig"
                     /contig_edge="True"
                     /label="PKS"
                     /subregion_number="1"
                     /tool="antismash"
     region          1..36246
                     /contig_edge="True"
                     /product="unknown"
                     /region_number="1"
                     /subregion_numbers="1"
                     /tool="antismash"
     mRNA            <1760..>3190
                     /product="transcript activitor ClaA"
     CDS             1760..3190
                     /codon_start=1
                     /product="transcript activitor ClaA"
                     /protein_id="QBK15039.1"
                     /transl_table=11
                     /translation="MLLQPESSSKPRNDSPPGFKFHSSCDTCLKAKIKCSQAKPTCARC
                     LQQGRQCVYSPYRKIGRPSTKNLPLDQLQQPKGRTAGGTARRSLSRRVSLASPGIENGS
                     RVGNVRHATNRVLHAQESVLVPSQTWSDQELTGNINRLDYGLEGTNWSALEGLLDASMS
                     TLPQADHELASAVPRLDQVHDLDPNPGQEDLTGYLSPSSLSSRESLATTFPPEAEAGSF
                     GLSSEFPFSAGYSLGTGPVLSESLNAFPVLSSFPSSASSPVTEARGFNLLSAPTDRCTF
                     QCYPVLINILNDMNEFQRKSSGLPLDVLLNLDKRVRKVHETILGCPCCLVSCAAALTLM
                     LITMVNINLLSLFERSCGSTDGGSGSSMSRGELNVAPRIAFGGGNYAGQDRSRNPLPYT
                     TGHLTLGNIHLDETVKLVFSRRLVRLYLERQLGVVQQLSQLLGRVEGDGASIKVTQDLL
                     RDQLRRLEHFVGFITLTD"
     mRNA            complement(<3358..>4002)
                     /product="hypothetical protein ClaB"
     CDS             complement(3358..4002)
                     /codon_start=1
                     /product="hypothetical protein ClaB"
                     /protein_id="QBK15040.1"
                     /transl_table=11
                     /translation="MAALSFQCLCVASAVRAWERIESMVDVSFDVIIAASAQTIQLSQQ
                     SQQCQLHSQSSAAEAYNTFIRIYGRLVPLLERAITTYATNLQPPLSTSPTFQRTDPRNL
                     TYPLDNQVLGSVLRDFSTHRSLQEQRNPATMVCRPSKMTLGQYEMDEQQSQYLALDVIC
                     RTLRNLVIVLQEMGGGENAEIRQVDARLLTILVQVRRLLENTSATLSILES"
     mRNA            <5084..>7720
                     /product="enoyl-CoA hydratase/isomerase ClaC"
     CDS             5084..7720
                     /NRPS_PKS="Domain: ECH (622-870). E-value: 1.5e-54. Score:
                     176.7. Matches aSDomain: nrpspksdomains_QBK15041.1_ECH.1"
                     /codon_start=1
                     /gene_functions="biosynthetic-additional
                     (rule-based-clusters) Transferase"
                     /gene_functions="biosynthetic-additional (smcogs)
                     SMCOG1023:enoyl-CoA hydratase (Score: 185.8; E-value:
                     1.3e-56)"
                     /gene_kind="biosynthetic-additional"
                     /product="enoyl-CoA hydratase/isomerase ClaC"
                     /protein_id="QBK15041.1"
                     /sec_met_domain="Transferase (E-value: 1.2e-22, bitscore:
                     69.5, seeds: 7, tool: rule-based-clusters)"
                     /transl_table=11
                     /translation="MERSFTVECPPFEVEISHWDRILPPTHSKRILCFSLPETTDKEKV
                     VEQLHIAFHHTVQRLPLLAGSVVPFSSHQGGRPWLRNIIPEGGAQLIVKDLSEELRFSD
                     LAKTNFSQHLLNTEQLCPLPEVGYFKNESVDVCRFQANFIEGGLLLVVSIIHNAADGRG
                     VTEVIKIFANELSKAQSGETHYPLEPRPDVYRTDRTKLVSGHGVPGSIENHAAWTSDPA
                     NAHAQIHNVENSCRTFRISVKALSDLKKSLSATSRGPDEWFSTNDAISAFIWRSIMLAR
                     HRAGILNGDAETYVAQPVDCRPHLEIPMPYFGNVIYMTKSSVPLSDLADFESGLGAAAR
                     ALRADIKGVTAEKFRDLVGYAERTALETHTRLNILEAMSTSGIILTSLFKMDLHGMNFG
                     PIFGDGHIKALRLPARGTQAGAVIVLPRVPDGSCEFMVTEQESTIKCLLEDEYFSRFTN
                     DADSIGASSEEVVAPLPQPPITSEEGMISIDSTPPVIEAITIKSAPDIEPVTIEAATTE
                     VEPITIKSISDTETVTIGITTTEVGPASTEATSPVVEPSTMESDLVEPVTVGTTNSEVE
                     SVTTETTASKVQALTTISKEWHLVPAGDVKMPSTLISNRIDAPQVGTIKIIQLNRPAAK
                     NALSVQMVHELSCEIEEIHNERHMGGTRALVIASAVDGVFCAGADLKERKDMSLTETQA
                     FLTSLRGLYSRLAALPIPTIACVSGHALGGGLELALCCHLRVFASNAVAALPETRLAII
                     PGAGGTYRLPNIVGMSNALDMILTGRGVPASEAAKMGLCNRLVGADGSEDTQAFSNRVL
                     ALETGIQLAEQISDAGPIAIRAAIRALSYSCEAVENAAYESVLTTKDRKAALAAFSEKR
                     KPILVGE"
     aSDomain        6950..7693
                     /aSDomain="ECH"
                     /aSTool="nrps_pks_domains"
                     /database="nrpspksdomains.hmm"
                     /detection="hmmscan"
                     /domain_id="nrpspksdomains_QBK15041.1_ECH.1"
                     /evalue="1.50E-54"
                     /label="QBK15041.1_ECH.1"
                     /locus_tag="QBK15041.1"
                     /protein_end="870"
                     /protein_start="622"
                     /score="176.7"
                     /tool="antismash"
                     /translation="TIKIIQLNRPAAKNALSVQMVHELSCEIEEIHNERHMGGTRALVI
                     ASAVDGVFCAGADLKERKDMSLTETQAFLTSLRGLYSRLAALPIPTIACVSGHALGGGL
                     ELALCCHLRVFASNAVAALPETRLAIIPGAGGTYRLPNIVGMSNALDMILTGRGVPASE
                     AAKMGLCNRLVGADGSEDTQAFSNRVLALETGIQLAEQISDAGPIAIRAAIRALSYSCE
                     AVENAAYESVLTTKDRKAALAAFSEK"
     mRNA            complement(<8382..>9398)
                     /product="clavatol oxidase ClaD"
     CDS             complement(8382..9398)
                     /codon_start=1
                     /gene_functions="biosynthetic-additional
                     (rule-based-clusters) 2OG-FeII_Oxy"
                     /gene_kind="biosynthetic-additional"
                     /product="clavatol oxidase ClaD"
                     /protein_id="QBK15042.1"
                     /sec_met_domain="2OG-FeII_Oxy (E-value: 4.5e-21, bitscore:
                     64.8, seeds: 135, tool: rule-based-clusters)"
                     /transl_table=11
                     /translation="MPVLSNPSFYLPLVDITPFLENPHGAAAQDVIESVRTACKSTGFF
                     QIKGHQVPLRLQKSVFEASARFFALPLKNKLELDSRKTVGFRGYDVMETQSYELEFGAV
                     QEADALRDIKEGFFIATDLPPDHPHVANGRFLQGPNVWPKPEQLAPEDFQSVLEEYYTE
                     MQRLSHVVLSLLAATLPYGPHVFDELETCDPMSLLRLLHYPRGLEKQDGKKLQLGAGEH
                     TDFGTFTLLLQDEHPGLEVQDSVTGEWHGVPPQEDVYIVNVADILSTMTEGDYKSSVHR
                     VWNIKSNDRYSVVFFYDGNLDYKVKPLRSSGQDENEEIDAPTIEEHVRSRLTASYAI"
     mRNA            <10015..>10812
                     /product="hypothetical protein ClaE"
     CDS             10015..10812
                     /codon_start=1
                     /product="hypothetical protein ClaE"
                     /protein_id="QBK15043.1"
                     /transl_table=11
                     /translation="MNTTRTLDNSTIHLPRILCLHGGGTNARIFRAQCRGLIAGLKSEY
                     RLVFAQAPFASQAGSDVLSVYSQWGPFRRWLRWRPEHPVIPPEDAVQEIDTWLEKAMHQ
                     DDLAGATGEWIALLGFSQGAKVSASLLYRQQSWQELFGTRPAGINFRFGILLAGQAPFI
                     SMDSDLTLDPPLPDASQITDLKHSERELFYGKGHVLRIPTLHVHGLRDKGLDHHRKLFE
                     DFCAPQSRRLIEWDGDHRVPLKLKDVSLVIHQIRELAKETGVY"
     mRNA            join(<11625..12257,12314..>19444)
                     /product="clavatol synthase ClaF"
     CDS             join(11625..12257,12314..19444)
                     /NRPS_PKS="Domain: SAT (92-256). E-value: 7.2e-15. Score:
                     47.0. Matches aSDomain: nrpspksdomains_QBK15044.1_SAT.1"
                     /NRPS_PKS="Domain: PKS_KS(Iterative-KS) (385-801). E-value:
                     8e-142. Score: 464.9. Matches aSDomain:
                     nrpspksdomains_QBK15044.1_PKS_KS.1"
                     /NRPS_PKS="Domain: PKS_AT (911-1201). E-value: 8.5e-67.
                     Score: 217.4. Matches aSDomain:
                     nrpspksdomains_QBK15044.1_PKS_AT.1"
                     /NRPS_PKS="Domain: PP-binding (1658-1723). E-value:
                     6.5e-16. Score: 50.5. Matches aSDomain:
                     nrpspksdomains_QBK15044.1_PP-binding.1"
                     /NRPS_PKS="Domain: cMT (1974-2134). E-value: 8e-53. Score:
                     170.8. Matches aSDomain: nrpspksdomains_QBK15044.1_cMT.1"
                     /NRPS_PKS="Domain: TD (2214-2462). E-value: 4.1e-31. Score:
                     99.9. Matches aSDomain: nrpspksdomains_QBK15044.1_TD.1"
                     /codon_start=1
                     /gene_functions="biosynthetic (rule-based-clusters) T1PKS:
                     itr_KS"
                     /gene_functions="biosynthetic (rule-based-clusters) T1PKS:
                     PKS_AT"
                     /gene_functions="biosynthetic-additional
                     (rule-based-clusters) PP-binding"
                     /gene_functions="biosynthetic-additional
                     (rule-based-clusters) NAD_binding_4"
                     /gene_functions="biosynthetic-additional (smcogs)
                     SMCOG1022:Beta-ketoacyl synthase (Score: 223; E-value:
                     1.1e-67)"
                     /gene_kind="biosynthetic"
                     /note="Polyketide synthase"
                     /product="clavatol synthase ClaF"
                     /protein_id="QBK15044.1"
                     /sec_met_domain="itr_KS (E-value: 6.6e-151, bitscore:
                     492.2, seeds: 96, tool: rule-based-clusters)"
                     /sec_met_domain="PKS_AT (E-value: 1.5e-67, bitscore: 217.4,
                     seeds: 1682, tool: rule-based-clusters)"
                     /sec_met_domain="PP-binding (E-value: 1.2e-16, bitscore:
                     50.5, seeds: 164, tool: rule-based-clusters)"
                     /sec_met_domain="NAD_binding_4 (E-value: 2.9e-28, bitscore:
                     88.0, seeds: 102, tool: rule-based-clusters)"
                     /transl_table=11
                     /translation="MPSESYPRVNPKVFLFGPQALAFDAKLFTTLQSHLYDSWALDALS
                     DLPIIWESLVKQVPKLQHVEGERLLRELHQGLQTGSLPDSLFPLPNILLSPLVVIVQLT
                     QYLAFVRSGLPGLGDTDEIPQSVMQTSESLGLCTGILSAFAVSCASSIAKVQQYGAVAV
                     RLSMLVGALVDAEEASPDTGSPAMSFSMSWNALESRTSVDEVLAEFPEAYISVFVDEKR
                     ATVTAPKESAPALLDKLRLSGAHVTEVALSGRFHWPKHREDAKQLIAFCDHDPRFQFPD
                     ASEIVLPTRLSTGGRLHEIALQEILLKPSEWLSLFGLVQSSHIDAGGANFVCFGSERCV
                     PPTMIRKLGPLLIHISDVDLSTSALPSELLRSTSASPFDNLPDDQIAVIGMACHVPGAE
                     DLDEYWRILTSGQSQHTRVPLERFSMKTAFRELEENRKWYGNFLRDYDTFDHKFFKKSA
                     REMSSADPQHRLVLKLAYQAIEQSGYFGASHNSKHVGCYIGIGNNDYERNIACHPANAY
                     SATGNLRSFAAGKVSHYFGWTGPSLTIDTACSSSGVAIHQACRAILHGECTSALAGGVN
                     VLTSPEWFQNLAGASFLSPTGQCKPFDARGDGYCRGEGAGVVFLKRLSSAIADGDQVLG
                     VIASTKVYQNQNCTAITVPNSISLAGLFGDVVEQARLEPQAISVVEAHGTGTPVGDPAE
                     YDAVRRVFGGSIRSDTLSLMSVKGLLGHTEFASGIVSLVKILLMINEGFIPPQASFTSM
                     SPALNAYHEDMINIATQLTPWNVDFRAALINNYGASGSNASMIITQAPKPRSSTSNPSP
                     LSSSATSFPFWLCGIDSQSLRAYATKFRRFIHDNADSVKDLTVRNLSFQISRQSNRNLP
                     RALIFSAASRNELEEKLLDYEQGGRSIAEIEVPPPRPVILCFGGQISTYVGLGKDVYNQ
                     ATILRSHLDQCNTVCLSLGLGSIYPAIFQRSPILDTVELQTVLFAAQYSCARAWIDSGV
                     KVTAVIGHSFGELTALCIAGAYSLADALRLISGRARLIRDKWGSDKGSMLALEADLAEV
                     TALLSTSNKPDVSIACYNGPRSFTLAGSTESVQFIEELARSNQTFFGMKLKKLNVTNAF
                     HSANVDPLISDLEALGREIQFNEPIIQVEAATETRSSPTRGSHFIAQHLRNPVYFNHAV
                     QRLAEEYPAAIWLEAGSNSTITTMISRALGNSSSPHHFQSVHITSEESLPLLAEATTKL
                     WKEGLNVSFWAHHPMEVSQHSLVILPPYQFEKARHWMDLKEVPEVKSSIDTTVQPPEPP
                     KGLTTFIGFEDQAKQSARFRVNTTCDKFQQLTSANVALNTTAVTPGMLQIEISLDAIMN
                     LQPDFKTYQFQPEVQGVSYHNALIDSNSTDLYLDAIAKDDGGLAWRWRLYGTDLGDRVT
                     EFSSGSIVFLPASDPALKENFERLSRLSGKKRCASLLQGNGADDVLQGRNIYRAFEQVV
                     NYAEPFRRVTKIAGKEDESAGYVSKAYTGETWMDPVLTECFCQVAGIFINLMTDASDLS
                     KRGVYICDGISRWMHYPGLGSMTSAPDAWEVFAVHHHESETKYVSDVFAFDPRDGSLIE
                     AILGISYRLVPMDSMRKLLTRGPQQESHFSTAAVSSKSTPVHAPTPTTTVSSTPSSLNS
                     FQEKTIVKNVAKPPGPDISAKMCEIICNLSGLEPEEIEDDSDLVELGIDSLMAMELVRE
                     VDSAFKCTLQNDQLMELTDFASLVSCIRSTLGFDDEESGVGFERDSSVDTEAYILLEPN
                     EPATNINGANGTVSFDHRDGNAVLSMSTLLDAFREIKWDTDDDIVKGQLGTYSKHVMPR
                     STELCIVYIVDAFEQLGCPIRSAAPGQVLTRVPYHPKHEKFMNMIIYGLLEKDARLIDI
                     NGSIITRTAVAPPTASADTLLSKLLHDEPVHAAEHKLAALIGQKFADLITDKEDGLKLI
                     FGNPESREIAADMYSNSPVNTVWIKQLERFFERVLGRLPKDGQPICILEVGGGTGGTTS
                     RIVPLLAKLGVPVKYTMTDISGSLIAAARKRFKKYPFMDFKPLNMESEPDAKFLQSQHI
                     ILATNCIHATRNLSVSLKNLHRILRPDGALIMLEMTEQVPWCDFIFGLLEGWWLFEDGR
                     DYVLQPATYWEKVLQSVGYGHVDWTEGELPEARIQRLIIAHASGSRYDRGPKPPLASIP
                     ELTLPDISERRARIDAAVHKYTKDFVAPSQILSPAKLPSLSSGQCVLVTGATGSLGAHI
                     VASLVQRPGIHTVVCLNRLSTTEATVRQQNSLQMRGISLDPTSLSKLKVIETDTSKPNL
                     GLSPENYQYLIQNVTEIVHSAWPMSLTRPMRTYEPQFKIARGLIDLAREVAQHRPAPFK
                     FGFQFISSSAVIANYPLLAGTPVVPEQSGTVESVPLTGYAEAKLATERILAETLYRFPD
                     RFHVMAVRIAQITGSTSNGYWNPSEYMPFLIKSSQVLKILPELDGTLSWYPVNDVASVL
                     GELLLSQSTTDLIYHIDNPSRQTWREMIAILARALDLGQKSIVPFGQWVNRVRGFRGSI
                     ADNPALQLIDFFEHYFVPMSCGGLVLDTTKSSQHSKTLQNQGPIDEDLMMKYIARWKES
                     GFLNP"
     aSDomain        join(11901..12257,12314..12448)
                     /aSDomain="SAT"
                     /aSTool="nrps_pks_domains"
                     /database="nrpspksdomains.hmm"
                     /detection="hmmscan"
                     /domain_id="nrpspksdomains_QBK15044.1_SAT.1"
                     /evalue="7.20E-15"
                     /label="QBK15044.1_SAT.1"
                     /locus_tag="QBK15044.1"
                     /protein_end="256"
                     /protein_start="92"
                     /score="47.0"
                     /tool="antismash"
                     /translation="LLSPLVVIVQLTQYLAFVRSGLPGLGDTDEIPQSVMQTSESLGLC
                     TGILSAFAVSCASSIAKVQQYGAVAVRLSMLVGALVDAEEASPDTGSPAMSFSMSWNAL
                     ESRTSVDEVLAEFPEAYISVFVDEKRATVTAPKESAPALLDKLRLSGAHVTEVALSGRF
                     H"
     aSDomain        12836..14083
                     /aSDomain="PKS_KS"
                     /aSTool="nrps_pks_domains"
                     /database="nrpspksdomains.hmm"
                     /detection="hmmscan"
                     /domain_id="nrpspksdomains_QBK15044.1_PKS_KS.1"
                     /domain_subtypes="Iterative-KS"
                     /evalue="8.00E-142"
                     /label="QBK15044.1_PKS_KS.1"
                     /locus_tag="QBK15044.1"
                     /protein_end="801"
                     /protein_start="385"
                     /score="464.9"
                     /tool="antismash"
                     /translation="IAVIGMACHVPGAEDLDEYWRILTSGQSQHTRVPLERFSMKTAFR
                     ELEENRKWYGNFLRDYDTFDHKFFKKSAREMSSADPQHRLVLKLAYQAIEQSGYFGASH
                     NSKHVGCYIGIGNNDYERNIACHPANAYSATGNLRSFAAGKVSHYFGWTGPSLTIDTAC
                     SSSGVAIHQACRAILHGECTSALAGGVNVLTSPEWFQNLAGASFLSPTGQCKPFDARGD
                     GYCRGEGAGVVFLKRLSSAIADGDQVLGVIASTKVYQNQNCTAITVPNSISLAGLFGDV
                     VEQARLEPQAISVVEAHGTGTPVGDPAEYDAVRRVFGGSIRSDTLSLMSVKGLLGHTEF
                     ASGIVSLVKILLMINEGFIPPQASFTSMSPALNAYHEDMINIATQLTPWNVDFRAALIN
                     NYGASGSNASMIITQAP"
     aSModule        12836..16849
                     /complete
                     /domains="nrpspksdomains_QBK15044.1_PKS_KS.1"
                     /domains="nrpspksdomains_QBK15044.1_PKS_AT.1"
                     /domains="nrpspksdomains_QBK15044.1_PP-binding.1"
                     /iterative
                     /locus_tags="QBK15044.1"
                     /tool="antismash"
                     /type="pks"
     CDS_motif       13295..13342
                     /aSTool="nrps_pks_domains"
                     /database="abmotifs"
                     /detection="hmmscan"
                     /domain_id="nrpspksmotif_QBK15044.1_0001"
                     /evalue="1.20E-05"
                     /label="PKSI-KS_m3"
                     /locus_tag="QBK15044.1"
                     /protein_end="554"
                     /protein_start="538"
                     /score="17.4"
                     /tool="antismash"
                     /translation="GPSLTIDTACSSSGVA"
     CDS_motif       13484..13522
                     /aSTool="nrps_pks_domains"
                     /database="abmotifs"
                     /detection="hmmscan"
                     /domain_id="nrpspksmotif_QBK15044.1_0002"
                     /evalue="3.30E-04"
                     /label="PKSI-KS_m4"
                     /locus_tag="QBK15044.1"
                     /protein_end="614"
                     /protein_start="601"
                     /score="13.7"
                     /tool="antismash"
                     /translation="FDARGDGYCRGEG"
     CDS_motif       13718..13762
                     /aSTool="nrps_pks_domains"
                     /database="abmotifs"
                     /detection="hmmscan"
                     /domain_id="nrpspksmotif_QBK15044.1_0003"
                     /evalue="9.90E-04"
                     /label="PKSI-KS_m5"
                     /locus_tag="QBK15044.1"
                     /protein_end="694"
                     /protein_start="679"
                     /score="11.6"
                     /tool="antismash"
                     /translation="VEAHGTGTPVGDPAE"
     aSDomain        14414..15283
                     /aSDomain="PKS_AT"
                     /aSTool="nrps_pks_domains"
                     /database="nrpspksdomains.hmm"
                     /detection="hmmscan"
                     /domain_id="nrpspksdomains_QBK15044.1_PKS_AT.1"
                     /evalue="8.50E-67"
                     /label="QBK15044.1_PKS_AT.1"
                     /locus_tag="QBK15044.1"
                     /protein_end="1201"
                     /protein_start="911"
                     /score="217.4"
                     /tool="antismash"
                     /translation="CFGGQISTYVGLGKDVYNQATILRSHLDQCNTVCLSLGLGSIYPA
                     IFQRSPILDTVELQTVLFAAQYSCARAWIDSGVKVTAVIGHSFGELTALCIAGAYSLAD
                     ALRLISGRARLIRDKWGSDKGSMLALEADLAEVTALLSTSNKPDVSIACYNGPRSFTLA
                     GSTESVQFIEELARSNQTFFGMKLKKLNVTNAFHSANVDPLISDLEALGREIQFNEPII
                     QVEAATETRSSPTRGSHFIAQHLRNPVYFNHAVQRLAEEYPAAIWLEAGSNSTITTMIS
                     RALGNSSSP"
     CDS_motif       14654..14761
                     /aSTool="nrps_pks_domains"
                     /database="abmotifs"
                     /detection="hmmscan"
                     /domain_id="nrpspksmotif_QBK15044.1_0004"
                     /evalue="1.50E-15"
                     /label="PKSI-AT-M_m3"
                     /locus_tag="QBK15044.1"
                     /protein_end="1027"
                     /protein_start="991"
                     /score="49.2"
                     /tool="antismash"
                     /translation="TAVIGHSFGELTALCIAGAYSLADALRLISGRARLI"
     aSDomain        16655..16849
                     /aSDomain="PP-binding"
                     /aSTool="nrps_pks_domains"
                     /database="nrpspksdomains.hmm"
                     /detection="hmmscan"
                     /domain_id="nrpspksdomains_QBK15044.1_PP-binding.1"
                     /evalue="6.50E-16"
                     /label="QBK15044.1_PP-binding.1"
                     /locus_tag="QBK15044.1"
                     /protein_end="1723"
                     /protein_start="1658"
                     /score="50.5"
                     /tool="antismash"
                     /translation="KMCEIICNLSGLEPEEIEDDSDLVELGIDSLMAMELVREVDSAFK
                     CTLQNDQLMELTDFASLVSC"
     aSDomain        17603..18082
                     /aSDomain="MT"
                     /aSTool="nrps_pks_domains"
                     /database="nrpspksdomains.hmm"
                     /detection="hmmscan"
                     /domain_id="nrpspksdomains_QBK15044.1_cMT.1"
                     /domain_subtypes="cMT"
                     /evalue="8.00E-53"
                     /label="QBK15044.1_cMT.1"
                     /locus_tag="QBK15044.1"
                     /protein_end="2134"
                     /protein_start="1974"
                     /score="170.8"
                     /tool="antismash"
                     /translation="GQPICILEVGGGTGGTTSRIVPLLAKLGVPVKYTMTDISGSLIAA
                     ARKRFKKYPFMDFKPLNMESEPDAKFLQSQHIILATNCIHATRNLSVSLKNLHRILRPD
                     GALIMLEMTEQVPWCDFIFGLLEGWWLFEDGRDYVLQPATYWEKVLQSVGYGHVDW"
     aSModule        17603..19066
                     /domains="nrpspksdomains_QBK15044.1_cMT.1"
                     /domains="nrpspksdomains_QBK15044.1_TD.1"
                     /final_module
                     /incomplete
                     /locus_tags="QBK15044.1"
                     /tool="antismash"
                     /type="unknown"
     CDS_motif       18323..18385
                     /aSTool="nrps_pks_domains"
                     /database="abmotifs"
                     /detection="hmmscan"
                     /domain_id="nrpspksmotif_QBK15044.1_0005"
                     /evalue="1.20E-03"
                     /label="PKSI-KR_m1"
                     /locus_tag="QBK15044.1"
                     /protein_end="2235"
                     /protein_start="2214"
                     /score="11.5"
                     /tool="antismash"
                     /translation="VLVTGATGSLGAHIVASLVQR"
     aSDomain        18323..19066
                     /aSDomain="TD"
                     /aSTool="nrps_pks_domains"
                     /database="nrpspksdomains.hmm"
                     /detection="hmmscan"
                     /domain_id="nrpspksdomains_QBK15044.1_TD.1"
                     /evalue="4.10E-31"
                     /label="QBK15044.1_TD.1"
                     /locus_tag="QBK15044.1"
                     /protein_end="2462"
                     /protein_start="2214"
                     /score="99.9"
                     /tool="antismash"
                     /translation="VLVTGATGSLGAHIVASLVQRPGIHTVVCLNRLSTTEATVRQQNS
                     LQMRGISLDPTSLSKLKVIETDTSKPNLGLSPENYQYLIQNVTEIVHSAWPMSLTRPMR
                     TYEPQFKIARGLIDLAREVAQHRPAPFKFGFQFISSSAVIANYPLLAGTPVVPEQSGTV
                     ESVPLTGYAEAKLATERILAETLYRFPDRFHVMAVRIAQITGSTSNGYWNPSEYMPFLI
                     KSSQVLKILPELDGTLSWYPVNDVAS"
     mRNA            complement(join(<20037..20090,20201..20278,20342..20508,
                     20562..20747,20801..20845,20899..21794,21847..21931,
                     21994..>22714))
                     /product="hypothetical protein ClaG"
     CDS             complement(join(20037..20090,20201..20278,20342..20508,
                     20562..20747,20801..20845,20899..21794,21847..21931,
                     21994..22714))
                     /codon_start=1
                     /gene_functions="transport (smcogs) SMCOG1000:ABC
                     transporter ATP-binding protein (Score: 148.9; E-value:
                     3.2e-45)"
                     /gene_kind="transport"
                     /product="hypothetical protein ClaG"
                     /protein_id="QBK15045.1"
                     /transl_table=11
                     /translation="MSSNSSCLVTNQGGALPLTATCLEGFYCPNNSLENPPEICPPTPQ
                     CRLTRLQEYHNICDHAQGTYEPIVCQPGFYCPSGGKRQIPCPKGHFCPLGTVEPFKCFG
                     LSSCAEGSEREIPLAGLLCSILLDIFLVIVVSWPFPFAWIRQLSRGKLRRGAGGNDSES
                     GVISAGRREISFSESKYHVSQFFTSDGSHGTAAGIEVEFSGISMRPTRSGIETLCLQNG
                     VIRAGSFVGVMGPSGSGKSTLVKVLTGRAQPTTGSVLINGDTCRAAELRDLLALVPQDD
                     IILPDLTVQENILYSSRVRIGSSRKDSEIEQYVDHLIISLGLNKVRNRLIGEVGKRGLS
                     GGERKRVNIALELAAVPGIIVLDEPTSGLDAMTALSVIELLKSLTKQGVIVICVIHQPR
                     LEIFAALDDLLLLNHGRQVYFGSAAAAKQCFQDAGYTFPLNSNPTDTMMDIMSCHDNLH
                     LTDYPRNKPALPKQNLRIVLQSVKKIRAPWYCQVLLAFMRGTKQQTRQYPSFVLEILTG
                     AGCGILIGLSNYEFKGHLFQGLFHLPFQLLSSPVSYRLLTEQGMLLCLTIGCAAGPAGV
                     KTFGEEKLVFLRESCSGYSEGAYFLGKALSTLIRIFLSALHFTSFYLILTTPIVSFPNQ
                     LIVNLLYFYCIYGAASMISAITSPKNGPLITMLTSVLFCALSGCAPRLASVKSWNLAWL
                     WYICPAVWIAEANFNQYTDPLAYLYDIKPAAEDAIRAWDRLSLHSLFIV"
     mRNA            complement(join(<23323..24129,24192..>24311))
                     /product="hydrolase ClaH"
     CDS             complement(join(23323..24129,24192..24311))
                     /codon_start=1
                     /product="hydrolase ClaH"
                     /protein_id="QBK15046.1"
                     /transl_table=11
                     /translation="MPNYEKVEFQTLDGLTLRGRLFRAEGAGGNRTAAVVITPPYVIVQ
                     DVMVSDIAVYFSQQGITALTYDTRSFGESDGQPRCELDLSKQVDDYSDAFTFLASLPSV
                     DPSKIGFWGISFCATVALNAAALDRRSRFVISVGPIVKASDENPYPIDKVHRVLTKALR
                     DRESQLRGNTPFYVESTCEDGSNPTGFGPELGIEAYELVQRIAASGIAPNFSTQLTLQS
                     FAKILRWHPMQDIKWLGETPMMLMIPGDDTVSLPEEQMRLFDMITGPKRVEVAAGKSHF
                     NVLASEGFEGLMDMQVEFIKQTLGLSS"
     mRNA            complement(join(<25647..26507,26558..27038,27088..27425,
                     27471..27545,27596..27880,27931..31205,31260..31877,
                     31935..32058,32107..32190,32242..32493,32611..32631,
                     32704..32921,32986..>33394))
                     /product="polyketide synthase ClaI"
     CDS             complement(join(25647..26507,26558..27038,27088..27425,
                     27471..27545,27596..27880,27931..31205,31260..31877,
                     31935..32058,32107..32190,32242..32493,32611..32631,
                     32704..32921,32986..33394))
                     /NRPS_PKS="Domain: PKS_KS(Iterative-KS) (12-413). E-value:
                     7.3e-81. Score: 264.0. Matches aSDomain:
                     nrpspksdomains_QBK15047.1_PKS_KS.1"
                     /NRPS_PKS="Domain: PKS_AT (529-841). E-value: 1.2e-89.
                     Score: 292.4. Matches aSDomain:
                     nrpspksdomains_QBK15047.1_PKS_AT.1"
                     /NRPS_PKS="Domain: PKS_DH (911-1084). E-value: 3.5e-30.
                     Score: 97.4. Matches aSDomain:
                     nrpspksdomains_QBK15047.1_PKS_DH.1"
                     /NRPS_PKS="Domain: PKS_ER (1632-1946). E-value: 3e-116.
                     Score: 379.8. Matches aSDomain:
                     nrpspksdomains_QBK15047.1_PKS_ER.1"
                     /NRPS_PKS="Domain: PKS_KR (1971-2149). E-value: 9e-51.
                     Score: 164.2. Matches aSDomain:
                     nrpspksdomains_QBK15047.1_PKS_KR.1"
                     /NRPS_PKS="Domain: PKS_PP (2274-2333). E-value: 7.4e-12.
                     Score: 37.4. Matches aSDomain:
                     nrpspksdomains_QBK15047.1_PKS_PP.1"
                     /codon_start=1
                     /gene_functions="biosynthetic (rule-based-clusters) T1PKS:
                     PKS_KS"
                     /gene_functions="biosynthetic (rule-based-clusters) T1PKS:
                     itr_KS"
                     /gene_functions="biosynthetic (rule-based-clusters) T1PKS:
                     PKS_AT"
                     /gene_functions="biosynthetic-additional
                     (rule-based-clusters) ADH_N"
                     /gene_functions="biosynthetic-additional
                     (rule-based-clusters) ADH_zinc_N"
                     /gene_functions="biosynthetic-additional
                     (rule-based-clusters) adh_short"
                     /gene_functions="biosynthetic-additional
                     (rule-based-clusters) PP-binding"
                     /gene_functions="biosynthetic-additional (smcogs)
                     SMCOG1022:Beta-ketoacyl synthase (Score: 134.6; E-value:
                     8.1e-41)"
                     /gene_kind="biosynthetic"
                     /product="polyketide synthase ClaI"
                     /protein_id="QBK15047.1"
                     /sec_met_domain="itr_KS (E-value: 1.6e-74, bitscore: 240.5,
                     seeds: 96, tool: rule-based-clusters)"
                     /sec_met_domain="PKS_KS (E-value: 1.3e-81, bitscore: 264.0,
                     seeds: 2284, tool: rule-based-clusters)"
                     /sec_met_domain="PKS_AT (E-value: 2.2e-90, bitscore: 292.4,
                     seeds: 1682, tool: rule-based-clusters)"
                     /sec_met_domain="ADH_N (E-value: 5.7e-10, bitscore: 28.6,
                     seeds: 66, tool: rule-based-clusters)"
                     /sec_met_domain="ADH_zinc_N (E-value: 5.2e-15, bitscore:
                     45.1, seeds: 86, tool: rule-based-clusters)"
                     /sec_met_domain="adh_short (E-value: 2.1e-43, bitscore:
                     137.8, seeds: 230, tool: rule-based-clusters)"
                     /sec_met_domain="PP-binding (E-value: 8e-09, bitscore:
                     25.4, seeds: 164, tool: rule-based-clusters)"
                     /transl_table=11
                     /translation="MGDAPIQPQTPAIAVVGMACRLPGSNNSIHAFWNFLKQARQASNT
                     VPESRFNVGAHADGSGKPKTMTSVPGMFLEDIDIGAFDAGFFNISPAEAMAMDPQQRQL
                     LEVAYECLENSGISVDAIFGREMGCFVGSFVGDYADMMARDPEERPTTAATGIGRAILS
                     NRISHFFNLKGPSMTIDTGCSGSLVAVDLACRYLEAGDIESAFVAGSGILHGWADGYAK
                     SEGVNCVMLKNLDSAIRDGDPIRAVIRGWATNSDGYTPGITHPSVDAQVACIKRAYAKA
                     GIEDYSQTGYLECHGTGTPIGDAVETTAIANVFAQSRDDSRPLIIGSVKSNIGHSEAAS
                     GLSGLIKSVMAIENGVIPGTPSFITPNPNINFQALRLHVSQTSIPWPLNTIRRASINSF
                     GYGGTNCHLIVEDARLHLGVEQNETYNSSLCSSTSLSLDEDDPRDVVYPRPYIIVLSAV
                     DDDSLTINCKKLLRHLADLHVHLKLPDLSYTLATRRSHHSKRAFAVSNSLNLHARDFMR
                     GQKQFENPRIGFIFTGQGSQWPQMGKDLVRTFPRALEIISEMDAVLQGLPDAPTWSLLD
                     MLVEPHDASRIRQPEISQPLVTAIQLTLVALLEDWNIFPDNVIGHSSGEIAAAYAAGYI
                     SKEDAIINAFYRGHAAKVASDSNLSVGMMAVGLGKDEIRPHLEDLADSVYVACVNSPRS
                     ITLSGVKTSLEMLRDRLSSVGIFVRILQVDLAYHSPFMKTIGDRYEHSLGQNLPVVGEQ
                     PSNTRHTSMFSTVTGEVIKNNPDSQYWRKNMCSPVQFWQGLAAMLSDSEPDLLVEIGPS
                     NTLAGPVRQTNDNLANSSKVEYFSALKRGEDPIGALFDLCGQLYLRGCPIKLERVNRGY
                     EQTNTPPAIVDLPNYGWNHSFSYWNENESSKDWRFRRYLPHDLLGSKILGTTWHTPSWK
                     NTLRLRSLPWLEDHKIGSDVIFPAAGYISMAIEALYQATCAVNEQHAGFSISQLHFSLR
                     NVEFKRAMILDHTSDTRLVLTLESQKGINSWRLFRISSFDGKQWTEHCTGLIRTSEEDS
                     LVQKDLVMPKMIHATPAQVWYRKFADIGYGYGPSFEKMLLVEARVGAAQNRCVISMQAP
                     AAAQSPSFYPIHPTCLDACLQSVFPSLWQGDHTAISTLLLPARIDSLVIHPQPNSINSN
                     VASAKSTYSGRGRLQDRTSWSSDCSLNREEDGKCVLRINGLRFSSVDLGSVQPAAQFWY
                     RSVWCPDITKWSFMPQKHWIPRPNTVNELINWVVHKHGEVSIIELNWDSDDASSLWLDR
                     ADHPMRDLTKKYRLLLSDHESLVKSQNLFPNHASSMQMILDRDDPLSGPEWPKMQLVIL
                     KSSDCSVHDSSMGRLLGQISEIMSTDGMLVIVAQSLGSDSHSNDARSDSSVFMEHEDRS
                     KSYVPFSHLLSLDLPSSAKHVQLYSRASPAPSCPPQPVALYSFQKTSPISKGLRESLTQ
                     NNISLSEVSIHGPETVEIGIGLVVDEIYAPLLCNISSQQWESLKTLFERETPVLWVTQG
                     AQHQVTNPDSSLIYGYLRSLRAEGNASSRFVILDVENGDSPGSRTAITTLLSEMSSSPD
                     RFDHEWEFCERSGIIHVNRIYQDRKLNNLDDIEPAQTSIASCDEKVALHATHLGSLEAL
                     QWTQEDTEDSILAPGDVEVKIDVAGLNFKDVALAMGIVHGDEYRLGHEGSGRIQRVGSQ
                     TAGYQVGDRVAVFSIGSFANRIQVSTELIHHIPDNMSFEDAATLPLVYSTALYSLLDVA
                     NLQANQSVLIHSATGGLGIACIQIAQYIGAKVYATAGTQEKRELLCKEYSIPESQVFSS
                     RDTRFVAGIRGATQGGGVDVIVNTLTGDLLHESWMLCADGGIFVELGKKDIIERNSLSM
                     EPFDRNCSFRAVDLSHKQITDTMKKGLLTRIFDMIKCGNIGPIRPQTTFALNDIQSAFA
                     HMRSARHIGKILILAKDDADTSVPVHSSRRPISIPGDRTYLIVGGLRGLCGSLAICLAQ
                     RGAKHITIISRSGCNDERSKAIIADCENLGCRIVDAVGDVTSLQHVKNVFQKADPPIRG
                     VIHGAMVLRDKPIETMSAVDFHQTISSKVKGAWNIHHAAAEQDKSQSLEFFTMLSSISG
                     VVGQKGQANYAAANVFLDSFAAYRCSLGLPAHSLDLGVVDAIGVAAEKGGMERYFNLEH
                     WPRIKESKLHEILCISIDEQKKARYSQLITGLPSGISQLPILSQDARFSILCAEDSQTE
                     GHQPVSPSKDTSSKELYEFRLLVKAMKAKSQLVEKAVTLCGLQLSRLLYLKNQVIDANK
                     SLAAYGLDSLIAIEFRNWLKKELAVEMSTFEVIGASCLHALAEKMVSKVEAGVPVVEVV
                     "
     aSDomain        complement(25689..25865)
                     /aSDomain="PKS_PP"
                     /aSTool="nrps_pks_domains"
                     /database="nrpspksdomains.hmm"
                     /detection="hmmscan"
                     /domain_id="nrpspksdomains_QBK15047.1_PKS_PP.1"
                     /evalue="7.40E-12"
                     /label="QBK15047.1_PKS_PP.1"
                     /locus_tag="QBK15047.1"
                     /protein_end="2333"
                     /protein_start="2274"
                     /score="37.4"
                     /tool="antismash"
                     /translation="LLYLKNQVIDANKSLAAYGLDSLIAIEFRNWLKKELAVEMSTFEV
                     IGASCLHALAEKMV"
     aSModule        complement(25689..33358)
                     /complete
                     /domains="nrpspksdomains_QBK15047.1_PKS_KS.1"
                     /domains="nrpspksdomains_QBK15047.1_PKS_AT.1"
                     /domains="nrpspksdomains_QBK15047.1_PKS_DH.1"
                     /domains="nrpspksdomains_QBK15047.1_PKS_ER.1"
                     /domains="nrpspksdomains_QBK15047.1_PKS_KR.1"
                     /domains="nrpspksdomains_QBK15047.1_PKS_PP.1"
                     /iterative
                     /locus_tags="QBK15047.1"
                     /tool="antismash"
                     /type="pks"
     aSDomain        complement(join(26241..26507,26558..26824))
                     /aSDomain="PKS_KR"
                     /aSTool="nrps_pks_domains"
                     /database="nrpspksdomains.hmm"
                     /detection="hmmscan"
                     /domain_id="nrpspksdomains_QBK15047.1_PKS_KR.1"
                     /evalue="9.00E-51"
                     /label="QBK15047.1_PKS_KR.1"
                     /locus_tag="QBK15047.1"
                     /protein_end="2149"
                     /protein_start="1971"
                     /score="164.2"
                     /tool="antismash"
                     /translation="TYLIVGGLRGLCGSLAICLAQRGAKHITIISRSGCNDERSKAIIA
                     DCENLGCRIVDAVGDVTSLQHVKNVFQKADPPIRGVIHGAMVLRDKPIETMSAVDFHQT
                     ISSKVKGAWNIHHAAAEQDKSQSLEFFTMLSSISGVVGQKGQANYAAANVFLDSFAAYR
                     CSLGLPAHSLDLGVV"
     CDS_motif       complement(26286..26393)
                     /aSTool="nrps_pks_domains"
                     /database="abmotifs"
                     /detection="hmmscan"
                     /domain_id="nrpspksmotif_QBK15047.1_0014"
                     /evalue="1.00E-19"
                     /label="PKSI-KR_m4"
                     /locus_tag="QBK15047.1"
                     /protein_end="2134"
                     /protein_start="2098"
                     /score="63.1"
                     /tool="antismash"
                     /translation="LEFFTMLSSISGVVGQKGQANYAAANVFLDSFAAYR"
     CDS_motif       complement(26726..26824)
                     /aSTool="nrps_pks_domains"
                     /database="abmotifs"
                     /detection="hmmscan"
                     /domain_id="nrpspksmotif_QBK15047.1_0013"
                     /evalue="1.30E-10"
                     /label="PKSI-KR_m1"
                     /locus_tag="QBK15047.1"
                     /protein_end="2004"
                     /protein_start="1971"
                     /score="33.8"
                     /tool="antismash"
                     /translation="TYLIVGGLRGLCGSLAICLAQRGAKHITIISRS"
     CDS_motif       complement(26900..26947)
                     /aSTool="nrps_pks_domains"
                     /database="abmotifs"
                     /detection="hmmscan"
                     /domain_id="nrpspksmotif_QBK15047.1_0012"
                     /evalue="1.30E-04"
                     /label="PKSI-ER_m9"
                     /locus_tag="QBK15047.1"
                     /protein_end="1946"
                     /protein_start="1930"
                     /score="15.1"
                     /tool="antismash"
                     /translation="AFAHMRSARHIGKILI"
     aSDomain        complement(join(26900..27038,27088..27425,27471..27545,
                     27596..27880,27931..28035))
                     /aSDomain="PKS_ER"
                     /aSTool="nrps_pks_domains"
                     /database="nrpspksdomains.hmm"
                     /detection="hmmscan"
                     /domain_id="nrpspksdomains_QBK15047.1_PKS_ER.1"
                     /evalue="3.00E-116"
                     /label="QBK15047.1_PKS_ER.1"
                     /locus_tag="QBK15047.1"
                     /protein_end="1946"
                     /protein_start="1632"
                     /score="379.8"
                     /tool="antismash"
                     /translation="GSLEALQWTQEDTEDSILAPGDVEVKIDVAGLNFKDVALAMGIVH
                     GDEYRLGHEGSGRIQRVGSQTAGYQVGDRVAVFSIGSFANRIQVSTELIHHIPDNMSFE
                     DAATLPLVYSTALYSLLDVANLQANQSVLIHSATGGLGIACIQIAQYIGAKVYATAGTQ
                     EKRELLCKEYSIPESQVFSSRDTRFVAGIRGATQGGGVDVIVNTLTGDLLHESWMLCAD
                     GGIFVELGKKDIIERNSLSMEPFDRNCSFRAVDLSHKQITDTMKKGLLTRIFDMIKCGN
                     IGPIRPQTTFALNDIQSAFAHMRSARHIGKILI"
     CDS_motif       complement(join(27384..27425,27471..27479))
                     /aSTool="nrps_pks_domains"
                     /database="abmotifs"
                     /detection="hmmscan"
                     /domain_id="nrpspksmotif_QBK15047.1_0011"
                     /evalue="1.10E-06"
                     /label="PKSI-ER_m6"
                     /locus_tag="QBK15047.1"
                     /protein_end="1801"
                     /protein_start="1784"
                     /score="21.1"
                     /tool="antismash"
                     /translation="GAKVYATAGTQEKRELL"
     CDS_motif       complement(join(27489..27545,27596..27601))
                     /aSTool="nrps_pks_domains"
                     /database="abmotifs"
                     /detection="hmmscan"
                     /domain_id="nrpspksmotif_QBK15047.1_0010"
                     /evalue="1.20E-09"
                     /label="PKSI-ER_m5"
                     /locus_tag="QBK15047.1"
                     /protein_end="1781"
                     /protein_start="1760"
                     /score="30.4"
                     /tool="antismash"
                     /translation="NQSVLIHSATGGLGIACIQIA"
     CDS_motif       complement(27626..27670)
                     /aSTool="nrps_pks_domains"
                     /database="abmotifs"
                     /detection="hmmscan"
                     /domain_id="nrpspksmotif_QBK15047.1_0009"
                     /evalue="2.70E-04"
                     /label="PKSI-ER_m4"
                     /locus_tag="QBK15047.1"
                     /protein_end="1752"
                     /protein_start="1737"
                     /score="14.4"
                     /tool="antismash"
                     /translation="AATLPLVYSTALYSL"
     CDS_motif       complement(join(27860..27880,27931..27945))
                     /aSTool="nrps_pks_domains"
                     /database="abmotifs"
                     /detection="hmmscan"
                     /domain_id="nrpspksmotif_QBK15047.1_0008"
                     /evalue="6.30E-04"
                     /label="PKSI-ER_m1"
                     /locus_tag="QBK15047.1"
                     /protein_end="1674"
                     /protein_start="1662"
                     /score="12.7"
                     /tool="antismash"
                     /translation="GLNFKDVALAMG"
     CDS_motif       complement(29485..29529)
                     /aSTool="nrps_pks_domains"
                     /database="abmotifs"
                     /detection="hmmscan"
                     /domain_id="nrpspksmotif_QBK15047.1_0007"
                     /evalue="2.20E+01"
                     /label="PKSI-DH_m2"
                     /locus_tag="QBK15047.1"
                     /protein_end="1149"
                     /protein_start="1134"
                     /score="-2.0"
                     /tool="antismash"
                     /translation="WQGDHTAISTLLLPA"
     aSDomain        complement(29680..30198)
                     /aSDomain="PKS_DH"
                     /aSTool="nrps_pks_domains"
                     /database="nrpspksdomains.hmm"
                     /detection="hmmscan"
                     /domain_id="nrpspksdomains_QBK15047.1_PKS_DH.1"
                     /evalue="3.50E-30"
                     /label="QBK15047.1_PKS_DH.1"
                     /locus_tag="QBK15047.1"
                     /protein_end="1084"
                     /protein_start="911"
                     /score="97.4"
                     /tool="antismash"
                     /translation="HDLLGSKILGTTWHTPSWKNTLRLRSLPWLEDHKIGSDVIFPAAG
                     YISMAIEALYQATCAVNEQHAGFSISQLHFSLRNVEFKRAMILDHTSDTRLVLTLESQK
                     GINSWRLFRISSFDGKQWTEHCTGLIRTSEEDSLVQKDLVMPKMIHATPAQVWYRKFAD
                     IGYGYGPSFE"
     CDS_motif       complement(30037..30114)
                     /aSTool="nrps_pks_domains"
                     /database="abmotifs"
                     /detection="hmmscan"
                     /domain_id="nrpspksmotif_QBK15047.1_0006"
                     /evalue="8.20E-13"
                     /label="PKSI-DH_m2"
                     /locus_tag="QBK15047.1"
                     /protein_end="965"
                     /protein_start="939"
                     /score="40.7"
                     /tool="antismash"
                     /translation="WLEDHKIGSDVIFPAAGYISMAIEAL"
     aSDomain        complement(join(30409..31205,31260..31398))
                     /aSDomain="PKS_AT"
                     /aSTool="nrps_pks_domains"
                     /database="nrpspksdomains.hmm"
                     /detection="hmmscan"
                     /domain_id="nrpspksdomains_QBK15047.1_PKS_AT.1"
                     /evalue="1.20E-89"
                     /label="QBK15047.1_PKS_AT.1"
                     /locus_tag="QBK15047.1"
                     /protein_end="841"
                     /protein_start="529"
                     /score="292.4"
                     /tool="antismash"
                     /translation="IFTGQGSQWPQMGKDLVRTFPRALEIISEMDAVLQGLPDAPTWSL
                     LDMLVEPHDASRIRQPEISQPLVTAIQLTLVALLEDWNIFPDNVIGHSSGEIAAAYAAG
                     YISKEDAIINAFYRGHAAKVASDSNLSVGMMAVGLGKDEIRPHLEDLADSVYVACVNSP
                     RSITLSGVKTSLEMLRDRLSSVGIFVRILQVDLAYHSPFMKTIGDRYEHSLGQNLPVVG
                     EQPSNTRHTSMFSTVTGEVIKNNPDSQYWRKNMCSPVQFWQGLAAMLSDSEPDLLVEIG
                     PSNTLAGPVRQTNDNLANSSKVEYFSALKRG"
     CDS_motif       complement(31009..31095)
                     /aSTool="nrps_pks_domains"
                     /database="abmotifs"
                     /detection="hmmscan"
                     /domain_id="nrpspksmotif_QBK15047.1_0005"
                     /evalue="4.80E-10"
                     /label="PKSI-AT-M_m3"
                     /locus_tag="QBK15047.1"
                     /protein_end="641"
                     /protein_start="612"
                     /score="31.4"
                     /tool="antismash"
                     /translation="IFPDNVIGHSSGEIAAAYAAGYISKEDAI"
     CDS_motif       complement(31351..31401)
                     /aSTool="nrps_pks_domains"
                     /database="abmotifs"
                     /detection="hmmscan"
                     /domain_id="nrpspksmotif_QBK15047.1_0004"
                     /evalue="1.10E-05"
                     /label="PKSI-AT-mM_m1"
                     /locus_tag="QBK15047.1"
                     /protein_end="545"
                     /protein_start="528"
                     /score="17.9"
                     /tool="antismash"
                     /translation="FIFTGQGSQWPQMGKDL"
     aSDomain        complement(join(31747..31877,31935..32058,32107..32190,
                     32242..32493,32611..32631,32704..32921,32986..33358))
                     /aSDomain="PKS_KS"
                     /aSTool="nrps_pks_domains"
                     /database="nrpspksdomains.hmm"
                     /detection="hmmscan"
                     /domain_id="nrpspksdomains_QBK15047.1_PKS_KS.1"
                     /domain_subtypes="Iterative-KS"
                     /evalue="7.30E-81"
                     /label="QBK15047.1_PKS_KS.1"
                     /locus_tag="QBK15047.1"
                     /protein_end="413"
                     /protein_start="12"
                     /score="264.0"
                     /tool="antismash"
                     /translation="IAVVGMACRLPGSNNSIHAFWNFLKQARQASNTVPESRFNVGAHA
                     DGSGKPKTMTSVPGMFLEDIDIGAFDAGFFNISPAEAMAMDPQQRQLLEVAYECLENSG
                     ISVDAIFGREMGCFVGSFVGDYADMMARDPEERPTTAATGIGRAILSNRISHFFNLKGP
                     SMTIDTGCSGSLVAVDLACRYLEAGDIESAFVAGSGILHGWADGYAKSEGVNCVMLKNL
                     DSAIRDGDPIRAVIRGWATNSDGYTPGITHPSVDAQVACIKRAYAKAGIEDYSQTGYLE
                     CHGTGTPIGDAVETTAIANVFAQSRDDSRPLIIGSVKSNIGHSEAASGLSGLIKSVMAI
                     ENGVIPGTPSFITPNPNINFQALRLHVSQTSIPWPLNTIRRASINSFGYGGTNCHLIVE
                     DA"
     CDS_motif       complement(join(32020..32058,32107..32112))
                     /aSTool="nrps_pks_domains"
                     /database="abmotifs"
                     /detection="hmmscan"
                     /domain_id="nrpspksmotif_QBK15047.1_0003"
                     /evalue="9.70E-04"
                     /label="PKSI-KS_m6"
                     /locus_tag="QBK15047.1"
                     /protein_end="341"
                     /protein_start="326"
                     /score="11.7"
                     /tool="antismash"
                     /translation="GSVKSNIGHSEAASG"
     CDS_motif       complement(join(32173..32190,32242..32271))
                     /aSTool="nrps_pks_domains"
                     /database="abmotifs"
                     /detection="hmmscan"
                     /domain_id="nrpspksmotif_QBK15047.1_0002"
                     /evalue="1.20E-03"
                     /label="PKSI-KS_m5"
                     /locus_tag="QBK15047.1"
                     /protein_end="306"
                     /protein_start="290"
                     /score="11.4"
                     /tool="antismash"
                     /translation="YLECHGTGTPIGDAVE"
     CDS_motif       complement(32764..32811)
                     /aSTool="nrps_pks_domains"
                     /database="abmotifs"
                     /detection="hmmscan"
                     /domain_id="nrpspksmotif_QBK15047.1_0001"
                     /evalue="7.90E-06"
                     /label="PKSI-KS_m3"
                     /locus_tag="QBK15047.1"
                     /protein_end="189"
                     /protein_start="173"
                     /score="18.0"
                     /tool="antismash"
                     /translation="GPSMTIDTGCSGSLVA"
     mRNA            complement(join(<34111..34282,34332..34498,34555..34665,
                     34722..>35588))
                     /product="cytochrome P450 ClaJ"
     CDS             complement(join(34111..34282,34332..34498,34555..34665,
                     34722..35588))
                     /codon_start=1
                     /gene_functions="biosynthetic-additional
                     (rule-based-clusters) p450"
                     /gene_functions="biosynthetic-additional (smcogs)
                     SMCOG1034:cytochrome P450 (Score: 262; E-value: 1.8e-79)"
                     /gene_kind="biosynthetic-additional"
                     /product="cytochrome P450 ClaJ"
                     /protein_id="QBK15048.1"
                     /sec_met_domain="p450 (E-value: 1e-58, bitscore: 188.5,
                     seeds: 50, tool: rule-based-clusters)"
                     /transl_table=11
                     /translation="MKGPIVRITPNELHIKDASFYDEIYAGSGRIRNKDERFVKTFSAP
                     HAMVSITDHAYHRVRRGLLGEFFSQRSVIKMEPIINGAIEKLSQRLHEACQTGAVINMD
                     AAFAAMTADVITRHAWGQSGNYLDHGNFNKQWKDAVAGTMASRVLFRHFPYMLHILMAV
                     PLPILLKLDPGVADILKIEGLVRRLSVENVNRGIVEKQEGKTIFDALNNVSVPPEQRTA
                     KHLIDEGHILLLAGTETTAKALSTCLCYLLLAENKNVLLALQSELRQAFPNVSTWPKWT
                     EAQKLPYLTAVINECLRLSHGLSTRLPRTAPKESLQYKQWHIPAATPVSQTAYFVHMDP
                     SIFPDPERFEPERWIRASKEGLHLERYIVSFSKGSRQCLGINMAYAEIFLALTHIMRNF
                     EFQLHDTSVDDVRLFRDRFFGAAQDGSVGVRVLVNEVKY"
ORIGIN
        1 ttgtattatc cacactgtgg aaatgggcga tgcgagccta ggtcccttct tgaaatagga
       61 ttggcggggc tgtgattctg gtatgcttgt ttgttgattt caatttgagt tgcggtttgt
      121 tcatcgccca gacgtcttgg caccgccaat aaatcgattg gtgaagatga accacaaaac
      181 aagcctctac ccgcccctta ggccgcttct tggctctcgc ccgtcgggaa ggattccaca
      241 atacgaggct gtcccgcctc caatacgggg tccaaccttt ttcacgttca cgttatcata
      301 gcttaaggtc ttttgcattt cgattctttc actttcaact ttaggtcgga tatggtaata
      361 ttcggaatca gttttatttc ccctctcact ttaatcgtaa gacctctcct atttctgcga
      421 ggtacatttg gtgggcgaaa agtacagtag ttgcagaaga taggaaaatc aaagccggcc
      481 gcctggtggg agtcaccctg cacattaacc atagaagata agaaatatgt tatacacttc
      541 cagtagcccg agtcactctg gaattcatga ccctctctta gaattctttg cgactattca
      601 aggtcaatga tgcccctgta aatcgtccgt tcaactggtg taagcatccg atagcccgtg
      661 ctcatgaggg ggctagcgtt atccatatgt tgcttataat caaattaacc ttccaatgat
      721 gggacgtgaa gaatttcctt cgtggataat tatggcacac atgcaccttt acggttaatt
      781 ccgtctcagc ttcctatcta ggttgtactg caattttcca tactgttgag actcattctg
      841 tgtttcatgt tatgcgccgg cccgcgttag attagaggtg cttcccacgt gcttcctttt
      901 ctctcttctc accctatctc atatgcttcg ggatcctttc ttccttcatt tctattctgg
      961 ctgcccatgt ggcgtaattg gccacctttc tcctatcctc gttagcgtat gcggcaacgc
     1021 aatcctgctg gttaggatga gtggagaccg tcgggaataa tgggaggcta gaggtaagac
     1081 tgagttcaaa tattactgta tctatatcta tgtaatgtgt tgtcaatttc tgcgaatttc
     1141 caaagcatgt tcatattctt gtttgttgta atcaacaaga tcctattaag gtgtattgtc
     1201 gcacatattc ctagaaactc ccaatggatg gactccaaga acaactatca ttcggtagag
     1261 gttaatacga gttggtccga aaaaggttta atcaaatatt aacagactat ctactctgta
     1321 gttttgtacg ctctgtacgg agtagaagaa acacgctaat tcaggtaggg ttacatcttg
     1381 attcgacagg tggcccctac taatgtctac ccactcttta gctactttgc catgaggaca
     1441 aatgtcctat tatagaacgt agattctgca gtggcaaatc tgccagggat taatacgaag
     1501 gcccatcaaa atattccctt tctggttgag tagttctttc gctctaaaac accaaacttc
     1561 gtctgcgcaa tatgtaagct tacatggaca gacaccaacg cttcttaccc acctgggcag
     1621 tgcttcggta tctgccgatc tatctattta ctaagcaatg cttctttctt aatggcctgc
     1681 attatcgctc ttctaccctg gccgtgattg aaaaaaaggg aaatcctcaa ctcattttgt
     1741 ttaaatcccc attggaacta tgcttctcca gccagagtct tcctcgaagc ctcgcaatga
     1801 ttccccgccc gggttcaagt tccattcttc gtgcgatacg tgtctcaagg ccaagatcaa
     1861 atgtagccaa gcgaaaccga catgcgctcg gtgtctccag caaggtcgcc aatgtgtata
     1921 tagtccatac cgcaagattg gccggccctc caccaagaat cttcccctgg accagctgca
     1981 gcaaccaaag gggaggacgg cgggagggac ggcccgcaga agcttatcac gacgagtttc
     2041 cctcgcatct cccggcattg agaacggatc cagggtaggc aatgtccgtc atgcaacaaa
     2101 tagagtcttg catgcccagg agtcagtctt ggtgccaagc cagacctggt ccgaccagga
     2161 attaacggga aatatcaacc gtttggacta tgggttagaa gggaccaact ggtccgcctt
     2221 ggaggggctt ttagatgcat ccatgtcgac gctaccccag gccgaccacg agttagcctc
     2281 tgcagtcccc cggttggacc aggttcatga tctagatcct aaccccggcc aagaagacct
     2341 cacaggttac ttgagccctt cgtcattaag tagccgagaa tccctcgcca cgacattccc
     2401 ccctgaggct gaagctggat cattcggact cagttcggaa tttccctttt ctgcggggta
     2461 ctctctggga acaggacccg tgctgtccga atccctgaat gccttccctg tcctctcctc
     2521 ttttccctcg tccgcctcct ccccagtcac agaggcccgt gggttcaatt tattatctgc
     2581 acccactgac cgatgcacgt ttcaatgcta cccggtcttg atcaacatac ttaacgacat
     2641 gaatgaattc caacggaaaa gctcaggcct cccccttgac gtgctactta atctcgacaa
     2701 gcgagtgcgg aaggtacacg aaacgatctt gggctgccca tgctgcttag tgagttgcgc
     2761 ggcggccttg acactgatgt tgatcaccat ggtgaacatc aatctcctca gtttatttga
     2821 gcggagctgt ggatccactg atggtggttc gggtagcagc atgagccgcg gagaactgaa
     2881 tgtggccccc agaatcgcct tcggtggtgg aaactacgcc ggccaagaca ggtcgcgcaa
     2941 ccctttaccg tacacgacag gccatctcac cttggggaac atccacctgg atgagacggt
     3001 gaaattggtc ttttcacgaa gattggttcg cctatactta gagcgacagc tgggggtagt
     3061 gcagcagttg agtcagttgc tgggtagagt agagggggac ggcgcgagca tcaaagttac
     3121 gcaagattta cttagagatc agttgcgaag attagagcat ttcgtcgggt ttattactct
     3181 gacagattag attttattta ttctctctct ctctctctcc ccgcggctga cttgatttcc
     3241 ctgtactatt gaggtattaa cttttagact ctgaatggat tgcctctgaa ccttttgaat
     3301 ggatagtcga ctgaaagtaa gtaaagaaat tgtcccattc tatgtagcat acaagaccta
     3361 gctttctaag atagagagag tagccgaagt attttccaac agccgcctga cttgcacaag
     3421 tatggtcaac aatcgcgcat ccacctgcct aatctccgca ttctccccgc cacccatctc
     3481 ctgcaggacg atgactagat tgcggagagt ccggcaaatg acatcaagag ccaaatactg
     3541 gctctgctgc tcgtccattt catattggcc caatgtcatt ttggacggtc ggcagaccat
     3601 agtggctggg ttgcgttgtt cctgtaggga tcgatgtgta ctaaaatcgc gaaggactga
     3661 gcctagaacc tgattatcca gcggataggt caagtttcgg ggatcggttc tttggaatgt
     3721 cggcgatgtg gatagaggag gttgcaagtt tgttgcatat gtagttatag ccctttcaag
     3781 cagggggacc agcctcccat agatgcgaat gaaggtattg tatgcttctg ctgctgagct
     3841 ttgactgtgt agctggcatt gttgcgactg ctgggataat tgaatggtct gtgcacttgc
     3901 agcgatgatc acatcgaaac tgacatcgac catgctttcg atgcgctccc aggcgcgaac
     3961 tgccgaagca acacatagac attggaaact tagggcggcc atgatctcag attcgggttc
     4021 ttcgaagaca ttgtgcggga tgtcaggaat gagggtggtt tgagcttacc tcgtggcccc
     4081 caaaaaggca aaggtacctt tgctgcatac tacctctctc gggcccaatc aacttacgtt
     4141 gtagtcctat tacatgtatg catcggaaat ttttgaactc aaaccacaat cctcggcctc
     4201 tttcccgcct cgcttctgat tgctggtctg gaagggttga tagaaatgcg gccctctctg
     4261 tccctctgct catttctttt ttagtatggc ttgctactta ctgcttattt aaaagcgtga
     4321 tgaaattatt gcatgcgaaa taacaaaatg gagctttctc gaagatataa tgacttcaaa
     4381 cgcttggcct gtgttgggtc cattaatgat gtgggggcgg gggcgggggg gcatttgaag
     4441 cctctagtac tccctgagtg caatttgcgc tagttgcatg tagatatagt cggatagttt
     4501 cgttgatctt atccttatcg caaaatacaa tgagagtgca atagatattt catccgaagc
     4561 tcaagaatgg tgtggctttc tggacactta tcgaactgca gccatcggtc tgaatggatt
     4621 tttagtttga gtggcgtggt gaaaatcctg aaaatcaatt aagcaataag gtaacaaggc
     4681 agcaaggtaa catggagtat aaaataatca aatcaatgaa cagcaagtgt gaagaaagga
     4741 gccgattagc cagggctagg attatgtacc cgagaagaat ccacccggga acttcagcct
     4801 cggcgacaat gtgatgctga cgtgtgctaa tctatttcga agtatggggt tttttgggtt
     4861 tttgttttat caatcacgta ttgtgagtta tggacccgat tggaagcacg gtgatggtga
     4921 aggggtccgg attccagcct cctatcactg taggcattta ttattgggat cagtctttct
     4981 ctcaaataat cctatgaagg tgtcttaggg gcatggaatt atgaaacagt cctctcattg
     5041 aataaagcac ctacattcgc gcgtcaacgc tagccaaaag aaaatggaac ggtcttttac
     5101 tgtcgagtgt cctccgttcg aggtagagat ctcccattgg gatcgtattc tgccaccaac
     5161 gcattcgaaa cggattctgt gtttctccct cccagaaact acggacaagg aaaaggtggt
     5221 ggaacaactg catatagcat ttcaccacac cgtccagcga cttcctttgt tggcaggctc
     5281 tgtagtcccc ttctcgtcgc atcaaggagg acgtccatgg cttcgcaaca tcattcccga
     5341 aggcggcgcc cagctcattg tcaaggatct atcagaagag ctcaggtttt cagatctcgc
     5401 caagaccaac ttctcgcaac atctgctgaa cactgaacag ctgtgtcccc tcccagaggt
     5461 cgggtacttc aaaaatgagt cagtggacgt atgccgcttc caggccaact tcattgaagg
     5521 tggcttgctt ctcgttgtat ctattattca caacgcggcg gatggtcggg gagtgactga
     5581 agtgatcaag atctttgcca atgaactcag caaggcacag tcaggcgaga cgcattatcc
     5641 gctagaacca agacccgatg tatatcgcac agatcgtaca aagctggtat ccggtcatgg
     5701 ggtccctgga tccatcgaaa atcatgcggc atggacttcg gatccggcca acgcacatgc
     5761 tcaaattcat aacgtggaga actcgtgccg taccttccgc atcagtgtca aggctctgag
     5821 cgatctcaaa aaatccctct ctgccacttc tcgtggtcca gacgaatggt tttccaccaa
     5881 cgacgcaatt tccgccttta tctggcgcag catcatgcta gcccgccatc gggccggaat
     5941 cttgaacggc gatgcagaaa catatgtagc acagcctgtg gactgccgtc cacaccttga
     6001 gattcccatg ccgtactttg gaaatgttat ttacatgacc aagtcatcag tgcctctgtc
     6061 tgatctggca gactttgaaa gtggcctcgg tgccgcggct cgagctctgc gcgctgatat
     6121 caagggtgtt acggccgaga aattccgcga cttggtagga tatgcggaac gaacagcgct
     6181 tgaaactcat acccgcttga atattctgga agccatgtct acatcgggca ttattctgac
     6241 cagtctgttc aaaatggacc ttcacggcat gaacttcgga cctatctttg gtgatggtca
     6301 tatcaaagct cttcgcctgc cggccagagg aacccaggct ggtgctgtta ttgtcttgcc
     6361 tcgggttcca gatgggagtt gtgagtttat ggtgactgaa caagaaagta caatcaagtg
     6421 tctcctggag gacgagtatt tcagtcgttt cacaaatgac gcagacagca ttggagcctc
     6481 cagtgaggag gttgttgctc ccttgccaca gcctcctatc acttcggaag aaggcatgat
     6541 ctccatcgat agcactcctc cagtgattga ggccatcacg atcaagtcag ctccagacat
     6601 tgagcctgtc actattgaag ccgcgactac agaagtagaa ccaataacca taaaatcgat
     6661 ttcagacact gaaactgtca ccattggtat cactactact gaagttggtc cggccagtac
     6721 ggaggctacc tctcctgttg tcgaacccag cactatggaa tctgatttag ttgaacctgt
     6781 cactgttggg accactaatt ccgaggttga atccgttacc actgagacga ccgcttccaa
     6841 ggtgcaggcc ctcacaacta tctctaaaga gtggcatcta gtccctgcgg gtgacgtaaa
     6901 aatgccctca acactgatct ctaaccgaat tgacgctccc caagttggta ccatcaaaat
     6961 tatccaattg aaccgacctg cggcgaagaa tgccctctca gtacagatgg tgcatgaatt
     7021 aagttgcgag attgaagaga ttcataacga gcggcacatg ggcggcacac gcgctttggt
     7081 tattgcgagt gcagtggacg gagtcttctg tgcgggagcg gacctgaaag agcgcaaaga
     7141 tatgagcttg acagagacac aagccttctt gactagtctc cggggtttgt actcccgtct
     7201 agctgccctg cctatcccca ctattgcctg tgttagtggc cacgcgctcg gcggtggact
     7261 ggaacttgcg ctatgctgtc atctgcgtgt cttcgcctct aacgctgtgg ctgcattacc
     7321 cgagactcgg ctagctatta ttcccggtgc tggtggtacc tatcgcctcc ccaatattgt
     7381 gggcatgtca aatgctctgg atatgatctt gacaggccgg ggagtaccgg caagtgaggc
     7441 tgccaagatg ggactgtgca accgtcttgt gggggcagac ggctcggagg acacgcaagc
     7501 gttctccaac cgggttttgg ctctggaaac cggtatccaa ttggctgaac aaatttccga
     7561 tgctggacct attgctattc gagctgcaat cagagcactt tcgtatagtt gtgaggcggt
     7621 tgagaacgcc gcctacgagt ctgttctgac gacgaaagat cgaaaggctg cccttgccgc
     7681 attcagtgaa aagcgcaagc ctattctggt tggggaatga gactatttag tttcaaagtc
     7741 tcctagactt atttttgcat agaagcctga gattttcatg tacaccctgt tctttgatgt
     7801 tggacaattt atttttctgt tgatagcttg aatttttgtg agatatacgc atcgctatag
     7861 atgtctggtc cgtgtcggtc atgaatttaa ttttgaaggg tacacttata gtcaaatata
     7921 atcatatttg tcttgttgac tgaatacgat ccatattaac taaattggta tattgatatc
     7981 ttgttgaatg ttgttatgat ggatgactta aggatttgta tttaaagaac tagagaactg
     8041 agctttagat tggccactgt tacatgatat gtcgacatat gatgtcgaca ttatattcac
     8101 tatataaatg gagcaggcag gagtattgag atcgtgtagc atcctctcca agagcttacc
     8161 tcttattcat tcttttctcc ttcttccgta tctctctcca gagcatcgac tttacagttt
     8221 gtctttcctt ctcttctgtt acttaataca tatccccttt cctctagata gctggcatct
     8281 ctggccgaca actagaatct ggagccctta ataagccaca gaagtgtgtt ccctcaaggc
     8341 tcccccttcc agttatctat accaatctcg aaattctctt tttaaatggc ataactcgcc
     8401 gtcaggcgcg atcgcacatg ttcctcaatg gtaggcgcat cgatttcctc attttcgtcc
     8461 tgcccagagc tcctgagagg tttcacttta tagtccaggt tgccgtcgta gaagaaaacc
     8521 acactgtacc ggtcattgct ctttatattc cacacccggt gcacgctgct cttgtagtcc
     8581 ccttctgtca ttgtggaaag gatgtcggcc acgttgacaa tatacacatc ctcttgggga
     8641 ggtactccgt gccactcgcc tgtcacactg tcctgaacct caagaccggg atgttcgtcc
     8701 tgcaacagaa gtgtgaaggt accaaaatca gtgtgctcac cagcaccgag ctgaagcttc
     8761 tttccgtcct gtttctccaa gccccgggga taatggagaa gtcgaagcag agacattggg
     8821 tcacaagtct cgagttcatc gaatacatgc gggccgtagg gtagtgttgc cgcaagaagc
     8881 gacagaacca catgggataa acgctgcatc tccgtataat actcttccag aaccgattgg
     8941 aaatcctcgg gcgcaagctg ttcgggcttt ggccagacgt tgggaccttg caggaagcga
     9001 ccgtttgcca catgggggtg atcaggaggt agatcggttg cgataaaaaa gccttctttg
     9061 atgtctcgca gcgcatcggc ctcctgaacg gctccaaatt cgagctcata tgattgagtc
     9121 tccatcacat cgtagccccg gaatccaacg gtcttccggc tgtctagttc gagtttgttc
     9181 ttcagtggaa gggcgaagaa tcgagctgat gcctcaaaga ccgatttttg cagtctgaga
     9241 gggacctggt ggcccttgat ttggaagaat ccagtggatt tgcatgctgt gcgcacggat
     9301 tcaatgacat cctgggcggc agccccgtga ggattttcca ggaatggcgt gatatccacg
     9361 agtggaagat agaacgatgg attgcttaga acaggcattg tctttcgcgg atgataaact
     9421 aatttcggtg cttgaggtag tttgaatttt attttaggag atctaagggg acaaatgccg
     9481 tgacatagga ttgtttcgat cagccatcat gtccttctcc cggtttattg cgaacttacg
     9541 acctaggact cttggataga atcgggtata gctgcaatcg ggccatttag tagctatatg
     9601 tggcgttacg ccggctcggc tgctttctct gcaggagaaa gtcgccggat atgcgaataa
     9661 gccgccaagt acttttgatc gtgaattctt ttcaatgata gaatcgagtt ggacgaatga
     9721 ggaatttttg gaattcaatt caattttaat attaatattt ttgggcgaaa tctatggctc
     9781 atgttatcgg ctacctatca taaactggcc agtatactct atacctaggt agtactctat
     9841 acctaggtag tactctagag atagacgatt atcacggatt gatttctagt gtttgactca
     9901 aaagatatca acttaatcgc cgctgagagg cgtatctcgt gcgttacctt tgggcgtcct
     9961 tagatcccac tttcccttca tcctttgcta tcccgaggaa gagtattacc cagaatgaac
    10021 acaacacgca cgttagacaa ctcgaccatc catctgccac ggatattatg tcttcatggg
    10081 ggtggtacga atgcccgaat cttccgggct caatgccgag ggcttattgc tggactaaaa
    10141 tcggaatatc gccttgtatt cgcccaagct ccttttgcgt cgcaggctgg atcagatgtt
    10201 ctatcagttt atagtcaatg gggtcctttc cggcgctggc ttcgatggcg accagaacac
    10261 ccagtgatcc caccagaaga cgcagtccaa gagattgata cgtggctaga aaaagccatg
    10321 catcaagatg atcttgctgg agctactggc gagtggattg ctctcttggg cttcagccag
    10381 ggtgcgaaag tatccgccag cctgctctac agacaacaaa gctggcaaga gctcttcggc
    10441 acccgcccag ctggaattaa cttccgtttc ggtattctcc tggcgggaca ggcacctttc
    10501 atatcaatgg attctgactt gacgttggat ccgccactac cggacgcctc gcagatcacc
    10561 gacctcaaac acagcgagcg agagttattt tatggcaagg gtcatgtgtt gcgaattcct
    10621 acacttcacg tccatggatt gcgagacaag ggactagatc atcaccgaaa actgtttgag
    10681 gatttttgtg ctccacaaag ccggaggttg atagaatggg atggggacca tcgagtacct
    10741 ctcaagctaa aggatgtctc gcttgttatt caccagatcc gcgagcttgc aaaggagacg
    10801 ggtgtttatt agaattatat tttctactgt tttagatgtc ccggttgttt attgtttatt
    10861 gtttatcaaa tagtagattt gtgattgttg cttcctgcta gtttccaagg ttgtataaat
    10921 tgtaaaccga ataggcgaat gactgatgca gtgatgccca tggggtcacc gttgaggttg
    10981 atacgcgaac tactcattta tcgtgtagct tcgtcaacaa acaacatggc aaaggggggc
    11041 gttattcaag gctcgtagat taaaattgga tccgattcca atcatatgaa attgaaaccc
    11101 ggtaaagcac agctggcaat gggccacggc aacggatctt gactggctgc aggaacaatt
    11161 attctgcatt agcctcgtgg aaacggttta aggctgacgt gagggtgggc gtccggagat
    11221 tttacctatt ggcgctcgga ttctttctct cggggccttt atccaacccg tccaccccac
    11281 cccggggctc gcctcgggta atttaggacg ttgaagttaa tcttcaaaca caacaattac
    11341 tcaacagatc gacaacgctt catatcagca atacgtgtgg taatatggtg gggctgagta
    11401 cttctgattt tcatgcagtg agttgctagc ctcgtggcat gcaaaagttc ccgactgtgg
    11461 atagattgca catgtatgct tcaagagtag accaagttgt caatagccct acttaactta
    11521 aatcaatcca tgaattgaat tctatattcc cattaattta acacctaaca ttcaactttt
    11581 tgtttctcag tggtaaacca gtcgacctca acgcgactag caacatgccg tctgagtctt
    11641 acccccgggt gaaccccaag gtgtttttgt tcggaccaca ggcattggct ttcgatgcca
    11701 agctcttcac aacacttcaa agccatctat acgacagctg ggcgttagat gccttatctg
    11761 acctaccaat tatttgggag agtctcgtca aacaagtgcc aaaactgcaa catgtagagg
    11821 gtgaacggct attgcgagag ttgcatcagg gcttgcagac aggaagtcta ccggattctc
    11881 tgtttccatt acccaatatc ctactatcac ctctggtggt aatcgttcaa ttgacccagt
    11941 atcttgcctt tgtgaggtct gggttgccgg gtcttgggga taccgacgag ataccccaat
    12001 ctgtcatgca gacttcggag agtctcggtc tatgtaccgg tattctgagc gccttcgctg
    12061 tgagctgtgc ctccagcata gccaaggttc agcaatacgg tgctgttgct gtgagattgt
    12121 ccatgcttgt tggtgcgctc gtggacgccg aagaggcatc accggacacc ggcagtcccg
    12181 ccatgtcctt ctcaatgtca tggaatgcgt tggagtctcg taccagcgtg gacgaagtgt
    12241 tggcagaatt tccagaggta aatcaacctc agaccacatg acatgaaatt actcattaac
    12301 gcgacatgaa aaggcataca tctctgtttt cgttgatgaa aagagggcca cagtgactgc
    12361 ccctaaggaa tcagctcctg ctctccttga taaactcagg ttatccggtg cacacgtcac
    12421 tgaagttgca ctttctggtc ggttccattg gccaaaacat cgtgaagacg caaagcagct
    12481 catcgccttt tgcgaccatg accccagatt ccagttcccc gatgcatctg aaatagtgtt
    12541 gccgaccagg ctgagcactg gaggtcgtct acatgagatt gcattgcaag agattctgct
    12601 caaaccatcc gaatggctga gcttgttcgg tctcgttcaa tcatcacaca ttgacgcagg
    12661 tggtgcgaat tttgtctgct ttggctcaga acgatgcgtg ccaccgacaa tgataaggaa
    12721 gctgggtcct ctactgattc atatttctga cgtcgatctg tcaacctctg ctctgccgag
    12781 tgaacttctc cgttcaacct ccgcatcacc ctttgacaat ctaccagacg atcagatcgc
    12841 tgtgatcgga atggcttgtc atgttcctgg agcggaagac cttgatgagt attggagaat
    12901 cttgactagt ggccaatcac agcatactag agtcccattg gagcgcttca gtatgaagac
    12961 agcgttcagg gagctcgagg agaaccgcaa atggtacggt aattttctac gagactatga
    13021 caccttcgac cacaaattct tcaagaaaag cgcacgcgag atgtcatccg ccgatcccca
    13081 acatcgattg gtattgaaac ttgcatacca ggccatcgaa cagtctgggt atttcggagc
    13141 ttcccataat agcaagcatg tcggatgcta tatcggaatc gggaacaatg actacgaacg
    13201 caacattgct tgccacccag caaacgctta ttcggccacg ggaaacctcc gaagcttcgc
    13261 tgccgggaag gtcagtcact atttcgggtg gacaggtcca agtctaacaa ttgatactgc
    13321 ttgttcctcg tccggtgtcg ctattcacca agcatgccgt gctatcctcc atggagaatg
    13381 cacgagtgcg cttgcaggcg gagtcaatgt cctcaccagt cctgaatggt ttcaaaatct
    13441 ggctggtgct tcctttttga gccccactgg acagtgcaag ccgtttgatg caagaggtga
    13501 tggatattgc agaggagagg gcgctggcgt tgttttcctc aagcgacttt cctccgcgat
    13561 tgcagatgga gaccaagtgc ttggagttat agccagcacg aaggtctacc agaaccagaa
    13621 ctgtacagca atcacagttc ctaattcgat atcactggca gggctttttg gagatgtggt
    13681 agaacaggcg cggcttgagc cacaggctat ttctgtagtc gaagcccatg gaaccggaac
    13741 tccagtgggt gaccccgcgg agtatgatgc tgttcgaaga gtatttggag gctcaatacg
    13801 ctcggacaca ctttctctga tgtccgtgaa aggtctactt ggtcacaccg aatttgcgtc
    13861 gggtatagta tccttggtga aaattttgct catgatcaac gagggcttca tacctccaca
    13921 ggctagcttc acttctatga gccctgccct gaatgcttat catgaagaca tgataaatat
    13981 tgcaacgcaa ctgactcctt ggaatgtgga cttccgggct gctcttatta ataactacgg
    14041 cgcctcaggc tctaatgctt caatgatcat cacacaggca ccgaagcccc gctcttcgac
    14101 ttcgaatccc tcgccgctat cgtcgtctgc taccagcttt cccttttggc tttgcggaat
    14161 cgactcacaa agtcttcgag catatgctac caaattcagg cgtttcatcc acgataatgc
    14221 cgactcggtg aaggacttga cagtgcgaaa tttgtcgttc caaatctccc gccagtcaaa
    14281 tcgcaatttg ccaagggcgt tgatattcag tgctgcctct cgtaacgagc tggaggagaa
    14341 gcttctggac tatgaacaag ggggtaggag catcgcggaa attgaagtgc ctccacctcg
    14401 tccggtcatt ctttgcttcg gcggccagat ctccacctat gttggcctag gaaaggatgt
    14461 ctacaaccag gcaactattt tgagaagtca tctggaccag tgcaatacgg tatgcctctc
    14521 actgggtctc ggcagcatct accctgccat atttcaaagg tctccaatcc tagacacggt
    14581 ggagctacag actgtactct tcgcggcaca gtactcttgt gcgagagcgt ggattgactc
    14641 cggagtcaag gtgaccgcgg tgattggcca tagctttggc gaactgacag ctctctgcat
    14701 tgccggtgcc tattctttgg ctgacgctct cagactgatc tctggtcggg cacgtctgat
    14761 tcgcgacaag tggggttctg ataagggatc catgctagca ttggaggcgg atcttgctga
    14821 ggtgacagca ttgctgtcca cttcaaacaa accggatgtc tctattgcct gttataatgg
    14881 ccccagatct tttaccctcg caggttcgac ggagtctgtt caattcatcg aggaacttgc
    14941 acggagcaac cagaccttct ttggcatgaa gctcaagaag ttgaatgtta ccaatgcctt
    15001 ccattctgcc aatgtcgatc cgttgattag tgatctggaa gcacttggtc gcgaaattca
    15061 atttaatgag cctattattc aagttgaagc agcgactgag acaagatcta gcccaacccg
    15121 cgggtcccat ttcatagctc agcacttgag aaacccggta tatttcaacc atgcagtcca
    15181 aagacttgct gaggagtacc cagctgcaat ctggcttgaa gctggatcaa attctacgat
    15241 taccaccatg ataagccggg cactgggaaa ttcaagttct ccacaccatt tccagtctgt
    15301 tcacataacc agcgaagaat ctctcccact tctggctgaa gcgacgacaa agctgtggaa
    15361 agaaggcctg aatgtgtcat tttgggctca tcatcctatg gaagtgtctc agcactcgct
    15421 tgtgatactc cctccttacc aattcgaaaa ggcgagacat tggatggact tgaaggaggt
    15481 tcccgaagtc aaatcctcta tcgacacaac tgtgcaaccg ccagagcctc ccaagggcct
    15541 tacaacattc atcgggtttg aagaccaggc aaagcagtct gcccgattcc gagtgaacac
    15601 aacctgcgac aaattccagc agctgacatc ggctaatgtt gctctcaata ccaccgctgt
    15661 aacacccggc atgcttcaga ttgaaatttc actcgatgcc ataatgaatc tgcaacctga
    15721 cttcaagacg taccagttcc aaccagaggt ccagggggtt tcttatcaca acgccctcat
    15781 tgactctaat tctacggact tgtatcttga cgccattgca aaagatgatg gaggcctggc
    15841 ctggagatgg agactttacg gtactgacct tggggatagg gtaactgaat tcagctctgg
    15901 aagcattgtt ttcttgccgg ccagtgaccc tgcactcaag gagaacttcg agcgcttgtc
    15961 gcgtctgagt ggcaagaaac gatgtgctag tcttctccaa ggaaacggtg cagacgacgt
    16021 gcttcagggc cgaaatatct atcgagcgtt cgaacaagtg gtcaactatg cggagccatt
    16081 ccggcgtgta accaagatag ctggaaagga ggatgaatca gcaggctacg tctcaaaggc
    16141 atatactgga gagacctgga tggatccggt tttgacggag tgtttctgtc aggttgccgg
    16201 aattttcatc aatctcatga cagatgcatc tgatctgtct aaaagaggcg tctacatctg
    16261 tgacggtatt tccagatgga tgcattaccc cggactaggt agcatgactt cagcccctga
    16321 tgcttgggaa gtatttgcgg tgcatcacca cgagtctgag actaagtatg tcagtgatgt
    16381 tttcgctttc gaccctcgtg atggatcctt gatcgaggcg atcctaggaa tttcttatcg
    16441 gcttgtaccc atggattcaa tgcgcaaact tttgacccgg ggtcctcagc aagaatccca
    16501 cttttccacg gctgctgtct cgtcaaagtc tacacctgtc catgctccca ctcctacaac
    16561 gacggttagc tccactccct ctagcctgaa ttcattccaa gagaaaacta ttgtgaaaaa
    16621 tgtcgcgaag ccccctggac cagacatctc tgcaaagatg tgtgaaatta tctgtaatct
    16681 ttccggattg gagccggagg agatagaaga tgactctgac cttgttgaac tcgggatcga
    16741 ttctcttatg gccatggaac tggttcgaga agtcgattct gcatttaagt gcactcttca
    16801 aaatgatcag cttatggagc tgactgactt cgccagtctg gtctcgtgta tccggtctac
    16861 cctaggattt gacgacgagg aaagcggcgt cgggtttgaa cgagactctt cggttgacac
    16921 agaagcatac atacttttgg aaccgaatga gcccgccaca aatatcaacg gcgccaatgg
    16981 taccgtcagc tttgaccata gagatggcaa cgctgttctg tctatgtcca cattgcttga
    17041 tgcattccgt gagatcaaat gggacactga tgacgacatt gtcaagggcc aactgggaac
    17101 atactccaag catgtcatgc cgcggtccac agagctctgc attgtgtata ttgtggatgc
    17161 cttcgaacaa ctaggttgcc caatacggtc tgcagcacca ggtcaagtgc ttacacgcgt
    17221 tccataccat cccaagcatg agaagttcat gaacatgatc atctatgggt tattggaaaa
    17281 ggacgcccgt ttgatagaca tcaacggctc gattatcaca cgcacggcag ttgcgccgcc
    17341 gaccgcatct gcggacacat tgctcagcaa gctgttgcac gatgaacctg ttcatgctgc
    17401 tgaacataag ctcgcagcat tgataggtca gaaatttgca gatctcatca cggataaaga
    17461 agatggcctg aagctcatct ttggtaatcc ggaaagccga gaaattgctg cagatatgta
    17521 ttcgaactcc cctgtcaaca cagtttggat caaacagctt gagcgattct tcgaacgggt
    17581 tcttggtcgc cttcccaaag atggacagcc catctgcatt ctcgaggttg gcggaggcac
    17641 tggcgggaca acaagcagaa ttgtgccatt gctcgccaaa ttaggagtcc ccgtgaaata
    17701 caccatgaca gacatttcgg ggtcgctcat cgcagctgct cgcaaacgtt tcaagaagta
    17761 cccgttcatg gatttcaaac ctctgaacat ggaaagtgag ccagatgcca aattcttgca
    17821 gagccagcat atcattttgg ccaccaattg tatccatgca acacggaatc tttctgtatc
    17881 attaaagaat cttcatcgga tcttgcgacc tgatggtgct ctcattatgt tagagatgac
    17941 ggagcaggta ccgtggtgcg atttcatctt cgggttgttg gaaggatggt ggctgtttga
    18001 ggatgggcga gactacgtcc tccagccagc cacctattgg gagaaggtac tgcagtcggt
    18061 gggatacggc catgtcgact ggactgaagg agaacttccc gaggcacgta ttcagcgttt
    18121 gattatcgcc catgcatctg gatccaggta tgatcgcgga ccaaagcctc ctctggcatc
    18181 catccctgaa ctcacgttac cagacatctc tgagcgccga gcgaggattg acgccgctgt
    18241 tcacaaatac acaaaagact tcgttgctcc atcacaaatt ttatcccctg ccaagttgcc
    18301 atccttgagc tctgggcagt gtgtgctcgt taccggtgct accggaagcc tgggtgccca
    18361 catcgtggcc tccctggtac aacgcccagg tatccacaca gttgtatgtc tgaatcgact
    18421 gagcacgacc gaggcgacag tgcgacagca gaactctctt caaatgagag gcatctcact
    18481 cgacccgaca tcgctgagca agctgaaggt gattgaaacg gacacaagca agcccaattt
    18541 agggctctct cccgaaaact accagtattt gatccaaaac gtgaccgaaa tcgtccatag
    18601 tgcttggcca atgagtctga cccgcccgat gcggacttac gaacctcaat ttaagatcgc
    18661 gcggggtctc atcgatcttg cacgcgaagt cgcccagcac cgaccagccc cattcaaatt
    18721 cggcttccag tttatctcct ccagcgccgt gattgcaaac taccctctat tggcaggaac
    18781 acctgtcgtc cccgagcaat ctggtacggt tgaatccgtc cctttgacgg ggtatgccga
    18841 agccaaactt gcaacggagc gtattctggc cgagacatta tatcgtttcc cagaccggtt
    18901 ccatgtaatg gcggtgcgga ttgcgcagat taccggctcg actagcaatg gctactggaa
    18961 cccctctgag tacatgccat tcctgatcaa gtcgtcgcag gttctcaaga ttcttcccga
    19021 gctcgatgga accctctcct ggtaccctgt gaacgatgtc gcttctgttc taggcgagct
    19081 actcctgtct caatctacga cggatcttat ctatcatatt gacaatccgt cccggcagac
    19141 gtggcgggag atgattgcga ttttggctcg cgcgttagat cttggacaaa agagtatcgt
    19201 tccgtttggt cagtgggtga atcgggtgcg aggtttccgg gggagcatcg ccgataaccc
    19261 tgcgttgcag ttgattgatt tcttcgagca ttatttcgtt ccgatgtctt gcggtggttt
    19321 ggttctggac accaccaagt cttcgcaaca ttccaagacg ctgcagaatc agggtcctat
    19381 tgatgaggat ctcatgatga aatatattgc caggtggaaa gaatcgggat ttttgaaccc
    19441 gtaatgggtt gttaaatggc gttggggagc atcggcttgt ttgattaatg ttatctcgta
    19501 cgggcgacta agaatgtcac tagttcataa ctctctcatt agtttatata gacgttaatt
    19561 tagatgtact ctcactttac aaccttggaa ttatgcgaag gtatatcccg gctagggatc
    19621 ggggactaat tatatagtca aaggttatat gtagaatagt ctcttatata gaatatgctt
    19681 tttttaccac ccgcgtatat atctaaaagg atagctaaaa agacatctca aaggaacata
    19741 aaacggccgt ataagcggcc gattacaatt cttatcttat tgtatcgtac ccccagatag
    19801 acggcaacaa tacaggtgat acagagtaga tcctttttgg aataggattt atcccctagg
    19861 cgtatcccca aagcaaagct ccacggcaac aaacttccat tatattctgc tatcggtggg
    19921 aaatattcaa tgcctgatgg cctattgtac ttcctgcgac atcatgtgct tttgacctcc
    19981 cagccatggt ccctaataac atgtcaagtc atcttccatg tcgatgcagg aaaactttaa
    20041 acaataaaaa ggctatgaag tgataaacgg tcccaagcac gaatagcatc ctaggacaat
    20101 agttagtatc aaaacccggt gatcaaatca agaattaaaa cgtaatggag cagtcatacc
    20161 ctaaatcaaa ccccgttcgc cctgtgataa accccgtcac ctctgccgct ggtttaatat
    20221 catacaaata ggccagcgga tctgtgtact gattgaaatt ggcctccgct atccatacct
    20281 gaagtgatgc tcgtcaacag aaagaccaaa aaaaaaaggc agaaaaagaa gaggaacata
    20341 cggcaggaca aatgtaccat agccacgcca ggttccaact ctttaccgac gcaagacgcg
    20401 gtgcacatcc ggagagggcg caaaagagaa cgctcgtcag catagtaatt agaggcccgt
    20461 ttttcgggga tgttattgcc gatatcatgc tggccgcgcc gtagatacct tggctatttg
    20521 ttaggtgaga gtccctgtgg ggcatgatga ataaagctta caatagaaat ataacaggtt
    20581 cacgatgagt tggtttggaa acgacacgat gggcgttgtt agtatcaagt aaaaggatgt
    20641 gaagtgtaat gccgataaaa atatgcgaat gagggtagaa agggccttgc cgaggaagta
    20701 ggcgccctcg gagtagccag agcaggattc tctaaggaag acaagttcta taataatatg
    20761 attagacttg tggatatgac aagtgatata tcatactcac tttcttcgcc aaaggttttc
    20821 acgccggctg gaccggccgc acatcctaag cacatgagtc agtgaatatg gcagtcagtt
    20881 ggtagggaga catgatacct atggtcaggc aaagtagcat cccttgctcc gtgagaagcc
    20941 ggtagcttac tggactcgat aagagctgga aaggaaggtg aaataacccc tgaaacaggt
    21001 gacctttgaa ttcataattg gatagtccta tgagaatgcc acagccagcg ccggttagaa
    21061 tttcaagcac aaagctggga tattgtcttg tttgttgctt tgtgcctcgc atgaatgcca
    21121 ataacacctg acaataccac ggtgcacgaa ttttcttgac ggattgaagt actatgcgca
    21181 aattctgttt cgggagcgca ggtttgttcc ttggatagtc ggtgagatga agattgtcat
    21241 gacatgacat gatatccatc atcgtatcag tgggattgga gttgagtgga aacgtatatc
    21301 ctgcatcctg gaaacattgt ttagcagccg cagccgaacc aaaatagacc tgccgtccat
    21361 gattcaatag cagaaggtca tccagtgctg caaagatctc gagtcgtggc tggtgaatta
    21421 cgcaaatcac aatcacgccc tgttttgtca aggacttgag aagctcaatt accgaaaggg
    21481 cagtcatcgc gtccaaacca gatgtaggtt catcgaggac aataatgccg ggcactgcag
    21541 ccagctcgag agcgatattg acgcgttttc gttcgccgcc ggaaagacct cttttgccca
    21601 cttctccaat gagtcgattc cgcaccttat tcagtcccag actaattata agatggtcga
    21661 cgtattgttc aatctcacta tctttccgtg aacttccgat tcgaaccctt gatgaataga
    21721 gaatgttctc ctggaccgtc agatccggaa ggattatatc atcttgaggg acgagcgcca
    21781 gcaaatcgcg tagtctattc ttgagtcagt cctttatttt gcccatttat catgtgatat
    21841 aggtactctg ctgctcgaca agtgtcacca ttgatgagaa ccgatccagt tgtgggttgg
    21901 gcccttccgg tgagtacctt gaccaaagtt gctgtaagga tatgtcagtc agtcgtgatg
    21961 cacatgatca gatcttcgtc aaaagcaaca tacacttccc tgaccctgac ggacccatca
    22021 cacccacgaa ggaacccgcg cgtattactc cattctgaag gcataaagtc tcgatacctg
    22081 acctggttgg acgcatactg atgccactga attccacctc gatgccagca gcggtaccat
    22141 gggagccatc tgaagtgaag aattggctca catgatattt gctttcagaa aatgatatct
    22201 cccgtcgtcc cgcagagata acaccacttt ccgagtcatt tcctcctgct cctcgcctga
    22261 gctttccacg cgataactgt cgtatccaag cgaagggaaa tggccaagaa acgacaatga
    22321 caagaaaaat atccaataat atgctacaaa gtaggccagc taggggaatc tccctttcac
    22381 tgccctctgc gcatgaggaa agcccgaagc acttgaacgg ttcaacagtt cccaatggac
    22441 agaagtgccc cttaggacat gggatctggc gtttcccccc tgatggacag tagaagccag
    22501 gttggcagac aatcggttca taagtgccct gggcatggtc gcagatgttg tgatattctt
    22561 gaagccgcgt caagcggcat tggggagtgg gagggcatat ctctggtgga ttttccaagc
    22621 tgttattagg gcagtaaaac ccctcgagac aggttgctgt taatggtaaa gcgcctcctt
    22681 gatttgtcac aagacatgac gaatttgacg acattgtctt tttacaaatg tgaagttgag
    22741 ccgtggaggg gataaatata cacagatcaa cttcaccgga gtttgacagg aatgtagcat
    22801 tgacactggc tcacttaatg ccgaacaggt cttgaagtaa aaaaaaggag cgggaaggaa
    22861 aacctagaca tcttgatcaa cgatcgaaaa atagttattt taacgcaagg gatgatggcg
    22921 tcccattttg atgcaaagct tatagtgacg atgcgaggct ttgtgtgtcg cgcacgaaga
    22981 gctgaatatg caaggaagtg gactgcgata tcacctggat atgaatccgt atttggttaa
    23041 gcattccaag gtaattttta tggcaagact gtcgtacttg ggtgtgtatg tttgcttcaa
    23101 tggcctaggc agtgtaattg gagctgaaaa ttctatggaa ctcaattttt agcttgtgtt
    23161 ttgaaaatgc tgctactaaa taatgggctc gacaacattg aaatctcaga taaaaattgc
    23221 aaacccgaaa tagtttcact ttaattgtac cacaatatta ttctaaatct tggaaacaaa
    23281 cctccccccc ccccctggga agataattca aggcaggcat ggttaactac tcaaacccag
    23341 tgtctgcttg atgaactcca cctgcatatc cataagtcct tcgaaacctt cactagcgag
    23401 cacgttgaaa tgactcttgc cagcggccac ctccactctc ttcggacctg tgatcatatc
    23461 aaaaagtcgc atttgctctt ccgggagact aacggtgtca tctccaggta tcatcaacat
    23521 catcggtgtt tcccccaacc acttaatatc ttgcatcgga tgccaacgca gtatctttgc
    23581 aaaactctgt agcgtaagct gtgttgaaaa gtttggcgca atgccactgg cggcaattct
    23641 ttgtaccagt tcataggctt cgatgcctag ttcgggcccg aaacccgtgg ggtttgatcc
    23701 atcttcgcat gttgactcga cataaaatgg agtgttgcct cggagctgag actctcggtc
    23761 ccgaagtgct ttagtcaata ctcgatgaac tttgtcgatc gggtatggat tttcatcgga
    23821 ggccttaact atgggaccaa cactgatcac aaatcgggaa cgcctatcca gtgcggctgc
    23881 atttaaagcc accgtggcac agaatgaaat cccccaaaat ccaatcttgg agggatcaac
    23941 agagggtagc gaagccagga aggtaaaagc atcgctatag tcatcgacct gtttagacaa
    24001 atccagctca cagcgtggtt ggccgtcact ttctccgaag ctacgcgtgt cataggtcag
    24061 ggctgtgatc ccctgctgtg agaagtacac agcaatatcg gagaccatga catcttgcac
    24121 gataacatac taatacgggt gagcacaaac gtcttgcttc ttttcaggtg caatctctca
    24181 ataacactta caggcggagt tatgacaacg gccgccgtcc gattgcctcc tgcaccttct
    24241 gcacggaaca gacgacctcg tagagtgagc ccatccaagg tttgaaattc aaccttttcg
    24301 tagtttggca tgatgattga aatgaagcta gtttgtagtt tgaggctttc tacggagtac
    24361 accgtggctg agagtcaaag ccctttatag gccggaggag acccctcaga gttttggggc
    24421 atagccgaag agagtaaaaa tgcataaatt caataggttg tactttataa tacgcccctc
    24481 aagtgcaccg tcattacgat ggatcaaggt gtattattgt ctctcattgc atgcttgttg
    24541 aggctatcgg ttttggagcc cttacataca cgtatgatag ggtatgtatc acatgtagat
    24601 tacatggaac gatgatgatt gataatggct cgatagattg aagaatccac aaataccaca
    24661 gtcaatggac tgtgcgggag aaagctgcat tttattgaac ctgattctgg caatttatag
    24721 gaaggggtgt attatatagg gaggaacccc tatgtatact atatattgtc ggatatgaaa
    24781 aggattcgac agtagaagta aagtacaaca gagttgagcg aaggtgtacg gagtacgtac
    24841 gttatattga aaagaaaaaa gtgaagctga agaatgagac ccacctgtgc ataactgatc
    24901 cataattgat cctacctaca gtaggtactc aggtatgtac tttgtgcaac atagttggct
    24961 gcagggcttt gccgatcaga ttgcaccttt tagggcttag cgggaaaaga agggccccgc
    25021 cgaaaaatgg tctgacaaac tacgaagaca tagttatggg ggcccggggt caaaaccggg
    25081 ggggtggccg atgcctgaat acctgaatta gtaccgcttt atacaccgct ctaatacaat
    25141 gtactgtaaa tcgttaatac atcaacctga ctagatgaaa cttttgacct ccatacaaat
    25201 cagacatctc catatttttg gcagatttgg aagttcactt ttggagattc ctgaatttgt
    25261 atggaggtca aaagcttccg tttttttgga cttgcaacct ccaggaaata tggagatagc
    25321 tccatttgta tggaagtcaa acgctacatt tttttgaact tgcgcaagcc atcagaatca
    25381 gggtagatta ctaaggcaca tgtaatggtt aggtagtaat tcaggtattt tgattagtta
    25441 ttccgccgtt ctgaattaag gcattcaggc ataagatctc ccccaaaagg gggtttgacc
    25501 ccggggcccc tatacatctt cgtagacaaa cacagctaaa tagtgcaaat aattcaaaca
    25561 atggaatcaa ccggtattgt agggcgttct ttatgtatct ctctaccttt cccatggtca
    25621 tgcctatttg tacctgggct tcttcgtcac acaacttcga caacaggcac tccagcttcc
    25681 accttggata ccatcttttc agccaacgca tgcaaacacg aggccccgat gacttcaaat
    25741 gtcgacatct caaccgcaag ctccttcttc aaccaattgc gaaactcgat tgctatcaat
    25801 gaatctaaac catatgctgc caacgatttg ttggcgtcga tgacttgatt cttgagatac
    25861 aaaagccgac tcaactgcag accgcagaga gtgaccgcct tttcaactag ctgtgactta
    25921 gccttcatag ctttcactag gagccggaat tcgtataact ctttggatga ggtgtccttg
    25981 ctgggggata ctggctgatg accttcggtc tggctatcct cggcacaaag aatagagaaa
    26041 cgggcatcct gtgataggat aggaagctgc gagataccgc taggcagccc agtgatcagc
    26101 tggctatacc ttgccttctt ttgctcgtct atcgaaatgc atagaatctc gtgaagcttg
    26161 ctttccttga ttcggggcca gtgctcaagg ttgaaatatc gttccatgcc acctttctct
    26221 gctgcgacgc cgatagcatc gaccacacca agatcgagtg aatgagcagg gagaccgaga
    26281 gagcatcgat aggctgcaaa tgaatcaagg aatacatttg cagcggcgta gttagcctgc
    26341 cccttttgcc ccactacccc agagatactg gaaagcatag taaagaactc cagggattga
    26401 gacttgtcct gctcggctgc tgcatgatga atattccatg cacctttgac cttgctggaa
    26461 atagtttgat gaaagtcgac agcactcatt gtttcaattg gtttgtcctg aagatcttag
    26521 ttatatgcta tcaccggaaa gggagtagga aactcacgcg cagaaccatg gcaccatgaa
    26581 tcacccctcg gatgggtgga tctgcttttt gaaacacatt cttgacatgc tgcaaagagg
    26641 tgacatcacc aactgcgtcc acgatgcggc agcccagatt ttcacagtca gctataatag
    26701 ccttggatcg ttcatcattg cacccagagc gagaaataat agtgatgtgt tttgctccgc
    26761 gctgggcgag gcaaattgca agactgccac acaacccccg aagtccgccc acaataaggt
    26821 aagtccggtc acccggaatc gaaattggtc tcctggaaga gtgaacggga actgaggtat
    26881 ctgcatcatc ctttgctaaa ataaggattt tgccgatatg tcgtgcacta cgcatgtgag
    26941 caaatgctga ctgaatatcg ttcaatgcaa aggtggtttg tggtcgaatt gggccaatat
    27001 ttccgcattt gatcatgtca aatattctag tcagaaggct acctcaccgt tagtgcctaa
    27061 tatcaagcga atgcgcattc aacgtacccc tttttcatag tatctgtaat ttgcttgtga
    27121 gacagatcga cagcacggaa agagcaattg cggtcaaatg gctccatgga cagcgagttc
    27181 cgctcaatga tgtctttctt gccaagctcg acaaatatac caccatctgc acagagcatc
    27241 caactctcgt gcagaaggtc ccctgtcaaa gtattgacaa tgacatcaac acctcctccc
    27301 tgagtggcac cgcgaatccc agcaacgaat cttgtatcgc gtgaagagaa tacctgactt
    27361 tcggggattg aatactcttt gcacagcagt tccctcttct cttgtgttcc agccgtggcg
    27421 tatacctttg aaggtcagta taattaacag tcatggtttt tgtcactaac cttcgcccca
    27481 atatattggg caatctggat acaggcgatc cccagacctc cagtggcgga atgtatcaga
    27541 acagactgtg aaatgtcagt caaggtggcg tatgcagctg tcaaaatgct catacctgat
    27601 tggcctgtag gttggcaaca tccagcagag aataaagagc cgtcgagtac actagaggta
    27661 gggtcgcagc atcctcgaac gacatgttat ctgggatatg gtgaatcagc tcagtcgaaa
    27721 cctggatccg gtttgcaaaa ctgccaattg aaaaaactgc gacccggtca ccgacttgat
    27781 atccagcagt ttgcgacccc acacgttgaa tacggccaga cccctcatga cccagtcgat
    27841 actcatcacc gtgcacgata cccatagcaa gggcgacatc ctaaatttat tagcgggttt
    27901 caaattagcg aggagggttc caactcccac cttaaaattc agtccagcga cgtcgatttt
    27961 gacctcaaca tccccgggtg ccaatatact gtcctcggta tcttcctgtg tccattggag
    28021 agcttctaaa gatccaaggt gggtggcgtg aagagcaact ttttcgtcgc agctggcaat
    28081 cgatgtttgg gctggctcaa tatcgtccaa attattcagc tttcgatctt gatatattcg
    28141 attgacatgg atgatgccac ttcgctcaca gaattcccat tcgtgatcaa accggtcagg
    28201 agaagaagac atctcagaga gcagagtcgt gatagcggtt cttgatccag gggaatcacc
    28261 gttttccacg tccaaaatca caaagcgcga cgacgcattc ccttcagccc gaagcgagcg
    28321 aaggtatccg tatatgagac ttgaatcagg atttgtcact tgatgttgag ctccttgagt
    28381 gacccagaga acgggcgttt ctcgctcgaa gagtgtcttc agagattccc attgttggct
    28441 tgagatattg cacagtaatg gtgcatatat ctcatctacc acgagtccta tgccgatttc
    28501 caccgtctct ggaccatgaa tgcttacctc actgagactg atattgtttt gtgtcaaact
    28561 ctctcgcaag cctttggata ttgggctagt cttctggaag gaatacaggg cgaccggctg
    28621 gggaggacat gacggggctg gtgatgcccg tgaataaagt tgaacatgct tggcagagga
    28681 aggtaaatct agcgatagaa gatggctgaa cgggacatat gacttgcttc gatcttcatg
    28741 ctccatgaag acgcttgaat cgcttctggc atcgttggaa tgtgaatcag aacccagact
    28801 ttgggcgaca ataacgagca taccatcagt tgacatgatt tctgaaattt gcccgagcag
    28861 tcttcccatt gaagagtcat ggactgagca atctgatgac ttcagaatta caagctgcat
    28921 tttaggccat tccggccccg agaggggatc atcccggtcc agtatcattt gcattgaaga
    28981 cgcgtggtta gggaatagat tctgggattt gaccagactt tcatgatctg acagcaacag
    29041 acggtatttc ttggtaagat ctctcattgg atgatcggcc ctgtcaagcc agagacttga
    29101 agcgtcatca ctatcccagt tcagctcaat gattgacacc tcgccatgtt tatggactac
    29161 ccagttaatc aactcattca cagtgtttgg gcgtggtatc caatgctttt gtggcatgaa
    29221 agaccattta gtgatatctg gacaccacac tgagcgatac caaaattgag ctgctggctg
    29281 caccgaacct agatcaacgg agctgaatcg aagcccattg atgcggagga cgcacttccc
    29341 atcttcttct ctgttaaggg agcagtcgga agaccaacta gttctatcct gcaaccttcc
    29401 acggcctgaa tacgtggatt ttgcggatgc cacattagaa ttgatgctat ttggttgcgg
    29461 gtgaatgacg agagaatcaa tccttgcagg cagtagaagg gttgaaatcg ctgtatgatc
    29521 tccttgccac aacgagggga aaacactctg taaacaggca tcaaggcagg tggggtgaat
    29581 aggataaaag gatggggatt gagctgctgc aggcgcttgc attgaaataa cacagcggtt
    29641 ttgggcagcg cctactcggg cctcgaccag cagcattttc tcaaaagacg gtccatagcc
    29701 gtagccgatg tctgcaaatt tacgatacca cacctgcgct ggagtggcat ggatcatttt
    29761 tggcattacc aaatcttttt gaaccaggct atcctcttca cttgtacgta tcagaccggt
    29821 gcaatgttcc gtccactgct tgccgtcgaa tgacgaaatt cgaaacaatc gccaggaatt
    29881 gattcctttc tgcgattcca acgtgagaac tagtctcgta tcagatgtgt ggtccagaat
    29941 catggccctt ttgaactcga cgtttcgcaa gctaaagtga agttgcgaaa tagaaaaacc
    30001 ggcatgctgc tcgtttacag cgcaggttgc ttggtatagg gcttctatcg ccatggaaat
    30061 ataaccagca gcgggaaata tgacgtctga gccgatttta tggtcttcca gccaaggtag
    30121 actcctcaat cgcagtgtgt tcttccacga tggcgtatgc caggttgtgc caagaatttt
    30181 gctcccaagc agatcatgtg gtagatatcg tcggaagcgc cagtctttac tcgactcatt
    30241 ctcattccag tatgaaaaag agtgattcca gccgtaattt ggcagatcca caatagcagg
    30301 tggggtgttt gtttgttcat acccccgatt aaccctttcg agcttgattg gacaaccacg
    30361 tagatacagc tggccacaaa gatcaaacaa cgcaccaatg gggtcttcac ctcttttgag
    30421 tgcggagaag tactccacct tggaggaatt ggctaaattg tcatttgtct gcctcactgg
    30481 cccagccaat gtgttgctcg gacctatttc aacgagaaga tcaggttcag agtcggacag
    30541 catcgcggct agcccttgcc aaaattgaac aggcgagcac atattttttc gccagtactg
    30601 agagtctgga ttgttcttga tgacttcgcc agttaccgtg gagaacattg acgtatgtct
    30661 ggtatttgat ggctgctcgc ctactactgg caagttttgc ccgagcgaat gttcgtaccg
    30721 atccccaata gtcttcataa atggcgaatg atatgcaaga tcaacctgca gaattcgcac
    30781 aaaaattcca actgatgata aacggtcacg cagcatttcc aggcttgttt taacaccgga
    30841 gagagtgata ctacgtggac tattcacgca tgccacgtaa accgagtcag ccagatcctc
    30901 caaatggggc cggatctcgt ctttgccaag cccaaccgcc atcattccta cagagaggtt
    30961 cgaatcagat gccactttgg ccgcgtgccc acgataaaac gcattgatga ttgcgtcttc
    31021 tttgctgatg tatcctgcgg catacgcagc tgctatttcc cctgacgaat gcccaataac
    31081 attgtcagga aagatgttcc agtcctctag aagtgccact agagtcagct ggattgcagt
    31141 cactagcggt tgtgaaattt caggttggcg aatgcggctt gcatcatgtg gctcgacgag
    31201 catgtctgtg ttgaatcagt atttatgcca tttcataagc tatattcgga tgaaaatacc
    31261 aagaagagac catgttggtg cgtctggaag tccttgtaag accgcgtcca tttcactgat
    31321 gatttcaagt gccctaggaa aggttcgaac aaggtccttc cccatttgcg gccattgact
    31381 tccctgtcca gtgaagatga atccaatgcg tgggttctca aactgtttct gtccccgcat
    31441 aaaatcacga gcatgtaaat tcagtgagtt agatacggca aatgcgcgtt ttgaatgatg
    31501 actccgacga gttgcaagtg tatagctgag atcaggcagc ttgagatgca cgtgcaagtc
    31561 agcaaggtgc ctcaacaatt ttttgcaatt gattgtcaat gaatcatcat ccacagcaga
    31621 tagaacaatg atgtatggcc tagggtatac aacatcccta ggatcatcct cgtcaaggga
    31681 aagactggtg ctggagcaca atgatgaatt gtaagtctca ttctgctcga caccaagatg
    31741 caagcgggca tcttctacaa ttaagtggca gtttgttcca ccatatccaa aggagttaat
    31801 gctggctcga cgaatggtgt tcaatggcca tgggatagat gtttgactga cgtggagacg
    31861 caaagcctgg aaatttactg gtaacacatg atcagcatgt ggatatctga acatttcatt
    31921 ttcatcatac gtactgtttg gatttggcgt gataaaggat ggtgttccag gaattacacc
    31981 attttcaatg gccatgacgg atttaatcaa ccccgagagt ccagatgctg cttcagagtg
    32041 gccaatattg cttttcacct gtggaaatca gcgatttgtt ttcagtcaag atattgttag
    32101 acgaactgag ccaattatca atggtcgact gtcatcccgt gattgagcaa acacatttgc
    32161 tatagcagtg gtctcaacgg catcaccaat ctacacagat gttaatattg gcgttcagtt
    32221 cccgtactgc tgagcattta ccggggttcc tgtaccgtgg cattcaagat atccagtttg
    32281 actgtagtct tcaatgccag ctttagcata tgctcttttg atgcatgcta cctgtgcatc
    32341 cacactagga tgggtgattc caggggtata accatcgcta ttggtggccc agccgcggat
    32401 gacagcacga ataggatcac cgtcccggat agcagaatca agatttttga gcatgacaca
    32461 attgacacct tctgatttgg cgtagccatc tgctctgaca tcaaatgaat gacatcgtcc
    32521 ggattgtgtc atagtggctc ccatggaacc ttctataatt taacaagata ctgtcagtga
    32581 agctattgct aggatgtcac gcgacgccta ccatccatga agaattccgg actgtacggt
    32641 atcatgttag caattgaaaa taagattcaa tatttgggca actttcctca tattcaaatt
    32701 caccccagcg acaaatgcag attcaatatc acctgcttcg aggtatcgac aagctaaatc
    32761 gactgccaca agactgcccg agcatcccgt atcaatcgtc atgctgggcc ctttgagatt
    32821 gaaaaagtga ctgatccgat tactcaagat cgccctgcca atccctgttg ctgctgttgt
    32881 tggtcgctcc tcagggtcgc gcgccatcat atcagcgtag tctagcatat tggtcaattt
    32941 tctcttctcg cctagttgtt tgtacagatg gattctcgtc cgcacctccg acaaatgatc
    33001 ctacgaagca acccatctcc cgtccaaaaa tcgcgtccac tgaaatgccc gaattttcga
    33061 gacactcgta ggccacttcc aagagttgac gttgctgtgg atccatagcc atagcctctg
    33121 ctggcgaaat attgaagaat cctgcatcaa aggctccaat gtcaatatcc tccagaaaca
    33181 taccagggac agatgtcata gtcttaggtt ttcctgagcc atcggcatgc gctccaacgt
    33241 taaagcgaga ttctggaacc gtattagaag cctggcgagc ctgctttagg aagttccaga
    33301 aagcatgtat tgaattgttg ctgccaggaa gtcggcatgc catcccaaca acagcaattg
    33361 ctggagtttg cggctgaatt ggtgcatctc ccatgtcggt aattttcagt gtggtattgt
    33421 tttgtggttg caatcttaaa agtttatagt ttaaaggttg aattcttatg ttaactaaga
    33481 tgttatatat tacctagcta tgatattgct tttttttgtt cttcgctcgc tttctctcac
    33541 cttatgtaaa ggtgcattaa tgccatcgtt cgccattttt taagctgaga tatatggatg
    33601 tggcttgcga aaccttgcgt tcgaatgaga tattcacgtc ggtgaacaaa tacgcggacg
    33661 taatatctgg cttcgttgtt taccgattaa attaattttc agttatattc caaatgtacg
    33721 cagctgagaa cttacaattg ccaaatgtgc atcacgcatc cttgcgtctg atattagttg
    33781 gatgtatcta cctggacagc cacatactgc agtttactcg tgctacctga aatttaatat
    33841 cagacacatc gatgtgctta aagtgtattt gtcggtgaag aagatttcat gcattaggga
    33901 ttattcttct ctatcatatt ccgtagtcta atttatttca tcgctatgcg tccacaacca
    33961 aaggcaagtg tataaccaca cagttaaata actattcatt tagatgcatt atccgtaacg
    34021 acagattggt aatcaagttc cacctccaga ttcaaatcat ttttgacatt ttgggcaatg
    34081 ccgttattga tagacagccg cgaaggctct tcagtacttc acctcgttca caaggacacg
    34141 cacccctact gaaccgtcct gcgccgcgcc aaagaaacga tcgcgaaaga gacgaacgtc
    34201 atcaaccgaa gtatcatgta gttgaaattc aaaattacgc atgatatgag taagggcgag
    34261 gaatatctcg gcataggcca tgctaggtgt cgtcagcaac caattcgtca gattcaagct
    34321 atcatacata cttgatgcca aggcactgcc gacttccctt ggagaaagag acaatgtatc
    34381 tttctaaatg gaggccttct tttgaagctc ttatccagcg ttcaggttca aacctttcag
    34441 gatctgggaa tatagatggg tccatatgaa caaagtatgc ggtctggctc acgggggtct
    34501 aacggattat cgtcagggat ataatcaatt cgtttgagtc atggcaaaac tcactgctgc
    34561 tggaatatgc cactgtttat attgtaaaga ctcctttggt gcagtccggg gtaggcgagt
    34621 gctcagtcca tgagacaggc gaagacactc attaatgacc gcggtctgta aagacaagta
    34681 atttttagta tatcacaggg atgaaagagg gatcaacata caaggtatgg aagcttctgg
    34741 gcttctgtcc attttggcca ggtcgaaacg ttaggaaaag cttgtcggag ctctgattgt
    34801 aaggcgagaa gaacattctt attctcggcc aacagtaaat aacagaggca tgtactgaga
    34861 gccttggcag tcgtttctgt tccggctagc aggaggatat gtccttcgtc aattagatgt
    34921 ttcgcggttc gctgttccgg aggcacgcta acgttattaa gggcatcaaa gatagttttt
    34981 ccctcctgtt tctcgactat accacggttg acattctcta ccgagagtcg acgaactagg
    35041 ccctcgatct taagaatatc tgccactccc gggtccagct tcagaagaat aggtaacgga
    35101 acagccatga ggatatgcaa catgtaaggg aaatgacgga acaagacacg gctggccata
    35161 gtccccgcca cggcatcttt ccactgtttg ttaaagtttc catggtctag ataattacca
    35221 ctttgacccc aggcatggcg cgtgatcaca tcggctgtca tggcagcaaa cgcagcgtcc
    35281 atgttgatta ctgctcctgt ctggcatgcc tcatgaagcc gctgagagag cttttcaata
    35341 gcgccattga taataggctc catctttatc acagatctct gtgagaagaa ttctcccaac
    35401 aggccacgac gcacgcgatg ataggcatga tctgtgatgg acaccattgc atgaggtgct
    35461 gagaatgtct tgacaaaacg ctcatcttta ttgcgaatac gtccactacc ggcataaatt
    35521 tcatcataga atgaagcatc tttgatatgc aactcatttg gtgtaatgcg gacaattgga
    35581 cctttcatta ttagctggaa cgctgaaaga ggtgagaaac tcaccatatt gattgtgaag
    35641 acgttcaagc ttccaaataa atgttccgtc atagttgaag cgcagctcat ataaaaacgt
    35701 cgcagccgca agctttggtc caggaaactt gcgaagaggg tgaaaacata accggtacac
    35761 caccgtgatt accacgtaga gatagaggac aatgatgatc ttgattaaaa atatcagttg
    35821 acaaactcaa gcattgtatc aagggcaaaa aggaatacca ggactgatag cctcgttatt
    35881 gttgagtgtt ggagcatcca ctcccagagt aattctatca tggttcagga tttcggtatg
    35941 tcaaggaata agcaatgtaa aaaaaaagaa atctcaagga gggaaacctc atttttttga
    36001 cttgatctat gcctatagca tcattcggtt tagtacgtca tgtggttcac cagctgatac
    36061 tactatctac taccactaag ccatgatttg ctcaccatgc agctgtacta aactcatatg
    36121 tggtctttct agttattaac taactaacct aactagctag ttaccgcata tcttctaaga
    36181 tggatcgagc caatagacac gtcactctcg acatggtccc taaagtagat tggtatattg
    36241 atagct
//
