# Supplementary material for: Genome sequencing and physiological characterization of three Neoarthrinium moseri strains
Source: BMC Microbiol. 2025 Aug 21;25:526. doi: 10.1186/s12866-025-04274-z (PMC12369201; doi:10.1186/s12866-025-04274-z)
Supplement: Supplementary file 18 — Supplementary Material 18. [file 12866_2025_4274_MOESM18_ESM.zip › BGC analyses/depudecin biosynthetic gene cluster from Alternaria brassicicola/BGC0000046.gbk]

LOCUS       BGC0000046             25000 bp    DNA     linear   PLN 06-DEC-2009
DEFINITION  Alternaria brassicicola strain MUCL 202097 depudecin gene cluster,
            complete sequence.
ACCESSION   BGC0000046
VERSION     BGC0000046
KEYWORDS    .
SOURCE      Alternaria brassicicola
  ORGANISM  Alternaria brassicicola
            Eukaryota; Fungi; Dikarya; Ascomycota; Pezizomycotina;
            Dothideomycetes; Pleosporomycetidae; Pleosporales; Pleosporineae;
            Pleosporaceae; Alternaria; Alternaria sect. Brassicicola.
COMMENT     ##antiSMASH-Data-START##
            Version      :: False
            Run date     :: 2024-10-17 12:39:12
            NOTE: This is a single region extracted from a larger record!
            Orig. start  :: 0
            Orig. end    :: 25000
            ##antiSMASH-Data-END##
FEATURES             Location/Qualifiers
     source          1..25000
                     /db_xref="taxon:29001"
                     /mol_type="genomic DNA"
                     /organism="Alternaria brassicicola"
                     /strain="MUCL 202097"
     subregion       1..25000
                     /aStool="mibig"
                     /contig_edge="True"
                     /label="PKS"
                     /subregion_number="1"
                     /tool="antismash"
     region          1..25000
                     /contig_edge="True"
                     /product="unknown"
                     /region_number="1"
                     /subregion_numbers="1"
                     /tool="antismash"
     3'UTR           complement(756..1267)
                     /gene="DEP1"
     gene            complement(756..2521)
                     /experiment="RT-PCR and RACE"
                     /gene="DEP1"
     mRNA            complement(756..2521)
                     /gene="DEP1"
                     /product="hypothetical protein"
     misc_feature    756..21858
                     /note="depudecin gene cluster"
     CDS             complement(1268..2377)
                     /codon_start=1
                     /gene="DEP1"
                     /note="Dep1"
                     /product="hypothetical protein"
                     /protein_id="ACZ57550.1"
                     /transl_table=11
                     /translation="MPQTSTTQFFYLSALGIWGLWVYAFFNGMFDRLDTITRTLHFPDG
                     RPLRSKYTNIGPLDAQLTLLSAFYDVLSNTLTSGPRLLFFDVNYVVACANLWVLIESRR
                     RGVRSWFLKYPAWAMVLCNANGAAIVLPLYLYLVCCSKARLRDASVPKHEATALLVSTV
                     VILLQPLLIFVPAWAGRGGSHLHHGCIALFQVAPIGVSVFHLGLASILPREASDSSPSS
                     RKDSKKCIVASLVLAGTVAAAVHSYTVVGALITRDGQASLTRLFVPAHGFSDPIEVPLQ
                     PSGLPAEYMALVENLHLFSQWDWIVVALTSVLYSHLLLSLRDGAVRAKANHWVSPVEAQ
                     ELVYLTVATIILGPGGAASFALAIRESRI"
     5'UTR           complement(2378..2521)
                     /gene="DEP1"
     5'UTR           2820..2840
                     /gene="DEP2"
     gene            2820..4685
                     /experiment="RT-PCR and RACE"
                     /gene="DEP2"
     mRNA            join(2820..3139,3201..3472,3536..3909,3981..4685)
                     /gene="DEP2"
                     /product="predicted monooxygenase"
     CDS             join(2841..3139,3201..3472,3536..3909,3981..4622)
                     /codon_start=1
                     /gene="DEP2"
                     /gene_functions="other (smcogs) SMCOG1087:hypothetical
                     protein (Score: 227.8; E-value: 4.2e-69)"
                     /gene_kind="other"
                     /note="Dep2"
                     /product="predicted monooxygenase"
                     /protein_id="ACZ57545.1"
                     /transl_table=11
                     /translation="MEDGRSTFKVIIIGAGVTGLTLAHCLAKACIDYVLLDKGIVAPSF
                     GTTITLQPHGCRILHQLGCLDAVLASCDVMSGAQCRDPSGKTFASNDFFRVVKKFTGYD
                     TRTLDRKVFLRTMYEQLPDQSRVHERARVEEIIEDNEKTRVVLQDGQEFVGNLVIGTDG
                     VHSKVREIMWDNANTAKPGMITVEEKRAMVTQYNAIVMACSPVPGLGSHDMEVTSNDKF
                     SFLLLCQPDWISIIVHNKLPEDQQCTWPTRRRYTESDMEALVSRILECPITETVVFGEL
                     WKRRLKAQMISLEEGVLEHWFFGRIVLAGDAIHKVTPNSALGGNTAMEDAVTVANTLHT
                     LLAAHPNKKPSTVELQDAFRDNYQNARMDRVRAIVKVGGDLTRQQAYDGWKRYLIQRWL
                     TPIVGLDTLAKNIAGLCVTAPKLSYIDFEEKRGMLNWQDTVAADKELEMHHENVGGVRA
                     EYHKSKWLLTSADWSGGFEAVFPQILGVLMVMWSSVWLFHLAFSRHCISGFGGEVWRTF
                     GADNETSCVAK"
     3'UTR           4623..4685
                     /gene="DEP2"
     3'UTR           complement(4918..5197)
                     /gene="DEP3"
     gene            complement(4918..7458)
                     /experiment="RT-PCR and RACE"
                     /gene="DEP3"
     mRNA            complement(join(4918..5248,5312..5580,5656..5811,
                     5873..6032,6080..6502,6566..6607,6666..7094,7194..7458))
                     /gene="DEP3"
                     /product="predicted MFS transporter"
     CDS             complement(join(5198..5248,5312..5580,5656..5811,
                     5873..6032,6080..6502,6566..6607,6666..7094,7194..7358))
                     /codon_start=1
                     /gene="DEP3"
                     /gene_functions="transport (smcogs) SMCOG1005:Drug
                     resistance transporter, EmrB/QacA (Score: 347.3; E-value:
                     1.7e-105)"
                     /gene_kind="transport"
                     /note="Dep3"
                     /product="predicted MFS transporter"
                     /protein_id="ACZ57546.1"
                     /transl_table=11
                     /translation="MVYSSTSSSQNRPDGEKHVEAVGSSTRIPSDELVDRGGGDTTTGK
                     QSPRDIHGWKWATAYSAMLSTTLLFALDNTIVANIQPAIINDFGHLELLSWIGTGFALG
                     TMFILLWGKVYGVFNIKWVYIFNIFLFEAGSALCGAAPNMAALIIGRVIAGVGGSGMYS
                     GTLTYVSVLSNDQEKPAYLAGSTVVWGIGSVLGPVVGGAFAASSATWRWGFYVNLPIGA
                     AFAPVYFLLFPSFDPYPSKTLAEKLRLVDWINAVIFLAGSACLTVVLTFGGVVYPFNSG
                     TVIALWTVTGILLVAFIVLLKLHPLVAKENRLYPLHFFKQPTLINMQLQVFLSSGIILA
                     MTYYVPLYFQFIKGDGALEAGVRLLPLIMFMVVASMVNGFLMPRYGLIPIWYIGGSSLA
                     LIGTALMYTVDDSTSNANIYGYNILIGAGTGSYIVAGFAIVQSLVPVHEIANAVGAMTI
                     FQDLGMVLFLAISGSLFHNVAVDKVGKALPDVSHTEIANLIAGSSSKAFQALSDTEKAL
                     VIPEIASAMTTIWAFFLAAAALSVVCSFPLLKAKIGGMEKRTAITAA"
     5'UTR           complement(7359..7458)
                     /gene="DEP3"
     3'UTR           complement(7628..7884)
                     /gene="DEP4"
     gene            complement(7628..9949)
                     /experiment="RT-PCR and RACE"
                     /gene="DEP4"
     mRNA            complement(join(7628..8091,8178..8820,8901..9762,
                     9815..9949))
                     /gene="DEP4"
                     /product="predicted monooxygenase"
     CDS             complement(join(7885..8091,8178..8820,8901..9762,
                     9815..9848))
                     /codon_start=1
                     /gene="DEP4"
                     /gene_functions="other (smcogs) SMCOG1092:hypothetical
                     protein (Score: 321.4; E-value: 2e-97)"
                     /gene_kind="other"
                     /note="Dep4"
                     /product="predicted monooxygenase"
                     /protein_id="ACZ57547.1"
                     /transl_table=11
                     /translation="MESFDIVVVGAGWYGLMAARTYLELAPETNLLIVDDSSTVGGVWS
                     KERIYPSLFAQISHPLFEYSFYPMPKDDISPDGFVSGKTIHNYLTSFTRDHNLLPRLRL
                     NTRVERVRRGPSDAGGWVLDIKEGNPLLCHKLIYATGANSSPIIPTWPRQTFEQPVIHS
                     LDLGKHQDYIAKSVETATVVGRSKSSYDAVYHLLCEGKRVNWVMRDGLSGPFSLYAPTF
                     MGLWNIADHISTRFASSFSPCIMNTSGFCYNFLQRNAVGRTLTNVYWRAANYLSVSHAE
                     YWRTPNAEKLRPRPYSDGVFWGSGGIGIATAPDFWKVFHRGNITIHSTEIDSLSHGDVV
                     NLKNGYSLATDIVIHCTGFDKGYTTFDPELREELGLQYNSKSISRWSLLDAKAEQTVDE
                     LLPYLRTAPLQDMDPDASSRPEQGPNRHFRRLVVPELAARGDRSILFPGHIHSAFTPLA
                     AELQALWGVSWMLGWRELPPQEEMELEAATFNAWTRKRYLEQGKKHSYFIYDYIPYIDT
                     LMRDLGLNPYRKSSVFEEWFVRYKPSDYGTILDEYRDIRRLSLECLQGTGGFAERTNGH
                     GVNMK"
     5'UTR           complement(9849..9949)
                     /gene="DEP4"
     5'UTR           11036..11124
                     /gene="DEP5"
     gene            11036..18643
                     /experiment="RT-PCR and RACE"
                     /gene="DEP5"
     mRNA            join(11036..11290,11350..11589,11662..12649,12697..17539,
                     17635..18643)
                     /gene="DEP5"
                     /product="polyketide synthase"
     CDS             join(11125..11290,11350..11589,11662..12649,12697..17539,
                     17635..18528)
                     /NRPS_PKS="Domain: PKS_KS(Iterative-KS) (49-477). E-value:
                     7.9e-160. Score: 524.2. Matches aSDomain:
                     nrpspksdomains_DEP5_PKS_KS.1"
                     /NRPS_PKS="Domain: PKS_AT (592-905). E-value: 9.5e-93.
                     Score: 302.6. Matches aSDomain:
                     nrpspksdomains_DEP5_PKS_AT.1"
                     /NRPS_PKS="Domain: PKS_DH (982-1156). E-value: 1.3e-22.
                     Score: 72.8. Matches aSDomain:
                     nrpspksdomains_DEP5_PKS_DH.1"
                     /NRPS_PKS="Domain: PKS_ER (1671-1954). E-value: 1.7e-34.
                     Score: 111.2. Matches aSDomain:
                     nrpspksdomains_DEP5_PKS_ER.1"
                     /NRPS_PKS="Domain: PKS_KR (1987-2159). E-value: 1.3e-55.
                     Score: 180.0. Matches aSDomain:
                     nrpspksdomains_DEP5_PKS_KR.1"
                     /NRPS_PKS="Domain: PKS_PP (2282-2346). E-value: 1.4e-07.
                     Score: 23.7. Matches aSDomain:
                     nrpspksdomains_DEP5_PKS_PP.1"
                     /codon_start=1
                     /gene="DEP5"
                     /gene_functions="biosynthetic (rule-based-clusters) T1PKS:
                     PKS_AT"
                     /gene_functions="biosynthetic (rule-based-clusters) T1PKS:
                     itr_KS"
                     /gene_functions="biosynthetic-additional
                     (rule-based-clusters) adh_short"
                     /gene_functions="biosynthetic-additional (smcogs)
                     SMCOG1022:Beta-ketoacyl synthase (Score: 208.9; E-value:
                     2.2e-63)"
                     /gene_kind="biosynthetic"
                     /note="Dep5"
                     /product="polyketide synthase"
                     /protein_id="ACZ57548.1"
                     /sec_met_domain="itr_KS (E-value: 4.5e-164, bitscore:
                     534.8, seeds: 96, tool: rule-based-clusters)"
                     /sec_met_domain="PKS_AT (E-value: 1e-93, bitscore: 302.6,
                     seeds: 1682, tool: rule-based-clusters)"
                     /sec_met_domain="adh_short (E-value: 9.3e-51, bitscore:
                     161.0, seeds: 230, tool: rule-based-clusters)"
                     /transl_table=11
                     /translation="MPIFYESSSDASDAAPEFDLRNACQRIVTDDEYVVSSSTEPPLSQ
                     QLEPIAVVGMGCRLPGDVSSPSDFWRLMMEKRSGQTPKVPSSRFNIDAHFHPDNDRPGS
                     FHVYGGYFINETLQEFDPAFFGITPVEATWMDPQQRKLLEVVYEAFESAGLTLDQLSGS
                     DTACFMATFTADFQQMSFKEPSFRHSLAATGVDPGLLSNRVSHVFNLRGPSIVVNTACS
                     SSVYALHNACNALRNHECSAAVVGGSNLILTVDQHMNTAKLGVLSPTSTCHTFNSYANG
                     YGRAEGVGAIYLKRLSDAVKDGDPIRGVIRSSATNNNGRAPAVGITYPGFDGQRNVMMH
                     AYQRSGLDPMLTGYFECHGTGTAIGDPLEVHAVSDVMNANRTEADGPLQMGAVKTNIGH
                     SEAASGLSAVIKAILIAERNIIPPTRGLTDPNPKIDWKGWQINVPTESMTIPKHLPITR
                     ISVNSFGYGGTNAHTIIESPNSLLAFPQSYQYSMPGTTTKSKLARGAVKRNRPYLLVFS
                     AHEIGALKRNATAYGRVAANYSLLDLSYTLANHRTRFHSKGMVVTTPASLHEDIVNGSP
                     NLVLAHKKETATTLGFVFTGQGAQWARMGAQLMAYYPTFLTSIRRMDLALEDLNDAPSW
                     TLEEVILQDSATSCVGEAEFSQPLCTAIQVALVQLFRLWGIQPSVTIGHSSGEIGAAFA
                     AGYISEAEAIWIAYYRGQVVKNIDSVGAMMAVGLGAEAVAPYVESYEPEVVIACHNSPS
                     GVTLSGSVEILKSIEGTLQAEGIFARLVKTNGKAYHSRHMLPAVERYESLIGKARQATT
                     QKHVSSKTKMVSSVTNSVLADDAVLDEKYWSANLVSPVLFNQAVQTALKCKEVPEVDIL
                     IEIGPHSALSGPLRQIKTYLHADKLQYLPTLVRGFPCANQVLKLAGELFLRNYPLDLAR
                     VTAIEEVYPSGKIIPRMGNLIVDLPPYQWDKTKRYWAESRESKEQRSPRFPRHDVLGQL
                     TTGASLAEPTWRNILRIKDLPWLRDHSLGGEAVFPAAGYLSMAMEAVTQINEMTEKPCK
                     ITSYVFRDIVIQQALVTPDDDNGIEVLLNMHPSRINTDDSGKQWWDFNVSSVSIEGHRK
                     NHMAGSIAIRTSARSGLARKVPNLPQRASGRLWNHALKKVGFNYGPTFQDMDNITFDGS
                     TYCAHASTNVKTAVMNDESRHVLHPAIVDSCLQLMIVAIWAGRASAMQFGAVPVRAEEI
                     VIWKPKATHLTEGARATMFSWIDPRGQRLFNAHSQLVAEDRTVLMEIKNMRCIAYEAAI
                     PQKLEAPIQPRPYSQLVYKPDVLWVHNTQTHLDVATFVELAEFKTPGLRVLVTDLMVAQ
                     SLIAKFPGIPMTLANRDVKEAEAEADPSGVKKFSLMSLDLTASLATQSYEKLKNSFDVV
                     IAPNILSNSLECIAELLVEGGQAVLGVNGSTIVHDLEKAGLSGPVFSMKDTMFVTSKVR
                     ESDKPVSILVQLIYRHNPTEDITRLRLHLEETGFRSRISKLGDPCPPGSNVIMLADLED
                     PLVATMSEPEFQHLQTLLSDSANVLWVSCGDYLGAGIDPEAAMTLGLLRTLRSERASLK
                     ATFVDFVRTDLASEEFLSRTTSLAIALFDDEKKLETEYIARDGQLLLSRLIPAEEVNKT
                     HGKIGRETKPQPFDPKAELVGRIQAGKVVFETALLDKPPLQQDEIEFRQLATGFNLEDQ
                     AAITGASFETDFSHETTGIVTKIGSAITKVSVGDKIVAFSASRFSTYQRVAECLVQVLG
                     PEEPYTTIAGLPMYYGAALYGLETLARLQYQESVFILPGSGLLGAAAIWIARALHCLPY
                     VVVRDSAEAEHVATTFSLPSAQILTEYRPEQLVDLDIDVVFSGSSVEPAVAREAWRHTP
                     AFSRFVNCTAAASTSPLDSIPASRGASYLSVNFPRLFQKPRVLGTLLERIMVLYRQGSI
                     PAPSITVRNITELNESIHSFVDSICDNKIVIAHQTSEGLVDIVESRPRLSLPPDATYLL
                     VGCLGGLGRSLTSWMMKHGARNFAFLSRSGMDSEQAAILVNNLETRGANVQVFRGDATV
                     KEDVEEAVRSIPADRPLRGVVHAAMVLRDGLFQNMAYENWTTSIRPKVLGSKHLTEVVA
                     DLNLDFFLMMSSVSGILGTPGQANYAAGNSYMDALARLRRSQGKPACAVVLPMILGVGV
                     VAQNDGLEDSLKRKGMYGIDEEALLDSFEAAIIEQRPQTCQQNEALDHLIVGLDPAGLH
                     KARQEAEGDVDAFWSADPRFSSLVHSMNVYGGGNQGGDGEAGSILTRLRAAGTESPAKA
                     VDLVRDHFIAKLARILLVDEAEFGGDDNAERSIASYGVDSMIGAELRNWIFKDLGLDIA
                     FQQLLSPSLTISKFSELVCGAQGIVVEQKV"
     aSDomain        join(11272..11290,11350..11589,11662..12649,12697..12733)
                     /aSDomain="PKS_KS"
                     /aSTool="nrps_pks_domains"
                     /database="nrpspksdomains.hmm"
                     /detection="hmmscan"
                     /domain_id="nrpspksdomains_DEP5_PKS_KS.1"
                     /domain_subtypes="Iterative-KS"
                     /evalue="7.90E-160"
                     /label="DEP5_PKS_KS.1"
                     /locus_tag="DEP5"
                     /protein_end="477"
                     /protein_start="49"
                     /score="524.2"
                     /tool="antismash"
                     /translation="IAVVGMGCRLPGDVSSPSDFWRLMMEKRSGQTPKVPSSRFNIDAH
                     FHPDNDRPGSFHVYGGYFINETLQEFDPAFFGITPVEATWMDPQQRKLLEVVYEAFESA
                     GLTLDQLSGSDTACFMATFTADFQQMSFKEPSFRHSLAATGVDPGLLSNRVSHVFNLRG
                     PSIVVNTACSSSVYALHNACNALRNHECSAAVVGGSNLILTVDQHMNTAKLGVLSPTST
                     CHTFNSYANGYGRAEGVGAIYLKRLSDAVKDGDPIRGVIRSSATNNNGRAPAVGITYPG
                     FDGQRNVMMHAYQRSGLDPMLTGYFECHGTGTAIGDPLEVHAVSDVMNANRTEADGPLQ
                     MGAVKTNIGHSEAASGLSAVIKAILIAERNIIPPTRGLTDPNPKIDWKGWQINVPTESM
                     TIPKHLPITRISVNSFGYGGTNAHTIIES"
     aSModule        11272..18435
                     /complete
                     /domains="nrpspksdomains_DEP5_PKS_KS.1"
                     /domains="nrpspksdomains_DEP5_PKS_AT.1"
                     /domains="nrpspksdomains_DEP5_PKS_DH.1"
                     /domains="nrpspksdomains_DEP5_PKS_ER.1"
                     /domains="nrpspksdomains_DEP5_PKS_KR.1"
                     /domains="nrpspksdomains_DEP5_PKS_PP.1"
                     /iterative
                     /locus_tags="DEP5"
                     /tool="antismash"
                     /type="pks"
     CDS_motif       11889..11936
                     /aSTool="nrps_pks_domains"
                     /database="abmotifs"
                     /detection="hmmscan"
                     /domain_id="nrpspksmotif_DEP5_0001"
                     /evalue="4.50E-05"
                     /label="PKSI-KS_m3"
                     /locus_tag="DEP5"
                     /protein_end="227"
                     /protein_start="211"
                     /score="15.7"
                     /tool="antismash"
                     /translation="GPSIVVNTACSSSVYA"
     CDS_motif       12315..12362
                     /aSTool="nrps_pks_domains"
                     /database="abmotifs"
                     /detection="hmmscan"
                     /domain_id="nrpspksmotif_DEP5_0002"
                     /evalue="7.50E-04"
                     /label="PKSI-KS_m5"
                     /locus_tag="DEP5"
                     /protein_end="369"
                     /protein_start="353"
                     /score="11.9"
                     /tool="antismash"
                     /translation="YFECHGTGTAIGDPLE"
     CDS_motif       12426..12470
                     /aSTool="nrps_pks_domains"
                     /database="abmotifs"
                     /detection="hmmscan"
                     /domain_id="nrpspksmotif_DEP5_0003"
                     /evalue="3.00E-03"
                     /label="PKSI-KS_m6"
                     /locus_tag="DEP5"
                     /protein_end="405"
                     /protein_start="390"
                     /score="10.3"
                     /tool="antismash"
                     /translation="GAVKTNIGHSEAASG"
     CDS_motif       13076..13129
                     /aSTool="nrps_pks_domains"
                     /database="abmotifs"
                     /detection="hmmscan"
                     /domain_id="nrpspksmotif_DEP5_0004"
                     /evalue="1.00E-05"
                     /label="PKSI-AT-mM_m1"
                     /locus_tag="DEP5"
                     /protein_end="609"
                     /protein_start="591"
                     /score="17.9"
                     /tool="antismash"
                     /translation="FVFTGQGAQWARMGAQLM"
     aSDomain        13079..14017
                     /aSDomain="PKS_AT"
                     /aSTool="nrps_pks_domains"
                     /database="nrpspksdomains.hmm"
                     /detection="hmmscan"
                     /domain_id="nrpspksdomains_DEP5_PKS_AT.1"
                     /evalue="9.50E-93"
                     /label="DEP5_PKS_AT.1"
                     /locus_tag="DEP5"
                     /protein_end="905"
                     /protein_start="592"
                     /score="302.6"
                     /tool="antismash"
                     /translation="VFTGQGAQWARMGAQLMAYYPTFLTSIRRMDLALEDLNDAPSWTL
                     EEVILQDSATSCVGEAEFSQPLCTAIQVALVQLFRLWGIQPSVTIGHSSGEIGAAFAAG
                     YISEAEAIWIAYYRGQVVKNIDSVGAMMAVGLGAEAVAPYVESYEPEVVIACHNSPSGV
                     TLSGSVEILKSIEGTLQAEGIFARLVKTNGKAYHSRHMLPAVERYESLIGKARQATTQK
                     HVSSKTKMVSSVTNSVLADDAVLDEKYWSANLVSPVLFNQAVQTALKCKEVPEVDILIE
                     IGPHSALSGPLRQIKTYLHADKLQYLPTLVRG"
     CDS_motif       13325..13441
                     /aSTool="nrps_pks_domains"
                     /database="abmotifs"
                     /detection="hmmscan"
                     /domain_id="nrpspksmotif_DEP5_0005"
                     /evalue="1.80E-08"
                     /label="PKSI-AT-M_m3"
                     /locus_tag="DEP5"
                     /protein_end="713"
                     /protein_start="674"
                     /score="26.3"
                     /tool="antismash"
                     /translation="GIQPSVTIGHSSGEIGAAFAAGYISEAEAIWIAYYRGQV"
     aSDomain        14249..14770
                     /aSDomain="PKS_DH"
                     /aSTool="nrps_pks_domains"
                     /database="nrpspksdomains.hmm"
                     /detection="hmmscan"
                     /domain_id="nrpspksdomains_DEP5_PKS_DH.1"
                     /evalue="1.30E-22"
                     /label="DEP5_PKS_DH.1"
                     /locus_tag="DEP5"
                     /protein_end="1156"
                     /protein_start="982"
                     /score="72.8"
                     /tool="antismash"
                     /translation="HDVLGQLTTGASLAEPTWRNILRIKDLPWLRDHSLGGEAVFPAAG
                     YLSMAMEAVTQINEMTEKPCKITSYVFRDIVIQQALVTPDDDNGIEVLLNMHPSRINTD
                     DSGKQWWDFNVSSVSIEGHRKNHMAGSIAIRTSARSGLARKVPNLPQRASGRLWNHALK
                     KVGFNYGPTFQ"
     CDS_motif       14333..14410
                     /aSTool="nrps_pks_domains"
                     /database="abmotifs"
                     /detection="hmmscan"
                     /domain_id="nrpspksmotif_DEP5_0006"
                     /evalue="7.00E-12"
                     /label="PKSI-DH_m2"
                     /locus_tag="DEP5"
                     /protein_end="1036"
                     /protein_start="1010"
                     /score="37.7"
                     /tool="antismash"
                     /translation="WLRDHSLGGEAVFPAAGYLSMAMEAV"
     aSDomain        16316..17164
                     /aSDomain="PKS_ER"
                     /aSTool="nrps_pks_domains"
                     /database="nrpspksdomains.hmm"
                     /detection="hmmscan"
                     /domain_id="nrpspksdomains_DEP5_PKS_ER.1"
                     /evalue="1.70E-34"
                     /label="DEP5_PKS_ER.1"
                     /locus_tag="DEP5"
                     /protein_end="1954"
                     /protein_start="1671"
                     /score="111.2"
                     /tool="antismash"
                     /translation="LLDKPPLQQDEIEFRQLATGFNLEDQAAITGASFETDFSHETTGI
                     VTKIGSAITKVSVGDKIVAFSASRFSTYQRVAECLVQVLGPEEPYTTIAGLPMYYGAAL
                     YGLETLARLQYQESVFILPGSGLLGAAAIWIARALHCLPYVVVRDSAEAEHVATTFSLP
                     SAQILTEYRPEQLVDLDIDVVFSGSSVEPAVAREAWRHTPAFSRFVNCTAAASTSPLDS
                     IPASRGASYLSVNFPRLFQKPRVLGTLLERIMVLYRQGSIPAPSITVRNITELNESIHS
                     FV"
     aSDomain        join(17264..17539,17635..17874)
                     /aSDomain="PKS_KR"
                     /aSTool="nrps_pks_domains"
                     /database="nrpspksdomains.hmm"
                     /detection="hmmscan"
                     /domain_id="nrpspksdomains_DEP5_PKS_KR.1"
                     /evalue="1.30E-55"
                     /label="DEP5_PKS_KR.1"
                     /locus_tag="DEP5"
                     /protein_end="2159"
                     /protein_start="1987"
                     /score="180.0"
                     /tool="antismash"
                     /translation="ATYLLVGCLGGLGRSLTSWMMKHGARNFAFLSRSGMDSEQAAILV
                     NNLETRGANVQVFRGDATVKEDVEEAVRSIPADRPLRGVVHAAMVLRDGLFQNMAYENW
                     TTSIRPKVLGSKHLTEVVADLNLDFFLMMSSVSGILGTPGQANYAAGNSYMDALARLRR
                     SQGKPACAV"
     CDS_motif       17267..17365
                     /aSTool="nrps_pks_domains"
                     /database="abmotifs"
                     /detection="hmmscan"
                     /domain_id="nrpspksmotif_DEP5_0007"
                     /evalue="3.20E-15"
                     /label="PKSI-KR_m1"
                     /locus_tag="DEP5"
                     /protein_end="2021"
                     /protein_start="1988"
                     /score="48.6"
                     /tool="antismash"
                     /translation="TYLLVGCLGGLGRSLTSWMMKHGARNFAFLSRS"
     CDS_motif       17737..17847
                     /aSTool="nrps_pks_domains"
                     /database="abmotifs"
                     /detection="hmmscan"
                     /domain_id="nrpspksmotif_DEP5_0008"
                     /evalue="6.30E-22"
                     /label="PKSI-KR_m4"
                     /locus_tag="DEP5"
                     /protein_end="2150"
                     /protein_start="2113"
                     /score="70.2"
                     /tool="antismash"
                     /translation="LDFFLMMSSVSGILGTPGQANYAAGNSYMDALARLRR"
     aSDomain        18244..18435
                     /aSDomain="PKS_PP"
                     /aSTool="nrps_pks_domains"
                     /database="nrpspksdomains.hmm"
                     /detection="hmmscan"
                     /domain_id="nrpspksdomains_DEP5_PKS_PP.1"
                     /evalue="1.40E-07"
                     /label="DEP5_PKS_PP.1"
                     /locus_tag="DEP5"
                     /protein_end="2346"
                     /protein_start="2282"
                     /score="23.7"
                     /tool="antismash"
                     /translation="SPAKAVDLVRDHFIAKLARILLVDEAEFGGDDNAERSIASYGVDS
                     MIGAELRNWIFKDLGLDIA"
     3'UTR           18529..18643
                     /gene="DEP5"
     3'UTR           complement(19428..19448)
                     /gene="DEP6"
     gene            complement(19428..21858)
                     /experiment="RT-PCR and RACE"
                     /gene="DEP6"
     mRNA            complement(join(19428..20174,20232..21345,21444..21485,
                     21695..21858))
                     /gene="DEP6"
                     /product="predicted transcription factor"
     CDS             complement(join(19449..20174,20232..21345,21444..21485,
                     21695..21753))
                     /codon_start=1
                     /gene="DEP6"
                     /note="Dep6"
                     /product="predicted transcription factor"
                     /protein_id="ACZ57549.1"
                     /transl_table=11
                     /translation="MRSSSAGTPFTAQYACEICRERKVRCDRALPKCRRCDRLNQPCSY
                     NQAHQRRTRDEQLKQLQERLAKTEAQLAMNTTAAPLSVRSQSRSEGTELASSTRWIGTP
                     DSFTPNSCSRRSSQYQLPTTSTSQSQLGSVLGTTAANTPMDLDNIRGMSATSGMSTNGS
                     SLFDSDLFTSFTEGADSNMTFAWTNQPLMALEPLDNMLLNRPQSAPPNGSEEDLSPTDL
                     SLLHNHYFESVYFSFPFINRDRFTAEKTGSRSPATTALVYAVALAGCTRSLQDHNRQST
                     CYGLARNYAERCEQEDHLNDLNFLQALLLIGRFEAMNRKLERSGLTLGRAAMLCKLLKL
                     HQMDKSEHSQGMQNRETQSGPRLALPHTKDPVLLEERRRTFWGLYILQSYVRTRTGWEF
                     QLEDTKNLQINLPSPGLLRSDLEPLKMPSLLNISTEPAPEITSYAGCVLMVELALRCFD
                     NGQKRDTPGFWDDYCALVKKTDDLFKTLKRHLNATSIREDPVAFSLYLNLRATEIFSHD
                     SAITKNEEQGLPPLMVAESQRRATTAAFQICSAVGLNLPSPWKADSDIIMLQAIFIAWP
                     LTMALKALYRELVRGGIRETVNGVVASIRLLFAALDHIEESDGHWHQCVTNVEAKLQEW
                     DEKNSFDSLAL"
     5'UTR           complement(21754..21858)
                     /gene="DEP6"
ORIGIN
        1 gcattgaagg acctggaaga caccgaattt acacagaagc atcgcgggcg gacaacagag
       61 gagaagggcg aagatgaagt agcatggaag cgcacaaaac ggcgcatgga agagaaagca
      121 cgtttatatg acgccttgaa gcgcggcgac atcgaagaca ttgacgacag gtacggcgtc
      181 gatttcgacc gaaaatgggc tgagcagcaa gaaaagggcg aggtagaaca cactacatcg
      241 tcagagtcag aagaggacga agacgaggaa cttgtggaat acacggacga gttcggccgc
      301 acacgaaagg gcacgcgcgc agaagctgcc cgcgaagagc gtcgaaagcg tactcttgcc
      361 gccgacgaac ccgaccgctt caccgcacga cccagtatgc caaccaacat catcttcggc
      421 gacaccgtac agacgcaagc cttcaacccc gatgagacca tcgcccagca aatggctgat
      481 ctagccgcca agcgcgacaa agaactcacg ccgccacctg aggtacactt tgacggcaga
      541 gccgaggtaa ggcaacgcgg aatgggcttc ttcaattttt ccaacgacga agaagaacga
      601 aaagaacaga tgagccggat tgagaaggag agagaagaga cggagcgcgt gaggcgggaa
      661 cgcaaagagg ctgtcgagaa gaggaaggcc atggtcagag acaagaagag ggctatacag
      721 gagaagagaa gcaaaggaca ggcagagagg tttctgcaag aactgggcga ggagttgttc
      781 aaagatggag agggcgatac ggaagcaaag cccaatgtcg cagctgagaa agaagctgcg
      841 taatccgacg tcttgctatc tagttttcta catgatgata ccccaatacg aagcatgttt
      901 tcttgcccaa ctcaagaccc tctaattcaa cactggctag tacatcctag tccatccagg
      961 agccgtgcaa tttgctcaga accgttgctg acatgttttc tttttaccgt ttctatactc
     1021 gtgttcggtg atcattttca aggcctgaac tcggcgtact tcctaggcgg acgttgatta
     1081 tagatgcgtg tttggttcaa cttgagaagg actggtaata gatctttgga ttttttacat
     1141 ctccaaaaaa aaatcaagta gatatccaag aacagtcggc gcatcgtgat aagaggtggt
     1201 agctgagatg caaactgatt gcattgcaaa aatatcaaag cggcagatgt gcaagctact
     1261 agaattgtta tattcgagac tcacggatgg ctaatgcgaa tgacgccgca cctcctgggc
     1321 ccaaaatgat ggtggctaca gtgagataaa ccagctcttg ggcttcgaca ggtgagaccc
     1381 agtgattcgc ttttgccctt actgctccat ctcgaagcga gagaagaaga tgtgaataaa
     1441 ggacgcttgt gagggcgact acgatccaat cccactgcga gaataggtga aggttctcaa
     1501 ccagcgccat gtactcggca ggtaacccac ttggctgtag cggcacttcg atgggatcgc
     1561 taaatccatg ggctggcaca aacagtctcg tcaacgatgc ttgaccatcg cgcgtgatga
     1621 gtgcgccgac gacagtgtag gagtgcacag ctgcggcaac ggtgccggcc agaacaagtg
     1681 acgcaacaat gcattttttg gagtccttgc gggatgatgg tgatgagtcg gaagcttctc
     1741 gaggcagtat cgatgcgaga ccgagatgaa atacagaaac gccaataggt gctacctgga
     1801 agagggctat gcatccatga tgtaaatggc tcccgccacg tcctgcccac gctgggacga
     1861 agatgagcaa gggctgaagc agaatcacca ctgtcgacac cagcagcgcc gtggcctcgt
     1921 gcttgggaac cgaggcatca cgcaaacggg ctttactgca acacacaagg tacagatata
     1981 gaggcaacac aatggcggca ccgttggcgt tacaaagtac catggcccaa gctgggtatt
     2041 tgaggaacca agaacggacg ccgcgccgac gggattcgat caggacccag aggttggcgc
     2101 atgcaacgac gtagtttacg tcgaagaaga gcaggcgcgg accagatgtg agtgtattgc
     2161 taaggacgtc atagaatgcc gaaaggagcg tgagttgagc atctaacggg ccgatgtttg
     2221 tgtatttgga gcgcaagggg cgaccgtctg gaaagtggag agtgcgggtt atcgtatcga
     2281 ggcggtcgaa catgccattg aagaaggcat agacccagag accccatata cctagggcgc
     2341 ttagataaaa gaattgcgtc gtcgaggttt ggggcatgat gtgttgtata gggttgcttg
     2401 ggtcaggtaa cgggacgtcc agtaggtgtc ttctgtcgtt cgtggtagat gagtgctacc
     2461 atgagagcca tgactggact ttttgatctt tgatatgagc attgttggcc ttgatttgtg
     2521 tggtgccgtt gttggaacga gtgagcggtg caatgttgga gcatggcggg aacgggtgcc
     2581 taagccgttt ccgcaagtgg gaacggacag aaacggccgc tcgttcctca ttggctgtct
     2641 gccttggacc caccccgttc accactccag agcgcccgcc tctccgcttc ggacctcgcg
     2701 gtccatctgc gacgctgcga gacatgttcg ccatcttggt tagctgagtc gacatggaac
     2761 agagcgtggg ttacttatat catctagcag catgcttgct ggtcatggtc tccactcaca
     2821 acggcaacta gggcgtcgta atggaagacg gccgctcaac cttcaaagtc atcattattg
     2881 gtgctggagt cacgggtctg actctggctc actgccttgc caaggcttgc atcgactatg
     2941 tcttgttaga caagggcatt gtagccccga gttttggaac taccattacg ctgcagccac
     3001 acggatgccg gattctgcac cagctagggt gtctggatgc cgtactggct tcatgcgatg
     3061 tcatgagtgg tgcccagtgt cgcgatcctt ctggcaagac gtttgcatcc aacgactttt
     3121 ttcgagtggt gaaaaagttg tacgtgattc cgttggacct accctctcca catgctatct
     3181 ttctgacaac gggactcaag caccggttac gatacgagga cactggatcg caaagtcttc
     3241 ttacgtacga tgtacgagca actaccagat cagtcaagag tacatgaacg agcacgtgtc
     3301 gaagagataa tcgaggataa tgaaaagacg cgtgttgtct tgcaagatgg gcaagagttt
     3361 gtcggtaacc tggtcatcgg gacagacggc gtccattcca aagttcgcga gatcatgtgg
     3421 gacaatgcca acacggcgaa acctggcatg atcacagtgg aagaaaagcg tggtgagtat
     3481 cacatacccc attgccaact aaaccgtaag cttattactg acccttttct ctaagccatg
     3541 gtgactcaat ataatgccat cgtcatggct tgctctccgg tccccggcct tggctctcac
     3601 gacatggaag tcacgtctaa tgataaattt tctttcctcc ttctctgcca gccagattgg
     3661 atttccatca ttgtacacaa caagctgccc gaggatcagc aatgcacctg gcccacacgc
     3721 agacggtaca ccgagtccga catggaagca ctcgtgagta gaatcctcga gtgtcccatc
     3781 actgaaacgg tcgtgtttgg agagttgtgg aagcggcgtc tcaaagcgca gatgatctca
     3841 ctcgaggaag gggtgttgga acattggttc tttggcagga tcgtcctggc tggcgacgct
     3901 attcacaagg taaattcaat ctttctcttc acctcccggc agatgtatca tccacgaagg
     3961 accagctcac atcatctcag gtcacgccaa attctgcgct aggcggcaac acggccatgg
     4021 aagacgctgt cactgtcgca aatactctgc acacgcttct cgctgcccac cccaacaaga
     4081 aacccagcac ggtagagttg caagatgctt ttcgcgacaa ctatcaaaat gctcgcatgg
     4141 accgcgtgcg ggccattgtg aaggtcggtg gtgacctgac gagacagcag gcgtatgatg
     4201 gatggaagcg atatctgatc cagcgatggt tgactcccat tgtggggctg gacacactcg
     4261 ccaagaacat tgcgggcttg tgcgtcacgg cgcctaaact tagctatata gactttgaag
     4321 aaaagagagg tatgttgaac tggcaggata ctgtggctgc tgacaaggag ctggaaatgc
     4381 atcatgaaaa cgtgggagga gtacgggccg agtatcataa gagcaagtgg ctactgacgt
     4441 cagccgactg gtctggtggt ttcgaggccg tcttcccgca aatactgggg gttttgatgg
     4501 tcatgtggtc atctgtttgg ctattccacc tagcattctc tagacactgc atctcaggtt
     4561 ttggaggcga ggtgtggcga actttcggag cagacaacga aacatcttgt gttgccaagt
     4621 agaaggggca gtcgtcgtct atttcgttct ccatagattg agtatcaagt catattgtcg
     4681 tcttgcacgg gccgcgtcca ctctgcacta tgtttgtacc aaccatgaat ggagtggatc
     4741 gactattatc caagaagcag gcggtactta ctagttgttg gcaattagga tgaggcttgc
     4801 taagaataat catcaacgat ggaagcgaac acgcccccat cccaaaactc cgtcttagta
     4861 acgaattcac cttttcattg aatattctag aactcggtaa ggctacaaac tcgaatgtga
     4921 ataccatcga taatacattc atagccgcca tcgttactgt ggttgagtgt aaagacgacc
     4981 acttgagacg aacagtctgg caatccaccg tcgccaaata tccatgtttc caagtacaca
     5041 accaagataa ctcgcaaaag gagtcactag gctcgagcac aaaagctaga agatgatggt
     5101 tgtacattcg gaggaaaagc caccaccaat cggacccatt cgttttcgcc tgtgctattt
     5161 gcgtccaatc cgcgctcaca atcaaatcca ggatacctta cgctgcagtg attgctgtcc
     5221 ttttttccat acctccgatc ttggctttct gccgtgcgcg ttagtagtgt gagacggacg
     5281 aaagaaagca aaaatcgtgt agataactca ccaatagtgg gaaagagcac accacgctca
     5341 atgcagccgc cgcaaggaag aacgcccata tagtggtcat ggcactggca atctccggaa
     5401 tgaccaaagc cttttccgtg tcggatagtg cttgaaaagc cttgctgctt gatcctgcga
     5461 tgaggttcgc aatctccgtg tgggagacgt ctggaagagc cttacccacc ttgtcgacgg
     5521 ctacgttgtg gaaaaggctg ccgctgatag caaggaagag gaccatacca aggtcttgga
     5581 ctagatgcgt gtaagctatg ttagctattg gttttatgga aatatccgtt gggtgcatgt
     5641 tatgtgaaga cttacagatt gtcatggcgc caacggcatt ggcgatttca tgaacaggga
     5701 ctaaagattg cacaatagca aaacctgcca cgatgtagct tcctgttcca gccccgatga
     5761 gaatgttgta gccgtagatg ttggcgttgg acgtgctatc atccacggtg tctacgacag
     5821 atgttagcta ggccattgtc actttggagc cagagtaatt gaggagcctt acacatcaga
     5881 gctgtgccaa taagggcaag cgagctgcct ccaatgtacc agataggaat caagccatat
     5941 ctaggcatca agaaaccgtt taccattgag gcaacaacca tgaacatgat caatggtagt
     6001 aggcgaacgc cagcctcaag tgcaccgtcg ccctgaatga tgtaagtatt cagaagatga
     6061 agtcaagctg gaggcgtacc ttgatgaact ggaagtacag gggcacgtaa taagtcatag
     6121 ccagaataat tcctgatgat agaaagactt ggagctgcat gttgatcaat gtgggctgct
     6181 tgaagaaatg caaaggataa aggcgattct ccttggcaac aagcgggtgc agcttgagca
     6241 agacaatgaa ggcgacaaga agaattcccg tgacagtcca tagcgcaatg acggttccgg
     6301 agttgaacgg gtagacgacc ccgccaaagg tgagcacgac agttaggcag gcggagccag
     6361 caaggaaaat gacagcgtta atccaatcga caaggcgaag cttttcggcg agtgtcttgg
     6421 aaggataagg atcaaagctg ggaaatagta ggaagtatac aggcgcaaag gcagcgccga
     6481 tagggagatt gacatagaat ccctagcgta tgattagcat tcatagtgaa gaactgaagg
     6541 agaagaataa ttgacggata catacccatc tccaagtagc agaactcgca gcaaaagctc
     6601 caccaacctg aacaccacaa agtaagcata aaatccatga gacgaagtaa ggtgagggtg
     6661 cttactactg gacctaggac actgccaatt ccccaaacga cagtgctccc ggcaagatat
     6721 gcgggctttt cctggtcatt ggaaagaact gatacgtacg tcagagtacc tgaatacatg
     6781 ccagagccac cgacgccggc aataacacgg ccgatgataa gggctgccat gtttggagca
     6841 gcaccgcaaa gggcgctgcc ggcttcaaac aagaagatgt tgaagatgta gacccacttg
     6901 atattgaaga cgccgtaaac ctttccccaa agcagaatga acatggtgcc tagggcaaag
     6961 ccggttccga tccatgatag cagctcgagg tggccgaaat cgttgataat ggcgggttgg
     7021 atgttggcga cgatggtgtt atcaagggca aagaggagcg tcgtggatag catggcagaa
     7081 taagcagtag cccactgaat agagacaaac gcatcgagtt agtatgtgtc gtatatgcga
     7141 cgtactgcca ggatgtatgt atgtataaca tgtgttggtc gtggggtact taccttccaa
     7201 ccatggatgt cgcgaggact ctgcttgccg gttgtagtgt caccgccacc gcggtcgaca
     7261 agctcgtctg atggaatccg ggtgctcgat ccgactgctt caacatgctt ctcgccatct
     7321 ggtctgttct ggcttgacga tgtactgcta tacaccatat tgggcgagtt caactggctc
     7381 ttcgattgga aacggctttc gctgacgtga gtttgatttg tcggttgata tcggaacagc
     7441 ttcgcagggc attgaggtac ctacggagca gagggtgagt ttacggagtt gcagcaagat
     7501 tatacccatt ggagaagggg ccgagacgga gggcggacac ggggacggac acggagggcc
     7561 gagggaccca cttttccctt gtggctttgg cgcactgcaa caatgacgag tgaacagagc
     7621 acttttggga aagatttttt cagtgaattt gtccatgcct gagagctcgt agtgctctta
     7681 cttggtttgt gggacgcttg ggcctgacca aggacgtcct tctccagcga cgggacgctc
     7741 cactctctcg tctacagcaa cttcctttgt cgaaatttgc cagtgcactt gctgcaaata
     7801 ccacgagaat gtgtgagagg ggcagttaac ttgttctaat cacaagcaac gtgtgcctgt
     7861 acctgagcgt agatttggta cgtctcactt catgttcaca ccatgaccat ttgttctttc
     7921 cgcaaaacct cctgtccctt gaagacactc taagctaaga cgccgtatat cgcggtattc
     7981 gtctagaatg gtgccgtaat cgcttggctt gtaccgaaca aaccattctt caaagacgct
     8041 gctcttgcgg tagggattaa gtcccagatc cctcatcagt gtatcaatgt actgttgtcc
     8101 ctacaatcag catgaaacgt tcgcatttgt catgtctttt ttttcgcatg tggacaatgt
     8161 tgaacagaaa cacataccgg aatatagtca tatataaagt acgaatgttt cttgccctgc
     8221 tcaaggtacc tttttcttgt ccaagcattg aaagtcgcgg cttcaagctc catttcttct
     8281 tgagggggga gttcacgcca tccaagcatc caagagactc cccaaagcgc ctgaagttct
     8341 gctgcaagcg gggtaaaggc tgaatgaata tgtcccggga aaagtattga tcggtctccc
     8401 cgtgccgcta gctcaggcac tacgagccga cggaagtgtc ggtttggacc ttgttctggt
     8461 ctgctgctgg catcgggatc catgtcttgc agtggagcag ttctgagata tggcagaagt
     8521 tcgtcgactg tctgctcggc tttcgcgtca agtaagctcc accgcgaaat gcttttgctg
     8581 ttatactgta ggccaagctc ctcccgcagc tctgggtcga atgtggtata ccccttgtcg
     8641 aagcctgtac agtgaattac gatgtcagtc gccagggagt atccattctt caggttcaca
     8701 acgtctccgt gggagaggga gtctatctcg gtcgaatgga tggtgatatt gccacggtgg
     8761 aaaactttcc aaaagtctgg agcagtggcg atgccgattc cgccgcttcc ccaaaacaca
     8821 cttgaaagaa agaaacgtgt gtcagtcgag ttatctctaa tttgattggg ggtatcatag
     8881 gaatcgcatt ccagacttac ccgtcgctgt atggcctcgg ccgcagcttc tcggcattag
     8941 gggtcctcca atactctgcg tgtgatacag agagataatt agcagctcgc caataaacat
     9001 ttgtcaacgt tcgccccaca gcattacgct gaagaaagtt gtaacagaat ccagacgtat
     9061 tcataatgca cggactgaag ctcgacgcga aacgagtaga aatgtggtcg gcaatattcc
     9121 acaagcccat gaatgttggg gcatagagac tgaatggacc ggatagtcca tcacgcatga
     9181 cccaattgac tctcttgccc tcgcataaca gatgatagac agcatcgtac gatgacttgg
     9241 aacggccaac cactgttgct gtttccacgc ttttggcaat ataatcttga tgttttccaa
     9301 gatccagtga gtgaattaca ggttgttcaa atgtttgtct cggccacgtc ggtataatag
     9361 gactggaatt ggctcctgta gcgtatatga gtttgtggca taagagaggg tttccctctt
     9421 tgatgtcgag aacccatccg cccgcatcag acggccctcg cctgactcgt tccacgcgag
     9481 tattgagacg caggcgaggt agtaggttgt gatctctagt aaaactagta aggtaattgt
     9541 gaattgtctt tccagaaacg aagccgtccg gtgatatgtc gtctttgggc attgggtaga
     9601 acgagtattc gaaaagtgga tggctaattt gggcaaacag actgggatat atcctttcct
     9661 tggaccaaac accaccgacg gtactgctgt catcaacgat gaggaggtta gtctcggggg
     9721 ccagctccag gtatgtgcga gcggccatga ggccgtacca tcctgccttg atcattagct
     9781 cggcttgagc ccttgcctga cctaccatac ataccagcgc caaccacaac gatatcaaag
     9841 ctctccatgg cttgacccac tacgttgatg tctggagacc ctcgagtatt tgtttctctc
     9901 aggaataatt gagagaaaac tggaagtcaa gacttccgag gtcttacaca cccattttac
     9961 atttccagat gaagcaaatt ataaggatgg tttaggaacg gtccacaggc cctttgctac
    10021 agctgcttac atgtactgcc ccacccgtat cccattgcaa tcctattcgg tgaaatttac
    10081 acgctgccgt attgcggcag acaggccccg tgcaccgagc ggacggacgg cggccagcag
    10141 cccgcgggcc gagccggccc gtttcaagat tcgaaaccca ctgaacgttg ctatctaaga
    10201 acagtcagct cttcgtcgtg gcatccagga ctagagccta tctgatggga cgagacggcc
    10261 tcgagctccg gcggagtcgc tcaaggatcc cgtggcattt ggtcggggtt tatgccacta
    10321 cccaaagaaa tcattactgc tgcatcgtcc tggggtctct gattgcatcg agttttgtcg
    10381 ctgttgcagc ggtataccat agatccagtt ttggtgtaga ccctcgctgc ccgctcgcga
    10441 ttggtttcaa ggtggggtca aaaaggtggg gctcgccgcg ccgagccccc ggccacgaac
    10501 cgcatcgtcc tctgcgtctt tctccctgac gcgcccacta acaccttcaa tgaccaggcg
    10561 atatctaacc aactaaaaac tgtgccgttg gctcataaat cgaggcctgt cgcgtgagac
    10621 attagcatta tgctggtctg cattggaaga tgataaagca gctggcgaac accacagagc
    10681 gcgctgatgt tcgcccgcgt tctattcacc cctccccccc cggacgatgt acaccgtcta
    10741 gcggatttaa cgggctcgat gcgcaggtct ccaaaggccg acctaggcgc agcatgatcg
    10801 gccgcgaggc gtaagctacg ttgaggagga atgccgaacc agttgctgcg ctgaactcgt
    10861 tgagcaaccc gcttgacgcg gactttccac atgaaggcaa tcagtctctt gctccgatgc
    10921 ggactccgta ggagatgaca gagaccgagg ttgccagtat gtttcgcaca gagccagcga
    10981 acgagtatgt atcgccagtc atgtaggata gacatgctct aacacagtta cctatatatg
    11041 cttccataaa atctcctgct gttcaccacg agaacatatt cccgaaaact cagacaacca
    11101 gtcagagttc atacatataa caaaatgcct attttctacg agtcgtcttc agatgcgtca
    11161 gatgccgcgc ctgaattcga cctcaggaat gcctgccagc gcatcgtcac cgacgatgaa
    11221 tacgttgtct catcgtcgac cgagccccca ctgagccagc aactggaacc catcgccgtt
    11281 gtgggaatgg gtaagattta tttctcatac ctgaactgat tccaatgttg ccgactgaga
    11341 tttgaatagg atgtcgcctt cccggtgatg tcagctcgcc atcggacttt tggaggttga
    11401 tgatggaaaa gagaagtggc cagacgccca aggtgccttc ttccaggttc aacatcgacg
    11461 cccacttcca tccggataac gaccgaccag gaagttttca cgtgtacggt ggctatttca
    11521 ttaatgaaac tcttcaagag tttgatccgg ctttctttgg tatcaccccc gtcgaagcta
    11581 cgtggatggg taagtctcca actcttgcgc tacagtgagg ttctgccata tccatacttt
    11641 gctgacagca ccctgctcta gacccgcagc agcgcaagct attggaagtc gtctacgaag
    11701 cttttgagtc agctggtctg acattggacc agctctctgg gtccgacaca gcttgtttca
    11761 tggctacctt cacagctgac ttccaacaaa tgtctttcaa agagccctca ttccgccaca
    11821 gtctcgccgc tacaggggtt gaccctggac ttcttagcaa tagagtcagc catgttttta
    11881 acctccgcgg acccagtatc gtcgtcaaca cggcctgctc atcatccgtc tatgcactgc
    11941 acaacgcatg caacgccttg cgaaatcacg agtgttctgc tgctgttgtt ggtggtagca
    12001 acttgatatt gaccgtggac cagcatatga acacagcgaa gctaggcgta ttatcgccaa
    12061 cttcgacatg ccacactttc aacagctatg ccaacggcta cggtcgtgct gaaggcgtcg
    12121 gggcgattta cttgaagcgg ctgagcgatg ccgtcaaaga tggcgatcca attcggggtg
    12181 tgattcgttc aagtgcgacg aacaacaacg gaagagcgcc cgctgtcggt atcacttatc
    12241 ccgggtttga tggccagagg aacgtcatga tgcatgcata ccaacgcagc ggcttagatc
    12301 ctatgcttac gggatacttc gagtgccatg ggacggggac agcaatcggt gatcccttag
    12361 aagtgcacgc tgtctccgac gttatgaatg cgaatcgaac tgaggcagat ggccctttgc
    12421 agatgggcgc tgtgaagacc aacattggcc atagtgaagc agccagtggg ttgtctgccg
    12481 tcatcaaagc tatcctgatt gcggagagga acatcatccc cccaacacgt ggacttactg
    12541 atccgaatcc gaagatcgac tggaaaggat ggcagatcaa tgtgccgact gagtcgatga
    12601 ctattcctaa gcacttgcca attacgagaa ttagcgtcaa ttcttttggg tacgctatca
    12661 attcctactc acgactactt actaaccagg cattagctat ggtgggacca acgcacatac
    12721 aataattgag agcccgaatt ccctattagc tttcccgcaa agctaccaat attcaatgcc
    12781 tggtactacc acgaagagca agttagcgcg cggggcagtg aagcgaaaca ggccgtacct
    12841 tttggtcttt tctgcccatg agattggggc tctaaagagg aacgctaccg cctatggcag
    12901 ggtggctgca aattacagcc tgcttgacct ctcctacact ctcgcaaatc accgaacccg
    12961 cttccatagc aaaggcatgg ttgtcacaac acctgccagt ctccatgaag atattgtcaa
    13021 tggcagcccg aaccttgttc ttgctcataa gaaggagaca gctactacac ttggtttcgt
    13081 attcactgga cagggtgcac aatgggctcg aatgggcgca caactaatgg cttattaccc
    13141 gacattcctc acgtcaatac ggcgcatgga tctagcattg gaagatctga acgatgcgcc
    13201 atcatggact ttggaggaag ttattcttca ggactcagcc acctcctgcg ttggtgaagc
    13261 tgagttttcc caacccttgt gtaccgcaat ccaagtcgct ctcgttcagc tcttccgtct
    13321 ttggggcata cagccttcgg tgaccatcgg ccactcttct ggtgaaatcg gtgctgcatt
    13381 cgctgccggg tatatttctg aggctgaagc tatatggatc gcgtactatc gcggccaggt
    13441 cgtcaagaac atcgactcag tgggtgcaat gatggctgtt ggtctcggag ccgaggccgt
    13501 tgcaccatat gtcgaaagtt acgaacctga ggtggtaatt gcttgtcaca actcaccatc
    13561 tggagttacc ctgagtggta gtgtcgagat tttgaaatca atcgaaggga ctcttcaggc
    13621 agagggcata tttgcccgcc ttgtcaagac caatggcaag gcatatcact cacgccacat
    13681 gctcccagcc gtggaaagat acgagagtct tattggcaaa gctagacaag ctaccactca
    13741 aaagcatgta tctagcaaaa ccaagatggt gtcttccgtg acaaattctg ttctggccga
    13801 cgacgcagtc ctcgacgaaa agtactggag cgccaatctt gtcagtccag ttctcttcaa
    13861 ccaggcagtg cagacagccc tcaagtgcaa ggaagtcccc gaggtggata ttttgatcga
    13921 aatcggacct cattcggctc tttcagggcc tcttaggcag atcaagacct atctgcacgc
    13981 agacaagctg cagtatctac cgacccttgt gcgtggcttc ccttgtgcta atcaggtgct
    14041 caagctcgct ggcgaactat tcctgcgcaa ttaccccctt gatctcgcaa gagtgaccgc
    14101 aatcgaggag gtgtacccgt ccggcaagat aattccacga atgggaaacc tcatcgtaga
    14161 tcttccaccc tatcagtggg acaagacaaa acggtactgg gctgaatcac gagagagcaa
    14221 ggagcagcgt tcgccacggt tcccacgtca tgatgttttg ggccaattga cgactggtgc
    14281 ctctctagct gaacccactt ggcgcaatat cctccgcatc aaagatcttc cctggcttcg
    14341 agaccactcg ctaggtggag aggcagtgtt tcctgcggct ggatatctct ccatggccat
    14401 ggaagcggta acccaaatca acgagatgac cgagaagccg tgtaaaatca cctcttatgt
    14461 ctttagggat atcgtcattc agcaagcctt ggtaactccc gatgacgaca acggaataga
    14521 ggtcctgttg aatatgcatc cgtcgcgcat caatacggat gatagtggca agcaatggtg
    14581 ggatttcaac gtctcgtctg tttcaatcga ggggcaccgc aagaatcata tggccggtag
    14641 tattgccatc agaaccagtg cacgctcagg attggccaga aaagtaccca atctaccgca
    14701 gcgcgcctct ggtagactct ggaatcacgc cttaaagaaa gttggattta attatgggcc
    14761 gacgttccaa gacatggata acatcacctt tgatggatca acatattgcg ctcacgcttc
    14821 aacgaacgtc aagaccgctg taatgaatga cgagtcccgc cacgttctgc atccagccat
    14881 cgtagactct tgtctccagc tcatgatcgt cgcaatatgg gccggccgcg ccagtgcaat
    14941 gcagtttgga gcagtgcccg ttcgtgccga agagatcgtt atctggaagc caaaagccac
    15001 tcatcttact gaaggcgccc gggccactat gttctcatgg attgatccgc gaggccagag
    15061 gctgttcaat gcccacagtc aacttgtggc agaagacaga acagtgctca tggaaataaa
    15121 gaacatgcgt tgcattgcgt atgaagctgc cataccgcag aaactggaag ctccaattca
    15181 gccgcgaccc tactctcagc ttgtgtacaa gccagatgtt ttatgggtac ataacactca
    15241 gacccaccta gatgttgcta cttttgttga gcttgccgaa ttcaaaacac cgggcctgag
    15301 agttctcgtt acagacttga tggttgctca gtctctcata gcaaaattcc ccggaattcc
    15361 tatgacatta gccaacagag acgttaagga ggccgaagca gaagcagatc ctagcggagt
    15421 aaagaagttt tccctcatgt cgcttgacct aacggccagt ttggcaaccc agtcttacga
    15481 gaagctaaaa aattcgttcg atgtcgtcat tgcccctaac attctaagca attcattgga
    15541 gtgtattgcc gaactgctag tggaaggagg tcaggcagtc ttgggagtaa acggatctac
    15601 aatcgttcat gatctggaga aggctggatt gtcaggacca gtgttctcta tgaaggatac
    15661 tatgttcgtc acatccaaag tcagggaaag cgataagcct gtatcaatcc ttgtgcagtt
    15721 gatatatcga cataatccaa ccgaggatat cactcgattg aggttgcacc tcgaggaaac
    15781 tggcttcagg agcaggattt ccaagctcgg agacccttgc ccgcctggca gcaatgtcat
    15841 catgctagcc gaccttgaag atccgctcgt ggcgaccatg tcggagcccg agtttcagca
    15901 tctacaaacg ctcttgagtg attccgcaaa cgtcctgtgg gtgtcttgtg gagattacct
    15961 cggagctggt atcgatcccg aggccgcaat gacactgggg cttttacgta cactccgctc
    16021 tgaacgagct tctctcaaag caacctttgt tgactttgtt cgtactgatc ttgcttccga
    16081 ggagtttctt tcgcggacaa catctttggc gattgctctt tttgacgacg aaaagaagct
    16141 cgaaactgaa tatatcgccc gtgacggcca gttactccta agccgcctta tcccggccga
    16201 ggaggtcaac aagacgcacg gaaagatagg aagggagacg aaaccgcaac cttttgaccc
    16261 caaagctgaa cttgtgggta gaatccaggc tgggaaggtt gtgtttgaga ctgccctcct
    16321 agataaaccg ccgctgcagc aagatgagat cgagttccgg caattggcga cgggtttcaa
    16381 tctcgaggac caagcagcta tcacgggagc ctcttttgag actgacttca gccacgaaac
    16441 gactggtatt gtaacgaaaa ttggaagtgc aatcacaaaa gtctccgttg gtgataaaat
    16501 cgttgccttc agcgcgagca ggttttctac ctatcagcgc gtcgcggagt gcttggtaca
    16561 agtactgggt cctgaagagc catatacgac gattgcaggc ctaccaatgt actatggagc
    16621 cgctctgtat ggtctcgaga ctttggcgag actccagtat caggaatccg tatttatcct
    16681 tcctgggtca ggccttcttg gagcagctgc gatatggatc gctagggcac ttcactgtct
    16741 tccttatgtt gttgtacgtg attcggctga agcagaacac gttgcgacca ccttttccct
    16801 tcccagcgca caaattctga ccgaataccg tcccgaacag cttgttgatc tcgatattga
    16861 tgtggtattt tcaggcagtt ctgttgagcc agcagtagca agagaggcat ggcggcatac
    16921 accagctttt tcaaggttcg ttaactgcac cgctgccgcc tctacgtcgc cattagactc
    16981 cattccggca tctcgtggag ctagctatct gtccgtgaac ttccccaggc tttttcaaaa
    17041 gccacgagtt cttggtacct tgctcgaacg catcatggta ctctatcggc agggctctat
    17101 ccccgcacca tcgataaccg ttcggaacat cactgaactc aatgagagca tccattcttt
    17161 tgtagactca atatgtgaca acaagattgt cattgcacac cagacgagcg aaggcttggt
    17221 ggatattgtt gaatcccgtc cacgtttgtc cctacctccc gacgctacat accttcttgt
    17281 aggatgcctt ggaggtcttg gtcgtagcct tacctcgtgg atgatgaaac atggagcacg
    17341 aaattttgct tttctatcaa gatcgggtat ggactctgag caagcagcca tccttgtcaa
    17401 caatttggaa acacgaggcg ccaatgttca ggtgttcagg ggagatgcta cggttaagga
    17461 agatgtcgaa gaagctgtac gctcaattcc agcagatcgg cctcttcgtg gcgttgttca
    17521 tgcggccatg gttttgcgag taagtaaagt tctcctgggc agccagaagg cgacatctga
    17581 cagcaccgct gtttgttgtg atataacgtt ttgatcatgc tgacggaatt acaggacggt
    17641 ctctttcaaa acatggccta cgagaattgg accacatcga ttcgaccaaa ggtccttggc
    17701 agcaagcatc tcactgaagt cgttgccgac ctgaacctag atttcttcct catgatgagt
    17761 tcagtatctg gcattctcgg aacaccaggc caagccaact acgccgctgg aaattcttac
    17821 atggatgcac tcgcgcggct gcgtcggtct caaggcaagc ccgcctgcgc cgtggtcctt
    17881 cctatgattc tcggcgtcgg cgtcgtagcc caaaacgatg ggcttgaaga ctcactcaag
    17941 cgtaagggca tgtacggcat cgacgaggag gcgctgctag attcttttga agccgccatt
    18001 atcgagcaac gaccccagac atgccagcaa aacgaagctc tcgatcatct catcgtcggg
    18061 ctagacccag ctggattaca caaagcgaga caagaggccg agggcgacgt cgacgctttt
    18121 tggtcagccg acccacgttt ttcaagcctc gtgcactcca tgaatgtcta tggcggcggg
    18181 aaccagggag gcgatggcga ggcgggctca atcctgacgc ggcttagagc ggctggaaca
    18241 gagtctccag caaaagcggt ggacctagta cgcgatcact ttattgcaaa gctagctcgt
    18301 atactgttag tcgacgaggc tgaatttggc ggcgatgaca acgccgaacg ctccatagca
    18361 agctatggtg ttgacagtat gattggagct gaactgcgaa attggatatt taaggatttg
    18421 gggctggata ttgcttttca acagttattg agtccttctc ttactatttc gaagttttcg
    18481 gagctggtgt gtggggcgca gggtatcgtg gtggaacaaa aggtttaagc tacaagagcc
    18541 tgtctggttt tcggtaaaga gaagtttact tgggcagctg ctgttcggtt cgtcttaagc
    18601 acatggttgt tatagcttca aaagcatgtc ggtttcgtca gggtcttatc ggttcttgac
    18661 gtattcaaca ggtctaaatt ggaagttaca tctcccccta atatcaacac atagattagc
    18721 gagcattggc ctcgtcgttc gacttgttca tattgaccat ttactattgc acagattctg
    18781 gtgagtctag tctccgcacc tagcacgatt tgtgatatcc ccttcatctg gtaggcgtga
    18841 ttcaatggga gcccgcgcgc tcccacagta tttgacgagt ccaaagtcta cattgcgaat
    18901 cgaatgacgc gttgtggtca aggacgatga ggactagtct gacgctcccg tgttgaataa
    18961 aaagaacata cagcttacac gtacaagatg cagctaactg ctcgcatccc cgggtcataa
    19021 cagaggacag acttgtcgac taagatgtag tggtagcggg tacgatctcg ccccaacgtg
    19081 tgagtcgact cacagcatgg acggcgttgg cctggcggtg tgtgagatgt gatcctggat
    19141 gatgtagaca gtatttgtat gtacatggat attcgttaac actaacgcaa acttttgcga
    19201 ctgataatca caagatgcat actctgggta aaggcaatta aattcaaaac atggtgttat
    19261 cccgacttca ccttttctag cattatttca aaatgtcaaa agaataatat tatgttaatc
    19321 aaagggaagt attaccaagg tgttccgcaa cctaaacact gtccgttgaa tatgttagag
    19381 catctgttct tagaaaacgc aacactaatc ctcttgttga tgaaggacga gaagagaaaa
    19441 tggactatct atagagccaa agagtcgaag ctattcttct catcccattc ctgtagctta
    19501 gcctcaacat tagtcacaca ttggtgccaa tgtccgtccg attcttcgat gtgatctaga
    19561 gcagcaaaga gcaatcttat agaggccaca acaccattca cagtctcgcg aattcctcca
    19621 cgtacaagtt cccgatacaa cgccttcagc gccatggtca agggccaggc tatgaaaatg
    19681 gcctgcagca ttataatgtc gctatccgcc ttccacggtg acggcaaatt gaggcctacc
    19741 gcgctgcata tctgaaacgc agcagtggta gctcggcgtt ggctctctgc aaccatcaat
    19801 ggcggtagtc cttgttcttc gttcttcgtg atggctgaat cgtgtgaaaa gatctcggta
    19861 gcgcgcagat tcaggtagag gctgaaggct actggatctt cacggatgga tgtggcgttg
    19921 agatggcgct taagagtttt gaatagatca tcggtcttct tgactagggc gcagtagtca
    19981 tcccaaaagc ctggcgtgtc gcgcttttgt ccgttgtcaa agcagcgcaa ggctagctca
    20041 accatcagaa cgcagccggc gtaggatgta atctcggggg caggttcggt actaatattc
    20101 agcagcgatg gcatcttcag cggctctaga tctgatctca ataaccctgg cgatggtaag
    20161 ttgatttgga ggttctagac accatgttag ttttttcaga gtgtggattg atactctaac
    20221 gagatacgca ccttagtgtc ttccaactga aattcccagc ccgttcgcgt tctcacgtag
    20281 ctttgaagta tatatagacc ccagaatgtc cgtcgtcgtt cctccaacag caccggatcc
    20341 tttgtgtgtg gtaaagccaa ccgaggacca ctctgagtct cacggttctg cattccttga
    20401 ctgtgttcag atttatccat ctgatgtagc ttcagaagct tgcaaagcat ggcggcgcgt
    20461 ccaagcgtca gcccgcttct ctccagcttc cggttcatag cctcaaaacg gcctatcaac
    20521 agcaaagcct ggaggaaatt aaggtcgttc agatgatcct cttgttcaca cctttcagcg
    20581 tagtttcgcg ctaggccgta gcacgtcgac tgccggttgt gatcttgaag ggagcgagtg
    20641 caccctgcaa gagcaacagc ataaaccaag gcggtcgttg ccgggctgcg actgcccgtt
    20701 ttttcggccg taaacctgtc tctgttgata aacgggaagg aaaaatagac ggattcgaaa
    20761 tagtgattgt gaagcagact cagatctgtt ggggacaggt cttcttctga gccgtttggg
    20821 ggcgctgatt gaggtctatt aaggagcata ttgtctagcg gttcgagtgc cattagcggc
    20881 tgatttgtcc aggcaaacgt catgtttgag tccgctccct cggtgaaaga agtaaaaaga
    20941 tcagaatcga agagagatga gccgttggtg gacataccac tggtggcgct cattcctctg
    21001 atgttgtcca ggtccatcgg agtgttggca gccgtggttc ctaaaacaga acctaactgg
    21061 gattgggagg tacttgttgt cggtagctga tactgtgagc ttcgtcgcga gcacgaattt
    21121 ggcgtaaagg aatccggcgt tccaatccac cttgtcgaac tggccagctc ggtgccttct
    21181 gaccgcgact gtgagcgcac ggacagaggt gctgccgttg tgttcatggc cagctgggcc
    21241 tcagtcttgg ctagccgctc ctgaagctgc ttcaactgct cgtcgcgtgt gcgacgctgg
    21301 tgggcttgat tgtagctaca tggttgattg agacgatcgc atcgtctaga caacgaggtg
    21361 aagaatacag ttagcgtcgt accactgagc atgagatgac tggaaaactt cgagggatgc
    21421 gatgctctct ctggaagacg aacctgcatt tcggaagggc gcgatcgcag cgaaccttac
    21481 gctctctgat agtctggcgg ttagcgattg gaacggccta tttcgtcttg tcgggtgcga
    21541 atgaactcga gtacaaaagg attataccaa actctgcctt tatttggatt tattaggcga
    21601 tagaagtgaa gggaaaagct gaagctcatt cattgatgga aaccgcgcct gctgttggtt
    21661 cgtacgcagt ggaacacctt gcttgagcac ttacctacat atctcacaag cgtattgtgc
    21721 tgtgaacggc gtgcctgcag atgacgatct catcgtgttg aagctcgtcg tctgagtaac
    21781 cttgcgtggt ccaatgatcc acaccaaggt tccgctatgg attcgattgc ccgacgtttc
    21841 acagttctac gttggatcgt ggattagtag cagctatgta ctgcggagat gtgttggatg
    21901 tataatatat taatgatgga ggcgtgcatg cccagttatt gggagctatc ttcggcgcta
    21961 cttctgttac agggccagcc tgtgcccctc tatacccttt tgagtgtcgc attgccgcac
    22021 ggatcgcggg cgtgcccatg ttattcatag cgaattgcaa ttccccaggc aacattccat
    22081 cgcaccgcat gcaacatccc actcatcgat gtcgaatgtg tctcattcac ggcgaccatt
    22141 ataaggctag ctacgctgaa taccttgatc cgctgcatat gcgccacgcg gcccggcacg
    22201 tcgcccaaac tcggggctgt caacagtagg agaacccatg gagccattca cgccgttgcg
    22261 atacagacta gaatgtaaat aagcgccaat cttcgtcact gcccaggtgc gatgcgacgc
    22321 ttatgcaaca gttgggggtt tatcaatgcg agcgaccaaa actgtcatat ttagcctcat
    22381 gccgcctttt cgtggctggc ctcaagattg ctacaatgag tagtcacccc gagcccagag
    22441 ctgacgccta gggcttatgt tgatcgcctt cttgtgtcac attctaatct gatatggctc
    22501 gcatcaagac gcgagtctga ctacagaagg tatcttaata aaccccgcta gtttctgacg
    22561 cagcacatag gcatgcgatt agggcgcatt accgagcacc attagcgtct gacattgtaa
    22621 tatcaacctg cctgcgcgtc cgctcctggc accttcgtat caacatacat tgttcaaatc
    22681 acacatcagc gtatgaggga ccacggatga acacatgtga ttgtcaaaca aaggcccaga
    22741 gggtctatga cttcttcagg ctaggttgac ccctgtaatc atacgcagaa gagtagcatc
    22801 ttggactcgt acatatagca ctaacgcggc tgaccacaca tcaaaaactt tacaagagca
    22861 tcgaaaggta atagatcggc ctggagacag attcaagagc tagattttgc aaatgaggaa
    22921 actatgagga gatacgaatc gcgaatgcgt gaatctgatc caggagatga ggaagacgat
    22981 aacaagccct cagcaggggg cggagtgtta tttgaatcat agcagagata gccgaaagcg
    23041 tatatacccc accaacaata gaatagccat agcaggccat tcttgcagct aaaaactgac
    23101 gctgccattt ttgtgcgtat ggacgtttgt ggtaaaacag gttatagcat tacctaacaa
    23161 ggctacccat cctctttagc taagctcccg cacgaacagc gtgccagcgc catgccctgg
    23221 gctgatgcaa gacctaacag ctaggatcta ggatagtagc tttaagtcgg ctgtgccctc
    23281 ttgctccaga ggaagtattt gattttggca ttaatctttt gattatatca aagccgtagt
    23341 ccttcgttcc aagccacgaa tgtctggtgt tgatagtcag gcatacattt caccttttct
    23401 ggtggtgaag tttcccagtt gattttgatg tcatctcctt cgttcacaac gtgcttagac
    23461 gggtaacctt tcagggcctt gatcttcttt gcggcctggt cactgtattc cacgttgacg
    23521 ctcgagacta cagctatctt gccgtagcca ttgaaccaca tatccttggc gaacaacttc
    23581 ggctcgccct gaaagcattc cccctccttg tgtgctcgaa atttgatttt cttgtccaca
    23641 agaggcttcg cggtgaaggc ggtcacacca ttccagcacg caaagacctg gaaaggcttt
    23701 gaactagacc aacgcgcatg ggcgttacga tcgttccaga aaagattcca agcagagtcc
    23761 cagcttccat cttcgggaat tttgaagaat aaatctcctg tcataccacg cgcagtccag
    23821 atgtcgtaga atgatgggtt attgtcaacg tatgtccagt ccatagcgca cgtttgatcc
    23881 gccccttgaa acttgcgccg atggatcagc tccaggaaat cttccatgca tagagccacg
    23941 tcattggaga atatcactgt cgtgtcctcg tcgtaatgtt ccggatgtgc gatgagatcc
    24001 ttcaaggcta agttgcggag ctttgcaaga ccttcgacac catcttttcc tttggtcatc
    24061 gggttgatat cgcttgattg gaagtagtac ctaattccga gaagctgcat gccagcgcga
    24121 agctgatcga gtacttcgaa ggttccatcg tcggatcttc cttcgacaat ggaaagaacg
    24181 caattttgtg gcccaaggaa gtacatcgtt tctacaatag aaccaatcaa ccgcggaagg
    24241 agacgaacac attgatgtaa attgagggca aagaaatacc tagggtgttg cgcgtgttgg
    24301 agcgatccag atgagcctcc tagataagcg tagcgatcga ggtttggctg tggacattca
    24361 agacggggaa aggtcgcatc tgatggattt aggattgcat gtatgtatgg ttgcgcctgt
    24421 gcgatgaggg tggcattttt gcctttctct ggtggagtga ttggggaagc agccggagga
    24481 gtagctgcgt ttgcttctga ttatcaattt gagaatacac ttgatacgaa aaagataaag
    24541 gctacgtacc tgttgaggat ggattgggga ttgcagtaac gacgggcgtg attcgcgaca
    24601 ggccgttgcc gtagtgaaag aaccaaaatc ctgctataag taagaagacg agagtgagta
    24661 gtgtgatcgc ttggaacagc gatcgtatgc ttcttggtgt catcagaaaa gagcgataat
    24721 aacaggcaaa gatcccaggc taatgaattt tctttgatgg atggcattta tatgctgcaa
    24781 gtggtaagta atcgagtaag aacaggcgcg actgcgccgc ttcctgcagc ctgcccggtg
    24841 gatgactacc gtgtctgtgc gcgtaatgcg catggtcgac ttttgcgcac cccaccaaga
    24901 ttagataggc agaaagataa agctgtataa ctactaacaa tagctattat tataagattt
    24961 cttagtagag taatctatag atatatgcga aactatctat
//
