# Supplementary material for: Genome sequencing and physiological characterization of three Neoarthrinium moseri strains
Source: BMC Microbiol. 2025 Aug 21;25:526. doi: 10.1186/s12866-025-04274-z (PMC12369201; doi:10.1186/s12866-025-04274-z)
Supplement: Supplementary file 18 — Supplementary Material 18. [file 12866_2025_4274_MOESM18_ESM.zip › BGC analyses/depudecin biosynthetic gene cluster from Alternaria brassicicola/logs/G516U777A531W25_command.txt]

cblaster extract_clusters cagecat/jobs/C631G175R412W55/results/C631G175R412W55_session.json --output /repo/cagecat/jobs/G516U777A531W25/results --clusters 1 7 36 82 106 111 141 166 354 356-357 362 --maximum_clusters 150 --format genbank
