# Supplementary material for: Genome sequencing and physiological characterization of three Neoarthrinium moseri strains
Source: BMC Microbiol. 2025 Aug 21;25:526. doi: 10.1186/s12866-025-04274-z (PMC12369201; doi:10.1186/s12866-025-04274-z)
Supplement: Supplementary file 18 — Supplementary Material 18. [file 12866_2025_4274_MOESM18_ESM.zip › BGC analyses/depudecin biosynthetic gene cluster from Alternaria brassicicola/logs/G516U777A531W25_options.txt]

csrf_token	IjQxZWFkNzM0M2JhMTUyMDVmYjliMmYyNjA1YjA2NDM5MDU4Mjk4YzMi.Z6Mt8g.zKMrLNiE0XGHIlSpP2mH-M8FiY4
job_type	extract_clusters
prev_job_id	C631G175R412W55
job_title
mail_address
selectedOrganisms
clusterNumbers	1 7 36 82 106 111 141 166 354 356-357 362
clusterScoreThreshold
prefix
format	genbank
maxclusters	150
submit	Submit
