# Supplementary material for: Genome sequencing and physiological characterization of three Neoarthrinium moseri strains
Source: BMC Microbiol. 2025 Aug 21;25:526. doi: 10.1186/s12866-025-04274-z (PMC12369201; doi:10.1186/s12866-025-04274-z)
Supplement: Supplementary file 18 — Supplementary Material 18. [file 12866_2025_4274_MOESM18_ESM.zip › BGC analyses/depudecin biosynthetic gene cluster from Alternaria brassicicola/results/cluster1.gbk]

LOCUS       FJ977165.1             20486 bp    DNA              UNK 01-JAN-1980
DEFINITION  Genes for cluster 1 on scaffold FJ977165.1 of species Alternaria
            brassicicola MUCL 202097.
ACCESSION   FJ977165
VERSION     FJ977165.1
KEYWORDS    .
SOURCE      .
  ORGANISM  .
            .
FEATURES             Location/Qualifiers
     SOURCE          1..20486
                     /organism="Alternaria brassicicola MUCL 202097"
     CDS             complement(1..1110)
                     /protein_id="ACZ57550.1"
                     /translation="MPQTSTTQFFYLSALGIWGLWVYAFFNGMFDRLDTITRTLHFPDG
                     RPLRSKYTNIGPLDAQLTLLSAFYDVLSNTLTSGPRLLFFDVNYVVACANLWVLIESRR
                     RGVRSWFLKYPAWAMVLCNANGAAIVLPLYLYLVCCSKARLRDASVPKHEATALLVSTV
                     VILLQPLLIFVPAWAGRGGSHLHHGCIALFQVAPIGVSVFHLGLASILPREASDSSPSS
                     RKDSKKCIVASLVLAGTVAAAVHSYTVVGALITRDGQASLTRLFVPAHGFSDPIEVPLQ
                     PSGLPAEYMALVENLHLFSQWDWIVVALTSVLYSHLLLSLRDGAVRAKANHWVSPVEAQ
                     ELVYLTVATIILGPGGAASFALAIRESRI"
                     /cluster_role="hit_required"
     CDS             1574..3355
                     /protein_id="ACZ57545.1"
                     /translation="MEDGRSTFKVIIIGAGVTGLTLAHCLAKACIDYVLLDKGIVAPSF
                     GTTITLQPHGCRILHQLGCLDAVLASCDVMSGAQCRDPSGKTFASNDFFRVVKKFTGYD
                     TRTLDRKVFLRTMYEQLPDQSRVHERARVEEIIEDNEKTRVVLQDGQEFVGNLVIGTDG
                     VHSKVREIMWDNANTAKPGMITVEEKRAMVTQYNAIVMACSPVPGLGSHDMEVTSNDKF
                     SFLLLCQPDWISIIVHNKLPEDQQCTWPTRRRYTESDMEALVSRILECPITETVVFGEL
                     WKRRLKAQMISLEEGVLEHWFFGRIVLAGDAIHKVTPNSALGGNTAMEDAVTVANTLHT
                     LLAAHPNKKPSTVELQDAFRDNYQNARMDRVRAIVKVGGDLTRQQAYDGWKRYLIQRWL
                     TPIVGLDTLAKNIAGLCVTAPKLSYIDFEEKRGMLNWQDTVAADKELEMHHENVGGVRA
                     EYHKSKWLLTSADWSGGFEAVFPQILGVLMVMWSSVWLFHLAFSRHCISGFGGEVWRTF
                     GADNETSCVAK"
                     /cluster_role="hit_required"
     CDS             complement(3931..6091)
                     /protein_id="ACZ57546.1"
                     /translation="MVYSSTSSSQNRPDGEKHVEAVGSSTRIPSDELVDRGGGDTTTGK
                     QSPRDIHGWKWATAYSAMLSTTLLFALDNTIVANIQPAIINDFGHLELLSWIGTGFALG
                     TMFILLWGKVYGVFNIKWVYIFNIFLFEAGSALCGAAPNMAALIIGRVIAGVGGSGMYS
                     GTLTYVSVLSNDQEKPAYLAGSTVVWGIGSVLGPVVGGAFAASSATWRWGFYVNLPIGA
                     AFAPVYFLLFPSFDPYPSKTLAEKLRLVDWINAVIFLAGSACLTVVLTFGGVVYPFNSG
                     TVIALWTVTGILLVAFIVLLKLHPLVAKENRLYPLHFFKQPTLINMQLQVFLSSGIILA
                     MTYYVPLYFQFIKGDGALEAGVRLLPLIMFMVVASMVNGFLMPRYGLIPIWYIGGSSLA
                     LIGTALMYTVDDSTSNANIYGYNILIGAGTGSYIVAGFAIVQSLVPVHEIANAVGAMTI
                     FQDLGMVLFLAISGSLFHNVAVDKVGKALPDVSHTEIANLIAGSSSKAFQALSDTEKAL
                     VIPEIASAMTTIWAFFLAAAALSVVCSFPLLKAKIGGMEKRTAITAA"
                     /cluster_role="hit_required"
     CDS             complement(6618..8581)
                     /protein_id="ACZ57547.1"
                     /translation="MESFDIVVVGAGWYGLMAARTYLELAPETNLLIVDDSSTVGGVWS
                     KERIYPSLFAQISHPLFEYSFYPMPKDDISPDGFVSGKTIHNYLTSFTRDHNLLPRLRL
                     NTRVERVRRGPSDAGGWVLDIKEGNPLLCHKLIYATGANSSPIIPTWPRQTFEQPVIHS
                     LDLGKHQDYIAKSVETATVVGRSKSSYDAVYHLLCEGKRVNWVMRDGLSGPFSLYAPTF
                     MGLWNIADHISTRFASSFSPCIMNTSGFCYNFLQRNAVGRTLTNVYWRAANYLSVSHAE
                     YWRTPNAEKLRPRPYSDGVFWGSGGIGIATAPDFWKVFHRGNITIHSTEIDSLSHGDVV
                     NLKNGYSLATDIVIHCTGFDKGYTTFDPELREELGLQYNSKSISRWSLLDAKAEQTVDE
                     LLPYLRTAPLQDMDPDASSRPEQGPNRHFRRLVVPELAARGDRSILFPGHIHSAFTPLA
                     AELQALWGVSWMLGWRELPPQEEMELEAATFNAWTRKRYLEQGKKHSYFIYDYIPYIDT
                     LMRDLGLNPYRKSSVFEEWFVRYKPSDYGTILDEYRDIRRLSLECLQGTGGFAERTNGH
                     GVNMK"
                     /cluster_role="hit_required"
     CDS             9858..17261
                     /protein_id="ACZ57548.1"
                     /translation="MPIFYESSSDASDAAPEFDLRNACQRIVTDDEYVVSSSTEPPLSQ
                     QLEPIAVVGMGCRLPGDVSSPSDFWRLMMEKRSGQTPKVPSSRFNIDAHFHPDNDRPGS
                     FHVYGGYFINETLQEFDPAFFGITPVEATWMDPQQRKLLEVVYEAFESAGLTLDQLSGS
                     DTACFMATFTADFQQMSFKEPSFRHSLAATGVDPGLLSNRVSHVFNLRGPSIVVNTACS
                     SSVYALHNACNALRNHECSAAVVGGSNLILTVDQHMNTAKLGVLSPTSTCHTFNSYANG
                     YGRAEGVGAIYLKRLSDAVKDGDPIRGVIRSSATNNNGRAPAVGITYPGFDGQRNVMMH
                     AYQRSGLDPMLTGYFECHGTGTAIGDPLEVHAVSDVMNANRTEADGPLQMGAVKTNIGH
                     SEAASGLSAVIKAILIAERNIIPPTRGLTDPNPKIDWKGWQINVPTESMTIPKHLPITR
                     ISVNSFGYGGTNAHTIIESPNSLLAFPQSYQYSMPGTTTKSKLARGAVKRNRPYLLVFS
                     AHEIGALKRNATAYGRVAANYSLLDLSYTLANHRTRFHSKGMVVTTPASLHEDIVNGSP
                     NLVLAHKKETATTLGFVFTGQGAQWARMGAQLMAYYPTFLTSIRRMDLALEDLNDAPSW
                     TLEEVILQDSATSCVGEAEFSQPLCTAIQVALVQLFRLWGIQPSVTIGHSSGEIGAAFA
                     AGYISEAEAIWIAYYRGQVVKNIDSVGAMMAVGLGAEAVAPYVESYEPEVVIACHNSPS
                     GVTLSGSVEILKSIEGTLQAEGIFARLVKTNGKAYHSRHMLPAVERYESLIGKARQATT
                     QKHVSSKTKMVSSVTNSVLADDAVLDEKYWSANLVSPVLFNQAVQTALKCKEVPEVDIL
                     IEIGPHSALSGPLRQIKTYLHADKLQYLPTLVRGFPCANQVLKLAGELFLRNYPLDLAR
                     VTAIEEVYPSGKIIPRMGNLIVDLPPYQWDKTKRYWAESRESKEQRSPRFPRHDVLGQL
                     TTGASLAEPTWRNILRIKDLPWLRDHSLGGEAVFPAAGYLSMAMEAVTQINEMTEKPCK
                     ITSYVFRDIVIQQALVTPDDDNGIEVLLNMHPSRINTDDSGKQWWDFNVSSVSIEGHRK
                     NHMAGSIAIRTSARSGLARKVPNLPQRASGRLWNHALKKVGFNYGPTFQDMDNITFDGS
                     TYCAHASTNVKTAVMNDESRHVLHPAIVDSCLQLMIVAIWAGRASAMQFGAVPVRAEEI
                     VIWKPKATHLTEGARATMFSWIDPRGQRLFNAHSQLVAEDRTVLMEIKNMRCIAYEAAI
                     PQKLEAPIQPRPYSQLVYKPDVLWVHNTQTHLDVATFVELAEFKTPGLRVLVTDLMVAQ
                     SLIAKFPGIPMTLANRDVKEAEAEADPSGVKKFSLMSLDLTASLATQSYEKLKNSFDVV
                     IAPNILSNSLECIAELLVEGGQAVLGVNGSTIVHDLEKAGLSGPVFSMKDTMFVTSKVR
                     ESDKPVSILVQLIYRHNPTEDITRLRLHLEETGFRSRISKLGDPCPPGSNVIMLADLED
                     PLVATMSEPEFQHLQTLLSDSANVLWVSCGDYLGAGIDPEAAMTLGLLRTLRSERASLK
                     ATFVDFVRTDLASEEFLSRTTSLAIALFDDEKKLETEYIARDGQLLLSRLIPAEEVNKT
                     HGKIGRETKPQPFDPKAELVGRIQAGKVVFETALLDKPPLQQDEIEFRQLATGFNLEDQ
                     AAITGASFETDFSHETTGIVTKIGSAITKVSVGDKIVAFSASRFSTYQRVAECLVQVLG
                     PEEPYTTIAGLPMYYGAALYGLETLARLQYQESVFILPGSGLLGAAAIWIARALHCLPY
                     VVVRDSAEAEHVATTFSLPSAQILTEYRPEQLVDLDIDVVFSGSSVEPAVAREAWRHTP
                     AFSRFVNCTAAASTSPLDSIPASRGASYLSVNFPRLFQKPRVLGTLLERIMVLYRQGSI
                     PAPSITVRNITELNESIHSFVDSICDNKIVIAHQTSEGLVDIVESRPRLSLPPDATYLL
                     VGCLGGLGRSLTSWMMKHGARNFAFLSRSGMDSEQAAILVNNLETRGANVQVFRGDATV
                     KEDVEEAVRSIPADRPLRGVVHAAMVLRDGLFQNMAYENWTTSIRPKVLGSKHLTEVVA
                     DLNLDFFLMMSSVSGILGTPGQANYAAGNSYMDALARLRRSQGKPACAVVLPMILGVGV
                     VAQNDGLEDSLKRKGMYGIDEEALLDSFEAAIIEQRPQTCQQNEALDHLIVGLDPAGLH
                     KARQEAEGDVDAFWSADPRFSSLVHSMNVYGGGNQGGDGEAGSILTRLRAAGTESPAKA
                     VDLVRDHFIAKLARILLVDEAEFGGDDNAERSIASYGVDSMIGAELRNWIFKDLGLDIA
                     FQQLLSPSLTISKFSELVCGAQGIVVEQKV"
                     /cluster_role="hit_required"
     CDS             complement(18182..20486)
                     /protein_id="ACZ57549.1"
                     /translation="MRSSSAGTPFTAQYACEICRERKVRCDRALPKCRRCDRLNQPCSY
                     NQAHQRRTRDEQLKQLQERLAKTEAQLAMNTTAAPLSVRSQSRSEGTELASSTRWIGTP
                     DSFTPNSCSRRSSQYQLPTTSTSQSQLGSVLGTTAANTPMDLDNIRGMSATSGMSTNGS
                     SLFDSDLFTSFTEGADSNMTFAWTNQPLMALEPLDNMLLNRPQSAPPNGSEEDLSPTDL
                     SLLHNHYFESVYFSFPFINRDRFTAEKTGSRSPATTALVYAVALAGCTRSLQDHNRQST
                     CYGLARNYAERCEQEDHLNDLNFLQALLLIGRFEAMNRKLERSGLTLGRAAMLCKLLKL
                     HQMDKSEHSQGMQNRETQSGPRLALPHTKDPVLLEERRRTFWGLYILQSYVRTRTGWEF
                     QLEDTKNLQINLPSPGLLRSDLEPLKMPSLLNISTEPAPEITSYAGCVLMVELALRCFD
                     NGQKRDTPGFWDDYCALVKKTDDLFKTLKRHLNATSIREDPVAFSLYLNLRATEIFSHD
                     SAITKNEEQGLPPLMVAESQRRATTAAFQICSAVGLNLPSPWKADSDIIMLQAIFIAWP
                     LTMALKALYRELVRGGIRETVNGVVASIRLLFAALDHIEESDGHWHQCVTNVEAKLQEW
                     DEKNSFDSLAL"
                     /cluster_role="hit_required"
ORIGIN
        1 ttatattcga gactcacgga tggctaatgc gaatgacgcc gcacctcctg ggcccaaaat
       61 gatggtggct acagtgagat aaaccagctc ttgggcttcg acaggtgaga cccagtgatt
      121 cgcttttgcc cttactgctc catctcgaag cgagagaaga agatgtgaat aaaggacgct
      181 tgtgagggcg actacgatcc aatcccactg cgagaatagg tgaaggttct caaccagcgc
      241 catgtactcg gcaggtaacc cacttggctg tagcggcact tcgatgggat cgctaaatcc
      301 atgggctggc acaaacagtc tcgtcaacga tgcttgacca tcgcgcgtga tgagtgcgcc
      361 gacgacagtg taggagtgca cagctgcggc aacggtgccg gccagaacaa gtgacgcaac
      421 aatgcatttt ttggagtcct tgcgggatga tggtgatgag tcggaagctt ctcgaggcag
      481 tatcgatgcg agaccgagat gaaatacaga aacgccaata ggtgctacct ggaagagggc
      541 tatgcatcca tgatgtaaat ggctcccgcc acgtcctgcc cacgctggga cgaagatgag
      601 caagggctga agcagaatca ccactgtcga caccagcagc gccgtggcct cgtgcttggg
      661 aaccgaggca tcacgcaaac gggctttact gcaacacaca aggtacagat atagaggcaa
      721 cacaatggcg gcaccgttgg cgttacaaag taccatggcc caagctgggt atttgaggaa
      781 ccaagaacgg acgccgcgcc gacgggattc gatcaggacc cagaggttgg cgcatgcaac
      841 gacgtagttt acgtcgaaga agagcaggcg cggaccagat gtgagtgtat tgctaaggac
      901 gtcatagaat gccgaaagga gcgtgagttg agcatctaac gggccgatgt ttgtgtattt
      961 ggagcgcaag gggcgaccgt ctggaaagtg gagagtgcgg gttatcgtat cgaggcggtc
     1021 gaacatgcca ttgaagaagg catagaccca gagaccccat atacctaggg cgcttagata
     1081 aaagaattgc gtcgtcgagg tttggggcat gatgtgttgt atagggttgc ttgggtcagg
     1141 taacgggacg tccagtaggt gtcttctgtc gttcgtggta gatgagtgct accatgagag
     1201 ccatgactgg actttttgat ctttgatatg agcattgttg gccttgattt gtgtggtgcc
     1261 gttgttggaa cgagtgagcg gtgcaatgtt ggagcatggc gggaacgggt gcctaagccg
     1321 tttccgcaag tgggaacgga cagaaacggc cgctcgttcc tcattggctg tctgccttgg
     1381 acccaccccg ttcaccactc cagagcgccc gcctctccgc ttcggacctc gcggtccatc
     1441 tgcgacgctg cgagacatgt tcgccatctt ggttagctga gtcgacatgg aacagagcgt
     1501 gggttactta tatcatctag cagcatgctt gctggtcatg gtctccactc acaacggcaa
     1561 ctagggcgtc gtaatggaag acggccgctc aaccttcaaa gtcatcatta ttggtgctgg
     1621 agtcacgggt ctgactctgg ctcactgcct tgccaaggct tgcatcgact atgtcttgtt
     1681 agacaagggc attgtagccc cgagttttgg aactaccatt acgctgcagc cacacggatg
     1741 ccggattctg caccagctag ggtgtctgga tgccgtactg gcttcatgcg atgtcatgag
     1801 tggtgcccag tgtcgcgatc cttctggcaa gacgtttgca tccaacgact tttttcgagt
     1861 ggtgaaaaag ttgtacgtga ttccgttgga cctaccctct ccacatgcta tctttctgac
     1921 aacgggactc aagcaccggt tacgatacga ggacactgga tcgcaaagtc ttcttacgta
     1981 cgatgtacga gcaactacca gatcagtcaa gagtacatga acgagcacgt gtcgaagaga
     2041 taatcgagga taatgaaaag acgcgtgttg tcttgcaaga tgggcaagag tttgtcggta
     2101 acctggtcat cgggacagac ggcgtccatt ccaaagttcg cgagatcatg tgggacaatg
     2161 ccaacacggc gaaacctggc atgatcacag tggaagaaaa gcgtggtgag tatcacatac
     2221 cccattgcca actaaaccgt aagcttatta ctgacccttt tctctaagcc atggtgactc
     2281 aatataatgc catcgtcatg gcttgctctc cggtccccgg ccttggctct cacgacatgg
     2341 aagtcacgtc taatgataaa ttttctttcc tccttctctg ccagccagat tggatttcca
     2401 tcattgtaca caacaagctg cccgaggatc agcaatgcac ctggcccaca cgcagacggt
     2461 acaccgagtc cgacatggaa gcactcgtga gtagaatcct cgagtgtccc atcactgaaa
     2521 cggtcgtgtt tggagagttg tggaagcggc gtctcaaagc gcagatgatc tcactcgagg
     2581 aaggggtgtt ggaacattgg ttctttggca ggatcgtcct ggctggcgac gctattcaca
     2641 aggtaaattc aatctttctc ttcacctccc ggcagatgta tcatccacga aggaccagct
     2701 cacatcatct caggtcacgc caaattctgc gctaggcggc aacacggcca tggaagacgc
     2761 tgtcactgtc gcaaatactc tgcacacgct tctcgctgcc caccccaaca agaaacccag
     2821 cacggtagag ttgcaagatg cttttcgcga caactatcaa aatgctcgca tggaccgcgt
     2881 gcgggccatt gtgaaggtcg gtggtgacct gacgagacag caggcgtatg atggatggaa
     2941 gcgatatctg atccagcgat ggttgactcc cattgtgggg ctggacacac tcgccaagaa
     3001 cattgcgggc ttgtgcgtca cggcgcctaa acttagctat atagactttg aagaaaagag
     3061 aggtatgttg aactggcagg atactgtggc tgctgacaag gagctggaaa tgcatcatga
     3121 aaacgtggga ggagtacggg ccgagtatca taagagcaag tggctactga cgtcagccga
     3181 ctggtctggt ggtttcgagg ccgtcttccc gcaaatactg ggggttttga tggtcatgtg
     3241 gtcatctgtt tggctattcc acctagcatt ctctagacac tgcatctcag gttttggagg
     3301 cgaggtgtgg cgaactttcg gagcagacaa cgaaacatct tgtgttgcca agtagaaggg
     3361 gcagtcgtcg tctatttcgt tctccataga ttgagtatca agtcatattg tcgtcttgca
     3421 cgggccgcgt ccactctgca ctatgtttgt accaaccatg aatggagtgg atcgactatt
     3481 atccaagaag caggcggtac ttactagttg ttggcaatta ggatgaggct tgctaagaat
     3541 aatcatcaac gatggaagcg aacacgcccc catcccaaaa ctccgtctta gtaacgaatt
     3601 caccttttca ttgaatattc tagaactcgg taaggctaca aactcgaatg tgaataccat
     3661 cgataataca ttcatagccg ccatcgttac tgtggttgag tgtaaagacg accacttgag
     3721 acgaacagtc tggcaatcca ccgtcgccaa atatccatgt ttccaagtac acaaccaaga
     3781 taactcgcaa aaggagtcac taggctcgag cacaaaagct agaagatgat ggttgtacat
     3841 tcggaggaaa agccaccacc aatcggaccc attcgttttc gcctgtgcta tttgcgtcca
     3901 atccgcgctc acaatcaaat ccaggatacc ttacgctgca gtgattgctg tccttttttc
     3961 catacctccg atcttggctt tctgccgtgc gcgttagtag tgtgagacgg acgaaagaaa
     4021 gcaaaaatcg tgtagataac tcaccaatag tgggaaagag cacaccacgc tcaatgcagc
     4081 cgccgcaagg aagaacgccc atatagtggt catggcactg gcaatctccg gaatgaccaa
     4141 agccttttcc gtgtcggata gtgcttgaaa agccttgctg cttgatcctg cgatgaggtt
     4201 cgcaatctcc gtgtgggaga cgtctggaag agccttaccc accttgtcga cggctacgtt
     4261 gtggaaaagg ctgccgctga tagcaaggaa gaggaccata ccaaggtctt ggactagatg
     4321 cgtgtaagct atgttagcta ttggttttat ggaaatatcc gttgggtgca tgttatgtga
     4381 agacttacag attgtcatgg cgccaacggc attggcgatt tcatgaacag ggactaaaga
     4441 ttgcacaata gcaaaacctg ccacgatgta gcttcctgtt ccagccccga tgagaatgtt
     4501 gtagccgtag atgttggcgt tggacgtgct atcatccacg gtgtctacga cagatgttag
     4561 ctaggccatt gtcactttgg agccagagta attgaggagc cttacacatc agagctgtgc
     4621 caataagggc aagcgagctg cctccaatgt accagatagg aatcaagcca tatctaggca
     4681 tcaagaaacc gtttaccatt gaggcaacaa ccatgaacat gatcaatggt agtaggcgaa
     4741 cgccagcctc aagtgcaccg tcgccctgaa tgatgtaagt attcagaaga tgaagtcaag
     4801 ctggaggcgt accttgatga actggaagta caggggcacg taataagtca tagccagaat
     4861 aattcctgat gatagaaaga cttggagctg catgttgatc aatgtgggct gcttgaagaa
     4921 atgcaaagga taaaggcgat tctccttggc aacaagcggg tgcagcttga gcaagacaat
     4981 gaaggcgaca agaagaattc ccgtgacagt ccatagcgca atgacggttc cggagttgaa
     5041 cgggtagacg accccgccaa aggtgagcac gacagttagg caggcggagc cagcaaggaa
     5101 aatgacagcg ttaatccaat cgacaaggcg aagcttttcg gcgagtgtct tggaaggata
     5161 aggatcaaag ctgggaaata gtaggaagta tacaggcgca aaggcagcgc cgatagggag
     5221 attgacatag aatccctagc gtatgattag cattcatagt gaagaactga aggagaagaa
     5281 taattgacgg atacataccc atctccaagt agcagaactc gcagcaaaag ctccaccaac
     5341 ctgaacacca caaagtaagc ataaaatcca tgagacgaag taaggtgagg gtgcttacta
     5401 ctggacctag gacactgcca attccccaaa cgacagtgct cccggcaaga tatgcgggct
     5461 tttcctggtc attggaaaga actgatacgt acgtcagagt acctgaatac atgccagagc
     5521 caccgacgcc ggcaataaca cggccgatga taagggctgc catgtttgga gcagcaccgc
     5581 aaagggcgct gccggcttca aacaagaaga tgttgaagat gtagacccac ttgatattga
     5641 agacgccgta aacctttccc caaagcagaa tgaacatggt gcctagggca aagccggttc
     5701 cgatccatga tagcagctcg aggtggccga aatcgttgat aatggcgggt tggatgttgg
     5761 cgacgatggt gttatcaagg gcaaagagga gcgtcgtgga tagcatggca gaataagcag
     5821 tagcccactg aatagagaca aacgcatcga gttagtatgt gtcgtatatg cgacgtactg
     5881 ccaggatgta tgtatgtata acatgtgttg gtcgtggggt acttaccttc caaccatgga
     5941 tgtcgcgagg actctgcttg ccggttgtag tgtcaccgcc accgcggtcg acaagctcgt
     6001 ctgatggaat ccgggtgctc gatccgactg cttcaacatg cttctcgcca tctggtctgt
     6061 tctggcttga cgatgtactg ctatacacca tattgggcga gttcaactgg ctcttcgatt
     6121 ggaaacggct ttcgctgacg tgagtttgat ttgtcggttg atatcggaac agcttcgcag
     6181 ggcattgagg tacctacgga gcagagggtg agtttacgga gttgcagcaa gattataccc
     6241 attggagaag gggccgagac ggagggcgga cacggggacg gacacggagg gccgagggac
     6301 ccacttttcc cttgtggctt tggcgcactg caacaatgac gagtgaacag agcacttttg
     6361 ggaaagattt tttcagtgaa tttgtccatg cctgagagct cgtagtgctc ttacttggtt
     6421 tgtgggacgc ttgggcctga ccaaggacgt ccttctccag cgacgggacg ctccactctc
     6481 tcgtctacag caacttcctt tgtcgaaatt tgccagtgca cttgctgcaa ataccacgag
     6541 aatgtgtgag aggggcagtt aacttgttct aatcacaagc aacgtgtgcc tgtacctgag
     6601 cgtagatttg gtacgtctca cttcatgttc acaccatgac catttgttct ttccgcaaaa
     6661 cctcctgtcc cttgaagaca ctctaagcta agacgccgta tatcgcggta ttcgtctaga
     6721 atggtgccgt aatcgcttgg cttgtaccga acaaaccatt cttcaaagac gctgctcttg
     6781 cggtagggat taagtcccag atccctcatc agtgtatcaa tgtactgttg tccctacaat
     6841 cagcatgaaa cgttcgcatt tgtcatgtct tttttttcgc atgtggacaa tgttgaacag
     6901 aaacacatac cggaatatag tcatatataa agtacgaatg tttcttgccc tgctcaaggt
     6961 acctttttct tgtccaagca ttgaaagtcg cggcttcaag ctccatttct tcttgagggg
     7021 ggagttcacg ccatccaagc atccaagaga ctccccaaag cgcctgaagt tctgctgcaa
     7081 gcggggtaaa ggctgaatga atatgtcccg ggaaaagtat tgatcggtct ccccgtgccg
     7141 ctagctcagg cactacgagc cgacggaagt gtcggtttgg accttgttct ggtctgctgc
     7201 tggcatcggg atccatgtct tgcagtggag cagttctgag atatggcaga agttcgtcga
     7261 ctgtctgctc ggctttcgcg tcaagtaagc tccaccgcga aatgcttttg ctgttatact
     7321 gtaggccaag ctcctcccgc agctctgggt cgaatgtggt ataccccttg tcgaagcctg
     7381 tacagtgaat tacgatgtca gtcgccaggg agtatccatt cttcaggttc acaacgtctc
     7441 cgtgggagag ggagtctatc tcggtcgaat ggatggtgat attgccacgg tggaaaactt
     7501 tccaaaagtc tggagcagtg gcgatgccga ttccgccgct tccccaaaac acacttgaaa
     7561 gaaagaaacg tgtgtcagtc gagttatctc taatttgatt gggggtatca taggaatcgc
     7621 attccagact tacccgtcgc tgtatggcct cggccgcagc ttctcggcat taggggtcct
     7681 ccaatactct gcgtgtgata cagagagata attagcagct cgccaataaa catttgtcaa
     7741 cgttcgcccc acagcattac gctgaagaaa gttgtaacag aatccagacg tattcataat
     7801 gcacggactg aagctcgacg cgaaacgagt agaaatgtgg tcggcaatat tccacaagcc
     7861 catgaatgtt ggggcataga gactgaatgg accggatagt ccatcacgca tgacccaatt
     7921 gactctcttg ccctcgcata acagatgata gacagcatcg tacgatgact tggaacggcc
     7981 aaccactgtt gctgtttcca cgcttttggc aatataatct tgatgttttc caagatccag
     8041 tgagtgaatt acaggttgtt caaatgtttg tctcggccac gtcggtataa taggactgga
     8101 attggctcct gtagcgtata tgagtttgtg gcataagaga gggtttccct ctttgatgtc
     8161 gagaacccat ccgcccgcat cagacggccc tcgcctgact cgttccacgc gagtattgag
     8221 acgcaggcga ggtagtaggt tgtgatctct agtaaaacta gtaaggtaat tgtgaattgt
     8281 ctttccagaa acgaagccgt ccggtgatat gtcgtctttg ggcattgggt agaacgagta
     8341 ttcgaaaagt ggatggctaa tttgggcaaa cagactggga tatatccttt ccttggacca
     8401 aacaccaccg acggtactgc tgtcatcaac gatgaggagg ttagtctcgg gggccagctc
     8461 caggtatgtg cgagcggcca tgaggccgta ccatcctgcc ttgatcatta gctcggcttg
     8521 agcccttgcc tgacctacca tacataccag cgccaaccac aacgatatca aagctctcca
     8581 tggcttgacc cactacgttg atgtctggag accctcgagt atttgtttct ctcaggaata
     8641 attgagagaa aactggaagt caagacttcc gaggtcttac acacccattt tacatttcca
     8701 gatgaagcaa attataagga tggtttagga acggtccaca ggccctttgc tacagctgct
     8761 tacatgtact gccccacccg tatcccattg caatcctatt cggtgaaatt tacacgctgc
     8821 cgtattgcgg cagacaggcc ccgtgcaccg agcggacgga cggcggccag cagcccgcgg
     8881 gccgagccgg cccgtttcaa gattcgaaac ccactgaacg ttgctatcta agaacagtca
     8941 gctcttcgtc gtggcatcca ggactagagc ctatctgatg ggacgagacg gcctcgagct
     9001 ccggcggagt cgctcaagga tcccgtggca tttggtcggg gtttatgcca ctacccaaag
     9061 aaatcattac tgctgcatcg tcctggggtc tctgattgca tcgagttttg tcgctgttgc
     9121 agcggtatac catagatcca gttttggtgt agaccctcgc tgcccgctcg cgattggttt
     9181 caaggtgggg tcaaaaaggt ggggctcgcc gcgccgagcc cccggccacg aaccgcatcg
     9241 tcctctgcgt ctttctccct gacgcgccca ctaacacctt caatgaccag gcgatatcta
     9301 accaactaaa aactgtgccg ttggctcata aatcgaggcc tgtcgcgtga gacattagca
     9361 ttatgctggt ctgcattgga agatgataaa gcagctggcg aacaccacag agcgcgctga
     9421 tgttcgcccg cgttctattc acccctcccc ccccggacga tgtacaccgt ctagcggatt
     9481 taacgggctc gatgcgcagg tctccaaagg ccgacctagg cgcagcatga tcggccgcga
     9541 ggcgtaagct acgttgagga ggaatgccga accagttgct gcgctgaact cgttgagcaa
     9601 cccgcttgac gcggactttc cacatgaagg caatcagtct cttgctccga tgcggactcc
     9661 gtaggagatg acagagaccg aggttgccag tatgtttcgc acagagccag cgaacgagta
     9721 tgtatcgcca gtcatgtagg atagacatgc tctaacacag ttacctatat atgcttccat
     9781 aaaatctcct gctgttcacc acgagaacat attcccgaaa actcagacaa ccagtcagag
     9841 ttcatacata taacaaaatg cctattttct acgagtcgtc ttcagatgcg tcagatgccg
     9901 cgcctgaatt cgacctcagg aatgcctgcc agcgcatcgt caccgacgat gaatacgttg
     9961 tctcatcgtc gaccgagccc ccactgagcc agcaactgga acccatcgcc gttgtgggaa
    10021 tgggtaagat ttatttctca tacctgaact gattccaatg ttgccgactg agatttgaat
    10081 aggatgtcgc cttcccggtg atgtcagctc gccatcggac ttttggaggt tgatgatgga
    10141 aaagagaagt ggccagacgc ccaaggtgcc ttcttccagg ttcaacatcg acgcccactt
    10201 ccatccggat aacgaccgac caggaagttt tcacgtgtac ggtggctatt tcattaatga
    10261 aactcttcaa gagtttgatc cggctttctt tggtatcacc cccgtcgaag ctacgtggat
    10321 gggtaagtct ccaactcttg cgctacagtg aggttctgcc atatccatac tttgctgaca
    10381 gcaccctgct ctagacccgc agcagcgcaa gctattggaa gtcgtctacg aagcttttga
    10441 gtcagctggt ctgacattgg accagctctc tgggtccgac acagcttgtt tcatggctac
    10501 cttcacagct gacttccaac aaatgtcttt caaagagccc tcattccgcc acagtctcgc
    10561 cgctacaggg gttgaccctg gacttcttag caatagagtc agccatgttt ttaacctccg
    10621 cggacccagt atcgtcgtca acacggcctg ctcatcatcc gtctatgcac tgcacaacgc
    10681 atgcaacgcc ttgcgaaatc acgagtgttc tgctgctgtt gttggtggta gcaacttgat
    10741 attgaccgtg gaccagcata tgaacacagc gaagctaggc gtattatcgc caacttcgac
    10801 atgccacact ttcaacagct atgccaacgg ctacggtcgt gctgaaggcg tcggggcgat
    10861 ttacttgaag cggctgagcg atgccgtcaa agatggcgat ccaattcggg gtgtgattcg
    10921 ttcaagtgcg acgaacaaca acggaagagc gcccgctgtc ggtatcactt atcccgggtt
    10981 tgatggccag aggaacgtca tgatgcatgc ataccaacgc agcggcttag atcctatgct
    11041 tacgggatac ttcgagtgcc atgggacggg gacagcaatc ggtgatccct tagaagtgca
    11101 cgctgtctcc gacgttatga atgcgaatcg aactgaggca gatggccctt tgcagatggg
    11161 cgctgtgaag accaacattg gccatagtga agcagccagt gggttgtctg ccgtcatcaa
    11221 agctatcctg attgcggaga ggaacatcat ccccccaaca cgtggactta ctgatccgaa
    11281 tccgaagatc gactggaaag gatggcagat caatgtgccg actgagtcga tgactattcc
    11341 taagcacttg ccaattacga gaattagcgt caattctttt gggtacgcta tcaattccta
    11401 ctcacgacta cttactaacc aggcattagc tatggtggga ccaacgcaca tacaataatt
    11461 gagagcccga attccctatt agctttcccg caaagctacc aatattcaat gcctggtact
    11521 accacgaaga gcaagttagc gcgcggggca gtgaagcgaa acaggccgta ccttttggtc
    11581 ttttctgccc atgagattgg ggctctaaag aggaacgcta ccgcctatgg cagggtggct
    11641 gcaaattaca gcctgcttga cctctcctac actctcgcaa atcaccgaac ccgcttccat
    11701 agcaaaggca tggttgtcac aacacctgcc agtctccatg aagatattgt caatggcagc
    11761 ccgaaccttg ttcttgctca taagaaggag acagctacta cacttggttt cgtattcact
    11821 ggacagggtg cacaatgggc tcgaatgggc gcacaactaa tggcttatta cccgacattc
    11881 ctcacgtcaa tacggcgcat ggatctagca ttggaagatc tgaacgatgc gccatcatgg
    11941 actttggagg aagttattct tcaggactca gccacctcct gcgttggtga agctgagttt
    12001 tcccaaccct tgtgtaccgc aatccaagtc gctctcgttc agctcttccg tctttggggc
    12061 atacagcctt cggtgaccat cggccactct tctggtgaaa tcggtgctgc attcgctgcc
    12121 gggtatattt ctgaggctga agctatatgg atcgcgtact atcgcggcca ggtcgtcaag
    12181 aacatcgact cagtgggtgc aatgatggct gttggtctcg gagccgaggc cgttgcacca
    12241 tatgtcgaaa gttacgaacc tgaggtggta attgcttgtc acaactcacc atctggagtt
    12301 accctgagtg gtagtgtcga gattttgaaa tcaatcgaag ggactcttca ggcagagggc
    12361 atatttgccc gccttgtcaa gaccaatggc aaggcatatc actcacgcca catgctccca
    12421 gccgtggaaa gatacgagag tcttattggc aaagctagac aagctaccac tcaaaagcat
    12481 gtatctagca aaaccaagat ggtgtcttcc gtgacaaatt ctgttctggc cgacgacgca
    12541 gtcctcgacg aaaagtactg gagcgccaat cttgtcagtc cagttctctt caaccaggca
    12601 gtgcagacag ccctcaagtg caaggaagtc cccgaggtgg atattttgat cgaaatcgga
    12661 cctcattcgg ctctttcagg gcctcttagg cagatcaaga cctatctgca cgcagacaag
    12721 ctgcagtatc taccgaccct tgtgcgtggc ttcccttgtg ctaatcaggt gctcaagctc
    12781 gctggcgaac tattcctgcg caattacccc cttgatctcg caagagtgac cgcaatcgag
    12841 gaggtgtacc cgtccggcaa gataattcca cgaatgggaa acctcatcgt agatcttcca
    12901 ccctatcagt gggacaagac aaaacggtac tgggctgaat cacgagagag caaggagcag
    12961 cgttcgccac ggttcccacg tcatgatgtt ttgggccaat tgacgactgg tgcctctcta
    13021 gctgaaccca cttggcgcaa tatcctccgc atcaaagatc ttccctggct tcgagaccac
    13081 tcgctaggtg gagaggcagt gtttcctgcg gctggatatc tctccatggc catggaagcg
    13141 gtaacccaaa tcaacgagat gaccgagaag ccgtgtaaaa tcacctctta tgtctttagg
    13201 gatatcgtca ttcagcaagc cttggtaact cccgatgacg acaacggaat agaggtcctg
    13261 ttgaatatgc atccgtcgcg catcaatacg gatgatagtg gcaagcaatg gtgggatttc
    13321 aacgtctcgt ctgtttcaat cgaggggcac cgcaagaatc atatggccgg tagtattgcc
    13381 atcagaacca gtgcacgctc aggattggcc agaaaagtac ccaatctacc gcagcgcgcc
    13441 tctggtagac tctggaatca cgccttaaag aaagttggat ttaattatgg gccgacgttc
    13501 caagacatgg ataacatcac ctttgatgga tcaacatatt gcgctcacgc ttcaacgaac
    13561 gtcaagaccg ctgtaatgaa tgacgagtcc cgccacgttc tgcatccagc catcgtagac
    13621 tcttgtctcc agctcatgat cgtcgcaata tgggccggcc gcgccagtgc aatgcagttt
    13681 ggagcagtgc ccgttcgtgc cgaagagatc gttatctgga agccaaaagc cactcatctt
    13741 actgaaggcg cccgggccac tatgttctca tggattgatc cgcgaggcca gaggctgttc
    13801 aatgcccaca gtcaacttgt ggcagaagac agaacagtgc tcatggaaat aaagaacatg
    13861 cgttgcattg cgtatgaagc tgccataccg cagaaactgg aagctccaat tcagccgcga
    13921 ccctactctc agcttgtgta caagccagat gttttatggg tacataacac tcagacccac
    13981 ctagatgttg ctacttttgt tgagcttgcc gaattcaaaa caccgggcct gagagttctc
    14041 gttacagact tgatggttgc tcagtctctc atagcaaaat tccccggaat tcctatgaca
    14101 ttagccaaca gagacgttaa ggaggccgaa gcagaagcag atcctagcgg agtaaagaag
    14161 ttttccctca tgtcgcttga cctaacggcc agtttggcaa cccagtctta cgagaagcta
    14221 aaaaattcgt tcgatgtcgt cattgcccct aacattctaa gcaattcatt ggagtgtatt
    14281 gccgaactgc tagtggaagg aggtcaggca gtcttgggag taaacggatc tacaatcgtt
    14341 catgatctgg agaaggctgg attgtcagga ccagtgttct ctatgaagga tactatgttc
    14401 gtcacatcca aagtcaggga aagcgataag cctgtatcaa tccttgtgca gttgatatat
    14461 cgacataatc caaccgagga tatcactcga ttgaggttgc acctcgagga aactggcttc
    14521 aggagcagga tttccaagct cggagaccct tgcccgcctg gcagcaatgt catcatgcta
    14581 gccgaccttg aagatccgct cgtggcgacc atgtcggagc ccgagtttca gcatctacaa
    14641 acgctcttga gtgattccgc aaacgtcctg tgggtgtctt gtggagatta cctcggagct
    14701 ggtatcgatc ccgaggccgc aatgacactg gggcttttac gtacactccg ctctgaacga
    14761 gcttctctca aagcaacctt tgttgacttt gttcgtactg atcttgcttc cgaggagttt
    14821 ctttcgcgga caacatcttt ggcgattgct ctttttgacg acgaaaagaa gctcgaaact
    14881 gaatatatcg cccgtgacgg ccagttactc ctaagccgcc ttatcccggc cgaggaggtc
    14941 aacaagacgc acggaaagat aggaagggag acgaaaccgc aaccttttga ccccaaagct
    15001 gaacttgtgg gtagaatcca ggctgggaag gttgtgtttg agactgccct cctagataaa
    15061 ccgccgctgc agcaagatga gatcgagttc cggcaattgg cgacgggttt caatctcgag
    15121 gaccaagcag ctatcacggg agcctctttt gagactgact tcagccacga aacgactggt
    15181 attgtaacga aaattggaag tgcaatcaca aaagtctccg ttggtgataa aatcgttgcc
    15241 ttcagcgcga gcaggttttc tacctatcag cgcgtcgcgg agtgcttggt acaagtactg
    15301 ggtcctgaag agccatatac gacgattgca ggcctaccaa tgtactatgg agccgctctg
    15361 tatggtctcg agactttggc gagactccag tatcaggaat ccgtatttat ccttcctggg
    15421 tcaggccttc ttggagcagc tgcgatatgg atcgctaggg cacttcactg tcttccttat
    15481 gttgttgtac gtgattcggc tgaagcagaa cacgttgcga ccaccttttc ccttcccagc
    15541 gcacaaattc tgaccgaata ccgtcccgaa cagcttgttg atctcgatat tgatgtggta
    15601 ttttcaggca gttctgttga gccagcagta gcaagagagg catggcggca tacaccagct
    15661 ttttcaaggt tcgttaactg caccgctgcc gcctctacgt cgccattaga ctccattccg
    15721 gcatctcgtg gagctagcta tctgtccgtg aacttcccca ggctttttca aaagccacga
    15781 gttcttggta ccttgctcga acgcatcatg gtactctatc ggcagggctc tatccccgca
    15841 ccatcgataa ccgttcggaa catcactgaa ctcaatgaga gcatccattc ttttgtagac
    15901 tcaatatgtg acaacaagat tgtcattgca caccagacga gcgaaggctt ggtggatatt
    15961 gttgaatccc gtccacgttt gtccctacct cccgacgcta cataccttct tgtaggatgc
    16021 cttggaggtc ttggtcgtag ccttacctcg tggatgatga aacatggagc acgaaatttt
    16081 gcttttctat caagatcggg tatggactct gagcaagcag ccatccttgt caacaatttg
    16141 gaaacacgag gcgccaatgt tcaggtgttc aggggagatg ctacggttaa ggaagatgtc
    16201 gaagaagctg tacgctcaat tccagcagat cggcctcttc gtggcgttgt tcatgcggcc
    16261 atggttttgc gagtaagtaa agttctcctg ggcagccaga aggcgacatc tgacagcacc
    16321 gctgtttgtt gtgatataac gttttgatca tgctgacgga attacaggac ggtctctttc
    16381 aaaacatggc ctacgagaat tggaccacat cgattcgacc aaaggtcctt ggcagcaagc
    16441 atctcactga agtcgttgcc gacctgaacc tagatttctt cctcatgatg agttcagtat
    16501 ctggcattct cggaacacca ggccaagcca actacgccgc tggaaattct tacatggatg
    16561 cactcgcgcg gctgcgtcgg tctcaaggca agcccgcctg cgccgtggtc cttcctatga
    16621 ttctcggcgt cggcgtcgta gcccaaaacg atgggcttga agactcactc aagcgtaagg
    16681 gcatgtacgg catcgacgag gaggcgctgc tagattcttt tgaagccgcc attatcgagc
    16741 aacgacccca gacatgccag caaaacgaag ctctcgatca tctcatcgtc gggctagacc
    16801 cagctggatt acacaaagcg agacaagagg ccgagggcga cgtcgacgct ttttggtcag
    16861 ccgacccacg tttttcaagc ctcgtgcact ccatgaatgt ctatggcggc gggaaccagg
    16921 gaggcgatgg cgaggcgggc tcaatcctga cgcggcttag agcggctgga acagagtctc
    16981 cagcaaaagc ggtggaccta gtacgcgatc actttattgc aaagctagct cgtatactgt
    17041 tagtcgacga ggctgaattt ggcggcgatg acaacgccga acgctccata gcaagctatg
    17101 gtgttgacag tatgattgga gctgaactgc gaaattggat atttaaggat ttggggctgg
    17161 atattgcttt tcaacagtta ttgagtcctt ctcttactat ttcgaagttt tcggagctgg
    17221 tgtgtggggc gcagggtatc gtggtggaac aaaaggttta agctacaaga gcctgtctgg
    17281 ttttcggtaa agagaagttt acttgggcag ctgctgttcg gttcgtctta agcacatggt
    17341 tgttatagct tcaaaagcat gtcggtttcg tcagggtctt atcggttctt gacgtattca
    17401 acaggtctaa attggaagtt acatctcccc ctaatatcaa cacatagatt agcgagcatt
    17461 ggcctcgtcg ttcgacttgt tcatattgac catttactat tgcacagatt ctggtgagtc
    17521 tagtctccgc acctagcacg atttgtgata tccccttcat ctggtaggcg tgattcaatg
    17581 ggagcccgcg cgctcccaca gtatttgacg agtccaaagt ctacattgcg aatcgaatga
    17641 cgcgttgtgg tcaaggacga tgaggactag tctgacgctc ccgtgttgaa taaaaagaac
    17701 atacagctta cacgtacaag atgcagctaa ctgctcgcat ccccgggtca taacagagga
    17761 cagacttgtc gactaagatg tagtggtagc gggtacgatc tcgccccaac gtgtgagtcg
    17821 actcacagca tggacggcgt tggcctggcg gtgtgtgaga tgtgatcctg gatgatgtag
    17881 acagtatttg tatgtacatg gatattcgtt aacactaacg caaacttttg cgactgataa
    17941 tcacaagatg catactctgg gtaaaggcaa ttaaattcaa aacatggtgt tatcccgact
    18001 tcaccttttc tagcattatt tcaaaatgtc aaaagaataa tattatgtta atcaaaggga
    18061 agtattacca aggtgttccg caacctaaac actgtccgtt gaatatgtta gagcatctgt
    18121 tcttagaaaa cgcaacacta atcctcttgt tgatgaagga cgagaagaga aaatggacta
    18181 tctatagagc caaagagtcg aagctattct tctcatccca ttcctgtagc ttagcctcaa
    18241 cattagtcac acattggtgc caatgtccgt ccgattcttc gatgtgatct agagcagcaa
    18301 agagcaatct tatagaggcc acaacaccat tcacagtctc gcgaattcct ccacgtacaa
    18361 gttcccgata caacgccttc agcgccatgg tcaagggcca ggctatgaaa atggcctgca
    18421 gcattataat gtcgctatcc gccttccacg gtgacggcaa attgaggcct accgcgctgc
    18481 atatctgaaa cgcagcagtg gtagctcggc gttggctctc tgcaaccatc aatggcggta
    18541 gtccttgttc ttcgttcttc gtgatggctg aatcgtgtga aaagatctcg gtagcgcgca
    18601 gattcaggta gaggctgaag gctactggat cttcacggat ggatgtggcg ttgagatggc
    18661 gcttaagagt tttgaataga tcatcggtct tcttgactag ggcgcagtag tcatcccaaa
    18721 agcctggcgt gtcgcgcttt tgtccgttgt caaagcagcg caaggctagc tcaaccatca
    18781 gaacgcagcc ggcgtaggat gtaatctcgg gggcaggttc ggtactaata ttcagcagcg
    18841 atggcatctt cagcggctct agatctgatc tcaataaccc tggcgatggt aagttgattt
    18901 ggaggttcta gacaccatgt tagttttttc agagtgtgga ttgatactct aacgagatac
    18961 gcaccttagt gtcttccaac tgaaattccc agcccgttcg cgttctcacg tagctttgaa
    19021 gtatatatag accccagaat gtccgtcgtc gttcctccaa cagcaccgga tcctttgtgt
    19081 gtggtaaagc caaccgagga ccactctgag tctcacggtt ctgcattcct tgactgtgtt
    19141 cagatttatc catctgatgt agcttcagaa gcttgcaaag catggcggcg cgtccaagcg
    19201 tcagcccgct tctctccagc ttccggttca tagcctcaaa acggcctatc aacagcaaag
    19261 cctggaggaa attaaggtcg ttcagatgat cctcttgttc acacctttca gcgtagtttc
    19321 gcgctaggcc gtagcacgtc gactgccggt tgtgatcttg aagggagcga gtgcaccctg
    19381 caagagcaac agcataaacc aaggcggtcg ttgccgggct gcgactgccc gttttttcgg
    19441 ccgtaaacct gtctctgttg ataaacggga aggaaaaata gacggattcg aaatagtgat
    19501 tgtgaagcag actcagatct gttggggaca ggtcttcttc tgagccgttt gggggcgctg
    19561 attgaggtct attaaggagc atattgtcta gcggttcgag tgccattagc ggctgatttg
    19621 tccaggcaaa cgtcatgttt gagtccgctc cctcggtgaa agaagtaaaa agatcagaat
    19681 cgaagagaga tgagccgttg gtggacatac cactggtggc gctcattcct ctgatgttgt
    19741 ccaggtccat cggagtgttg gcagccgtgg ttcctaaaac agaacctaac tgggattggg
    19801 aggtacttgt tgtcggtagc tgatactgtg agcttcgtcg cgagcacgaa tttggcgtaa
    19861 aggaatccgg cgttccaatc caccttgtcg aactggccag ctcggtgcct tctgaccgcg
    19921 actgtgagcg cacggacaga ggtgctgccg ttgtgttcat ggccagctgg gcctcagtct
    19981 tggctagccg ctcctgaagc tgcttcaact gctcgtcgcg tgtgcgacgc tggtgggctt
    20041 gattgtagct acatggttga ttgagacgat cgcatcgtct agacaacgag gtgaagaata
    20101 cagttagcgt cgtaccactg agcatgagat gactggaaaa cttcgaggga tgcgatgctc
    20161 tctctggaag acgaacctgc atttcggaag ggcgcgatcg cagcgaacct tacgctctct
    20221 gatagtctgg cggttagcga ttggaacggc ctatttcgtc ttgtcgggtg cgaatgaact
    20281 cgagtacaaa aggattatac caaactctgc ctttatttgg atttattagg cgatagaagt
    20341 gaagggaaaa gctgaagctc attcattgat ggaaaccgcg cctgctgttg gttcgtacgc
    20401 agtggaacac cttgcttgag cacttaccta catatctcac aagcgtattg tgctgtgaac
    20461 ggcgtgcctg cagatgacga tctcat
//
