# Supplementary material for: Genome sequencing and physiological characterization of three Neoarthrinium moseri strains
Source: BMC Microbiol. 2025 Aug 21;25:526. doi: 10.1186/s12866-025-04274-z (PMC12369201; doi:10.1186/s12866-025-04274-z)
Supplement: Supplementary file 18 — Supplementary Material 18. [file 12866_2025_4274_MOESM18_ESM.zip › BGC analyses/depudecin biosynthetic gene cluster from Alternaria brassicicola/results/cluster106.gbk]

LOCUS       KB731260.1             29522 bp    DNA              UNK 01-JAN-1980
DEFINITION  Genes for cluster 106 on scaffold KB731260.1 of species Fusarium
            oxysporum f. sp. cubense race 1.
ACCESSION   KB731260
VERSION     KB731260.1
KEYWORDS    .
SOURCE      .
  ORGANISM  .
            .
FEATURES             Location/Qualifiers
     CDS             979..2975
                     /protein_id="ENH62180.1"
                     /translation="MKFLSAATGAIALLQSADAATWKDYKPQSRTPSSCPDYVDYSQKS
                     HKPLSSGKLKLPFMRPSEECRTFKSPAVEKVISDIKKRVKNPDLARLFENTFPSTLDTT
                     VKYFDAKKNLAFIVTGDITAQWLRDTGNQFAHLYKLLPHDKNLKALVKAIINTEARYIS
                     EYPYCARLTPAVLRPVDNQTVFECKYELDSLAGFLKIVRSYYDNTKDSSFINDNFKSAM
                     KQILRVIDEQSESTWTEDWSYVSYYNWTGQAGSLSPPVPNSGNGEPKLANGLVACSHRP
                     SDDLSVFNYITSDNAMMSVELDNVADVLDKVGGQKNLSATLRGHAKIIRQAVWNHTLTS
                     NGIFAYETNGYGGQYIMDDANVPSLVSLPYLGFLKRDDPTYKKTKSALFSRANPYYAVG
                     KTFSGIGGPHANATNPWPMAHVSAIYGTDDDDEITERLNMILENTSGLGLIHESVNIYN
                     SSVFTRPWFAWANSYFAEMVLDLAERKPGLIFKDDKPYVV"
                     /cluster_role="intermediate"
     CDS             3744..4228
                     /protein_id="ENH62181.1"
                     /translation="MQLINLYALTVFATSALAADCFGNGNKDVGKFITAYWDARERMCS
                     NSGCTYQEACTTSGSYTVKGLGVDTILNVEIKRKNTGGKKGFKDCWDATEDIINQCPKG
                     GSKQLSGSWEANGQLYQVNGYFSFN"
                     /cluster_role="intermediate"
     SOURCE          5001..25661
                     /organism="Fusarium oxysporum f. sp. cubense race 1"
     CDS             5001..7040
                     /protein_id="ENH62182.1"
                     /translation="MQVCSVHPIPYHTRPSQFSLAAYLVHWKLGERTPISQRRTRDEQL
                     QELQERLAKTEAQLALETPRPRTGSMTSHLQPPSTTTAPVLPSRWPDALGSITPDTNTQ
                     YHLATTAPSRVSSVPGSAGPSTGRNPMELDSHRNMGTAIDLPTNSSPMLDIDLFNPGAD
                     SNMAFDWYNQLTALEPLDNILLTRLSPRSLAHSGTEEEISHAELNALHKYYFESIYFSF
                     PFLNQDRFAAESMGGGLAISALIYAVALAGCAHSSTSQNKESACYILARNYAEKCERDG
                     QLNELNLLQALLFIGRYEAMAGKLERSWMTLGRAVMLSRLLELPYMDKRNEGDGFQDSQ
                     RHDGSGLSLPETPDQVLLEERRRTFWALYILLSYVKTRTGWQCMLGDIKKFHINLPSPG
                     LLRSDLVPLKMPYLSDIGLEPSTEISSYAGCVLMVELALCCFDHGQKRTSKSFWDGYCD
                     LVKKTDVLFGMLKRHLNATSIREDPVAFSLYLNLRATEIFSHESAIARSEEQGLPPLMT
                     AESQRRATAAAFQISTAVRLNLPSPWKADSDIIMLQAIFIAWPLTMALKAFHRELVHGG
                     SRDSINGVVASSRLLFAALGHIEESGGHWHRSVAQVERKLQEWEEKNSFNSLTL"
                     /cluster_role="hit_required"
     CDS             complement(7581..8628)
                     /protein_id="ENH62183.1"
                     /translation="MTLAYITVACRIYVRLVMRKARLFSADYWLILGLLSCQVLLICDT
                     ITYSMDAMDDFTIDNVAIRKIRFATNHFFDTGIYFPKFSIIAFYFNLVPISQPKMRIAL
                     YCLAGLTTSFAVITFFCDWFWCGPDPSINWPLLATLKMTSTRKKIGLVVVFGLGVITIA
                     VSVGRFVTMGYVDNAISICQSSQPHLNLISNILLDIWATAEICISVIVVALTAVRPLLR
                     KLTNLKSTTLLMSEDRSGVPAIPLNRSRKLGGFTGGSGVYWQ"
                     /cluster_role="intermediate"
     CDS             complement(9593..10740)
                     /protein_id="ENH62184.1"
                     /translation="MMKRGARNFAFLSRSGTDSGQAALCVQDLEARGARVQVFRGDAAI
                     KEDVEGAVASIPSDAPLRGIVNAAMVLRDGLFQNMSYESWTRSIQPKVLGSKNLHEATA
                     NLPLDFFLMTSSVSGILGTPAQGNYAAANSYMDALARLRRSQGKPACAVILPMVLGVGV
                     VAENLDLENSLTRKGMYGIDEEALLDAFEVSILEQQRRQDDGASFDHIVVGLDPAELHR
                     ARKQADGDVDAFWAADQRFSILLDSMNQLDGANQGDGEAGSILSRVKAADSPAQAASLV
                     RDHFISKLARVLLLDVEEFSDESSGRSIASYGIDSMIGAELRDWIFKELGLDIAFQQLL
                     SPSLTIPKFAELICVSQGIFVDAE"
                     /cluster_role="intermediate"
     CDS             complement(12028..16634)
                     /protein_id="ENH62185.1"
                     /translation="MMEKRSGQTPKVPASRFNIDAHFHPNNDRPGSFGVLGGYFLNETL
                     QEFDPGFFGITPVEATWMDPQQRKLLEVVYEAFESAGLTLDQLSGSDTACFMATFTADF
                     QQMSFKEPSFRHSLAATGVDPGLLSNRVSHVFNLRGPSIVVNTACSSSVYALHNACNAL
                     RTHDCSAAVVGGSNLILTVDQHMNTAKLGVLSPTSTCHTFNSYANGYGRAEGVGAIYLK
                     RLSDAVRDGDPIRGVIRSSATNNNGKAAGVGITYPGFDGQRNVMRHAYQRSGLDPMLTG
                     YFECHGTGTAIGDPLEVHAVSDIMNTTRTDADGPLNVGAVKTNIGHSGAASGLSAVIKA
                     ILMVERGIIPPTHGVTELNPKIDWKGWKVHVPTEATPIPRHLPVMRVSVNSFGYGGTNA
                     HTIVESPKSLLSMPQNYRYSTPGQSTKTKSARGAINRSRPYLLVFSAHDAGALKRNAIA
                     HGKVAAKYSLPDLSFTLANHRTRFQSKGMVITTPSTLQSTFTDDMPGFIVGKKNETART
                     LGFIFTGQGAQWAGMGAQLITLYPTFLKAIRRMDLILEDLEDAPSWTLEECLLENQATS
                     RVGEAEFSQPLCTAVQVALVQLLKVWGIHPSVTIGHSSGEIAAAFTEGYISEAEAILAA
                     YYRGQAVKCIDSAGAMMAVGLGAEAITPYLEAHQPRVVIACHNSPEGVTLSGDVKVLKV
                     LEADLKAEGTFARILHTNGKAYHSHHMLSAVDIYEGLLRDSRENGLPRLMFDKTKMVSS
                     VTNSFLKENTVLDEKYWSANLTSPVLFNQAMQTALACKDMAIDTLIEIGPHSALSGPIR
                     QIKAHLSSDKIQYLPTLIRGARCAEQVLKLAGELSLRDYPIDLHRITAIEELSPSGKIT
                     SRRGHLIVDLPPYQWDKAKKFWAESREKPTWRNVLRLKDLPWLRDHSLGGEAVFPAAGY
                     LSMAMEAITQLNEMSEAPLEIDSYIFRDISIQQALVTPDDDDGIETLFNMRPSRLSTDE
                     TMRWWDFNTSLISTEGHIKNHMTGRIRINTNKRRALARTVPNLPQRASGKLWNQALKKV
                     GFNYGPTFQDMDNITFDGISYCAQATTNIKTSVMKDESRHVLHPAILDSCLQFMIVAIW
                     AGRASAMKFGAVPVTAEEIVVWKPTQAQLDGSSSAKAFSWIDPRGRRLFNAHNQLLASD
                     GQVLMEIKSMQCTAYEAAIPQSLEDVTHPQPYSHIVSKPDFLLLRGSQNHLSLADFIEL
                     AQFKNPALKVLTSDTATATAFLARLPELCLTVATDATHTSDVTAELSSFTTVSVEPLVL
                     TADLTVQSQEKLKCSFDIIAAPSTSLHELQNISELLSEDGCAVLGGDMSALTEQSLRDA
                     GFSGFESFLGESLFVTRIEKTSNPTAAPIQLLYHTDPPSCVYGLERELEKVGFKTERLR
                     LGETCPAGANVIALVDLEAPFMARMSKYEFSHIQKILSEASKVLWMSCSDASKDTTRPE
                     YAMTAGLLRSLRSE"
                     /cluster_role="hit_required"
     CDS             17497..19371
                     /protein_id="ENH62186.1"
                     /translation="MTMNQTMEMFDVIVVGAGWYGLMAARTFLELAPETNLLILDDGKT
                     VGGVWSKERIYPSLFAQISHPLFEYSFYPMPEEDVSPDGFVSGKTIQKYLESFAKDHNL
                     MPRLRLNTRVEKVKRGPESDGWVLNIKEKEPLACRKLIYATGANSSPIIPQWPREDFEK
                     PVIHSLELGKYQVSHADYWRTPNAEKLRPRPYSDGVFWGSGGIGIATAPDFWETFHNGD
                     VTIHSTEIENGYSIASDIVIHCTGFDKGYDAFEPSLRRELGLEYDSKEFSRWTMLDEKA
                     ERTVDELLPYLRDAPIQYGDSKASKRTGHGPNRHYRRLVVPELAARGDRSILFPGHIHS
                     AFTPLAAELQALWGVTWMLGWRDLPSRDEMEAEAANFNAWTRKRYLEQGKKHSYFIYDY
                     IPYIDTLMKDLGLNPFRKSNVFEEWFVRYKPSDYKTILDEYMSLRRHKHEIKGTKGENG
                     KAT"
                     /cluster_role="hit_required"
     CDS             19934..22009
                     /protein_id="ENH62187.1"
                     /translation="MSDQSTEKPADAAPRSPHTPGDLAGSSDASLHETGQRSIQGWRWA
                     VAYAAMLSTTLLFAIDNTIVANIQPSIINDFGHLELMSWIGTGFALGTMFILLWGKVYG
                     VFNIKWVYIFNIFLFEAGSAVCGAAPNIQALIIGRVIAGIGGSGMYSGTLTYVSVLTNQ
                     QEKPAYLAGSTVVWGIGSVLGPVVGGAFAASSATWRWGFYINLPIGAVFAPAYFLLFPS
                     TDPNPTKTLAEKLRLVDWINAVIFLAGSACLTVALTFGGVVYSFHSGTIIALWTVTGVL
                     LVAFIVLLKLHPLVSKENRLYPLHFFKKWILINMQLQVFLSSGIILAMTYFVPLYFQFI
                     KGDGALEAGVRLLPLIMFMVAVSMLNGFLMPKYGLIPVWYIGGSALALIGSALMYTIDD
                     TTSNGKVYGYNILVGAGAGCYIVAGFAIMQSLVPTHEIANAVAQDLGMVLFLAISGSLF
                     HNVAVDKVGNALPTASDTDIGNLIAGTSSAVFKALSKDEKAVVIPEIASAMKSIWAFFM
                     AAAALSFVCACPLVKAKLGGKKMEPTAIA"
                     /cluster_role="hit_required"
     CDS             complement(22466..24186)
                     /protein_id="ENH62188.1"
                     /translation="MQGNSQFKVIIVGAGVTGLTLAHCLAKAGIDFVLLDKGVVAPSFG
                     TTITLQPHGCRILHQLGCLDAVLAKCDTMGGAHCRDPTGKSFASNDFFGVVRKFAGYDT
                     RTLDRQVFLRQLYELLPDKSQVYEKARVEDIIEENSSARVVLGDGREFVGDVVVGSDGV
                     HSKVREIMWDKANALRPGMITVDEKRAMVTQYNAIVMASSPVPGIGAHDMEITSNDKYS
                     FLLLCQPDWISIIVHSKLPEDQQCTWPTRRRYTEADMEALVSKISERPVTDTVVFGELW
                     KRRLKAQMISLEEGVLEHWTSGRIVLAGDAVHKVTPNSALGGNTAMEDAVVIANTLHAL
                     LARHPNKKPSDVELQDAMRQEYQDTRVDRARAIVKAGSVLTRQQAYDGWKAYITQRWLT
                     PVIGLDTLAQKIAGLCVTAPKLNYVEFEERRGILGWQDTMEAEKEHAMKGKVAKKEKTG
                     MSWSNWNGGFEAIFPHISGVLVILWLALWLFHLIASEDHVPGFGRDTLSFVEAINTSWR
                     KPY"
                     /cluster_role="hit_required"
     CDS             24921..25661
                     /protein_id="ENH62189.1"
                     /translation="MALCNFNGAAIVLPLYMYLLCSSKARLRDSSVPLHDAVAMPVTAV
                     AILLQPLLIFAPAWLGFDGSETHHGLIALFQVTPILVLGFYLGLVSILPRGPVTPTSPK
                     EAKRWIVASLILAGAVASAVHIYTVIGALRTHDSDVSFTRLFVPAWGFTDPGTILKTTE
                     GRSGEYAALLENLHLFSQWDWTVVCLATVASVHLFLCRRDGLKVDKSTSPHEVQELVYL
                     AVATAVLGPGGAGSFALAIREART"
                     /cluster_role="hit_required"
     CDS             complement(26187..28396)
                     /protein_id="ENH62190.1"
                     /translation="MFYHMNQSHASLLSSKDKDTRQLPDHLGSNLPSNLSKWIKETFGP
                     AYTCLQIAQSLQTREWRSNFTDDEKKRILYFWQGQGPKCLARCPENSTLNRLCLLEALK
                     QLFPVLQKFIHDGGEKWAQAYLDQLLNVKMDDIVEDMEGNPRILDRYTTILWVLYPDGN
                     YHERFRDAIYAKFLGFAMTQRVNKDAVMDWLPHITKNFIDAILNESYEGIDKEVRDLLR
                     KELDTFMAAHRDIFEKNGKEFVAKNYADMVHILVSADLGLKSAMIIGMGSWRRVKFGNW
                     DHLKGQSLLEVNLKSGWKGLGLAFKMSLLGFSIYNIVMGGKDMSAAQIGRVTTDVTKGV
                     FDILTPFLLRPEAKNVRELVAQCQVINQTCGEKLPGYALGKAHDLDLQFDVRAADAKDF
                     LELGKKKTSSETTWFGRMRRRLSLSSRVIRWLGIAISVVVVAFLIWELCNQWDHLSGTG
                     KGLAIVQIAIETAAVIVGIIGLFSTCALIPVIGQVLMVIGLVVSIFYMVYGRPEPEKTP
                     GEKFVDSMRGDNGWLKKIDDPPSTALEYTITPTEIPKDADFSFKITGKNTKSSSIEVIS
                     TPNAEKSASDTEILSIKFGFTTGSDIVCLFSNESFSTATDTKDGKCSYSGPDNIFQTKL
                     HEPNGKVGGVTSYEYELQPLPQKDPTSTSRRFLPSGGSFSVTVSGKTRSSDKEFTLKLV
                     EERPGPVCAIKVQTFFRKK"
                     /cluster_role="intermediate"
     CDS             complement(28773..29522)
                     /protein_id="ENH62191.1"
                     /translation="MDALSAGVTKQELIFKATSFEPLEDNIDGPIEAPDGEMMFKSFDM
                     EEEKIATVDEIRASEVRAKTVTRTSAPTADIRFEIKPREYDVVYDEAPLQKDQVQIQRQ
                     LDFGPIQLTTQRVISDGNPGILFTDIAIPSFDTILDLWNRKQSDENLKISRLYETATVM
                     HNGRLKATVTIPPTTLENLKSLEDTKDAEDPSKTLTFKDELGEEAKLPLLFARLELNFS
                     DDKSEIDSGILWEYNQDPSREGAEGVR"
                     /cluster_role="intermediate"
ORIGIN
        1 ccaaagacat acccgccacc gtggagatgg atatagatag gaagacgagc gccttcttcg
       61 gctgaagctg gtctgtaggt tcgaacctcg agaggaaagc catctcttga agtgactgta
      121 taatctttca tgaggatagg gtagtcttta agcttctcca tctcgctttg ggcaagctgt
      181 tctcggtaca tgttcgtaag gcgctgcatc tccttcaggt ccagatggcc tggaatgggc
      241 ggcctgctat ccgtgacggc gagccattct gctgttgcat gtccgtattg agtaaagtca
      301 gccatgatga tatgtggttg atgatcccat atgatatagg gtattgaaac aacttttgct
      361 aaaatctcaa gcaagacatt ggcagttttg agtttttgaa gctatcgtgg gaaatgccga
      421 ggaaggaagt cgtcgcatga tgtccgcggg tccaaagttg tcgccgaacc cctcaacttc
      481 gccgaactcg gtataagtga gtgccgaagc atccacataa atcggcgaga agtccgaatc
      541 cttataaaat catgacattt caagattata ataatttctc accataagtc aagccttacc
      601 tcaattcaaa gattttcaag aagttgaatg ttgttgtaaa tacgtggctt gggcattcgg
      661 cagtgagatt cataaccaag aagtgctcaa ctttattaag cgcgccaatg acgatagctt
      721 cacaagactc aaccaagaat caagcgaact acgtcacgat attcatagtt tacaaaaggc
      781 ccgacaacgt ctcaacgtta catagaatca gggtcgagtg caactatccc ccgcacttta
      841 agccaatacc gaacaagatc tgcataaact tccgggcccg tcggagatga atagaaactt
      901 taaagcttcc ttggttgcca tagttaaaat gaagttttcc tccttttaca tcttgaatta
      961 gtcaacaaca gtgccaagat gaaattcctc agcgctgcga ccggtgcgat agctcttctt
     1021 cagagcgctg atgcagccac ttggaaggat tacaagcctc agagtcgcac gccaagttct
     1081 tgtcctgatt atgtcgacta ttcgcagaaa tcgcacaagc cgctgtcttc tggcaagttg
     1141 aagctgccgt ttatgagacc gagtgaagaa tgcaggactt tcaagagccc agctgttgag
     1201 gtgtgttttc aaacgtcttg agatgaggtc gttcatggct gacttgatgg tagaaagtca
     1261 tcagcgacat caagaaacgc gtcaagaatc ctgatctggc ccgtctcttt gagaatacct
     1321 tcccatcgac gctcgacacg acggtcaagt atttcgatgc caagaagaat ctagctttca
     1381 ttgtgactgg tgtaagtctc tgtactttta tcaagagaac attggctaat gaaatacata
     1441 ggacatcacg tacgcaaaag tcttcgttta acagatattc actaacaaag aattgaagtg
     1501 cccaatggct acgtgacacg ggcaaccaat ttgcccattt gtacaagcta cttccccatg
     1561 acaagaactt gaaggccctc gtcaaggcta tcatcaacac cgaggcgaga tacatctccg
     1621 aataccctta ttgtggtatg taccattcta ttcgaccact gagtgaccgt gacgtaactc
     1681 aaggtgtcaa ggttccttcc agcctccacc tgagagtggt ttgagccctt cggtcaatgt
     1741 atgagccccg aggagatgtt atatcatgac tgatctggca atacctcgta tatcaatttc
     1801 tgctaacgcg actaatagga ctacgctaca ctagttaccg tcaatccgtg tgttctaccc
     1861 aaaacccaat gttcttaata tagccagact gacaccagcg gttctcagac cagtcgataa
     1921 ccaaacagta ttcgagtgca aggtatgtca ccaccctgac atgccaccat accattttct
     1981 aactactttc agtacgaact cgactctctg gctggcttcc tcaagatcgt gcgatcatac
     2041 tatgataata ccaaagattc ttctttcatc aacgacaact gtgagctgat agactcctag
     2101 tgttctcaca ttgatactaa taatcgacag tcaaatctgc gatgaagcag atccttcggg
     2161 tcatcgatga gcaatctgaa agcacctgga ccgaagactg gtcctacgtt agctactaca
     2221 actggactgg ccaagcagga tcactctcac caccagtgcc caacagcgga aacggcgagc
     2281 ccaagctcgc taatggtctt gttgcgtgca gtcatcgtcc gtcagacgac ttgtccgtct
     2341 tcaattacat cacctcggac aacgccatga tgtcagtcga gctcgataac gttgccgacg
     2401 tattggataa agttggaggt caaaagaacc tttctgcaac gctacgtggt cacgccaaga
     2461 tcattcgaca ggcagtttgg aaccatactc tcacttcgaa tggtattttc gcttatgaga
     2521 ctaatggata cggcggtcag tacatcatgg atgacgccaa cgttccgagt cttgtctccc
     2581 tcccgtacct aggctttctc aagcgtgacg atccgacata caagaaaacc aagtctgctc
     2641 tgttctcgcg agcaaatcca tactacgccg ttggaaagac attcagtgga attggtggac
     2701 cgcacgcaaa cgctactaat ccatggccta tggcacatgt ctcagctatc tatggaacag
     2761 atgatgacga tgagattact gagcgactta acatgatttt ggagaatact tctggtctgg
     2821 gactgattca tgagagtgtg aatatctaca attcttctgt ctttacacga ccgtggtttg
     2881 cttgggcgaa tagctatttt gcggagatgg ttctggattt ggcggagaga aagcctggat
     2941 tgatcttcaa ggatgacaag ccgtatgtcg tgtagagcga atcgcctaga gatgtgatag
     3001 aagacccctt ttgtaacccg cagaaacagc ggttccttaa taagttacct ctcatggcca
     3061 tcgtgctgtc tcactgccaa cctagggaac ctatacgata gaaaagaagt cgaatgccct
     3121 gatatccgag gtttccctgc gggtttaagc aaaatgaaaa gactttaaac aagtcagaac
     3181 tttcaccagg gaataatgaa ggtacacagg aaagtcagac agcataacca gtgcagataa
     3241 atattgaagt atgagtgagg ctcagcagtg gccatatgca tgataaccca acgcaaaaca
     3301 ttactaacag cttacacggc ctatgattgg gatccattcg caaggataac tgctttgtca
     3361 gagtggacct ataccgatag cgaatgggat cagtgaaaga aaaccaatag ggtgcgacta
     3421 tccacgaggc ggccgaccga acggcaacag tggccaaaga gatatctcag ctggcatcgc
     3481 ttaagctatt ctagagcagt cgacggagac aaacgaaaat gcatcattct caaagaggat
     3541 ggtgcggaag aaacgcaccg ttggatatgc actcacgaga agcgaaaact cgtattggta
     3601 aagatcatat caagttcctt caccgacagc ccgacctgcc atatgtcctc aactataaaa
     3661 ccacctgaat atgccatcat ctcacaacaa ctcaagcttc tcgagactca actccaaacc
     3721 aaaatcccac cgactcctac aaaatgcagc tcatcaacct ctacgccctc actgtcttcg
     3781 ccacctcggc cctggcagca gactgcttcg gcaacggtaa caaggacgtc ggaaagttca
     3841 tcacagctta ttgggatgct cgcgagcgaa tgtgcagtaa ctccggttgt acttaccagg
     3901 aggcttgcac tacctccgga tcttatactg tcaaaggcct tggtgtagac actatcttga
     3961 atgttgagat caagcgcaag aacactggtg gcaagaaagg attcaaggat tgctgggtat
     4021 gtattccagc tttggctgct gagctatgct aatcaatatt gtgaccagga cgctactgag
     4081 tatgtgacac gatattacat ttgacctgtc taattcttct agggacatca tcaaccagtg
     4141 ccccaagggt ggctcgaagc aattgagcgg atcgtgggag gcaaatggtc agctgtatca
     4201 ggtcaacgga tatttctcgt tcaactgaga gtcgaccagc atgactctca tcgtgaagca
     4261 gcttggggga ggtgcaacat aggagaagtt gatcaatttt gaagtaaaac tttgcaaaga
     4321 gtgttgtctc aatggatgaa ggttgcagcc aaggctccat tctgataaac accctatcgg
     4381 agatgattga attatatacc ccaggtgaaa ccctccgaga aactctatta tttaagcttc
     4441 acattcttga atctattttt agtcgcattc ttccttgtac atacgtcgct tatcaacgga
     4501 gttttgctat gcctacacgg aggaataata agcgcaaagc caagacagac ggcgcgcacg
     4561 gcccctgcag taggtatcga taagagagtt caggtccgca aattgctctt ttcatcttca
     4621 tgtcggtccc tgtttgtttg ttgcatatcg caatctggct tccgttgcct ttcccctcac
     4681 cagtaccaaa agactcatct tagcattctc actcacgagt ggtatgacta tgcccgattg
     4741 atcaggccaa attccgtatg cgcgaaccga ctcaagtttg cctgagtacc tctagacaga
     4801 tcatatgcga tgatcaggcc atcttcgtct ggcggttctc cctttacggc tcgtcacgca
     4861 tgcgagattt gcaggcaagt caagtcaatc caagccgtct gcggatcgat atgcactgtg
     4921 tgccgtttcc gacagctgaa ctgacgactc aattcgacga gcagagagcg aaaagtccgg
     4981 tgtgacaggg ctttgccaaa atgcaggttt gttccgtcca tcccatccca taccatacga
     5041 gaccaagcca gttcagtctg gcagcgtatc tcgtccactg gaagctaggt gaacgcacgt
     5101 acgtggctat cgaaatgtgg agctgacgct ttggcctatg tcatgcaaag acgatgcgaa
     5161 cggctcaatc aaccttgcgg gtacagccca atttctcagc gtcgtactcg cgatgaacag
     5221 ctgcaggagc tccaggagcg attggccaag actgaagctc agctcgctct tgagaccccg
     5281 cgaccaagga caggttccat gacctcacat ttacagccac cttccaccac tactgcgccc
     5341 gtcttgccat cacgttggcc tgatgccctt ggctctatta caccagacac aaacacccag
     5401 taccatctcg cgactacggc accatcacgt gtctctagtg tacccggatc tgcaggtccg
     5461 tcaactggcc gtaaccccat ggagctagac agccaccgaa acatgggcac ggccatcgat
     5521 ctgccgacta acagctcacc catgctagat attgatctgt tcaatccagg ggccgactcc
     5581 aacatggctt tcgactggta caatcagctc acagccctgg aaccactgga taacatactc
     5641 ctcactcgcc tatcgcctcg atctttggct catagcggca ccgaagagga aatctcgcac
     5701 gcagaactaa atgcactgca caagtactac tttgaatcta tttacttctc ctttcccttc
     5761 ctgaaccaag atcgattcgc ggcagaatca atgggaggcg gtcttgctat aagcgccctc
     5821 atttacgcag ttgcactcgc tggatgcgct cactcatcca cttcccagaa caaagagtct
     5881 gcttgctata tattagcaag gaactatgca gaaaagtgcg aaagagatgg ccagttgaac
     5941 gaacttaatt tgttacaggc cctactcttt atcgggagat atgaggctat ggctgggaag
     6001 ctcgagagga gctggatgac actggggcgt gctgtcatgc tatccaggct gcttgaactg
     6061 ccctacatgg ataaacgaaa tgaaggcgat ggatttcaag actctcaaag acatgatggc
     6121 tctggcctga gtctgcctga aacgcctgat caggttcttc tagaggaacg aagaaggacc
     6181 ttctgggctt tgtacatatt gctcagttac gtcaaaacac gtaccggatg gcaatgcatg
     6241 ctgggcgata taaaggtaag ataaccctcg tcaaccttct cagagcgctt tgacgctaag
     6301 ctcaaaccat ccagaagttt cacatcaacc tcccatcacc cgggttactg agatccgatc
     6361 tagtcccgct caagatgccc tatctctcag atataggcct cgagcctagc accgagatct
     6421 catcctatgc agggtgcgtc ctcatggtag agctagccct atgctgtttt gaccacggac
     6481 aaaagcggac ttcgaagagc ttctgggatg gctactgcga tcttgtgaag aagacagacg
     6541 tgcttttcgg aatgctgaaa cgacacctca acgctacatc tatccgcgag gaccccgttg
     6601 ccttcagcct gtatctaaac ctccgtgcaa ctgagatctt ttcccatgaa tcagctattg
     6661 cccggagtga agagcaaggt ctgccaccgc tcatgacggc tgagagtcaa cgtcgtgcta
     6721 cggcagctgc ttttcagata tcaactgcag tacgcctgaa cctcccctca ccatggaagg
     6781 ccgacagcga catcattatg ctacaagcca tctttatcgc gtggccgctg accatggctc
     6841 tgaaggcctt ccatcgcgag ctggtgcatg gcggtagtcg cgacagtatt aacggcgttg
     6901 ttgcatcctc gaggttactg tttgccgctc tgggccacat tgaggagtcg ggcgggcatt
     6961 ggcatcgaag tgttgcacag gttgagagga agcttcagga atgggaagag aagaatagtt
     7021 ttaactcgct tacgttatga tgaacgaagt tctggtctcg gttgatttct ggttttgggc
     7081 gcattaatac ttttataggg ctattatact taagcctcgt ctgttaagct tagactttat
     7141 cgcattacat ataacggttt tatgtttggt ctctggaaac caaagactac tgccaagagt
     7201 cgaactgggt catcttgctt aactacgatg tatgagtagt tacgacagtc taggaggaaa
     7261 attgaggaac catgtcaata atatttcgga caaatggttt taaactcctt tggcagcgcc
     7321 ccgaatagta gtagctagtg cccaaggctg aactggatgc ggtgttgtta ctaatggtgt
     7381 tgcggaaaga attgaggaaa aggcttgttg tctaagttcg taagtgtatt acctctatag
     7441 ttctatcttt ctatcacaca gcttgcactc aaacttttac agtatactct ggctgcccag
     7501 gtatgctgtt aatgttactc ttcctcgaga ctatgacatg ttctatgagt cttattccat
     7561 ttatgttgtt cagttccgtc tcactgccag tagactcccg atcctccagt aaaacctccg
     7621 agtttccggg aacgatttaa tggtattgct gggacacccg atcggtcttc actcatcagt
     7681 aatgttgtag atttcaggtt ggtgagcttt cgaagaagag gtcggaccgc cgtgagagca
     7741 actactatga cagagatgca aatctcggca gttgcccaaa tgtctaagag tatgttagat
     7801 ataagattga ggtgaggttg agatgactga catatagata tggcattatc aacatagccc
     7861 atggttacaa atctaccaac gctgacggcg attgtaatga caccaagacc gaaaacaaca
     7921 actagtccaa tcttcttacg cgttgaagtc atcttgaggg ttgccagtag tggaccggat
     7981 atgcaacatc taatttgggg tcaggaatag gagtttaaag cccagctagg ccacgaaatt
     8041 tgagacttac tcagcacctc ggatgtaaag ttcatagacc acagaagccg cataagagtc
     8101 atggatgtga aggatgagtt ttcgaaatta tgactgacca gttgatcgaa ggatcaggcc
     8161 cgcaccagaa ccaatcacag aagaaagtaa tgactgcgaa agaggtagtg agaccagcta
     8221 gacaatagag cgcaatgcgc atttttggct gtgaaatcgg cacgaggttg aaatagaatg
     8281 cgatgatgct gaatttcgga aaatatatgc ctgtgtcgaa gaaatgattt gttgcgaatc
     8341 ggatctgcgc aagaggatgg gatcagtata tatgatagtt ggtacactga agagcgaaga
     8401 aatgtcacga atatagttgc attttatgct tacctttcta atagccacat tatctattgt
     8461 gaaatcatcc attgcatcca tggagtaggt aatagtgtca cagatcagca aaacctggca
     8521 agacaacaag ccaaggatga gccagtagtc ggctgaaaat aatcgtgctt ttctcatgac
     8581 caggcggaca taaatgcggc aggcgactgt gatatacgcg agggtcatga aggaccactc
     8641 aaagccctga aagatcagca ttctactatc ataaaacagg gatgtcaaca cgtaccataa
     8701 cagccctgct ggatatcata ttggcgatat cccgtagaag ggaacctgcg attagaaaag
     8761 gaaatatcca gaaaacacag tcaaatcaca tttcgtacac ttgagaaaac aggaacagct
     8821 ttccgacaag ccagcgaggg gcacacagtg agcgcttact gtacagacca ttatcagagc
     8881 ctgacatctg gtacaagact aagctagcac atcagggcgc acgccaccgt aagcaggaat
     8941 agagcaaccc ggccccaatc atggaatgtc caaaccgcat tcgagtgaat attccccact
     9001 ataaccgcgg acgaagatca cgccaagcaa cgagtgtcaa agcgtagaca ccatcaaaga
     9061 caatggcttt cttcctcgac gacttgtgca ctattgattg tagatagcaa gcatgttttg
     9121 gctggtgaca gggaacgagg cacggaggat tggaccatgt caaatgccga tattgaagta
     9181 tctatctatg gtgcatctac gagcgaaatt caggcagcgg taaagtcaaa gcagagcctt
     9241 agttacagtg atgcgacctc cttaaacccg gccgtccact aatcactcga gagaatgcca
     9301 caaactcacg ctacttgtcg atcgcacgag tcgagaaaag tcaagtaaag tgtgccgctt
     9361 gtggatgcca agctcctcta ttggactggc acaagccaca gcgatgtgat tgacccaggc
     9421 tttccgagtc cagggactgg gaatttggag tggcttattt agtgatgtac aagaatgatt
     9481 ccgaaggaag gagtagtata gtctctcatt tacgtgaagg aattccgtat ttgcaatttt
     9541 ctcaaggttg tctatgtcta tcccatcata tatgcctaca ttatctcttg ctctattcag
     9601 catccacaaa aataccctga gaaacacaga taagctcagc gaacttggga attgttaaag
     9661 atgggctcag aagttgctgg aaagcaatat ccagccccaa ctccttgaag atccaatccc
     9721 gtagctcggc accaatcatg ctatcaatgc cgtaactcgc gatcgaccgt ccagagcttt
     9781 catcactgaa ctcctctacg tcgagaagaa gcaccctggc cagcttggag atgaaatggt
     9841 cgcgcaccag agaagcggct tgcgctggtg agtcggcagc cttaacccgg gatagaatcg
     9901 agcctgcttc tccgtcacct tgattcgcgc cgtcgagttg attcatactg tcaaggagga
     9961 tagagaaacg ctggtccgcg gcccagaaag catcaacatc accgtcagcc tgttttcttg
    10021 ccctgtggag ctcggcaggg tcaaggccga cgacgatatg atcaaagctg gcgccatcat
    10081 cttgccgacg ctgttgctcc aagattgaca cctcgaaagc gtccagtaga gcctcctcgt
    10141 caataccata catacccttg cgagtgagcg agttctcgag gtccagattc tcagcaacga
    10201 ctcccactcc gagaaccatg gggagaatga ctgcacacgc aggtttgcct tgagagcggc
    10261 gcaggcgagc aagtgcatcc atgtaggagt ttgcagccgc atagttaccc tgagctgggg
    10321 ttccaaggat tccagacaca gaactagtca tgaggaagaa gtccagaggc aaattggctg
    10381 ttgcttcgtg aaggttctta ctaccgagga cctttggctg aatggacctt gtccagcttt
    10441 cgtaactcat gttctggaaa aggccgtcct gcaacaagtg ttagttgaat tgatgaacac
    10501 gtgaaagtaa tcacaactta ctcgcaagac catggcagca ttcacgatac cccggagagg
    10561 cgcatcggat ggtatcgagg ctacggctcc ttcgacatct tccttgatag ccgcatcgcc
    10621 tctgaagacc tgcacccggg cacctcgggc ttccaggtcc tggacgcaaa gggcagcctg
    10681 cccagaatcc gttcccgaac gagacagaaa tgcaaagttc cgcgctcctc gcttcatcat
    10741 ccacgtggtg aggctacgcc ccaggccacc gagacatccc acgaggaggt aagtggcatc
    10801 tgagtgcaac tcaagacgtg gaggggtgcg ggttacgtct acagtgctac cctttgtatg
    10861 ggtgatgatg gtttcgctgc tgttgagagc agaggaaagg acgattgagc tgttgatatc
    10921 cgaaatactg ctaacggtca aaggtgggac agggaggaag ccgtccctgt ggagtctcat
    10981 aatacgctca aggagtcgac taagaacctg gggccgcttg aagaggccaa tgaggttgac
    11041 tggtaggtag cttgctccgc gggaggcaga cgtagagtcc aaggacgagc ctacaggcat
    11101 cctgccacag ttcacaaatc gtgacaaggc tggcatattt ctccacgact cttgtgatat
    11161 tgctggctcg actgaactgc ccgagaacac cacgtcgatt tcgtattcgt gaaggagctc
    11221 aggagtatag tcaaccaaaa tctggtctct agaaaggcca aaagaacttt gcacctcttc
    11281 ggcctcggta tcgttcccga ctgcgacgta aactcgaccc ccgagcgctt gtgcgactct
    11341 gatcgcggct cctccaagga ttcctgagcc gggaagtaca agaacagact ccttgggctc
    11401 gagctttgca agtgtctcga gaccatgaag agcaggacca tagtacatcg ggagacctgc
    11461 agtagcctta tgatcctcag aatcgtggag cttttgtaca agagactccg aaacgcgctg
    11521 aaagtttgag agcgtgcctg cactgaaggt caccatacgg tcgccgggcg acacccttgt
    11581 aacggcattc ccaatccgtg tcacgatgcc agaggcctca tggctgaagt cagggccggg
    11641 agaggagcct gatatgacag ctttgtcttc atcggtaaga cctgttgcta tgactcggaa
    11701 ctctacctcg gtgggttgca atgccgcccc atcggcgcta cagtgagaga atacaacctt
    11761 tccagagtca atcttaccgt ccagtctagc ttctgggtca aagggctggg actgggtctc
    11821 ctcgtcagtg agagcgtatc tctcgttgat cctgtcgaat ggaacaagtc ggttgatgag
    11881 gagctggccg tccttggaaa tgtactccgt ctccagttct tgctcaccag taaagaagac
    11941 cgatgcgaga tctgatgttc ttgtgccaaa tgcatcagaa gcaaggtcat caatagaaaa
    12001 gtccacaagt gttgctttaa gagaagctca ttcagaacga agggatcgca ggagccctgc
    12061 cgtcatcgca tactcggggc gagtcgtatc cttcgatgca tcgctgcaag acatccataa
    12121 cactttggaa gcctcgctta ggatcttctg gatgtgcgaa aactcgtatt tcgacatcct
    12181 ggccataaaa ggggcttcaa gatcaaccaa ggcgatcaca ttggctccag ctgggcaggt
    12241 ctcgcctagc ctcaagcgct cagtcttgaa acccaccttt tcaagctcac gctccaaacc
    12301 atatacgcaa ctgggaggat cagtgtgata tagtagctgg atgggtgctg ctgtcgggtt
    12361 gctggtcttc tcgatacgag tgacgaataa ggactctccc aagaatgatt caaaaccgga
    12421 gaatccggcg tctctcagac tttgttctgt cagagcagac atatcccctc ctagtacggc
    12481 gcaaccgtct tctgagagaa gttcggagat attctgaagc tcatggagag acgtgctagg
    12541 ggcagcgatg atgtcaaaag agcacttgag cttctcctga gactgcaccg tcagatcagc
    12601 cgtcagcacc aagggttcca cagatacggt tgtgaaactg ctcagctcag cagtgacatc
    12661 agaggtatga gtagcatctg tggctactgt aaggcaaagc tcaggaagtc ttgccaggaa
    12721 agctgtagca gttgccgtgt ccgaagtcaa cactttcagt gccggattct tgaactgagc
    12781 gagttcaata aagtcggcaa gtgataggtg gttctggctg cctctgagaa gtaagaagtc
    12841 tggcttcgag acaatatggc tataaggctg tgggtgagtg acgtcttcta agctctgcgg
    12901 tatggcagcc tcgtaagcag tgcactgcat gctcttgatc tccattagga cttgcccgtc
    12961 gcttgctaac agctgattgt gggcattaaa aagcctccgg ccacgggggt caatccagga
    13021 gaatgccttc gcactggaac tcccatccaa ctgagcttgc gttggcttcc aaacaacgat
    13081 ctcttcggca gtgacgggaa cagcaccgaa cttcatcgcg ctggctcgac cggcccagat
    13141 ggcgacgatc atgaactgga ggcaggagtc gagaatggct ggatgaagta cgtggcgaga
    13201 ctcatccttc atgacagacg tcttgatgtt ggtcgtggcc tgagcacagt atgagatgcc
    13261 atcaaacgtg atgttgtcca tatcttggaa cgtaggaccg tagttgaagc caaccttttt
    13321 caaggcttga ttccagagct ttcccgaggc gcgctgaggt agattgggta cagttctggc
    13381 gagggctcga cgcttgttcg tgtttatgcg gatcctgcca gtcatatggt tcttgatgtg
    13441 cccttcggta gatattaatg aggtgttgaa atcccaccat cgcatggtct cgtctgtgct
    13501 gagcctcgaa ggcctcatgt taaacagtgt ctcgataccg tcgtcgtcat ctggagtcac
    13561 gagggcttgc tggatactga tatccctgaa gatgtacgag tcaatctcta gcggagcttc
    13621 tgacatttca ttgagctgcg tgatggcttc catagccata gagagataac cagcagccgg
    13681 gaagactgct tctccgccca gggaatggtc gcggagccag ggaaggtcct tgagacgcag
    13741 cacattcctc catgttggct ctttcaagga gctaccgatg gtaagctggc caaggatgtc
    13801 atggcgtggg aagcgcggtg agcggtgctc cttactctca cgagattcag cccagaactt
    13861 cttggctttg tcccattggt aagggggaag atccacaatg agatgacctc gtcgcgaggt
    13921 gatctttcca gacggagata gctcctcaat tgctgtgatg cgatgcaggt caatgggata
    13981 gtcacgaagg gacagttcac ctgcgagctt gaggacctgc tcggcgcacc gggcgccccg
    14041 gatgagcgtt gggagatatt ggattttgtc agagctcaag tgtgccttga tttgccgtat
    14101 aggccccgat agagcagaat gaggaccgat ttcaatcagt gtgtcgattg ccatatcctt
    14161 acatgcgaga gcagtctgca tggcctggtt gaagagcacg ggactcgtga ggttggcact
    14221 ccagtacttt tcgtcaagta cggtattctc cttgaggaac gagtttgtca cagatgagac
    14281 catcttagtc ttgtcaaaca tgagtctagg aaggccattt tccctagagt ctcgtaggag
    14341 tccttcgtat atgtccactg ctgagagcat gtggtgcgag tggtaggcct ttccgttggt
    14401 atgcaggatg cgggcaaagg ttccctcggc tttgagatcc gcctctagaa ccttgagcac
    14461 cttaacgtca ccactcagag tgacaccttc aggcgagttg tggcatgcaa tgaccaccct
    14521 cggctggtga gcttcaaggt atggtgtaat ggcttcagca ccaagaccaa cagccatcat
    14581 ggcacctgct gagtcgatgc acttgacagc ttgcccacgg tagtaggctg ctaggatggc
    14641 ttcagcttcc gagatgtatc cttctgtgaa tgcagcagca atctcgcctg aagagtggcc
    14701 tatagtcact gatgggtgaa taccccagac cttgagcagc tgtaccagag cgacctgaac
    14761 agcggtgcaa agaggctgcg agaattcagc ctctccgaca cgagaggtag cttggttctc
    14821 tagcagacac tcctctagtg tccaagaggg ggcgtcttcc agatcctcaa gtatcaagtc
    14881 catacgacga attgccttaa ggaatgttgg gtacagcgtg ataagctgcg cacccatgcc
    14941 tgcccattgc gctccttggc cggtgaaaat gaaaccaagc gtacgtgctg tctcattctt
    15001 cttaccgact atgaagccag gcatatcgtc ggtaaaggtg ctctgcaagg tgctgggtgt
    15061 cgtaattacc atgcctttgc tttggaatcg cgtacggtgg ttggcaagag tgaaagacag
    15121 gtcgggcaga ctgtacttgg cggcaacctt gccatgagct atggcattgc gcttcagagc
    15181 tccagcgtcg tgggctgaaa acaccagcag gtatggtcgg cttcgattga ttgctcctcg
    15241 tgccgacttg gtcttcgtgc tctggccggg cgtcgaatac ctgtagtttt ggggcatact
    15301 gagcagagac ttggggcttt cgacgatcgt gtgggcgttt gtaccgccgt acctataatg
    15361 gtcagtggtg gctatggcag caatgaagtt tgtacgtacc cgaaagagtt gacactcact
    15421 cgcatgactg gcaagtgtcg aggtatagga gttgcctctg taggcacatg aaccttccat
    15481 cctttccagt caatcttggg gttcaactca gtgacaccat gagtcggcgg tatgatgcct
    15541 ctctccacca tcaagatggc cttgatgact gcagacagcc cactggccgc tccagaatgc
    15601 ccaatgttcg ttttcacggc gccaacgttc agtggcccat ctgcatctgt ccttgttgtg
    15661 ttcataatgt cagatactgc gtggacttcg agtggatcgc ctatggctgt gccggttccg
    15721 tggcactcga aatacccagt gagcatgggg tccagtccgc tgcgctgata ggcgtgtctc
    15781 atgacgtttc tctgtccatc aaagccagga tatgtaattc ctacacctgc tgcctttcca
    15841 ttattgttag tcgcacttga ccgtatgact ccgcgaatgg ggtcaccatc cctcacagca
    15901 tcgctcagac gcttcaggta gatggcgccg acaccctcag cacgcccgta gccgttggca
    15961 tagctgttga aagtgtgaca agtcgatgtt ggcgacagca cgcccaattt ggctgtgttc
    16021 atatgctggt cgacagtgag gatgaggtta ctgccaccaa cgactgcggc ggagcagtcg
    16081 tgggttcgga gcgcgttgca tgcgttgtgc agagcgtaga cagaagagga acacgccgtg
    16141 ttgacaacaa tactggggcc tcggaggttg aagacgtggc tgactcggtt gctaagaaga
    16201 ccggggtcga caccagtagc tgccaagctg tggcggaagg aaggctcctt gaaagacatc
    16261 tgctggaagt cggcagtgaa ggtggccata aagcaggccg tatcggatcc agagagctgg
    16321 tcgagagtca gaccggctga ctcgaaggct tcgtagacaa cttcgaggag ttttcgctgt
    16381 tgcggatcta taacactttt agccaacata ttggaggagc attcccaaaa taaaggggac
    16441 tcacccatcc atgtagcttc aactggtgtg ataccgaaga acccgggatc gaattcttgc
    16501 aatgtttcgt tgagaaagta accgccgaga actccaaagc taccaggacg atcattattc
    16561 ggatggaagt gtgcatcaat attgaatctg gacgcgggaa ccttgggcgt ctggccgctc
    16621 ctcttctcca tcatcaactt ccagaagtca gatggagagc tgacatcgcc cgggagacga
    16681 catcctgtag tcaagcagtc agcaacacag gcgcatatcg aggaagcgat agaacttgcc
    16741 cattcccacg actgcgatag gctcaagctg ctcgctcaat agtggctcgt ctggcgaaag
    16801 agctgcatat tcatcgtcgc tcacgatgcg ttgattggaa ttatgtggat cgagatcgat
    16861 acccgtggtc gacgagcttg aagatgactc ccgaaagtga ggtattgtcg ttatactgag
    16921 cggatttgag atgcgatgtc tgttcccaga tgtaagcgag cgaacaagcg atctgaagta
    16981 aaaaaacgga aggatctctg acaaactatt gataaaatgc acaattcttg cttagtagct
    17041 aatactgaaa ggctaattat gaagtagttt ctgttataaa gccgagtatc tttttcacat
    17101 ttatattcgc aaaagtcgta ttcagccccc aaattcgttt tcacaacact cttggctttg
    17161 agcattggta cgtagtcgaa ggcccatcac gtttcactcg tcggaaaaga ccttatcggc
    17221 ggaattgaat agtactgagc cagattcggt tgctccgatg gcggccgttt gagaaccgct
    17281 gcaccgcggc cgattcggac gaatcccttc ggccgtccgt agggtagatc cggagcggac
    17341 ccggaacggg ccgggccgcc ggaatcagag ccaagagata agcaggcgga gtcttgtatg
    17401 accaatacct actaaagaca acttatcgtt tcttccaccc gggaccaagt tcaagggttt
    17461 gcagtataca cgaattgcat tctcgacttg aacagcatga cgatgaacca aactatggag
    17521 atgtttgatg ttattgtggt tggtgcaggt aaggcgttga cgcaatgcaa gcttttgatc
    17581 cgactaacag gaagtaatag gatggtatgg gttgatggcc gcccgaacat tcctcgagct
    17641 tgctcctgag acgaacctcc tcatccttga cgacggcaag acagtcggcg gagtatggtc
    17701 caaggagcgt atctacccca gccttttcgc tcagatcagc caccctttgt tcgagtattc
    17761 cttctatccc atgccagagg aggatgtatc accagatggg tttgtatctg ggaagacaat
    17821 acagaaatac ctagagagct ttgccaaaga ccataacctg atgcctcggt tgcgtctcaa
    17881 cacccgcgtt gaaaaggtga agagaggccc cgaatcggat ggctgggtac ttaacatcaa
    17941 agaaaaggag cccttggctt gtcgaaagct catatacgcc acgggcgcca actcgagtcc
    18001 cataatccct caatggccac gagaagactt tgaaaagcct gttatccact ccctcgaact
    18061 tggaaagtac cagggttata taaacgacag cgcacagcat actgtcgtcg tcggccgttc
    18121 aaagtcttca tacgatgcgg tctaccatct gctatgcgct gggaagaagg tggactgggt
    18181 gatgcgtgac ggagaatctg gcccatttag catctatgcg ccaacgttca tggggctttg
    18241 gaatattgct gaccacatct caacccgatt tgcctcgagc ttcagtccct gtatcatgtc
    18301 tacctctggg atgtgttaca acttcttcca gcgtaatgcc ttgggacgta ttttgaccaa
    18361 cgtgtactgg cgaactgcga actatatctc agtatctcac gcagactact ggagaacacc
    18421 gaatgccgaa aagctgcgac ctaggcccta tagcgatggg taaggcatta gactcccaag
    18481 atatcactgt tgtagttgtt tgactgacat tccttcactg cagagtattt tgggggagtg
    18541 gtggtattgg catcgctacc gcccctgact tttgggagac gttccataac ggcgacgtta
    18601 ctattcattc gaccgagatc gagaacggat actccatcgc gagcgatatc gtgattcact
    18661 gcacgggttt cgataagggg tacgatgcat tcgaacctag tcttagacgt gagctcggtc
    18721 tggagtatga ctccaaagaa ttctcccgat ggacgatgct tgatgagaaa gccgaaagga
    18781 ctgtggacga gcttctgcca taccttcgtg atgcgcctat ccaatacggc gactccaaag
    18841 caagtaagag aaccgggcac ggccccaaca gacattaccg ccgtctagtg gtacctgagc
    18901 tggcagcacg gggtgatcga tcgattttgt ttcccgggca catccattcc gcattcacgc
    18961 cacttgcagc tgagctccaa gcgctttggg gcgtgacatg gatgctcgga tggcgagacc
    19021 tgccatcaag agatgagatg gaggctgagg ctgcaaactt caatgcctgg acgagaaaga
    19081 ggtatcttga gcaaggcaag aaacattcgt acttcatata cgactacatt cctgtaagaa
    19141 aactttgggt gcatgtccgt gtcacttcat tttactgacg gcgagtagta catcgacaca
    19201 ctgatgaagg acctggggct caacccgttc cgtaagagca acgtttttga agaatggttt
    19261 gtgagatata agccaagtga ttacaagact attctggacg agtacatgag tcttcgacgt
    19321 cataaacacg agattaaggg aacaaagggg gagaacggaa aggctacgta gacaatatgc
    19381 tgttaaacac gatggaacgt atccgaattg agtctgggtc ctagtttaga cacgacacaa
    19441 ttgcattctt ttcctctgac aggcaaggaa ttagtttccg aaaatgctta gctatcgtga
    19501 tcagaacaat gctgggcagc gtagctccca ttgagctctc tgaactgata ctcctccaag
    19561 cttctcattt tgcaatagtt cttcggatac attcctgcca tattttgaac tcatccttgg
    19621 cggtccgtgc taagtcgctg ctgagctgta gttccgcgtc acacttggat atgaccaatc
    19681 ggctgtcttc ctcggtgtcg agcggactag cgcaacaagc ggagttggta ttgaccaatc
    19741 gcaggtcttg tggtgctctg tcaagacggc cccactctgt ccgcgtccgc cccgtgtccg
    19801 tccctgctct cgtataatct cgctgcaagt cttctacttg acaaaaatgc tcccctttcg
    19861 tgcggaaaac caaaagctac cttataattc ttcactatca aagtaccaag atcccacctg
    19921 aatccacaca accatgagtg atcaaagtac cgagaagcct gcagatgcag cacccagaag
    19981 cccgcatact cccggcgacc tcgctggtag tagcgacgca tctctccatg aaaccggaca
    20041 gcgtagcatt cagggatgga gagtgagtgc ttccggaaat cttggccttt caagctatct
    20101 tgctaacata ggatgacttc gtttagtggg ccgttgccta tgcagcaatg ctgtctacaa
    20161 cgctcctctt cgctatcgac aataccatcg ttgcaaacat ccagcctagt atcatcaacg
    20221 acttcggcca tctcgagctc atgtcatgga tcggtacggg tttcgctctc ggcaccatgt
    20281 tcattctcct ctggggcaaa gtatatggcg tcttcaacat caaatgggtc tacatcttca
    20341 acatcttcct cttcgaggcc gggagtgctg tatgcggtgc tgcacctaat attcaagcgc
    20401 tcatcatcgg ccgtgtcatc gctggtatcg gtggttctgg aatgtattct ggcactttga
    20461 catatgtctc ggtccttacc aaccagcaag agaagccagc ttaccttgct ggaagtactg
    20521 ttgtgtgggg catcggcagt gttcttggcc ctgttgtaag ctctatctcc caaccggccg
    20581 ttgactttat gcggactgat cattctcgat aggttggtgg cgcattcgca gcaagcagcg
    20641 cgacctggag atgggtatgt atctttcgtt ctttctctca ttcaacactt actgactcaa
    20701 tgcccaggga ttttacatca atcttcccat cggcgctgtt tttgcccctg cgtacttcct
    20761 tctatttccc agtaccgacc ccaaccctac taaaactctc gcggagaagc tccgccttgt
    20821 cgattggatt aacgcagtca tcttcctggc gggatctgct tgcttgaccg ttgcgctgac
    20881 cttcggcggt gtcgtctatt catttcactc agggaccatc attgcactct ggactgtcac
    20941 cggcgttctc ctggtggcct ttatagtcct acttaaacta catcctctag tctccaagga
    21001 aaaccgcttg tatcccttgc acttcttcaa gaagtggatt ctgatcaaca tgcagctcca
    21061 agtcttccta tcttcaggca tcatcttagt aggtcactga gtatcaaaag gaatactttg
    21121 actaaccaag tccaggccat gacttacttc gtccctctgt actttcaatt catcaaggta
    21181 ggagttccga ctgcattatg aaagattctc actgacatct tcagggtgac ggagcactcg
    21241 aggctggcgt tcgtttactt cctttgatca tgtttatggt tgctgtctca atgctgaatg
    21301 gctttctgat gccaaaatac ggactgattc ctgtttggta catcggaggt agtgcccttg
    21361 cgctcatcgg tagtgctcta atgtgtacgt tgctcatcat tctgatagtc tgttctaaca
    21421 ccctccagac accattgatg acaccacatc taatggcaag gtatacggct acaacatact
    21481 tgttggagcc ggagcgggat gctatatcgt cgctgggttc gccatcatgc agtcactggt
    21541 tcccacccac gaaattgcca atgcagttgg tgccatgacg atttgcaagt ctcccctggc
    21601 aaactattcg gcgttgtctc cagctaacct tgactctagc ccaggatctc ggaatggtac
    21661 tctttctcgc tatcagtggc agcctgttcc acaacgtcgc cgttgacaaa gtcggcaacg
    21721 ccttgccaac agcctccgac actgacattg ggaacttgat tgcgggcacc agcagcgccg
    21781 tgttcaaagc tctctcaaaa gacgaaaagg ccgtggtcat cccagagatc gcgagtgcta
    21841 tgaagagcat ctgggccttt ttcatggcgg ccgctgcgct cagtttcgtg tgcgcttgcc
    21901 cactagtggt aggtgtctca tttcatacac atgttagttg actgatacta acccgcatca
    21961 gaaagctaag cttgggggaa agaagatgga accaaccgcg atagcctaaa gagtggtgag
    22021 acctattggg gtattataaa tgaagaagat tgacttgaac atccattatc tcggcgtgtc
    22081 taggatcttt tgttgcttag aagatagttg atattctctt ctactttgac tagaaaattg
    22141 taacaacagt catacagtaa aataaacatt ggttgtaata cgtgatgatg tataatcttg
    22201 agtcaacccg cattacttgc ccagatttga ctgctcccca aagatgctgc cgtgtaagcg
    22261 agtctatctg taatacttgt ggattttgaa tagaataccg tcacaaggcc ctgcaagtgt
    22321 gttgattcaa ccacctgcat ggaaaccttt tgatcccaca catttatggc tgatcagtcg
    22381 gtagttatac ctctaggggt agtgaatagt tatgcgtcaa cttagattca attactagtt
    22441 cgaattcgag acaaagaagc agagctcagt aaggcttcct ccagctcgtg ttgatggctt
    22501 cgacaaaact tagagtgtcc ctcccaaagc caggcacatg gtcctcagaa gcgatgagat
    22561 gaaataacca caaggccaac cacaaaatta ccaagactcc cgatatatgc gggaaaatag
    22621 cttcaaatcc gccgttccaa ttactccaag acattcctgt cttctccttc ttcgccacct
    22681 tgcccttcat tgcatgctcc ttctccgcct ccatcgtgtc ttgccagccc aggatccctc
    22741 ttctctcttc aaactcgaca tagttcagtt taggcgctgt aacgcataga cctgcaatct
    22801 tctgggccaa tgtatcgagt cctatgacgg gcgtcaacca tctctgggtg atgtatgcct
    22861 tccatccgtc ataagcttgc tgtctcgtca agacacttcc ggctttgact atggcgcgag
    22921 cacggtctac tcgcgtgtct tgatactcct ggcgcatggc atcttgtagc tctacgtcac
    22981 tgggcttttt gtttgggtgc ctcgccaata gagcatggag cgtgttcgcg attacgacgg
    23041 catcttccat cgctgtgttg cctccaaggg ccgagttcgg ggtgacctag ataagtcagc
    23101 cctgtcaaga tatcaataga gtatcgttca tgggaacgca taccttgtga acagcgtctc
    23161 cagccagaac aattcggccg gaggtccaat gctccagaac tccttcttca agtgatatca
    23221 tttgtgcttt cagacgtcgc ttccacaact ccccaaagac gacagtatct gtgacaggac
    23281 gctcagatat cttactcacg agcgcctcca tatcggcctc agtataacgt cggcgcgtgg
    23341 gccatgtaca ctgctggtct tcagggagct tgctgtgcac aatgatggat atccagtctg
    23401 gctggcagag gaggagaaag gagtacttgt cattggaagt gatttccatg tcatgagcac
    23461 caatacctgg gactggcgag cttgccatta caatggcatt gtattgagtg accatagctt
    23521 aaggctgtga gcaactgaga acgtctgcca taaggtgata gatacttacc tctcttctca
    23581 tcaactgtga tcataccagg gcgcagagca ttggctttgt cccacatgat ttcgcggact
    23641 ttggaatgga cgccatcaga accaactact acatcaccaa cgaactcacg accatcccct
    23701 agaacgacac gggctgacga gttctcttcg ataatatcct caacacgggc cttttcgtaa
    23761 acttgagact tatcgggcag cagttcgtag agctgacgca ggaatacttg gcggtcgagt
    23821 gtcctagtat cataacccgc gcttcacatg attagtgagt gagccctagc taatatgcga
    23881 ttgtacttac aactttcgta caacaccaaa gaagtcgtta gaggcaaagc tcttgccggt
    23941 gggatcacgg caatgcgcgc cgcccatggt atcgcacttc gcaagcactg cgtccaggca
    24001 gcctaactgg tgtagaattc gacatccgtg aggctgaagc gtgatagtgg ttccgaagct
    24061 cggcgccacc acgcccttgt ccaagaggac gaagtcgatg cctgctttgg ctaggcagtg
    24121 agcaagcgta aggcctgtga cgccggcacc aacgatgatg actttgaact gcgagtttcc
    24181 ctgcatgacg acaagtattg ttggagactg gaagatgtta ggattttctc atgggaaatt
    24241 tcctttaaga ctcagagttg tcgtcactat gagacgtcca aacccatttc gatgataagt
    24301 tgaagacggg cccgaccgga ggaccggcgc ttcggttccg agcgcggtgg gtggagcgcc
    24361 gtagccaata aagcgggagc ggccgttgga tgccgtcccg atagcgccga tccgccaaag
    24421 gaaatacgca ccgagtgcaa catcacatct cgtactatcc accaagttta gcataagaac
    24481 gcatacatac ttagttagac atctgaacgt ccttcccagc aagaattata tcgtcaactc
    24541 ctctttatca gacccagatt cataccatgc ttcagacttc aagaaatcag ctcctcttcc
    24601 tcagtgcctt gggtgtatgg ggtctctggg gttatgcctc attcaacggc atgttccacc
    24661 gccttggcac actcacaaag acactccaat tcccagacgg tagacccctc cgctcctcgt
    24721 acacaggcct tgcaccacta gatgcccagc tttccctcgt cacggcattc tacgacgtcc
    24781 tcacaaactc cctcagctct ggcccacgct tactattctt tgacatcaac tatgccgtcg
    24841 catgcgcaaa cttatggacg ctcattgaat ctcgccgtcg tggcgtgcgt tcctggttcc
    24901 tgaggtatcc agcgtgggca atggctctct gcaacttcaa cggcgctgct attgtgttac
    24961 cgctgtacat gtatctgctc tgcagtagca aagcacgctt acgcgactct agcgtaccgt
    25021 tgcacgacgc ggtagctatg cccgtgacag cggtggcgat actgcttcag ccgctgctca
    25081 tttttgcacc agcgtggttg ggcttcgatg ggagcgaaac ccatcatggg ttgattgccc
    25141 tctttcaagt gacccctatc cttgttcttg gcttctatct cggccttgta tcaattctcc
    25201 ctcgagggcc cgtaacacca acatcaccca aagaagccaa aaggtggatt gttgcgtctc
    25261 ttatacttgc tggcgccgtc gcttcggccg tccacattta tactgtgatc ggtgcactac
    25321 gaactcacga tagcgatgtg tccttcacaa gactttttgt tcctgcttgg ggtttcactg
    25381 acccaggcac gatcctcaag actactgagg gaagatccgg agagtatgcc gcgctgctgg
    25441 aaaaccttca cctgttttcc caatgggatt ggaccgttgt ttgtctggcg accgtcgcgt
    25501 ctgtccactt gtttctttgt cgtcgggatg ggctcaaggt ggacaagtct acatcaccac
    25561 acgaggtgca ggaactggtc tatcttgcag tagctacagc cgttctcggg cctggaggtg
    25621 ctggttcatt tgcacttgcc atccgagaag ctaggacctg atttgacgag tactgagacc
    25681 atgcctcttg ccggatactc agaagtgctc ctcaagagaa atgaaaatag tcagggctgt
    25741 tgtaaactag gattttattt ctatcctggc tcatatatat gatatatata agacgaggat
    25801 tatctagtcg aaatcacctc tcacattctt tcggggcgga agcgatactg ttggtccact
    25861 tgataaaaag ggttgaactt ctaaagctgg tgattccact tctctgaacc cactttcacc
    25921 tactcttgtc atctccagca atactacccc catcaacaac aatcaaccta gtggcaaaat
    25981 tagataagtc agccctctcg agatacgaat aaagtattat tcatgttatt accaggagcg
    26041 atctaatttc agttcggaaa gactattgga ttcctttaat atttgtatca ggatttagca
    26101 tacactttga gcatatacgc cgagcaaatt tctcttaact gacgactgcc ttctgatatt
    26161 tatcacaacc tcagagttta taattcctac ttcttcctaa agaatgtttg gaccttgata
    26221 gcgcaaacgg ggcctgggcg ctcctccaca agtttcaatg taaactcctt atccgacgac
    26281 ctcgttttcc ccgacacagt gacagagaat gaccctccac taggcaagaa acgcctggaa
    26341 gttgaagtcg gatccttctg tggcagtggc tgcaactcgt actcgtatga ggtcacccca
    26401 ccaactttgc cattcggctc atgtagcttc gtctggaaga tgttatctgg accactgtag
    26461 gaacattttc cgtctttggt atcggtagcg gtgctgaaag actcgttact gaacaggcac
    26521 acgatgtctg agccagtggt gaagccaaac ttgatagaga gaatctcagt atcggatgca
    26581 gatttctcag cattaggcgt agagattact tcgatgctcg aactcttggt gttcttgcca
    26641 gtgattttga aagagaaatc tgcatccttg ggtatctctg ttggtgtgat ggtatactcg
    26701 agcgcagtcg aagggggatc gtcgatcttc ttgagccagc cattgtctcc tctcatactg
    26761 tcgacgaact tctctcctgg cgtcttttct ggttccggtc tgccatatac catgtagaag
    26821 atcgagacaa ccagaccaat taccataagt acttgtccaa tgacagggat cagggcgcag
    26881 gtagagaaca agccaatgat tccaacaata acggccgccg tctcaatagc gatctgtact
    26941 atcgccagtc ctttgccagt gccagaaaga tgatcccatt ggttgcacag ctcccagatc
    27001 aggaacgcga cgacgacgac acttatagcg atgccaagcc agcgtatgac ccttgatgaa
    27061 agcgaaagcc ttcttctcat tcttccaaac cacgtggtct cacttgatgt ctttttcttt
    27121 cctagctcga gaaaatcctt ggcgtcagct gcgcgaacgt cgaattgaag atcgagatcg
    27181 tgggcctttc caagggcata cccgggcaac ttctcgccac atgtctggtt aatcacctgg
    27241 cactgagcta ccagctccct aacattctta gcttctggtc ggaggaggaa aggtgtgagg
    27301 atgtcgaaaa cgccctttgt tacgtccgtg gtaactcttc ctatttgcgc tgcgctcatg
    27361 tctttgcctc ccatgacaat attatagata ctaaatccga ggagactcat ctaagtgcaa
    27421 attcgttagt cgctactccc actcggtggt ctctgggggg catttgaaat tggcgtacct
    27481 tgaacgctaa cccaaggcct ttccatccag actttaaatt tacctccaag aggctctgcc
    27541 ccttcagatg gtcccagttc ccaaacttca cacgcctcca cgagcccatt cctataatca
    27601 tggctgattt caatcccaaa tctgccgaaa cgaggatgtg gaccatgtca gcgtagttct
    27661 tggctacgaa ttctttcccg ttcttttcaa aaatgtcccg atgagcagcc atgaaggtgt
    27721 ccagctcctt tctcaacaga tctctcactt ctttgtcgat tccctcgtaa ctctcgttga
    27781 ggatggcgtc gatgaagttt ttggtgatgt gcggcagcca gtccatcact gcatccttgt
    27841 taactcgctg ggtcatagcg aaaccaagaa acttggcata tatcgcgtct cggaaacgct
    27901 catgatagtt tccatcagga tacagcaccc aaaggattgt ggtatatcta tctaggatcc
    27961 gcggatttcc ttccatatcc tccacgatat cgtccatctt gacgttgagg agttgatcta
    28021 agtatgcttg tgcccacttc tccccgccgt catggatgaa tttttgcagg acggggaaaa
    28081 gctgtttcaa ggcttctagg aggcacagac gattgagagt cgaattctct gggcatctgg
    28141 caagacattt tggaccctgt ccttgccaaa agtacagaat cctcttcttc tcatcgtctg
    28201 taaagttgga ccgccattct cgagtttgca gactctgggc aatttgaagg caggtatagg
    28261 ctgggccaaa ggtctccttt atccacttgg atagatttga tgggaggttg ctgccgagat
    28321 ggtctggtaa ctgtcgagtg tccttgtcct ttgaagagag taatgaggca tggctctggt
    28381 tcatgtgata gaacatgatg ttctggaata tttgatcgct tgttgttttt acctgttatc
    28441 aaaaggaacg aatattagta ttctgatcag cacgccacgc ttaaatacgt cccttacgga
    28501 attgcttacc gtatcatcgt tatattttgc gaagatggca tgaaggtttt gcagtgccaa
    28561 atcgcttttg ccgaccggtg gctggaagat cggctccttc tgtggcgttg tctgcccccc
    28621 agttggccct ccagtaggta tttctcctac gatctggcct tgacctattc taatcggtac
    28681 tctctgtgaa gcagagcccg ggcgtgacat tatcaggtgt ctgatacatc agtcagtacc
    28741 gagtacttca tacgcagttg atcgatgcat aattacctta cgccttcagc gccctctctc
    28801 gaagggtctt ggttatactc ccacagtatt ccagagtcaa tttcactctt gtcgtctgaa
    28861 aagttcaact ccagcctagc aaatagcaaa ggcagtttag cttcttctcc gagctcgtcc
    28921 ttgaacgtta gagttttgga aggatcctcg gcgtcctttg tgtcttccaa actcttcaag
    28981 ttttccaaag tcgttggtgg aatggtgacg gtggccttta gtcgcccatt gtgcatcacg
    29041 gtcgccgtct catacaaccg cgagatcttc aagttctcgt cgctctgctt gcgattccat
    29101 aaatccaaaa tggtgtcaaa gctagggatc gcgatatcag tgaataatat ccctgggttt
    29161 ccatctgaga ttactcgctg agtcgtcagt tgtataggac cgaagtcgag ttgtctctga
    29221 atttgtactt ggtccttttg taggggcgct tcgtcataga caacgtcata ctcccgcggc
    29281 tttatctcga atctgatatc cgccgtggga gcagaggttc tggtgactgt cttcgcgcgc
    29341 acttctgacg ccctgatctc gtcgactgtt gctatctttt cttcttccat atcgaaagac
    29401 ttgaacatca tctcaccgtc tggagcttct atgggcccgt ctatgttatc ttcaaggggc
    29461 tcaaaagatg ttgctttgaa aatcagctcc tgttttgtga cacctgcact gagagcgtcc
    29521 at
//
