# Supplementary material for: Genome sequencing and physiological characterization of three Neoarthrinium moseri strains
Source: BMC Microbiol. 2025 Aug 21;25:526. doi: 10.1186/s12866-025-04274-z (PMC12369201; doi:10.1186/s12866-025-04274-z)
Supplement: Supplementary file 18 — Supplementary Material 18. [file 12866_2025_4274_MOESM18_ESM.zip › BGC analyses/depudecin biosynthetic gene cluster from Alternaria brassicicola/results/cluster111.gbk]

LOCUS       MU281365.1             28953 bp    DNA              UNK 01-JAN-1980
DEFINITION  Genes for cluster 111 on scaffold MU281365.1 of species Xylaria
            palmicola CBS 124036.
ACCESSION   MU281365
VERSION     MU281365.1
KEYWORDS    .
SOURCE      .
  ORGANISM  .
            .
FEATURES             Location/Qualifiers
     CDS             2384..3589
                     /protein_id="KAI0403607.1"
                     /translation="MRLSYAEQPHYPPPGFRVRDAELRDVKSLTSIWYTSFNPSHPFFD
                     YATPDTPATRKWLEEFWTAGIAAGPEVTRTFVVEDLAQENKVVAFSRWHVPQADGNQDS
                     PKPKTTPAEWDPEVTDALWGGMARSRRRVMGQRPHWGAEFIAISQTHQGKKLPYPLLDW
                     GIRQADATGLEIYGDASMRGLPVWKHYGFKDEAVLEMPIREGAYGAYQVVPITRAPKER
                     ALGRPTEKL"
                     /cluster_role="intermediate"
     CDS             complement(4131..4815)
                     /protein_id="KAI0403608.1"
                     /translation="MMAFHYAHGAVLAVFQLLQSSKYSLGLVFVLCRYLRMSQPRAAPP
                     AAYMRAPCTHIYFQFASWSHLFLPVVVILRSSVIELCLIPNLYYLGRLPKADTCILDSP
                     ALNEMSFFVLLIGALSKRHGIRSVVRVHTVFICMPSFC"
                     /cluster_role="intermediate"
     SOURCE          5001..25022
                     /organism="Xylaria palmicola CBS 124036"
     CDS             5001..7273
                     /protein_id="KAI0403609.1"
                     /translation="MEAGIVRRRGHSLQQQHKQQQRMTSAHNGRQACIICRERKVRCDR
                     EEPKCGRCARLGQGCSYNVKPRISPDDLPLQLSQINDRLAKAEALLVIPRNGPLPAITP
                     PSHPPQAEPPFPSPPGSRRSLTLEPPKMAANDPVSQVAMNIDLPPPGPANMPAIAGQDQ
                     AADLDLFANFTDSIDYSAVGLGLDWVSMAMPNPLLESTASPTMTTSASHATPFSIQDTE
                     VASRHLTALHRNYFDIVYFSLPFLNEGRFTAELASSPSSPSVLALSYAVALVGCTVSLQ
                     HAHLLDAYYATARNYAEQCEREVDEGGAANFNLFQALLFIIRFEITDRRLTRAWMTMGR
                     AVRLSKLLGLHRMDSDTSEYSPGPDLHLSLPATQDFLLLEERRRSFWFLYILESYLRTR
                     TGVDCELGDAHKLSVRLPSPGLLSAGISPIEMPFLGELIPESCPEISPYAGCVLMVEIA
                     IRCFDHGRLIESGTPAFGFWDNHYNLVQAIDERIAMLHMHMNARAVKEDPVAFSMYMNL
                     RGTEILFHEAAIVHIERTGHPRLVAADSQKRSTAAAFKIATAVRLNWPEQQPEHGIFRL
                     QATFIGWPLVMAMKALHRQSKQHLGQQQRHHHHPHPHHHQSGTMTELCSSLRLLMTALD
                     HVEHADGFWHRSTVAIAATLKDQHDGRDLDSLAL"
                     /cluster_role="hit_required"
     CDS             complement(7669..10048)
                     /protein_id="KAI0403610.1"
                     /translation="MTNSVVIHPLQPRNGADGVQSEKPSDARDYSTHATSPMGDSDPAA
                     LDIGAEPSPRSLHGWKWAVSYAAMLSTTFLFALDNTIVANIQPSIIEDFGRVDLLPWIG
                     TGFALGTMAVLPWGKVYGVFDIQRVYLFNIVLFEVGSAVCGAAPNIYALILGRVIAGVG
                     GSGMYSGTLTYVSVLTDLRERPAYLAGSTVVWGIGSVLGPVVGGAFAVSPATWRWGFYI
                     NLVIGAVFAPAYLLLFPRVSPQPGKSLAQKCGMIDWINTAVFLGGSAILIIAISFGGVT
                     FPFSSGPTIALFTLSGVFLVAFVLLTKFHPLVSYEDRLYPAHFLRRFILVNMQLQVFLI
                     SGMILSMTYYIPLFFQFVRGDGPLEAGVRLLPLVIFLVVVSLVQGVLMPMFSYISPWYI
                     GGSALVLVGSALMYTVHENTPNANVYGYTILVGAGAGSYIVAGFGIVQSLVSPEEIANA
                     VGAMTISQDLGMVLFLAIAGSMFHNLAVQKVGAVLPDVARSDIGDLIAGTSSATFQMLS
                     DADKAAVVPQIANALTGVWIFFLAAAALSFVFTLPLLNVKIGTASKESSVGSD"
                     /cluster_role="hit_required"
     CDS             complement(10848..13300)
                     /protein_id="KAI0403611.1"
                     /translation="MLLMPFTFATGFRSAGGFQRSGDGPIARSEPKNARERPSGPYPLL
                     SELADQWRVIDYQFLTMETSEKFDVIVVGAGWYGLVAARTYLELAPHTNLLIVDDSKTV
                     GGVWSKERIYPSLFAQISHPLFEYSFFPMPKDNISPDGFVSGATIHKYLDTFATTYGLN
                     HRMRLETRVENITRNSQDKKWVLGVKGGKYLTCDKLIYATGANSSPIVPKWPKENFEKP
                     VIHSLEIGRNLDYIEKHVQHATVVGRSKSSYDAVYMLLKSGKKVDWIMRDGASGPFSLY
                     APTFMGLWNIADHISTRFASNFSPCIMNTEGALYHFLQRTTAGRAMTDVYWRVATWLSS
                     SYAGYSRSPNAEKLRPKPAGDGVFWGSGGIGIATVPDFWDMFHTGDIRVHSTEVVSLSD
                     TDVVNLQNGYAVATDIVIHCTGFDKGYTTFSPELQEELGLFYDRTKFSKWSMLEEKAEK
                     AVNELLPYLQNPPKAVFDPKAGKRAPQGPNRHYRRLVVPSLAASGDRSILFPGHIHSAF
                     TPLAAELQALWGCTWMLGWRDLPPEEEMEMEAAKFNAWTRKRYLEQGNKHSYFIYDYLP
                     YIDTLMKDLGLNPNRKKNAFEEWFVRYKPSDYNGLLDEYRALQKSAVGHGTNGKLADCG
                     DASKAASTDGVDSEDSVVAV"
                     /cluster_role="hit_required"
     CDS             13429..21090
                     /protein_id="KAI0403612.1"
                     /translation="MPHFKESSSSNTSDGGFEFQSGADSLGIVDDMAYAGPSLSGTSEL
                     PLSQQLEPIAVVGMGCRLPGDVKSPSDFWKMMMTKKSGQTPSVPPSRFNIQAHFHENND
                     RPGSFGVLGGYFINETLQEFDPSFFGITPVEAMWMDPQQRKLLEVVYEAFESAGLTLQQ
                     LSGSDTACFMATFTADFQQMSFKEPSFRHSLAATGVDPGLLSNRVSHVFNLRGPSIVVN
                     TACSSSVYAIHNACNALRNKECSAAVVGGSNLMHMNTAKLGVLSPTSTCHTFNSYANGY
                     GRAEGVGAVVLKRLGDAIRDGDPIRGVIRSSATNSNGKAPGVGITYPGFDGQRMVMRKA
                     YQRSGLDPRLTGYFEIHGTGTAIGDPLEVHAVADSMSTALRPSEDGPLHIGAVKTNIGH
                     SEAASGLSALIKAILTVERGISKPIALTNSSVYANLALAIWHFPPTYGVTELNPKMDWY
                     GWKVQVVTDALPFPRHLPVHRVSINSFGYGGTNAHVVVESAKNLLTQTQSYKYADIEQK
                     ARRKGTRGHFNRNKPYLLLFSAHEKAALKRNIEAHGLVASHYDLLDLSYTLANRRTHFP
                     SRGMVVTSPATLAKTFTAEIDEFKYSDKKTSGKIGFVFTGQGAQWPRMGAELMRFYPTF
                     LSTIRRLDMVLDELDDAPDWTIEDLLNEDESFSRVNEAEFSQPLCTAIQVALVQMLRSW
                     GITPTVTCGHSSGEIGAAFAAGYITASEAIVLAYYRGKVVRDINTNGAMMAVGLGAEAV
                     TPYLLPFEKEITIACHNSPSGVTLSGNADSLRALQTTLIKESVFARLVKTGGKAYHSSH
                     MAPAAETYEKLVNRSKATLPTELPPAQKAKMVSSVTNTVLPHDEVLDAAYWSANLLSPV
                     LFNQAVQTICTDAQFSDVDVLIEIGPHSALSGPIKQIKAEFGFDKIHYLPSLIRSANCA
                     ASLLRLVGELFLVNYAVDFESVTAVEEISPSGKLRRSSGNLIVDLPPYQWDKTKKFWAE
                     SRESREQRAPKYPRHDVLGQLTIGGSLAEPTWRNVLRIKDLPWLRDHSLGGEAVFPAAG
                     YFAMAMEAIRQLNETSDDPAPIDCYVLRDVSIQQALVTPDDDNGVEVLLNMRPSRHSSG
                     ISEGGNKWWDFNVSSIAEGEFQKNHMSGRISINARRSQPAVKQVPTLTQRATGKSWNQA
                     LKQVGFDYGPTFQDMDGITFDGTTYCAHSDTRVKQQVSGMVGESRYVLHPASLDACLQL
                     MIVAIWAGRTNAMQFGAVPVQADEVAIWEPTQAQIKDGSGKAFSWIDPRGARSFNAHSQ
                     LVGSDGQVLMEISNMRCAAYEAAIPQNAEEPARPQPYGHVVLKPDVDFLVGAQDMDIPD
                     YVEHAVFKDPGLRVLSLDSAYTASLLSKMPELEITSTDDSTEGVDLLTTQLKGYKNASV
                     KKFDLDSDLAGQVIKANSYELVISPVASATALSKIREILVDGGKAVLKTSEPLSESDLK
                     RAGFGGVQATLRGDGRPVTVATTEKLQTTNGTSGSPMSRTISLIYRDTSPTVTSEIVSA
                     LKEQGYEPELIELGTSAPLTSTNILVLADVESNRPLLATITEAEFIDLQRILAAATSAL
                     WVTRGDFANGRSPEHAMTCGLLRVLRSEQASLTATVLDVDNETTPTVVVDLIRTLVAKQ
                     IHGEPVESEYFSSGGKTLISRLVSHDSINKTYGSVEGDVISTAFDPNALLAGRLQSGKV
                     VFETLEETPLGPEEVEIKVAASSLNAEGVAVVSGTEFTTDFSHEISGTVTKVGSEVTGL
                     LPGDRIVAFSSDKFSTSQRVHHSLTQKLEPTEHFNTMASLPMYYAAALYSLNRLAHLKR
                     GETVLILPGSGHAVTALVKVAQALGGAPIVAVRAAPEAELVATQFDLSREQVVHWSAAE
                     KYGADVVIAPSACDSAIAREAWRSMTPFSRFVTCDAKEASSYAALDTVPTRHGAIFIAF
                     SIISFLEKTELVGDLLKQIVEMYRQGQLPAPPINVRSITELDDSISSFSNGLADAKTVI
                     TYETNNSSTIALIPSRPHLKLRDDATYFLVGCLGGLGRSLTSWMMKRGARNFAFLSRSG
                     TDAPQAAALVNDLVSSGANVQVFRGDASIKEDLKQAVSSVPVDRPIRGVINAAMVLRDG
                     MFHSMGFDDWVTSTKPKVQGSMNLHEVMADIPLDFFAMTSSVSGTLGTPGQANYAAGNA
                     FMDSLARLRRSEGKPAAAVILPMVLGIGVVAENTAIEDSLKRKGMYGIDEEAVIEAMEV
                     AIMEQLNPNASTFNHLVVGLDPMLLRKARQEAVGDVDAFWEVDPRFSALVYALEAGSKN
                     QNEGGADSILARVKAAASAADAIDEVKKQFKLKLSRVLMLDIEEFEGEGRSIASYGIDS
                     MIGSELRNWIFKELGLQIAFQQLLGPSLTIQKFSELVCENQGIVSS"
                     /cluster_role="hit_required"
     CDS             complement(21480..23312)
                     /protein_id="KAI0403613.1"
                     /translation="MAASNQFKVVIVGAGVAGLTLAHSLDKANIDYVLLDKGVVAPTFG
                     TTVTIQPHGLRILHQLGLLDPILGQSDMMGGAHCRTPDGKSYASNDFFGVVRRGAGYDT
                     KTLDRQRFLQTLYNYLPDKTRVHEHARVEQVFEENSRVRVVLADGREFTGDIVVGADGV
                     HSKMREIMWDKANAEAPGTISVDEKRGGHDMEITSNSGFSFLLLCQPDWISIIVHNKLP
                     EEQRCTWPTRRKFTNEDMEALAKKLAPYPINESVVFGELWKNRLKAQMISLEEGCLDHW
                     HFGRIVLMGDAIHKVTPNSALGANTAMEDAVVIANMFVEALAAHPNKKPTDVEIRDAMQ
                     RYQDSRIGRVKAIVKAAGDLTRLQAYDGWKFYFNQRWMTPIVGLDFLAGNIAKLCVGAP
                     KLSYVKFDEQRGTLGWDDTKAAEAQDKDVSTPSQKGKSGSGWREWQGDFESAVPKLLSV
                     LVGISAIIWVFLLGTARYSVPGFTRPLL"
                     /cluster_role="hit_required"
     CDS             23916..25022
                     /protein_id="KAI0403614.1"
                     /translation="MIRTAARQFWYLCALGVWGLWGFAAFNGMFDRLTTVMATRTMPDG
                     RQLRDVYSGNAFLDERLTLLSAFYEVLTNNLSSGPRLLFFDINAVVACTNLWVLIESRR
                     MGVRNVFLKYPIWVMILWNANGAAIMQPPFFYALCKSKARLRNATIPSHEARALFITTF
                     AILLCPLLIFAPAWMGSATWDHHGYISYFHYSPVVLFGLFTGASRLLPSTPSTGRAAAA
                     AKESKRWIVLALLLAGTTAAAVHLYTVTSALITNDTDISLARLFVPARGMTDPIHSLPS
                     ASMGLVPEYAALLENFHLFSQYDWIVVTLSCVLFAHLLLSRRDGEDKSSLFTTREETRE
                     LAYLSAAALILGPGAAGSFALALREARI"
                     /cluster_role="hit_required"
     CDS             complement(27081..28953)
                     /protein_id="KAI0403615.1"
                     /translation="MSKELSELRSQGLRPQTTSTTSADDSGFSADVSGSSASAITPDNF
                     DLSIETVQIGSVIIAADTAIEAFKIFASLFHPNFPLLVSINISAIHHSSPLLFWTIVII
                     VASRTTVPSSENLFNRIAAPFEDMLRTQILQAPLPLQRIQALVLLCMWPLPVNSQLKDP
                     SWLYSGIAVNSALSLGLHWSGSLPPSRRTSVFQGTPLERVLTWLGCFYVSGSLSIQLGL
                     PVVIDSAFELSRVSACLQDYPIPREFAAQIKLQAIIADFAKILSQVANDGAINTSILNL
                     LDRDIDGLKASYSDQWPCMLEYYTLVAKLHMYGLVISRDSVGSTAREVLLKLSFSTCLR
                     VIHLANVRHNELSGETHGLSAFRQQLALPKAYFRGLAFTTALLLRYFSLNSTASAEEQR
                     LAANHVIISHSILKSCSFSPTDEFGRTARAFEELCKHGPTTMDPVQVGPGDGVDVLMLI
                     RAMFLASERPDNKATSSTEPLVPPTTHSLVPNPSLIPPDALGVSMDQTVDWSVDMMLAD
                     QCWNDSAWYDLNLPFMETPFQP"
                     /cluster_role="intermediate"
ORIGIN
        1 tcccgcccag cgcagccggc ttcagcgcca tcgccgggtc gtgacgagag gtcccgagac
       61 caccggctac gattgtgctc gccacgatcg agccgtcttc gtcgctttcg cggagcgact
      121 ggtccaggtc cctgacggct agtttcagcc tctcagggcc caaattcccg tgtgtgctcg
      181 gtgacagtgt tgtgatgtaa tggaagctcc ggaaggcgtc aacatgcagt atgagcggca
      241 ccacccgagc gagctgggca atgacaccaa ggtcgtcgtg ctccgctgtt gcgctgcaca
      301 acgtcgcggc gaagatggtg ggccgggcga ctttctcgcc tttggagaga acgatgccgc
      361 gcagttctcg cgcgaggccc tcgacgggct tggacagatc tacgcgctgc acctcgagcc
      421 cgagtagctt cccggccgag gcgatctggt ccgcgtcgaa tcggtcgtaa accagcaccg
      481 gccgccgcgt cgggaaccgg cccctgagct cctgttgcag ggcccggatg cagaagaggt
      541 tggcctcgtc gtagtcgcag acgtagccgg acgcatccgg gtcgccgacg cgcgcgccgt
      601 tggcgcggag ggccgcagcc tcgaactgct tgaagtggaa gggccagctg gtgtcgacgt
      661 cgctcggcag gttgacctgg ttggtgtgcc acggcagccc ggcactagcc atcgcgcggc
      721 ccgtgtcgag ccacagggga tcgggcgagg gggcgaacgg tgaaggctgg gccgaccgcc
      781 actcgctatg tagctcgtct acctccgtca gtaccttgtg gatgcggtgc tgaggtttgc
      841 gccattgact gatgactggg tcgtcgatcc agcgggattt agagtcggcg aacgccttct
      901 gtatgacgcc gccgccgtct tcggaagacg tcaagctggt gctctcggag ccgaagtcgg
      961 cttcgctgct cgagttgtgc cctgaaatat ccactctctc agcagaggaa acacctccct
     1021 tctgcagatt gtctgcaaat caaaattagc tgtgaaatat gccaaagcaa aggaatgtga
     1081 catgattgtg gcccgatacc caccctcgat aaacatagtg accctgttta tgttattcag
     1141 atatgctatt ccctcttcct agaacaaatc ctcacgctcc tgtgcctcgg caagatgttg
     1201 tatataatct agggtcaacc aatgaatttt ttgatgggct tccggcgttg aagtgactat
     1261 cgccaaaata cctgccctta ataatggtgt ctgtatatgg cgtttctagg agtctgaagt
     1321 aggtatagaa cggagcgaat cacttacatc gatatacaag accaccacaa ctaatcaaaa
     1381 atttggattt gttaccatgt tcaaaggcga gtcagtcttc atcgcaggtt acacgatcag
     1441 gagttggcct gttatgcaac tctcctatga atcttctagt cacgcgccag cctctctcct
     1501 caccacgttt tcatagcagc ccggagagta tcatcgttgg cccttttagg gacggccgaa
     1561 aatccgccct tggcctcgga cgtgagcaag tgatcaacta taccgtggct tagtattcca
     1621 aatcgaattc ttctcggcca gatccgagac ttggccaggc tccaggaccg acggtgtgca
     1681 tcctatagtg ccatgcacgc cggcgggccc tccgtggccg cctgcttact tcttaccttg
     1741 caacggtggg cagggggccc accccggcgg ggtccgtccc cgatgccgcc ggagagccct
     1801 gtaattccac atggcaaaac atcacgaggg tcgtccctgc gtggctgaca gaggaagact
     1861 tgtggagtcc agcgcaaatt ttgtaagata cattctcact ttatccgttc gacacatcgc
     1921 taaggacata aatatgggca aatataatag tttgtgtctt ccttactcag caacgagcgt
     1981 cgtctacaaa ctctcatagt ctctctagta ggcgaaagaa acgaccataa actgccatca
     2041 actacaacat atacgaattg ttaccggctg aatacgactc acaacctgcc acgaagcagc
     2101 cactaactaa cccaccccac tacgccgagg ctccaaaagg aacgtggaag ttagccaagg
     2161 cgccaacctg gcttccaata gtgggttata tggtccaacg tcacaaccac gtaggactcg
     2221 gttccaggtc tggaagccca ctacggtaca gctgtgacta tacggaagag gcccgcgcat
     2281 cccacttata agcagacatc gccctcacgt gcccatccag tgtcttagac ctttccagcg
     2341 atatgactct tttgccatgg ctttctcgaa gagtctactc gtcattaccg cggacggcgc
     2401 gggtgcctct ggcggcttac agtcaaagga tgcgtctctc gtatgctgaa cagccgcact
     2461 acccccctcc gggcttccgc gtccgggacg ctgagctgag ggacgtgaag agcctgacta
     2521 gcatctggta cacgtcgttc aacccgtctc acccgttctt cgactacgca actcccgaca
     2581 cgcccgccac gcgcaagtgg ctcgaggaat tctggacggc gggcatcgcg gccgggccgg
     2641 aggtgacgag gacctttgtc gtggaagacc tggctcagga gaacaaggtc gtcgccttct
     2701 cgaggtggca tgttccccag gccgacggga accaagacag cccgaagcca aagacgacgc
     2761 cggctgaatg ggatcccgag gtcaccgacg ctctctgggg cggcatggca cggagtagac
     2821 gtcgcgtgat gggtcagaga ccacattggg gtaagtcact atctcgaatc gtagcgtcca
     2881 tgccgtattg ttgtgcataa ggcaacactt cgctttcgtt tccctggcat atagtaggac
     2941 gattgaacac tgatataact taatacaggg gccgagttta tcgccataag ccagacccat
     3001 caaggaaaga aactgccgta tccccttcta gattggggga ttcgtcaggc cgacgcgaca
     3061 ggcctggaga tctatggcga tgccagcatg agaggcttgc cggtgtggaa acattacggt
     3121 ttcaaggacg aggcggtgtt agagatgccg attcgcgagg gggcatatgg ggcgtatcag
     3181 gttgttccca tcacacgggc accgaaagag cgcgcgctag gcaggccgac tgaaaagttg
     3241 tgaacggaca tagggcaaaa tgatggggta atgatgactc gacttactca gtacgacact
     3301 gagagtgagt gataaatctt tacatgctct gtacgagagt atgagtagta gatctttaca
     3361 tgccaaatac aaaaccgtgg tagagtgaga ggagaggtca cccacggaaa atactgtcac
     3421 acttttgact aacgtcaaca tctgctacgc gatagataag caacgagaca aaagtaaatg
     3481 caatctgaaa gatgaatatc tactattatc aattgattgg aataacaaat ccgttttttt
     3541 gcagaaggca gggaagtctg gcgggtgtag tagctgctgc agcagttcca ccatatgtta
     3601 atgcaatagc gtagcatttt ttttaatgac tctgagtggt ctgttgaccg gtctatgcag
     3661 cctcatattt gcctcctagc ccgcctatga cctccggccg atcctgggaa ttcaggggta
     3721 aaatcagtta ggtgacactc aagcccagca aatcccattc gtcgacctcg aacctgtgtt
     3781 tacgtactta cttaggctat ccggatcccc atttggccgc ataggcctta ccaatggact
     3841 gattgataag cgcataagcc atgattactt aaatgattga tatggcaggt gcatcatggc
     3901 gtcatactcg ttcaacgatt tattggttgc tagtcccttc atgtttactg cggaattttc
     3961 ttcacgagct tcgagacgga agtgtttcag ttgacccttg tgcagctgat ataccttacc
     4021 cacatgtaac tagacgttcc agtctagata gccatcttgc agcccgaacg gagagttatg
     4081 actgttgagt ataatatgcc ttatcactcg agtcgttcaa tgccgatttt tgaaaacgac
     4141 cagtgtgtcg tctgcataaa cgtattgcgg ttggaaccta atccgaacgc tctggctgct
     4201 tcagcagaaa gatggcatac atataaatac agtatgaacc cgaacaacag accggatccc
     4261 gtggcgctta gatagggccc caataagcaa gacgaaaaag gacatttcat tcaacgcggg
     4321 ggagtcaagt atgcaggtgt cagctttggg taacctacct aggtaataca ggttaggtat
     4381 caagcacaat tcgataacgg agcttcggag aataacaacg acaggtagaa acaagtggga
     4441 ccagctggcg aactgaaaat aaatatgcgt gcacggagcc ctcatgtaag cagcgggggg
     4501 ggctgccctc ggttgactca tacgcagata cctacaaaga acaaagacca gacccagaga
     4561 gtacttgctt gactggagga gctgaaacac cgccagtacg gctccatgcg cgtaatgaaa
     4621 ggccatcatc gatcaacttg ggaaattgga caacgaccga atatccttgg acagagcaag
     4681 gagtttgttt gcgaaggctg cgatcgagta acactcgcaa attattactg aacagtggcg
     4741 ccaaggtgat gccaaggtct gtgcaactgg ggatgccatg tgcgacctct caccggtact
     4801 tcgaaagaaa tcaccgaggt ccctatctgc ctatctagta aatgcctaga aacgccgcat
     4861 gctcatctcc tagtgccgca tcaactcacg agggagcctg acgatgttat agcacccaag
     4921 gcaccgccta tacctgttcg cagccgccct ctcctagact tacagactta gacttcgatc
     4981 ccgatggttc ggactcggca atggaagccg gtatagtgcg acggcgcggt cattcactcc
     5041 aacaacaaca caagcaacaa cagaggatga cgagcgccca caacggccgt caagcttgta
     5101 tcatttgcag gtcagtcggc atccgctctt tgcccgtctc acccagcacg tctgctccgt
     5161 gaccagctct gacctttgtc ccacccggcc agggagcgga aagttcggtg cgatcgtgag
     5221 gagcccaaat gcggccgatg cgcccgtctc ggccaaggct gtagctacaa tgtaaagccg
     5281 cgcatctcgc ccgacgatct gcccctacag ctctcccaga tcaacgacag gctggccaag
     5341 gccgaagcgc tgctggtcat accgaggaac gggccactgc cggccatcac accaccgtct
     5401 catcctcctc aggcagaacc gccattcccg tctcctccgg gctcccgtcg gtcattgacc
     5461 ttggaacccc ctaaaatggc cgccaatgac ccggtgtccc aggttgccat gaacatagac
     5521 ctgccacctc cggggcccgc gaacatgccc gccattgcgg gccaagacca ggctgccgat
     5581 cttgatctat tcgccaactt caccgacagc attgactatt cggcggtggg cctgggcctg
     5641 gactgggtct ccatggcgat gcccaatcct ctattggagt ctacggcgag tcctaccatg
     5701 acgacatcgg caagccacgc cacgccgttc agcatccagg ataccgaagt cgcgtcgcgc
     5761 cacctcaccg cgcttcatcg gaattacttt gacattgtct atttctccct gccctttctc
     5821 aatgaaggca gattcacggc tgagctagcc agcagcccca gctcaccgtc ggtcctggca
     5881 ctgagctatg ccgtcgccct cgtcggatgc accgtctcct tgcagcacgc acatctacta
     5941 gacgcctact atgccaccgc ccgcaactat gccgagcagt gcgagaggga ggtcgatgaa
     6001 ggaggcgcag ccaacttcaa ccttttccag gccttacttt tcatcattcg tttcgagatc
     6061 acggacaggc ggctaacgag agcctggatg accatgggtc gcgctgtgcg gttgtcgaaa
     6121 ctgctcggtt tgcatcggat ggacagcgac acgagcgaat acagcccggg gccggatcta
     6181 cacctgagcc tcccggcaac gcaagatttc ctcctgctgg aggaacgccg gcggtcgttc
     6241 tggttccttt acatcctgga gagctatctg cgaacgcgta caggcgtgga ctgtgagctt
     6301 ggggatgccc atgttcgtcc ccctcccccg cttgcccctg gcatgacatc agaggcggca
     6361 gtcgccgagt gagctgacgg gttttgagca gaagttgagt gttcgactcc catcgccggg
     6421 cctgttgtct gcggggatct ccccaatcga gatgccattt ctgggcgaac ttatccccga
     6481 atcgtgtccc gagatttcac catatgcggg ctgtgttctg atggtggaga ttgccatcag
     6541 gtgctttgat catgggcggt tgattgagag tggcacccct gcctttggat ttgtaagctg
     6601 attatcttga ttaactgtcc ctcccttgtc accatcaaaa tgccgtcacc ccggacatgc
     6661 agtcggagac tttaccgctg acggaactgc ctagtgggac aaccattata atctcgttca
     6721 ggccatcgat gaacgcatcg ccatgttgca tatgcacatg aacgctagag cggtgaagga
     6781 ggatccggtg gcgttcagca tgtacatgaa cctgcgcggc acggaaatcc tgttccacga
     6841 ggccgccatc gtgcacatcg agcggaccgg ccacccgcgg ctcgtggccg ccgacagcca
     6901 gaagcggtcc acggcggccg cgttcaagat cgcgaccgcg gtgcggctga actggccgga
     6961 gcagcagccg gagcacggca tcttcaggct gcaggcgacc ttcatcggct ggcccctcgt
     7021 catggccatg aaggcgctcc accgccagtc caagcagcat ctcggccagc agcagcggca
     7081 tcatcatcac ccccaccctc atcaccacca gagcggcacc atgacggagc tgtgctcgtc
     7141 gctgcggttg ctcatgacgg cgctggacca cgtcgagcac gccgatgggt tctggcaccg
     7201 atccacggtg gctatcgcgg cgacgttgaa ggaccagcat gacggccgag atcttgattc
     7261 cctggcatta tgaaatagaa cacccacccc tacttgttag acctagaatc ggtgagatag
     7321 aatagttgat tgcgcatcta cgtatttaat ctcattacga tactcgtcac tggaagatgc
     7381 cagcgttgaa tgcggcataa aatctggtga aagggatgga gatccagacc gttgcgaatt
     7441 tggactatca gtcttggagt taataataca gcgaggtgat atatgcacgc cttcccatat
     7501 tgcggacctg gttcccttca tcaggtaaaa cgcacctctg tccttcctgc gacaccaagg
     7561 gaactagatt gctcctaatc tttttgaagc tgttacagat tacattacgt tgcaccatga
     7621 tactacggca gtgaccctta acagtgtgag tttggagatc tcagatgatt agtccgagcc
     7681 gacacttgat tccttggaag cggtgccaat cttgacattc tgcaacgccc cgtcagtcat
     7741 gagaatgata ttcccttttc tagggaagag ggcgaaggca acgaaggact tacgagaaga
     7801 gggagggtga acacgaagct cagggcggcg gcggccagga agaagatcca gacgccggtc
     7861 agcgcgttgg cgatctgcgg gaccacggcg gccttgtcgg cgtccgagag catctggaac
     7921 gtggcgctgc tcgtgccggc gatcaggtcc ccgatgtcgc tccgcgcgac gtcgggcagt
     7981 acggcgccga ccttctgcac ggcgaggttg tggaacatgg agccggcgat ggctaggaag
     8041 agcaccatgc cgagatcctg ggctgtaata ctcgagaatc agtcaaatgc aactggctca
     8101 tgccgtttca catggcgtca gatgcgtgtc ggcggagaga caaaattggg ggcgtttttg
     8161 acctacaaat agtcatagca ccgacggcgt tggctatctc ctcgggagaa acaagagact
     8221 ggacaatgcc gaagccggcg acgatgtaag agccggctcc cgcgccgacc aagatggtgt
     8281 agccgtagac gttggcgttg ggagtgtttt catgaaccgt atctaacatc atgagttagt
     8341 cacatgtcag tcgacatgat ccaccgattt acacatatcc gtaagggcgg tggatcggca
     8401 ggagcggcaa catacacatg agagcggatc caaccagcac gagcgcgctg ccgccaatat
     8461 accatggaga gatgtagctg aacatgggca tgagcacgcc ctgcactaaa gacaccacta
     8521 caaggaagat cacgagtggt agaagccgga cgcccgcctc gagcgggccg tccccctgca
     8581 tatgcatgta agcgacgatc atcagtggtc agctgaggta agtcgaggcc atgcatgacg
     8641 acgagtggtg tatgtacagg ggcatatgag atggcgtacc ctaacgaact ggaagaacaa
     8701 gggaatgtaa taggtcatgg actatgcagg ctgtcgtcag cattttgccc tcaacaacac
     8761 aagatttcca agtcatgatc cactcactag aatcattccc gagatgagga agacctgaag
     8821 ctgcatgttg actagaatga agcgtctgag gaagtgcgcc gggtacaggc ggtcctcgta
     8881 cgagaccagc ggatggaact tggtgaggag gacgaaggcc acgaggaaga cgcccgagag
     8941 ggtgaacagg gcgatcgtcg ggcccgagct gaaggggaac gtcacgccac cgaaggagat
     9001 ggcgatgatg aggatggcag agccgcccag gaagacggcg gtgttaatcc aatcaatcat
     9061 gccgcacttc tgcgccaggc tcttgcccgg ctgcgggctc acccgtggga acaggaggag
     9121 ataggccgga gcaaagacgg cgccgatgac aaggttgatg tagaacccct gcagcacgtc
     9181 aagatctgcg ttagcattat gcacctcttg gaaaccgtct cacggctgca tcgcaatgag
     9241 ttggaactca cccatcgcca cgttgcgggg ctgacagcaa aagcgccgcc tacctgcagg
     9301 ccagggttag cacatcccac aagcctgcgc gaagtcgcgc gtgtcgttgg gtggaacgta
     9361 caacagggcc gaggacgctg ccgatgcccc agaccacggt gctgcccgcc aggtacgccg
     9421 gccgctcacg caggtcggtc aggacggaca cgtacgtgag ggtgccggag tacatgccgg
     9481 agccgccgac gccggcgatg acgcggccga ggatgagggc gtagatgttg ggggcggcgc
     9541 cgcagacggc gctgccgacc tcgaacagga cgatgttgaa caggtagacg cgctggatgt
     9601 cgaagacgcc gtagaccttg ccccagggca gcacggccat agtgcccagg gcgaagccgg
     9661 tgccgatcca tggcagcagg tcgacgcggc cgaagtcctc gatgatggac ggctggatgt
     9721 tggccacgat ggtgttgtcc agcgcgaaga ggaaggtcgt cgacagcatg gccgcgtacg
     9781 agacggccca ctggtggtgg gtgggatcgg acccccatgt cagcatcggc tcccggcagc
     9841 aagcgggcga gatagattga ctcaccttcc atccatgaag actgcgcggc gacggctccg
     9901 ctccgatgtc gagggcagct ggatcagagt ctcccatggg gctggttgca tgggtggaat
     9961 agtctcgagc atcgcttggc ttctcactct ggaccccgtc tgctccgttg cggggctgca
    10021 ggggatggat cacgactgaa ttggtcatct cgggtgcttc tggatgtcag aagtgtctta
    10081 gtaacccaat ggcggcatgc atgaaaggtg tctgtctgtc taggcttacg accggagggc
    10141 tcgatcgaat ggtagacttc gcgaaagaaa gagagagagg ggctttcgct ttgcaggggg
    10201 aaacgtagga atactgtcgt gaaggctggc ggacctccgt tctcgaacaa cttatactat
    10261 actggtcgag atgcgggcgg aacggccgtc tcgaccgagc gtgttggttg attggccgga
    10321 tctgaaggac atctgatcac ccacatcgat tatgtaaaca cggacggccg tctcgaccga
    10381 gggcgaggcc tgattggctg aaagcgttcg acgacgacgg aataggcagt tgagcattca
    10441 ggttagtgcg attagtggat atgcgctcac tgacgttcac tgagcacagc cctggaggct
    10501 ttacagcaag caggcaacct ttgctgtatt cgctgaggca tccctcccgg gccgctctca
    10561 ggtacgtaca tacaccaaaa gacaataacg ctcggctaat atgcagacag gtagatgagt
    10621 agcaggttga ttcgaataat acttcagtta actacagttt tcatctgaga cccaggcgct
    10681 cgtcacagtc ccagaggcga acgagtgtca acggacttca tcatgacgaa cagcgtatct
    10741 tgagtgagat aggtaactca acctatgagc gcggtagcga actatcatca ttggtgacat
    10801 caaatacgac ccctatggcc caatgtttga tctactacta cttctcatta tacagctacc
    10861 acggaatctt cgctgtccac tccatcagta gatgcagctt tactagcatc gccacaatct
    10921 gccaactttc catttgtccc atggccaact gccgacttct gtagagcacg gtattcatcc
    10981 aacaagccgt tgtagtcgct tggcttgtat ctcacaaacc attcttcgaa ggcgttcttt
    11041 ttcctgttcg ggttgagtcc cagatctttc atcagggtgt caatatactg agagatatca
    11101 tgtcagtggc aatagaactt cacgctgcct gcccaaaacc agacttactg gtaggtaatc
    11161 gtaaataaag tacgagtgct tgttgccctg ctcaaggtac cgcttccgcg tccaggcgtt
    11221 gaacttggcg gcctccatct ccatctcttc ctccgggggg agatcccgcc agcccagcat
    11281 ccatgtgcag ccccagagcg cttgcagttc tgcagccaag ggcgtgaatg ccgagtggat
    11341 gtggcccgga aataggatgg atcgatcacc gctcgccgcc aggctcggta caactagacg
    11401 gcgatagtga cgattgggac cctggggcgc tcgcttgccg gccttgggat caaagaccgc
    11461 cttggggggg ttctgcaggt agggcagtag ttcgttgaca gccttctcgg ctttctcctc
    11521 aagcatgctc catttcgaga acttggtccg gtcgtagaac aggccgagct cttcctgcag
    11581 ctcgggactg aaggtggtgt agcccttgtc gaagccggtg cagtggatga cgatgtccgt
    11641 ggccaccgcg tacccgttct ggaggttcac gacgtccgtg tcggacaggg agacgacctc
    11701 ggtcgagtgc acccgtatgt cgcccgtgtg gaacatgtcc cagaagtccg gcaccgtcgc
    11761 gataccgata ccgccgctac cccagaacac gctatcccgg atcgacgtca gcaaaatcgc
    11821 aaaacagcaa agcggtgcga ggggaaaggc cttacccgtc gccggctggt ttaggcctca
    11881 gcttttctgc attggggctt ctcgaatagc cagcataaga ggacgagagc caggtagcca
    11941 ctctccagta tacatcggtc atggctcggc ccgccgtggt gcgttggagg aagtggtaca
    12001 gagccccttc ggtgttcatg atacagggac tgaagttcga ggcaaacctc gtcgagatgt
    12061 gatcggcgat gttccagagg cccatgaagg tcggcgcgta gaggctgaaa ggccccgaag
    12121 ccccatcccg catgatccag tcgaccttct tgcccgactt gagcaacatg tagacggcat
    12181 cgtaagacga ctttgatcgt cccacaacgg tcgcgtgctg gacgtgcttt tcgatatagt
    12241 ccaggtttct gccaatctcc agggaatgga taacaggctt ctcgaagttc tccttgggcc
    12301 acttggggac gatgggactc gagttggctc cggtagcata aatcaatttg tcacatgtca
    12361 aatatttgcc gcctttcact ccaagtaccc attttttatc ttgcgagttc ctcgtgatgt
    12421 tctcgactct tgtctcaagc ctcatccggt gattcaaccc atacgttgtc gcaaaggtgt
    12481 cgaggtattt gtggatcgtt gctccagaca cgaatccgtc aggcgagatg ttgtccttgg
    12541 gcatagggaa gaaggagtat tcaaaaagag ggtggctaat ctgagcaaag agactcgggt
    12601 atattctctc cttggaccac acgccaccga ctgttttgct atcatccacg atgagaagat
    12661 tggtgtgagg tgcaagctcg agataggtcc tagccgcaac taggccatac cagcctaccc
    12721 aacgatgagt tattcttcag cagtcaccat tgatgacaga atgtagatca tggcttacct
    12781 gcacccacca cgataacatc gaacttctca cttgtttcca tcgttaaaaa ctggtagtcg
    12841 attacccgcc actgcgacat tcatagaaag aggtaactat ctgaatcatt tattggccta
    12901 tacatggcgg gtctagtccc atgccaccca cggagacggc tacgggtcac cattccgacg
    12961 gaccagctcg actaaagtgc agacgcttag tactatttct ccctgcttac ccgagtacct
    13021 gtaagtactt acctggtcag ccaattcaga aaggagcggg tacggccccg atggccttgt
    13081 ctaagtcagc agtcgacgta agcaaggata gcttgccatt tcactcatct gcctgcagag
    13141 cccgcgtccg tcagcgccga atccggaccg acggcggccg gcgctcttac ctttccctgg
    13201 cattttttgg ttccgaccgt gctatcggac cgtcgccgct ccgttggaag cccccggcag
    13261 accgaaatcc cgttgcgaag gtaaatggca tcaggagcat ctcggtcctg tttcacgata
    13321 aaacacttga tgacggctgt cttttttcca ccgtccgtag agtatgcgta gggagagcct
    13381 ggacttgctt agtatgaaat aatttcagga ccacaatcag atcttatcat gccgcacttc
    13441 aaagaatctt cgtcttcgaa cacctcagat ggcggcttcg agtttcaatc gggggccgac
    13501 tccctgggca tcgttgacga catggcctac gctgggccct cgttgtctgg gacttcggag
    13561 ctgccgttga gccaacaact agagccgatt gctgtcgttg gcatgggtga gtcatgcgtc
    13621 cactcacact ctgtaccaac tgctgaacat cgcgtatagg ctgtcgccta ccgggagacg
    13681 tcaagtcccc gtccgatttc tggaagatga tgatgacgaa gaagtctggg cagacgccat
    13741 cagtacctcc gtcaagattc aatattcaag cccattttca cgagaacaat gatcggcctg
    13801 gaagcttcgg ggttcttggg ggatatttca ttaacgagac actgcaagaa ttcgacccta
    13861 gtttcttcgg catcacgccg gtggaagcaa tgtggatgga cccgcaacag aggaagctcc
    13921 tagaagtcgt ctacgaagcg tttgagtctg ctggtctcac attacaacag ctctccgggt
    13981 ccgacacggc ctgcttcatg gccaccttca cagccgactt tcaacagatg tcgttcaaag
    14041 aaccgtcttt tcgtcatagc ttggccgcga ccggcgttga cccagggctg ctgagtaaca
    14101 gagttagcca tgtgttcaac cttcgaggcc ccagtatcgt cgtcaacacg gcgtgttcat
    14161 cgtctgtata tgcgatacac aatgcgtgca acgccttgcg caacaaagaa tgttccgcag
    14221 ccgtggttgg aggcagcaac ctaatggtac gtttccacac acgaatcggg cgtctgaagc
    14281 tttgagcctc tggcccttat cctgaattca agctgaccag gtcgcagtgc gttcttgtcc
    14341 caatatctcc ccaataggca tcagcctgac agccctccaa gtcttctttc gagattcgaa
    14401 ctgacatgtt tcaattttgc agacttacag ttgaccagca catgaataca gccaagctgg
    14461 gtgtattgtc accaacctct acctgccata cgttcaacag ttatgcaaac ggatatggcc
    14521 gtgcagaggg tgtaggagca gtggtcctca agaggctggg cgacgctatc agagacggag
    14581 accccattcg tggtgtcatt cgatccagcg caaccaatag caacggtaaa gcaccaggtg
    14641 ttggtatcac ataccctggt ttcgatggtc agcgtatggt tatgagaaaa gcgtatcagc
    14701 gcagcggtct ggatcctcga cttactggct atttcgagat tcatggaact ggtatgtgca
    14761 ctgtcacggg gctaggcacg tttctagctt ttacaagagt ttgctaacaa ttacccgata
    14821 ggaactgcca ttggtgaccc tcttgaagtc catgctgttg ctgatagtat gagcaccgct
    14881 ttgcgtccat ctgaggatgg acctctacac attggagtac gtacatgagt acacagtata
    14941 ctacagctgc ctaatgagaa cttatgctaa cattgtttta ggctgttaaa acaaatattg
    15001 gtcacagcga ggcagcaagt ggtctatctg ccttaattaa agccatcttg actgttgaaa
    15061 gaggaataag taagcccatc gctctcacca actcgtctgt atacgcgaac ctggccctgg
    15121 ctatctggca ttgtcggaca cgttggacta cgtgataaaa tgacactaat ctcattatca
    15181 gttccaccca cgtatggcgt taccgagctg aatcccaaga tggactggta cggctggaaa
    15241 gttcaagtcg taacagacgc gctacctttc ccgaggcatc tacctgtcca tcgcgtcagc
    15301 attaactcct ttggatatgg tggaacgaac gcacatgtcg tagttgagag tgctaagaac
    15361 ctacttacgc aaacacaatc gtataaatac gcggatatag aacagaaagc aaggcggaaa
    15421 ggtacaagag ggcattttaa taggaacaag ccttaccttc tactcttttc cgctcatgag
    15481 aaggcagctt tgaagaggaa cattgaggca cacggacttg tcgcctcaca ttacgacctg
    15541 ctcgatctgt cgtataccct tgccaatcgt cgtacccatt tcccgagcag gggcatggtt
    15601 gttacaagtc ctgcgaccct ggctaaaacc tttacagccg agatcgacga gttcaaatac
    15661 tccgacaaaa agacatcggg caagattggt ttcgtcttca cggggcaagg tgctcagtgg
    15721 ccccgaatgg gggcggagct catgagattc tatccgacct tcctcagcac cattcgacga
    15781 ttggacatgg ttctcgatga gctcgatgat gcaccagact ggactatcga ggatctcttg
    15841 aatgaggacg agagtttctc gcgagtaaat gaagcagaat tctcgcagcc tctatgcaca
    15901 gccattcagg tcgccctggt gcagatgctt cggtcatggg gtatcacgcc gactgtcacg
    15961 tgtggacact cctccggcga gattggcgca gccttcgcgg ccggatatat caccgcgtcc
    16021 gaggctattg tgttggcata ctaccggggc aaggtggtcc gagacatcaa cacaaacggc
    16081 gcgatgatgg ctgtaggtct cggggcagag gctgtcacac cgtatttgct accattcgag
    16141 aaagagataa cgatcgcttg ccacaattca ccctcgggtg tgacgcttag tggaaacgca
    16201 gactcactcc gagcgctgca gacgacgctg atcaaggaga gcgtattcgc gagactggtg
    16261 aagactggtg gcaaggctta ccactcttcc cacatggctc cagcggcgga gacgtacgag
    16321 aaactcgtca accgctccaa agccaccctg ccaacggaac ttcccccggc acagaaagcc
    16381 aagatggtct cgtccgtgac gaacaccgtt ctcccccacg acgaagtatt agatgcggcg
    16441 tactggagcg ccaatctgtt gagccctgtg ctgttcaatc aggcagtcca gaccatctgt
    16501 accgacgccc aattttccga tgtggacgtc ctgatcgaaa tcggtcctca ctccgcgctc
    16561 tccggaccca tcaagcagat caaggctgag ttcggattcg ataagataca ctacttgccg
    16621 agcttgatcc gtagcgcaaa ctgtgccgcc tcacttctac ggttagttgg cgagctcttc
    16681 ctcgtcaact atgcggtgga ctttgagagt gtcactgccg ttgaagagat aagccctagc
    16741 ggcaagcttc gccggtcgag cggcaatctc atcgtcgact taccgcctta ccagtgggat
    16801 aagacgaaga agttctgggc cgagtctcgc gagagcagag agcagcgggc gcccaagtac
    16861 ccacgccacg acgtactcgg ccagttgacg atcggtgggt ctttggcaga gcccacctgg
    16921 agaaatgttc ttcgcatcaa agacttgcca tggttaaggg accattcgct tggtggcgag
    16981 gctgttttcc ctgctgcagg gtacttcgca atggcaatgg aggctatacg tcaactcaat
    17041 gaaacctccg atgacccggc gcctattgac tgctacgtgt taagagacgt gtccattcag
    17101 caagctcttg ttaccccgga tgacgataac ggtgtagaag tactcctgaa tatgcgcccg
    17161 tctcgtcaca gctctggtat aagcgaaggg ggcaacaagt ggtgggactt caacgtctca
    17221 tcaattgcag aaggcgaatt ccagaagaac cacatgtctg ggagaatcag catcaacgcc
    17281 cgccgttctc agcctgcagt taaacaggtc ccgacactca ctcagcgcgc caccggaaag
    17341 tcatggaacc aagctttgaa acaggtcggc ttcgactacg gaccgacatt ccaagacatg
    17401 gatggcatca ctttcgacgg caccacgtac tgcgcgcact ctgacactcg cgtgaagcag
    17461 caggttagcg gcatggtggg agagtcgcgc tatgtgctcc atcccgcgtc tctagacgcc
    17521 tgtctgcagc tgatgatcgt cgcaatctgg gccggccgca ccaacgcgat gcagttcggc
    17581 gccgtgccgg tccaggccga cgaagtcgcc atctgggagc ccacgcaagc acaaatcaag
    17641 gacggctccg gcaaagcatt ctcatggatc gacccgcgcg gcgcacggtc gttcaatgca
    17701 cacagtcagc tggtgggctc cgatgggcag gtcctcatgg agattagcaa catgcgctgt
    17761 gctgcctacg aagcggccat cccgcagaac gccgaggagc ccgcaaggcc ccaaccgtac
    17821 ggccacgtcg tgttgaagcc ggacgtggac ttcttggtcg gggctcagga catggatatc
    17881 cccgactacg tggagcacgc cgtgttcaag gaccctgggc tgcgggttct ctcactcgac
    17941 tcggcctata cggcatcctt gctcagcaag atgcccgaat tggagatcac ctcaaccgac
    18001 gactcgactg aaggagtgga cctcttgact acccaactca aaggctacaa gaacgcaagc
    18061 gtcaagaagt ttgacctcga tagcgacttg gccggccaag tgatcaaagc aaattcgtac
    18121 gaactcgtta tatcgcccgt tgcgtcggcc actgccctat ctaagatccg tgagatactt
    18181 gtcgatggtg gcaaggctgt acttaagact tcagaacctc tctccgagag cgatttgaag
    18241 cgtgcagggt ttggtggtgt tcaggcgacg ctccgaggtg acgggagacc agtaaccgtt
    18301 gccacgacag aaaagctgca gaccaccaac ggtaccagtg gctcgcctat gtcacgcaca
    18361 atttcactca tatacaggga cacaagccca acagtcacct ctgaaattgt gagcgctctc
    18421 aaggaacagg gttatgagcc tgagctcatt gagctcggga cttctgctcc tctgacgagc
    18481 accaatatcc tcgtgcttgc cgatgtcgag agtaatcgcc ccctactagc tacaatcaca
    18541 gaggcggaat ttatcgacct acagcggatc cttgctgctg ccacaagcgc tctatgggtg
    18601 acgcggggtg actttgcaaa tggtcggagc ccggaacacg cgatgacttg tgggctgcta
    18661 agggtgcttc gctcagagca ggcttccctg acagccactg tgctggacgt tgacaacgag
    18721 actactccca ccgttgtggt tgatctaatc aggacattgg tggcaaagca aatacatggg
    18781 gagcctgtcg aatcagagta tttctcctct ggcggcaaga cactcatcag ccgcctcgtc
    18841 tcgcacgaca gtatcaataa gacgtacggc agcgttgaag gtgacgtgat ctccactgct
    18901 ttcgacccta atgccctact cgcaggcagg ttgcagtcag gaaaggtcgt ctttgagacc
    18961 cttgaagaga ctcctctagg gcccgaagag gtcgagatca aggtcgcggc gagtagtctg
    19021 aacgcggaag gcgtcgcagt ggtctccggc accgagttca cgacagactt cagccatgag
    19081 atatccggaa cggtgaccaa ggttgggtct gaagtcaccg gcctactacc gggcgatcgc
    19141 atcgtcgcct tcagctccga caagttctcg acttcccagc gcgtccatca ctccttgacg
    19201 cagaagcttg agccgaccga gcatttcaac acgatggcta gcctccccat gtactacgcg
    19261 gcggctttgt acagtctcaa taggcttgca catctcaagc gaggagaaac tgtgctcatc
    19321 ctcccagggt ctggtcatgc cgtgacagcg cttgtcaagg tcgcccaggc ccttggtggc
    19381 gccccgatag tcgctgtgcg cgctgcaccc gaggccgagc ttgtggccac gcagtttgat
    19441 ttatcgcgag agcaagtggt tcactggtcg gcggcggaga agtatggtgc agacgtcgta
    19501 atcgcgccca gcgcatgcga tagcgccatc gcacgagaag catggaggag tatgactccc
    19561 ttctcacggt tcgtgacttg tgatgcaaag gaggcctcat cgtacgccgc ccttgatacc
    19621 gtccccacta ggcacggagc aatcttcatc gcgttcagca ttatcagctt cctagagaag
    19681 acagaactgg tcggcgatct gctcaagcag attgtggaga tgtaccgtca agggcaactc
    19741 ccagcaccac caatcaatgt gaggagcatc accgaattag acgacagcat ctcgtctttc
    19801 tcaaacggcc tagcagacgc gaagacggta atcacctacg aaactaacaa cagcagcaca
    19861 atagcactca tcccatcgcg gccccatctc aagctgcgcg acgatgctac ctacttttta
    19921 gtaggttgtc tcgggggatt aggccgaagc ttgacctctt ggatgatgaa gaggggcgcg
    19981 cggaacttcg ccttcctatc acgatcgggg acggatgcgc ctcaggccgc cgccttagta
    20041 aacgacctgg tatcctcggg tgccaacgtg caggtgttcc gcggggatgc tagtatcaag
    20101 gaggatctga agcaagctgt gagctctgtc ccggttgatc gcccgattcg gggcgtgatc
    20161 aacgctgcta tggtcctgag ggtaagcgac gctcacacaa gactatgaac cctttcagct
    20221 aacacaggag tctaggacgg catgttccac agcatgggct ttgacgactg ggtgacctcg
    20281 acgaagccca aggtgcaagg cagcatgaac ctccatgagg tcatggccga tatacctctt
    20341 gacttcttcg ccatgacgag ctccgtatcc ggtactctcg gcacgcctgg gcaagccaat
    20401 tatgctgcgg gaaacgcatt catggactca ctagcacgtc tacggcgctc cgaaggcaag
    20461 cctgccgcgg ctgtcattct gccaatggtc ctcggcatcg gcgtcgtcgc agagaatacg
    20521 gcaattgagg actcccttaa gcggaagggc atgtatggca ttgacgagga ggcagtcatc
    20581 gaagctatgg aggtagctat tatggagcag cttaacccca atgcctcaac gttcaatcac
    20641 ctcgtggtgg gacttgaccc gatgcttctg cgcaaggcta gacaagaggc cgttggcgat
    20701 gtcgatgcct tctgggaagt agatccgcgc ttctcagcat tggtctacgc tctcgaggct
    20761 ggtagcaaga accagaacga gggtggtgcg gactcgattc ttgcgagagt gaaagcggcc
    20821 gcctccgcgg cggacgccat cgatgaggtg aagaagcagt tcaagctcaa gttgtccaga
    20881 gtgctcatgc ttgacatcga ggagtttgag ggtgagggtc ggtcaatcgc cagctacggg
    20941 atcgacagta tgattggatc agagctgcgg aattggatat tcaaggagct ggggctccag
    21001 atcgcgtttc agcagctttt gggcccgtct cttactattc agaagttctc cgagctcgtg
    21061 tgcgagaacc agggcatcgt gtcatcttag aatagactga tagaatagac atggactgga
    21121 ctgatgggaa atacaccgcg aatagactat atattcaaaa cagagaaact ctaaaatgaa
    21181 cctgtcgcat agaactgtag gtgattgatt agtggaatgg ctgttagtga gactgatatc
    21241 gttgttgcaa ggcggctcgc caattgagca attgctgaaa ttgacctaag gtactaactg
    21301 agtgatagag agacatcatg ctgaaacata agaccagtca acattgcagg cttcacacgc
    21361 ttcaggtgtt tgaaatgggt cgtgttgacc taggtgtccg aggtccatgg gtaggtaggt
    21421 catggcgctg gcggttgacg tcgagcggat aaaacccaga ttgtattaaa tgcagaaagc
    21481 tacagcaatg gctcaagaat attaacatat atctgaacta tctgtgaatg tgaggagatc
    21541 cttgggtccg aaaatatcta accagttagg gtgaagttcg actccaacac tccaacaacc
    21601 ctcgtaaagc ccggaacgct gtagcgagca gtgcccaaca gaaaaaccca gatgatcgct
    21661 gaaattccca caagaacact caagagcttc ggtacggccg attcaaagtc tccctgccac
    21721 tcgcgccaac cactaccgct tttccctttc tgtgacggcg tgctcacatc cttgtcttgt
    21781 gcttcagcag ccttggtgtc atcccagcca agcgtacccc gctgctcgtc gaacttgacg
    21841 tagctgagct tcggcgcacc gacacatagc ttcgcgatgt tgccggctag gaagtcgagg
    21901 ccgacgatag gcgtcatcca acgctggttg aagtagaatt tccaaccgtc gtaggcctgc
    21961 aggcgggtga ggtctccggc cgctttgaca attgccttga cgcggccgat gcgcgagtcc
    22021 tggtatctct gcatggcgtc gcggatctcg acgtcggttg gctttttatt gggatgtgcg
    22081 gcaagggcct cgacgaacat attggctatg acgacggcat cttccatggc cgtgttggca
    22141 ccgagtgcag agttaggcgt aacctgtcaa gactgtcaat ctggtggccc tgatagagcg
    22201 aaagctcaaa agtgcactct gactcacctt gtggattgca tcgcccatca gcacaattcg
    22261 accgaagtgc cagtgatcga ggcagccctc ctcgagagag atcatctggg ccttgagcct
    22321 gttcttccag agctctccaa acacgaccga ctcattgatt gggtatggag ccagcttctt
    22381 cgccagggct tccatgtcct cattagtgaa cttccggcgt gtgggccaag tacaccgctg
    22441 ttcttctggc aacttattat gaacgatgat cgagatccag tcaggttgac agagcaagag
    22501 aaatgagaaa cctgaattcg aagtgatttc catatcgtga ctgcccaggc cggggatcgg
    22561 tttagatgcc atcacgatcg cgttgtacgt ggttaccata gctagtcaga agctatcgcg
    22621 ttagtttcgt cgcattcaag ccgaacaata atgaattact ctggaaatat acccacctcg
    22681 tttctcatcg acggagattg tgccaggtgc ctcggcattc gccttgtccc acatgatctc
    22741 gcgcatcttg gagtgaacac catctgcgcc aacgacgatg tccccagtga attctcgccc
    22801 atctgccagc acgacgcgaa ccctggagtt ctcctcgaag acctgttcga cgcgtgcgtg
    22861 ctcgtgaact cgggtcttgt ctggcaagta gttatataaa gtctgcagaa accgctgtcg
    22921 atcgagagtc ttcgtgtcat acccggccct agaatcatca gtcagcactg cttttccgct
    22981 catttcccca gggaatgcga cccgaaagtt actcaccctc gtctcacgac accgaagaaa
    23041 tcattcgatg cgtagctctt gccatccgga gtacggcaat gcgcaccgcc catcatgtca
    23101 ctctggccga ggattgggtc gagaagacca agctgatgga gtattcgcaa cccatgcggt
    23161 tgtatcgtga cggtcgtccc gaaggtgggc gccacaaccc ccttgtcaag gagcacatag
    23221 tcaatgttgg ccttgtctaa ggaatgagcc agagttaggc cagcgactcc agcgccgaca
    23281 atgactacct tgaattggtt tgatgccgcc atactgacta ctgggtactc gaaaatgcca
    23341 acaatcacac ggtggctttg tgttgggccg cgaagttgac gtcgtggtgg acttgaatgc
    23401 tagtagccaa acatcgattt ttgctctcgg tcacaaggta atctttgacc agtcggaagt
    23461 gaatcggtct gcgcgggcaa tccatcccca accacaaagc acacccttcg ggagttgtgt
    23521 ttctacaatc caacggtttc tgcttactca tacggggaga agcccgagtc gcactcttct
    23581 cttgctgggg ttgcttgcct cagctgcgac acggaggagt cggccgatcc atgcgatgtc
    23641 agacggcacc gttgccgctt ccgtttccgt tccgcccccc tttggccggc accacgacgc
    23701 ggtgtacttc gcctcgttcg tgcgcccgta agattggcaa ggcgcggagt ccgcgcaagc
    23761 cgccgtaccc gtgcctccgt tttcgtcgtt gtgagtaccg ctatagcctg gtcctttcat
    23821 tgattaatca atgccccctt acaaaagagg caaggcagga tgcacgggct attcacttcg
    23881 atagagacga tcctcctaga aacatatgtt caacaatgat cagaacggcg gccaggcaat
    23941 tctggtatct ctgcgccttg ggcgtctggg gcctctgggg gttcgcggcc ttcaatggca
    24001 tgtttgatcg actgactacc gtgatggcga cacgcacgat gccggatggt cgtcagctgc
    24061 gcgatgtcta ctcaggtaat gcattcctcg acgagaggtt gacactcctc tcggcattct
    24121 acgaagtcct taccaacaac ctctcttcgg ggccacggct cctgttcttc gacatcaacg
    24181 cggtcgtggc atgcacgaac ctctgggttc tcatcgagag ccgccgcatg ggcgtccgaa
    24241 acgtgttctt gaagtacccc atctgggtca tgattctatg gaacgcgaac ggcgccgcca
    24301 tcatgcagcc gcccttcttc tacgcgctct gcaagagcaa ggctcgtctg cgcaatgcga
    24361 cgataccatc ccacgaagcc cgcgctctct tcatcacgac attcgccatc ttactctgcc
    24421 cactgctcat cttcgcgccg gcttggatgg gctcggctac ttgggatcac cacggctaca
    24481 tatcctattt ccactactcc cctgtagtgt tgtttggcct ctttactgga gcttcacgcc
    24541 tgctcccctc cacgccgagc acgggcaggg ccgccgcggc agccaaagag tcgaagagat
    24601 ggatcgtctt ggcgctcttg ttggccggaa ctacggcggc ggcagtgcat ctctacaccg
    24661 taaccagcgc cctgatcacc aacgataccg acatctcgtt agcgcgactc ttcgtgcccg
    24721 ctcggggcat gacggacccg atccactcac tcccgtcggc ttccatgggc ctcgtccccg
    24781 agtacgcggc cttgctggag aactttcacc tgttctcgca gtacgactgg atcgtcgtca
    24841 cactttcgtg cgttttgttc gcccatctcc tattgtcgcg gagggatggc gaggacaagt
    24901 cgagtttgtt cacgactcgc gaggaaacgc gagagctggc ctacttgtca gcggctgcac
    24961 tcatactggg cccgggagcg gcgggctcct tcgctctcgc gctgagggaa gctagaatat
    25021 agaaggggtg gcaagctaca acccacggaa gccgggtaca ccatacagat tgttgaccga
    25081 tccgcaagcc cgtgctaggt catcctcgaa gtcagaatta gcagacagaa tccccacgct
    25141 atgtggcgag tggtacatgc cttgttcagc cgagtattgg ccatcgcgcc cggcgccaaa
    25201 catcattgcc cgaccgagga tgctgctagc tctgtgaaaa tacacaatgt tatgagatct
    25261 tgagagactt acgtatcata tagatacctt agctttattc tatcatcaag ttttggaaca
    25321 accgttatgt tctctctttc tgcccgcgag taatgctgac agtaacaaag atcccgcgtc
    25381 tttcgctgtt ctgaaaggac atgtaacaat tccattctcc gtgtctctta cacattatgc
    25441 ttgtggcacc ttgaaaaaca aaggatcaca tattctcaaa ggggtcgggt caacataaat
    25501 atgctgagat agcttcaagt ttcctgatgg tcatgacccc cagttcaatt tgcataccgc
    25561 aaagcccaat tcaccagcag ccaatctacc ttaaccaact aggtaacttc ccgagcaggc
    25621 ctccgtgtta ctccctaact tagttcatca tgtgtatcga gtggatctcg acatacccgt
    25681 gcggacatgc gaagtcgcgg tgggagcttt gtcagaaggc aaaagccgcc aacctgctac
    25741 gattcggcaa accagaccac ccctgcgaaa aatgttccaa gaaaaccgag ctccctaacc
    25801 tgaatgagcc gtgctcgtct acttgcctca caacaccttg gaagtgcaac aagtgtagga
    25861 gcgagaagaa acaactcatg tggcattgct cagattgcag cggcgtccga gacaagtttg
    25921 ttctgacgtg gaaaccgtgc ccgtgcccga agcattcgtg ctccgagtct gtcatcgggg
    25981 catcgctctg taagagttgc ttggacacgt gcatgccaaa gggcttgttt ttgacctggt
    26041 ggtgccacgt ttgtggatca agtgtgggat cgtacccttc cgagatggag tgtgatatgt
    26101 gtttccatgc gcgctgtggt aattgcaagt ccctcccgca tgaccctgaa aatgcctaga
    26161 gaagtaacgg aggttgatag gagatagtat aagacagaat atatcaattg tatagtgttt
    26221 taagatctac tctctctgca gtctgtgatc atacccttga ccaaatattt tcgacgtatt
    26281 cttgagctcg tgatagctaa ccgtcgttgt atggccaaag ggtccctgcc ttggttgaag
    26341 gtcgactaat agtcaagagt cgttgtacct attcaaagcg tcatgaccta aaaccaccta
    26401 cttgcacgta gattttgatg tgtcgcggcc cgtgtatatt ctatagtgag tgcattcata
    26461 gctgggtttc ctgactgcgc ccggactgga tcgttgaagc tcgcaattat cgagatacac
    26521 aagagattga cgtcagatac gtcgattaca gtgtccaggc tcctagaacc ctaacaccta
    26581 ttaagtgtca ttgaaaccat ctggttgaaa cccgtaggcg gtgctccaag acaagaggta
    26641 taggggttgc gaagtagata gttgcgaaaa ctagtgttca cagctagccg gccatccgtt
    26701 tggggtcatc tggtgcgcca gaggacatat tcactgtcca gtagattttc cttgatgccg
    26761 cgcatagctt caacgccatc atctggcgag taatccgcag aagtgatttt tggctcatgg
    26821 ctcactggca aaaaaaaaac acgtacgtta taatagtctt ttttcccgtt aatacgtgat
    26881 tgcctcgaag cctgcttgac ccagattgcc tcggtcgtaa gatgacctcg gcgagttgga
    26941 gttttgagaa tttgccgatc atgactctga aaattgtaag gatggggctt gctacggcgc
    27001 gttgaagctg ggtcatcata ggctcatccg tcgcagaaag acggtgcggt gaacatagaa
    27061 atttgtattc aatcatcccg tcaaggttgg aatggtgttt ccatgaacgg caggttcaga
    27121 tcgtaccaag cggagtcatt ccaacattgg tcggctaaca tcatgtccac cgaccaatcc
    27181 actgtctggt ccatggatac ccccaacgca tcaggtggta ttaggctagg attaggaacc
    27241 aacgagtgcg tggtgggcgg gaccaggggt tccgtgctcg acgtagcttt attatcgggt
    27301 ctctccgagg ccaggaacat ggctcggatg agcattaaca cgtcaactcc gtctccgggg
    27361 ccaacttgca ctggatccat ggttgttggg ccgtgtttgc ataattcctc aaatgccctg
    27421 gcagttcgcc caaactcatc tgtgggcgag aaagagcacg acttaaggat ggagtgagaa
    27481 ataatcacat gatttgctgc taatcgttgt tcttctgctg aagcggtgct gttgaggcta
    27541 aaatatctca ggagcaacgc agtggtgaaa gcgagtcctc gaaagtacgc cttgggaagt
    27601 gctagctgtt gtcggaaggc cgacagacca tgtgtctcgc ctgagagctc gttatgtcgc
    27661 acatttgcga gatgaataac gcggagacat gtcgagaagg atagcttgag gaggacctcc
    27721 ctagctgtgc tacctacact atctcttgag atcacaagcc cgtacatatg cagcttcgca
    27781 accagtgtgt agtattcaag catgcagggc cactggtcgg aataagaggc tttcaagccg
    27841 tcgatgtccc ggtcgaggag attgaggata gatgtgttga tcgcgccatc attagcaact
    27901 tgcgacagga tcttagcgaa atcggctatt atggcttgca atttgatctg tgctgcaaac
    27961 tcgcgcggaa taggataatc ttgtagacat gcggagactc ttgacagttc aaacgcactg
    28021 tctatcacca ccgggaggcc gagctgtatg ctcaagctat attcatcagt tagatctcat
    28081 tggcacataa tggtagggag ggccaggcgc atacgagccg ctcacgtaga aacacccaag
    28141 ccaggttaag actctctcga gtggcgttcc ctggaataca ctagtacggc gagatggcgg
    28201 cagcgaacca gaccagtgca ggcctaatga taacgcggaa ttcacagcaa tgccggagta
    28261 tagccagctt ggatctttca gctgcatgat agtgaggtgt tagcgaatgg acccctcgga
    28321 taagaaccat acgctatgat ggagacatat atgtatactt aagtagtgta caaagctgga
    28381 agcgctgacc tgcgaattga ctgggagtgg ccacatgcat aatagcacta gtgcctgaat
    28441 cctctgtaag ggtagcggcg cttgcaaaat ttgcgtccgt aacatgtctt cgaatggcgc
    28501 cgctatccga ttgaataagt tctcggacga gggaaccgtc gtgcgcgagg caacgattat
    28561 tacgatggtc caaaagagta acggtgaaga atgatgaata gcgctaatat tgattgacac
    28621 gagcagaggg aagttggggt ggaaaaggct tgcgaatcta aggctctgtg tcaacgagac
    28681 tcggttggcg tagaccgcag aaatcttagc tgtccacttg ttgaatggag acctggggac
    28741 ctacatcttg aaagcttcaa tcgcggtatc tgcggcaatg ataacagacc caatttgtac
    28801 agtttcaata gataaatcga agttatctgg cgttattgcc gatgcagagc tccccgaaac
    28861 gtcggcggag aaaccagaat cgtcggcgct cgtcgttgac gtggtttgtg gcctgaggcc
    28921 ttggctccga agctcgctga gctccttgga cat
//
