# Supplementary material for: Genome sequencing and physiological characterization of three Neoarthrinium moseri strains
Source: BMC Microbiol. 2025 Aug 21;25:526. doi: 10.1186/s12866-025-04274-z (PMC12369201; doi:10.1186/s12866-025-04274-z)
Supplement: Supplementary file 18 — Supplementary Material 18. [file 12866_2025_4274_MOESM18_ESM.zip › BGC analyses/depudecin biosynthetic gene cluster from Alternaria brassicicola/results/cluster141.gbk]

LOCUS       CAJVRC010000882.1      28224 bp    DNA              UNK 01-JAN-1980
DEFINITION  Genes for cluster 141 on scaffold CAJVRC010000882.1 of species
            Penicillium egyptiacum.
ACCESSION   CAJVRC010000882
VERSION     CAJVRC010000882.1
KEYWORDS    .
SOURCE      .
  ORGANISM  .
            .
FEATURES             Location/Qualifiers
     CDS             1..1746
                     /protein_id="CAG8903904.1"
                     /translation="MGKPKKPRTPLDQLPIEARLKIKKYSSDACNAAIHGQHIPVALGY
                     ELTRLSVIRGIRHHHGFAQELRGVTPEFTRALNARDIMSGIIPTISKPDETPYCIWHPD
                     VPDEGALRALVQRYPQMLYHAARACAVAGYIDLYKELDPLPEVHVAEEASYASVERSNK
                     GSQEIYQRTTSQQVKFAIMNDYTRTVDINDPRVAFLNGDTAVFSSLGGGREHVDPKEIS
                     YFYREPGDRHYTSNYFNITEDWGIDDHNHEAPDAPESYFPLLYGPLPIDLPPVNKDKLI
                     VMAAYLGDIDRYARLHRPQMVRGEFFCIIRGIYHNSFWAKWWSTQITQDATTRFSEFET
                     KQIQRAINARRIMSDDITWVTAGTPKDLLPMNIWFPGRACAETYERLARIRPGMLRQCL
                     HACIVADYPEMWDKVLLLSSARPANSQTAPAESETQELKLQQLSRVVGPAMWMEAKASH
                     NDHYRRDIAAAVPDKLESVEREFSYVSRSLFLMTSKEWYFPRSDRTHRWVDRNDPVHVA
                     LRDQGEHDGVSVRIPSLDFAIFARDAVGVDHDIWRNEKDGRLELDEVYDLLEEAEASHR
                     SVAQS"
                     /cluster_role="intermediate"
     SOURCE          4414..23224
                     /organism="Penicillium egyptiacum"
     CDS             4414..6666
                     /protein_id="CAG8903905.1"
                     /translation="MLRHAPDGSDSSAASIEDRSDDHHRAHSSTITKKERASQPAGRLA
                     CDICRERKVRCDRGDPKCGRCARLGYECSYQGRKRHRAAQADMPRQLCELQNRLAHAEA
                     LLRTTPSTAFTPTTARQIPPHVDLSWPLMTPSDRPGDHERLMQRLQSHVTPPIDRAFEG
                     LDMLANLTEDIPDFWGVMDPALTPDALPLLPGDTPQLPTPFDTGYLHTANGNSVPPTFE
                     NSLFSTHELEEPISPSDLAALHQKYFDIFYPVLPILNQSRFRREWAQDPASPRIRGLSY
                     AVALVGSMIAPEYAHLQSRCYSDARKYIELCERDDDETNIMSLNAFQALLFIIRYELTK
                     KHFVRAWMTLGRAVTLAQILNLHHIDGVDATRHQRTGSQKNAIETGYVRDVRDPASMEE
                     IRRSFWSLYIFESYGSVRTDRPCTLEEDTLCIYLPSPGELKESFLPSPMPFISESTKLT
                     GVGYLTSYAAVTIMVKLARLCFEHVSILSRSASDSGFWDRHYRLVKTINDYTAIFQRYL
                     TAKAVREDPLAFSLHLNLCATHISLHEAAIRKVEEQDLPKLVAAESRKCSAAAAFKILG
                     AIRMNWPVQRSERDHFTLQATFIGWPISMSLIALSRSLANGDTTPIGIVDSLRLLRAAL
                     DQVEEPDGYWHQASGAAVTALAKWDEQQRESRSVE"
                     /cluster_role="hit_required"
     CDS             complement(7021..8693)
                     /protein_id="CAG8903906.1"
                     /translation="MIARITDSPPPSQYGPPFRVIIVGAGVAGLTLAHCLDKAGIDYLV
                     LDKGIVAPPFGTTITIQPHGCRILHQLGILDDVLDSCSTMGRCYYRTPDGQCFLENDFF
                     PMVKKYAGYDTRTLNRQLFLRILYDRLPDKSKVFERHRVVDIKEAAESSQVILADGTEY
                     FGDLVVGADGVHSKVREIMWEKANKAIPHFITAAEKRSMVTTYNAIVAQCPPIPGLGPH
                     DMHSISNDRFSFLLLCQPTFISYIAHCKLPGDQQCTWPNRARFTEDDMEALARKLADYP
                     ICESVVFGELWRTRTKAQLISLEEGVLDHWFFGRTVMAGDAIHKVTPNSALGGCTAMED
                     SVAIANQLHELLNRHPNKKPSTVEISAAMQEYQDSRIERVKAIVKVGGDLTRLQAFDGW
                     YFYIMQRWVTPWIGLDTLAINIARLCSTGTKLGFVDFPEQKGLLGWQDTIAAEAKKQRL
                     ARREQQVERAQKWWGWNGELQQIWPLLMGLFLCLGSTLLWLLPSDSQHLWSGVQASH"
                     /cluster_role="hit_required"
     CDS             9099..10388
                     /protein_id="CAG8903907.1"
                     /translation="MIRPAPYHLLALGILGVSSIWGFIGYWGHMFDNFDTIVATGHLPD
                     GRVMRMSYTGIDALDHQMTPVIAFYEVLSNAFSLGPRILFFNINFVVVCTNVWVMIESR
                     RHGVQSIVLKYPFFFIILWNFIGAALIQPHYLYLIVQNNLTQRDPTIPRHEAIAIFLTT
                     ISAILCPSLLFAPAWLGTSSWAHHGLIALFHATPILLAMIFYLSMQILGSPAGRLLTRS
                     RIETDPKIHPDQPWLVGSYILAGVISGTVHLFTVITALKTRNPDASLSRLLIPTWKRLE
                     TANTLPLSWTGQGANTSVALNISTAGTGDKTAEVLEQFHLFSQFDWIVVSLACVVFTYL
                     LLSQARERKSAKGNADTMLSRVSDVEKRDLSLLLVGTVLLGPGAAGSFGLAAREAKLRQ
                     QWNRARKVK"
                     /cluster_role="hit_required"
     CDS             complement(10865..13083)
                     /protein_id="CAG8903908.1"
                     /translation="MPAMDVDPEKQGSNGILASTDSSENDVPKETSPRPIHGWKWAIAY
                     ASMISTTFLFALDNTIVADIQPVILDLFGEVSLLPWIGVGFALGTMCVLPWGKVYGVFN
                     AKYVYLFNIALFEIGSAVCGAAPNMTALVVGRVIAGVGGSGMYSGTLSFVAMLTSLKER
                     PIYMAGSTVIWGIGSVLGPVVGGAFADSSATWRWAFYINLPIGAVFAPAYLFLIPSVDP
                     QPLKSWTEKCRMIDWVMATTFLAGAACLVMAITFGGTLYSWSSGSEIALWVVAGVLLLV
                     CIAVAKFHPGVEEDNRLYPAHFLRRPILVNLQVQMFLVSGVVLAMTYYIPLFFQFSRGD
                     GPLDAGVRLLPFIISMVVFAMANGVLMPKLPYILPWHIFGSALVVAGTALMYTADIHTS
                     NARIYGYSILVGSGAGCYVVAGFPVVQSLVAPKDIPNAVGAMAISQDLGMVIFLAMCGS
                     IYQNTALQKVSQAMPKLSAADISNLVAGTSSRTYKALSESERALVAPQITDAMSNVWLF
                     FLVAGILSFVLTPPLGVSFSPFGVLGMQLCGLINWFCRKRG"
                     /cluster_role="hit_required"
     CDS             complement(13335..15243)
                     /protein_id="CAG8903909.1"
                     /translation="MEQVDVLVVGAGWYGLVAAQTYLKLAPETNLLVVDDGETIGGIWS
                     QERIYPSLYAQISYPLFEYSFYPMKNEGISPGGFISGQAIHNYLASFAEDHDLMRYIRL
                     RTRVSQVRRNANHQGWIVETHSGERQIECKKLIYATGANSSPIRPKWPRENFHKPVIHS
                     LDIASNLSLIESDVIQRATVVGASKSSYDTVYQLLKAGKKVDWVIRPSASGAFSIFAPT
                     FMGLWHISDHISTRFASSFSPSIMSCNGLWDNFLQRSVIGRSLMRVYWQVATGLAGRYA
                     RFGDDEHTEHLRPWPHTDGLFWGSGGIGIATVPDFWQVIHEGDVTVHRTEIESLSHLDV
                     VNFKNGFSVPTDIVIHCTGFEKGYDTFSPSLQEELGLHYDSSLFSKWTVLDAQAEQKVN
                     DQLPILNNSPFEALEQRKHTQGPNRHYRRLIVPELAAKGDRSIVFPGHIHSAFTPLAAE
                     LHALWGFAFLNDWMNVPGKEEMELEAATFNAWTRKRYIEQGKKHSYFIYDYISYLDILM
                     RDLGLNPRRKKTVFEEWFVPYRPQDYRGLLQEYLSAHSRRIPEGMTLTRQR"
                     /cluster_role="hit_required"
     CDS             15979..23224
                     /protein_id="CAG8903910.1"
                     /translation="MPYVKDSSSSGASDSESGPQVLYNGQRIVSDWEYAGGSKATRNEP
                     PLSEQLEPIAVIGMGMLNFDDNHFQDGCVNYRAGCRLPGDVSSPADFWKMMLNKGTGQT
                     PKVPPSRFNIDAHFHENNDRPGSFGVLGGYFLNETLQEFDPSFFGVTPVEAMWMDPQQR
                     KLLEVVYEAFESAGVSLQQVSGSDTACFIATFTSDFQQMSFKEHSFRHSLAATGVDPGI
                     ISNRISHIFNLQGPSIVVNTACSSSVYAIHNVCNALRTKECSAAVVGGSNLILTVDQHM
                     NTAKLGVLSPESTCHTFNEHANGYGRAEGVGAVYLKRLSDAIRDGNPIRGVIRSSATNN
                     NGKVTGVGITHPSYAGQCAVIRQAYQRGGPLDPALTGYFETHGTGTAIGDPLEVKAVTD
                     SMNEWRPEDTEPLMIGAVKTNIGHSEAASGLSAIIKAVLTVERGIIPPTRGVTKLNPKI
                     DWKGWQVKVPTEPTPFPAHIPVRRVSVNSFGYGGTNAHIIVEAADSLLAVPQQYRYTTP
                     HGRPRSRITRRALERNRPFLLPFSAHDKPTLKRNIEAHGAVVQQYNLLDLSYTLANCRT
                     LFPNRGFAVTTNAQKEAMFCDGLQHFMFADKKKAGALAFVFTGQGAQWARMGAELMTYY
                     PSFLQSIKRMDTVLEELEDAPEWTLEDTLLEDAKTSRVNMAEFSQPLCTAVQIALVQLL
                     RLWGITPSVTCGHSSGEIAAAYAAGLLSAAEAIALAYYRGKVVCDINTNGAMLAVGLGA
                     EAATPYIEEYNGSVVVACHNSPAGATLSGNADALEAIQEKLTAEKIFARIVKTGGKAYH
                     SHHMMPAATKYEALVRRARNAGNLDGPKLSTDNVRMVSSATSTIFSDTTVLDESYWSAN
                     LLSPVLFTQAIHIIGSSAEFSHVDTLIEVGPHSALAGPIRQTKAEYSFERLQYLPTLVR
                     NEHSALSLLKLAGELFLHDYPFNIERATSIEETSPSGKIFCSKGSLIVDLPPYQWDKTK
                     RFWVEGRESREHRQARYMRHDILGSLVPGCSLAEPSWRNFLRIRDLPWLKDHSLGGEAV
                     FPAAGYFSMAMEAVTQIAERAPSPTSVEGYMLRDVSIKQALVTPDDDTGIEVMFNMRPS
                     IHALTEDQTPWWDFNVSSVGEGAHVKEHMAGSIAITTRRHGQSIRSVPNLPQRASGKSW
                     NQALNAVGFYYGPTFQDMENIRFDGKTYAATCDTRIKTTVEGMAGESRHIIHPASVDSC
                     LQLLIVANWAGRSTMMTSGAVPIQVDEVTIWKPTDKQVDGGEATAFSWISPRGFRAFNG
                     HSELKANDNELLVQIRNMRCMAYEAAVPQHAGEPAKPQPYGEMAWKLDVDSLRGNFDLD
                     IASYAELVHFKKPESKILISGEETVEAVLANLPSARTVTAVAPTTKLVDHLKTRFAGVE
                     GLNIQKLDFSEDLEGQSMKEGSYDLVLAPTDLRDNPQIAQRLLAPGGKAVIEVDTDGYV
                     ELGIPGKCLSLGNGSTIVLSSEDAMSNGTSHTNGTSSHTVHLVYCEKPSEVMSGLVSAL
                     EARGLQTKASRIVDYVDAGDIVLMLADLERPFLQTITEQEFHGLQRITNTAKNLLWVTT
                     GGLFEGKSADSAMASGLIRSLASEQVSLNATLIDFDMETTSNEDLFHIVGHHVTDKLHN
                     STSVDNEFCVSRGKVFISRLVPSEIINNTYSVDETKPRPTIFDPQLPIVGKLQSGKVLF
                     EIDARVGGPLDSEMVEVRVLATGLNKEDAVIASGTDFPTDFSHEIGGTVIRAGSTASGF
                     TPGDRVVGFSFDKFATVQRVHQSLLQQLKPAESLAEVTSLPMAYGAAIYGLHTLAHIQT
                     GEVVLILAGAGLAGAAAVRITQAAGGYPYVIAESPAQADYIRTQFELEANHVLVGSEIS
                     RLREVNGDYKADIIFSSGWVAASVAREAWRHIAPFGRFINCGRKDVLSRSTLDTVPFHR
                     GAQYLSYDLLELYEHKPQAMAQLLKETIDIYRQGSISAPLPLHQKNIANLDEAISSFSD
                     NFEAGKTIILHETSESTVNLLPPRPHLRLHADATYFLVGCLGGLGRSLTAWMMKKGARN
                     FAFLSRSGADSRQASLLVEQLRAAGATVQVFRGDAGAKADVEAALSGIPAERPVRGVIN
                     AAMVLKDGLFHNMPYENWTTSIHPKVIGTKNLHQVLQNTPLDFFVTTSSVSGILGTPGQ
                     SNYAAANSYLAALARHRRTLQQSSVSIILPMILGIGVVAENTELEDSLKRKGMYGIDEE
                     GVLNAFEIAIIEQSRGGISDHLVVGLEPAELVKAGQEAGEEVDPFWASDVRFSHTVHAM
                     KSRSDDASTGGSQSILASLQSLSFREAVDAVRQHFVAKLARMLMLNAEDFEESRSVASY
                     GVDSMIGAELRNWIFKELALDISFQQLLGPTLTISKFAERVCAKHGIEAV"
                     /cluster_role="hit_required"
ORIGIN
        1 atgggcaaac caaagaagcc ccggacccca cttgaccaac tgccaatcga agcaagactc
       61 aagatcaaga agtactcatc agatgcgtgc aatgccgcaa ttcacgggca acatattcca
      121 gtcgcattgg gctatgaact gactcggttg tccgtcattc gcggcatccg acaccaccat
      181 ggtttcgccc aggagctccg cggggtgacg ccagaattca cccgcgcctt gaatgcccgg
      241 gatatcatga gcggtatcat cccgaccata tctaagcccg atgaaacccc ttactgcatt
      301 tggcacccag acgtcccgga cgaaggtgcc ctacgagctc tagtacaacg ttatccgcaa
      361 atgctatatc atgctgctcg tgcctgtgcg gtcgctggat atattgacct atacaaggag
      421 ctcgacccgc tcccagaggt ccacgtcgca gaagaagcgt cttatgcaag tgtggagagg
      481 agcaacaagg gcagtcagga aatttaccag cgcactacat cccagcaagt gaaattcgcg
      541 attatgaatg attatacgcg gacggtggac attaacgacc ctcgagttgc atttctgaat
      601 ggtgataccg ctgtcttttc gagtctaggg ggcggacggg aacatgtaga tccgaaggag
      661 atctcatatt tctaccggga gccgggggac cgtcattata cctcaaatta cttcaatatt
      721 acagaggatt ggggtataga cgaccacaac catgaggcgc cagacgcccc tgaaagctat
      781 ttcccactcc tatatgggcc gctgccgata gatctcccac ccgtcaacaa agataagttg
      841 atcgtgatgg ccgcatattt gggcgatatc gatcgctacg cccgtctgca cagaccacaa
      901 atggtccgtg gcgaattctt ctgcataatc cgaggtatct accataactc gttctgggcg
      961 aaatggtgga gcacacaaat cacccaagac gcgaccacta ggttcagtga gtttgagaca
     1021 aaacaaatcc agcgtgcaat caacgctcga cgaatcatgt cggatgatat cacatgggtc
     1081 acggcgggca caccgaaaga tctgctccct atgaacatct ggttcccagg gcgagcttgt
     1141 gcagaaacct acgagagact ggctcgcatc aggccaggta tgctgcggca atgccttcac
     1201 gcctgtattg tcgcggatta tcccgaaatg tgggacaagg tactactgct ttcctccgca
     1261 aggcctgcta atagtcagac ggcaccggca gagagcgaga cccaagagtt gaagcttcaa
     1321 caactttctc gggttgttgg ccccgcaatg tggatggaag ccaaggcttc gcataacgat
     1381 cactaccggc gggacattgc ggcggctgtc ccggacaaac ttgagtcagt tgaacgggaa
     1441 ttcagctatg tctcgagatc gctgtttctt atgacctcga aagaatggta tttcccaagg
     1501 tcggatagga cgcatagatg ggtcgacaga aacgatccgg tgcatgttgc gctgagggac
     1561 caaggtgaac atgatggggt atccgttaga attccgagtt tagactttgc tatatttgct
     1621 agagatgctg ttggtgtgga ccacgatatt tggaggaacg aaaaggatgg ccgtctcgaa
     1681 ctggacgaag tttatgactt gctggaagaa gctgaagcct ctcaccgaag cgtggctcaa
     1741 agctagcatg ttatgatttt agctgatcct ctttcactgc gaaatagtca atgtaactca
     1801 cctcgtctag cttgccttcc ttaacaagac cgaatctcgg ctagcgtcga tgcgacgatc
     1861 cgacgggtgc acgtcgttgc ccagcatcat gcgcgtgacc tcggtgcact acaagcccaa
     1921 tgcagttaat acattgcttg caagccaaga ctgtgtagaa gcggtacctt gagggtgttg
     1981 acccggggcc gaaactcaat ccccatctgt ttgacatctt ccaacaagat ctgggtgttc
     2041 tgttctagca ctggtttact taggacgaga gctggggtcg gaagttctga gactggacga
     2101 ccgatatagg aagcgtggtt ctgtagagaa tgatccattt ttgacaggtt tagcggagag
     2161 aacagcggtc tcaacggcgg atttatatga gccgagtagc ggagttcacc gataacaggg
     2221 cgtgggggta tgggatgatc ttgcggggat gaaattgggc ttgtaaacgg cggacctgtg
     2281 aattactgca tcaggttagt tttgcctttt tgggtttagt gccccaatac accgtcacgt
     2341 aacctccctt cagtgccttc atagtctact agttcttcaa atggatcatt ctctgtctat
     2401 tcccctcgat cattctctcc tcgattcgat gatataccac ctcgccaatt ccttatccta
     2461 gtgcctcatc cttgacccac ttcttggggc tgcctagttg tgatcgctgc tctattctgt
     2521 cgtggcttgc ttccctagtg actgcaggtg ctacgcccta tcccaagtat ctaatggcaa
     2581 aaatgcctca tcgacgatct cttaggctca tatctaaacc tgtcaaccga gcaactagtc
     2641 aataccaacc agcgccctcc acctctcaac ccttaagaga ccccgagaac cagcaagcac
     2701 taaaacaatc gaccccgcaa tcctgagtca ccatacttga tcatctcagg ttcttcattc
     2761 aaagacttcg cttgaccaga agtgataggc aatttgcgca acgttgtggg atggaatatg
     2821 tgcggcacaa tgtcctagtg tctcgagcct gacttggcgg cacatatcat gattgggtgt
     2881 gataagctgg agataggtag atctgcaact aaatcgaaac gttccagagc atgcagtgac
     2941 caccaatgca ttagcgtgat cctgtgacat tttagcaagt cacttataag gagtcttgag
     3001 aggaagcgcc ctgcccccca aatcagactt gtgaggggaa ccctgcgtct tggcagggta
     3061 gtctgggaaa atggtgatat gacagctgtt cagacatacc cagcagacct gttcaaagca
     3121 ggggcgctag ttggccatca aattttgcgc ttctgcctcc tcaattggca ttttgacaag
     3181 gaagagacat tgattggcta ttaaatttgg ggcatatgtc gttccaggag gaggatcgtg
     3241 ggggctgcat cggtgtggac atctgcgtta tgaggggtat agttttaaat gaaattcaat
     3301 tatatcagga atgttaataa agctcaatat tccccagcac ataaaattgc aacgataaaa
     3361 aattatagcc tcgaaaatat tttaccttct gcttaatcaa aatattccca tattataata
     3421 ttactcttaa agattatcta taatatctaa ataaactcaa tagaacaatc ctcataattt
     3481 ttatgcctcc ctgatgtgat taagactctc ttggcgtaaa caattggggc agcagttccc
     3541 ccccgtcgcg cagggaatgt ccccatagac ccgcacggaa acctgtctat cattgggttg
     3601 acatcgcttt cgcccctggc aaaggacggc caccatggag ctgttcatga gggttttcat
     3661 taataatgga cctctctaag acgtacacgt gtcggtgttg tagcgagatc tatatgaggt
     3721 gagcagctca tctcgcaggt atgtcaaaag tactataaaa agcacatcaa ttctttgaaa
     3781 ctacacaagc tttgattgag ctaattgagt cggtccgcgg ttgacaattg ccagttctcc
     3841 cagggaattc cacgcataga tcacggacac tcagagccca gatcgtgcat tatacctagg
     3901 tactccctag gcgattgaat ctggtcgacc cgccaagaga tgtaggggcc atgtagctaa
     3961 cgcctgccac tcccgccaag atcgcctccg gagagctgac tggtctagcg gtttagcgga
     4021 tcctacgaac gatatcgact ccagtagcgg aaggcgcggc gatcccaggg tctacggatg
     4081 tacgcatcgg gcccagttgc atctacatac acgatgcgcc catagtgcat gggaggaggc
     4141 ctgattggac cgcgcgggcg tgcattacca actccgtcga gcctcacacc tccctccacc
     4201 tctcctgcga atgccgtcta tttaatgtcc tccatgggag aatcaccaga ggacctttat
     4261 aacaccagca tcggtcgcat cccttgtgta tatctaacgt catccccgct cctgtggacg
     4321 gaatcctcac cagcgtctgt catttaaagg aggggcctct accactccag atcttccgga
     4381 taatcccttc tcatcttaca aatcttctac accatgctgc gccatgcacc tgatggatca
     4441 gactccagcg cggcctcgat agaggaccga agcgacgacc atcacagagc gcactcgtcc
     4501 accatcacca agaaagaacg cgcgtcgcaa cccgcaggaa gactggcctg tgacatttgc
     4561 agagaacgta tgcgaagccc ccggaagagt gaacgaagta ccgtgctgac tctgatccac
     4621 aggcaaggtc cgttgcgacc gcggggaccc gaaatgtggc cgttgcgcgc ggcttgggta
     4681 cgagtgcagc taccagggac ggaagcgaca tcgtgcagct caagcggata tgccacgcca
     4741 gttatgtgaa ctacagaacc gattaggtaa atgccccaat ctcgaataaa ttgcgaataa
     4801 attgcaccct cgctcatcct ggtcggttgt ctcagcacat gcagaggcgc tcctgcgcac
     4861 aactccctcc acagcattta ctcccactac tgctcgacag attccccccc atgtggactt
     4921 atcctggccg ttgatgacgc cttcggaccg gccaggcgac catgaacgac taatgcagcg
     4981 gctccaaagc catgtaaccc ctccgataga tcgtgccttt gaggggctgg acatgttagc
     5041 gaacttgacc gaggatattc ccgatttctg gggggtgatg gacccggctc tgacgccgga
     5101 cgctcttcca ctcctgcccg gcgatacgcc tcagctgcca acccccttcg acacgggcta
     5161 tctccatact gcgaacggta attcggttcc tcctactttc gaaaactctc tcttttcaac
     5221 gcatgaacta gaggagccaa tttcaccgtc cgatctcgcc gccctgtacc gtattgccat
     5281 gtcccctttg gctggaacag gaaactaacc gatcgaccca gacaccagaa gtactttgat
     5341 attttctatc ctgttctacc aatcctaaat caatcgcgat ttcgccgaga atgggcccag
     5401 gatccagcct ccccccgaat ccggggatta agttacgctg tggccctggt cggctcgatg
     5461 attgcgccag aatacgccca tctccagtca cgttgttaca gcgatgcccg caaatacatc
     5521 gagctctgcg agcgcgacga tgatgagaca aacattatga gcttgaatgc ctttcaagcg
     5581 ttactattca ttattcgcta tgaactaacg aaaaagcact ttgttcgcgc gtggatgact
     5641 ctcggccgtg ctgttacgct tgctcaaatc ctcaacctgc accacatcga tggcgtggac
     5701 gcgactcgac atcaacgcac tgggtcccaa aaaaatgcca tagagacagg atacgttcgc
     5761 gatgttcgcg atccagcctc gatggaggaa atccgacgtt ccttctggtc tttatacatc
     5821 ttcgagagtt atgggagcgt tcgcaccgac cgaccttgca ccctagaaga ggacaccttg
     5881 tgtatctatc tcccatctcc gggtgagctc aaagaaagct ttctgcctag cccgatgcct
     5941 tttatcagcg aatcaacgaa acttactggg gttgggtacc tgacctccta cgctgcggtg
     6001 accatcatgg tcaaacttgc ccgcctctgc ttcgaacacg tgagtattct ctctcgcagt
     6061 gccagcgact cgggcttctg ggatcgacat taccgtctgg ttaagacgat aaacgactat
     6121 actgccatat tccaacgata cctgactgcg aaggccgtcc gggaagaccc attggcgttt
     6181 tcgctgcacc tcaatctctg tgcaacacat attagcctcc acgaggcagc gatacgcaag
     6241 gttgaagagc aagacctgcc gaagcttgtt gcagctgaaa gtcggaagtg tagtgccgcc
     6301 gcggcattta agattcttgg agccattcgc atgaactggc ctgtgcaacg gtcggaggta
     6361 actctttcct attgcttcat gctctgatgt atccgtgtcc aatctgactc attgtagcgc
     6421 gaccacttca ccctccaagc gacgttcatc ggctggccca tttccatgag cctgatcgcc
     6481 ctgagccgca gtctagccaa tggtgacacc actccgatcg gcatagtgga ctctctgcgt
     6541 ctgctacgtg ctgctctcga ccaggtggag gaacctgatg ggtattggca ccaagccagc
     6601 ggtgctgcgg tgactgcctt ggcgaaatgg gacgagcaac agcgcgagtc ccgttccgtt
     6661 gaatgacttg atgtctcctg atatgcgttc agcggatatg caactcatag aaattaatcg
     6721 acgatcttgg ctttaaccaa gcataagcca atctaggttt gatacctcaa agtacctgag
     6781 atcggggtcc acagagaaat cgcaccgaca gtcgtagcac tagaggctta aagcagcgga
     6841 aggatgtgat aggcacgctc atttgtaact cgtctcgact cgtcgaagtt gtcatgtcct
     6901 actattggct tagtaaccag tcttaaatat ctcccttcgc tcgcagacgc ctgaagcgat
     6961 acatggtcat gaaaatcttc tcctttcttc tacatgatct tgccttctat gtgtatctac
     7021 tcaatgagat gcctggaccc cagaccacaa atgctgggaa tcactaggca aaagccacaa
     7081 cagcgtcgaa ccgagacaca gaaacaatcc catcaacaag ggccaaatct gctgcagctc
     7141 cccattccaa ccccaccatt tctgtgctcg ctccacttgt tgctcgcgcc tagccagcct
     7201 ctgcttcttt gcctctgcgg cgatagtatc ctgccatccg agaagaccct tctgctcagg
     7261 aaaatcgaca aaacccaact ttgtgccggt actgcacagc ctagcgatat taatcgccag
     7321 cgtatccagg ccaatccatg gggtgaccca gcgctgcatg atgtaaaagt accacccgtc
     7381 aaaggcctgc aagcgcgtaa gatccccgcc tactttcacg atagccttga cgcgctcgat
     7441 tcgcgaatcc tggtactcct gcatcgcagc actaatctcc accgtcgacg gcttcttatt
     7501 cgggtgtcgg ttcaacaact catggagttg attggcaatt gccacgctat cttccatggc
     7561 cgtgcagccg cccagtgcgg agttaggcgt caccttgtgg attgcgtcgc cggccataac
     7621 cgtccggcca aaaaaccagt gatcgagaac gccctcttcc aatgagatca gttgggcttt
     7681 tgtgcgggtg cgccacagct ccccgaagac gacggactcg cagatcggat agtcggcgag
     7741 cttgcgcgcc agggcctcca tgtcgtcttc ggtgaatcgc gcacgattcg gccacgtgca
     7801 ctgctggtct ccgggaagtt tgcagtgtgc gatgtaggaa ataaaggttg gctggcagag
     7861 aaggaggaat gagaagcggt catttgagat cgagtgcatg tcgtgggggc ctaatccggg
     7921 gattggggga cactgggcta cgatggcgtt ataagtggtg accattgctg gagggatcaa
     7981 aagtcagctt tggactagat cctctgatgt gggtaggggt gtgtgtacat cgcttctcgg
     8041 cggcggtgat gaaatgtgga attgccttgt tcgccttctc ccacataatc tcacgcacct
     8101 tgctgtgcac gccatcggct cccacgacca gatccccaaa gtactcagtc ccgtccgcca
     8161 ggatgacctg ggatgactct gctgcctcct tgatatcgac cacacgatgg cgctcgaaga
     8221 cctttgactt gtcagggagg cggtcataga ggatccgtaa gaacagctgt cggttcaacg
     8281 tgcgtgtgtc atatcctgca ctggaatacg agggttagaa cacattgctc caccggtaga
     8341 tcttcctgtc aagcatagac atactatttc ttgaccatgg ggaagaagtc attctctaag
     8401 aagcattgcc cgtctggggt gcggtagtag catctgccca tggtcgagca gctgtccagc
     8461 acatcatcca ggatgccgag ttggtggaga atccgacatc cgtgcggttg aatggtaata
     8521 gtcgtcccga atggtggtgc aacgatacct ttatccagca caagatagtc gatgccggct
     8581 ttgtcgaggc aatgggctaa ggtcaagccg gccacaccag ctccaacaat gatgacccga
     8641 aaaggaggcc cgtattgaga gggaggcgga gagtccgtaa tacgggcaat cattctgttg
     8701 tctcttcact ggcaatgtct ctctaatctt gctccttcgt cactgtcgca tgagatggcg
     8761 ggtatgcacc ttatgaggag ggaccgtacc catccacacg gtacacccaa gacggatacg
     8821 gccggaccat atccacggga gttgatacgg gcgatgcggt ggtgtcaagc agcccgtgtt
     8881 gactccgtgg taaaaaacgg ctcctgtgga atgtagatcg gggacggagt tggggcggcc
     8941 gtccacgagc agggatcaat tagggcttct gtccgttccc gccattcccc gatgccacta
     9001 tctttcgccg ctatatttct atatctcttt cacgcatatt ggagttttga cccggtatct
     9061 caaaaggccg cagcatacag tgagccattg tggcccagat gattcgccca gccccatacc
     9121 atcttcttgc ccttggcatc cttggcgtat cctctatctg ggggttcatc gggtactggg
     9181 gccacatgtt tgataacttc gatacaatcg tggccacagg acacttaccc gatggacgcg
     9241 tcatgcgaat gagctacacg gggattgacg cattggatca tcaaatgacg ccagtgatag
     9301 cattctacga agtcctcagt aatgcatttt ccctaggtcc ccggattctc ttcttcaaca
     9361 tcaactttgt tgtcgtctgc accaatgtct gggtcatgat cgagagtcgc cgacatggtg
     9421 tgcagagcat agtcctgaaa tagtacgttt gttgtacagc tgagcataat ctgccattga
     9481 ccgctggcta accgagcata tatagtccct tcttctttat aatcctatgg aacttcattg
     9541 gcgctgccct gattcaacct cattatcttt acctcattgt ccaaaacaac cttacacagc
     9601 gagatcctac gatcccccga cacgaagcca tcgcaatctt tctcacgacc atctccgcta
     9661 tcctatgtcc atctctcctc tttgcccctg cctggctggg gacaagctcc tgggcccacc
     9721 acgggctaat tgctcttttc cacgccactc ccatcctact cgccatgatc ttctatctca
     9781 gcatgcagat cctaggctct ccagcaggcc gactcctaac cagatcccga atcgaaaccg
     9841 accctaagat ccaccccgac cagccctggc tagtaggatc ctacatcctg gcaggtgtga
     9901 tctcaggaac agtacatcta ttcaccgtga tcacggctct aaagacgcgt aacccagacg
     9961 caagcctttc ccgactcctc attccaacct ggaaacgact cgagacagca aacaccttac
    10021 cattgtcatg gactggacag ggagcaaata cgtccgtcgc gctgaatatc tccaccgcgg
    10081 gaacaggaga taagaccgcc gaagtcctcg agcaattcca cctttttagt cagtttgact
    10141 ggattgtggt ctcgctggct tgtgtcgtgt tcacttatct cctattgtct caagctaggg
    10201 agcgcaaatc agcgaaaggc aatgcagata ctatgctttc cagagtgtcg gatgtggaaa
    10261 agagagactt gagtcttttg cttgttggga cggtgttgtt gggccccggg gcggctgggt
    10321 cgtttgggct ggcggcgcgg gaggcaaagt tgcggcaaca gtggaatcgg gctaggaagg
    10381 tgaagtaaat tgggtcaggt gcgtattggt ggcaattctt agggatttag tgagacgtgt
    10441 tgggttcttt aggcagtgta gaagggtctc agtatgcctt gtctggcctt ctggtcctga
    10501 ggccgaggtc tatagcttca atgagagatt tgcctgagta aaaacgtttg ttccttttgt
    10561 ttttgtttat tatagatttg tagtaatcct tttcatcttg tgatatgaga tcgactccag
    10621 tcatatattt taagtaccaa caacagcaag ttcatgataa gaccggcaac gcaatgtccg
    10681 tagtacaaaa cacaaaatag ctccaccaat catgaggtaa ctaaggcaga agtgacaaac
    10741 tttccctaga aatgcaaaaa gtacctcaat ccatatcatt gatgttattt cctcgggtct
    10801 caacaaccat agatcacctc tatccggaag tttcaagcct tttcgtcccc agaatccgct
    10861 cccttcatcc tcgttttcta caaaaccagt tgattagtcc acataattgc atcccaagta
    10921 ccccgaaagg actgaagctt acccccaaag gcggcgtaag aacgaaactc aatatcccag
    10981 ccaccaaaaa gaacaaccac acattgctca tcgcatctgt gatttgcggc gctaccagcg
    11041 ctcgctccga ctccgacagc gccttatacg tccggctact ggtaccagca acaaggttgg
    11101 aaatatcggc tgcactcagc ttgggcatcg cctgtgacac tttttgcaat gcagtgttct
    11161 gataaattga tccacacatt gcgaggaaga tgaccatgcc gaggtcttgg gctatatttg
    11221 tagaatttat ggttagtgta tctgttattt ggatttaata ggaccacatt ggtgtctgaa
    11281 attctcttac aaatagccat tgcgcccacg gcattcggga tatcttttgg tgcaacaaga
    11341 gattgtacaa cggggaaccc ggcgacgacg tagcagcctg ctccggagcc gacaagaatg
    11401 gagtagccgt agatcctggc gttggaggtg tgaatgtctg cagtgtctgt aatttttccc
    11461 ttctcattag tgtcattcta tctgcgcgtt acgatgcaaa caaataacaa aggagggaga
    11521 cgaacacatc aatgctgttc cagcaacgac aagggcacta ccgaagatat gccatggcag
    11581 gatataaggc agcttcggca tcaatacccc attggccatg gcgaagacga ccatggagat
    11641 gatgaaggga agcaggcgaa ctcctgcatc caagggaccg tctccctatc cgcgagcaca
    11701 ctgtcagtta tataagccca cgggaataag tacgcgccac atacccgtga gaactggaag
    11761 aacaacggaa tatagtaagt cattgcctag gcaccattgt tagtattaga cagtcctatt
    11821 tattggtacg gcaggggaca acacaccagc acaacacccg acaccaagaa catctgcact
    11881 tgcagattta ccaggatagg ccgtcggagg aaatgggctg gatagagccg gttgtcctcc
    11941 tccacgcctg gatggaactt cgccacggca atacagacaa gtaggagcac ccccgctaca
    12001 acccagaggg caatttcact cccagagctc caggaataca acgtgccacc gaacgtgatc
    12061 gccatcacca gacaggcagc tcctgcaagg aaagtagtcg ccatcaccca gtctatcata
    12121 cggcactttt ctgtccagct tttgagcggc tgggggtcca cgcttggaat aaggaagagg
    12181 taggcggggg cgaagacggc tccaatcggg aggtttatgt aaaacgccta gcatacagat
    12241 atgttaagga tggctcccaa aaatgcgtca gacggtgtga gaacgtaccc atcgccaggt
    12301 cgcagaacta tctgcaaaag cgccgccgac ctattcatca accgccatgg tcagttacgc
    12361 tgtaaaaaag gcaagtgatg actgaaccta ccaccggacc tagaacactt ccgattcccc
    12421 agataacagt gctgccagcc atataaatag gtctctcttt gagcgaagtc aacatcgcca
    12481 caaaactcaa cgtccccgag tacatccccg atccccccac gccggcgatg acacgaccaa
    12541 ccacgagggc agtcatattc ggtgctgcgc cgcacacagc acttccaatt tcaaacagcg
    12601 cgatattaaa cagatagaca tatttggcgt tgaacactcc gtagaccttg ccccatggca
    12661 aaacacacat ggtgccgaga gcaaagccga ctccgatcca tgggaggagg gagacttcgc
    12721 cgaataggtc gagaatcacg ggttggatgt cggcgaccta taccattatt atatgctgtt
    12781 agataattcc cttggaccgg tctaatatga gaagctggtg ggaggggtat gaggacgcac
    12841 gatggtgttg tccaacgcga agagaaatgt tgtcgagatc atggaggcgt atgcaatggc
    12901 ccactgcatg ccaattagct accattttca ctccacacag agagtggtag agcgatacag
    12961 taccttccat ccatgaattg gacgaggcga tgtctcctta gggacgtcat tctcgctaga
    13021 gtcggtgcta gcaaggatac cattgctacc ttgtttttct gggtccacat ccatggcagg
    13081 catgatgaaa ggggagtaag gattacagaa ttttcatacg ataggagaat tcacgaaaga
    13141 accattgacg ggggcgttgc tgcttctatg ggttgatttt atatcgaatg ccccaaaggg
    13201 gcagttaggg ctccgagcgg ccgctccaag tccgtgtctt ggcgcctcat cggccgcccc
    13261 aagtccgtat aagctcaccc tcacgcgtca ctccttgttg tgatgtccat tcgccttctt
    13321 cgacgtcacc atattcacct ctgccttgtg agtgtcattc cctcgggaat ccgtcgcgaa
    13381 tgggcactca gatactcctg gagcagcccc cgatagtctt gcggccggta cgggacgaac
    13441 cactcctcaa aaacagtctt cttccgacgg ggattgaggc caagatctct catgagaatg
    13501 tccaggtact aatccatgca agcaacccct gtcagcattt gcataccaat agtctagtac
    13561 cacttaagcg gtaacgggtg gccagcttac cgagatatag tcgtaaataa aatacgagtg
    13621 cttcttcccc tgttcaatat atcgcttgcg agtccatgca ttgaaggtcg ctgcctctag
    13681 ctccatttcc tccttcccag ggacattcat ccagtcgttc agaaacgcaa acccccacaa
    13741 tgcatggagt tccgctgcca gtggtgtgaa ggcagagtga atgtgacccg ggaacacgat
    13801 ggatctgtcc cctttggccg ccagttcggg aacaatgaga cgacgataat gccgatttgg
    13861 tccctgggtg tgctttctct gctccagtgc ctcgaaaggc gagttgttca ggataggtag
    13921 ctgatcgttt accttctgct cggcctgtgc gtccagtacc gtccacttgg agaacaacga
    13981 ggagtcgtaa tggagaccta gttcttcctg cagcgagggg ctgaacgtat cgtatccctt
    14041 ctcaaatccg gtacagtgaa taacaatgtc agtcggcacg gaaaagccgt tcttgaagtt
    14101 gacaacatcc agatgcgaga gtgattctat ctccgtgcgg tgcaccgtga cgtctccctc
    14161 gtggatgact tgccaaaagt cgggcacggt cgctattccg atacctccac tgccccagaa
    14221 aagcctatat ccagtgactg gttagccgtg aaattcccga gcaaagcata caaaagaaac
    14281 ccgtacccat ctgtgtgagg ccagggccgc agatgctcgg tatgctcatc atcgccgaag
    14341 cgcgcatatc tacctgccag acctgtggca acttgccaat agacacgcat gagtgatcta
    14401 ccgatcacac tccgctgcaa aaagttatcc cagagcccat tacagctcat gatgcttggg
    14461 ctaaagctgg atgcgaatcg ggtggagata tggtctgata tatgccacaa acccatgaac
    14521 gtcggggcaa atatggaaaa cgctccggag gcactcggtc ggataaccca gtccaccttc
    14581 ttccccgctt tgagtagctg gtagacggtg tcataggatg atttcgaggc tcccaccaca
    14641 gtggctcgct ggatcacgtc gctctcgatc aaggacaggt tagaggcgat gtctagcgag
    14701 tggatgacgg gcttgtggaa gttctctcgt ggccatttcg gtctaatagg gcttgaattg
    14761 gcacccgtgg catagatcaa ctttttgcat tcgatttgtc gctccccgga atgtgtttcc
    14821 actatccagc cttggtgatt ggcatttcga cgcacttgag acacgcgagt ccgaagacga
    14881 atgtaacgca tgaggtcatg atcttcggca aagctggcaa gatagttgtg gattgcttgc
    14941 ccggagatga agccaccggg ggagattccc tcgttcttca tcggatagaa cgagtactca
    15001 aagagcggat agctgatctg cgcgtagagg ctggggtaga tgcgctcctg gctccagatt
    15061 ccaccgatcg tctctccgtc atccaccacg agaagattag tctctggggc aagttttagg
    15121 tacgtctgtg ctgccaccag tccataccaa cctggcgaag ttagtggaag cctggacgaa
    15181 tatacgagga aatctgccac cacactcacc agcacccaca acaaggacgt ctacctgctc
    15241 catgatttct gccactgaaa accgccgata gaatacctgg gtaggttgtg ggaatggcaa
    15301 ctcgtcggag gatggaatgt ggcctgttaa aaatcgcaaa cctggcgaag aaattccgac
    15361 gcgattgcct tcttcgccag gtagcgctat gcgtccccgc ccctgtgcta atcggcctca
    15421 ttctatccta ttcggccttt gggtcgggat ggtgtatacg attaggattt gaggattcgg
    15481 gcgggtgatg cgacaatggt aatgtgtcgg ccgcttttgc gccgtgtagt cgccgacggc
    15541 cttaaaggcg gcgctatcgt cgcgcacact ccggctcacg cccccaagat aagatacaca
    15601 tcactatagc taccagagtt agagagggta ggatgtgaat ccctccggct atcttgtccg
    15661 cggttgcggc cgttcgtcag caattctcct tcgaataggg tggagagcga cggacaccga
    15721 tatccgtcac ggtcggtggt aactgcgagg tttcagaaca tccatacccg cggggaaagc
    15781 agcttctgcc cgggagtttc tccccatcta atgggaccaa agacaggaag ctgcatactg
    15841 attccgaggt gggggaaaga tattgagata tgatcgctct tgaaagagct atatattcag
    15901 tcttcatgct cggactcaag aggttgtagc ttgcaaacag ctttctcatt catcaactct
    15961 tatagactat agaggacgat gccttacgtc aaagacagct cctcttcggg agcatccgat
    16021 tccgaatccg gtccccaggt actctacaat ggccagcgga tcgtgagcga ctgggaatac
    16081 gccgggggct ccaaagccac acgaaacgag cctcctctga gcgagcaact ggaacctatt
    16141 gctgtcattg gaatgggtat gctaaacttt gatgataatc attttcaaga cggttgtgtt
    16201 aactatcgag cagggtgtag gcttccaggg gatgtctcct cgcccgccga tttctggaag
    16261 atgatgctca acaagggcac tgggcagacg ccaaaggtac ccccatcgcg gttcaatatt
    16321 gacgcacatt ttcacgagaa caatgatcga cctggtagtt ttggcgtgct tggtggctat
    16381 ttcttgaacg aaacgttgca agaattcgac cccagtttct ttggagtaac tcctgtggag
    16441 gcaatgtgga tggaccccca gcaacgaaag ctcctagaag tggtctacga ggcctttgaa
    16501 tcagccggtg tcagcttgca gcaggtttca ggatctgata ccgcctgctt cattgcaacc
    16561 ttcacgtccg acttccaaca gatgtcgttc aaagaacata gctttcgaca cagtctagct
    16621 gctaccggcg ttgaccccgg gattattagc aacaggatca gccatatctt caatctccag
    16681 ggccccagta tcgtcgtcaa caccgcctgt tcctcgtctg tatacgcaat tcacaatgtt
    16741 tgcaatgcgt tgcggaccaa ggagtgctct gccgccgtcg tgggtggatc aaacctcatc
    16801 ttgaccgtcg accaacacat gaacactgcc aaactaggtg tcctgtcacc tgaatctacc
    16861 tgccacacct ttaacgaaca cgcaaatggc tatggccgtg cagagggtgt gggtgctgtg
    16921 tacctgaagc gtctcagtga tgctatccgt gatggaaacc ctatccgagg agttatccga
    16981 tctagcgcga caaacaacaa cggcaaagtt accggtgttg gcattactca ccccagctat
    17041 gccggccagt gtgccgtgat ccgacaagcc tatcagcgtg gaggacccct ggatccagca
    17101 ttgacgggat atttcgagac tcatggaact ggtactgcca ttggtgatcc gctggaggtg
    17161 aaagccgtta cagattcgat gaatgaatgg cgaccagaag atactgagcc attgatgatt
    17221 ggcgcggtaa agacaaacat cggccacagc gaggctgcca gtggactctc cgccatcatc
    17281 aaggctgtct tgacggttga acggggcatc attccaccga ctcgaggagt gacgaaactg
    17341 aacccaaaga tcgattggaa agggtggcag gttaaggtcc ccaccgaacc gacgcctttc
    17401 ccggcccata ttcctgtccg gcgagtgagt gtgaattcat tcggatatgg aggaacaaac
    17461 gcacatatca ttgttgaagc ggcagactcc ttgcttgcgg taccgcaaca atataggtac
    17521 acaactcccc atggtaggcc tcgatcccgc ataaccagaa gggcacttga acggaatcgg
    17581 ccctttttac tgccattttc agcccatgat aagccgactc tcaagcggaa tattgaagcc
    17641 cacggggcgg tggtccagca gtacaatctg ttggatcttt cctataccct cgccaattgt
    17701 cgcacgcttt tccctaaccg gggattcgct gtcacgacaa acgcccagaa agaagccatg
    17761 ttttgtgatg gattgcagca tttcatgttc gcagacaaga agaaagctgg agcattggca
    17821 tttgtcttca ccggacaggg agctcagtgg gcccgaatgg gcgcagagct gatgacatat
    17881 taccccagct tcctgcaaag catcaagcgg atggatacag tcctagagga attggaggat
    17941 gcccctgagt ggacgctgga ggacactcta ctggaggacg cgaagacgtc gcgggtcaac
    18001 atggcagaat tctcgcaacc cctgtgtacg gcagtccaga ttgctctagt tcaattgctg
    18061 agactgtggg gcatcactcc atccgtcaca tgtggtcatt catccggtga gatagcggct
    18121 gcctacgcgg ctggcctttt atcagctgca gaagccattg ccctggcgta ctaccgcggc
    18181 aaagtcgtgt gtgatatcaa cactaacggc gccatgcttg ctgtcggtct cggagcagaa
    18241 gctgcgactc catatattga agaatacaat gggtctgtgg tggtggcatg ccataactcc
    18301 ccggcgggcg ctaccttgag tggtaacgcc gatgccctag aagccatcca ggagaagctg
    18361 acagctgaga aaatatttgc acgaattgtg aagacgggag ggaaggcgta tcactcccat
    18421 catatgatgc ccgcagcaac caaatatgaa gccttagtca ggcgtgccag gaacgctgga
    18481 aacttggacg gtcccaaact ctctacggat aatgtgagga tggtgtcgtc tgctaccagc
    18541 acaattttct ctgatactac tgtcctcgac gaatcgtact ggagtgccaa ccttctgagc
    18601 ccggttctgt ttacacaggc tatccatatc atcggctcga gcgccgaatt ttcgcacgtc
    18661 gacacactta ttgaagtcgg acctcattcc gcacttgctg gtccgatccg tcagacgaag
    18721 gctgagtaca gctttgagag acttcagtat ctccctactt tagttcggaa tgaacactcg
    18781 gctctatcgc tactgaagtt ggctggggaa ctgttcctgc acgattaccc gttcaacatc
    18841 gaacgcgcta cctcaatcga agagacctct ccgagtggca agatcttttg ctctaagggc
    18901 agcttaatcg ttgatcttcc cccgtaccaa tgggataaga ccaaaagatt ctgggtggaa
    18961 gggcgtgaga gtcgcgagca ccgacaggca agatacatgc ggcacgatat cttaggatcg
    19021 ctagttcccg gctgctcgct ggcggaaccg tcatggagga acttcctccg gattcgtgac
    19081 cttccatggc taaaggatca ctcgcttggc ggagaagcag tcttccccgc cgctggatat
    19141 ttctcaatgg caatggaagc cgtcacacaa attgctgaga gagctccctc cccaacatcc
    19201 gttgagggat acatgctccg agacgtcagc atcaaacagg ctcttgttac accagacgac
    19261 gatactggca ttgaggtcat gtttaacatg cgtccctcca tccatgccct gaccgaggac
    19321 caaaccccct ggtgggactt caatgtttct tctgtcggcg agggtgcgca cgtcaaagag
    19381 catatggccg ggagcatcgc tatcaccacc cgtcgccacg gacagtccat tcgaagtgtc
    19441 cccaatcttc cccagcgcgc ctcaggaaag tcctggaacc aggctcttaa tgctgtcggg
    19501 ttctactatg gcccaacctt ccaggatatg gagaatatcc gttttgacgg caaaacatac
    19561 gctgccacct gcgacacccg catcaagacc accgtcgaag ggatggccgg cgaatccaga
    19621 catatcatcc atccagcctc cgttgattct tgtctgcagc tgctgattgt ggctaactgg
    19681 gccggacgca gcactatgat gacatccggt gctgtgccta ttcaagtgga cgaagtcacg
    19741 atctggaagc ccacagataa acaggtcgat ggcggagagg caaccgcctt ttcatggatc
    19801 tccccacgtg gatttcgcgc cttcaatggc cacagcgagc ttaaggctaa tgataacgag
    19861 cttctcgtgc agattcgaaa tatgagatgc atggcgtatg aagctgccgt cccccagcat
    19921 gctggcgagc ccgcaaagcc tcagccttat ggggagatgg catggaaact ggatgttgac
    19981 tcgctgcgtg gaaacttcga tttagacatt gcgtcctatg ccgagctggt ccatttcaag
    20041 aagccagaat cgaagattct gatctccgga gaagaaactg tggaagctgt gctggcaaat
    20101 ttgccttctg cgcgcacagt aacggctgta gcccctacga ctaagctcgt cgatcatctg
    20161 aaaacacgct ttgcgggtgt tgaaggcttg aatatccaga aattagactt ctctgaagac
    20221 ctggaaggtc agtcgatgaa ggaggggtcc tacgatctgg tacttgcgcc cactgatttg
    20281 cgtgacaatc cccagatagc gcaacgactc ctggccccag gaggaaaagc ggtcattgaa
    20341 gttgataccg atggatatgt ggaacttggt attcccggaa aatgtctctc cttgggaaac
    20401 ggctcgacaa ttgtcctgag tagtgaagat gcgatgtcca atggcacgag ccataccaat
    20461 ggcacctctt ctcatacagt tcatctcgtg tattgcgaaa agccctcgga ggtcatgagt
    20521 ggtcttgtct ctgcgctgga agctcgcgga ttgcagacca aggcaagcag aatcgtggat
    20581 tatgttgatg caggtgacat tgttctgatg ctcgccgatc tcgagcgacc gttccttcag
    20641 actatcactg aacaggagtt ccatggccta cagcgaatca caaacacggc caagaatctc
    20701 ctctgggtta cgaccggtgg cctcttcgag ggcaaaagcg cagacagcgc catggcatca
    20761 ggcttgatcc gatccctcgc ctccgagcag gtttctctaa atgcaacttt gatcgacttc
    20821 gacatggaaa cgacgtccaa cgaagacctc ttccacattg tgggacatca tgtcacggat
    20881 aaactccaca actcgacctc agttgataat gaattctgtg tctctcgcgg caaagtcttc
    20941 atcagcagac ttgttcccag cgagattatc aacaatacct actcagttga tgagacgaaa
    21001 ccgcggccga cgatctttga cccgcaattg cccatagttg ggaagctaca gtccggaaag
    21061 gtacttttcg agatagatgc ccgtgttggg ggtcctcttg attctgaaat ggtcgaagtt
    21121 cgcgtgctgg cgactggttt gaacaaggag gacgccgtca ttgcctccgg gaccgatttc
    21181 ccaaccgatt tcagccatga gataggcggc acagttatta gagccgggtc caccgcaagc
    21241 ggattcacac caggtgacag ggtggttgga ttcagtttcg ataagtttgc cacggtgcaa
    21301 cgagtccatc agagcctttt gcagcagctc aagcccgcgg aatctctagc agaggttaca
    21361 agcctcccca tggcttacgg agcagctata tacggtctgc acaccctcgc gcacattcaa
    21421 acgggtgagg tggtccttat attggcagga gctggattag ctggtgctgc tgcagtgcgg
    21481 atcacccagg ctgctggtgg ctatccctat gtgattgccg agagtccagc gcaggcagac
    21541 tatatacgaa cccagtttga actcgaagct aaccatgttc ttgttggctc ggaaatctct
    21601 cgcctccgcg aggtaaatgg cgattacaag gctgatatca tcttttcatc cggttgggtg
    21661 gccgcatctg tggcacgaga agcctggcgg catatcgcac ccttcggtcg cttcatcaac
    21721 tgcggtcgga aggacgtcct ttcccgaagc acacttgaca ccgttccgtt ccatcgtggt
    21781 gcacagtacc tttcctatga ccttttggaa ctctacgagc acaagccgca ggccatggct
    21841 caactgctga aagagacgat cgatatctat cgacaaggca gcatatctgc accgttaccc
    21901 ctgcatcaga agaatatagc caatttagac gaagcgatct catcgttctc agacaatttt
    21961 gaggccggaa agaccatcat tctgcatgaa acatcggaaa gcacggtgaa ccttcttccg
    22021 ccacggcctc acctgagact ccacgcggac gcgacatact tcctcgttgg gtgtctagga
    22081 gggttgggtc ggagcttgac tgcgtggatg atgaagaagg gagcccgaaa ttttgcgttc
    22141 ctgtctcgtt ctggggcgga ctcccgacag gcctccctcc tcgttgaaca gctgcgggct
    22201 gccggtgcca cggtgcaggt cttccgggga gatgctggcg ccaaagcgga tgtggaggct
    22261 gccctcagtg gtatcccagc agagcgtcct gtccgtggag tcatcaatgc tgctatggtc
    22321 ctgaaggtaa gtaacacatc ccctaccctc aagatccctc cgccggacta acatattcca
    22381 ggacggtctg ttccacaaca tgccatacga gaactggaca acctccatcc accccaaggt
    22441 aatcgggaca aagaatctcc accaggtgct ccaaaacact cctctcgact tcttcgtaac
    22501 cacaagctct gtatccggta tcttgggaac acccggccaa agcaactacg ccgcagcaaa
    22561 cagttacctg gccgctctag cacgacaccg tcgcaccctc cagcaaagct ccgtatccat
    22621 catcctccca atgatcctcg gcatcggcgt ggtcgccgag aacaccgagc tcgaagactc
    22681 cctcaagcga aaaggcatgt acggcatcga cgaagaaggg gtattgaacg catttgagat
    22741 cgcaatcatc gagcaaagcc gaggcggcat ctcagaccac ctcgttgtcg ggctagagcc
    22801 agccgagctc gtaaaggcag ggcaagaagc tggcgaggag gttgatccct tctgggcatc
    22861 agatgtccgg ttcagtcata ccgtccacgc gatgaagtcg cgaagcgacg atgcgtctac
    22921 ggggggcagt cagagcattc tggcatcgct gcagagccta tcattccgcg aggcggttga
    22981 tgccgtgcgg caacattttg ttgcaaagct ggcgcgcatg ctcatgttga acgcagagga
    23041 ctttgaggag agtcgctcgg tggcaagtta cggggttgat agtatgattg gggcggagct
    23101 gcgtaactgg attttcaagg agctggcgct tgatatctcg ttccagcagc tgttgggtcc
    23161 gacgttgacg atttcgaagt ttgcagagcg ggtgtgtgcg aagcatggga ttgaagctgt
    23221 gtagataatc tttgactgta tagcccctaa ttactatctt gagccttctc aacttaatct
    23281 tagcaggatc tgtcgaagtt catttccaca tcttggaaat acgaggtcga ccctacctcc
    23341 caagggaaca tggtccaagg accatattta ttctcgttcg tccattccca aagccaataa
    23401 tccggatctg tcggattgaa tatcactatc aaagaacctc ttgcttttat ccaatactct
    23461 ttatccgccg taggaaaact tgaccagtta actttcaaat tagttaacta tctgaaaact
    23521 atctcaaacc catcaagtca tataggggcc gccctaatgt gagtcttacc actctagtta
    23581 caaagtacaa gtacataata tatacatggt accctcacct tccagggatc ctggctcatt
    23641 gcgtttcatg ttaactacgg agtggcctgg cgtgacctgt cgcatgatag acttatgacg
    23701 ggtcaggctt tcgacgtcct tggtggggcg ggccacgcga tttggttttt gcttttgcat
    23761 gaactggagg atcagaaaga caaagtccag accaaagaat ctcaagaagg ctatgacaga
    23821 aatggagtag gtagtcctac agtatggagg aagaatactg agcacaacaa aggtacgagg
    23881 agaagacatt ccttcgaccc gagcgcaagg acagttgaaa ccgactccac gggcgccatc
    23941 cgattgggtt ggtctgatgt caggaacagc gatcgcccga tgatcctgtc gagaaagtta
    24001 gcggggggct gcagagaaaa aaggaaaaga aaagaaggga gagaaaagat gatccttcca
    24061 ttcctcactt cattccagtc gtctccatgg ggggagatag aaagctcacg gtttgccgtg
    24121 tagtcaaaga aaccgcactg tttctacagt gacccttttg gacgaagaag ggtatcgtcg
    24181 gcggcgctaa caatctggat taggtaacat aaagacagaa gatgcgattg gcggagcgcc
    24241 caacgcagga ctatgagggc gcttccatca tgacctgggt atatagaccg tctctgtttc
    24301 tcaaagtctt tttatcttct ctaacaccat tcttcgacta caatcataat ggctatcgac
    24361 taatttgctc attcatgaag cggacttgga ggtcgtcact gatcctgcag agccaacgag
    24421 agacaaagtg cactcgaaat gcctttcgac agttactccc ggactcttcg cagggactct
    24481 gtctgctcat aactggtcgg aatcctaggt cactttacag gaaatctttg ctctgcaaat
    24541 ggttaccaag actcgccgaa aacatttgtt ttatgccacg aaaagagggc tcggaatgac
    24601 ttcttcgcac acgttaaaat tgcattgtgg aacttaatca ctaaataaat tgattcagct
    24661 cctggccgat ttgtttcgta cacattgtga gttgagaaat acagacgata ttgatgacgc
    24721 atcgttactt gaagaccgct tgaaatctga aattgtgaca gcaattcgat attattttag
    24781 tttagaagcc tgcatacata gggcgattgt tctcaccaag acagagagag ggcttacttg
    24841 gatgaagtcg aggaaacagc ctactcaaaa tgtctacatt gcctgcgact tcatactgta
    24901 gccggcgtct atgggctcca gtattgggtt tgtcgtgtcg ggtgcagact gcgcgaacct
    24961 atcctccaga aatagtcaca acccgtattg ggggacgata actgatatag tggatgattt
    25021 ggtctaagcg tcctttccac ggttcgtttc ctagccctgg cgtggggtct agccgacctt
    25081 cggggctcat gatactccct aaactttttt agcaaaagcc ggcgtgcgag acggtaagga
    25141 ctgcctgaga acctctggga gctggcgata ttttctactt ttaggataat ctgggctgtc
    25201 ctgtgctggc agctgataga agcccgctgg gagctccggt gctggtctat ttttagggca
    25261 atctagggtg tactgtattc taaggacaag agtgcatggt tatttttagc agtatctgtg
    25321 gtgtcctgtg acagtagatg atggaggacc tcatcaggct tcagaccttt ccgatgccca
    25381 cagaagaggt ggcattttgg aacgacctgg agatatgttc ttcgtccgag gcaacctgac
    25441 tcattgagtc agtcttgcta cctagtaggc tgtcggattg tataatctta gcaaaatctg
    25501 gggtgacctg caataaaggt tggctggagg tctctgctgt cctgcaacag catctgggag
    25561 aagatctttg agattatgat gcgttagcaa gcacctcaga ttttgctaaa aattaggtat
    25621 cgccagctca tttatggata actgtcggtt ggagctgcgc caggaatata agaacgagaa
    25681 ttttcacagc tcctaatact gagagtttgt aaagtttcgt gctgataata tcgtgtcatg
    25741 atagatatta atggtgtgaa tatattggat ggtaattctg cctgggtacg atatagagcc
    25801 agcgtggact ggggtgcgcg gaagcttata cattctaacg gcaatattga agacctgggg
    25861 tccactaata atgacgaagc atgattaagt agctctggga actgaaatag aagggggata
    25921 gatgccagat acattacccc tacttcagag aatgccatag atccaagttt atgaccaaaa
    25981 acttggcagc ctaaagcggg ttattcatca tacgcgaatt aagagatacg ccagacaaat
    26041 tataaactgg tgtctcctgc tcaaggaagg acgcagcact gtaatcatca tcagaagaaa
    26101 ggaaatggtc gtgaatcgaa aaggccatac gcgaaactat ccatctgcat caacgcaagt
    26161 gaatgttatt agtgtgcgca tttatgaagt actactgcaa gaattaaccg ccattttatc
    26221 tttgacccac tcggcagccc tttgaacagc tttatcccgg gccgcccccg aataagcaat
    26281 aagggaggcg gtgtggaccg gcagtttggt tagttggttc ttaacggccc gcccgtgtaa
    26341 catatagggt tactatcgat tagcaactag catgtctata ataggatgga gcatcttata
    26401 ggcgcctggt taggccaggc gaaaagagtg gggaggcagt gtctagatat agaggggagc
    26461 cattttcggc gtcgttttag tcgaggaaaa tcgttgaagt caagcgtcgc caataggacg
    26521 aggacgatga ctaatagcgc tggttaggtg cagaatagag ggcggtaaag gggagcgggc
    26581 ggtcaatcgg cggctggccg tctaaagtta cgagtggaaa agcagccgtt cctggcgcta
    26641 aaggctgtca ttttcggcgt cgatttcaca ggtccctata ttctagttgt aattgacagg
    26701 aaggttgtta gatgagaggc atttctctta tttcatggct tgatagaact acgagggaac
    26761 ttgtatctca tataataaag ccttgtacag aacatgtaga atcgaccttg gaattgtacc
    26821 atagaaattg gatgaatccc catatccatt ccttttttaa acgtgcagaa aagctctagc
    26881 cttgtagcaa ttgcttaact gtttgcggtc cacttataaa tacacgcaaa agggattcgt
    26941 aatggcccgt gtgatcgaat ctcttgcatt tggtagagct tggcaaagca atgctgtcgt
    27001 gcctgatgcc tcattcgcgg tggtcatgtc ggaaccaata ccgacagaaa gccctgagtc
    27061 gacaattagc tttgcatgtt ctggccagaa tcctgcatca acctctgtgt catcagtgga
    27121 agtcaaagct acacttgcga tagtcagtca gaggagactc cgatgatgag ttgacattct
    27181 tgatctgctt gaataattgc agatcggtca ctaaaacaaa aattctccct tcgatgctca
    27241 ctccttctct caattactca tccgaatctc acacagccct cacttttggt acaagtacac
    27301 accacgattt ggtctgcctg gactcagcag gccagggttc ggagagaaaa gaaaaagcgt
    27361 ttggatttca atttcattga tcagccattt gtgttctttt tattttttgt tttgtgtttc
    27421 tgtgaacgag atcccatgaa tccacatcgg aggaagagca aagacaaagg aaagttgaca
    27481 acaaggaaag ccgtaattga aagacgctaa agatgatgag ccaaggatat ttccaactcc
    27541 aaaatgaaac ctccaagaat gttatacatg ataaaaatgc cctcgcatgg gactccggcg
    27601 atgcaataat ggggaatggg gaatgggaaa tgaaaagtga aagtttgcca tgctgtgtag
    27661 atgcgcctga gacttgggga agggaatcat agtccctcgc cacggagaag gcgccgaagg
    27721 atcccttcac cgggaccagc aatctggctc tcaatttcct gctgagaaac aaagcagaca
    27781 agaccttgct cgtcaagggc cttatgagga gtcgaaggag catggccaga ttttgatggt
    27841 gtgcggcgca gatcggtgcc acctgcaaca gttccacctc ggccgcgacc ctgatattct
    27901 ccaaccaaac ccattgtttc caaattgctg agaacgtctt tgaactccgt agcagtcaag
    27961 gggtgcagaa tgttgtcatt gcgacacaga gcacaatatg tatcaaatgc ttgcttgata
    28021 gtgggtgccg acgtacgcga ctttgagggc gtgcttggga cctcgaactg gcgacgtttg
    28081 cgttcaagcg caatcagaga gcagatagcg gctttttgtt gcaggttcaa actttgcagt
    28141 ctttgtagag tgccttgccc aaaagccgcg gatgtgattc gggcgatgtg ggcgatgctg
    28201 gctcgaggcg ccgtgatgac tgtg
//
