# Supplementary material for: Genome sequencing and physiological characterization of three Neoarthrinium moseri strains
Source: BMC Microbiol. 2025 Aug 21;25:526. doi: 10.1186/s12866-025-04274-z (PMC12369201; doi:10.1186/s12866-025-04274-z)
Supplement: Supplementary file 18 — Supplementary Material 18. [file 12866_2025_4274_MOESM18_ESM.zip › BGC analyses/depudecin biosynthetic gene cluster from Alternaria brassicicola/results/cluster166.gbk]

LOCUS       JAQSVF010000006.1      39403 bp    DNA              UNK 01-JAN-1980
DEFINITION  Genes for cluster 166 on scaffold JAQSVF010000006.1 of species
            Apiospora arundinis IDT 41787.
ACCESSION   JAQSVF010000006
VERSION     JAQSVF010000006.1
KEYWORDS    .
SOURCE      .
  ORGANISM  .
            .
FEATURES             Location/Qualifiers
     CDS             complement(1..1247)
                     /protein_id="KAK6836832.1"
                     /translation="MSDPEENPDIRLSPACTARFLGAAKGYGVVATRDIKNGEFILRDI
                     ATITVDDEDTFSEKAQEAINEQYENLSNADQDKFDKLHFYTADKNRAYIEQRSAAVSSE
                     EERQEFLTRYERVMTFATNCFDVTASKTEAGLFLQGSRFNHSCLPSAEYNVFRSRGRLP
                     EGAPLPPVRWECYAVRDIAQGEEITLGYNFRLLSREGRRRALENCWGFPCGCEVCDLDG
                     PDEGRLSREYDCNLRDLRKDERFWHETPWVHREWDKEALEAHLARLEDRLAMCRANSIQ
                     EGVWKNLELASKFCAALWYRTDQKNDEYLRKWREYLQEARWGVCHRSMLEAELGGDWDL
                     LAAECLEKGRPDPDEIWTDTESDGGLDEWEVK"
                     /cluster_role="intermediate"
     CDS             1841..3889
                     /protein_id="KAK6836833.1"
                     /translation="MAGVEHQQMGHELEYYPEPGELIEDDIIFYKQKTTGALRKAMEDD
                     FNLTPYIINDIYPNWCKVQRQLFEFYEENDNGERKENEKVNVMFDRMVEAMNITPETLF
                     RGSINSQPEKREWMPQLLKELERFRAVPWLRWRGNNAFVKHLDLMATFRRKNWPLNAAA
                     WKGGELLDGCDFDKTFAEFLELGEEPAPTNRQEGKLLVHHSISLTLQAARDLLINLEPI
                     NIPVENLLNEETRPTPVDTPFDHPLFERGTESRPGALAMKAYLSGTVELSKSRYPLDGK
                     SSYAGEKRDFGVFADMKPVESQEDEDAKRQAIGSGKKGKNAKAPTKKKLHSKAGLGPVS
                     SPDNSFYDYTVKDADRDIENLRTMANGEDLSGEDEGVTPVWLLPSDVLQKYRPTLRAEL
                     DKAGWEELAEPGQAARPENITKTLQELEWIIDESDADVRAALQGALKLTYPRLKTLKCT
                     VFALRYARSLHMRLLLAARPSDDLLQARADRLEDWILHEEVWNAAHRFSLSKTKATNKD
                     RPRLKKEIQMREANIANWRAQITALEKALDAKQQADDDAAAAVKEAMKHGEKADGDNKS
                     SQISAKAAIAKSAVQDKKKKKGEKETKTTEAPTRLVLDPFRYMVRAGGRGFSPRTVKRS
                     TQPEFTVFAEGGPPGYEKLPQGDTYQKLQYMIILTFWRVLKAQQNGL"
                     /cluster_role="intermediate"
     SOURCE          4291..34403
                     /organism="Apiospora arundinis IDT 41787"
     CDS             complement(4291..11716)
                     /protein_id="KAK6836834.1"
                     /translation="MPFIRDNSPSSGGSSTESNYGYPSPQSIVDDETYAAKLLPTSAEK
                     PLSEQLEPIAVVGMGCRLPGEVKSASGFWKFMMDKKTGQTPKVPKSRFNIDAHFHANND
                     RPGSFNVLGGYFLADETLEEFDPSFFGITPIEAMWMDPQQRKLLEVVYEAFESAGVTLD
                     AVAGSKTAVFAASFTADFQQMCFKEPSFRHSFAATGVDPGILSNRISHVFNLRGPSIVV
                     NTACSSSVYAVHNACNALRNKECAAAVVGGVNLVLTVDQHMNTAKLGVLSPNSACSTFD
                     AAADGYGRAEGVGAVYLKRLSDAVRDGDPIRAVIRSSATNNNGRVPAVGITHPNRDGQV
                     EVITHAYQRGGNLDPLLTGYFECHGTGTAVGDPLEVHAVSLAMNQSRRPGEDPPLMIGA
                     VKTNIGHSEAASGLSALIKAVLSVERGVVLPTRLKTPSPSIKWDQWAVTVPTEPKPFRH
                     SQIKRVSVNSFGYGGTNAHIIVEGANSLLTRAQSYRYNLPENRRSAKGPRGTFHRNRPF
                     LLTFSAHDKAALQRNLDVLGPVSANYNLLDLAYTLGNRRTVFSSRAFKVINRPELDKGK
                     FEGLSFAENKSAPVVGFVFTGQGAQWARMGAELMTYYPSFLRTIQMLDMILGDLDDGPD
                     WTLEDMLLEPAATSLVDEAEYAQPLTTAIQIALVQLMRSWSIVPAVTVGHSSGEIAAAY
                     AAGLVSASHAIVLAYLRGKVVRDINTDGAMLAVGLGAEAVEPYLAPYHGQVTVACHNSP
                     AGVTLSGDAPAIEKLRGELTDLKIFARAVRTSGKAYHSAHMAPAAERYEQLFRAAKESM
                     LPFDLPLSTDAKMVSSVTNSVIPPDQAVDEVYFSQNLRSPVLFNQAVQTIMTSSEFAKV
                     DMLIEVGPHSAMGGPIRQIKSALGHAKMEYLPTLVRGEDSAARMLMLAGELFLRNYGLD
                     IDRVTSVEALDSGKVGKVVCKRGDLIVDLPPYQWSRKSYWAENRPSIEHRAPKYARHDL
                     LGALVPGVSPLEPSWRNFLRIRDVPWLKDHSLGGEAVFPAAGYFQVSLHLAMEAITQLK
                     EMADKECEIINYVLRDISIHKALVTPDDDIGIEVIFNMRPAINNDDDTNNLWWDFTVSS
                     IDQDGTLRNHMAGSISVNVATQRPEPRAAKSLKQRASGKEWNQALRGVGFDYGPTFADM
                     TNINFNGVDYLCTCKTKVKTAAGNIEGESRHVLHPSTVDSCLQLMIASIYAGRSSAMSA
                     GIIPIQVDEVAIWKPTASQVASGDASATAWTDERGIRSFVCGNQLVADDGQVLMQMRNM
                     RGTLYDAAVPQTAAGTVGAGSMPYGEMTWKRDLDSVEQFESLAQFVELAVFKDPSHRVL
                     DVGGRHASALLGMFSELCYTAVAVAEADAERVDEEIAAFKNAKREKCALDHASISETVK
                     KASVDVIVCNADDQVEDLLELLAANGRVLRMDGGKLSGVRAVNQVPRDISTSDCEVQIL
                     YRTASSSVLSEVLRSCSSMGLKAQTHQLSQAKTILAHVIVLDLEKQSLLSDITKDEFEV
                     VQSATSQAKTLFWATGGALLRGQTPEAAMVAGLLRSVRSENAAINAVTVDFDLESTSTE
                     RLAASVARTAAAQLKGDARLEPEYQVSADLTYISRLLPNESINKTYGTNARELDEVLFD
                     FDPATPLRGKVQSGKVVFAHGSLDATLAPTEVEVRVTLAGLNRESIQVIAGTDISTEFS
                     NEIAAVVTRVGSAVEGLAEGDSVVGFSLSGFNTHQVTSELLLQKAHPNEPVAELAGLPL
                     AYSSALYAVQHLAKTQPGEVVLILPGTGLIGAAAIEAARASGATPYVFVADEAEASHLQ
                     ESYGLDSAQLLSSAEELLAYLRGPGGRADVVLGCASTPAALSRESWRHIAAFGRYVDCG
                     RKRVLKRNTLDPVPFQRGANYFSFDMLELCRSKPAEAGRVLAQVLDLYRGGQLRGWGET
                     RVRNVAELNDAVAGFRDDFGASKILLAYEKSDMPLLVAPSVPTASLDADASYLLVGCLG
                     GLGRSLTSWMMKRGARNFCFLGRSGADAKDAAVLVEELKAAGANVQVIRGDVSVLQDVK
                     RAVSHIPHDRPLRGVVHAAMVLRDSLFYKMSYQDWIISTRPKVQGAANLQAVLSGTELD
                     FFLVTSSVSGILGTPGQPSYAAANAYLDALAHHRRVRGEKSCSAILPMILGVGVVSENT
                     ELEESLKRKGMYGIDEEFLLRSMELAIHEQQTNAGFGSQVVIGLDPSLLSRAKCDAGDV
                     EPFWMADKRFRMLVHNMTQSDAGSSANGSAGATALASVLAAPSPEEALQAAREHVIGKL
                     SRMLLLDLDVFDSEGSVASYGIDSMIGAEFRNWLFTEFAIDIPFQKLLAATMTPRKLAS
                     QICANNDIFIE"
                     /cluster_role="hit_required"
     CDS             12286..14320
                     /protein_id="KAK6836835.1"
                     /translation="MSTSKTARRDVVVVGAGWTGLIAAKTYLELAPETDLLIVDDGQSI
                     GGVWCKERLYPDLYAQVSHPLFEYSFYEMPKKGTSKDGYIPGYVIHEYLNNFARDFDLL
                     PLIQLETTVVSVDRATSGGWILHLAGGQTLECEKLIWAIGTASHPITPRWESSTFTSPV
                     IHSAHTGTQLEQIASSKRVTVVGGAKSAFDTVYMLLKEKKTVDWVIREDGGGTLAMVPP
                     TLFGIWNMVDVVSTRAVASMSASIMNTSGFWYNAIHRTQPGRLAMRCFWRFLTYISDQE
                     AGYQKNENFQKLRPTPQGYGTFWVRAGLGTASAPDFWKILHSGDLTVHRTEVESLSHTD
                     VVNLKNGISLQSDMVIACTGFSKPHGPFGAELREELGLSYGQADAAKWAELDAAAENKV
                     DRLLPVLNDIGAPEPKGAPPSQLDSASPKLKVYTQGPTRHYRAIVPLKFAAQNDRSICF
                     LGQIHSIFTPTTNELAALWASAYMLGKLQLPSEAVMETQVAEFNAWERKRYLEMGAKNS
                     YCILDFLSYIDTLAKDLGVRPARKSDPFSEMFIRYKPRDYRGLVSEFLAAQERLRSIK"
                     /cluster_role="hit_required"
     CDS             15170..17313
                     /protein_id="KAK6836836.1"
                     /translation="MMAENEGQQRMTCEPCRHRKVKCNRAFPTCARCLHLGATCVYPDR
                     VSRRSTQSAVIQLLRERVRQAEARLVLQTSSNSNANSNAGDDAAAHSFQHGQHGRAQSS
                     SCSSLAFTPPSAPMPSPTPVDQVPPSLPTNYSIYDNHHDDTEMNNNSNSSLEFPKFDEG
                     ALGQVDFNLEPFHVADMEELPNLQTHGMDTDGDFPSFPDWVQTQTPPLTANEATPSETG
                     QMGQLTVPPDTLSTLHQIFFADFAPVMPIIAKSRFNEELLNRPNDIALKAVSFAMALLG
                     ASISETHRQLEKTCYAQARLFADMCETGDESSSFQTIRFLQALLFLARYELNKGYCARA
                     WLTFGRATGVSKIMRLSQMDQMGTPTKANEPQLPCLGLPSTTDILELEERRRSFWALYI
                     LQGFCCVTTDRAGPLEDTQLFVFLPSAGDMDASLDPSQMPYVTEVTAIGNSQHISSFCG
                     AVIVLSVLRRVLQHASGVPDATALPRGFWDRHYKLVSMMDTCERLLRPLFSMRAVYTDT
                     LAFNAYLTFCGAAIRLYEAAIDQGEQQGLSRLIVAESAKQSAASAFKVASVIRSTWGSQ
                     RSFCNTLSLSSAFVSWPLTMAIRAFSRQAYSEQQDLHGSMIRMLHGTLEEADGPNGPWQ
                     KLVNELPAPST"
                     /cluster_role="intermediate"
     CDS             18078..20494
                     /protein_id="KAK6836837.1"
                     /translation="MQRWEEKPHGLGGHADVVAPSNQTMSDSDTPVAPYEASPRPIHGW
                     KWAVGYISILSVTFLFALDNTIVAAIQPSILESLGEVQLLAWIGVAFALGSTAILGWGK
                     AYGVFDVKTIFLSNIVLFEVGSAICGAAPTMQALIIGRVVAGVGGCGMYSGGLSYIAAL
                     TSLKERPMYTAGIAVLWGVGSVLGPVVGGGFATSSATWRWGFYINLVIGAVFAPSYLFL
                     LPRVDLQPGKTFSQKLGMIDWLGNLIFVAGAVCLIMAIAFSGSEYAWDSGSAIALWVMA
                     GVLLVAMVAVTVKPPFVTKENRLVPAHFFRNRVLLNLGVQMFLISGVMLAAVYYIPLFF
                     AFARGDGVMDAGIRLLPYVCLMVFGSILSGALLPKTGYYMPWYVTGAALATIGCALMIT
                     IHDDTPIPNVYGYTILVGMGSGLYVVAGFAVTQTLTPVEDVANAVGFQAIAQVLGSVVF
                     LAVSGNIFFNTAMRAIHGVLPADTPSSFVADLIAGTSSPAFRSLSAEAGARVVDAITDS
                     MRNVWIFYLAAASLSFVLSFFLGREKLAIAAA"
                     /cluster_role="hit_required"
     CDS             24924..26279
                     /protein_id="KAK6836838.1"
                     /translation="MVMATATIEQFAPVTFSNNNHTLTQVKKDFFLDNHQNGAVLGKHL
                     IGDALRRRVESIDHESCEPGDEDTFFVGDLGEVYRQHMRWKKNLPRVKPFYAVKCNPDP
                     QVLQLLAALGTGFDCASKAEIEQVLNMGVDAERIIYAQPCKTNSYVRYVSNKGVKQMTF
                     DNADELRKIAKLYPEAELFLRILTDDSSSLCRLSLKFGASLDDTDNLLSLAKDLGLNVV
                     GVSFHVGSGASDPLCFLKAVQDADAVFKQAYAHGFDLKTLDVGGGFSGDSFEAMATVLR
                     GALDEYFPPSINIIAEPGRYYVSSAFTIACNIIARRTIHDPATGESSYMAYVNDGLYGN
                     FSSIMFDHQQPVAKILSVGQKILYDTPTADGLPTGIGGGIEYSIWGPTCDGIDRITESI
                     RFDHELDVGDWFYFEDMGAYTKCSATKFNGFSDAHDVVYVCSEPGARAVLGL"
                     /cluster_role="intermediate"
     CDS             complement(26933..27480)
                     /protein_id="KAK6836839.1"
                     /translation="MQAELGLDPDNHFNMEDWKIDRSELEDEGMSAQQQEFENQRYLEV
                     QKRYLAELEEQAANEVDAEGNPIRRSIFDIGIAEGRILGSLTYKTTGPGAKHPAADPNS
                     ATIFAAGGPPGFRGIPTDTVYEKLQYMIILTYWRCWMAAETGL"
                     /cluster_role="intermediate"
     CDS             27717..29156
                     /protein_id="KAK6836840.1"
                     /translation="MCWPCVDGGRRGRVPRVEVCGVVVGEGRVAGLGHGVPHLLEDGVP
                     LLDVGLARPDAGPGLVLGPLVGEQVVQAVVVVGDPGHLVLDPVLEAAVVGLAELLLVVA
                     LGEDHQGQLQGAQVPDLPRRDAPLLEPRRVVQGLGPRRRHGGVLALEVLLQPRQVRLDG
                     ELGARRQRGAVRVARRLGQLAWQQLLDKAGHGVVLAGEGGPGVADVLDEGLLHGLDGRH
                     EQGAGGQGRLEADLGAHVPDVVDGVVEEVVLLVVLLLVFISFSVTVFVFFLFSVVLLYL
                     FFWCGGGSGMGLLLLGCGDTGRVTGAVQDRFTLGRRCASLAAAVVAGVLGFFSFVAAIV
                     LNLSIHRHHGRRHHGLVRTHVALGRPVGPVVPEVLHEELGPVVAGALPERVGPGRVGQV
                     TRDVVAAALEVLPCDARLLRVEEQGAEGVEQDVLRVLDQLAVVEVRIGLLLLPVGVGVG
                     AERARLQRLELGPQSLEFGVA"
                     /cluster_role="intermediate"
     CDS             29320..29736
                     /protein_id="KAK6836841.1"
                     /translation="MFCATFWSASLGSSFSSLSFFREGRQEHLGPAGVNAGLVEGVREC
                     VVQELDDGGLGLFHFLEGVLGVLHISPPMDVINGGPGVLEQRQETPVLLRREVEVVAPR
                     GLGLGGGVGEEPMQGLPTVLQVRGRPCRFFRVVF"
                     /cluster_role="intermediate"
     CDS             complement(31074..32812)
                     /protein_id="KAK6836842.1"
                     /translation="MNPSSYSSYKPTDPNKPTMDGLHKDPPFKVIIVGAGVSGLTLAHS
                     LHKAGIDYVVLDKHPVAPAWGTSITIHPLGARILDQLGCLKALDEKCTPMHNFWNRGPD
                     GKSYHCEPFFDQLSERNGYLSYTTSRQGFLQTLYDALPDKSKVIENARLQEVIQEGDTV
                     RAVCADGAVHEGDLIVGADGVHSTVREFMWQHANLTHPGSVTVAEKRQIRTSYNCLLGM
                     APMMPGLGTQDMHCVSFDKYSFLLLTQPDAIFFIVHCKLPGGATVAYPDRARYSAADAE
                     AKAAELAGCPISDTLVFGDLWRARTRGHLVSLEEGVLTRLHAGRAVLAGDGAHKFTPNS
                     ALGGSMAMESAVVLANELHHAVARHPNKKPSAAELEAALRHYQDIRVPRLREGLNVSWV
                     LTRAQAYDGFFMYLLQRWVIPTIGLNFVAGVAAEYCSRAPKLTYVPFEEKCGSLAWQEF
                     PSPLTRNIAARKKKGNSRDDSTHRRGLRRTGRLGLLDVLLPTDFAV"
                     /cluster_role="hit_required"
     CDS             33297..34403
                     /protein_id="KAK6836843.1"
                     /translation="MEPPRSLLALSALGCLSLWGVAWLNGTLEALFLAQETGQFPDGRS
                     LRKVYTGYHAVDDSLVPVIAFFDVVTNAQSLAPRWLFFYVCGTIAAVDTWVLIESRRRG
                     VRNFFLRHTITFIFLWNAAGAAFVAPIYLYMIAQSQHTKRDPTIPLNEARGFPPTLVAN
                     ALFPLILFWPVWRGWDIHDHHGYLAFYTITPLLMILVLVTFTRRGTTMSTFETPKDPAR
                     PNEDMAWVAGSFYATGMLSALLHVGTVCMALLGGAPDLSLRRLVWPDPWKVTEAPPGSY
                     QALLEGCHLFTQFDILISGAAIFVFARHMLNASSPRSGAGAGKARDCLDGAWVDSTGPR
                     CGRLVCPQC"
                     /cluster_role="hit_required"
     CDS             complement(35999..36211)
                     /protein_id="KAK6836844.1"
                     /translation="MQTIVNLFSGMARRGAYGPRFACGDEGDCDYLEDTTVGGGVDENH
                     SDWRHSVEEKFPTWNHWPTNPTTGT"
                     /cluster_role="intermediate"
ORIGIN
        1 tcatttaact tcccactcgt ccagccctcc atcagattcg gtatccgtcc agatctcgtc
       61 aggatctggc ctgccctttt ccagacactc cgccgccaag aggtcccagt cgccaccgag
      121 ctcggcctcc agcatcgacc gatggcatac gccccaacgc gcctcttgca agtactccct
      181 ccactttcgg aggtattcgt cattcttctg gtcggttcta taccacaggg ccgcgcagaa
      241 cttggacgcc aattcgagac tatattttat cagaaatata tttttaccat ttacccttgt
      301 gaaatcgact tgattctttt gtttcgcaac gaggaaatga aatcaaagag ggacgatgtg
      361 atagaagagg gaaaattagc aactcacttc ttccatactc cctcttggat gctgttagca
      421 cgacacatgg cgagccggtc ctctagcctg gcgaggtggg cctcaagagc ttccttgtcc
      481 cattcccgat gcacccacgg cgtctcgtgc cagaacctct cgtccttgcg gaggtcgcgc
      541 aggttgcagt cgtactcgcg ggacaggcgg ccctcgtcgg gcccgtcgag gtcgcacacc
      601 tcgcagccgc aggggaagcc ccagcagttc tccagggcgc gccggcggcc ctcgcgcgag
      661 aggaggcgga agttgtagcc cagggtgatc tcctcgccct gggcgatgtc gcgcacggcg
      721 tagcactccc agcgcacggg cggcagcggg gcgccctcgg gcagcctccc ccggctccgg
      781 aacacgttgt actcggccga gggcaggcac gagtggttga agcgcgaccc ctgcaggaag
      841 aggccggcct cggtcttgct ggccgtcacg tcgaagcagt tggtcgcgaa cgtcatgacg
      901 cgttcgtacc tggtcaggaa ctcctgccgc tcctcctcgg aggacacggc cgccgaccgc
      961 tgctcgatgt aggcccggtt cttgtccgcc gtgtagaagt gcagcttgtc gaacttgtcc
     1021 tggtccgcgt tcgacaggtt ctcgtactgt tcgttgatgg cctcctgcgc cttctccgaa
     1081 aatgtgtcct cgtcgtctac cgttatggtg gcaatgtcgc ggaggatgaa ctccccgttc
     1141 ttgatgtccc gggtcgcgac tactccatat cctttagcag ccccaaggaa acgtgcagta
     1201 caagcagggg aaagccgaat atctgggttc tcttcagggt ccgacattgt ggggtaataa
     1261 taaaaagggg taatctaaca gtagcaaacc agctaagaga agtgtgcact atagttgaag
     1321 atggataaaa agaaagtgag tgaagatgtc aagggattta gaatgatcgc gttgctggca
     1381 ccgggcagca tgctggttag tggtgacaac ttatcaaagg aggccatgga aacacccccg
     1441 tgtcgttgat tgacaacgaa gccagccgtc aagccggaat cgtattccga attcatcaca
     1501 ctgtcttgtt aacgaataga gaagcaaaag aaaataggaa tggcattgtc tacaattctg
     1561 ggactggaca aagagcgatt accaacgcaa ccgtcacttc tttgacaaag gacagccgcc
     1621 gaagtagcat gtggactggc cagcgaagtc tggtctaaaa catcccttgt tctttgtaaa
     1681 ttcaattcct agcatcagca ccccctaggg actttacttc tcaggttcca aacttatttc
     1741 tctgcactca attgtcagcc agctacaaca acgcaaaccg gtcaccaacc cccaatctta
     1801 cacaaactgt gtgattcatt tccggctttc cacaaacaca atggctggcg tagaacatca
     1861 gcagatgggg catgagttgg agtactaccc agagcccggc gagttgatag aggatgacat
     1921 cattttttac aagcagaaaa cgacgggcgc gctgagaaag gcgatggaag atgacttcaa
     1981 tctcacgccc tacataatca acgacatcta ccccaattgg tgcaaagtcc agcgccaact
     2041 cttcgagttt tacgaagaaa acgacaacgg ggaaagaaag gaaaacgaaa aggtcaatgt
     2101 catgtttgac aggatggtcg aggctatgaa cattacaccg gagaccttgt tccgcggcag
     2161 catcaactcg cagcccgaga agcgcgagtg gatgccgcag ctactgaagg agctggagcg
     2221 tttccgcgca gtcccctggc tcaggtggcg cggcaacaat gcgtttgtca agcacctcga
     2281 cctcatggcc accttccgcc gcaagaactg gccgctgaac gcagcagcct ggaagggcgg
     2341 cgaactcctg gacggctgcg actttgacaa gaccttcgcc gagttcctcg agctcggcga
     2401 ggagccagcg ccgaccaacc ggcaggaggg caagttgctc gttcaccact ccatcagctt
     2461 gacccttcag gctgctcgcg atttgctcat caacttggaa cccatcaaca ttcccgtcga
     2521 gaacctgctc aacgaggaga ctcgcccgac tcccgtggac acccccttcg atcaccccct
     2581 attcgagcgc ggcacagaga gccgacccgg agctcttgcc atgaaagcct atcttagcgg
     2641 cacggtggag ctgtccaaga gccggtatcc ccttgacggc aaaagcagct acgctggcga
     2701 aaagcgtgac ttcggcgtgt tcgccgacat gaagccggtg gagagccaag aagatgaaga
     2761 cgccaagcga caggcgattg gcagcggcaa gaaaggaaag aatgcgaagg ccccaaccaa
     2821 gaagaagctc cacagcaaag ccggcctcgg gcccgtgagc agccccgaca attcgttcta
     2881 cgactacacc gtcaaggacg cggaccggga catcgagaac ctgcgcacca tggccaacgg
     2941 cgaggacctc agcggcgagg acgagggcgt gacgcccgtc tggctcctcc cgtccgacgt
     3001 cctgcagaag taccgcccca cgctgcgcgc ggagctcgac aaggccgggt gggaggagct
     3061 cgcggagccc ggccaggccg cgcgccccga gaacatcacc aagacgctcc aggagctcga
     3121 gtggatcatc gacgagtccg acgccgacgt gagggccgcc ctgcagggcg ccctgaagct
     3181 cacctacccg cgcctcaaga ccctcaagtg caccgtcttc gccctgcgct acgcgcgctc
     3241 cctgcacatg cgtctgctcc tcgccgcgcg cccgagtgac gacctcctcc aggcccgcgc
     3301 ggaccgcctc gaggactgga tcctccacga ggaggtctgg aacgccgcgc accgcttcag
     3361 tctgtctaag accaaggcca ctaacaagga ccgcccccgg ctcaagaagg agatccagat
     3421 gcgcgaggcc aacatcgcga actggcgggc ccagatcacg gccttggaga aggcccttga
     3481 cgcgaagcag caggccgacg acgacgcggc tgcagcagta aaggaggcga tgaagcacgg
     3541 cgagaaggct gacggcgaca acaaaagcag ccaaatatca gcaaaagcag caatagcgaa
     3601 gtctgctgtc caggataaga agaagaagaa gggggagaag gaaaccaaga cgaccgaggc
     3661 gcctactcgc ctggtgttgg accccttccg ctacatggtg cgcgcagggg ggcgcggctt
     3721 ctcgcccagg acggtgaagc gttcgacaca gcccgagttc acggtcttcg cggagggcgg
     3781 gccgcccggg tacgagaagc tgcctcaagg tgacacctac cagaagctgc agtacatgat
     3841 catcctcacg ttctggcggg ttctgaaggc tcagcagaat gggctgtgag aagagggagt
     3901 taaatggtgt tttgtttgta cgtattgcgg ataggaggca ttggccttga gacttggaac
     3961 caaagaattc agggtaggct attattgaca gttgtaggag acacgagtaa ggatagataa
     4021 tcaatattat gacaactagt atttttgacg tgtttggaac tgaataatat ggttgttctt
     4081 tctaccgtag gttgggacgg atgggggttt gtactcaggg gcagtctaga gactaaggaa
     4141 acaagaaggt tgtatggaaa ttatatgtat tgccgcagat ttcaatttac tccatctata
     4201 taagtcatgt atatatatta aaaatagaac cgtaacaaaa gaaagtagga aatataagga
     4261 aataaagaaa cggcgagaaa aaaaaaggag ctattcaata aagatgtcgt tgttggcaca
     4321 gatctgagat gccaatttgc gaggtgtcat ggtcgccgcc agcaatttct ggaagggaat
     4381 gtcgatggcg aactcggtga acagccaatt gcggaactca gcgccaatca tgctgtcgat
     4441 tccgtagctt gctacagaac cttccgaatc aaagacgtcc aggtctagca gcagcatgcg
     4501 ggacagcttc ccgatgacat gctctctcgc agcttgaagc gcctcttctg ggctcggcgc
     4561 ggccagcacc gaggcgaggg cagtggcccc ggcacttccg ttggccgaag acccggcatc
     4621 cgactgcgtc atgttgtgca ccagcatcct gaagcgcttg tccgccatcc agaaaggctc
     4681 gacgtcgccc gcgtcgcact tggcacggga cagcaggctg gggtcgaggc cgatgaccac
     4741 ctggctgcca aagccggcgt tggtctgctg ttcgtggatg gccagctcca tggagcggag
     4801 cagaaactcc tcgtcgatac cgtacatgcc tttgcgcttg agggactcct cgagctccgt
     4861 gttctctgag acgacaccca cgccgaggat catggggaga atggcggagc agctcttctc
     4921 gcccctcaca cgacggtgat gggccagcgc atccaggtaa gcattggcgg ctgcgtaact
     4981 tggctggcct ggcgttccaa ggatgccaga cacggagctc gtcaccaaga agaaatccag
     5041 ttccgttcca gacaggacgg cctgaaggtt cgcggcgccc tggaccttgg gtcttgtcga
     5101 aattatccag tcttggtagc tcatcttgta aaagagcgaa tcctacagtc gcatatgtca
     5161 gctcacatct gcagcatatt atagatggac gtttttatat gtacttaccc tcagcaccat
     5221 cgcggcgtgc accacacccc gaagtggacg gtcatgcggg atgtggctta cagcccgctt
     5281 gacgtcctgg agcacactga cgtcgcctcg aatcacctgt acgttggcac cggctgcctt
     5341 tagctcctct acgaggaccg cggcgtcctt cgcatctgcg cccgaccggc cgaggaagca
     5401 gaagtttcga gcacccctct tcatcatcca cgatgtcaag ctcctgccga gcccacccag
     5461 gcatccgacc agcaggtagc tggcatccgc atcgagggaa gcggtgggga ccgatggcgc
     5521 aaccagaagc ggcatgtccg atttctcgta cgccagaagg atcttggagg cgccgaagtc
     5581 atctcggaag cccgccacag catcgttgag ctcggcgacg ttccggaccc gggtttcgcc
     5641 ccagccccgc agctgaccgc cgcggtacag gtccagaacc tgtgccagga cccggccggc
     5701 ctcggcgggc ttcgaccggc agagctccag catgtcgaac gagaagtagt tggcgccccg
     5761 ctggaacggg acggggtcca gcgtgttgcg cttgaggacc cgcttccggc cgcagtcgac
     5821 gtagcggccg aaggccgcga tgtgccgcca cgactcccgc gacagggccg cgggggtcga
     5881 ggcgcagccg agcacgacgt cggcgcgacc cccggggccg cggaggtagg caagcagctc
     5941 ctctgcagac gacagcagct gcgcgctgtc gaggccgtag gactcttgga ggtggctggc
     6001 ctcggcttcg tcggcgacga acacgtacgg cgtggcaccg gaagcccggg ccgcctcgat
     6061 ggcggcggcg ccgatgaggc cggtaccagg caggatgagg acaacctcgc ccggctgggt
     6121 cttggcgagg tgctgcactg cgtacagagc ggaggagtat gcgagcggga gacctgcaag
     6181 ctcggcgacc ggctcgttcg ggtgggcttt ctggagcagc aattcggagg tcacctggtg
     6241 ggtgttgaac ccgctcagac tgaaaccaac gacactgtct ccttctgcca ggccttcgac
     6301 agcactaccc acgcgagtca caacagcggc aatctcgtta ctgaactcgg ttgagatgtc
     6361 cgtaccggcg atcacttgga tagactcccg gttgagaccg gcgagagtga cgcggacttc
     6421 cacttcggtg ggtgccaagg tagcgtccag actgccgtgg gcaaacacga ccttccctga
     6481 ctggaccttg ccccggagtg gagtcgccgg gtcgaagtcg aagagaacct catccagctc
     6541 cctggcgtta gttccgtacg tcttgttgat gctttcgttg ggaagaagac ggctgatgta
     6601 ggtcagatca gcggaaacct ggtattccgg ttccagcctg gcgtcgccct tcagctgcgc
     6661 cgctgccgtc cgagcgacgc tggcagcgag ccgctcggtg ctggtgctct cgagatcgaa
     6721 gtccacggtc acggcgttga tggcggcgtt ctcggacctc accgaccgca gcaggccggc
     6781 caccatggcc gcctcgggcg tctggccgcg aaggagggca ccgcccgtag cccagaacag
     6841 agtcttggcc tggctcgtcg cgctttggac gacttcaaac tcgtccttgg tgatgtcgct
     6901 cagcagagac tgcttctcca agtcgagcac gatgacgtgc gccaggatgg ttttggcctg
     6961 ggagagctga tgcgtctgcg ccttgagacc catgctcgaa catgagctat atagtttgca
     7021 atgaaaataa ttagtcaggt ctttctaccc ggagtgattc attaggatgg gaaatgatca
     7081 agactcaccg aagcacctcg ctaaggacag acgaggaagc agttcgataa aggatctgca
     7141 cttcgcagtc cgacgtgctt atatccctcg ggacttggtt cacagcgcgg accccgctca
     7201 gcttaccacc atccattcga agcacgcggc cgttcgctgc gaggagctca agaaggtcct
     7261 ctacttggtc atcggcgttg cacacaatga cgtcgacgga cgccttcttc accgtctccg
     7321 agatgctggc gtggtcgagc gcgcacttct cccgcttggc gttcttgaac gccgcgatct
     7381 cctcgtcgac ccgctccgca tcggcctcgg ctactgcgac ggcagtgtag caaagctcgg
     7441 agaacatgcc gagcagcgcc gaggcgtggc ggccgccgac gtcgagaacc cggtgcgagg
     7501 ggtccttgaa cacggcgagc tccacaaact gcgcgaggct ctcgaactgc tcgacgctgt
     7561 ccaggtcgcg cttccaggtc atctcgccgt agggcatcga cccggcgccg accgtgcccg
     7621 ctgctgtctg cgggacggcc gcgtcgtaca gcgtgccgcg catgttgcgc atctgcatga
     7681 ggacctggcc gtcgtcggcg acgagctggt tgccgcacac gaaggaccgg atgccgcgct
     7741 cgtcggtcca ggcggtggcg ctcgcgtcgc ccgaggcgac ctgggacgcc gtcggcttcc
     7801 agatggccac ctcgtccacc tggatgggga tgatgccggc ggacatggcg ctggaccgac
     7861 cggcgtagat gctggcgatc atgagctgga ggcagctgtc cacggtgctg gggtggagca
     7921 cgtggcggga ctccccctcg atgttgcccg cggccgtctt gaccttggtc ttgcacgtgc
     7981 acaggtagtc gacgccgttg aagttgatgt tggtcatgtc ggcaaaggtg gggccgtagt
     8041 cgaagcccac cccgcggagt gcctggttcc actctttgcc cgacgctctc tgcttcaggg
     8101 acttggccgc ccggggctcc ggtcgctgcg tcgcgacgtt gacgctgatg ctgccggcca
     8161 tgtggttccg gagggttccg tcctggtcga tcgatgatac ggtgaagtcc caccacaggt
     8221 tgttggtgtc atcgtcgttg ttgatggccg gccgcatgtt aaagatgacc tcaatgccaa
     8281 tatcgtcgtc gggggtgaca agggccttgt ggatcgaaat gtcgcggagc acgtaattga
     8341 ttatctcgca ttccttgtct gccatttctt tcaactgcgt gattgcctcc atggccactt
     8401 tggggagttg ttagttagca tactgtcttg tcttatccga tcgcacgatg gagacttact
     8461 tgaaagtaac cggcagctgg gaagacagcc tcgccaccta gggaatggtc cttcagccag
     8521 ggaacatctc ggatgcgcaa gaaattacgc cacgagggtt ccaaagggga gactcctggg
     8581 accaacgccc cgaggagatc gtgacgcgca tacttggggg cgcggtgttc gatgctgggt
     8641 cggttttcgg cccagtagga tttgcggctc cactggtatg gaggcagatc gacgatgagg
     8701 tccccgcgct tgcagacgac cttgcccacc ttgcccgagt caagagcttc gaccgaagtc
     8761 acacggtcga tgtcgagccc gtagtttctc aagaacagct cgcccgccag catgagcatg
     8821 cgcgcagccg agtcttctcc gcggaccaag gtaggcaggt attccatctt ggcatgaccg
     8881 agagctgact tgatctgccg tatgggaccc cccatggcgc tatgggggcc gacctcgatc
     8941 agcatgtcca ccttggcaaa ctcggaactt gtcatgatgg tctgcacggc ctggttgaag
     9001 agaaccgggc ttcgcaagtt ctggctgaag tacacctcgt ccactgcctg gtcaggtgga
     9061 ataaccgagt tggttaccga agacaccatc ttggcgtcgg tactgagtgg aaggtcaaat
     9121 ggcaacatgc tttccttggc ggccctgaag agctgctcat atctctcagc cgcgggtgcc
     9181 atgtgggccg agtggtacgc cttgccgctc gtccgcacgg cccgggcaaa gatcttcagg
     9241 tcggtcagct cgcccctcag cttctcgatg gctggggcgt cgcccgacag ggtcacgccg
     9301 gccggcgagt tgtggcaggc caccgtcacc tggccgtggt acggggcgag gtacggctcc
     9361 acggcctcgg cgccgagccc gacggccagc atggcgccgt ccgtgttgat gtcgcggacc
     9421 accttgccgc ggaggtacgc caggacgatg gcgtgcgatg cggaaacgag cccggcggcg
     9481 taggccgcgg cgatctctcc agacgagtgg cccacggtga cggccgggac aatggaccac
     9541 gagcgcatga gctgcaccaa ggcaatctgg atcgccgtgg tcaggggctg tgcgtactcg
     9601 gcctcgtcca ccagggacgt ggcggccggc tcgagcagca tatcctccaa cgtccagtcg
     9661 gggccatcgt cgagatcgcc cagaatcata tccagcatct ggatagtgcg gaggaagctg
     9721 gggtagtacg tcatgagctc ggcgcccatg cgggcccatt gggcgccctg tccggtgaag
     9781 acaaacccca caacaggggc cgacttgttt tcggcaaagc tgaggccttc aaatttccct
     9841 ttgtccagct ccgggcggtt aataaccttg aaggcccggc tggagaacac ggtgcgacgg
     9901 tttccgagtg tataggcgag atccaacaga ttgtaattcg cagaaactgg gcccaggacg
     9961 tccagattcc gctgcaaggc cgccttgtcg tgtgcagaaa aggtgaggag aaatgggcga
    10021 ttgcggtgga aggtaccgcg gggtcctttt gctgatcttc tgttctcggg caaattgtaa
    10081 cggtaagatt gggcccgggt gaggagggag ttggccccct cgacaatgat gtgcgcgttg
    10141 gtgcctccat atccgaacga gttgacactc acacgtttga tctggctgtg gcggaatggc
    10201 ttcggctccg tggggactgt cactgcccat tgatcccact tgatggaggg actcggagtc
    10261 ttgagtctgg tcggcagaac aacgcccctc tcaaccgaaa ggactgcttt gataagtgca
    10321 gaaagcccag atgctgcctc gctatggccg atgttggttt tgaccgccta cgcagatgtg
    10381 ttttagtcag tgaaagaggt cttgtggtaa agtcacttct gtttcacaat aatcgtctga
    10441 gaaacttact ccaatcatca atggcgggtc ttcgcctggt cgccggcttt ggttcatcgc
    10501 aaggctaacg gcgtggactt caaggggatc tcccacagcg gtaccagtcc catgacactc
    10561 aaaataccct gtcaataggg ggtcaaggtt tccaccacgc tggtaggcgt gggtgatgac
    10621 ctcgacctgg ccgtcacggt tggggtgtgt aatgccaaca gctgggaccc tcccattgtt
    10681 gttcgtcgcg ctagagcgga tgacagcccg gataggatct ccatctctga cagcatcact
    10741 gagtctcttg aggtagaccg cgccaacacc ctctgcgcga ccatagccgt cggcggccgc
    10801 gtcgaacgta gaacaggccg agttgggaga cagcacaccc aacttcgccg tgttcatatg
    10861 ctggtccaca gtcaggacca ggttaacacc tcctacaact gcagccgcac attccttatt
    10921 cctcagtgcg ttgcatgcgt tatgcacagc atagacgctc gaggagcagg ccgtgttgac
    10981 gactatcgag ggtcctcgca agttaaaaac gtgactaatc cggttactca agatcccggg
    11041 gtcgacaccg gtggccgcaa acgagtggcg gaaagagggc tctttgaaac acatctgctg
    11101 gaagtcggcc gtaaagctgg cagcgaagac ggcagtcttg gacccggcaa ccgcgtcgag
    11161 ggtgacgccg gcggactcga acgcctcgta gacaacctct agcagcttgc gctgctgcgg
    11221 gtccatccac atggcctcga tgggcgtgat tccgaaaaag gaggggtcaa actcttccag
    11281 agtctcgtcg gccaagaagt agcccccgag gacgttgaaa ctgccagggc ggtcgttgtt
    11341 ggcatggaag tgggcgtcga tgttgaacct gctcttgggc accttcgggg tctggccagt
    11401 cttcttgtcc atcatgaact tccagaagcc agaggcggac ttgacttcac caggaaggcg
    11461 gcatcctgca aaaagaatct cttgttagca ctgctgaaaa aagatgtggt ggtaaaagtt
    11521 tcgctctttg agacataccc atccccacga ctgcgatagg ctcaagctgc tcgctaagtg
    11581 gcttctcagc cgaggtaggc aggagtttcg ccgcataagt ctcgtcatca acaatcgact
    11641 gaggtgaggg gtagccatag ttggactcag tagagctccc acccgaggat gggctattat
    11701 cgcgtatgaa gggcatattg acgactcagc agtgttgatc ctctgaactt ggttcaatgt
    11761 acgggatatg tgtgtgatgc tgcttatcgt atgacttttg gatctatatc gaaccacctc
    11821 acggggctat ttacatttaa tgctctcgat ccggggctcc cacgtgctgg gcggcacccg
    11881 atactgcgca gcggcagggc ggatagcgat ctgcgccccc gagatggttc ctatctttca
    11941 gcgcggaagg attcccaccc ctgagcctcg aaggattctc ccacgtgcgg gtcagctcgc
    12001 ccgggatgat gacggcggcg caacgcgtca cagtaagcgc ggttaatgga tgccgaacgg
    12061 aaaaccacgt gaaacggagg cttgttcgag aacctcacgg tattttcgcg gccgttgaga
    12121 ttccgcgttg cgaccagtta gcaaaaagtg tacagtggaa gaatttaggc caaatatggc
    12181 ggacatgcct attttgatat agtaggtcaa gtaggccgat tcccttgtct tcatcgtcct
    12241 cgctgagcga acacagagac tatacgctgt tttcaaacaa acccaatgtc gacgtccaag
    12301 acagcgcgtc gtgatgtggt ggttgtaggc gctggtgagt actttcaaat gtggggtggt
    12361 gactatctat ctcactaact caaggacatg acagggtgga ctgggcttat cgcagccaag
    12421 acttatctcg agcttgctcc ggagacagac ctgctcatag ttgacgatgg ccaatctatc
    12481 ggcggcgttt ggtgcaaaga gaggctctat ccggacctct acgcgcaagt gagccatcca
    12541 ttgttcgaat acagcttcta tgagatgccc aaaaagggca ccagtaagga tggatacata
    12601 cctggtgcag tacatttcta tatgttcacc tccccctttc tttggttgaa aggaactaat
    12661 gaacagggca attaggctac gtcatacacg aatatctcaa caacttcgcc cgagattttg
    12721 atctcctccc gctgatccag ctggaaacaa cggtcgtttc tgttgaccgg gctacgtcgg
    12781 gaggttggat actccacctt gctggcggcc agacgctcga atgtgagaag ctgatctggg
    12841 ctatcgggac tgcctcgcac ccgatcacgc cccggtggga atcgagcaca ttcacgagcc
    12901 ccgtgattca ctcggcccac acaggcacac agctcgagca gatcgccagc tccaaacgtg
    12961 tgacagtcgt cgggggcgca aagtcggcct ttgatactgt ctacatgctt ttaaaggaga
    13021 agaaaaccgt cgactgggtg atccgagagg acggtggcgg gactcttgcc atggtcccgc
    13081 caacgctctt cggcatctgg aacatggtcg acgtcgtgtc caccagggcc gttgccagca
    13141 tgagcgcaag catcatgaac acatcggggt tctggtacaa cgcgattcac cgaacgcagc
    13201 ctggccgcct ggcgatgcgg tgcttctggc gtttcttgac gtacatttcc gatcaggaag
    13261 ctggttatca gaagaacgag aacttccaga agctgaggcc gacaccacaa ggctacgggt
    13321 aagcaatgtt ctgacgtgta ctctcactct cactctcact ctcaccccgg tcagctaacg
    13381 taccatggtg tgccaggaca ttttgggtca gagcgggcct tggtaccgcc tcggcacccg
    13441 acttctggaa gattctccac agcggtgacc tgacggtcca tcgaaccgaa gtggagtcgt
    13501 tgagccacac ggatgtggtc aacctcaaga acggcatctc tctgcagagc gacatggtca
    13561 tcgcctgcac agggttttcc aagccacacg ggccgttcgg agccgagctc cgcgaagagc
    13621 tgggtctatc gtacggccag gcggacgcag ccaagtgggc cgagctggac gcggcagccg
    13681 agaacaaggt cgacagattg ctgcccgtgc tcaacgatat cggggcgcca gagccaaaag
    13741 gcgctcctcc atctcaattg gacagtgcca gcccgaagtt gaaggtttat acacagggcc
    13801 cgacacgcca ctacagagcg atcgtgcccc tgaagttcgc ggcccagaac gatcgttcca
    13861 tttgctttct ggggcagatc cattccattt tcacgcccac gaccaatgag ctggctgcct
    13921 tgtgggctag cgcctacatg cttgggaagc tgcagcttcc cagcgaggcg gtcatggaga
    13981 cgcaggtggc tgagttcaat gcctgggagc gaaagcgata tctggagatg ggtgcgaaga
    14041 actcgtattg cattctggat ttcctgtcgg taagtggcgt caactttctc gttcccccgt
    14101 aactggaaag caggcaccga gtcagcttgg cagtccgtcg ctgatacttc gtgtcacaaa
    14161 tgtttagtat atcgacacgc ttgccaagga cttgggcgtc agaccggcgc ggaagtcgga
    14221 tccattctcg gagatgttta tacgttacaa gccaagagac tataggggtc ttgtaagcga
    14281 gtttttagcg gcgcaggaga ggctaagaag tatcaagtaa ttcgcatata aagataagat
    14341 accgtaatcc taaaggattc ccggaggccc ctttcaaaag tcttgtcctc ccccccctgt
    14401 ccgcccagcc gggtatgtca gctcgtagac cgtaccgcac gtataaggcc tgtctaatac
    14461 agtaataata acgtttgtga ttattaggcg tccaggcata gagcgtaatt tgacgaataa
    14521 cttcaatcct acttatctgc ttcgttcaat gcagtactgg ccacctgctc accagctgca
    14581 agaggtcttg gcaggcaagg gggcatacag gaggggtagg aaagcttcgg tctcgtacgg
    14641 cggtccataa gctgcattat ctgcgctgcc aacattgctt actgaccagt tagttccaca
    14701 aagagtcagt gtccaggcag aaccgacaga ggaaggtgtg gtatacatat caggggtcct
    14761 gttcccattc catggtaagc actcgagtaa cgtgcgtagg gatcagtctg gcccatcgcc
    14821 aactgtcgca caaacaccag tcgtccagtt gccagagatg ccaagcgttt cacgtgcata
    14881 agcactaatc ttcttccttg cagccacgtt tgtcagaacc aagaagtaaa cgacgcatgc
    14941 gtaggccttt cggctgagtc ttgctgacct gagcctagca gcgtagcaaa tgaaatcctt
    15001 cagcacgcgg cgttcgcagg gtcccatcta ccccatctat atatggtcga ggctaatcag
    15061 tgcttaacac accctaatag cagcctctag tctctagcct ccgatccgaa acggatcatc
    15121 tcacgcttct cggattgtgc ctataaacag ataggcattt atcgatgata tgatggccga
    15181 gaacgagggc cagcaacgga tgacctgcga gccctgtagg caccggaagg tcaagtgcaa
    15241 tcgcgccttc cccacctgcg cccgatgtct ccaccttggg gcgacctgtg tctaccccga
    15301 ccgcgtcagt cgccgaagca cacagtcggc cgtcatacag ctgttacggg agcgcgtgcg
    15361 gcaggccgag gctcgcttgg tacttcagac gagttccaat tccaatgcca attccaatgc
    15421 cggcgacgat gctgctgcgc actcgttcca gcatggccag catggacgag cacagtcgtc
    15481 gtcatgttcc tccctggcct ttaccccacc aagcgctccc atgccgtccc caaccccggt
    15541 ggatcaggtg ccaccgtctc tgcccaccaa ctactccata tacgacaacc accatgacga
    15601 caccgagatg aacaacaaca gcaacagcag ccttgagttt cctaagtttg acgagggcgc
    15661 tctcggccag gttgatttca acttggagcc cttccacgtg gccgacatgg aagagttgcc
    15721 caaccttcag acacacggaa tggacacaga cggagatttt ccctcgttcc cagactgggt
    15781 gcagactcaa acaccaccct tgaccgccaa cgaggcgaca ccgtcggaaa cgggacagat
    15841 gggacagttg acagtacccc cagacacctt gagcaccctt catcagatct tcttcgccga
    15901 ctttgcccct gtcatgccca tcatagccaa gagccgcttc aacgaggagc tcctgaaccg
    15961 ccctaacgac atagcactga aagccgtgag ctttgccatg gcgttgctcg gcgcttccat
    16021 ctcggagacc catcgccaac ttgagaagac atgctacgcg caggctcggc tctttgctga
    16081 tatgtgcgag acgggagacg agtctagctc atttcaaacc atacgcttct tgcaggctct
    16141 cctgttcctg gcccgctacg aacttaacaa gggctactgc gcaagagcat ggctcacctt
    16201 cggccgcgcc actggcgtaa gcaagattat gcggctgagc cagatggatc agatgggaac
    16261 gccgacgaag gcgaatgagc cccaactgcc atgtctcggt ctcccaagca ccacggatat
    16321 attggagcta gaggagagac gacggtcttt ctgggccctc tacattctgc agggcttctg
    16381 ttgtgtcacg acagatcgtg cagggcctct ggaggatacg caggtgagtg gacgctattt
    16441 ttctttccat gctctaacca aatgatgaat tagaaaaaga cgggcccttc taactactga
    16501 aaataaaaac agctgtttgt ttttctccca tcggcagggg atatggacgc cagcttggat
    16561 ccctctcaga tgccctatgt gaccgaggtg acggccatcg ggaacagcca gcacatctcg
    16621 tccttctgcg gcgccgtcat tgtcctgtcg gtcctccgcc gggtgctcca gcacgcatcc
    16681 ggcgttcccg atgcgacggc acttccgcgg ggcttctggg accggcatta caagctggtc
    16741 agcatgatgg atacgtgcga gcggctgcta cggccgctgt tctcgatgcg cgccgtctac
    16801 accgacaccc tcgccttcaa tgcctatctg accttttgcg gggccgcgat ccgtctttac
    16861 gaggctgcca ttgaccaggg cgagcagcaa ggcctatcgc ggctcatcgt cgccgagagc
    16921 gcaaagcaga gtgcggcgag cgcgttcaag gttgcatcgg tcatacggtc aacctggggc
    16981 agccaacggt ccttcgtatg ttatgttcta gttcctttat cgtctcttct acactcttac
    17041 gtgacgctct ttgctgtatc atgatattat gagaaacccg gacctgactg agagtcccaa
    17101 acctcacagt gcaacactct ttccttgagc agtgctttcg tctcgtggcc cctgacgatg
    17161 gccatacgag cgtttagcag gcaggcctac tcggagcagc aggacctcca tgggagcatg
    17221 atccggatgc tgcacggaac attagaagag gcggatgggc caaatggccc ttggcagaag
    17281 ctggtcaacg aactgcctgc gccgagcacc tgattcggtt atcaattgat cctctctgct
    17341 gcccatgcat gcaggagata aacacgcatc ttatcgcgct tactaaacgt ggcaacctgc
    17401 gtaggcgagt gaattcccga cggctccccg aagtgtatgg gatccttcgt ggctaccttt
    17461 acgagctgca catgccttgg cttgatgtca gcttgcttac gatcccacgg cggatcggac
    17521 cctggtgaga tagattagcg gttcaaggac cctggctcgg taggtgggtg gttgaaaacg
    17581 gttggatccc tcgaagccaa gagaagagct ttcggtagct caagacgcct atcagcacct
    17641 aaagatgcga ccaagggcgt cgggaaacac agattccggt tcctcctatt ggtcagatag
    17701 atagaagcaa ggagttgttg ttacctgagt atctcaccct tggcactgct tacataagtg
    17761 agaacggaat ttaagcggcc acgaacggga tttgaacggc cgctcaaggt ccgcggtacg
    17821 tcttgtccaa ctcataccat gatccggaac ggtttctcga atccttttca tttctattct
    17881 agtagttagc tcgctagcaa tggattgaac accatgagcg tttgtccttc acaaaactca
    17941 cctcacttct tctaacttgc gcgtttcgca ccctgctatc gcaatagacc cccatctatc
    18001 ccctttcttg aattgtattc gtctctttga aaaccgaggt ctaaacctgg caccgctcct
    18061 tcaaccctcc tccaatcatg caacgttggg aagagaagcc ccatggccta ggcggccacg
    18121 cagatgtggt ggcgccctca aaccagacca tgtctgattc cgacactcct gtcgcgcctt
    18181 atgaggcatc acctcgcccc atccacggct ggaaggtaag cacaaagcga aattttgatt
    18241 ggttctactg ctgacccagc ccatctgttt gactgtatta gtgggcagta ggatacatct
    18301 cgatcctgtc ggtgacattc ctctttgccc ttgacaacac cattgtaagt cttctcgggg
    18361 ccgaccccat cctttccccc ctgtccgccc ctgtccgcct tccttacgag acccgcgtcg
    18421 cgctaatgcg agggcccccg cgcccaaccc ccacacacag gtcgccgcga tccaaccctc
    18481 gatcctcgag tccctgggcg aggtccagct cctcgcgtgg atcggcgtcg cgttcgcgct
    18541 gggcagcacc gccatcctcg gctggggcaa ggcctacggc gtcttcgacg tcaagaccat
    18601 cttcctcagc aacatcgtgc tcttcgaggt cggcagcgcc atctgcggcg ccgcgcccac
    18661 catgcaggcc ctcatcatcg gccgcgtcgt cgcgggcgtc ggcggctgcg gcatgtactc
    18721 gggcgggctc agctacatcg ccgctctgac ctcgctgaag gagcggccca tgtacacggc
    18781 cggcatcgcc gtcctgtggg gcgtggggag cgtgctcggc cctgtcgtat gtatttctat
    18841 tcgccccatc tataccgccg tcccaacaac cgcaggcgta ttattctgga gaaggctgac
    18901 acagacgggg ggcaatacag gtcggcggag gttttgctac cagcagtgca acgtggagat
    18961 gggtgagtag agatgcgctg gttccctccc ttcatccctc cctctctccc caatgaaaag
    19021 aaaagaaaaa agaggaaggc atgcacgcgc agcagactaa cgcaggaatg aggtagggat
    19081 tctacatcaa cttggtgata ggcgccgtgt tcgcgccgtc atacttgttc ctcctgccgc
    19141 gggtcgacct gcagcccggc aagacgttct cccagaagct cgggatgatc gactggctcg
    19201 gaaacctgat cttcgtcgcc ggcgccgtct gcctcatcat ggctatcgcc ttcagcggct
    19261 ccgagtacgc gtgggactcg ggctcggcca tcgccctgtg ggtcatggcg ggcgtcctcc
    19321 tcgtggccat ggtcgccgtt accgtgaagc cccccttcgt gaccaaggag aaccggctgg
    19381 tcccggccca cttcttccgg aaccgggtgc tgctcaacct cggcgtccag atgttcctca
    19441 tatccggggt catgctggct gctgtctact acataccgct attctttgcc tttgcgcggg
    19501 taagtcccct gccccccacc ccctgttcat aatccacgat tgcgctatgg ctgaagaagg
    19561 tcttctaatc tcacaacctc tagggcgacg gagtcatgga tgcgggtatc cgtctgcttc
    19621 cgtatgtctg tctcatggtg ttcggctcca tactgagcgg tgcgcttctg cccaagacag
    19681 gctactacat gccgtggtac gtcaccgggg ccgcgctcgc taccatcggt tgtgctttga
    19741 tgagtaaata agcccctctc tcaacttccc ccctagtatc atcatgatct gctacataag
    19801 tacctgacct aacgatgtgc accaagtcac catccacgac gacactccca tccccaatgt
    19861 ctacggctac acgatcctgg tgggaatggg ctcgggtcta tacgtcgtcg cgggtttcgc
    19921 cgtcacccag accctcaccc cggtcgagga tgtcgcgaat gcggtcggtt tccaagcaat
    19981 cggtgagtct tcgcctcccc ctcccccctc cctcaccccc tcctcgtctc tcgtcaaggg
    20041 aaggacagca gcagctggca cgcgctcact cgcgcaatcc acgtatagcc caggtcctcg
    20101 gctccgtcgt cttcctggcc gtctcgggca acatcttctt caacacggcg atgcgggcca
    20161 tccacggggt gctcccggcc gacacccctt cgtccttcgt ggcggacctg atcgcgggca
    20221 cgagcagtcc cgccttccgg agcctgtccg ccgaggccgg cgcccgcgtc gtcgacgcca
    20281 tcaccgacag catgcggaac gtgtggatct tctaccttgc tgccgcgtcc ctgagctttg
    20341 ttctcagctt cttcctaggg gtaagtaaga tacgctaaaa aaagaaaaaa gaaaacttca
    20401 attatattgt tatatatata tatatatatt tggtgctttg actaactatc tttgctccat
    20461 tcagcgcgaa aaactggcga ttgcggctgc ttaagtggag agaagcgggc acccagtcct
    20521 gcgagtgcga aggtgctcca ggcgccgctg gtatccatgg atttactttt cgggcatata
    20581 actaaaatta ccccattatt catagccgag ataatattat ctcctaggtt cccgtcgtgt
    20641 aattaagggg atacaaccct tatatactat tatcggattt tgcatatacg cgtacgggat
    20701 gttggaaaag tgttttagtc cgagcccctg agcagcacat gttggcataa ggctggtagc
    20761 ccacctggat agggagaaat ccattcaatt gcgttgttca tgatactatt tctgttattt
    20821 ccagacctaa ttaatgtcat ctcctcatag tcatcgtcat cattatcatg ggggaacata
    20881 ccagttccgc ccctgatgtg acatctacac attcaaccca tccccagcgc tgcccaccca
    20941 cagccttctt caatagggca tgcatggcat ggtatcccag ccaatcaatt ggaacatacc
    21001 caatagtggc cattgaggta ttttgctggc catggcaagc agcctgtcag aactgtgtct
    21061 catagtaaac tcaccccgtc atgcagtggt atttgtgcgg caaactccca agctgcatct
    21121 tgggacgcta cgattcttca gccattccca cattcaccat atactcctcc tttatatctc
    21181 tttgcttcta agcgtgtata tggttgatat ccgcactctt cttgatttgg ctctaatgca
    21241 gtgttgtgcc aattttgcac ccaccgggcg ggcatacaag gaaaaggggt tcaaagcacc
    21301 acgtgacgcg atatacacag ccaccatgaa cgatggctat gcaccctttc aaaaacctgc
    21361 acagcccaga gacccagagg tggtgccgac ttttccaggc attgggtcat acgggcaaga
    21421 gcaaaacggg caaagccatc ggcggcggtg ttttcgtcat cctcccaatc gttcggtaga
    21481 gctccccttt ttgtcaagct ctggaatgag tgtcaatggc ccaagcttcc ctcccagctg
    21541 gcggggtctg gaacgaggtc tttctgaggt tttgggtttg gtcccaactt tttgttaggc
    21601 ttgaggcact tttgacatca gcttgggtgc tatgtcaaac gagattggag gaacaggata
    21661 cagaagatcc gcatcaagat gaattgcggt aatgagcgaa attttgtagt caaatacaga
    21721 gttgcaatta tccacgacag accccaggcc cgagccagcc actctggaag tggccgggag
    21781 gtcatccgtt aggtggggtt ggttggattg attagcgcat gcgggaaatc aaatcagcac
    21841 cgattccctg atgcgcgtag gcgatggatg cccggccatc tcgtattttt aagtctcctt
    21901 cccgtcatgc cgtctcgttt ttttgttgtt gacggacggc gcgtcgttta ttgggtttca
    21961 ccatctgcaa cgtagttgcc gcacattttg gcatttgcaa aacatcattc ccgagcctct
    22021 tgactcgttc cgccgagata acagctcgga cgcgcggttc cccagagaga tggctagtag
    22081 aggctgggta gtccaggtta atgcactcca ggcgttcgca ttctaggtcg tctttgggca
    22141 tcaagaaaaa agtccaggga acccatggga gggtaggaca cggtcccaaa cgccattgaa
    22201 actaccagcc gctctccgct tgtgtggaag aagctgcaat atgttggcgt gagaaggaaa
    22261 aaaacataga acgtataata atgttcaagt gacacgtgaa agaaagaggg aggaatctca
    22321 gggcctcctg cacgacggcg aaagtgcctg taacggttgt atcgagtgtt actcacagct
    22381 tagagctgag attcagaggt ggtgtgctag tttaccggag ataagacccg gcagtccgcg
    22441 gcttgcaagt tggaacccgt gccacaagcc ttgtttggct gctgttctgg aagcccttgg
    22501 agatggaggt cgcaagagaa actgaccgct tttcgggaga cgatggattg aatcatgctc
    22561 tggttcttgg gccttccatt tctccatcat cggataaatc atctgcagta gcctcaactt
    22621 cggatactac actagatata gcagctcagt agcaaggcag gccgagcatg gcataacatg
    22681 cgcgtggttt ttgctcggat ctaagacacg caggattctg tcaggcatca gagtgagaca
    22741 gcctctgaaa ggctattagt gcatgacagc cagccagcca gacatctccc gagaatgtga
    22801 atgggagaag gatgggcacg ttggggggtt gcaatgtgtg taataccctc ctgtcctgca
    22861 tgcgcataca atactccgta catatctgga atatagtagg ttagacacgc aggagctggg
    22921 cgataaatca caagttgcgg tcaggttcac ggcgttggtg attcgtcgca gcattcatcc
    22981 agaatattgg agctaggaaa acagatcgag agatcaaata tgccggaaag gtgtaggttg
    23041 cctgtggttg gttagaatat agcggcgggc atgtcgtgtt tttttcctcc tagtcgagcc
    23101 aacatactgc atacctaggc cagcggaggg tatgcgcgcg aatgcccgac cagagaggat
    23161 ggagtttcct tctggatgga gtgaagagaa acgggagagg tggtggggca tagcccaatc
    23221 cagccgaatt tgattgatgg tggtggtgag gcctgcgagt tgcctgccct gtactgccct
    23281 gccgctgtgc ccgccttcag cagcatggac gcccgtcaat caatcaatag gatcgggact
    23341 tgacattaga catcggaaat cgctcactgg ttgcacagtc aatctcaata cttcccctga
    23401 cagcaggtca gggatcattg catttggcca gatcaaatcc agtcacggat cctccgttgc
    23461 cttactggtt ggaaaaaaaa acttgaagtt acaaccacca gtgtttcttt aggtatgcgc
    23521 taagggggtg aactggccca gtacagaagg ccaaagtacc cccagcggcc cctctgtagc
    23581 attccattcc tccccgccat cagttaaaga gtggaagagc agaaaaaaaa gctcatacac
    23641 ctaaagtgcc tgatgttcga ccaataacga ttgatctaaa gtaagtgaaa ggacaccact
    23701 cagcttccct ccttgaagat agattcacat agccgaggac tcaattaaaa gttgttgcgc
    23761 agaaagtcgc acctgagaga atctgtagcg gcgacggtag caaccgctga ctgtcacaag
    23821 ttgtgggagt gccagactgc cagtgcatta gtttgccgcc gtagaagagt acgtatccat
    23881 ggcagcaagg cctgagagac acgagagagc ctgaagatgt ttccaagttg gagctccaac
    23941 gtcatcacat gccccagaat ttttcccgac ttacccacct tttctttttt ctgccccgct
    24001 atgggcaaaa cggcaaggtc gagtgagttc aatttggatt tttggttttc ggccactgca
    24061 tttcccacat ttaactgcaa cccgcgcttc aacccaccat cgagaaaaaa agccactaaa
    24121 acaaagccag cctagagcca gggcgacgac gacaccagat ttccaccgga ttggttttta
    24181 ttcttaaatc cctctcttct tcccgttttc cacattccca ctcacactct cctcaatctt
    24241 ccaccacctc ggtatttcca acaaatccct ctgtccttgt ctccaactgg caacccgaac
    24301 aagcgagtgt cacgtctcgt ttatgcaagt catccaccgc tgctagaaag agcaaagcca
    24361 acaaacacct tgtgtgcttc cgtactgcct gcggaatccc ctccgactgc ctttggtcga
    24421 cacaaaggca accccgcgac tacggcttcc tcggccgtca acttcgtctc agatcaagat
    24481 ttcagcctgc gaaagacctt ccacatcatc aactcccgcc cacctcctcc gcctgctgaa
    24541 gtttcttgag caagcaaacc tgccgctttc gttcgactca accccgaacc cgaaccccga
    24601 tttccacccc aaccgccagc tgccgcatag gacgagttct gcggttcttc ctcttgtaga
    24661 ggaagagtcg aggaggcctc gtcagatcgc ttcgggatca gaaagctacc gttttcgacc
    24721 cccttaacat tcagagatac cctgaggttc tcccttcttt atacaaacaa ctgtctcttg
    24781 tgtgtttgta tttctcttgg aaagagaaat atatatatac ccgagattag tctaccaacc
    24841 accagagtga cctctgaagt ccacatccga actcagaaac gactcctctc ccgcccgtca
    24901 actccatcct gaaatcaagg gatatggtta tggcaacagc taccatcgag caatttgcac
    24961 cggttacgtt ttcaaacaat aaccatacat tgactcaggt caagaaagac ttttttcttg
    25021 acaatcatca gaatggcgct gttctaggca aacacctgat cggcgatgct cttcgtcgtc
    25081 gcgtcgagag catcgaccat gaatcatgcg agcccggaga tgaggacacc ttctttgtgg
    25141 gcgatcttgg cgaggtctat cgccaacaca tgcgatggaa gaagaacctt cctcgcgtca
    25201 agcctttcta cgccgtcaaa tgcaaccccg acccccaggt tctccagctt cttgctgcac
    25261 tgggaactgg atttgactgc gcttccaagg ccgaaatcga gcaagtcttg aacatgggcg
    25321 tggatgccga gcgcatcatc tacgcacagc cctgcaagac caactcttac gtacgatacg
    25381 tctccaacaa gggcgtcaag cagatgacct tcgacaatgc cgacgagttg cgcaagattg
    25441 ccaagctcta ccccgaagcc gagcttttcc tccgcatcct gaccgacgac tcgtccagct
    25501 tgtgccgcct cagcctcaag tttggcgctt ccctggacga taccgacaac cttttgtcgc
    25561 ttgccaagga tctcggtctc aatgtcgtgg gagtgagctt ccacgttgga tcaggcgctt
    25621 ccgaccccct gtgcttcctc aaggctgttc aggatgccga cgccgtcttc aagcaggcct
    25681 acgcccatgg ctttgacctg aagactttgg atgttggtgg tggcttcagt ggcgatagct
    25741 tcgaggccat ggcgactgtc ctccgaggag ctctcgacga atacttccct ccgtcgatca
    25801 acatcatcgc agagcccggc cgttactacg tctcctcggc gttcaccatt gcctgcaaca
    25861 tcattgctcg ccgcaccatc catgatcccg ccactggcga atcgagctac atggcttacg
    25921 tcaacgatgg tttatatggc aacttcagca gcatcatgtt cgaccaccag cagccagttg
    25981 ccaagattct gagcgtaggc cagaagatct tgtacgacac tcccacggcc gacggcctcc
    26041 ccaccggaat tggcggtggc atcgagtatt ccatctgggg ccctacttgc gatggtatcg
    26101 accgcatcac cgagagcatc cgctttgatc atgagctcga tgtcggtgac tggttctact
    26161 tcgaggacat gggcgcatac accaagtgct ctgccaccaa gttcaatggc ttctcggatg
    26221 ctcacgacgt cgtctacgtt tgcagcgagc ccggcgctcg tgcagttctt ggcttgtaat
    26281 cagtgtacct gcctaatgtt atgcaggtag tggtttttgt ctctttgggg atgctttcgt
    26341 attgagtttt agaggtgcaa ttgccgttgt cgtttgtccc gcgaggctca ggcatcgtct
    26401 atcgggattg cactatatag aaaaatattt ttccattcat atacagcaaa aaaatcagac
    26461 agcacataat agatattggt ctggacaact tgcacgttcc ctcctatgct gagaagtatc
    26521 tccccctttt gactagttct gtattacttt tgttttcatc tctgcctatg atctctgcct
    26581 cgacatatag gccagtaact cacttgtagt accccttatt cctctcacat cttaattctt
    26641 gctctacgtg gtcttccatt tgaacagtta ggcgcaactt tcacatcagt cgtccttttt
    26701 gaggctaagt gttctactac ccgttgaaaa gaaacaatcg atattactaa caatgaaatc
    26761 atctcggtta ttacacgatg cccattttcc aaatgaacct aagtctaccc ttcctccctt
    26821 actgcttgct agcaccaaga aaaagaaatc taatggttca cgatctgatc agacttctca
    26881 ccaccccttt cttgactcgc ttctctcact gtccctttcc tggctgacca actcacaggc
    26941 cagtctccgc cgccatccag caacgccagt acgtcaggat gatcatgtac tgcagcttct
    27001 cgtacacggt gtcagtggga atgccccgga agcctggcgg gccgcccgcg gcgaatatgg
    27061 tggcgctgtt ggggtcggcg gcgggatgtt tcgccccggg gcccgtcgtc ttgtacgtca
    27121 gggagcccag gatgcggccc tccttgatga ttcggtgggg cgacggtgtt gtttctttgg
    27181 gtttaggttg cttgcggccg atccaggcgg cgggggaagg ggggtcgggg gaggcggggg
    27241 cgtcacggct attcctatgt cgaagatgct gcgtcggatc gggttgccct cggcgtcgac
    27301 ttcgttggcg gcctgctcct cgagctcggc gaggtagcgc ttctgcactt cgaggtagcg
    27361 ttggttctcg aactcctgtt gctgggccga catgccctcg tcctcgagct cgctgcggtc
    27421 gatcttccag tcctccatgt tgaagtggtt gtcggggtcc aggcccagtt ccgcctgcat
    27481 cgcgcgcccc ggacccgggc ccgaactgct ccccgttcgc ccgcttgcgc tgctgctccg
    27541 cggcgatcgc ggcttgcacc tgcggccacg ccttgcgctg ctcctcgagc tcctgcgcct
    27601 ccctcgcggc ccacgcgcgc gtctcggcgt cggggttctg gcggttggcc tcgtacttct
    27661 tgcgcaggtc cgcctccagc tggcgcagct cctcctgcac ctcctcggag aacgcgatgt
    27721 gttggccctg cgtcgacggc gggagaaggg ggcgcgttcc gcgcgtcgaa gtttgcgggg
    27781 tcgtagtcgg agaaggccga gtcgctggtc tcggacacgg ggtaccccat ctcctcgagg
    27841 atggtgtccc actcctcgat gttggcctgg cgcgccctga cgcgggaccg ggcctcgtcc
    27901 ttggcccgct ggttggtgag caggtagtgc aggctgtggt tgtcgtgggc gatccaggcc
    27961 atctcgtgct cgatccagtc ctcgaggcgg cggtcgtagg cctggccgaa ctccttctcg
    28021 ttgtcgctct cggagaggat catcagggcc agctgcaggg agcgcaggta ccggatctgc
    28081 cacgccgtga cgcgccactg cttgagccgc gccgtgtcgt tcaggggctc ggcccgcgcc
    28141 gtcgccatgg tggcgtgctc gcgctcgagg tccttcttca gccgcgccag gttcgactcg
    28201 atggcgagct cggcgcccgg cggcagcggg gcgcggtccg cgttgcccgt cgtctcggac
    28261 agctggcttg gcagcagctg ctggataaag cgggccacgg cgtcgtactc gccggcgaag
    28321 gcggtccagg tgtcgcggac gttcttgacg aaggcctcct gcatgggctc gacgggcgtc
    28381 acgagcaggg tgccggcggg cagggccggc tcgaggccga tctgggcgcg catgttcctg
    28441 atgtcgttga cggcgtcgtt gaggaggtag tactcctcgt cgtcctcctt ctcgtcttca
    28501 tcagtttcag cgtcaccgtc ttcgtcttct ttctcttctc cgtcgttctc ctctacctct
    28561 tcttctggtg cggcgggggg agcggaatgg gtcttctgct tcttggatgc ggggatactg
    28621 gcagagtcac cggcgccgta caagataggt tcaccctcgg gcgacggtgc gcttctcttg
    28681 ctgctgctgt tgttgctggt gttcttggct tcttttcctt tgttgctgca atcgtattga
    28741 atctttcgat tcatcgccac catggtcgaa gacatcatgg actggtccgc acgcatgtgg
    28801 ctcttggtcg ccccgttggc ccggtcgtac ccgaggttct ccatgaggaa ctgggccccg
    28861 tcgttgccgg cgccctccca gaacgcgtcg gtccagggcg ggtgggtcag gtaactcggg
    28921 acgtcgtcgc ggcggccctg gaggtcctcc catgtgacgc ccgtctcctc cgggttgagg
    28981 agcagggcgc cgaaggcgtc gagcaggatg ttctgcgagt tctcgaccag cttgcggttg
    29041 tcgaggtccg tattggtctc ttgctgctcc ccgtcggggt tggcgtcggt gctgagcgcg
    29101 cccgtctcca gcgactggaa ctcggcccac agtccctcga attcggcgtt gcctaggatg
    29161 tcaccttgcc accaaatacg ccgcggctct ggcagcgttt cgtcgatgaa cgactgcatc
    29221 cactgcaggt gtggctcgag gttgtcgcgg tggtagtctt gcagggtcga cgtgctctgg
    29281 agccagctga agtgagtcat gagcgaacgc aggttggcga tgttctgcgc gaccttctgg
    29341 tccgcctcgc tgggttcttc cttttcctcc ttgtctttct ttagggaagg gcggcaggaa
    29401 catcttggcc ccgccggcgt caatgcgggc ttggtcgaag gagtccgaga gtgcgtcgtt
    29461 caggaactcg acgatggcgg cctcggtctg ttccatttcc tcgagggagt acttggggtc
    29521 ctccatatct ctccgccgat ggacgtcatc aacggcggcc ccggcgtcct cgagcagcgc
    29581 caagagacgc ccgtactgct ccgtcgcgaa gtcgaagtgg tcgcgccccg cggcctcggc
    29641 ctcggtggcg gagttggtga agagcccatg caaggtctcc caacggtctt gcaggtccga
    29701 ggccgtccat gtcggttttt ccgggtggtg ttctgagcgt tttcctgcca tgacgttgtg
    29761 cgttttgttg ctggcgactg tggagttatc tctggctatt ccctcttctt gcaaggtttg
    29821 gtaagacgta tccccatgta taggaaatgc aaagtcatat agcatagtga gagtgcgagt
    29881 tgcaaactat gtaccggggc ggactgaatt ttttggggat attcttcttg tctggatgtc
    29941 tgccttggta caacaaaggg cggcctagtc ggctgttttc ggaatctcat tgtattcact
    30001 ctgcacaatg aaacctagat aattcttctt tgatccaacg tggctgcatc agtaatgtgt
    30061 tcaattgagt tcaccttcac aaagacgtcc acagtgctag ggccgctaac ggccaaggag
    30121 agtggttgaa ttcaatctcc tttttctggc gtgttccctc ttgttctcga ccatggtcga
    30181 ctcacagagc cacgccaagt gtaagaccga aacagcgatt cattcttttt aagtctaaac
    30241 atttgccggg gccctgaagg agtatagtgt tcacggttga tacaagtttg aaaatataca
    30301 ttcatttgag ggttgggtga gatataggac tggcggcaaa aaggacagga gaagcacatc
    30361 aaaaagatgc tcgctactgg gttcgaacca atatcttcct tactcttaac ctgtagatag
    30421 ggtgaaatgt agatatgctt taccattgaa ctaaacaggc tttggtccgc aattcggttc
    30481 ttcatgcatg tcggcgatta ctgtattcag gtttatgtag gcatgaagga tagttgattt
    30541 ttagctgtat atattatgga ctattataca tgactttctt atcttctcag tacctaatta
    30601 caccgcccct aaataccaaa ccccatcaca acccatatta gaagatcttt ataattcaat
    30661 actaacacat cacaaagaca agtagtcata ttataagtgg taaaggggtc aggtatttca
    30721 agccatatta atgtcactaa taactctaag atgcatgtgt agaacatcta gatatgcact
    30781 aggaagcatg atacctgtgc tgaactgtgc ttttagatgc tcaaatttag ctggcaactc
    30841 ttattgtctt gagttgtcaa atggcattat ggattcagct gtttctttaa agcatatttt
    30901 taatcacgct atccgcagag gcaggcatgg ttcgaagtag aaccaatttc cataatgaat
    30961 gaccggtatt ttacatatga gccaaagttc aaaattggga acccctatat ctattgtgtg
    31021 aatgctctca agctaagaag catcatgaac tatttgtaac aagcaagggg agatcagacg
    31081 gcgaaatcgg tgggaaggag aacatccaat agcccaaggc gaccagtgcg acgcaggcca
    31141 cggcgatggg tgctgtcatc ccgagaattc cccttcttct tcctggcagc aatgttcctt
    31201 gtaagcgggc tgggaaattc ctgccaggcc agactgccgc acttctcctc aaagggcacg
    31261 taggtcaatt tgggcgcccg gctgcaatac tcggcggcga cacccgccac aaagttgagg
    31321 ccgatggttc tgcgacgcac gagaagcgcg tgcctcttgg tcagctacgt tcccactaca
    31381 agcgtgcgcg cgaaaagggg aagggagcag gaagtaaaac acaaaatatg aaggaagaga
    31441 gaacaaaaaa gaacttacgg aatgacccat cgctgcagca ggtacatgaa gaacccgtcg
    31501 taggcctggg cgcgcgtcag gacccagctg acgttcaggc cctcgcgcag gcgcgggacg
    31561 cggatgtcct ggtagtggcg cagggcggcc tcgagctcgg cggcggaggg cttcttgttg
    31621 gggtggcgtg cgacggcgtg gtggagctcg ttggcgagga cgacggcgct ctccatggcc
    31681 atggagccgc cgagggccga gttgggcgtg aacttgtggg cgccgtcgcc cgccagcacg
    31741 gcgcgcccgg cgtgcagccg cgtcagcacc ccctcctcga gcgacaccag gtggccccgc
    31801 gtccgcgccc gccacaggtc cccgaacacc agcgtgtccg agatggggca gcccgccagc
    31861 tcggccgcct tcgcctcggc gtcggccgcg ctgtaccgcg cccggtccgg gtacgcgacc
    31921 gtggccccgc cgggcagctt gcagtgcacg atgaagaaga tggcgtcggg ctgcgtcagc
    31981 agcaggaacg agtacttgtc gaacgacacg cagtgcatgt cctgcgtccc cagcccgggc
    32041 atcatcggcg ccatccccag gaggcagttg tagctggtcc ggatctgccg cttctccgcc
    32101 accgtcaccg agcccgggtg cgtcaggttg gcgtgctgcc acatgaactc ccgcaccgtg
    32161 ctgtgcaccc cgtcggcccc gacgatgagg tcgccttcgt gcacggcgcc gtcggcgcac
    32221 acggctctca ccgtgtcccc ttcttggatc acctcttgca ggcgggcgtt ttcaatcacc
    32281 ttggacttgt ccgggagggc gtcgtagagc gtctgcagaa agccctgtcg cgaggtggtg
    32341 tagctcagat agccatttct aaaaggtttg tggtcaatac atgctttcga ccctcgagct
    32401 tcctacgact tctcctcccc ttgtagaaaa acagggtgtg gtcaatggag tacctctcgg
    32461 aaagttggtc aaaaaacggt tcgcagtggt aactcttgcc gtcggggccc cggttccaga
    32521 aattgtgcat gggtgtgcac ttctcatcga gtgccttgag acagccgagc tgatcgagga
    32581 ttcgcgcgcc caaggggtga atcgtgatgc ttgtgcccca ggcgggcgcg acagggtgct
    32641 tgtcgaggac cacatagtct atgccagcct tgtgaaggct atgggctagg gtcaggccac
    32701 tgacaccggc gcctacgatg atgaccttaa acgggggatc cttgtgcagc ccgtccatag
    32761 ttggcttatt tggatcggtt ggcttgtaac ttgaatagga ggaagggttc atcgtgggac
    32821 accgtaaatc tgcatcgaag ccagatcaat tacctgggaa aagtcatgtt ttctctccac
    32881 tctaggaagc gcatacatcc gtctaataga gcggcaatct ggtggaagtc cctatggaat
    32941 atgatcgcta tgcacgccgg tcatcttgcg ttgtgcgcgc tgcacggcct tcacacgaag
    33001 tgggcggccg gtgcggagcc gaagatacat gtaggatcag gatatatata tgctttgggc
    33061 tttcagcggc ctgcggattg ccgtgcaaga agtaactact ggttcccttg gcgtgcggct
    33121 aagtccgact tgtcagcagc gcggacttgg agcggccgtc aatgtccgcg ccgggtattg
    33181 cggtgctgat tggccaggat gagccaccat aaaacatccc gggcctctct tttattagat
    33241 tgaggtgtgc tatctcgctc cgaaacagtg agcccagaaa acacgaagca gacgaaatgg
    33301 aacctcctcg gtcgttgttg gcccttagcg cgctgggttg tctgtccctt tggggtgtcg
    33361 cctggctcaa tgggacgctt gaggccctat tcctggctca ggagaccggc cagttccccg
    33421 acggacgtag cctgcgcaag gtctataccg ggtaccatgc cgtggacgat agccttgttc
    33481 ccgtcatcgc cttctttgac gtcgtgacca acgcccaatc ccttgcaccg cgctggttgt
    33541 tcttctacgt ttgcggcacc atcgccgcag tcgatacgtg ggttctgatc gaaagccgcc
    33601 gtcgaggggt gcgtaatttc tttttgcgcc agtaagtcat ctcccgattt cctgggtggt
    33661 ggttgagctt cctcttacgc ttctatagca ccatcacgtt catctttcta tggaatgcag
    33721 caggggccgc gttcgtcgca cctatctatc tgtacatgat tgcacagagt cagcatacca
    33781 agagggaccc cacgatcccg ttgaacgagg cgaggggctt ccctcccacg ctggtagcaa
    33841 acgccctgtt cccgctgatt ctcttctggc cggtgtggag aggctgggac atacacgacc
    33901 accatggcta ccttgccttc tacaccatca ccccgcttct aatgatcctt gtgctcgtca
    33961 ccttcacccg ccggggaacc acgatgtcga ccttcgagac gcccaaggac ccggcacgcc
    34021 ccaatgagga catggcctgg gtcgccggtt cattctacgc caccggcatg ctttcagccc
    34081 tgctgcatgt gggcacggtc tgcatggcgc tgctcggggg cgcaccggat ctgagtttgc
    34141 gccggctggt ctggcccgac ccctggaagg tgaccgaggc gccgcccggc tcctaccagg
    34201 ccttgctgga gggctgccac ctgttcaccc aatttgatat cctgatctcc ggggccgcca
    34261 tcttcgtctt cgctcgccac atgctgaacg cgagttcccc ccgctctggc gcgggagcgg
    34321 ggaaagcgag agactgtttg gatggtgctt gggtcgattc tactgggccc cgctgcggcc
    34381 ggctcgtttg ccctcagtgt tagggagggc cgtcttcggg actcggttga gacggatggc
    34441 aaaaagaggg tctctaaccg ttacaagtag taaaggagta aataccaaag cttcagcctc
    34501 ccaaaattcg gggctgtata atcttggatg ggggaagtag aagatgtggc cgaatcccac
    34561 tgtggaggtt tgaaagggga aactgataga tgggtttgga ggctggtggc cagtgtacat
    34621 tgtcaagtac atacatacta tttgagtaca gctcgggttg ggctagggat cagctgagct
    34681 caagttagta accctttccc cttgctctag tgacccatgt tgacattcaa gaggcaactt
    34741 cggataatca ccgttcccat aatgcaaacc aaaatattcc gccaaggaac cctggagtcg
    34801 cgagaggctt cgagttccat tgatgaagct gattgcttga aataaactgg gttggaatgg
    34861 tcctgttact ttctagttac ggctttcaat agctctcgaa tcttatatct cggaagaaca
    34921 cgatatagca gcttgcactt cccacaatcc tggttctctt cactgtaagt cctggcagag
    34981 gtccaagttg tgagggcttt gtcgccggtc gcagccccca gtttgtgaca ccatggaact
    35041 gagtacctct ggaaatccca gtaggctaag tatcgacaga gaacgctcca agtatcttgg
    35101 atcaacctga ttactctcat agattcattc aattgtgcga tgtcctgggc tagatcagag
    35161 atgtcgttgc cttattaggt agaacattgc cagccacagt ccggctcaat tggcatccct
    35221 gagtcttatc ttatcgcact gtggcttgag ctcatgtggg ggggagctgc tctaaaataa
    35281 tttcctgctg gaacccgaga ttctttctaa tcctcttccc aacctcattc cttcgggaat
    35341 tttcaagctg atgtcctcgc catgcgcttg tcgcattggt aaaatgaggt atcgatatag
    35401 tgtcaccagc tactaaaact actactcgca gtactggtga ctccatcacc aatggtaagc
    35461 gattcctctt cccttttccc gactgtccca agacacaacc ccagcctttt cctgatgaac
    35521 acaatcttta attatcaaat gttcgactgc ctagcatacg ctgcggatac aagaatctct
    35581 gaactttggc ataatcccta ctactatcaa tggtgcaaac ctacgagtgc gaacagactc
    35641 actaacttgg gacttcagta gatcattcgc attcgagggc aatttcatca agaatcttgc
    35701 cactcatgac tggcaattgg agaaccagat ggaaacttga gctccaagct tcaccaaggg
    35761 tccaaggtgt ttgatatata tgtttcccag tagcctattg ctgaatagaa taatgaacct
    35821 actaaatgat gctatatctg cctcttatcc attgtcaatc gttcttattt tgtcgcagcg
    35881 cttccgttaa agaaaagctg tcctagtctg ccctggatct ctcaggactg tattatcacc
    35941 ccctctctat attgatgccg tggcaattga tgtcaaatag cgggaaggtt tatcctagct
    36001 aagtcccagt cgttgggttc gtcggccagt ggttccaggt tggaaacttc tcctccactg
    36061 aatgccgcca gtcgctatga ttctcgtcca cgccgccacc aacagtcgtg tcctccaggt
    36121 agtcgcagtc accctcgtcg ccgcacgcaa agcgtggacc ataggctccc cgccttgcca
    36181 tcccagaaaa caggttgacg atggtctgca tctcgtcccg gaccacatgg catgatcttt
    36241 gcgactctcg gcaaggtagc caatgtagta aaggatgtaa gctgctgaac agtaactcgt
    36301 acattgcata cataggtagt tctagaactc tcgcgagcgg atcttgactc cttgaacagc
    36361 tccggacgac attgtcgatg ccccagcctg tgtgtcgccg gcacctcaag caaggcctcg
    36421 atcgattaac cccggctcct cgtgaagtga tgatgacgac aagttgctgt cccatgccta
    36481 gtcgttggtt ggtggtagat gggtgtttgg tgtcgagggg ggctcgtatg atccaacact
    36541 ttcacacccc gtgatgcttg gcacggactg tgagaagatg ccgttggtaa acggaaagta
    36601 atatgggctg gcagttacca cagtagactg ttcgcgatct acttcgataa gactttcctg
    36661 ttgtattcca cactgaaaat ccaagtcccg gttcttggga aaggggatct tacagacggt
    36721 tgggtcgggg tgctttggct tcagtattgg cgacagcaac ggtcgtgtta gtgtcgactt
    36781 gtccattgcc agaattgccc atggtaattg gttctctttc ggatttgtga atagggcgat
    36841 gttgatcggc gggcccggcc agtgtatcct gtagttgtac atgtgcctcg ttctcaccac
    36901 gtgggaggga cttgcctggg attttgggcc agccagccgg tgtgacaagg caggaacttt
    36961 ggtcttcgat atcgaaacga ctttggacta catgaagtat cgacttgaag agataacttt
    37021 cccagaagat acaatgcgcg cgcgaatgca agatcaatat ctgcccaaca gcaatagaag
    37081 tcgcacccag ccgaatgtca caaaccaacc cagttcgtaa taggagataa ctcagatgag
    37141 gagcccctat cgtccacggc aaaacgaagg gcttgacccg acccaatact gcacccagca
    37201 cggcatctga tttgcccagc cagaaatagg gagttcaacg aaaagaaaag agcaagtaca
    37261 aaaaagatac tccggaccta ggattcgaac ccagggtctg cgttccagtg gaatgccatg
    37321 ctaccaactg caccatcccg gtcttctaca ggctcatctt catcttcctt catggcaatt
    37381 ggaagcccaa tagaagatta taaaggatgg gcaaggggcc cagggcttgc gagatcagac
    37441 gataattgat gtgtacatgg ctgtggtacc ataagccttc cttccccttt acttgcctgt
    37501 tcccggtgga ggtgggggtt gggcaggggt gacaagtaca tcggcgtaga taaggggatg
    37561 ggtgtacgta ccattgtaga cgaaacaaga tcatgcaact tgatatagac atctaaacgg
    37621 aaatgccttg agattgacgt cccgcgatgg tcagtcagcc agtaagtgcg agtgacctaa
    37681 ccggggtatt gacacgcaac cgcaatacat gcttcatggc tggctctctt gtcttgtatc
    37741 agtaagtata atagtacagc acttgctgga tacatacata agatagagca tcgtcactgg
    37801 atatcgtatc atgccggaca gtggtttata gaagacatac atgcaactcc gagtctcatt
    37861 gactatgtag actaacccat ttccccaaat gacctatggg acccttatct tttatcttgt
    37921 ttcttccccc tttattttct tttctttctt ttgttcattc tctaatcatc atccgccgcg
    37981 ggcttcttcg cccgcttctt agcacccccc ttgaagtgct tcttgctgct acccagcacc
    38041 acatccttgg ggtccatacc cgtctccagc gcgaccatgg tgcgggcctt gcgcccactc
    38101 aggtgtcgtc ctcccgccgt ctcggactgc tccttgccct gctccgtgta cttgtagctg
    38161 aagggcatgg ccatgtggcc cttgttcttg gcgtcgcgcg cgaagaagtt cttgtcgagc
    38221 cgcttgctct tggcgcccgt gggctgggcc aggatctctg tgtcgacggt ggcgtcgtcc
    38281 gggtggtcca tggcgtcgag agcagccatg aggacagcgc ggcgcttagg cggcagatga
    38341 gccgagtcgt agaggtcgcg gttgaagtcg gccgtgtcct cggtgtactc tggcgggggc
    38401 tcaacgtaga gcagcttgcc cttgacgtag tccttgagga tggcgcgggc cgcgcgcgac
    38461 tcgtcaggct ggccaacacc ctgagtctgg aagccacggg ccttggcgta cgacgacagt
    38521 atctcgctcg ccgtgggcac accgttgccg ccctcctcga tgggccgcgt cttgatgtgg
    38581 ataccgtaaa tggcctccag gaaaggctgg ggtatccggt gagctaccag gccacagggg
    38641 ccgctgtact ctcggagctg atcaatgggc aggacaccgt tacacacgag atccgccttg
    38701 gtggtggcga agttggggaa caccagacca ggacaatcgc acaggatgac tttgtcgctg
    38761 aggtggattg tctggaaatg cttcgtctta ccgggcgtag ctgagactga caccttcttg
    38821 gccccgataa gagcattgat ggtggacgac tttccgacgt tggggtatcc gactaaacca
    38881 atcttcaact tctcgcctgg gtctgtgaaa tgttagctca tatcttcatc tcatccgaac
    38941 gggtaaactc actgtcgggg tcagcttctg ggatgtgtgc caagaatgcc tcttccagct
    39001 cctccacggt caggatcctg atgtcctcat catcagactc ttggtaggta gcaccaccat
    39061 gtgtcttgcc ttcttcgtta tcgctatccg atccatcatc ctcggagccg tcctcttcag
    39121 actcatctgc ctgtgccttt tccacaaact tgcccttcgc atccgcggct tgctggttga
    39181 ggggaccgtc ccactctgcg gcttccctcg cctcgatcat ctccttggcc agcgaggccg
    39241 agaagaaacg gtaggcgatt cccttgtcct tgaagtattg cgcccacacc cgacgctgct
    39301 tggtcgtcat catatctgcc ttgttgacca gcaacaagtt ctccttcctg ctgtcaacat
    39361 ccttgacgta gccctccaga tcggcggatc ggaacatgag ggg
//
