# Supplementary material for: Genome sequencing and physiological characterization of three Neoarthrinium moseri strains
Source: BMC Microbiol. 2025 Aug 21;25:526. doi: 10.1186/s12866-025-04274-z (PMC12369201; doi:10.1186/s12866-025-04274-z)
Supplement: Supplementary file 18 — Supplementary Material 18. [file 12866_2025_4274_MOESM18_ESM.zip › BGC analyses/depudecin biosynthetic gene cluster from Alternaria brassicicola/results/cluster354.gbk]

LOCUS       NW_026055115.1         26057 bp    DNA              UNK 01-JAN-1980
DEFINITION  Genes for cluster 354 on scaffold NW_026055115.1 of species
            Neoarthrinium moseri CBS 164.80.
ACCESSION   NW_026055115
VERSION     NW_026055115.1
KEYWORDS    .
SOURCE      .
  ORGANISM  .
            .
FEATURES             Location/Qualifiers
     SOURCE          1..26057
                     /organism="Neoarthrinium moseri CBS 164.80"
     CDS             complement(1..2301)
                     /protein_id="XP_049177758.1"
                     /translation="MTPADDTTAIPNGHGHDEDKTSESSTRVPDNVQDVEKSDGGAAKG
                     VETPDQEPKRTVTGLKWFIIYTSLMSTVLLFALDNTIVATIQPDIVEAFNDQQDLAWIG
                     VSFILGQVVILPVGKAYGIFNMKWLFLISLILFEGGSAICGAAPNMAAIIIGRAIAGVG
                     GAGVYVGGLTYISVLTTPHERPLYLAILMSVWGFGNVLGPIIGGSFAVSSATWRWGFYI
                     NLPIAGLFAPAFMFLMPNLNAMPDTPFMKKLRMQDWVGITVFTALMACFCMAGSFGGTL
                     YAWDSGSEIALWVVTFVLFIAFILVTIYHPLVPAEARLLPVQFMVTRDLIIIPLQAFLV
                     AGSMMMSIYYTPLVFQFTRGDSPLMAGVRILPLICMIVFGCLFNGFAMPKFGYYLPWYV
                     VGNALLVAGAALMTTIDSSISNSALYGYTVIIGLGVGAFQSAGIGVASALAPASEISNV
                     VSVMTIAQIIGITFALAIPGSIFQNKAMQYIAAALPDIPHEHLAELITGASGKFYKSLS
                     KSDQLLVVDQITAAISEAFYYLVGATAIGFITSFFLSPKKLFLSGGSVA"
                     /cluster_role="hit_required"
     CDS             complement(3294..4959)
                     /protein_id="XP_049177759.1"
                     /translation="MSDTESRFRVIVIGGGIAGLSASHMLQKAGIDHIVLERRSEVARL
                     EGGSMFIYPHGSRILDQLGCLDTVQKGTVPPGRWFIRLPGGKKILESTFFSHIQKNHGY
                     NMLIFERPKLLRDLYETLPDKTRVRTNASVDSIKQDENGVDVVLSNGEVERGDLVLGCD
                     GVYSTVRSAMWDAANAASPGMITVKEKRAISADWYCLVFVTPGIPELSETDMTVINSAE
                     HTHLFTLTPKKGFFSVYFLLDKPFPWPKRAKRFTEQDAEDLARSVADHPLSDTVMFGEV
                     WKRRLRSSVIHLEEGVLDHWYHGRIALAGDSAHKVMPNMGLGGNSSMESVAVLTNRLRQ
                     MLVDTNWRKPSSAKLEETLAAYQEERVGRMKHIFKFSSNMSQGWRTPWYKFLSTWIIPV
                     IPDSMLAAEMSKIISGAPRLDFLEVKDLPPGRVPWEYVANKKRSTEGGIVGGNKLSSLS
                     LVTALGVALYYYYGVRPLPLPSLA"
                     /cluster_role="hit_required"
     CDS             complement(12641..14345)
                     /protein_id="XP_049177764.1"
                     /translation="MAESKSPFRVVIIGAGVTGLVASNCLQIAGIDHVVLERRDNVAPP
                     EGASIGMYPHGARVLHQIGALKGVLAACTATDRWFYRGAEGEMLMNNGFFRHVEKNFGV
                     GYILLERREFLQILYDSLPDKSYIKTGCGVKEVKHVGDQVQVTLYNGQVETGDIVLGCD
                     GAHSIVRSIMWEHANRITPGLITAKEKANYRTDWKAVIGVAPQMPGLGVQDMTSVSDKG
                     KTFIAFSQPDRIYFFFIFRVDEPYTWPGRPNSKDADRDALVESVADHPISDTLLFGELW
                     KKRFRGELLYLEDGVYDHWHSGRIVLTGDAVHKFTPNMGFGGNCGIESTAVLCNHLNRI
                     LSENKGRKPSQEQLSEIFELYQNRQVPRMKEISELCRLVTKVQAWETPYHKFVDTWVFP
                     MQSDKELANQLTEIIRRGAKLDYVDDAGFGPGTVTWIDHETEKVSQGSSIASRIVRLVG
                     AGAAILAVLQGFRFFTFASASVAP"
                     /cluster_role="hit_required"
     CDS             complement(15411..17574)
                     /protein_id="XP_049177765.1"
                     /translation="MEAEQVDCVVVGTGWTGLISAKTYLDFEPQANLILIDNGESIGGS
                     WRIERIYPSLYAQVKYGQFEYSFFPMRREGISDDGYIPGDTINKYLVEFAEKYDLSRRS
                     RLSTTIRQITRLPGRGWRLDLGDEKAPVQCAKLIYSSGPTSHAVIPSWPMSDFDIPIIH
                     STETGTHLDALDKIQRATVVGGAKSAFDTVFLLLNAGKKVDWIIRKDGAGAAALMPPSI
                     FGLVNTIDVMSTRIFASFGASIMATKGLSYKFIHRTTLGLACHKVFWRITNWIADRHAG
                     YNRSSNAAKLRPLPHGEGIFWANGGLGCASVPNFWKVFHAGDVTVHRTEPESFVDNTVK
                     LRNGTQLKTDYVILCTGFDKNYDPFDDDLEVQCGLKLDSTEKGKWARLETRAAKTVDVL
                     LPVLRESGVPLRDLETMKTETINGEKKQLSFGPSRHYRRMVAPKLAAEGDRSIFFPGLM
                     HNVYTPLVGEVQALWGVAFMLGLHDVPSLPEMEEEAAVWNAWTAKRYLTQGRKHSYGIY
                     DFISYIDLLLSDLGIQTRRKTNPFADKFLPYYPKHYRGIIDEFRQVQSWKREGKSEAVD
                     SGVGAVKIVLVGLLVAFFATILFGLYGR"
                     /cluster_role="hit_required"
     CDS             18640..26057
                     /protein_id="XP_049177766.1"
                     /translation="MPGLIVQSRTSSEGPHASRQGSSRNSVIEDDYPAATFPGYAEKPL
                     DEQLEPIAVIGMGCRLPGDVGSPADFWDMIMSKGTGQTPKVPASRFNIDAHLHKNNDRP
                     GSFAVPGGYFLKGDLSDFDPALFNITPIEAMWMDPQQRKLLEVVYEALESGGISLEAIA
                     GTRTAVFAASFTADWQQMSFKESSFRHSLSATGVDPGIISNRISHVFNLNGPSIVCNTA
                     CSSSVYALHNACNALRNGEAEGAIVGGVNLIITVDQHMNTAKLGVLSPTSTCHTFDTSA
                     DGYGRADAVGAVYLKRLSDAVRDGDPIRGVIRSSATNSNGKVPAVGITYPNRDGQADVI
                     AHAYQRGGDLDPRLTGYFECHGTGTAIGDPIEVEAVSIAMNKTRQADEDPLWIGAVKTN
                     IGHSEAASGLSALIKAILMVERGVIAPTRGVVEPNPKIKWDDWKVRVVNNPIPFPAHLP
                     VKRVSINSFGYGGTNAHVIVEAADSLLKREQTYKYVDVNTEKRRKKGPRRAAHKKRPFL
                     LPFSAHDRPTLQRNIAAHAKVAANYDLLDLSHTLSSRRSVLASKGFTVASHKNLEEIFS
                     DVSTSFTFADKKKTPTLGFVFTGQGAQWARMGSDLMANSPRFLRSIRNLDLALEELHDG
                     PSWSIEDVLLEPAETSRVSEAEFSQPLCTAVQIALVQLLEYWGIRPVVTVGHSSGEMAA
                     AYAAGLISATEAITLAYYRGVVTRDVDTKGAMMAVGLGAEAVTPYLQGFDGKIVIACHN
                     SPAGVTLSGDADALEEVKAKLVNDGVFARIVLTNGKAYHSHHMAPVSSNYEKLVRAARE
                     YTPFDLAVPTTARMVSSVTNSIIPEMTHLDETYWSKNLRSPVLFNQAVQTILTSKEFSN
                     VDLLVEIGPHSAMKGPIQQIKAELKASKIDYLPTLLRGHDCAVQLLNLAGEMFLRSYPM
                     DMERVTTAYVEETTSSGKLSTTKGSIIVDLPPYQWNYTRPFWAENRASREQRVPKFPRH
                     DVLGQIVIGSSLAEPTWRNVLRARDLPWLKDHNLGGANIFPAAGYFAMAMEAVTQLNEL
                     SESPVTIQSYVLRDVSIQKALVTPDTDDGIEVMLNLRPSIYSGESTTTWWDFGVSSIDT
                     DGVLKEHMVGSIAINARQRGVEPRKVPDAPQRASGKAWNEALRDVGFDYGPTFQDMDDI
                     RFDGKNYWSSCTTNIKTQVDESLGESRYPLHPASIDSVLQLCIAAIHAGRTNAMEYGAI
                     PIQVDEVTIWPPTKEQIDTAKASAYAWCDQRGIRNFETGAQMTADDGEVVVEITSLRCV
                     SYEAGVPQKAESALSEAPYGKMAWEVDFDSLQSVSDVNGLTSADLTNLALFKNPGWKVL
                     HLGTSHVHEVLKKNPRADYTIAVMLDSEVEAVRAALVNYQSAKVAKLEDIYALSAESYD
                     VVVVDQDKYATKYVLPRAWHTLKSHGHAFIDFVDNILDLELGGLERTLKSNTGTTITQK
                     AKESVNGHANCIRSQKLTTQLVYRKQQADIIPIVRAALQSLDWGVEVIPLAKAVQSGVK
                     GHVIILADFEGPLLHTVNKSEFESIQEIINTASSLLWVTSGGLLEGKHPEFAMVSGLLR
                     TVTSEQASLDFRTIDVDVGSVTSDQIAAAIIEVAKKQASTDEEDPDRELCLSNGKTYIS
                     RLVRNHYLNTIFAAEHPEPKEFSTGDHIVASISGGKVLFHQIAAEEEIQPGFVQIEVQA
                     SGLTKEGVLVITGQDYPITFSHEIGGIVHKIGSDVSGFQPGDRVVGFNADKLGSFQQVP
                     ASMLYKLDDRDNLNEAVSVLVAYASALYGLETLARVEPEEKVLILPNTGASGIAAIKVA
                     QAAGAFPLVIAETTDEVNFLQTHLGLDENQVIQLSNDGSVLEQLKRLTGGHGADVVFSG
                     GSTDVNIAREAWRSITRFGRFLDGGRKDVLRRNALDIVPVQRGALYLPFDILDLYEHRP
                     KTLAKFIPRIISMLRDGSITSPGTEQIVGLADLNKAVGVFSDALGAPKVVIRYEACETP
                     LMVLPARPKLEFSPDSTYLLVGCLGGLGRSLTSWMMESGARRFVFLSRSGADSPSAATL
                     IKDIEAAGAITQVIRGDATSHADVVRAVQSVSKENPIKGVVHAAMVLRDGLFHNMSYEN
                     WITAVQPKIQGASNLHSVLANEPLDFFLMTSSVSGVLGNPAQGNYAAANSYLDSLARHR
                     LSAKQTAVSLVLPMVLEVGVVAENTELEQALKRKGMYGIDEEHLLQGFEAAITSGKSDR
                     PVDHVVVGLDPSKLQKAVSDPTVTDSYYLEDKRLSQVVHDMNSTADDSAGGGAGGQSIL
                     ATISSAASPGEAVDAVTGHFVEKLARMLLLDDDAFEPEVKSIASYGIDSMIGAELRKWI
                     FKEYKMDVPFQQLLAPTLTINKFAVQVSAHHGVSAS"
                     /cluster_role="hit_required"
ORIGIN
        1 ctaagccacg ctgccaccgg aaaggaagag tttcttgggc tgtgaaaata tgtttattag
       61 caaccacgca tcttgaggca tgccattttg aaaagcttct agcaggagat gaacttacgc
      121 tcaggaagaa tgaggtgatg aaaccaatcg ctgtggcgcc gacaagatag tagaaagctt
      181 cactgattgc tgcagttatt tggtcaacga ccaatagctg atcagacttg ctcagacttt
      241 tatagaattt cccacttgct cctgtgatca actcggcaag atgttcatgt ggaatgtcag
      301 gcaaggccgc agcgatgtac tgcatggcct tgttctggaa aatcgatcct ggaattgcga
      361 gggcaaaagt aatgccgatg atttgtgcta cagaaaattt ctgtcagcaa tatgtccttg
      421 ggggtggggg gtagggtaaa tatgtctcca tcgggggcct ccgcattatt acgtaccaat
      481 ggtcatgaca gaaacgacat tgctgatctc ggacgccgga gcgagcgctg atgcaacacc
      541 aattccggcg ctttggaagg cgccgactcc tagcccaata ataaccgtat atccgtagag
      601 agccgagtta gatattgaag agtcaatcgt tgctatgtcg cagtgatatt agcacaatca
      661 cccccagttt tcggccaaga atgagtggta taacatactc atcagtgcag caccagccac
      721 cagcaaagca ttgccgacga cataccaagg caggtagtag ccaaattttg gcatagcaaa
      781 gccgttaaat aggcagccga agactatcat acagatcaaa ggcaggatgc gcacgccagc
      841 catcaagggg ctgtctcccc tggtaaactg gaacaccaga ggagtgtagt aaatgctcat
      901 catcatgcta cccgccacca ggaaggcctg taaaggtatg atgatgagat cccttgtgac
      961 catgaactgc accggcagga gcctagcttc ggcgggtacc agtggatgat atatggtgac
     1021 gagaataaag gcgatgaaga ggacgaacgt cacaacccag agagcaatct cggaaccgct
     1081 gtcccaggcg taaagggtgc ctccaaaact gccagccata cagaaacagg ccatgagtgc
     1141 ggtgaagacg gtaatgccca cccaatcctg catgcggagt ttcttcatga agggcgtgtc
     1201 gggcatggcg ttcagattgg gcatcaaaaa catgaaagcc ggggcgaaca ggccagcaat
     1261 gggaagattc tatcggccat gtcaacattt gcctctccaa gtggccagga agttctgagt
     1321 actcacgatg taaaatcccc atcgccaagt agcagagctg acggcaaagg agccaccaat
     1381 gatgggaccc aggacgttac cgaaccccca tacggacatg agaatggcaa ggtaaagcgg
     1441 acgctcgtgt ggagtagtca aaacgctgat gtaggtcaag cctccaacgt atacacctgc
     1501 gccgccaaca ccagcgatgg cgcgaccgat gatgatggca gccatgttag gcgccgcacc
     1561 gcagattgcg cttccaccct cgaacaggat aagactgatc aggaacagcc acttcatgtt
     1621 gaaaattcca taggccttgc cactacacgg attattctta ttagcgactt gatctcgaaa
     1681 cctggacaag ctgggtcgat acgtacacag gtagaatgac gacctgacca agaataaagc
     1741 tgacaccgat ccatgccaga tcttgctgat cgttaaaggc ctcaacgata tcaggctgga
     1801 ttgtggcgac ctttgtggta catgagtaat ggtaaagcag ggctttgggc aagggctcta
     1861 ctcacaatag tgttgtccaa ggcaaagagt agaacctatc caagtcagat gttagcatct
     1921 ccaggacgtg ccaaagtcgc agctccattt tccagaatta ttcagctatc acacagaaag
     1981 gagactggag cttggttcgg taggacggcg aattcgacca cttacggtag acatgaggga
     2041 cgtgtagata atgaaccact aagccagaca agcggttagc agctatcgtg atagaccttt
     2101 gaaatgcgat gtacttacct tcaggcctgt aacggtcctc ttgggctctt gatcgggcgt
     2161 ctcgaccccc tttgccgctc ctccatctga cttttccacg tcctgtacgt tgtctggaac
     2221 tctcgtggag gactcagaag tcttgtcctc gtcgtggcca tggccattgg ggatagcggt
     2281 ggtgtcgtcg gcgggagtca ttcttgcggc gtcgaatcgt gcctctagaa tgttgatggt
     2341 atcggccaac tcatgtgtaa gagtgatcga gtcggaagct ttatgtgacc tttgaaacca
     2401 caaaaagagg ggattcaatt tgtaagcttc gggcagatcg ctgcagcttt tttcaaaggc
     2461 ccatcacaat gtcgaatact tttccaaagt gagtcgggtt ggcatgcgcg agccgaaagt
     2521 aaacagaagc tcacgtcgct ggaggccata gacggccggt gactcgtgat tggctaacgg
     2581 ccggttcggt ccgagttgac cgaaatttca gtgaacacac ttcgggcgac cagaccaaca
     2641 tagcttgata aagattctgc catctggcag gtgaaggtac tcctaatatc tctttcacga
     2701 ctgccagctt gaatacagaa gtactgatgt ttcgatgtgt ctgtccttct cacatattag
     2761 agctactttt gctcagctgc accgacgggc agttccagtg gactaatcgc caaaagttag
     2821 tggattgatc gccaagactt agcgcattgc tggccaggat tagggggctc caacccctgg
     2881 ccattgctac aacagcttcc acatcagatg ccctcgagct ggtagaaata tctttgagca
     2941 atgtgacgaa tcaataagcc aaagttacta tctagctagc acgtctatac catagattga
     3001 acaactaaag gtactgtgag cctgaggccg gtggttttct gccgaatctg aggctctcag
     3061 ctgaagcagc tgagcatgga tttcgggcta gcattagttc ttagctccca cccgctcagc
     3121 tcaggggcga agcttggtac accactgctc gaataactct gagctgtaga aaggtcaatc
     3181 caaaccaaaa cttctctcca gtctagcttt ccatcgattg gagacttata tagtactttc
     3241 taatctactt gtctatcgat gggaccagtt actgctcttg cgcgcttttc ttctcaagcc
     3301 agggaaggga gaggaagtgg cctcacaccg tagtagtaat agagtgcgac ccccagagcc
     3361 gtgacaaggc tcaagctgct taacttgttc ccaccgacaa ttcctccctc ggtcgaccgc
     3421 ttcttgttcg ctacatattc ccagggcacc cgaccaggag gcagatcttt tacctctaga
     3481 aaatccagcc gcggtgcacc gctaatgatc ttggacatct cagcagccaa catgctgtcg
     3541 ggtatgaccg ggatgatcca agttgacaag aacttatacc acggggttct ccatccctgc
     3601 gacatgttcg acgagaactt gaatatatgc ttcatgcgtc ctactcgctc ttcctggtaa
     3661 gctgcgagtg tctcctccag ctttgcgctg cttggctttc tccagttggt gtctacaagc
     3721 atctgacgca agcgattggt caagacagca accgactcca tgctcgagtt tccacccaac
     3781 cccatattcg gcatcacctg ctaatgtgtt ataaaacaga cgaggaggaa taagccgcca
     3841 cttccacata ccttgtgagc ggaatccccc gccaaggcta tcctcccatg ataccaatgg
     3901 tccagaacac cttcctccag gtggatcacg ctcgatcgca gacgacgttt ccaaacttct
     3961 ccaaacatga ctgtgtcgga caagggatga tcagcaactg atcttgccag gtcctctgca
     4021 tcctgctccg taaaacgctt cgctcgcttg ggccacggaa acggcttgtc cagaagaaag
     4081 tatacgctga agaagccttt ctttggtgtc aacgtgaaca gatgagtgtg ttcagccgag
     4141 ttaatgactg tcatgtcggt ttcgctcagc tctggaatgc ccggtgtcac aaagacgagg
     4201 caataccagt ctgcgcttat agctgaggga catctcgtta tcagtgatct gcttttctta
     4261 aaggcgtaca gttcaaggaa cttacccctt ttctccttca ccgttatcat tcccggcgaa
     4321 gcagcgttcg cagcgtccca catcgcactt ctcaccgtgc tatagacccc gtcacagccc
     4381 aggaccaggt cgcccctctc aacctcaccg ttactcaaca caacatccac tccattttcg
     4441 tcttgcttga tactatccac agacgcgttg gttctgacgc gcgtcttgtc cggtaaggtc
     4501 tcatataagt ctcgaaggag tttcggccgt tcaaaaatga gcatattata gccgtgacta
     4561 tcattattag cgtaaatgcg ttgcgagtca ataatgctgg aaaacaggtt ggtgtgctca
     4621 tacgaacgag aaacgaatgg acgtccggtt aacttacttc ttctggatgt ggctgaagaa
     4681 ggtactttcc agtatcttct tgccgcctgg cagtctgata aaccaacggc caggaggaac
     4741 ggtacccttc tgcaccgtat ccaggcatcc cagctgatcc agaatccgtg acccgtgcgg
     4801 gtagatgaac atgctaccgc cctccagccg ggcaacttca gatcggcgtt ccagtacaat
     4861 gtgatcgatg ccggcctttt gaagcatatg agaggccgac aggccggcaa tgccaccacc
     4921 aatgacaatg acacgaaagc gcgactctgt gtcagacatg ctgggcaagt agtatggtta
     4981 ctatgatgga aaactagcaa agaacgtacg agaatgtact gttggttgtt cccacaacct
     5041 tcacggccta acgaattgca tattgagtct caaagttaca acaggtggtc ggtttaaatc
     5101 tcgaagcttg agacgtgtct tccttctgaa atatgagtaa ttaccttatc tcatgatttt
     5161 ccatcgctgt attgctatca acattgatta catcgcatga ttcaattgcc gttcaccccc
     5221 cgcatagaat ccggaacccc aggccatgct atgcacatgc ccgggccggc tgctccgtgt
     5281 agaatgcagc agcgcttttt taccgcagct cggtccgggc gggaccgtgg cttatcatca
     5341 tggttatcgg taaattcgat cgtgactatg caatgcacct atgcatacgg cgtttgagtt
     5401 ctcctcattc gactttcgat cagccacggc tggcaattcg aaggaatccc accttgttgc
     5461 ctgtccccct cgagagccgc agcccaccga agagaatcca aaaggcttgt tcgaaggcct
     5521 caatctctgt tgctgtagct cgggatcaag cagaatattt tattttgttt cactgttctt
     5581 tggtacgcag ttgtgtgact ctttcatccc gtccacttgc agttgcgata cctcaacact
     5641 ttagtcgttc catgatgcag aaaccctttc gtcccaaagc ggccatctcc acctttccaa
     5701 atagtgaaag acattttcga cttttgttct acactgccgt tgcccttcta tggggtgcta
     5761 gtgtcttgaa tggaactatc aaggccctct tggtagcggt atggaatgga cgtctggagg
     5821 atggcacgtt gctgagaagg gactataccg gctttccccc attggactac ccactggcag
     5881 tcttggtagc ttttttcttc tctggaacca acggccagaa tgaggcttat tctctctttc
     5941 tcttcgatct atacataaat ctgcagcttg ggtatttatg gctgtatgtg gaggctgcac
     6001 ggccgggcca gaagccacgc tggattcaga ggtgggctaa ttctttcccg cactgcaggc
     6061 aacttgagag tagtatgtgc taagaaaact cgcgacgtta gtcctatcta tttcgcgctt
     6121 ctttggcaag cttgcggtgg cgccgtagct ttcccactgt attttggcct acacatccgg
     6181 tgggcctccc aggagaggcc agcacaggtg gtggacttgc acaaagcccg agctctgcca
     6241 ctggcgttca tactaggcgc tgctgctccc atgattgtcc tgatggctcc gacgtggctt
     6301 ggcccggaag cccggtctcc agcatcgcag caaatgattg ttgcactatt tcaaccgtcc
     6361 cctgttctat tctctttact gttgaccttg ttcactcgag catcggaata tgtcggccgt
     6421 gatggtcgga acattggtcc agatggcccc agggacaaca gagtggtgag acggtgggtt
     6481 caaggatcat acctggctgc tacagcagta tcggtcattg gccgcttgta cgtactcatc
     6541 agagttttca ctgccgagaa aggtgactcg gtgaacttac tgcgcatgta tgtaccgcac
     6601 cccttcagcg gacctgttgg gacgactgtg gtccttgccg gaggaccatg gctgttccta
     6661 cagtgggaca gtatcgtcat cagcctggca agttcttttt gggccttggt acttctggaa
     6721 aaagacggag ttgtgcggga aagtatagca atcgtcgcac tagtattagc cgcggggagt
     6781 gtagtgcttg gacctggagc aactgctacg atggcgttat atcttcgaga aagccatttg
     6841 cctgagagga tgaagtgcac ctagatactt agctgtcttt ggcaagagaa gcgtagtata
     6901 ctaggataga ggttatgtcg acctcatggt tgagtgagat tggacgaata caagttgcat
     6961 atttgcacag attgcatgac tcctatgcgt caaaggtaga aaaaggaacc atttgctcgc
     7021 ctgctattcg tgctcaggac ggctttctta aaacgagggt gtttatacat gccagataaa
     7081 tagtgacatt atctatcaca agtttacaca ccgtgttgaa ctgccaagca ctacgttttt
     7141 ggtgggttcg tataaaaatc ccttcttcat catgggatct acctctactt tccattgcac
     7201 cacgggtatt ggatgacatc agtctaatat gtggagctct cattctatca ccggcccaac
     7261 tgttatatct ttgtgtcatt gtgagatgtt acgagcctgc tccgtcagaa gggcgcatat
     7321 gttgtaccga gagcggaaaa attcggcacg ctcgcgtgct tggtcctgga gttcctcgtc
     7381 aaggctagcg agtcttgtag ccatagcacc accaggcggt gcgatccctt ccagtgccgt
     7441 tatcagctct cgcaacgcgc tgttgctttt ggactggcta ctgtcacaga gttcccggac
     7501 acgtgtttcg agtgtctcca gaatgcccac atagtgcggg ccttcattga ccgagccgcc
     7561 accgcctggg ggtaccttcc taagccaggc tatataatcc gcgatcaagg agcccatgac
     7621 ggacgcctcg gcctggctac ggagcactgt agatgagaag gatatcaccg gtccaagaat
     7681 cgccgcgcct gtttcctcgt tgatgtcctt gcggcaatcg aatccgttct gggcgtagaa
     7741 gtcaagacca acagaatcaa tgttcatgtc ctcaccaacc gagaacgggt ccatagtggc
     7801 ttgtcttccc aaagcctgcc atactgaggg atctggaagc tctgatccgg acaagtgcat
     7861 atcatgtggc tgaaataaca ggtctggatg gctggaccca ttggggagag caccgacacc
     7921 acctcccgga tgcgccgtcg aaggcatatg aacagtcgaa ggggtcaggg tctgggagtc
     7981 ggggttgagg ggcccgtcgg aagtgtgtga agatggtgga gtgactttgt cagccggaga
     8041 accgttcaag cgagagatgt aggcctctgc ttcttctgat cacgtcggcc accaggagca
     8101 agttagtcat tgcggcgttg agaacaagta tacaactttg attctggggc agtggggtgg
     8161 gagaaaccca cctaggcgct tttgtaatga ctccaccgtc tgagccagat ctgctttggt
     8221 tggtctctgc gtcggcagat acacgcactg ctcgcccgcc tgtatgcatt tccgacactg
     8281 cggctgctca cctccacact tgactttacg gtcccgacat aacttcccac acgttagctg
     8341 agcgcatcgt gcttggagaa atcgtcacac cttgcatgca acacgacgtg attgcccgcc
     8401 attcggggta gccattttcg caacgggtgt ggcgctgtct cctcaaatgc gaggcgattc
     8461 agcaccactg ggcggcgtcg gtgtcgtaaa atgcagcagt tgttctgttc ctccgtggac
     8521 gccgtaaggc acacgcccta ggaagccaat tgactgagca ggtcgttgag tcaacactcg
     8581 cctccaggat ggatcggcct taagcacgcg cccgctattc agtataggat ggcctgggtt
     8641 tcgagcctcc aaaaacgtgg ctaatcctct cgaaggataa cgcagcgggt ggtcctttgc
     8701 tagtcgcttt gcggaactgc ggggtagact gttacggaaa gtagtgtgtg tatgaatatg
     8761 caaatggcaa atggcaaggg cgagtatcgt tattgggtgg acgcggtatc tctgaattcg
     8821 cgctctggct gtcttcttaa caggacggag gttacagtca gaggagtgag atgacgaaaa
     8881 cgagagattc ccgacggcac ttggtcgtag attgtcgaac catgggcgga tacaaccagg
     8941 aggcttgacg ggtttaattg tcagcagtgg cttcggccgg gcacaatcgt actagttatg
     9001 catgcttgtt atgcccgcta ttacatgaag tagtacaccc gcagatcaca ccatatttgc
     9061 tgtgggtgtg attggctgac agcggaggcg cggatttacc agttgagctg tgcgtcttgc
     9121 agcagctcca tgccaccacc agctttcctg acttaggtcg tggccatcct cccgcacgca
     9181 ataccgtaga cacgttttcc ccggttttta ctccgtcttt tgttccccct tatcccacga
     9241 gcttttggca ggggacctgc aagtggcaag cgtccaatgc aatgacctga agaatcggta
     9301 tcaatttcgc ctaaaatggc aaagttccac ttgacagccg caagtgaaga tatatgcgtc
     9361 tgcctcaagt gccgcggagc tctgtactga gggcatgtga ccagtacttt ttgcaccacc
     9421 aaagatagca gggaatcgac gtaccattcg ggcgacctcg agtgatttgc agtcctgatc
     9481 gtgcacgatc cggatcagcg acttcctaaa agtactagct aactcttcaa gaatctaaca
     9541 gatcctctac cacttcgtgg catagctgtc ccgtattatc aaccccatga ccacgcgacg
     9601 gggtatctca acaagcacaa cggttgccag tcatccccaa gccatattca gtttgataca
     9661 aaagaaaacg aactacttcc aacacggcaa tggattgcag agcgcgctaa gatgtgttgt
     9721 gacaacattg tgacaacgtt gtgagattga ttgtttattg tcttctctaa atcagactag
     9781 tgtgctttcc tatcatccca ttcagccagc acaagacata cctccgtcaa ttacaatcgg
     9841 agcacctgtg ataaatccac ttcccgggct caggaggaat gctactgtct cagctacttc
     9901 caagggtgtt cccagtcggc caagtgcggc tgttggacct ctgccataca tatccgcgct
     9961 tgccgttacc cccattgatt ttgcaacggc ccgcagcatc ggtgtatcaa tcaagccact
    10021 ataggcggtt attataaaga agctttattg ggaacgaagg aggatgggtg tcatgcaaca
    10081 gtccgaagaa tggttaggtg ggcttacggt gcgatagcat taactcggat ccccctaagg
    10141 ccctcctcct tcgctaccgt gcgtgtgatt ccaatgactg catgcttgct ggctacatat
    10201 ggcatgtaac cacccagacc catcagacca gagagactgc cagcgttgac gatcgcgcta
    10261 ccattgacgc ccgggctgcc ctcgcgcatg tgcggcagct ccgcacgcag cgagttgatg
    10321 gtgcctttga cgttgacatc aaaaatgaag tcgatctccg cgtcactggc aactctactg
    10381 tcggttgctg ccgccttggg caaggtcaca acgcctgcaa ggtttgccgc tccatcaatc
    10441 ggccgcccgc caaagtggga gaccgtggcg gtaatccagt cgcggcacgc gtcctgggag
    10501 cggacatcaa ccacggatgt gaatggcgca gtacctacgt ttcccgtgat cccctcgatc
    10561 tcagctttca aggtatgcag gccgtcctcg gtaatatccg agagggagag aagcgcaccg
    10621 cggctggcaa gaatcttggc ggtctcgcgg ccgatgccgg aagctgcgcc ggtgatcaca
    10681 accagcttgt cctggaaaga ggccgccatt atgatgaatt agcgatgatc aaattgggtc
    10741 gatctgaaca ctgaatgcac gtggattggt tttgcagtct tcgtatctag gtgatcgatg
    10801 ctacagcaac aaagaagaca agcaactcgt caatactcgt ctcccaactt tgccatccga
    10861 gcggacagag acgtgtatgt agcctcagtg aaactattcc cttgcctgca ggtccattgt
    10921 acagactaca tgggaaatgc agatgagtgc cactgcagtt acatgctatg ccttactagt
    10981 agccccacgc ttgatcgaca aggccgtcct tctggtgttc gtgccggaaa cgagactagc
    11041 ccggcaaaaa acgcccgttg cctcatctta gttgccggta acaaaccaat acgcccggcc
    11101 tcgaagttgg tgtgggacta catgggggtt ttggcgtggt tcatctgcgg gccgcgcgga
    11161 ccgagatacg tcagatcgaa agtgggtcaa atgcagatcc tataacgatc tgggggttgc
    11221 agacaaagcc ttacaatcca tacagcgttg ttctcgaagt ttgtgttcct atttagcctt
    11281 ctagaataga atcttaacta gtgacaggtc ttctaacgca ctcgcgaccc ctttttacac
    11341 tttgcacgta aattcactaa cacaatgact tcaggattga agggattcgc ggccttgaaa
    11401 cccgccgtta tttcaaaggt caatgttgac gtgactaaaa tccatccttt tggtaggctc
    11461 tactcgaata tatgaagttt gttaggcggg tgctgatctg cgacaggggc ggcccacaat
    11521 gggtctaggc ttacacattt cgtaagcgat cagagcttgg tccctatatt aactcatcgg
    11581 ctgatacgtc tcttttctct aggaatgccc tactgggagt attgaatcag ttccagggtt
    11641 cgagccggcc ttcaaagctg atatcacttt cggcggtgac tggttttcca tggacgcaga
    11701 cggggagcat ggccgcgtcg acttcagagg aatcgccagg tgagtcttcg aatctccttc
    11761 aagattgagt atggctataa aactgacatg aaaacttaca ttgcagaaca gaggatggca
    11821 acgagattga cgttcgtgtc tttggcattg tgaaaatggg gcctgaggcg tccaagcttt
    11881 tcaatctgca gccggacatg gccacagtcc cttttgggtg gatcagtgag ttcgcccaac
    11941 cccgtgatac gcttttatct ttatttatta atggcgcatc aacggctaat actcgtatgc
    12001 agctgccaag gctgagtaca ttgtttcaga ccccaggttg aaggtcttag aaaacagcat
    12061 tcttgtaggc aatgctagtg cgattgttga tgccaatgga gttactatcg agaacaggca
    12121 gtcgattgtt gtcgcaacga ccgctgaata aaaaatggga tggtctgagg gtggcaacta
    12181 ggtccataga catcttaagg cgctccttaa aataggcaaa acattcatct cgggagaaat
    12241 ggtatcaatc ttggattgag aatattcgta tcgcgaagat tatgacggtt cgccggtagt
    12301 tatggaatga acttctagga aagttttatc ctgaatgtga atcttcattc actcacattc
    12361 accaaagtct tgaaggcctt tctgcaatgt atatcttccc tttcactcta cagctgaggg
    12421 ctttccctcg ttgttaaagt ctgcgctata tttgatcctc atacagcttg gtataaaccc
    12481 gcttctctct agtctgaatc tgaggagtgc gcagaaaagc ctcctatgat ctaggggatg
    12541 actcaggcag tcgactaagt tttcttgaac catatacaga tgaagtcaaa gatattctcg
    12601 gatattcacc agaagtcatc ctggtaggct acaataagtt ctatggtgct acagacgcag
    12661 acgcaaaagt gaagaacctg aacccttgca aaacagccag aatcgctgcc ccagcgccga
    12721 caagtcgcac tattctagac gcgatagatg agccctgaga aaccttctct gtttcatggt
    12781 cgatccatgt tacagtcccc gggccgaagc ctgcgtcatc cacgtagtcc aatttcgcac
    12841 cgcgccggat gatttcagta agctggtttg cgagctcctt gtccgactgc atagggaata
    12901 cccaggtatc tacgaacttg tgatacggag tttcccaagc ttggaccttt gtgaccagtc
    12961 tgcagagctc cgatatctcc ttcatacgag gtacctgtct gttttgatag agttcaaaga
    13021 tctcactcag ctgctcctgg ctcggctttc tacccttatt ttctgatagt atccgattca
    13081 aatggttgca taagacggct gtggactcaa taccgcaatt tccaccaaag cccatgttcg
    13141 gggtaaactt ttgtcaactg tcagcaaagt gaaatgcgag tcggcgatct gtgacaaggc
    13201 tgatatatgt tcacatacct tgtgcacggc atcgccagta agtacaatcc ggccggagtg
    13261 ccaatgatca tagacaccat cctcaaggta gagaagttcc ccacgaaatc gcttcttcca
    13321 cagctctccg aagagaagcg tatccgaaat tggatgatcg gccacacttt ctactaacgc
    13381 gtcacgatcg gcatctttcg agttcggccg acctggccaa gtgtatggct catcaacgcg
    13441 gaagataaag aagaagtaga tacggtcggg ctgagaaaat gcaatgaagg tttttccttt
    13501 gtctgaaacg gatgtcatat cctgtacacc tagacctggc atctgaggag caactccaat
    13561 cacagctttc cagtccgtcc tgtagtctgt tttcaacggg cttggattag cgggcctgat
    13621 tgtacaatga caggaaacca ggagctctga ggagtattgg attcactcac tagccttttc
    13681 ctttgcagta atgagccctg gtgttatcct attcgcatgt tcccacatga tgcttctcac
    13741 gatgctgtgt gctccgtcgc aaccaagcac gatatcaccg gtctcgactt ggccattgta
    13801 gagcgtaacc tggacctggt caccgacatg tttgacttcc ttcacaccgc atcctgtttt
    13861 gatataagac ttgtccggga gcgaatcgta tagtatctgg agaaactctc gccgttccag
    13921 aaggatgtag ccaacaccga aactagtatt ataaagactt gtgattagct cattgattca
    13981 taagatgaaa ctttccattt caagcagtca tggattgaac aggatggggc agtagactct
    14041 tactttttct ccacatggcg gaaaaatccg ttgttcataa gcatttcccc ctctgctccg
    14101 cggtaaaacc atcggtcggt ggctgtgcat gctgctaaaa ctcccttcaa ggccccaatc
    14161 tgatgcagga cacgcgcgcc gtgaggatac atgccaatac tggctccttc cggcggcgca
    14221 acattgtctc ttctctccag aacgacatgg tcgatacctg ctatctgcag gcagttcgat
    14281 gcaacaagtc cggtcacacc ggcgccgatg atgacgactc gaaatgggga cttcgactct
    14341 gccatgactg caaggattat acaggttatg agaagagttg acgcccactt agccttacgt
    14401 gtggattagt actggtatca ctgcaagtgg ctgagagcaa gtaatatgtc tgtcattctt
    14461 ccctatcgaa ctaatctacc agcatcatca gattatcttg ccactatctc ggacgaggcc
    14521 gctgaggacc agactatcga gtagctatcc attgagttta atccatcata caccgtagtg
    14581 ccggccgctt gagctgaagt acggacgcaa agaaacattg tggtccgaac ggcccgagcg
    14641 gcccggcaag ggtgattaga ttactggaga ctgtgggtga gccgtggagt ggatactcac
    14701 gggctatcct tgtatggcaa ttcatttccg ctcggtgctt ccggcccgag ccgaacaagc
    14761 cctgcagtct tgtctttgac taggttccgg gaacagcctg ttgcatttgc attgatacca
    14821 gttcacaagc cttcgccgct ggccccgatt cgtccactca cacgccaaga ataaatcctt
    14881 cacaggttgg gctccaccac tcggtgcccg tgaggagtac aacatgtggg ccaagcctgc
    14941 gtctaggata ttccggctcc ggtctgcaag gggttatgtt tctatcaagg tctaatgcga
    15001 tgttagtagg cctgtctatc tgtgcgtctc ttgaggatga ccccttgttc ttgcagaggc
    15061 tgagacaatc catcgggggg taaagcgctg ccaatccatg tttctcgtct agcgccaagc
    15121 tgtgcgcgcg cagcgtttac ttgtaaacct actgtgggaa caaacaatag taaagataga
    15181 attaccaagc ttttctacct gtagggactt gctgatccca cggtcaaggg acatcccata
    15241 tagtctagtt tgatgacaac caatcgaagc tgaaaggata ggccatcaaa gtaaaatcaa
    15301 tcgaatggca tgaagcgtca gatgtatata gtgcatgaga atatgctata cgtaaacagt
    15361 ttttcgtact ttctctctct tgtgcctctt atgttagtcc agcatatcac ttagcgacca
    15421 tagaggccaa atagtatcgt ggcaaagaat gcaacgagaa ggccaacaag cacaattttc
    15481 accgcaccga cccctgaatc gactgcttcg gacttgccct ctcgcttcca tgattgcact
    15541 tggcgaaact catcaatgat ccctcgataa tgcttcggat aatacggcag aaacttgtcc
    15601 gcaaatggat tagtcttccg tcttgtctgg atacccagat cgctcagcag gaggtcgatg
    15661 tactgttgct tggtcagctt tgaaattcgc ccattaggct tcccagccat cgcccaatat
    15721 cctcggtcgg attaaaggct cttcggatag tgtgtttaat gaacacttac cgagataaaa
    15781 tcatatatgc cgtatgagtg tttacggccc tgagtgagat atcgcttggc ggtccaggcg
    15841 ttccacactg ctgcctcctc ctccatctcg ggcagggatg gcacatcatg caggccgagc
    15901 ataaatgcaa ccccccacaa tgcctgcacc tcaccgacca gaggggtgta gacgttgtgc
    15961 atcaatcctg ggaagaaaat ggatctgtca ccttctgctg caagcttagg tgcgaccata
    16021 cgtcgataat gtcgggacgg tccgaacgaa agttgtttct tctctccatt gatagtttct
    16081 gttttcatgg tttccagatc acggagtggg acgccagatt ctcggagtac gggcagcaac
    16141 acatcaacag tcttggccgc cctagtctcg aggcgagccc acttaccctt ctcggttgag
    16201 tcgagcttca acccgcactg cacctccaag tcgtcgtcaa atgggtcata gttcttgtcg
    16261 aatccagtac atagtatcac gtagtctgtc tttagctggg tcccgtttcg aagtttgacg
    16321 gtgttgtcta caaatgactc cggctcggtt ctgtgaacgg tcacatctcc agcatgaaac
    16381 accttccaaa aattaggaac gctggcacag ccgaggcctc catttgccca gaagatccta
    16441 ttgctccggt tagttacagt tatgtgtgta ggaagttgca gtgacgagtg tacccttcgc
    16501 catgtggaag cggtctcaat ttggccgcat tggaagacct gttgtagcca gcatgtctgt
    16561 cggcaatcca gttggtgatt ctccagaaca ctttatgaca cgccagacct agagttgttc
    16621 tatgaatgaa cttgtaagaa aggcccttcg tagccataat actagcccca aaggaggcga
    16681 atattctagt ggacatcacg tcaatggtat tgactaggcc gaagatcgat ggcggcatca
    16741 gcgccgcagc gccagctccg tcctttcgga taatccagtc gactttcttc ccagcattga
    16801 gaagaaggaa aactgtatcg aaagctgact tcgctccacc aaccactgtt gctctttgga
    16861 tcttgtcgag ggcatcaaga tgggtccctg tctctgtcga atgaattata ggtatgtcaa
    16921 aatccgacat aggccaagaa ggaatgacag catgagatgt tggccccgac gagtagatca
    16981 gtttggcaca ttgcactgga gccttttcat ctccgagatc caatcgccag ccacgtcctg
    17041 gcaggcgcgt gatttggcga atggtggtgg acagacggga cctccttgag agatcatatt
    17101 tctctgcaaa ctcgacaagg tatttgttaa tggtgtctcc tgggatgtat ccatcgtcac
    17161 tgatgccttc ccggcgcata gggaagaatg agtactcaaa ttgaccgtat ttgacctggg
    17221 cgtatactgc aatgcgggaa tttagccatt actcttaggc tgcgaccaac atcttgagtt
    17281 atgaatcttg aatgtgaaga gccaaagcct aaatctacgc tcaaactgta caaaatgact
    17341 cgagataaga cttacagctg ggataaattc tctctattct ccacgatcca ccgatagact
    17401 ctccattgtc gatcaagatc aaatttgcct gaggctcaaa gtcgagatat gtcttcgcag
    17461 aaatgagccc tgtccagcct atatcagggg atcagaaaat ggcaaagtcc gccaatcgag
    17521 tggaacaaac ctaccggtac cgaccacgac gcaatccact tgttctgctt ccattctgtt
    17581 caattgatga atgttgaaag tcaacctaca aaacggtcca acccttgaag aacgcaattt
    17641 ttcaagtatg atcaagaaac taattttcaa taaaatttcc cacaggatct acaacactat
    17701 tgacctgtgt gcttatgtcc tgcttcacca actcctggtt gctggccaag gtagtctaca
    17761 ggctgaatga cagcccatct cgtacgacat ctcagcgtta ctaagccccc ataagagcgt
    17821 gtagatagat actttagtct aggttccaga ttttgcgcgg tgtaaactag caaagggtgg
    17881 ctcgggggtg cccggggaaa tcttgccgaa catacccatc gaacattccg gctagagttg
    17941 accagtgcat tacccccgtt ctagaacata tcactaagtt caatacatag gccccaccta
    18001 cacttcggct ccttccagcc gttgccacgg cagtctttac gcgacttcgc ggcccggttg
    18061 atacgacatg accaaggtta gtgccgccga taagagctat attcgatcag attcgccgta
    18121 gaaccttgga tattctgcat ctgtagcaag gatttcctct acctataggc aaaacagtgc
    18181 gggtttcggt atgtccacaa ttttcaccag cttggccgat ttgggcgcgt atgagatcca
    18241 gcacctgtag tgcaaagcac tgcgatagct gatacttacc caatccgctc ccgcaaatga
    18301 gtattttcgg gattgttttt gccggcaatg acccacacgc tacccggatg gatttcactg
    18361 gtcgagaatg acctctgtcc cactttccgg tattcagagc accatatcac cgaagaggta
    18421 gactttgagg ttatctatgt agcacagaga cttatagccg aatacaacaa gatccaaacg
    18481 tatagaagcc atatctaggc cattgtattc agaccatctt attttgggcg tcgcctggca
    18541 gaccatattc tctgtcatcg tatattgtaa ggtcattaac aggccagaat cgtcctaaac
    18601 tctcagcctg gttctattca atacaccatc gactgcaaaa tgccgggctt gattgtgcag
    18661 tcgaggacat cctcggaggg gccccatgcc agtaggcagg gctctagtcg caactctgtg
    18721 attgaagatg actatccggc ggccaccttc cctggctacg cggagaaacc cctcgacgag
    18781 cagttggaac cgatcgcagt aattgggatg ggtaagctgt ggcgcgtgtc tgaattcttt
    18841 tttttttctt ttcttttttt tcacattgag agactcatag cttacgggtg ggctcaggtt
    18901 gtcgattacc tggggatgtt ggatcgccgg ccgatttctg ggacatgatt atgagcaagg
    18961 gaactggcca aacacccaag gtaccagctt cacggttcaa catcgagtac gtactattga
    19021 ttggccctat cttagtcaat gccaacaggc atacttgtac gacacaaccc ctaatcttca
    19081 tagtgcacac cttcacaaga acaacgatcg accaggaagt ttcgctgttc ccggcggtta
    19141 tttcctcaag ggagatctgt cagattttga tcctgccctt ttcaatatta ctccgatcga
    19201 ggctatgtgg atggacccac aacagcgaaa gctactagaa gttgtttatg aagcactgga
    19261 gtccggtggt atctcactcg aagccatcgc aggcacacga accgctgttt tcgctgctag
    19321 cttcacagct gactggcagc aaatgtcgtt caaagagtct tcgttccgac atagtttgtc
    19381 tgccaccggt gttgaccctg gtattattag caacagaatc agtcacgtct ttaacctaaa
    19441 cggccctagc attgtgtgca acacagcatg ctcttcctca gtctatgcgc ttcacaacgc
    19501 ctgtaatgcg ttgagaaacg gcgaggcgga gggcgccatc gttggtggtg tcaatttgat
    19561 catcacggtt gaccaacaca tgaatactgc aaaacttggg gttttatcac caacgtcgac
    19621 gtgccatacg tttgatacta gtgccgatgg ctatgggcgt gctgacgctg tcggcgccgt
    19681 ctatctgaag cgtctctctg atgctgtcag agatggcgac ccaattaggg gtgtaattcg
    19741 atccagcgca accaactcga acggcaaagt ccctgccgtt ggcataacct acccaaacag
    19801 agatgggcag gccgatgtga ttgcgcatgc ctaccagcgt ggaggagact tagatcctcg
    19861 gctcactggc tatttcgagt gccacggaac cggaacagct atcggcgacc ccatcgaggt
    19921 cgaggcggtg tcgatagcga tgaacaaaac tcggcaggcc gacgaagatc ctctgtggat
    19981 tggcgccgtc aagaccaaca tcgggcacag tgaggctgct agtggtcttt cggccttaat
    20041 caaggctatc cttatggtcg agcgaggtgt tattgcacca actcgaggtg tcgttgaacc
    20101 gaacccaaag atcaagtggg acgattggaa agtcagagtc gtaaacaacc ctatcccttt
    20161 tcctgcacac ctaccagtga agcgtgtgtc tatcaacagg taaggtccta ccacctgatc
    20221 ttttgaagag ccaactaaca tctagattag ttttggttac ggcggcacca atgctcatgt
    20281 cattgtcgag gcagctgatt ccctgctaaa gagggagcaa acttacaagt atgtcgatgt
    20341 aaacacagag aagcggcgca agaaaggccc taggcgtgca gcacacaaaa agcgaccatt
    20401 tctgctgcct ttttctgctc atgacagacc aacgctgcag cgcaatattg ccgctcatgc
    20461 taaggtcgcc gctaactacg atctcctcga cttgtctcat acccttagca gccgtcgcag
    20521 tgtcctggca agcaaaggtt tcactgtagc cagccacaag aacctagaag aaatcttcag
    20581 tgacgtgagc acgagtttca catttgcgga caagaaaaag accccaactc tgggtttcgt
    20641 atttactggt caaggagcac agtgggcgcg catgggatcg gacttgatgg cgaatagtcc
    20701 tcgattcttg agatccatcc gcaacctgga cttggccctg gaggaacttc atgacggccc
    20761 atcatggtcg atcgaggatg ttcttcttga gcctgcagag acctcccgtg tcagcgaagc
    20821 tgagttctct cagcctctat gtactgccgt gcagatcgct ctggtgcagc tgctcgagta
    20881 ttggggtatt cgccctgtcg tgactgttgg tcactcttcg ggggagatgg ccgcagctta
    20941 tgctgcaggc ttgatatcgg ctacagaggc cattacgctt gcttactatc gtggcgtagt
    21001 tacgcgtgac gttgatacta agggcgccat gatggctgtc ggcctcggcg ccgaagcagt
    21061 tactccatac cttcaaggct ttgatggcaa gatagtgatc gcatgtcaca actctccggc
    21121 aggtgtgaca ttgagcggag atgcagatgc tctggaagaa gtcaaggcta agctagtcaa
    21181 cgacggcgtc ttcgcgcgca tcgtcttgac aaacggcaag gcataccatt ctcaccatat
    21241 ggctccggtc tcgtccaatt acgagaagct tgtccgtgcc gctcgggaat acaccccttt
    21301 tgatcttgct gtcccaacaa cagcgagaat ggtttcgtcg gtcaccaaca gtattatccc
    21361 ggagatgacc catctggatg agacatactg gagcaagaat cttcgaagcc cagttctctt
    21421 caatcaagcg gtccaaacca tcttgacgag taaggagttt tcgaatgttg acctacttgt
    21481 cgagatcgga ccacactccg caatgaaagg cccaatccag cagattaagg cggagctcaa
    21541 agcctcgaag attgactacc tcccaacact cttgaggggc catgactgtg cagtgcagct
    21601 gctgaacctc gccggtgaaa tgtttctgcg cagctatccc atggacatgg aacgtgtgac
    21661 gaccgcatat gttgaggaga ccacgagcag cggcaagctg tctaccacca agggctccat
    21721 cattgtcgac cttcccccat accagtggaa ttatacccgt ccgttctggg cagaaaaccg
    21781 tgccagccgt gagcagcgtg tgcccaagtt ccctagacac gacgtgcttg gacagattgt
    21841 cattggatcc tctttggctg agccaacatg gagaaacgtt ctccgtgcgc gcgatctgcc
    21901 ctggctgaag gatcacaact tgggtggggc aaatatattc ccggcggctg gttactttgc
    21961 tatggccatg gaggccgtca ctcagctgaa cgagttgagt gaatccccag tgaccatcca
    22021 gagttatgta ttacgagatg tctcaattca gaaggctctt gtgacgcctg acactgatga
    22081 tggcattgaa gtcatgctca acctccgccc ctccatctac agtggtgaat ccacgacgac
    22141 ctggtgggat tttggtgttt catcgattga taccgatggc gttctgaaag agcacatggt
    22201 cggcagcatc gccatcaatg cacgtcagcg aggtgttgaa ccgcgcaagg tgccggacgc
    22261 gccgcagcgt gcaagtggta aagcttggaa tgaagctctg cgtgatgttg gattcgacta
    22321 cggtcccacg ttccaagaca tggacgacat ccgctttgat ggcaagaact actggtccag
    22381 ctgcaccacc aacatcaaga cccaggtaga cgagtcgctg ggagaatcac gctatcctct
    22441 ccaccctgct tctatagact ctgtcctgca gctatgtatc gcagctatcc atgccggtcg
    22501 gactaatgca atggagtacg gtgcaattcc catccaagtc gacgaggtca caatctggcc
    22561 ccctactaag gagcaaatcg acactgccaa ggcaagtgct tatgcttggt gtgaccaacg
    22621 cggtatccgc aacttcgaga ctggtgctca gatgactgca gacgatggcg aggttgttgt
    22681 ggaaatcacc agccttcgct gcgtcagcta cgaggctgga gttccacaaa aggcagagtc
    22741 agcgttgagt gaagcacctt atggcaagat ggcttgggag gtggactttg acagccttca
    22801 gtccgtatct gacgtgaatg gtctgacgag cgcagacctg acaaatttgg cgttgttcaa
    22861 gaacccgggg tggaaagtcc tccatttggg cacatcccac gtgcacgagg tcctcaagaa
    22921 gaacccgcga gccgactaca caatcgccgt gatgttagat tcggaggtcg aagccgtcag
    22981 ggcggccctg gtgaactatc agagcgccaa agttgcaaag ctcgaggaca tatacgccct
    23041 ttctgcagag tcgtatgatg tcgtggtcgt agaccaagac aaatacgcga cgaagtatgt
    23101 gcttccaagg gcttggcaca cattgaagtc ccatggccat gctttcatcg attttgttga
    23161 caatatcctt gatctcgaat taggtggact tgagcgcacc ttgaagagca atactggcac
    23221 tactatcacc cagaaagcca aagaaagcgt gaatggacac gcgaattgca tacgaagcca
    23281 gaagcttacc actcagctgg tgtaccgcaa gcagcaggct gacattattc caatcgttcg
    23341 cgccgctctt caaagcctag attggggtgt tgaagtcatt cccttggcca aggctgtcca
    23401 gtcaggtgtc aaggggcatg tcattatcct tgccgacttt gagggcccac ttctgcacac
    23461 ggtgaacaag agcgaatttg agtcgatcca ggagattata aacactgcat catctcttct
    23521 atgggtaacc tctggtggcc tgctggaggg caagcatcca gaattcgcca tggtctcagg
    23581 tcttctcaga accgtgacct cggagcaggc ttcccttgat ttccgtacaa ttgatgttga
    23641 cgtcggcagc gttacgtcgg atcaaatagc tgctgctatc atcgaagtcg ctaagaaaca
    23701 agcgtccact gacgaggaag atccggatcg cgagctttgt ctttccaacg ggaagactta
    23761 catcagccga ctggtcagaa atcattacct gaacacaatc tttgcagcag aacatcccga
    23821 gccgaaggag ttctctactg gagaccatat cgtagccagt atttctggcg gtaaggtact
    23881 tttccatcaa attgccgcag aagaagagat ccagccgggc tttgttcaga ttgaggtcca
    23941 agcgagtggc ctcacaaagg aaggcgttct cgtcattacc ggacaagact atcccatcac
    24001 gttcagtcac gaaatcggtg gtattgtaca caagattgga tcagacgtct caggtttcca
    24061 gccgggtgat agggtggttg gcttcaatgc agataagctc ggcagctttc agcaggtacc
    24121 agcctctatg ctttacaagc tcgatgacag ggacaacctc aatgaagctg ttagcgtgct
    24181 ggtagcttat gcatcagcgc tctatggctt agaaactctt gctagggtag aaccggaaga
    24241 gaaagttctc atcctgccta acaccggagc gagcggaatt gcagcgatca aggtggctca
    24301 ggcggccggt gctttccccc ttgtcattgc tgagaccact gacgaggtca attttctcca
    24361 gacgcatctt ggcctagatg aaaaccaggt cattcagctt tcgaatgatg gttcagttct
    24421 tgagcaactc aagcgactca caggcggcca cggtgcagat gttgtgttta gtggtggaag
    24481 cacagatgtc aacatcgctc gcgaggcatg gcggtcaatc actcgattcg gtcgcttcct
    24541 tgacggaggc cgcaaagacg tgttacggcg caatgcctta gacatagtcc cggtccagcg
    24601 cggcgctctt tatctcccat tcgacatcct agacctctat gaacatcgtc caaagactct
    24661 tgcgaagttt atcccgagaa ttatctctat gcttcgagat gggtccatca cgagtccagg
    24721 aacagaacag atcgtcggtc tggctgatct caacaaggct gttggtgtct tctccgatgc
    24781 cttgggtgca cccaaggtag ttattcgata cgaagcatgc gaaacaccgc tcatggtgct
    24841 tcccgcaaga cccaagctcg aattcagccc tgactccacc tatctacttg tcggctgctt
    24901 gggaggtttg ggtcgcagct tgacatcctg gatgatggag tctggtgcgc gaagattcgt
    24961 ttttctttcc cgctctggtg cggattcacc atcggcagcc acgctgatca aggatatcga
    25021 agctgccgga gccatcactc aagtcattag aggcgatgcc acctcgcatg ctgatgtcgt
    25081 ccgagccgtg caaagtgttt ccaaggagaa cccgatcaaa ggtgtcgtcc atgcggcaat
    25141 ggtacttagg gtaagtgcgg gttcctcgaa cttattgagc tattatgtta atcttagttg
    25201 tgcaggatgg cctatttcat aacatgtcct acgagaactg gatcactgct gtccagccaa
    25261 agatacaggg tgcctccaac ctgcactcgg ttctggccaa cgagccgctt gacttcttcc
    25321 tcatgactag ttctgtgtcc ggcgtcctcg gcaacccagc ccaaggcaac tacgctgcag
    25381 caaacagcta tctcgattca cttgctcgac accgtctctc tgctaagcag actgccgtct
    25441 ccctcgtgct tcctatggtt ctcgaggtgg gcgtggtggc cgagaatacc gagctggagc
    25501 aggcgctcaa gcgtaaaggc atgtacggca tcgacgagga acacctactt caaggttttg
    25561 aggcagccat cacatctggc aagtctgatc gaccagtaga ccacgtcgtg gtcggactcg
    25621 acccgtccaa gctccaaaag gcagtgagcg atcccactgt gactgacagc tactacctcg
    25681 aggataagag actgagccag gttgtccacg acatgaactc gactgcagat gactctgctg
    25741 gtggaggtgc tggaggccaa agcattcttg cgaccatcag ttctgccgcg tctcccggag
    25801 aagccgtgga cgccgtgact ggtcatttcg tcgagaagct tgcgcgcatg ctgctcctcg
    25861 atgacgacgc gttcgagcca gaggtcaagt ccattgcgtc ttacggaatt gacagtatga
    25921 tcggcgctga gctgaggaag tggatattca aggagtataa gatggatgtg ccgttccagc
    25981 aacttctcgc cccaacgttg accatcaaca agtttgcggt acaggtcagc gctcaccatg
    26041 gtgtgtcggc ctcataa
//
