# Supplementary material for: Genome sequencing and physiological characterization of three Neoarthrinium moseri strains
Source: BMC Microbiol. 2025 Aug 21;25:526. doi: 10.1186/s12866-025-04274-z (PMC12369201; doi:10.1186/s12866-025-04274-z)
Supplement: Supplementary file 18 — Supplementary Material 18. [file 12866_2025_4274_MOESM18_ESM.zip › BGC analyses/depudecin biosynthetic gene cluster from Alternaria brassicicola/results/cluster356.gbk]

LOCUS       JAFIMQ010000064.1      26032 bp    DNA              UNK 01-JAN-1980
DEFINITION  Genes for cluster 356 on scaffold JAFIMQ010000064.1 of species
            Neoarthrinium moseri TUCIM 5827.
ACCESSION   JAFIMQ010000064
VERSION     JAFIMQ010000064.1
KEYWORDS    .
SOURCE      .
  ORGANISM  .
            .
FEATURES             Location/Qualifiers
     SOURCE          1..26032
                     /organism="Neoarthrinium moseri TUCIM 5827"
     CDS             complement(1..7416)
                     /protein_id="KAI1842798.1"
                     /translation="MPGLIVQSRTSSEGPHASRQGSSRNSVIEDDYPAATFPGYAEKPL
                     DEQLEPIAVIGMGCRLPGDVGSPADFWDMIMSKGTGQTPKVPASRFNIDAHLHKNNDRP
                     GSFAVPGGYFLKGDLSDFDPALFNITPIEAMWMDPQQRKLLEVVYEALESGGISLEAIA
                     GTRTAVFAASFTADWQQMSFKESSFRHSLSATGVDPGIISNRISHVFNLNGPSIVCNTA
                     CSSSVYALHNACNALRNGEAEGAIVGGVNLIITVDQHMNTAKLGVLSPTSTCHTFDTSA
                     DGYGRADAVGAVYLKRLSDAVRDGDPIRGVIRSSATNSNGKVPAVGITYPNRDGQADVI
                     AHAYQRGGDLDPRLTGYFECHGTGTAIGDPIEVEAVSIAMNKTRQADEDPLWIGAVKTN
                     IGHSEAASGLSALIKAILMVERGVIAPTRGVVEPNPKIKWDDWKVRVVNNPIPFPAHLP
                     VKRVSINSFGYGGTNAHVIVEAADSLLKREQTYKYVDVNTEKRRKKGPRRAAHKKRPFL
                     LPFSAHDRPTLQRNIAAHAKVAANYDLLDLSHTLSSRRSVLASKGFTVASHKNLEEIFS
                     NVSTSFTFADKKKTPTLGFVFTGQGAQWARMGSDLMANSPRFLRSIRNLDLALEELHDG
                     PSWSIEDVLLEPAETSRVSEAEFSQPLCTAVQIALVQLLEYWGIRPVVTVGHSSGEMAA
                     AYAAGLISATEAITLAYYRGVVTRDVDTKGAMMAVGLGAEAVTPYLQGFEGKIVIACHN
                     SPAGVTLSGDADALEEVKAKLVNDGVFARIVLTNGKAYHSHHMAPVSSNYEKLVRAARE
                     YTPFDLAVPTTARMVSSVTNSIIPEMTHLDETYWSKNLRSPVLFNQAVQTILTSKEFSN
                     VDLLVEIGPHSAMKGPIQQIKAELKASKIDYLPTLLRGQDCAVQLLNLAGEMFLRSYPM
                     DMERVTTAYVEETTGSGKLSTTKGSIIVDLPPYQWNYTRPFWAENRASREQRVPKFPRH
                     DVLGQIVIGSSLAEPTWRNVLRARDLPWLKDHNLGGANIFPAAGYFAMAMEAVTQLNEL
                     SESPVTIQSYVLRDVSIQKALVTPDTDDGIEVMLNLRPSIYSGESTTTWWDFGVSSIDT
                     DGVLKEHMVGSIAINARQRGVEPRKVPDAPQRASGKAWNEALRDVGFDYGPTFQDMDDI
                     RFDGKNYWSSCTTNIKTQVDESLGESRYPLHPASIDSVLQLCIAAIHAGRTNAMEYGAI
                     PIQVDEVTIWPPTKEQIDTAKASAYAWCDQRGIRNFETGAQMTADDGEVVVEITSLRCV
                     SYEAGVPQKAESALSEAPYGKMAWEVDFDSLQSVSDVNGLTGADLTNLALFKNPGWKVL
                     HLGTSHVHEVLKKNPRADYTIAVMLDSEVEAVRAALVNYQSAKVAKLEDIYALSAESYD
                     VVVVDQDKYATKYVLPRAWHTLKSHGHAFIDFVDNILDLELGGLERTLKSNTGTTITQK
                     AKESVNGHANGIRSQKLTTQLVYRKQQADIIPIVRAALQSLDWGVEVIPLAKAVQSGVK
                     GHVIILADFEGPLLHTVNKSEFESIQEIINTASSLLWVTSGGLLEGKHPEFAMVSGLLR
                     TVTSEQASLDFRTIDVDVGSVTSDQIAAAIIEVAKKQASADEEDPDRELCLSNGKTYIS
                     RLVRNHYLNTIFAAEHPEPKGFSTGDHIVASISGGKVLFHQIAAEEEIQPGFVQIEVQA
                     SGLTKEGVLVITGQDYPITFSHEIGGIVHKIGSGVSGFQPGDRVVGFNADKLGSFQQVP
                     ASMLYKLDDRDNLNEAVSVLVAYASALYGLETLARVEPEEKVLILPNTGASGIAAIKVA
                     QAAGAFPLVIAETTDEVNFLQTHLGLDENQVIQLSNDGSVLEQLKRLTGGHGADVVFSG
                     GSTDVNIAREAWRSITRFGRFLDGGRKDVLRRNALDIVPVQRGALYLPFDILDLYEHRP
                     KTLAKFIPRIISMLRDGSITSPGTEQIVGLADLNKAVGVFSDALGAPKVVIRYEACEIP
                     LMVLPARPKLEFSPDSTYLLVGCLGGLGRSLTSWMMESGARRFVFLSRSGADSPSAATL
                     IKDIEAAGAITQVIRGDATSHADVVRAVQSVSKENPIKGVVHAAMVLRDGLFHNMSYEN
                     WITAVQPKIQGASNLHSVLANEPLDFFLMTSSVSGVLGNPAQGNYAAANSYLDSLARHR
                     LSAKQTAVSLVLPMVLEVGVVAENTELEQALKRKGMYGIDEEHLLQGFEAAITSGKSDR
                     PVDHVVVGLDPSKLQKAVSDPTVTDSYYLEDKRLSQVVHDMNSTADDSAGGGAGGQSIL
                     ATMSSAASPGEAVDAVTGHFVEKLARMLLLDDDAFEPEVKSIASYGIDSMIGAELRKWI
                     FKEYKMDVPFQQLLAPTLTVNKFAVQVSAHHGVSAS"
                     /cluster_role="hit_required"
     CDS             8482..10645
                     /protein_id="KAI1842799.1"
                     /translation="MEAEQVDCVVVGTGWTGLISAKTYLDFEPQANLILIDNGESIGGS
                     WRIERIYPSLYAQVKYGQFEYSFFPMRREGISDDGYIPGDTINKYLVEFAEKYDLSRRS
                     RLSTTIRQITRLPGRGWRLDFGDEKAPVQCAKLIYSSGPTSHAVIPSWPMSDFDIPIIH
                     STETGTHLDALDKIQRATVVGGAKSAFDTVFLLLNSGKKVDWIIRKDGAGAAALMPPSI
                     FGLVNTIDVMSTRIFASFGASIMATKGLSYKFIHRTTLGLACHKVFWRITNWIADRHAG
                     YSRSSNAAKLRPLPHGEGIFWANGGLGCASVPNFWKVFHAGDVTVHRTEPESFVDNTVK
                     LRNGSQLKTDYVILCTGFDKNYDPFDDDLEVQCGLKLDSTEKGKWARLETRAAKTVDVL
                     LPVLRESGVPLRDLETMKTETINGEKKQLSFGPSRHYRRMVAPKLAAEGDRSIFFPGLM
                     HNVYTPLVGEVQALWGVAFMLGLHDVPSLPEMEEEAAVWNAWTAKRYLTQGRKHSYGIY
                     DFISYIDLLLSDLGIQTRRKTNPFADKFLPYYPKHYRGIIDEFRQVQSRKREGKSEAAD
                     SGVGAVKIVLVGLLVAFFATILFGLYGR"
                     /cluster_role="hit_required"
     CDS             11711..13415
                     /protein_id="KAI1842800.1"
                     /translation="MAESKSPFRVVIIGAGVTGLVASNCLQIAGIDHVVLERRDNVAPP
                     EGASIGMYPHGARVLHQIGALKGVLAACTATDRWFYRGAEGEMLMNNGFFRHVEKNFGV
                     GYILLERREFLQILYDSLPDKSYIKTGCGVKEVKHVGDQVQVTLYNGQVETGDIVLGCD
                     GAHSIVRSIMWEHANRITPGLITAKEKANYRTDWKAVIGVAPQMPGLGVQDMTSVSDKG
                     KTFIAFSQPDRIYFFFIFRVDEPYTWPGRPNSKDADRDALVESVADHPISDTLLFGELW
                     KKRFRGELLYLEDGVYDHWHSGRIVLTGDAVHKFTPNMGFGGNCGIESTAVLCNHLNRI
                     LSENKGRKPSQEQLSEIFELYQNRQVPRMKEISELCRLVTKVQAWETPYHKFVDTWVFP
                     MQSDKELANQLTEIIRRGAKLDYVDDAGFGPGTVTWIDHETEKVSQGSSIASRIVRLVG
                     AGAAILAVLQGFRFFTFASASVAP"
                     /cluster_role="hit_required"
     CDS             21081..22745
                     /protein_id="KAI1842805.1"
                     /translation="MSDTESRFRVIVIGGGIAGLSASHMLQKAGIDHIVLERRSEVARL
                     EGGSMFIYPHGSRILDQLGCLDTVQKGTVPPGRWFIRLPGGKKILESTFFSHIQKNHGY
                     NMLIFERPKLLRDLYETLPDKTRVRTNASVDSIKQDENGVDVVLSNGEVERGDLVLGCD
                     GVYSTVRSAMWDAANAASPGMITVKEKRAISADWYCLVFVTPGIPELSETDMTVINSAE
                     HTHLFTLTPKKGFFSVYFLLDKPFPWPKRAKRFTEQDAEDLARSVADHPLSDTVMFGEV
                     WKRRLRSSVIHLEEGVLDHWYHGRIALAGDSAHKVMPNMGLGGNSSMESVAVLTNRLRQ
                     MLVDTNWRKPSSAKLEETLAAYQEERVGRMKHIFKFSSNMSQGWRTPWYKFLSTWIIPV
                     IPDSMLAAEMSKIISGAPRLDFLEVKDLPPGRVPWEYVANKKRSTEGGIVGGNKLSSLS
                     LVTALGVALYYYYGVRPLPLPSLA"
                     /cluster_role="hit_required"
     CDS             23732..26032
                     /protein_id="KAI1842806.1"
                     /translation="MTPADDTTAIPNGHGHEEDKTSESSTRVPDNVQDVEKSDGGAAKG
                     VETPDQEPKRTVTGLKWFIIYTSLMSTVLLFALDNTIVATIQPDIVEAFNDQQDLAWIG
                     VSFILGQVVILPVGKAYGIFNMKWLFLISLILFEGGSAICGAAPNMAAIIIGRAIAGVG
                     GAGVYVGGLTYISVLTTPHERPLYLAILMSVWGFGNVLGPIIGGSFAVSSATWRWGFYI
                     NLPIAGLFAPAFMFLMPNLNAMPDTPFMKKLRMQDWVGITVFTALMACFCMAGSFGGTL
                     YAWDSGSEIALWVVTFVLFIAFILVTIYHPLVPAEARLLPVQFMVTRDLIIIPLQAFLV
                     AGSMMMSIYYTPLVFQFTRGDSPLMAGVRILPLICMIVFGCLFNGFAMPKFGYYLPWYV
                     VGNALLVAGAALMTTIDSSISNSALYGYTVIIGLGVGAFQSAGIGVASALAPASEISNV
                     VSVMTIAQIIGITFALAIPGSIFQNKAMQYIAAALPDIPHEHLAELITGASGKFYKSLS
                     KSDQLLVVDQITAAISEAFYYLVGATAIGFITSFFLSPKKLFLSGGSVA"
                     /cluster_role="hit_required"
ORIGIN
        1 ttatgaggcc gacacaccat ggtgagcgct gacctgtacc gcaaacttgt tgacggtcaa
       61 cgttggggcg agaagttgct ggaacggcac atccatctta tactccttga atatccactt
      121 cctcagctca gcgccgatca tactgtcaat tccgtaagat gcaatggact tgacctctgg
      181 ctcgaacgcg tcgtcatcga ggagcagcat gcgcgcaagc ttctcgacga aatgaccagt
      241 cacggcgtcc acggcttctc cgggagacgc ggcagaactc atggtcgcaa gaatgctttg
      301 gcctccagca cctccaccag cagagtcatc tgcagtcgag ttcatgtcgt ggacaacctg
      361 gctcagtctc ttatcctcga ggtagtagct gtcagtcaca gtgggatcgc tcactgcctt
      421 ttggagcttg gacgggtcga gtccgaccac gacgtggtct actggtcgat cagacttgcc
      481 agatgtgatg gctgcctcaa aaccttgaag taggtgttcc tcgtcgatgc cgtacatgcc
      541 tttacgcttg agcgcctgct ccagctcggt attctcggcc accacgccca cctcaagaac
      601 cataggaagc acgagggaga cggcagtctg cttagcagag agacggtgtc gagcaagtga
      661 atcgagatag ctgtttgctg cagcgtagtt gccttgggct gggttgccga ggacgccgga
      721 cacagaacta gtcatgagga agaagtcaag cggctcgttg gccagaaccg agtgcaggtt
      781 ggaggcaccc tgtatctttg gctggacagc agtgatccag ttctcgtagg acatgttatg
      841 aaataggcca tcctgcacaa ctaagattaa cataatagct caataagttc gaggaacccg
      901 cacttaccct aagtaccatt gccgcatgga cgacaccttt gatcgggttc tccttggaaa
      961 cactttgcac ggctcggacg acatcagcat gcgaggtggc atcgcctcta atgacttgag
     1021 tgatggctcc ggcagcttcg atatccttga tcagcgtggc tgccgatggt gaatccgcac
     1081 cagagcggga aagaaaaacg aatcttcgcg caccagactc catcatccag gatgtcaagc
     1141 tgcgacccaa acctcccaag cagccgacaa gtagataggt ggagtcaggg ctgaattcga
     1201 gcttgggtct tgcgggaagc accatgagcg gtatttcgca tgcttcgtat cgaataacta
     1261 ccttgggtgc acccaaggca tcggagaaga caccaacagc cttgttgaga tcagccagac
     1321 cgacgatctg ttctgttcct ggactcgtga tggacccatc tcgaagcata gagataattc
     1381 tcgggataaa cttcgcaaga gtctttggac gatgttcgta gaggtctagg atgtcgaatg
     1441 ggagataaag agcgccgcgc tggaccggga ctatgtctaa ggcattgcgc cgtaacacgt
     1501 ctttgcggcc tccgtcaagg aagcgaccga atcgagtgat tgaccgccat gcctcgcgag
     1561 cgatgttgac atctgtgctt ccaccactaa acacaacatc tgcaccgtgg ccgcctgtga
     1621 gtcgcttgag ttgctcaaga actgaaccat cattcgaaag ctgaatgacc tggttttcat
     1681 ctaggccaag atgcgtctgg agaaaattga cctcgtcagt ggtctcagca atgacaaggg
     1741 ggaaagcacc ggccgcctga gccaccttga tcgctgcaat tccgctcgct ccggtgttag
     1801 gcaggatgag aactttctct tccggttcta ccctagcaag agtttctaag ccatagagcg
     1861 ctgatgcata agctaccagc acgctaacag cttcattgag gttgtccctg tcatcgagct
     1921 tgtaaagcat agaggctggt acctgctgaa agctgccgag cttatctgca ttgaagccaa
     1981 ccaccctatc acccggctgg aaacctgaga cgcctgatcc aatcttgtgt acaataccac
     2041 cgatttcgtg actgaacgtg atgggatagt cttgtccggt aatgacgaga acgccttcct
     2101 ttgtgaggcc actcgcttgg acctcaatct gaacaaagcc cggctggatc tcttcttctg
     2161 cggcaatttg atggaaaagc accttaccgc cagaaatact ggctacgata tggtctccag
     2221 tagagaaccc cttcggctcg ggatgttctg ctgcaaagat tgtgttcagg taatgatttc
     2281 tgaccagtcg gctgatgtaa gtcttcccgt tggaaagaca aagctcgcga tccggatctt
     2341 cctcgtcagc ggacgcttgt ttcttagcga cttcgatgat agcagcagct atttgatccg
     2401 acgtaacgct gccgacgtca acatcaattg tacggaaatc aagggaagcc tgctccgagg
     2461 tcacggttct gagaagacct gagaccatgg cgaattctgg atgcttgccc tccagcaggc
     2521 caccagaggt tacccataga agagatgatg cagtgtttat aatctcctgg atcgactcaa
     2581 attcgctctt gttcaccgtg tgcagaagtg ggccctcaaa gtcggcaagg ataatgacat
     2641 gccccttgac acctgactgg acagccttgg ccaagggaat gacttcaaca ccccaatcta
     2701 ggctttggag agcggcgcga acgattggaa taatgtcagc ctgctgcttg cggtacacca
     2761 gctgagtggt aagcttctgg cttcgtatgc cattcgcgtg tccattcacg ctttctttgg
     2821 ctttctgggt gatagtagtg ccagtattgc tcttcaaggt gcgctcaagt ccacctaatt
     2881 cgagatcaag gatattgtca acaaaatcga tgaaagcatg gccatgggac ttcaatgtgt
     2941 gccaagccct tggaagcaca tacttcgtcg cgtatttgtc ttggtctacg accacgacat
     3001 catacgattc tgcagaaagg gcgtatatgt cctcgagctt tgcaactttg gcgctctgat
     3061 agttcactag ggccgccctg acggcttcga cctccgaatc taacatcacg gcgattgtgt
     3121 agtcggctcg cgggttcttc ttgaggacct cgtgcacgtg ggatgtgccc aaatggagga
     3181 ctttccaccc cgggttcttg aacaacgcca aatttgtcag gtctgcgccc gttagaccat
     3241 tcacgtcaga tacggactga aggctgtcaa agtccacctc ccaagccatc ttgccataag
     3301 gtgcttcact caacgctgac tctgcctttt gtggaactcc agcctcgtag ctgacgcagc
     3361 gaaggctggt gatttccaca acaacctcgc cgtcgtctgc agtcatctga gcaccagtct
     3421 cgaagttgcg gataccgcgt tggtcacacc aagcataagc acttgccttg gcagtgtcga
     3481 tttgctcctt agtagggggc cagattgtga cctcgtcgac ttggatggga attgcaccgt
     3541 actccattgc attagtccga ccggcatgga tagctgcgat acatagctgc aggacagagt
     3601 ctatagaagc agggtggaga ggatagcgtg attctcccag cgactcgtct acctgggtct
     3661 tgatgttggt ggtgcagctg gaccagtagt tcttgccatc aaagcggatg tcgtccatgt
     3721 cttggaacgt gggaccgtag tcgaatccaa catcacgcag agcttcattc caagctttac
     3781 cacttgcacg ctgcggcgcg tccggcacct tgcgcggttc aacacctcgc tgacgtgcat
     3841 tgatggcgat gctgccgacc atgtgctctt tcagaacgcc atcggtatca atcgatgaaa
     3901 caccaaaatc ccaccaggtc gtcgtggatt caccactgta gatggagggg cggaggttga
     3961 gcatgacttc aatgccatca tcagtgtcag gcgtcacaag agccttctga attgagacat
     4021 ctcgtaatac ataactctgg atggtcactg gggattcact caactcgttc agctgagtga
     4081 cggcctccat ggccatagca aagtaaccag ccgccgggaa tatatttgcc ccacccaagt
     4141 tgtgatcctt cagccagggc agatcgcgcg cacggagaac gtttctccat gttggctcag
     4201 ccaaagagga tccaatgaca atctgtccaa gtacgtcgtg tctagggaac ttgggcacac
     4261 gctgctcacg gctggcacgg ttttctgccc agaacggacg ggtataattc cactggtatg
     4321 ggggaaggtc gacaatgatg gaacccttgg tggtagacag cttgccgctg ccagtggtct
     4381 cctcaacata tgcggtcgtc acacgttcca tgtccatggg atagctgcgc agaaacattt
     4441 caccggcgag gttcagcagc tgcactgcac agtcttggcc cctcaagagt gttgggaggt
     4501 agtcaatctt cgaggccttg agctccgcct taatctgctg gattgggcct ttcattgcgg
     4561 agtgtggtcc gatctctaca agtaggtcaa cattcgaaaa ctccttactc gtcaagatgg
     4621 tttggaccgc ttgattgaag agaactgggc ttcgaagatt cttgctccag tatgtctcat
     4681 ccagatgggt catctccggg ataatactgt tggtgaccga cgaaaccatt ctcgctgttg
     4741 ttgggacagc aagatcaaaa ggggtgtatt cccgagcggc acggacaagc ttctcgtaat
     4801 tggacgagac cggagccata tggtgagaat ggtatgcctt gccgtttgtc aagacgatgc
     4861 gcgcgaagac gccgtcgttg actagcttag ccttgacttc ttccagagca tctgcatctc
     4921 cgctcaatgt cacacctgcc ggagagttgt gacatgcgat cactatcttg ccctcaaagc
     4981 cttgaaggta tggagtaact gcttcggcgc cgaggccgac agccatcatg gcgcccttag
     5041 tatcaacgtc acgcgtaact acgccacgat agtaagcaag cgtaatggcc tctgtagccg
     5101 atatcaagcc tgcagcatat gctgcggcca tctcccccga agagtgacca acagtcacga
     5161 cagggcgaat accccaatac tcgagcagct gcaccagagc gatctgcacg gcagtacata
     5221 gaggctgaga gaactcagct tcgctgacac gggaggtctc tgcaggctca agaagaacat
     5281 cctcgatcga ccaagatggg ccgtcatgaa gttcctccag ggccaagtcc aggttgcgga
     5341 tggatctcaa gaatcgagga ctattcgcca tcaagtccga tcccatgcgc gcccactgtg
     5401 ctccttgacc agtaaatacg aaacccagag ttggggtctt tttcttgtcc gcaaatgtga
     5461 aactcgtgct cacgttactg aagatttctt ctaggttctt gtggctggct acagtgaaac
     5521 ctttgcttgc caggacactg cgacggctgc taagggtatg agacaagtcg aggagatcgt
     5581 agttagcggc gaccttagca tgagcggcaa tattgcgctg cagcgttggt ctgtcgtgag
     5641 cagaaaaagg cagcagaaat ggtcgcttct tgtgtgctgc acgcctaggg cctttcttgc
     5701 gccgcttctc tgtgttgaca tcgacatact tgtaagtttg ctccctcttt agcagggaat
     5761 cagctgcctc gacaatgaca tgagcattgg tgccgccgta accaaaacta atctagatgt
     5821 tagttggctc ttcaaaagat caggtggtag gatcttacct gttgatagac acacgcttca
     5881 ctggtaggtg tgcaggaaaa gggatagggt tgtttacgac tctgactttc caatcatccc
     5941 acttgatctt tgggttcggt tcaacgacac ctcgagttgg tgcaataaca cctcgctcga
     6001 ccataaggat agccttgatt aaggccgaaa gaccactagc agcctcactg tgcccgatgt
     6061 tggtcttgac ggcgccaatc cacaaaggat cttcgtcggc ctgccgagtt ttgttcatcg
     6121 ctatcgacac cgcctcgacc tcgatggggt cgccgatagc tgttccggtt ccgtggcact
     6181 cgaaatagcc agtgagccga ggatctaagt ctcctccacg ctggtaggca tgcgcaatca
     6241 catcggcctg cccatctctg tttgggtagg ttatgccaac ggcagggact ttgccgttcg
     6301 agttggttgc gctggatcga ataacacccc taattgggtc gccatctctg acagcatcag
     6361 agagacgctt cagatagacg gcgccgacag cgtcagcacg tccgtagcca tcggcactag
     6421 tatcaaacgt atggcacgtc gacgttggtg ataaaacccc aagttttgca gtattcatgt
     6481 gttggtcaac cgtgatgatc aaattgacac caccaacgat ggcgccctcc gcctcgccgt
     6541 ttctcaacgc attacaggcg ttgtgaagcg catagactga ggaagagcat gctgtgttgc
     6601 acacaatgct agggccgttt aggttaaaga cgtgactgat tctgttgcta ataataccag
     6661 ggtcaacacc ggtggcagac aaactatgtc ggaacgaaga ctctttgaac gacatttgct
     6721 gccagtcagc tgtgaagcta gcagcgaaga cagcggttcg tgtgcctgcg atggcttcga
     6781 gtgagatacc accggactcc agtgcttcat aaacaacttc tagtagcttt cgctgttgtg
     6841 ggtccatcca catagcctcg atcggagtaa tattgaaaag ggcaggatca aaatctgaca
     6901 gatctccctt gaggaaataa ccgccgggaa cagcgaaact tcctggtcga tcgttgttct
     6961 tgtgaaggtg tgcactatga agattagagg ttgtgtcgta caagtatgcc tgttggcatt
     7021 gactaagata gggccaatca atagtacgta ctcgatgttg aaccgtgaag ctggtacctt
     7081 gggtgtttgg ccagttccct tgctcataat catgtcccag aaatcggccg gcgatccaac
     7141 atccccaggt aatcgacaac ctgagcccac ccgtaagcta tgagtctctc aatgtgaaaa
     7201 agaaaaaaag aaaaaaaaaa attcagacac gcgccacaac ttacccattc caattactgc
     7261 gatcggttcc aactgctcgt cgaggggttt ctccgcgtag ccagggaagg tggccgccgg
     7321 atagtcatct tcaatcacag agttgcgact agagccctgc ctactggcat ggggcccctc
     7381 cgaggatgtc ctcgactgca caattaagcc cggcattttg cagtcgatgg tgtattgaat
     7441 agaaccaggc tgagagttta ggacgattct ggcctgttaa tgaccttaca atatacgatg
     7501 acagagaata tggtctgcca ggcgacgccc aaaataagat ggtctgagta caatggcctg
     7561 gatatggctt ctatacgttt ggatctcgtt gtattcggct ataagtctct gtgctacata
     7621 gataacctca aagtctacct cttcggtgat atggtactct gaataccaga aagtgggaca
     7681 gaggtcattc tcgaccagtg aaatccatcc gggtagcgtg tgggtcattg ccggcaaaaa
     7741 caatcccgaa aatactcatt tgcgggagcg gattgggtaa gtatcagcta tcgcagtgct
     7801 ttgcactaca ggtgctggat ctcatatgcg cccaaatcgg ccaagctggt gaaaatcgtg
     7861 gacataccga aacccgcact gttttgccta taggtagagt aaatccttgc tacagatgca
     7921 gaacatccaa ggttctacgg cgaatctgat cgaatatagc tcttatcggc ggcactaacc
     7981 ttggtcatgt cgtatcaacc gggccgcgaa gtcgcgtaaa gactgccgtg gcaacggctg
     8041 gaaggagccg aagtgtaggt ggggcctatg tattgaactt agtgatatgt tctagaacgg
     8101 gggcaatgca ctggccaact ctagccggaa tgttcgatgg gtatgttcgg caagatttcc
     8161 ccgggcaccc ccgagccacc ctttgctagt ttacaccgcg caaaatctgg aacctagact
     8221 aaagtatcta tctacacgct cttatggggg cttagtaacg ctgagatgtc gtacgagatg
     8281 ggctgtcatt cagcctgtag actaccttgg ccagcaacca ggagttggtg aagcaggaca
     8341 taagcacaca ggtcaatagt gttgtagatc ctgtgggaaa ttttattgaa aattagtttc
     8401 ttgatcatac ttgaaaaatt gcgttcttca agggttggac cgctttgtag gttgactttc
     8461 aacattcatc aattgaacag aatggaagca gaacaagtgg attgcgtcgt ggtcggtacc
     8521 ggtaagtttg ttccactcga ttggcggact ttgccatttt ctgatcccct gatataggct
     8581 ggacagggct catttctgcg aagacatatc tcgactttga gcctcaggca aatctgatct
     8641 tgatcgacaa tggagagtct atcggtggat cgtggagaat agagagaatt tatcccagct
     8701 gtaagtatta tctcgagtca ttttgtacag tttgagagta gatttaggct ttggctcttc
     8761 atattcaaga ttcataactc aagatattgg tcgcagccta agagtaatgg ctaaattccc
     8821 gcattgcagt atacgctcag gtcaaatacg gccaatttga gtactcattc ttccctatgc
     8881 gccgggaagg catcagtgac gatggataca tcccaggaga caccattaac aaataccttg
     8941 tcgagtttgc agagaaatat gatctctcaa ggaggtcccg tctgtccacc accattcgcc
     9001 aaatcacgcg cctgccagga cgtggctggc gattggattt cggagatgaa aaggctccag
     9061 tgcagtgtgc caaactgatc tactcgtcgg ggccaacatc tcatgctgtc attccttctt
     9121 ggcctatgtc ggattttgac atacctataa ttcattcgac agagacaggg acccatcttg
     9181 atgccctcga caagatccaa agagcaacag tggttggtgg agcgaagtca gctttcgata
     9241 cagttttcct tcttctcaat tctgggaaaa aagtcgactg gattatccga aaggacggag
     9301 ctggcgctgc ggcgctgatg ccgccatcga tcttcggcct ggtcaatacc attgacgtga
     9361 tgtccactag aatattcgcc tcctttgggg ctagtattat ggctacgaag ggcctttctt
     9421 ataagttcat tcatagaaca actctaggtc tggcgtgtca taaagtgttc tggagaatca
     9481 ccaactggat tgccgacaga catgctggct acagcaggtc ttccaatgcg gctaaattga
     9541 ggccgcttcc gcatggcgaa gggtacactc gtcactgcaa cttcctacac acataaatgt
     9601 aactgaccgg agcaatagga tcttctgggc aaatggcggc ctcggctgtg ccagcgttcc
     9661 taatttttgg aaggtgtttc atgctggaga tgtgaccgtt cacagaaccg agccggagtc
     9721 atttgtagac aacaccgtca aacttcgaaa cgggagccag ctaaagacag actacgtgat
     9781 actatgtact ggattcgaca agaactatga cccatttgac gacgacttgg aggtgcagtg
     9841 cgggttgaag ctcgactcaa ccgagaaggg taagtgggct cgcctcgaga ctagggcggc
     9901 caagactgtt gatgtgttgc tgcccgtact ccgagaatct ggcgtcccac tccgtgatct
     9961 ggaaaccatg aaaacagaaa ctatcaatgg agagaagaaa caactttcgt tcggaccgtc
    10021 ccgacattat cgacgtatgg tcgcacctaa gcttgcagca gaaggtgaca gatccatttt
    10081 cttcccggga ttgatgcaca acgtctacac ccctctggtc ggtgaggtgc aggcattgtg
    10141 gggggttgca tttatgctcg gcctgcatga tgtgccatcc ctgcccgaga tggaggagga
    10201 ggcagcagtg tggaacgcct ggaccgccaa gcgatatctc acgcagggcc gtaaacactc
    10261 atacggcata tatgatttta tctcggtaag tgttcattaa acacactatc cgaagagcct
    10321 ttgatccgac cgaggatatc gggcgatggc tggaaagcct aatgggcgaa gttcaaagct
    10381 taccaagcaa cagtacatcg acctcctgct gagcgatctg ggtatccaga caagacggaa
    10441 gactaatcca tttgcggaca agtttctgcc gtattatccg aagcattatc gagggatcat
    10501 tgatgagttt cgccaagtgc aatcaaggaa gcgagagggc aagtccgaag cagccgattc
    10561 aggggtcggt gcggtgaaaa ttgtgcttgt tggccttctt gttgcattct ttgccacgat
    10621 actatttggc ctctacggtc gctaagtgat atgctggact aacataagag gcacaagaga
    10681 gagaaagtac gaaaaactgt ttacgtatag catattctca tgcactatat atatctgacg
    10741 cttcatgcca ttcgattgat tttaatttga tggcctatcc tttcagcttc gattggttgt
    10801 catcaaacta gactatatgg gatgtccctt gaccgtggga tcagcaagtc cctacaggta
    10861 gaaaaccttg gtaattctat ccttaccatt gtgtgttccc acagtaggtt tacaagtaaa
    10921 cgctgcgcgc gcacagcttg gcgctagacg agaaacatgg attggcagcg ctttaccccc
    10981 cgatggattg tctcagcctc tgcaagaaca aggggtcatc ctcaagagac gcacagatag
    11041 acaggcctac taacatcgca ttagaccttg atagaaacat aaccccttgc agaccggagc
    11101 cggaatgtcc tagacgcagg cttggcccac atgttgtact cctcacgggc accgagtggt
    11161 ggagcccaac ctgtgaagga tttattcttg gcgtgtgagt ggacgaatcg gggccagcgg
    11221 cgaaggcttg tgaactggta tcaatgcaaa tgcaacaggc tgttcccgga acctagtcaa
    11281 agacaagact gcagggcttg ttcggctcgg gccggaagca ccgagaggaa atgaattgcc
    11341 atacaaggat agcccgtgag tatccactcc acgactcacc cacagtctcc aaaaatctaa
    11401 tcacccttgc cgggccgctc gggccgttcg gaccacaatg tctctttgcg tccgtacttc
    11461 agctcaagcg gccggcacta cggtgtatga tggattaaac tcaatggata gctactcgat
    11521 agtctggtcc tcagcggcct cgtccgagat agtggcaaga taatctgatg atgctggtag
    11581 attagttcga tagggaagaa tgacagacat attacttgct ctcagccact tgcagtgata
    11641 ccagtactaa tccacacgta aggctaagtg ggcgtcaact cttctcataa cctgtataat
    11701 ccttgcagtc atggcagagt cgaagtcccc atttcgagtc gtcatcatcg gcgccggtgt
    11761 gaccggactt gttgcatcga actgcctgca gatagcaggt atcgaccatg tcgttctgga
    11821 gagaagagac aatgttgcgc cgccggaagg agccagtatt ggcatgtatc ctcacggcgc
    11881 gcgtgtcctg catcagattg gggccttgaa gggagtttta gcagcatgca cagccaccga
    11941 ccgatggttt taccgcggag cagaggggga aatgcttatg aacaacggat ttttccgcca
    12001 tgtggagaaa aagtaagagt ctactgcccc atcctgttca atccatgact gcttgaaatg
    12061 gaaagtttca tcttacgaat caatgagcta atcacaagtc tttataatac tagtttcggt
    12121 gttggctaca tccttctgga acggcgagag tttctccaga tactatacga ttcgctcccg
    12181 gacaagtctt atatcaaaac aggatgcggt gtgaaggaag tcaaacatgt cggtgaccag
    12241 gtccaggtta cgctctacaa tggccaagtc gagaccggcg atatcgtgct tggttgcgac
    12301 ggagcacaca gcatcgtgag aagcatcatg tgggaacatg cgaataggat aacaccagga
    12361 ctcattactg caaaggaaaa ggctagtgag tgaatccaat actcctcaga gctcctggtt
    12421 tcctgtcatt gtacaatcag gcccgctaat ccaagcccgt tgaaaacaga ctacaggacg
    12481 gactggaaag ctgtgattgg agttgcgcct cagatgccag gtctaggtgt acaggatatg
    12541 acatccgttt cagacaaagg aaaaaccttc attgcatttt ctcagcccga ccgtatatac
    12601 ttcttcttta tcttccgcgt tgatgagcca tacacttggc caggtcggcc gaactcgaaa
    12661 gatgccgatc gtgacgcgtt agtagaaagt gtggccgatc atccaatttc ggatacgctt
    12721 ctcttcggag agctgtggaa gaagcgattt cgtggggaac ttctctacct tgaggatggt
    12781 gtctatgatc attggcactc cggccggatt gtacttactg gcgatgccgt gcacaaggta
    12841 tgtgaacata tatcagcctt gtcacagatc gccgactcgc atttcacttt gctgacagtt
    12901 gacaaaagtt taccccgaac atgggctttg gtggaaattg cggtattgag tccacagccg
    12961 tcttatgcaa ccatttgaat cggatactat cagaaaataa gggtagaaag ccgagccagg
    13021 agcagctgag tgagatcttt gaactctatc aaaacagaca ggtacctcgt atgaaggaga
    13081 tatcggagct ctgcagactg gtcacaaagg tccaagcttg ggaaactccg tatcacaagt
    13141 tcgtagatac ctgggtattc cctatgcagt cggacaagga gctcgcaaac cagcttactg
    13201 aaatcatccg gcgcggtgcg aaattggact acgtggatga cgcaggcttc ggcccgggga
    13261 ctgtaacatg gatcgaccat gaaacagaga aggtttctca gggctcatct atcgcgtcta
    13321 gaatagtgcg acttgtcggc gctggggcag cgattctggc tgttttgcaa gggttcaggt
    13381 tcttcacttt tgcgtctgcg tctgtagcac catagaactt attgtagcct accaggatga
    13441 cttctggtga atatccgaga atatctttga cttcatctgt atatggttca agaaaactta
    13501 gtcgactgcc tgagtcatcc cctagatcat agaaggcttt tctgcgcact cctcagattc
    13561 agactagaga gaagcgggtt tataccaagc tgtatgagga tcaaatatag cgcggacttt
    13621 aacaacgagg ggaagccctc agctgtagag tgaaagggaa gatatacatt gcagaaaggc
    13681 cttcaagact ttggtgaatg tgagtgaatg aagattcaca ttcaggagaa aactttccta
    13741 gaagttcatt tcataactac cggagaaccg tcataatctt cgcgatacga atattctcaa
    13801 tccaagattg ataccatttc tcccgagatg aatgttttgc ctattttaag gagcgcctta
    13861 agatgtctat ggacctagtt gccaccctca gaccatccca ttttttattc agcggtcgtt
    13921 gcgacaacaa tcgactgcct gttctcgata gtaactccat tggcatcaac aatcgcacta
    13981 gcattgccta caagaatgct gttttctaag accttcaacc tggggtctga aacaatgtac
    14041 tcagccttgg cagctgcata cgagtattag ccgttgatgc gccattaata aataaagata
    14101 aaagcgtatc atgggattgg gcgaactcac tgatccaccc aaaagggact gtggccatgt
    14161 ccggctgcag attgaaaagc ttggacgcct caggccccat tttcacaatg ccaaagacac
    14221 gaacatcaat ctcgttgcca tcctctgttc tgcaatgtaa gttttcatgt cagttttata
    14281 gccatactca atcttgaagg agattcgaag actcacctgg cgattcctct gaagtcgacg
    14341 cggccatgct ccccgtctgc gtccatggaa aaccagtcac cgccgaaagt gatatcagct
    14401 ttgaaggccg gctcgaaccc tggaactgat tcaatactcc cagtagggca ttcctagaga
    14461 aaagagacgt atcagccgat gagttaatgt agggaccaag ctctgatcgc ttacgaaatg
    14521 tgtaagccta gacccattgt gggccgcccc tgtcgcagat cagcacccgc ctaacaaact
    14581 tcatatattc gagtagagcc taccaaaagg atggatttta gtcacgtcaa cattgacctt
    14641 tgaaataacg gcgggtttca aggccgcgaa tcccttcaat cctgaagtca ttgtcttagt
    14701 gaatttacgt gcaaagtgta aaaaggggtc gcgagtgcgt tagaagacct gtcactagtt
    14761 aagattctat tctagaaggc taaataggaa cacaaacttc gagaacaacg ctgtatggat
    14821 tgtaaggctt tgtctacaac ccccagatcg ttataggatc tgcatttgac ccactttcga
    14881 tctgacgtat ctcggtccgc gcggcccgca gatgaaccac gccaaaaccc ccatgtagtc
    14941 ccacaccaac ttcgaggccg ggcgtattgg ttcgttaccg gcaactaaga tgaggcaacg
    15001 ggcgtttttt gccgggctag tctcgtttcc ggcacgaaca ccagaaggac ggccttgtcg
    15061 atcaagcgtg gggctactag taaggcatag catgtaactg cagtggcact catctgcatt
    15121 tcccacgtag tctgtacaat ggacctgcag gcaagggaat agtttcactg aggctacata
    15181 cacgtctctg tccgctcgga tggcaaagtt gggagacgag tattaacgag ttgcttgtct
    15241 tctttgttgc tgtagcatcg atcacctaga tacgcagact gcaaaaccaa tccacgtgca
    15301 ttcagtgttc agatcgaccc aatttgatca tcgctaattt atcacaatgg cggcctcttt
    15361 ccaggacaag ctggttgtga tcaccggcgc agcttccggc atcggccgcg agaccgccag
    15421 gattcttgcc agccgcggtg cgcttctctc cctctcggat attaccgagg acggcctgca
    15481 taccttgaaa gctgagatcg aggggatcac gggaaacgta gctactgcgc cattcacatc
    15541 cgtggttgat gtccgctccc aggacgcatg ccgcgactgg attaccgcca cggtctccca
    15601 ctttggcggg cggccgattg atggcgcggc aaaccttgca ggcgttgtga ccttgcccaa
    15661 ggcggcagca accgacagta gagttgccag tgacgcggag atcgacttca tttttgatgt
    15721 caacgtcaaa ggcaccatca actcgctgcg tgcggagctg ccgcacatgc gcgagggcag
    15781 cccgggcgtc aatggtagcg cgatcgtcaa cgctggcagt ctctctggtc tgatgggtct
    15841 gggtggttac atgccatatg tagccagcaa gcatgcagtc attggaatca cacgcacggt
    15901 agcgaaggag gagggcctta gggggatccg agttaatgct atcgcaccgt aagcccacct
    15961 aaccattctt cggactgttg catgacaccc atcctccttc gttcccaata aagcttcttt
    16021 ataataaccg cctatagtgg cttgattgat acaccgatgc tgcgggccgt tgcagaatca
    16081 atgggggtaa cggcaagcgc ggatatgtat ggcagaggtc caacagccgc acttggccga
    16141 ctgggaacac ccttggaagt agctgagaca gtagcattcc tcctgagccc gggaagtgga
    16201 tttatcacag gtgctccgat tgtaattgac ggaggtatgt cttgtgctgg ctgaatggga
    16261 tgataggaaa gcacactagt ctgatttaga gaagacaata aacaatcaat ctcacaacgt
    16321 tgtcacaatg ttgtcacaac acatcttagc gcgctctgca atccattgcc gtgttggaag
    16381 tagttcgttt tcttttgtat caaactgaat atggcttggg gatgactggc aaccgttgtg
    16441 cttgttgaga taccccgtcg cgtggtcatg gggttgataa tacgggacag ctatgccacg
    16501 aagtggtaga ggatctgtta gattcctgaa gagttagcta gtacttttag gaagtcgctg
    16561 atccggatcg tgcacgatca ggactgcaaa tcactcgagg tcgcccgaat ggtacgtcga
    16621 ttccctgcta tctttggtgg cgcaaaaagt actggtcaca tgccctcagt acagagctcc
    16681 gcggcacttg aggcagacgc atatatcttc acttgcggct atcaagtgga acttcgccat
    16741 tttaggcgaa attgataccg attgttcagg tcattgcatt ggacgcttgc cacttgcagg
    16801 tcccctgcca aaagctcgtg ggataagggg gaacaaaaga cggagcaaaa gccggggaaa
    16861 acgtgtctac ggtattgcgt gcgggaggat ggccgggacc taagtcagga aagctggtgg
    16921 tggcatggag ctgctgcaag acgcacagct caactggtaa atccgcgcct ccgctgtcag
    16981 ccaatcacac ccacagcaaa tatggtgtga tctgcgggtg tactacttca tgtaatagcg
    17041 ggcataacaa gcatgcataa ctagtacgat tgtgcccggc cgaagccact gctgacaatt
    17101 aaacccgtca agcctcctgg ttgtatccgc catggttcca caatctacga ccaagtgccg
    17161 tcgggaatct ctcgttttcg tcatctcact cctctgactg taacctccgt cctgctaaga
    17221 agacagccag agcgcgaatt cagagatacc gcgtccaccc aataacgata ctcgcccttg
    17281 ccatttgcca tttgcatatt catacacaca ctactttccg taacagtcta ccccgcagtt
    17341 ccgcaaagcg actagcaaag gaccacacgc tgcgttatcc ttcgagagga ttagccacgt
    17401 ttttggaggc tcgaaaccca ggccatccta tactgaatag cgggcgcgcg tgcttaaggc
    17461 cgatccatcc tggaggcgag tgttgactca acgacctgct cagtcaattg gcttcctagg
    17521 gcgtgtgcct tacggcgtcc acggaggaac agaacaactg ctgcatttta cgacaccgac
    17581 gccgcccagt ggtgctgaat cgcctcgcat ttgaggagac agcgccacac ccgctgcgaa
    17641 aatggctacc ccgaatggcg ggcaatcacg tcgtgttgca tgcaaggtgt gacgatttct
    17701 ccaagcacga tgcgctcagc taacgtgtgg gaagttatgt cgggaccgta aagtcaagtg
    17761 tggaggtgag cagccgcagt gtcggaaatg catacaggcg ggcgagcagt gcgtgtatct
    17821 gccgacgcag agaccaacca aagcagatct ggctcagacg gtggagtcat tacaaaagcg
    17881 cctaggtggg tttctcccac cccactgccc cagaatcaaa gttgtatact tgttctcaac
    17941 gccgcaatga ctaacttgct cctggtggcc gacgtgatca gaagaagcag aggcctacat
    18001 ctctcgcttg aacggttctc cggctgacaa agtcactcca ccatcttcac acacttccga
    18061 cgggcccctc aaccccgact cccagaccct gaccccttcg actgttcata tgccttcgac
    18121 ggcgcatccg ggaggtggtg tcggtgctct ccccaatggg tccagccatc cagacctgtt
    18181 atttcagcca catgatatgc acttgtccgg atcagagctt ccagatccct cagtatggca
    18241 ggctttggga agacaagcca ctatggaccc gttctcggtt ggtgaggaca tgaacattga
    18301 ttctgttggt cttgacttct acgcccagaa cggattcgat tgccgcaagg acatcaacga
    18361 ggaaactggc gcggcgattc ttggaccggt gatatccttc tcatctacag tgctccgtag
    18421 ccaggccgag gcgtccgtca tgggctcctt gatcgcggat tatatagcct ggcttaggaa
    18481 ggtacccccg ggcggtggcg gctcggtcaa tgaaggcccg cactacgtgg gcattctgga
    18541 gacactcgaa acgcgtgtcc gggaactctg tgataatagc cagtccaaaa gcaacagcgc
    18601 gttgcgagag ctgataacgg cactggaagg gatcgcaccg cctggtggtg ctatggctac
    18661 aagactcgct agccttgacg aggaactcca ggaacaagca cgcgagcgtg ccgaattttt
    18721 ccgctctcgg tacaacatat gcgcccttct gacggagcag gctcgtaaca tctcacaatg
    18781 acacaatgat ataacagttg ggccggtgat agaatgatag ctccacatat tagactgatg
    18841 tcatccaata cctgtggtgc aatggcaagt agaggtagat cccatgatga agaagggatt
    18901 gttatacgaa cccaccaaaa acgtagtgct tggcatttca acacggtgtg taaatttgtg
    18961 acagataatg tcactattta tctggcacgt ataaacaccc tcgttttaag aaagccgtcc
    19021 tgagcacgaa tagcaggcga gcaaatggtt cctttttcta cctttgacgc ataggagtca
    19081 tgcaatctgt gcaaatatgc aacttgtatt cgtccaatct cactcaacca tggggtcgac
    19141 atgacctcat actcttgcca aagacagcta agtatctagg tgcacttcat cctctcaggc
    19201 aaatggcttt ctcgaagata taacgccatc gtagcagttg ctccggggcc aagcactaca
    19261 ctccccgcgg ctaatactag tgcgacgatt gctatacttt cccgcacaac tccgtctttt
    19321 tccagaagta ccaaggccca aaaagagctt gccaggctga tgatgatact gtcccactgt
    19381 aggaacagcc atggtcctcc ggcaaggacc tcagttgtcc caacaggtcc gctgaagggg
    19441 tgcggtacat acatgcgcag tagattcacc gagtcactgt tctcggcagt gaaaactctg
    19501 atgagtacgt acaggcggcc aatgaccgat actgctgtag cagccaggta tgatccttga
    19561 acccatcgtc tcaccactct gttgtccctg gggccatctg gacgaatgtt ccgaccatca
    19621 cggccgacat attccgatgt tcgagtgaac aaggtcaaca gtaaagagaa tagaacaggg
    19681 gacggttgaa atagtgcaac aatcatttgc tgcgatgctg gagatcgggc ttccgggcca
    19741 agccacgtcg gagccatcag gacaatcatg ggagcagcag cgcctagtat gaacgccagt
    19801 ggcagagctc gggctttgtg caagtccacc acctgtgctg gcctctcctg ggaggcccac
    19861 cggatgtgta ggccaaaata cagcgggaaa actacggcgc caccgcaagc ttgccaaaga
    19921 agcgcgaaat agataggact aacgtcgcga gttctcttag cacatactac tctcaagttg
    19981 cctgcagtgc gcgaaggaat tagctcacct ctgaatccag cgtggcttct ggcccggccg
    20041 tgcagcctcc acatacagcc ataaataccc aagctgcaga tttatgtata gatcgaagag
    20101 aaagatagaa taagcctcat tctggccgtt ggttccagag aagaaaaacg ctaccaagac
    20161 tgccagtggg tagtccaatg ggggaaagcc ggtatagtcc cttctcagca acgtgccatc
    20221 ctccagacgt ccattccata ccgctaccaa gagggccttg atagttccat tcaagacact
    20281 agcaccccat agaagggcaa cggcagtgta gaacaaaagt cgaaaatgtc tttcactatt
    20341 tggaaaggtg gagatggccg ctttgggacg aaagggtttc tgcatcatgg aacgactaaa
    20401 gtgttgaggt atcgcaactg caagtggacg ggatgaaaga gtcacacaac tgcgtaccaa
    20461 agaacagtga aacaaaataa aatattctgc ttgatcccga gctacagcaa cagagattga
    20521 ggccttcgaa caagcctttt ggattctctt cggtgggctg cggctctcga gggggacagg
    20581 caacaaggtg ggattccttc gaattgccag ccgtggctga tcgaaagtcg aatgaggaga
    20641 actcaaacgc cgtatgcata ggtgcattgc atagtcacga tcgaatttac cgataaccat
    20701 gatgataagc cacggtcccg cccggaccga gctgcggtaa aaaagcgctg ctgcattcta
    20761 cacggagcag ccggcccggg catgtgcata gcatggcctg gggttccgga ttctatgcgg
    20821 ggggtgaacg gcaattgaat catgcgatgt aatcaatgtt gatagcaaca cagcgatgga
    20881 aaatcatgag ataaggtaat tactcatatt tcagaaggaa gacacgtctc aagcttcgag
    20941 atttaaaccg accacctgtt gtaactttga gactcaatat gcaattcgtt aggccgtgaa
    21001 ggttgtggga acaaccaaca gtacattctc gtacattctt tgctagtttt ccatcatagt
    21061 aaccatacta cttgcccagc atgtctgaca cagagtcgcg ctttcgtgtc attgtcattg
    21121 gcggtggcat tgccggcctg tcggcctctc atatgcttca aaaggccggc atcgatcaca
    21181 ttgtactgga acgccgatct gaagttgccc ggctggaggg gggtagcatg ttcatctacc
    21241 cgcacgggtc acggattctg gatcagctgg gatgcctgga tacggtgcag aagggtaccg
    21301 ttcctcctgg ccgttggttt atcagactgc caggcggcaa gaagatactg gaaagtacct
    21361 tcttcagcca catccagaag aagtaagtta accggacgtc cattcgtttc tcgttcgtat
    21421 gagcacacca acctgttttc cagcattatt gactcgcaac gcatttacgc taataatgat
    21481 agtcacggct ataatatgct catttttgaa cggccgaaac tccttcgaga cttatatgag
    21541 accttaccgg acaagacgcg cgtcagaacc aacgcgtctg tggatagtat caagcaagac
    21601 gaaaatggag tggatgttgt gttgagtaac ggtgaggttg agaggggcga cctggtcctg
    21661 ggctgtgacg gggtctatag cacagtgaga agtgcgatgt gggacgctgc gaacgctgct
    21721 tcgccgggaa tgataacggt gaaggagaaa aggggtaagt tccttgaact gtacgccttt
    21781 aagaaaagca gatcactgat aacgagatgt ccctcagcta taagcgcaga ctggtattgc
    21841 ctcgtctttg tgacgccggg cattccagag ctgagcgaaa ccgacatgac agtcattaac
    21901 tcggctgaac acactcatct gttcacgttg acaccaaaga aaggcttctt cagcgtatac
    21961 tttcttctgg acaagccgtt tccgtggccc aagcgagcga agcgttttac ggagcaggat
    22021 gcagaggacc tggcaagatc agttgctgat catcccttgt ccgacacagt catgtttgga
    22081 gaagtttgga aacgccgtct gcgatcgagc gtgatccacc tggaggaagg tgttctggac
    22141 cattggtatc atggaaggat agccttggcg ggggattccg ctcacaaggt atgtggaagt
    22201 ggcggcttat tcctcttcgt ctgtttataa cacattagca ggtgatgccg aatatggggt
    22261 tgggtggaaa ctcgagcatg gagtcggttg ctgtcttgac caaccgcttg cgtcagatgc
    22321 tcgtggacac caactggaga aagccaagca gcgcaaagct ggaggagaca ctcgcagctt
    22381 accaggaaga gcgagtagga cgcatgaagc atatattcaa gttctcgtcg aacatgtcgc
    22441 agggatggag aaccccgtgg tataagttct tgtcaacttg gatcatcccg gtcatacccg
    22501 acagcatgtt ggctgctgag atgtccaaga tcattagcgg tgcaccgcga ctggattttc
    22561 tagaggtaaa agatctgcct cctggtcggg tgccctggga atatgtagcg aacaagaagc
    22621 ggtcgaccga gggaggaatt gtcggtggga acaagttaag cagcttgagc cttgtcacgg
    22681 ctctgggggt cgcactttat tactactacg gcgtgaggcc acttcctctc ccttccctgg
    22741 cttgagaaga agagcgcgca agagcagtaa ctggtcccat cgatagacaa gtagattaga
    22801 aagtactata taagtctcca atcgattgaa agctagactg gagagaagtt ttggtttgga
    22861 tcgacctttc tgcagctcag agttattcga gccgtggtgt accaagcttc gcccctgagc
    22921 gggtgggagc taagaactag tgctagcccg aaatccatgc tcagctgctt cagctgagag
    22981 cctcagattc ggcagaaaac caccggcctc aggctcacag taccttcagt tgttcaatct
    23041 atggtataga cgtgctagct agatagtaac tttggcttat tgattcgtca cattgctcaa
    23101 agatatttct accagctcga gggcatctga tgtggaagct gttgtagcaa tggccagggg
    23161 ttggagcccc ctaatcctgg ccagcaatgc actaagtctt ggcgatcaat ccactaactt
    23221 ttggcgatta gtccactgga actgcccgtc agtgcagctg agcaaaagta gctctaatat
    23281 gtgagaagga cagacacatc gaaacatcag tactactgta ttccagctgg cagtcgtgaa
    23341 agagatatta ggagtacctc acctgccaga tgacagaatc tttatcaagc tatgttggtc
    23401 tggtcgcccg aagtgtgttc actgaaattt cggtcaactc ggaccgaacc ggccgttagc
    23461 caatcacgag tcgccggccg tctatggcct ccagcgacgt gagcttctgt ttactttcgg
    23521 ctcgcgcatg ccaacccgac tcactttgga aaagtattcg acattgtgat gggcctttga
    23581 caaaagctgc agcgatctgc ccgaagctta caaattgaat cccctctttt tgtggtttca
    23641 aaggtcacat aaagcttccg actcgatcac tcttacacat gagttggccg ataccatcaa
    23701 cattctagag gcacgattcg acgccgcaag aatgactccc gccgacgaca ccaccgctat
    23761 ccccaatggc catggccacg aagaggacaa gacttctgag tcctccacga gagttccaga
    23821 caacgtacag gacgtggaaa agtcagatgg aggagcggca aagggggtcg agacgcccga
    23881 tcaagagccc aagaggaccg ttacaggcct gaaggtaagt acatcgcatt tcaaaggtct
    23941 atcacgatag ctgctaaccg cttgtctggc ttagtggttc attatctaca cgtccctcat
    24001 gtctaccgta agtggtcgaa ttcgccgtcc taccgagcca agctccagtc tcctttctgt
    24061 gtgatagctg aatagttctg gaaaatggag ctgcgatttt ggcacgtcct ggagatgcta
    24121 acatctgact cggataggtt ctactctttg ccttggacaa cactattgtg agtagagccc
    24181 ttgcccaaag ccctgcttta ccattactca tgtaccacaa aggtcgccac aatccagcct
    24241 gatatcgttg aggcctttaa cgatcagcaa gatctggcat ggatcggtgt cagctttatt
    24301 cttggtcagg tcgtcattct acctgtgtac gtatcgaccc agcttgtcca ggtttcgaga
    24361 tcaagtcgct aataagaata atccgtgtag tggcaaggcc tatggaattt tcaatatgaa
    24421 gtggctgttc ctgatcagtc ttatcctgtt cgagggtgga agcgcaatct gcggtgcggc
    24481 gcctaacatg gctgccatca tcatcggtcg cgccatcgct ggtgttggcg gcgcaggtgt
    24541 atacgttgga ggcttgacct acatcagcgt tttgactact ccacacgagc gtccgcttta
    24601 ccttgccatt ctcatgtccg tgtgggggtt cggtaacgtc ctgggtccca tcattggtgg
    24661 ctcctttgcc gtcagctctg ctacttggcg atggggattt tacatcgtga gtactcagaa
    24721 cttcctggcc acttggagag gcaaatgttg acatggccga tagaatcttc ctattgctgg
    24781 cctgttcgcc ccggctttca tgtttttgat gcccaatctg aacgccatgc ccgacacgcc
    24841 cttcatgaag aaactccgca tgcaggattg ggtgggcatt accgtcttca ccgcactcat
    24901 ggcctgtttc tgtatggctg gcagttttgg aggcaccctt tacgcctggg acagcggttc
    24961 cgagattgct ctctgggttg tgacgttcgt cctcttcatc gcctttattc tcgtcaccat
    25021 atatcatcca ctggtacccg ccgaagctag gctcctgccg gtgcagttca tggtcacaag
    25081 ggatctcatc atcatacctc tacaggcctt cctggtggcg ggtagcatga tgatgagcat
    25141 ttactacact cctctggtgt tccagtttac caggggagac agccccttga tggctggcgt
    25201 gcgcatcctg cctttgatct gtatgatagt cttcggctgc ctatttaacg gctttgctat
    25261 gccaaaattt ggctactacc tgccttggta tgtcgtcggc aatgctttgc tggtggctgg
    25321 tgctgcactg atgagtatgt tataccactc attcttggcc gaaaactggg ggtgattgtg
    25381 ctaatatcac tgcgacatag caacgattga ctcttcaata tctaactcgg ctctctacgg
    25441 atatacggtt attattgggc taggagtcgg cgccttccaa agcgccggaa ttggtgttgc
    25501 atcagcgctc gctccggcgt ccgagatcag caatgtcgtt tctgtcatga ccattggtac
    25561 gtaataatgc ggaggccccc gatggagaca tgtttaccct accccccacc cccaaggaca
    25621 tattgctgac agaaattttc tgtagcacaa atcatcggca ttacttttgc cctcgcaatt
    25681 ccaggatcga ttttccagaa caaggccatg cagtacatcg ctgcggcctt gcctgacatt
    25741 ccacatgaac atcttgccga gttgatcaca ggagcaagtg ggaaattcta taaaagtctg
    25801 agcaagtctg atcagctatt ggtcgttgac caaataactg cagcaatcag tgaagctttc
    25861 tactatcttg tgggcgccac agcgattggt ttcatcacct cattcttcct gagcgtaagt
    25921 tcatctcctg ctaaaagctt ttcaaaatgg catgcctcaa gatgcgtggt tgctaataaa
    25981 catattttca cagcccaaga aactcttcct ttccggtggc agcgtggctt ag
//
