# Supplementary material for: Genome sequencing and physiological characterization of three Neoarthrinium moseri strains
Source: BMC Microbiol. 2025 Aug 21;25:526. doi: 10.1186/s12866-025-04274-z (PMC12369201; doi:10.1186/s12866-025-04274-z)
Supplement: Supplementary file 18 — Supplementary Material 18. [file 12866_2025_4274_MOESM18_ESM.zip › BGC analyses/depudecin biosynthetic gene cluster from Alternaria brassicicola/results/cluster357.gbk]

LOCUS       JAFIMR010000004.1      26047 bp    DNA              UNK 01-JAN-1980
DEFINITION  Genes for cluster 357 on scaffold JAFIMR010000004.1 of species
            Neoarthrinium moseri TUCIM 5799.
ACCESSION   JAFIMR010000004
VERSION     JAFIMR010000004.1
KEYWORDS    .
SOURCE      .
  ORGANISM  .
            .
FEATURES             Location/Qualifiers
     SOURCE          1..26047
                     /organism="Neoarthrinium moseri TUCIM 5799"
     CDS             complement(1..2301)
                     /protein_id="KAI1879703.1"
                     /translation="MTPADDTTAIPNGHGHDEDKTSESSTRVPDNVQDVEKSDGGAAKG
                     VETPDQEPKRTVTGLKWFIIYTSLMSTVLLFALDNTIVATIQPDIVEAFNDQQDLAWIG
                     VSFILGQVVILPVGKAYGIFNMKWLFLISLILFEGGSAICGAAPNMAAIIIGRAIAGVG
                     GAGVYVGGLTYISVLTTPHERPLYLAILMSVWGFGNVLGPIIGGSFAVSSATWRWGFYI
                     NLPIAGLFAPAFMFLMPNLNAMPDTPFMKKLRMQDWVGITVFTALMACFCMAGSFGGTL
                     YAWDSGSEIALWVVTFVLFIAFILVTIYHPLVPAEARLLPVQFMVTRDLIIIPLQAFLV
                     AGSMMMSIYYTPLVFQFTRGDSPLMAGVRILPLICMIVFGCLFNGFAMPKFGYYLPWYV
                     VGNALLVAGAALMTTIDSSISNSALYGYTVIIGLGVGAFQSAGIGVASALAPASEISNV
                     VSVMTIAQIIGITFALAIPGSIFQNKAMQYIAAALPDIPHEHLAELITGASGKFYKSLS
                     KSDQLLVVDQITAAISEAFYYLVGATAIGFITSFFLSPKKLFLSGGSVA"
                     /cluster_role="hit_required"
     CDS             complement(3288..4952)
                     /protein_id="KAI1879704.1"
                     /translation="MSDTESRFRVIVIGGGIAGLSASHMLQKAGIDHIVLERRSEVARL
                     EGGSMFIYPHGSRILDQLGCLDTVQKGTVPPGRWFIRLPGGKKILESTFFSHIQKNHGY
                     NMLIFERPKLLRDLYETLPDKTRVRTNASVDSIKQDENGVDVVLSNGEVERGDLVLGCD
                     GVYSTVRSAMWDAANAASPGMITVKEKRAISADWYCLVFVTPGIPELSETDMTVINSAE
                     HTHLFTLTPKKGFFSVYFLLDKPFPWPKRAKRFTEQDAEDLARSVADHPLSDTVMFGEV
                     WKRRLRSSVIHLEEGVLDHWYHGRIALAGDSAHKVMPNMGLGGNSSMESVAVLTNRLRQ
                     MLVDTNWRKPSSAKLEETLAAYQEERVGRMKHIFKFSSNMSQGWRTPWYKFLSTWIIPV
                     IPDSMLAAEMSKIISGAPRLDFLEVKDLPPGRVPWEYVANKKRSTEGGIVGGNKLSSLS
                     LVTALGVALYYYYGVRPLPLPSLA"
                     /cluster_role="hit_required"
     CDS             complement(12634..14338)
                     /protein_id="KAI1879709.1"
                     /translation="MAESKSPFRVVIIGAGVTGLVASNCLQIAGIDHVVLERRDNVAPP
                     EGASIGMYPHGARVLHQIGALKGVLAACTATDRWFYRGAEGEMLMNNGFFRHVEKNFGV
                     GYILLERREFLQILYDSLPDKSYIKTGCGVKEVKHVGDQVQVTLYNGQVETGDIVLGCD
                     GAHSIVRSIMWEHANRITPGLITAKEKANYRTDWKAVIGVAPQMPGLGVQDMTSVSDKG
                     KTFIAFSQPDRIYFFFIFRVDEPYTWPGRPNSKDADRDALVESVADHPISDTLLFGELW
                     KKRFRGELLYLEDGVYDHWHSGRIILTGDAVHKFTPNMGFGGNCGIESTAVLCNHLNRI
                     LSENKGRKPSQEQLSEIFELYQNRQVPRMKEISELCRLVTKVQAWETPYHKFVDTWVFP
                     MQSDKELANQLTEIIRRGAKLDYVDDAGFGPGTVTWIDHETEKVSQGSSIASRIVRLVG
                     AGAAILAVLQGFRFFTFASASVAP"
                     /cluster_role="hit_required"
     CDS             complement(15404..17567)
                     /protein_id="KAI1879710.1"
                     /translation="MEAEQVDCVVVGTGWTGLISAKTYLDFEPQANLILIDNGESIGGS
                     WRIERIYPSLYAQVKYGQFEYSFFPMRREGISDDGYIPGDTINKYLVEFAEKYDLSRRS
                     RLSTTIRQITRLPGRGWRLDFGDEKAPVQCAKLIYSSGPTSHAVIPSWPMSDFDIPIIH
                     STETGTHLDALDKIQRATVVGGAKSAFDTVFLLLNAGKKVDWIIRKDGAGAAALMPPSI
                     FGLVNTIDVMSTRIFASFGASIMATKGLSYKFIHRTTLGLACHKVFWRITNWIADRHAG
                     YSRSSNAAKLRPLPHGEGIFWANGGLGCASVPNFWKVFHAGDVTVHRTEPESFVDNTVK
                     LRNGSQLKTDYVILCTGFDKNYDPFDDDLEVQCGLKLDSTEKGKWARLETRAAKTVDVL
                     LPVLRESGVPLRDLETMKTETINGEKKQLSFGPSRHYRRMVAPKLAAEGDRSIFFPGLM
                     HNVYTPLVGEVQALWGVAFMLGLHDVPSLPEMEEEAAVWNAWTAKRYLTQGRKHSYGIY
                     DFISYIDLLLSDLGIQTRRKTNPFADKFLPYYPKHYRGIIDEFRQVQSRKREGKSEAVD
                     SGVGAVKIVLVGLLVAFFATILFGLYGR"
                     /cluster_role="hit_required"
     CDS             18633..26047
                     /protein_id="KAI1879711.1"
                     /translation="MPGLIVQSRTSSEGPHASRQGSSRNSVIEDDYPAATFPGYAEKPL
                     DEQLEPIAVIGMGCRLPGDVGSPADFWDMIMSKGTGQTPKVPASRFNIDAHLHKNNDRP
                     GSFAVPGGYFLKGDLSDFDPALFNITPIEAMWMDPQQRKLLEVVYEALESGGISLEAIA
                     GTRTAVFAASFTADWQQMSFKESSFRHSLSATGVDPGIISNRISHVFNLNGPSIVCNTA
                     CSSSVYALHNACNALRNGEAEGAIVGGVNLIITVDQHMNTAKLGVLSPTSTCHTFDTSA
                     DGYGRADAVGAVYLKRLSDAVRDGDPIRGVIRSSATNSNGKVPAVGITYPNRDGQADVI
                     AHAYQRGGDLDPRLTGYFECHGTGTAIGDPIEVEAVSIAMNKTRQADEDPLWIGAVKTN
                     IGHSEAASGLSALIKAILMVERGVIAPTRGVVEPNPKIKWDDWKVRVVNNPIPFPAHLP
                     VKRVSINSFGYGGTNAHVIVEAADSLLKREQTYKYVDVNTEKRRKKGPRRAAHKKRPFL
                     LPFSAHDRPTLQRNIAAHAKVAANYDLLDLSHTLSSRRSVLASKGFTVASHKNLEEIFS
                     NVSTSFTFADKKKTPTLGFVFTGQGAQWARMGSDLMANSPRFLRSIRNLDLALEELHDG
                     PSWSIEDVLLEPAETSRVSEAEFSQPLCTAVQIALVQLLEYWGIRPVVTVGHSSGEMAA
                     AYAAGLISATEAITLAYYRGVVTRDVDTKGAMMAVGLGAEAVTPYLQGFEGKIVIACHN
                     SPAGVTLSGDADALEEVKAKLVNDGVFARIVLTNGKAYHSHHMAPVSSNYEKSVRAARE
                     YTPFDLAVPTTARMVSSVTNSIIPEMTHLDETYWSKNLRSPVLFNQAVQTILTSKEFSN
                     VDLLVEIGPHSAMKGPIQQIKAELKASKIDYLPTLLRGQDCAVQLLNLAGEMFLRSYPM
                     DMERVTTAYVEETTGSGKLSTTKGSIIVDLPPYQWNYTRPFWAENRASREQRVPKFPRH
                     DVLGQIVIGSSLAEPTWRNVLRARDLPWLKDHNLGGANIFPAAGYFAMAMEAVTQLNEL
                     SESPVTIQSYVLRDVSIQKALVTPDTDDGIEVMLNLRPSIYSGESTTTWWDFGVSSIDT
                     DGVLKEHMVGSIAINARQRGVEPRKVPDAPQRASGKAWNEALRDVGFDYGPTFQDMDDI
                     RFDGKNYWSSCTTNIKTQVDESLGESRYPLHPASIDSVLQLCIAAIHAGRTNAMEYGAI
                     PIQVDEVTIWPPTKEQIDTAKASAYAWCDQRGIRNFETGAQMTADDGEVVVEITSLRCV
                     SYEAGVPQKAESALSEAPYGKMAWEVDFDSLQSVSAVNGLTSADLTNLALFKNPGWKVL
                     HLGTSHVHEVLKKNPRADYTIAVMLDSEVEAVRAALVNYQSAKVAKLEDIYALSAESYD
                     VVVVDQDKYATKYVLPRAWHTLKSHGHAFIDFVDNILDLELGGLERTLKSNTGTTITQK
                     AKESVNGHANGIRSQKLTTQLVYRKQQADIIPIVRAALQILDWGVEVIPLAKAVQSGVK
                     GHVIILADFEGPLLHTVNKSEFESIQEIINTASSLLWVTSGGLLEGKHPEFAMVSGLLR
                     TVTSEQASLDFRTIDVDVGSVTSDQIAAAIIEVAKKQASADEEDPDRELCLSNGKTYIS
                     RLVRNHYLNTIFAAEHPEPKEFSTGDHIVASISGGKVLFHQIAAEEEIQPGFVQIEVQA
                     SGLTKEGVLVITGQDYPITFSHEIGGIVHKIGSGVSGFQPGDRVVGFNADKLGSFQQVP
                     ASMLYKLDDRDNLNEAVSVLVAYASALYGLETLARVEPEEKVLILPNTGASGIAAIKVA
                     RAAGAFPLVIAETTDEVNFLQTHLGLDENQVIQLSNDGSVLEQLKRLTGGHGADVVFSG
                     GSTDVNIAREAWRSITRFGRFLDGGRKDVLRRNALDIVPVQRGALYLPFDILDLYEHRP
                     KTLAKFIPRIISMLRDGSITSPGTEQIVGLADLNKAVGVFSDALGAPKVVIRYEACETP
                     LMVLPARPKLEFSPDSTYLLVGCLGGLGRSLTSWMMESGARRFVFLSRSGADSPSAATL
                     IKDIEAAGAITQVIRGDATSHADVVRAVQSVSKENPIKGVVHAAMVLRDGLFHNMSYEN
                     WITAVQPKIQGASNLHSVLANEPLDFFLMTSSVSGVLGNPAQGNYAAANSYLDSLARHR
                     LSAKQTAVSLVLPMVLEVGVVAENTELEQALKRKGMYGIDEEHLLQGFEAAITSGKSDR
                     PVDHVVVGLDPSKLQKAVSDPTVTDSYYLEDKRLSQVVHDMNSTADDSAGGGAGGQSIL
                     ATISSAASPGEAVDAVTGHFVEKLARMLLLDDDAFEPEVKSIASYGIDSMIGAELRKWI
                     FKEYKMDVPFQQLLAPTLTINKFAVQVSAHHGVSAS"
                     /cluster_role="hit_required"
ORIGIN
        1 ctaagccacg ctgccaccgg aaaggaagag tttcttgggc tgtgaaaata tgtttattag
       61 caaccacgca tcttgaggca tgccattttg aaaagctttt agcaggagat gaacttacgc
      121 tcaggaagaa tgaggtgatg aaaccaatcg ctgtggcgcc cacaagatag tagaaagctt
      181 cactgattgc tgcagttatt tggtcaacga ccaatagctg atcagacttg ctcagacttt
      241 tatagaattt cccacttgct cctgtgatca actcggcaag atgttcatgt ggaatgtcag
      301 gcaaggccgc agcgatgtac tgcatggcct tgttctggaa aatcgatcct ggaattgcga
      361 gggcaaaagt aatgccgatg atttgtgcta cagaaaattt ctgtcagcaa tatgtccttg
      421 ggggtggggg gtagggtaaa catgtctcca tcgggggcct ccgcattatt acgtaccaat
      481 ggtcatgaca gaaacgacat tgctgatctc ggacgccgga gcgagcgctg atgcaacacc
      541 aattccggcg ctttggaagg cgccgactcc cagcccaata ataaccgtat atccgtagag
      601 agccgagtta gatattgaag agtcaatcgt tgctatgtcg cagtgatatt agcacaatca
      661 cccccagttt tcggccaaga atgagtggta taacatactc atcagtgcag caccagccac
      721 cagcaaagca ttgccgacga cataccaagg caggtagtag ccaaattttg gcatagcaaa
      781 gccgttaaat aggcagccga agactatcat acagatcaaa ggcaggatgc gcacgccagc
      841 catcaagggg ctgtctcccc tggtaaactg gaacaccaga ggagtgtagt aaatgctcat
      901 catcatgcta cccgccacca ggaaggcctg tagaggtatg atgatgagat cccttgtgac
      961 catgaactgc accggcagga gcctagcttc ggcgggtacc agtggatgat atatggtgac
     1021 gagaataaag gcgatgaaga ggacgaacgt cacaacccag agagcaatct cggaaccgct
     1081 gtcccaggcg taaagggtgc ctccaaaact gccagccata cagaaacagg ccatgagtgc
     1141 ggtgaagacg gtaatgccca cccaatcctg catgcggagt ttcttcatga agggcgtgtc
     1201 gggcatggcg ttcagattgg gcatcaaaaa catgaaagcc ggggcgaaca ggccagcaat
     1261 aggaagattc tatcggccat gtcaacattt gcctctccaa gtggccagga agttctgagt
     1321 actcacgatg taaaatcccc atcgccaagt agcagagctg acggcaaagg agccaccaat
     1381 gatgggaccc aggacgttac cgaaccccca cacggacatg agaatggcaa ggtaaagcgg
     1441 acgctcgtgt ggagtagtca aaacgctgat gtaggtcaag cctccaacgt atacacctgc
     1501 gccgccaaca ccagcgatgg cgcgaccgat gatgatggca gccatgttag gcgccgcacc
     1561 gcagattgcg cttccaccct cgaacaggat aagactgatc aggaacagcc acttcatatt
     1621 gaaaattcca taggccttgc cactacacgg attattctta ttagcgactt gatctcgaaa
     1681 cctgtacaag ctgggtcgat acgtacacag gtagaatgac gacctgacca agaataaagc
     1741 tgacaccgat ccatgccaga tcttgctgat cgttaaaggc ctcaacgata tcaggctgga
     1801 ttgtggcgac ctttgtggta catgagtaat ggtaaagcag ggctttgggc aagggctcta
     1861 ctcacaatag tgttgtccaa ggcaaagagt agaacctatc cgagtcagat gttagcatct
     1921 ccaggacgtg ccaaaatcgc agctccattt tccagaatta ttcagctatc acacagaaag
     1981 gagactggag cttggctcgg taggacggcg aattcgacca cttacggtag acatgaggga
     2041 cgtgtagata atgaaccact aagccagaca agcggttagc agctatcgtg atagaccttt
     2101 gaaatgcgat gtacttacct tcaggcctgt aacggtcctc ttgggctctt gatcgggcgt
     2161 ctcgaccccc tttgccgctc ctccatctga cttttccacg tcctgtacgt tgtctggaac
     2221 tctcgtggag gactcagaag tcttgtcctc gtcgtggcca tggccattgg ggatagcggt
     2281 ggtgtcgtcg gcgggagtca ttcttgcggc gtcgaatcgt gcctctagaa tgttgatggt
     2341 atcggccaac tcatgtgtaa gagtgatcga gtcggaagct ttatgtgacc tttgaaacca
     2401 caaaaagagg ggattcaatt tgtaagcttc gggcagatcg ctgcagcttt tgtcaaaggc
     2461 ccatcacaat gtcgaatact tttccaaagt gagtcgggtt ggcatgcgcg agccgaaagt
     2521 aaacagaagc tcacgtcgct ggaggccata gacggccggc gactcgtgat tggctaacgg
     2581 ccggttcggt ccgagttgac cgaaatttca gtgaacacac ttcgggcgac cagaccaaca
     2641 tagcttgata aagattctgt catctggcag gtgaggtact cctaatatct ctttcacgac
     2701 tgccagctgg aatacagtag tactgatgtt tcgatgtgtc tgtccttctc acatattaga
     2761 gctacttttg ctcagctgca ctgacgggca gttccagtgg actaatcgcc aaaagttagt
     2821 ggattgatcg ccaagactta gtgcattgct ggccaggatt agggggctcc aacccctggc
     2881 cattgctaca acagcttcca catcagatgc cctcgagctg gtagaaatat ctttgagcaa
     2941 tgtgacgaat caataagcca aagttactat ctagctagca cgtctatacc atagattgaa
     3001 caactgaagg tactgtgagc ctgaggccgg tggttttctg ccgaatctga ggctctcagc
     3061 tgaagcagct gagcatggat ttcgggctag cactagttct tagctcccac ccgctcaggg
     3121 gcgaagcttg gtacaccacg gctcgaataa ctctgagctg cagaaaggtc gatccaaacc
     3181 aaaacttctc tccagtctag ctttcaatcg attggagact tatatagtac tttctaatct
     3241 acttgtctat cgatgggacc agttactgct cttgcgcgct cttcttctca agccagggaa
     3301 gggagaggaa gtggcctcac gccgtagtag taataaagtg cgacccccag agccgtgaca
     3361 aggctcaagc tgcttaactt gttcccaccg acaattcctc cctcggtcga ccgcttcttg
     3421 ttcgctacat attcccaggg cacccgacca ggaggcagat cttttacctc tagaaaatcc
     3481 agtcgcggtg caccgctaat gatcttggac atctcagcag ccaacatgct gtcgggtatg
     3541 accgggatga tccaagttga caagaactta taccacgggg ttctccatcc ctgcgacatg
     3601 ttcgacgaga acttgaatat atgcttcatg cgtcctactc gctcttcctg gtaagctgcg
     3661 agtgtctcct ccagctttgc gctgcttggc tttctccagt tggtgtccac gagcatctga
     3721 cgcaagcggt tggtcaagac agcaaccgac tccatgctcg agtttccacc caaccccata
     3781 ttcggcatca cctgctaatg tgttataaac agacgaagag gaataagccg ccacttccac
     3841 ataccttgtg agcggaatcc cccgccaagg ctatccttcc atgataccaa tggtccagaa
     3901 caccttcctc caggtggatc acgctcgatc gcagacggcg tttccaaact tctccaaaca
     3961 tgactgtgtc ggacaaggga tgatcagcaa ctgatcttgc caggtcctct gcatcctgct
     4021 ccgtaaaacg cttcgctcgc ttgggccacg gaaacggctt gtccagaaga aagtatacgc
     4081 tgaagaagcc tttctttggt gtcaacgtga acagatgagt gtgttcagcc gagttaatga
     4141 ctgtcatgtc ggtttcgctc agctctggaa tgcccggcgt cacaaagacg aggcaatacc
     4201 agtctgcgct tatagctgag ggacatctcg ttatcagtga tctgcttttc ttaaaggcgt
     4261 acagttcaag gaacttaccc cttttctcct tcaccgttat cattcccggc gaagcagcgt
     4321 tcgcagcgtc ccacatcgca cttctcaccg tgctatagac cccgtcacag cccaggacca
     4381 ggtcgcccct ctcaacctca ccgttactca acacaacatc cactccattt tcgtcttgct
     4441 tgatactatc cacagacgcg ttggttctga cgcgcgtctt gtccggtaag gtctcatata
     4501 agtctcgaag gagtttcggc cgttcaaaaa tgagcatatt atagccgtga ctatcattat
     4561 tagcgtaaat gcgttgcgag tcaataatgc tggaaaacag gttggtgtgc tcatacgaac
     4621 gagaaacgaa tggacgtccg gttaacttac ttcttctgga tgtggctgaa gaaggtactt
     4681 tccagtatct tcttgccgcc tggcagtctg ataaaccaac ggccaggagg aacggtaccc
     4741 ttctgcaccg tatccaggca tcccagctga tccagaatcc gtgacccgtg cgggtagatg
     4801 aacatgctac ccccctccag ccgggcaact tcagatcggc gttccagtac aatgtgatcg
     4861 atgccggcct tttgaagcat atgagaggcc gacaggccgg caatgccacc gccaatgaca
     4921 atgacacgaa agcgcgactc tgtgtcagac atgctgggca agtagtatgg ttactatgat
     4981 ggaaaactag caaagaatgt acgagaatgt actgttggtt gttcccacaa ccttcacggc
     5041 ctaacgaatt gcatattgag tctcaaagtt acaacaggtg gtcggtttaa atctcgaagc
     5101 ttgagacgtg tcttccttct gaaatatgag taattacctt atctcatgat tttccatcgc
     5161 tgtattgcta tcaacattga ttacatcgca tgattcaatt gccgttcacc ccccgcatag
     5221 aatccggaac cccaggccat gctatgcaca tgcccgggcc ggctgctccg tgtagaatgc
     5281 agcagcgctt ttttaccgca gctcggtccg ggcgggaccg tggcttatca tcatggttat
     5341 cggtaaattc gatcgtgact atgcaatgca cctatgcata cggcgtttga gttctcctca
     5401 ttcgactttc gatcagccac ggctggcaat tcgaaggaat cccaccttgt tgcctgtccc
     5461 cctcgagagc cgcagcccac cgaagagaat ccaaaaggct tgttcgaagg cctcaatctc
     5521 tgttgctgta gctcgggatc aagcagaata ttttattttg tttcactgtt ctttggtacg
     5581 cagttgtgtg actctttcat cccgtccact tgcagttgcg atacctcaac actttagtcg
     5641 ttccatgatg cagaaaccct ttcgtcccaa agcggccatc tccacctttc caaatagtga
     5701 aagacatttt cgacttttgt tctacactgc cgttgccctt ctatggggtg ctagtgtctt
     5761 gaatggaact atcaaggccc tcttggtagc ggtatggaat ggacgtctgg aggatggcac
     5821 gttgctgaga agggactata ccggctttcc cccattggac tacccactgg cagtcttggt
     5881 agcgtttttc ttctctggaa ccaacggcca gaatgaggct tattctatct ttctcttcga
     5941 tctatacata aatctgcagc ttgggtattt atggctgtat gtggaggctg cacggccggg
     6001 ccagaagcca cgctggattc agaggtgagc taattccttc gcgcactgca ggcaacttga
     6061 gagtagtatg tgctaagaga actcgcgacg ttagtcctat ctatttcgcg cttctttggc
     6121 aagcttgcgg tggcgccgta gttttcccgc tgtattttgg cctacacatc cggtgggcct
     6181 cccaggagag gccagcacag gtggtggact tgcacaaagc ccgagctctg ccactggcgt
     6241 tcatactagg cgctgctgct cccatgattg tcctgatggc tccgacgtgg cttggcccgg
     6301 aagcccgatc tccagcatcg cagcaaatga ttgttgcact atttcaaccg tcccctgttc
     6361 tattctcttt actgttgacc ttgttcactc gaacatcgga atatgtcggc cgtgatggtc
     6421 ggaacattcg tccagatggc cccagggaca acagagtggt gagacgatgg gttcaaggat
     6481 catacctggc tgctacagca gtatcggtca ttggccgcct gtacgtactc atcagagttt
     6541 tcactgccga gaacagtgac tcggtgaatc tactgcgcat gtatgtaccg caccccttca
     6601 gcggacctgt tgggacaact gaggtccttg ccggaggacc atggctgttc ctacagtggg
     6661 acagtatcat catcagcctg gcaagttctt tttgggcctt ggtacttctg gaaaaagacg
     6721 gagttgtgcg ggaaagtata gcaatcgtcg cagtagtatt agccgcgggg agtgtagtgc
     6781 ttggacccgg agcaactgct acgatggcgt tatatcttcg agaaagccaa ttgcctgaga
     6841 ggataaagtg cacctagata cttagctgtc tttggcaaga gtagcgtagt atactaggat
     6901 agaggtcatg tcgacctcat ggttgagtga gattggacga gtacaagttg catatttgca
     6961 cagattgcat gacttctatg cgtcaaaggt agaaaaagga accatttgct cgcctgctat
     7021 tcgtgctcag gacggctttc ttaaaacgag ggtgtttata cgtgccagat aaatagtgac
     7081 attatctgtc acaaatttac acaccgtgtt gaaatgccaa gcactacgtt tttggtgggt
     7141 tcgtataaca atcccttctt catcatggga tctacctcta cttgccattg caccacaggt
     7201 attggatgac atcagtctaa tatgtggagc tatcattcta tcaccggccc aactgttata
     7261 tcattgtgtc attgtgagat gttacgagcc tgctccgtca gaagggcgca tatgttgtac
     7321 cgagagcgga aaaattcggc acgctcgcgt gcttgttcct ggagttcctc gtcaaggcta
     7381 gcgagtcttg tagccatagc accaccaggc ggtgcgatcc cttccagtgc cgttatcagc
     7441 tctcgcaacg cgctgttgct tttggactgg ctattatcac agagttcccg gacacgcgtt
     7501 tcgagtgtct ccagaatgcc cacgtagtgc gggccttcat tgaccgagcc gccaccgccc
     7561 gggggtacct tcctaagcca ggctatataa tccgcgatca aggagcccat gacggacgcc
     7621 tcggcctggc tacggagcac tgtagatgag aaggatatca ccggtccaag aatcgccgcg
     7681 cctgtttcct cgttgatgtc cttgcggcaa tcgaatccgt tctgggcgta gaagtcaaga
     7741 ccaacagaat caatgttcat gtcctcacca accgagaacg ggtccatagt ggcttgtctt
     7801 cccaaagcct gccatactga gggatctgga agctctgatc cggacaagtg catatcatgt
     7861 ggctgaaata acaggtctgg atggctggac ccattgggga gagcaccgac accacctccc
     7921 gcatgcgccg tcgaaggcat atgaacagtc gaaggggtca gggtctggga gtcggggttg
     7981 aggggcccgt cggaagtgtg tgaagatggt ggagtgactt tgtcagccgg agaaccgttc
     8041 aagcgagaga tgtaggcctc tgcttcttct gatcacgtcg gccaccagga gcaagttagt
     8101 cattgcggcg ttgagaacaa gtatacaact ttgattctgg ggcagtgggg tggtgggaga
     8161 aacccaccta gacgcttttg taatgactcc accgtctgag ccagatctgc tttggttggt
     8221 ctctgcgtcg gcagatacac gcactgctcg cccgcctgta tgcatttccg acactgcggc
     8281 tgctcacctc cacacttgac tttacggtcc cgacataact tcccagacgt tagctgagcg
     8341 catcgtggtt ggagaaatcg acacaccttg catgcaacac gacgtgattg cccgccattc
     8401 ggggtagcca ttttcgcagc gggtgtggcg ctgtctcctc aaatgcgagg cgatccagca
     8461 ccactgggcg acgtcggtgt cgtaaaatgc agcagttgtt ctgttcctcc gtggacgccg
     8521 taaggcacac gccctaggaa gccaattgat tgagcaggtc gttgagtcaa cactcgcctc
     8581 caggatggat cggccttaag cacgcgcccg ctattcagta taggatggcc tgggtttcga
     8641 gcctccaaaa acgtggctaa tcctctcgaa ggataacgca gcgggtggtc ctttgctagt
     8701 cgctttgcgg aactgcgggg tagactgtta cggaaagtag tgtgtgtatg aatatgcaaa
     8761 tggcaaatgg caagggcgag tatcgttatt gggtggacgc ggtatctctg aattcgcgct
     8821 ctggctgtct tcttaacagg acggaggtta cagtcagagg agtgagatga cgaaaacgag
     8881 agattcccga cggcacttgg tcgtagattg tggaaccatg ggcggatgca agcaggaggc
     8941 ttgacgggtt taattgtcag cagtggcttc ggccgggcac aatcgtacta gttatgcatg
     9001 cttgttatgc ccgccattac atgaagtagt acacccgcag atcacaccat atttgctgtg
     9061 ggtgtgattg gctgacagcg gaggcgcgga tttaccagtt gagctgtgcg tcttgcagca
     9121 gctccatgcc accaccagct ttcctggctt gggtcgtggc catcctcccg cacgcaatac
     9181 cgtagacacg tttcccccgg cttttactcc gtcttttgtt cccccttatc ccacgagctt
     9241 ttggcagggg acctgcaagt ggcaagcgtc caatgcaatg acctgaacaa tcggtatcaa
     9301 tttcgcctaa aatggcaaag ttccacttga tagccgcaag tgaagatata tgcgtctgcc
     9361 tcaagtgccg cggagctctg tactgagggc atgtgaccag tactttttgc accaccaaag
     9421 atagcaggga atcgacgtac cattcgggcg acctcgagtg atttgcagtc ctgatcgtgc
     9481 acgatccgga tcagcgactt cctaaaagta ctagctaact cttcaggaat ctaacagatc
     9541 ctctaccact tcgtggcata gctgtcccgt attatcaacc ccatgaccac gcgacggggt
     9601 atctcaacaa gcacaacggt tgccagtcat ccccaagcca tattcagttt gatacaaaag
     9661 aaaacgaact acttccaaca cggcaatgga ttgcagagcg cgctaagatg tgttgtgaca
     9721 acattgtgac aacgttgtga gattgattgt ttattgtctt ctctaaatga gactagtgtg
     9781 ctttcctatc atcccattca gccagcacaa gacatacctc cgtcaattac aatcggagca
     9841 cctgtgataa atccacttcc cgggctcagg aggaatgcta ctgtctcagc tacttccaag
     9901 ggtgttccca gtcggccaag tgcggctgtt ggacctctgc catacatatc cgcgcttgcc
     9961 gttaccccca ttgattctgc aacggcccgc agcatcggtg tatcaatcaa gccactatag
    10021 gcggttatta taaagaagct ttattgggaa cgaaggagga tgggtgtcat gcaacagtcc
    10081 gaagaatggt taggtgggct tacggtgcga tagcattaac tcggatcccc ctaaggccct
    10141 cctccttcgc taccgtgcgt gtgattccaa tgactgcatg cttgctggct acatatggca
    10201 tgtaaccacc cagacccatc agaccagaga gactgccagc gttgacgatc gcgctaccat
    10261 tgacgcccgg gctgccctcg cgcatgtgcg gcagctccgc acgcagcgag ttgatggtgc
    10321 ctttgacgtt gacatcaaaa atgaagtcga tctccgcgtc actggcaact ctaatgtcgg
    10381 ttgctgccgc cttgggcaag gtcacaacgc ctgcaaggtt tgccgctcca tcaatcggcc
    10441 gcccgccaaa gtgggagacc gtggcggtaa tccagtcgcg gcacgcgtcc tgggagcgga
    10501 catcaaccac ggatgtgaat ggcgcagtac ctacgtttcc cgtgatcccc tcgatctcag
    10561 ctttcaaggt aagcaggccg tcctcggtaa tatccgagag ggagagaagc gcaccgcggc
    10621 tggcaagaat cttggcggtc tcgcggccga tgccggaagc tgcgccggtg atcacaacca
    10681 gcttgtcctg gaaagaggcc gccattatga taaattagcg atgatcaaat tgggtcgatc
    10741 tgaacactga atgcacgtgg attggttttg cagtcttcgt atctaggtga tcgatgctac
    10801 agcaacaaag aagacaagca actcgttaat actcgtctcc caacttttcc atccgagcgg
    10861 acagagacgt gtatgtagcc tcagtgaaac tattcccttg cctgcaggtc aattgtacag
    10921 actacgtggg aaatgcagat gagtgccact gcagttacat gctatgcctt actagtagcc
    10981 ccacgcttga tcgacaaggc cgtccttctg gtgttcgtgc cggaaacgag actagcccgg
    11041 caaaaaacgc ccgttgcctc atcttagttg ccggtaacga tccaatacgc ccggtctcga
    11101 agttggtgtg ggactacatg ggggttttgg cgtggttcat ctgcgggccg cgcggaccga
    11161 gatacgtcag atcgaaagtg ggtcaaatgc agatcctata acgatctggg gattgcagac
    11221 aaagccttac aatccataca acgttgttct cgaagtttgt gttcctattt agccttctag
    11281 aatagaatct taactagtga caggtcttct aacgcactcg cgaccccttt ttacactttg
    11341 cacgtaaatt cactaagaca atgacttcag gattgaaggg attcgcggcc ttgaaacccg
    11401 ccgttatttc aaaggtcaat gttgacgtga ctaaaatcca cccttttggt aggctctact
    11461 cgaatatatg aagtttgtta ggcgggtgct gatctgcgac aggggcggcc cacaatgggt
    11521 ctaggcttac acatttcgta agcgatcaga gcttggtccc tacattaact catcggctga
    11581 tacatctcta ttctctagga atgccctact gggagtattg aatcggttcc agggttcgag
    11641 ccggccttca aagctgatat cactttcggc ggtgactggt tttccatgga cgcagacggg
    11701 gagcatggcc gcgtcgactt cagaggaatc gccaggtgac ccttcgaatc tccttcaaga
    11761 ttgagtatgg ctataaaact gacatgaaaa cttacattgc agaacagagg atggcaacga
    11821 gattgacgtt cgtgtctttg gcattgtgaa aatggggcct gaggcgtcca agcttttcaa
    11881 tctgcagccg gacatggcca cagtcccttt tgggtggatc agtgagttcg tccaatccca
    11941 tgatacgctt gtatctttat ttattaatgg cgtatcaacg gctaatactc gtatgcagct
    12001 gccaaggctg agtacattgt ttcagacccc aagctgaagg tcttagaaaa cagcattctt
    12061 gtaggcaatg ctagtgctat tgttgatgcc aacggagtta ctatcgagaa caggcagtcg
    12121 attgttgtcg caacgaccgc tgaataaaaa atgggacggt ctgagggtgg caactaggtc
    12181 catagacatc ttaaggcact ctttaaaata ggcagaacat tccatctcgg gagaaatggt
    12241 accaatcttg gattgagaat gttcgtatcg tgaagattat gacggttggc cggtagttat
    12301 gtaacgaact tctaggaaag ttttatcctg aatttgaatt ttcattcact cacattcatc
    12361 aaagtcttga aggcctttct gcaatgtata tcttcccttt cactctacag ctgagggctt
    12421 tccctcgtta aagtctgcgc tatttgatcc tcatacagct tggtataaac cccttttctc
    12481 tctagtctga atctgaggag tgcgcagaaa agcttcctat gatctaggtg atgattcagg
    12541 cagtcgacta agctttcttg aaccatatac agatgaagtc aaagatattc tcggatattc
    12601 accagaagtc atcctggtag gctacaataa gttctatggt gctacagacg cagacgcaaa
    12661 agtgaagaac ctgaaccctt gcaaaacagc cagaatcgct gccccagcgc cgacaagtcg
    12721 cactattcta gacgcgatag atgagccctg agaaaccttc tctgtttcat ggtcgatcca
    12781 tgttacagtc cccgggccga agcctgcgtc atccacgtag tccaatttcg caccgcgccg
    12841 gatgatttca gtaagctggt ttgcgagctc cttgtccgac tgcataggga atacccaggt
    12901 atctacgaac ttgtgatacg gagtttccca agcttggacc tttgtgacca gtctgcagag
    12961 ctccgatatc tccttcatac gaggtacctg tctgttttga tagagttcaa agatctcact
    13021 cagctgctcc tggctcggct ttctaccctt attttctgat agtatccgat tcaaatggtt
    13081 gcataagacg gctgtggact caataccgca atttccacca aagcccatgt tcggggtaaa
    13141 cttttgtcaa ctgtcagcaa agtgaaatgc gagtcggcga tctgtgacaa ggctgatata
    13201 tgttcacata ccttgtgcac ggcatcgcca gtaagtataa tccggccgga gtgccaatga
    13261 tcatagacac catcctcaag gtagagaagt tccccacgaa atcgcttctt ccacagctct
    13321 ccgaagagaa gcgtatccga aattggatga tcggccacac tttctactaa cgcgtcacga
    13381 tcggcatctt tcgagttcgg ccgacctggc caagtgtatg gctcatcaac gcggaagata
    13441 aagaagaagt agatacggtc gggctgagaa aatgcaatga aggtttttcc tttgtctgaa
    13501 acggatgtca tatcctgtac acctagacct ggcatctgag gagcaactcc aatcacagct
    13561 ttccagtccg tcctgtagtc tgttttcaac gggcttggat tagcgggcct gattgtacaa
    13621 tgacaggaaa ccaagagctc tgaggagtat tggattcact cactagcctt ttcctttgca
    13681 gtaatgagcc ctggtgttat cctattcgca tgttcccaca tgatgcttct cacgatgctg
    13741 tgtgctccgt cgcaaccaag cacgatatca ccggtctcga cttggccatt gtagagcgta
    13801 acttggacct ggtcaccgac atgtttgact tccttcacac cgcatcctgt tttgatataa
    13861 gacttgtccg ggagcgaatc gtatagtatc tggagaaact ctcgcctttc cagaaggatg
    13921 tagccaacac cgaaactagt attataaaga cttgtgatta gctcattgat ccataagatg
    13981 aaactttcca tttcaagcag tcatggattg aacaggatgg ggcagtagac tcttactttt
    14041 tctccacatg gcggaaaaat ccgttgttca taagcatttc cccctctgct ccgcggtaaa
    14101 accatcggtc ggtggctgtg catgctgcta aaactccctt caaggcccca atctgatgca
    14161 ggacacgcgc gccgtgagga tacatgccaa tactggctcc ttccggcggc gcaacattgt
    14221 ctcttctctc cagaacgaca tggtcgatac ctgctatctg caggcagttc gatgcaacaa
    14281 gtccggtcac gccggcgccg atgatgacga ctcgaaatgg ggacttcgac tctgccatga
    14341 ctgcaaggat tatacaggtt atgagaagag ttgacgccca cttagcctta cgtgtggatt
    14401 agtactggta tcactgcaag tggctgagag caagtaatat gtctgtcatt cttccctatc
    14461 gaactaatct accagcatca tcagattatc ttgccactat ctcggacgag gccgctgagg
    14521 accagactat cgagtagcta tccattgagt ttaatccatc atacaccgta gtgccggccg
    14581 cttgagctga agtacggacg caaagaaaca ttgtggtccg aacggcccga gcggcccggc
    14641 aagggtgatt agattactgg agactgtggg tgagccgtgg agtggatact cacgggctat
    14701 ccttgtatgg caatccattt ccgctcggtg cttccggccc gagccgaaca agccctgcag
    14761 tcttgtcttt gactaggttc cgggaacagc ctgttgcatt tgcattgata ccagttcaca
    14821 agccttcgcc gctggccccg attcgtccac tcatacgcca agaataaatc cttcacaggt
    14881 tgggctccac cactcggtgc ccgtgaggag tacaacatgt gggccaagcc tgcgtctagg
    14941 acattccggc tccggtctgc aaggggttat gtttctatca aggtctaatg cgatgttagt
    15001 aggcctgtct atctgtgcgt ctcttgagga tgaccccttg ttcttgcaga ggctgagaca
    15061 atccatcggg gggtaaagcg ctgccaatcc atgtttctcg tctagcgcca agctgtgcgc
    15121 gcgcagcgtt tactagtaaa cctactgtgg gaacacacaa tggtaaggat agaattacca
    15181 aggttttcta cctgtaggga cttgctgatc ccacggtcaa gggacatccc atatagtcta
    15241 gtttgatgac aaccaatcga agctgaaagg ataggccatc aaattaaaat caatcgaatg
    15301 gcatgaagcg tcagatatat atagtgcatg agaatatgct atacgtaaac agtttttcgt
    15361 actttctctc tcttgtgcct cttatgttag tccagcatat cacttagcga ccgtagaggc
    15421 caaatagtat cgtggcaaag aatgcaacaa gaaggccaac aagcacaatt ttcaccgcac
    15481 cgacccctga atcgactgct tcggacttgc cctctcgctt ccttgattgc acttggcgaa
    15541 actcatcaat gatccctcga taatgcttcg gataatacgg cagaaacttg tccgcaaatg
    15601 gattagtctt ccgtcttgtc tggataccca gatcgctcag caggaggtcg atgtactgtt
    15661 gcttggtaag ctttgaactt cgcccattag gctttccagc catcgcccga tatcctcggt
    15721 cggatcaaag gctcttcgga tagtgtgttt aatgaacact taccgagata aaatcatata
    15781 tgccgtatga gtgtttacgg ccctgcgtga gatatcgctt ggcggtccag gcgttccaca
    15841 ctgctgcctc ctcctccatc tcgggcaggg atggcacatc atgcaggccg agcataaatg
    15901 caacccccca caatgcctgc acctcaccga ccagaggggt gtagacgttg tgcatcaatc
    15961 ccgggaagaa aatggatctg tcaccttctg ctgcaagctt aggtgcgacc atacgtcgat
    16021 aatgtcggga cggtccgaac gaaagttgtt tcttctctcc attgatagtt tctgttttca
    16081 tggtttccag atcacggagt gggacgccag attctcggag tacgggcagc aacacatcaa
    16141 cagtcttggc cgccctagtc tcgaggcgag cccacttacc cttctcggtt gagtcgagct
    16201 tcaacccgca ctgcacctcc aagtcgtcgt caaatgggtc atagttcttg tcgaatccag
    16261 tacatagtat cacgtagtct gtctttagct ggctcccgtt tcgaagtttg acggtgttgt
    16321 ctacaaatga ctccggctcg gttctgtgaa cggtcacatc tccagcatga aacaccttcc
    16381 aaaaattagg aacgctggca cagccgaggc cgccatttgc ccagaagatc ctattgctcc
    16441 ggttagttac atttatgtgt gtaggaagtt gcagtgacga gtgtaccctt cgccatgtgg
    16501 aagcggtctc aatttggccg cattggaaga cctgctgtag ccagcatgtc tgtcggcaat
    16561 ccagttggtg attctccaga acactttatg acacgccaga cctagagttg ttctatgaat
    16621 gaacttgtaa gaaaggccct tcgtagccat aatactagcc ccaaaggagg cgaatattct
    16681 agtggacatc acgtcaatgg tattgaccag gccgaagatc gatggcggca tcagcgccgc
    16741 agcgccagct ccgtcctttc ggataatcca gtcgactttt ttcccagcat tgagaagaag
    16801 gaaaactgta tcgaaagctg acttcgctcc accaaccact gttgctcttt ggatcttgtc
    16861 gagggcatca agatgggtcc ctgtctctgt cgaatgaatt ataggtatgt caaaatccga
    16921 cataggccaa gaaggaatga cagcatgaga tgttggcccc gacgagtaga tcagtttggc
    16981 acactgcact ggagcctttt catctccgaa atccaatcgc cagccacgtc ctggcaggcg
    17041 cgtgatttgg cgaatggtgg tggacagacg ggacctcctt gagagatcat atttctctgc
    17101 aaactcgaca aggtatttgt taatggtgtc tcctgggatg tatccatcgt cactgatgcc
    17161 ttcccggcgc atagggaaga atgagtactc aaattggccg tatttgacct gagcgtatac
    17221 tgcaatgcgg gaatttagcc attactctta ggctgcgacc aatatcttga gttatgaatc
    17281 ttgaatatga agagccaaag cctaaatcta ctctcaaact gtacaaaatg actcgagata
    17341 atacttacag ctgggataaa ttctctctat tctccacgat ccaccgatag actctccatt
    17401 gtcgatcaag atcagatttg cctgaggctc aaagtcgaga tatgtcttcg cagaaatgag
    17461 ccctgtccag cctatatcag gggatcagaa aatggcaaag tccgccaatc gagtggaaca
    17521 aacttaccgg taccgaccac gacgcaatcc acttgttctg cttccattct gttcaattga
    17581 tgaatgttga aagtcaacct acaaagcggt ccaacccttg aagaacgcaa tttttcaagt
    17641 atgatcaaga aactaatttt caataaaatt tcccacagga tctacaacac tattgacctg
    17701 tgtgcttatg tcctgcttca ccaactcctg gttgctggcc aaggtagtct acaggctgaa
    17761 tgacagccca tctcgtacga catctcagcg ttactaagcc cccataagag cgtgtagata
    17821 gatactttag tctaggttcc agattttgcg cggtgtaaac tagcaaaggg tggctcgggg
    17881 gtgcccgggg aaatcttgcc gaacataccc atcgaacatt ccggctagag ttgaccagtg
    17941 cattgccccc gttctagaac atatcactaa gttcaataca taggccccac ctacacttcg
    18001 gctccttcca gccgttgcca cggcagtctt tacgcgactt cgcggcccgg ttgatacgac
    18061 atgaccaagg ttagtgccgc cgataagagc tatattcgat cagattcgcc gtagaacctt
    18121 ggatgttctg catctgtagc aaggatttac tctacctata ggcaaaacag tgcgggtttc
    18181 ggtatgtcca cgattttcac cagcttggcc gatttgggcg catatgagat ccagcacctg
    18241 tagtgcaaag cactgcgata gctgatactt acccaatccg ctcccgcaaa tgagtatttt
    18301 cgggattgtt tttgccggca atgacccaca cgctacccgg atggatttca ctggtcgaga
    18361 atgacctctg tcccactttc tggtattcag agtaccatat caccgaagag gtagactttg
    18421 aggttatcta tgtagcacag agacttatag ccgaatacaa cgagatccaa acgtatagaa
    18481 gccatatcca ggccattgta ctcagaccat cttattttgg gcgtcgcctg gcagaccata
    18541 ttctctgtca tcgtatattg taaggtcatt aacaggccag aatcgtccta aactctcagc
    18601 ctggttctat tcaatacacc atcgactgca aaatgccggg cttaattgtg cagtcgagga
    18661 catcctcgga ggggccccat gccagtaggc agggctctag tcgcaactct gtgattgaag
    18721 atgactatcc ggcggccacc ttccctggct acgcggagaa acccctcgac gagcagttgg
    18781 aaccgatcgc agtaattgga atgggtaagt tgtggcgcgt gtctgaattt tttttttctt
    18841 tttttctttt tcacattgag agactcatag cttacgggtg ggctcaggtt gtcgattacc
    18901 tggggatgtt ggatcgccgg ccgatttctg ggacatgatt atgagcaagg gaactggcca
    18961 aacacccaag gtaccagctt cacggttcaa catcgagtac gtactattga ttggccctat
    19021 cttagtcaat gccaacaggc atacttgtac gacacaacct ctaatcttca tagtgcacac
    19081 cttcacaaga acaacgatcg accaggaagt ttcgctgttc ccggcggtta tttcctcaag
    19141 ggagatctgt cagattttga tcctgccctt ttcaatatta ctccgatcga ggctatgtgg
    19201 atggacccac aacagcgaaa gctactagaa gttgtttatg aagcactgga gtccggtggt
    19261 atctcactcg aagccatcgc aggcacacga accgctgtct tcgctgctag cttcacagct
    19321 gactggcagc aaatgtcgtt caaagagtct tcgttccgac atagtttgtc tgccaccggt
    19381 gttgaccctg gtattattag caacagaatc agtcacgtct ttaacctaaa cggccctagc
    19441 attgtgtgca acacagcatg ctcttcctca gtctatgcgc ttcacaacgc ctgtaatgcg
    19501 ttgagaaacg gcgaggcgga gggcgccatc gttggtggtg tcaatttgat catcacggtt
    19561 gaccaacaca tgaatactgc aaaacttggg gttttatcac caacgtcgac gtgccatacg
    19621 tttgatacta gtgccgatgg ctacggacgt gctgacgctg tcggcgccgt ctatctgaag
    19681 cgtctctctg atgctgtcag agatggcgac ccaattaggg gtgttattcg atccagcgca
    19741 accaactcga acggcaaagt ccctgccgtt ggcataacct acccaaacag agatgggcag
    19801 gccgatgtga ttgcgcatgc ctaccagcgt ggaggagact tagatcctcg gctcactggc
    19861 tatttcgagt gccacggaac cggaacagct atcggcgacc ccatcgaggt cgaggcggtg
    19921 tcgatagcga tgaacaaaac tcggcaggcc gacgaagatc ctttgtggat tggcgccgtc
    19981 aagaccaaca tcgggcacag tgaggctgct agtggtcttt cggccttaat caaggctatc
    20041 cttatggtcg agcgaggtgt tattgcacca actcgaggtg tcgttgaacc gaacccaaag
    20101 atcaagtggg atgattggaa agtcagagtc gtaaacaacc ctatcccttt tcctgcacac
    20161 ctaccagtga agcgtgtgtc tatcaacagg taagatccta ccacctgatc ttttgaagag
    20221 ccaactaaca tctagattag ttttggttac ggcggcacca atgctcatgt cattgtcgag
    20281 gcagctgatt ccctgctaaa gagggagcaa acttacaagt atgtcgatgt caacacagag
    20341 aagcggcgca agaaaggccc taggcgtgca gcacacaaga agcgaccatt tctgctgcct
    20401 ttttctgctc acgatagacc aacgctgcag cgcaatattg ccgctcatgc taaggtcgcc
    20461 gctaactacg atctcctcga cttgtctcat acccttagca gccgtcgcag tgtcctggca
    20521 agcaaaggtt tcactgtagc cagccacaag aacctagaag aaatcttcag taacgtgagc
    20581 acgagtttca catttgcgga caagaaaaag accccaactc tgggtttcgt atttactggt
    20641 caaggagcac agtgggcgcg catgggatcg gacttgatgg cgaatagtcc tcgattcttg
    20701 agatccatcc gcaacctgga cttggccctg gaggaacttc atgacggccc atcttggtcg
    20761 atcgaggatg ttcttcttga gcctgcagag acctcccgtg tcagcgaagc tgagttctct
    20821 cagcctctat gtactgccgt gcagatcgct ctggtgcagc tgctcgagta ttggggtatt
    20881 cgccctgtcg tgactgttgg tcactcttcg ggggagatgg ccgcagcata tgctgcaggc
    20941 ttgatatcgg ctacagaggc cattacgctt gcttactatc gtggcgtagt tacgcgtgac
    21001 gttgatacta agggcgccat gatggctgtc ggcctcggcg ccgaagcagt tactccatac
    21061 cttcaaggct ttgagggcaa gatagtgatc gcatgtcaca actctccggc aggtgtgaca
    21121 ttgagcggag atgcagatgc tctggaagaa gtcaaggcta agctagtcaa cgacggcgtc
    21181 ttcgcgcgca tcgtcttgac aaacggcaag gcataccatt ctcaccatat ggctccggtc
    21241 tcgtccaatt acgagaagag tgtccgtgcc gctcgggaat acaccccttt tgatcttgct
    21301 gtcccaacaa cagcgagaat ggtttcgtcg gtcaccaaca gtattatccc ggagatgacc
    21361 catctggatg agacatactg gagcaagaat cttcgaagcc cagttctctt caatcaagcg
    21421 gtccaaacca tcttgacgag taaggagttt tcgaatgttg acctacttgt agagatcgga
    21481 ccacactccg caatgaaagg cccaatccag cagattaagg cggagctcaa ggcctcgaag
    21541 attgactacc tcccaacact cttgaggggc caagactgtg cagtgcagct gctgaacctc
    21601 gccggtgaaa tgtttctgcg cagctatccc atggacatgg aacgtgtgac gaccgcatat
    21661 gttgaggaga ccactggcag cggcaagctg tctacgacca agggttccat cattgtcgac
    21721 cttcccccat accagtggaa ttatacccgt ccgttctggg cagaaaaccg tgccagccgt
    21781 gagcagcgtg tgcccaagtt ccctagacac gacgtgcttg gacagattgt cattggatcc
    21841 tctttggctg agccaacatg gagaaacgtt ctccgtgcgc gcgatctgcc ctggctgaag
    21901 gatcacaact tgggtggggc aaatatattc ccggcggctg gttactttgc tatggccatg
    21961 gaggccgtca ctcagctgaa cgagttgagt gaatccccag tgaccatcca gagttatgta
    22021 ttacgagatg tctcaattca gaaggctctt gtgacgcctg acactgatga tggcattgaa
    22081 gtcatgctca acctccgccc ctccatctac agtggtgaat ccacgacgac ctggtgggat
    22141 tttggtgttt catcgattga taccgatggc gttctgaaag agcacatggt cggcagcatc
    22201 gccatcaatg cacgtcagcg aggtgttgaa ccgcgcaagg tgccggacgc gccgcagcgt
    22261 gcaagtggta aagcttggaa tgaagctctg cgtgatgttg gattcgacta cggtcccacg
    22321 ttccaagaca tggacgacat ccgctttgat ggcaagaact actggtccag ctgcaccacc
    22381 aacatcaaga cccaggtaga cgagtcgctg ggagaatcac gctatcctct ccaccctgct
    22441 tctatagact ctgtcctgca gctatgtatc gcagctatcc atgccggtcg gactaatgca
    22501 atggagtacg gtgcaattcc catccaagtc gacgaggtca caatctggcc ccctactaag
    22561 gagcaaatcg acactgccaa ggcaagtgct tatgcttggt gtgaccaacg cggtatccgc
    22621 aacttcgaga ctggtgctca gatgactgca gacgacggcg aggttgttgt ggaaatcacc
    22681 agccttcgct gcgtcagcta cgaggctgga gttccacaaa aggcagagtc agcgttgagt
    22741 gaagcacctt atggcaagat ggcttgggag gtggactttg acagccttca gtccgtatct
    22801 gccgtgaatg gtctgacgag cgcagacctg acaaatttgg cgttgttcaa gaacccgggg
    22861 tggaaagtcc tccatttggg cacatcccac gtgcacgagg tcctcaagaa gaacccgcga
    22921 gccgactaca caatcgccgt gatgttagat tcggaggtcg aagccgtcag ggcggcccta
    22981 gtgaactatc agagcgccaa agttgcaaag ctcgaggaca tatacgccct ttctgcagaa
    23041 tcgtatgatg tcgtggtcgt agaccaagac aaatacgcga cgaagtatgt gcttccaagg
    23101 gcttggcaca cattgaagtc ccatggccat gctttcatcg attttgttga caatatcctt
    23161 gatctcgaat taggtggact tgagcgcacc ttgaagagca atactggcac tactatcacc
    23221 cagaaagcca aagaaagcgt gaatggacac gcgaatggca tacgaagcca gaagcttacc
    23281 actcagctgg tgtaccgcaa gcagcaggct gacattattc caatcgttcg cgccgctctc
    23341 caaatcctag attggggtgt tgaagtcatt cccttggcca aggctgtcca gtcaggtgtc
    23401 aaggggcatg tcattatcct tgccgacttt gagggcccac ttctgcacac ggtgaacaag
    23461 agcgaatttg agtcgatcca ggagattata aacactgcat catctcttct atgggtaacc
    23521 tctggtggcc tgctggaggg caaacatcca gaattcgcca tggtctcagg tcttctcaga
    23581 accgtgacct cggagcaggc ttcccttgat ttccgtacaa ttgatgttga cgtcggcagc
    23641 gttacgtcgg atcaaatagc tgctgctatc atcgaagtcg ctaagaaaca agcgtccgct
    23701 gacgaggaag atccggatcg cgagctttgt ctttccaacg ggaagactta catcagccga
    23761 ctggtcagaa atcattacct gaacacaatc tttgcagcag aacatcccga gccgaaggag
    23821 ttctctactg gagaccatat cgtagccagt atttctggcg gtaaggtgct tttccatcaa
    23881 attgccgcag aagaagagat ccagccgggc tttgttcaga ttgaggtcca agcgagtggc
    23941 ctcacaaagg aaggcgttct cgtcattacc ggacaagact atcccatcac gttcagtcac
    24001 gaaatcggtg gtattgtaca caagattgga tcaggcgtct caggtttcca gccgggtgat
    24061 agggtggttg gcttcaatgc agataagctc ggcagctttc agcaggtacc agcctctatg
    24121 ctttacaagc tcgatgacag ggacaacctc aatgaagctg ttagcgtgct ggtagcttat
    24181 gcatcagcgc tctatggctt agaaactctt gctagggtag aaccggaaga gaaagttctc
    24241 atcctgccta acaccggagc gagcggaatt gcagcgatca aggtggctcg ggcggccggt
    24301 gctttccccc ttgtcattgc tgagaccact gacgaggtca attttctcca gacgcatctt
    24361 ggcctagatg aaaaccaggt cattcagctt tcgaatgatg gttcagttct tgagcaactc
    24421 aagcgactca caggcggcca cggtgcagat gttgtgttta gtggtggaag cacagatgtc
    24481 aacatcgctc gcgaggcatg gcggtcaatc actcgattcg gtcgcttcct tgacggaggc
    24541 cgcaaagacg tgttacggcg caatgcctta gacatagtcc cggtccagcg cggcgctctt
    24601 tatctcccat tcgacatcct agacctctac gaacatcgtc caaagactct tgcgaagttt
    24661 atcccgagaa ttatctctat gcttcgagat gggtccatca cgagtccagg aacagaacag
    24721 atcgtcggtc tggctgatct caacaaggct gttggtgtct tctccgatgc cttgggtgca
    24781 cccaaggtag ttattcgata cgaagcatgc gaaacaccgc tcatggtgct tcccgcaaga
    24841 cccaagctcg aattcagccc tgactccacc tatctacttg tcggctgctt gggaggtttg
    24901 ggtcgcagct tgacatcctg gatgatggag tctggtgcgc gaagattcgt ttttctttcc
    24961 cgctctggtg cggattcacc atcggcagcc acgctgatca aggatatcga agctgccgga
    25021 gccatcactc aagtcattag aggcgatgcc acctcgcatg ctgatgtcgt ccgagccgtg
    25081 caaagtgttt ccaaggagaa cccgatcaaa ggtgtcgtcc atgcggcaat ggtacttagg
    25141 gtaagtgcgg gttcctcgaa cttattgagc tattatgtta atcttagttg tgcaggatgg
    25201 cctatttcat aacatgtcct acgagaactg gatcactgct gtccagccaa agatacaggg
    25261 tgcctccaac ctgcactcgg ttctggccaa cgagccgctt gacttcttcc tcatgactag
    25321 ttctgtgtcc ggcgtcctcg gcaacccagc ccaaggcaac tacgctgcag caaacagcta
    25381 tctcgattca cttgctcgac accgtctctc tgctaagcag actgccgtct ccctcgtgct
    25441 tcctatggtt ctcgaggtgg gcgtggtggc cgagaatacc gagctggagc aggcgctcaa
    25501 gcgtaaaggc atgtacggca tcgacgagga acacctactt caaggttttg aggcagccat
    25561 cacatctggc aagtctgatc gaccagtaga ccacgtcgtg gtcggactcg acccgtccaa
    25621 gctccaaaag gcagtgagcg atcccactgt gactgacagc tactacctcg aggataagag
    25681 actgagccag gttgtccacg acatgaactc gactgcagat gactctgctg gtggaggtgc
    25741 tggaggtcaa agcattcttg cgaccatcag ttctgccgcg tctcccggag aagccgtgga
    25801 cgccgtgact ggtcatttcg tcgagaagct tgcgcgcatg ctgctcctcg atgacgacgc
    25861 gttcgagcca gaggtcaagt ccattgcgtc ttacggaatt gacagtatga tcggcgctga
    25921 gctgaggaag tggatattca aggagtataa gatggatgtg ccgttccagc aacttctcgc
    25981 cccaacgttg accatcaaca agtttgcggt acaggtcagc gctcaccatg gtgtgtcggc
    26041 ctcataa
//
