# Supplementary material for: Genome sequencing and physiological characterization of three Neoarthrinium moseri strains
Source: BMC Microbiol. 2025 Aug 21;25:526. doi: 10.1186/s12866-025-04274-z (PMC12369201; doi:10.1186/s12866-025-04274-z)
Supplement: Supplementary file 18 — Supplementary Material 18. [file 12866_2025_4274_MOESM18_ESM.zip › BGC analyses/depudecin biosynthetic gene cluster from Alternaria brassicicola/results/cluster36.gbk]

LOCUS       JAULRZ010000037.1      23356 bp    DNA              UNK 01-JAN-1980
DEFINITION  Genes for cluster 36 on scaffold JAULRZ010000037.1 of species
            Fusarium oxysporum BPOP18.
ACCESSION   JAULRZ010000037
VERSION     JAULRZ010000037.1
KEYWORDS    .
SOURCE      .
  ORGANISM  .
            .
FEATURES             Location/Qualifiers
     SOURCE          5001..19538
                     /organism="Fusarium oxysporum BPOP18"
     CDS             complement(5001..6095)
                     /protein_id="KAK2691442.1"
                     /translation="MLQTSRNQLLYLSALGVWGLWGYASFNGMFHRLDTLTKSLQFPDG
                     RPLRSSYTGLAPLDAQLSLVTAFYDVLTNSLSSGPRLLFFDINYAVACANLWTLIESRR
                     RGVRSWFLRYPAWAMTLCNFNGAAIVLPLYMYLLCRSKACLRDSSVPLHDAVAMPVTAV
                     VMLLQPLLIFAPAWLGFDGSETHHGLIALFQVTPIFVLGFYLGLLSILPRGPVTPTSSK
                     EAKRWIVASLTLAGTVASAVHIYTVIGALRTHDSDASLTRLFVPAWGFTDPCTILKTTE
                     GRSGEYAALLENLHLFSQWDWTVVCLATVASVHLFLCRRDGLKVDKSTSPHEVQELVYL
                     AVATAVLGPGGAGSFALAIREART"
                     /cluster_role="hit_required"
     CDS             6476..8148
                     /protein_id="KAK2691443.1"
                     /translation="MQGNSQFKVIIVGAGVTGLTLAHCLAKAGIDFVLLDKGVVAPSFG
                     TTITLQPHGCRILHQLGCLDAVLAKCDTMGGAHCRDPTGKSFASNDFFGVVRKFAGYDT
                     RTLDRQVFLRQLYELLPNKSQVYEKARVEGIIEENSSVRVVLADGREFVGDVVVGSDGV
                     HSKVREIMWDKANALRPGMITVDEKRAMVTQYNAIVMASSPVPGIGAHDMEITSNDKYS
                     FLLLCQPDWISIIVHSKLPEDQQCTWPTRRRYTEADMEALVSKISERPVTDTVVFGELW
                     KRRLKAQMISLEEGVLEHWTSGRIVLAGDAVHKVTPNSALGGNTAMEDAVVIANTLHAL
                     LARHPNKKPSDVELQDAMRQEYQDTRVDRARAIVKAGGVLTRQQAYDGWKAYITQRWLT
                     PVIGLDTLAQKIAGLCVTAPKLNYVEFEERRGILGWQDTMEAEKEHAMKGKVAKKEKTG
                     MSWSNWNGGFEAIFPHISGVLVILWPCGYFISSLLRTMCLALGGTL"
                     /cluster_role="hit_required"
     CDS             complement(8648..10723)
                     /protein_id="KAK2691440.1"
                     /translation="MSDQSTEKPADAAPRSPHTPGDLAGSSDASLHETGQRSIQGWRWA
                     VAYAAMLSTTLLFAIDNTIVANIQPSIINDFGHLELMSWIGTGFALGTMFILLWGKVYG
                     VFNIKWVYIFNIFLFEAGSAVCGAAPNIQALIIGRVIAGIGGSGMYSGTLTYVSVLTNQ
                     QEKPAYLAGSTVVWGIGSVLGPVVGGAFAASSASWRWGFYINLPISAVFAPAYFLLFPS
                     TDPKPTKTLAEKLRLVDWINAVIFLAGSACLTVALTFGGVVYSFHSGTIIALWTVTGVL
                     LVAFIVLLKLHPLVSKENRLYPLHFFKKWILINMQLQVFLSSGIILAMTYFVPLYFQFI
                     KGDGALEAGVRLLPLIMFMVAVSMLNGFLMPKYGLIPVWYIGGSALALIGSALMYTIDD
                     TTSNGKVYGYNILVGAGAGCYIVAGFAIMQSLVPTHEIANAVGAMTISQDLGMVLFLAI
                     SGSLFHNVAVDKVGNALPTASDTDIGNLIAGTSSAVFKALSEDEKAVVIPEIASAMKSI
                     WAFFMAAAALSFVCACPLVKAKLGGKKIEPTAIA"
                     /cluster_role="hit_required"
     CDS             complement(11286..13193)
                     /protein_id="KAK2691441.1"
                     /translation="MTMNQTMEMFDVIVVGAGWYGLMAARTFLELAPETNLLILDDGKT
                     VGGVWSKERIYPSLFAQISHPLFEYSFYPMPEEDVSPDGFVSGKTIQKYLESFAKDHNL
                     MPRLRLNTRVEKVKRGPESDGWVLNIKEKEPLVCRKLIYATGANSSPIIPQWPREDFEK
                     PVIHSLELGKYQGYINDSAQHTVVVGRSKSSYDAVYHLLCAGKKVDWVMRDGESGPFSI
                     YAPTFMGLWNIADHISTRFASSFSPCIMSTSGMCYNFFQRNALGRILTNVYWRTANYIS
                     VSHADYWRTPNAEKLRPRPYSDGVFWGSGGIGIATAPDFWETFHNGDVTIHSTEIDTLS
                     HKDVVNLKNGYSIASDIVIHCTGFDKGYDAFEPSLRRELGLEYDSKEFSRWTMLDEKAE
                     RTVDELLPYLRDAPIQYGDSKASKRTGHGPNRHYRRLVVPELAARGDRSILFPGHIHSA
                     FTPLAVELQALWGVTWMLGWRDLPSRDEMEAEAANFNAWTRKRYLEQGKKHSYFIYDYI
                     PYIDTLMKDLGLNPFRKSNVFEEWFVRYKPSDYKTILDEYMSLRRHKHEIKGTKGENGK
                     AT"
                     /cluster_role="hit_required"
     CDS             13784..19538
                     /protein_id="KAK2691438.1"
                     /translation="MPHFRESSSSSSTTGIDLDPHNSNQRIVSDDEYAALSPDEPLLSE
                     QLEPIAVVGMGCRLPGDVSSPSDFWKLMIEKRSGQTPKVPASRFNIDAHFHPNNDRPGS
                     FGVLGGYFLNETLQEFDPGFFGITPVEATWMDPQQRKLLEVVYEAFESAGLTLDQLSGS
                     DTACFMATFTADFQQMSFKEPSFRHSLAATGVDPGLLSNRVSHVFNLRGPSIVVNTACS
                     SSVYALHNACNALRTHECSAAVVGGSNLILTVDQHMNTAKLGVLSPTSTCHTFNSYANG
                     YGRAEGVGAIYLKRLSDAVRDGDPIRGVIRSSATNNNGKAAGVGITYPGFDGQRNVIRH
                     AYQRSGLDPMLTGYFECHGTGTAIGDPLEVHAVSDIMNTTRTDADGPLNIGAVKTNIGH
                     SGAASGVSAVIKAILMVERGIIPPTHGVTELNPKIDWKGWKVHVPTEATPMPRHLPVMR
                     VSVNSFGYGGTNAHTIVESPKSLLSMPQNYRYSMPGQSKKTKLARGAINRSRPYLLVFS
                     AHDAGALKRNAVAHGEVAAKYSLLDLSFTLANHRTRFQIKGMVITTPSTLQSTFTDDMP
                     GFIVGKKNETARTLGFIFTGQGAQWAGMGAQLITLYPTFLKAIRRMDLILEDLEDAPSW
                     TLEECLLENQATSRVGEAEFSQPLCTAVQVALVQLLKVWGIHPSVTIGHSSGEIAAAFT
                     AGYISEAEAILAAYYRGQAVKCIDSAGAMMAVGLGAEAITPYLEAHQPRVVIACHNSPE
                     GVTLSGDVEVLKVLEADLKAEGTFARILHTNGKAYHSHHMLSAVDIYEGLLRDSRENGL
                     PRLMFDKTKMVSSVTNSFLKENTVLDEKYWSANLTSPVLFNQAVQTALARKDMAIDTLI
                     EIGPHSALSGPIRQIKAHLSADKIQYLPTLIRGARCAEQVLKLAGELFLRDFPIDLHRI
                     TAIEELSPSGKITSRRGHLIVDLPPYQWDKAKKFWAESRESKEHRSPRFPRHDILGQLT
                     IGSSLKEPTWRNVLRLKDLPWLRDHSLGGEAVFPAAGYLSMAMEAITQLNEMSEAPLEI
                     DSYIFRDISIQQALVTPDDDDGIETLFNMRPSRLSTDETMRWWDFNTSSISTEGHVKNY
                     MTGRIRINTNKRRALARTVPNLPQRASGKLWNQALKKVGFNYGPTFQDMDNITFDGISY
                     CAQATTNIKTSVMKDESRHVLHPAILDSCLQLMIVAIWAGRASAMKFGAVPVTAEEIVV
                     WKPTQAQLDGSSSAKAFSWIDPRGQRLFNAHNQLLASDGQVLMEIKSMQCTAYEAAIPQ
                     SLEDVTHPQPYSHIVSKPDLLLLRGSQSHLSLVDFIELAHFKNPALKVLTSDMATATAF
                     LARLPKLCLTVATDATHTSDVTTELSSFTTVSVEPLVLTADLTAQSQEKLKCSFDIIAA
                     PSTSLHELQNIPELLSEDGCAVLGGDMSALTEQSLRDAGFSGFESFLGESLFVTRIEKT
                     SNPTAAPIQLRYHTDPPSCVYGLERELEKVGFKTERLRLGETCPAGANVIALVDLEAPF
                     MARMSKYEFSHIQKILSEASKVLWMSCSDASKDTTRPEYAMTAGLLRSLRSERASLKAT
                     LVDFSIDDLASDAFGTRTSDLASVFFTGEQELETEYISKDGQLLINRLVPFDRINERYA
                     LTDEETQSQPFDPEARLDGKIDSGKVVFSHCNADGAALQPTEVEFRVIATGLTDEDKAV
                     ISGSSPGPDFSHEASGIVTRIGNAVTRVSPGDRMVTFSAGTLSSFQRVSESLVQKLHDS
                     EDHKATAGLPMYYGPALHGLETLAKLEPKESVLVLPGSGILGGAAIKVAQALGGRVYVV
                     VGNDTEAEVVQSSFGLSRDQILVDYTPELLHEYEIDVVFSGSSVEPAIS"
                     /cluster_role="hit_required"
     CDS             19590..21097
                     /protein_id="KAK2691439.1"
                     /translation="MPVGSSLDSTSASRGASYLPVNLIGLFKRPQVLGRLLERIMRLHR
                     DGFLPVPPLTVSSISDINSSIVLSSALNSSETIITHTKGSTVDVTRTPPRLELHSDAAY
                     LLVGCLGGLGRSLTTWMMKRGARNFAFLSRSGTDSGQAALCVQDLEARGARVQVFRGDA
                     AIKEDVERAVASIPSDAPLRGIVNAAMVLRDGLFQNMSYESWTRSIQPKVLGSKNLHEA
                     TANLPLDFFLMTSSVSGILGTPAQGNYAAANSYMDALARLRRSQGKPACAVILPMVLGV
                     GVVAENLDLENSLTRKGMYGIDEEALLDAFEVSILEQQRQQDDGASFDHLVVGLDPAEL
                     HRARKQADGDVDAFWAADQRFSILLDSMNQLDGANQGDGEAGSILSRVKAADSPAQAAS
                     LVRDHFIAKLARVLLLDVEEFSDESSGRSIASYGIDSMIGAELRNWIFKELGLDIAFQQ
                     LLSPSLTIPKFAELICVSQGIFVNAE"
                     /cluster_role="intermediate"
     CDS             21903..23356
                     /protein_id="KAK2691448.1"
                     /translation="MISSRAVMGFEWSFMTLAYITVACRIYVRLVMRKARLFSADYWLI
                     LGLLSCQGLLICDTITYSMDAMDDFTIDNVAIRKIRFATNHFFDTGIYFPKFSIIAFYF
                     NLVPISQPKMRIALYCLAGLTTSFAVITFFCDWFWCGPDPSINWAKGEQECTSFTSMTL
                     MRLLWSMNFTSEVLNVAYPIPLLATLKMTSTRKKIGLAVVFGLGVITIAVSVGRFVTMV
                     YVDNAISIYIWATAEICISVIVVALTAVRPLLRKLTNLKSTTLLMSEDRSGDPAIPLNR
                     SRKLGGFTGGSVVYWQGTGKNHQRHAEPMDLEGSAGSETELNNINGITLTEHVIVLRES
                     NINSIPGQPEYTVKV"
                     /cluster_role="intermediate"
ORIGIN
        1 ccgatttcat tgtgcagaga cctgggcgat tgagccaata caaacaccaa cccccttcaa
       61 acaatggacc aggcacatgt tttgtcgctg gaacaaggat cattacaaaa tctggaaaca
      121 agcctatcga agaccttgaa gaaaacgact gggtattgac taacggagca aacgacgagt
      181 ggggccttgt gtctgacgaa agggttgtca tcccagtaga ctcacctatc atctacgggt
      241 tcagtgagtc tgcgttatct ccttcgaaaa ttattgacac gattatgatg cagcatagat
      301 gatgaagctc cgttcttcac cgccggtcac gtctttcaca cgactactgg cctccgagct
      361 ctcgatgcag agctcgccat gaaggaaaac ccctgggcag aagtcggtcg actctcagct
      421 ggtcatattc tataccgcct gggaaaagat gggaggacat acgaccaagt tcccattctg
      481 gacattaact ggcgtcagat gccggaggtc gccgaggtct acggtgtcca tcttcgcgag
      541 gatcggcgaa gttatcacgc caatgactac ctggtcatgg ttaactaccc agagattaca
      601 ctcaaacgaa tttgttccac gcttgccaca ttttcacagg aggatcaagt acgccttctg
      661 cagtcattga aagaactgaa tcctctcttt gaacgattcg gaatagcaac tgtttccgag
      721 atggttcagc gcgaagtcga cgcagcaaag aataaattga ctgcgcggat gtacaatgtc
      781 accgaaaaca ggctagctgg tcttgcacat gcttcggtat gcttcaatcc agaagagata
      841 cctactgtgg actattctca gcttccgtac gcactccctg ctgtaacttt gttcgacgga
      901 gttattttag taaatggagt cgtctgcgag tatggccgtg tcgataacgc caacagcgaa
      961 gtgagatggt ctcggtttat cagccagaac atggttgaac atggagtttt atcgatacaa
     1021 gacccacgat atcattctgg cattggacag atttgctaca gtacagacta cgacggagat
     1081 gatttgttgg agcttccagt gtttcagtat atgacttatg gttctgaatg cgagctcgag
     1141 atggacgctc tcagtgcagg tgtcacaaaa caggagctga ttttcaaagc agcatctttt
     1201 gagccccttg aagataacat agacgggccc atagaagttc cagacggtga gatgatgttc
     1261 aagtctttcg atatggaaga agaaaagata gcaacagtcg acgagatcag ggcgtcagaa
     1321 gtgcgcgcgg agacagtcac tagagcctct gctcccgcgg cggatatcag attcgaagta
     1381 aagccgcggg agtatgacgt tgtctacgac gaagcgcccc tacaaaagga ccaagtacaa
     1441 attcagagac aactcgactt cggtcctata caactgacga cccagcgagt aatctcagat
     1501 ggaaacccag gaatattatt cactgatgtc gcgatcccta gcttggacac cattttggat
     1561 ttatggaatc gcaagcagag cgacgagacc ttgaagatct cgcggttgta tgagacggcg
     1621 accgtgatgc acaatgggcg actaaaggcc accgtcacca ttccaccgac gactttggaa
     1681 aacttgaaga gtttggaaga cacaaaggac gccgaggatc cttccaaaac tctaacgttc
     1741 aaggacgagc tcggagaaga agctaaactg cctttgctgt ttgctaggct ggagttgaac
     1801 ttttcagacg acaagagtga aattgactct ggaatactgt gggagtataa ccaagaccct
     1861 tcaagagagg gggctgaagg cgtaaagtaa ttatgcattg atcaactgcg tatgaagtac
     1921 tcggtactga ctgatgtaac agacacctga taatgtcacg cccgggctct gcttcacaga
     1981 gagtaccgat tagaataggt caaggccaga tcgtaggaga aatacctact gaagggccaa
     2041 ctggggggca ggcaacgcca cagaaggagc cgatcttcca gccaccggtc ggcaaaagcg
     2101 atttggcact gcaaaacctt catgctatct tcgcaaaata taacgatgat atggtaagca
     2161 attccgtagg gggcgtattt gagcgtgggg tgctgatcag aatactaata ttcgttcctt
     2221 ttgataatag gtaaaaacaa caagcgatca aatattccag aacatcatgt tctatcacat
     2281 ggatcagagc catgcctcat tactctcttc aaaggacaag gacactcgac agctaccaga
     2341 ccatctcggc agcaatctcc catcaaatct atccaagtgg ataaaggaga cctttggccc
     2401 agcctatact tgccttcaaa ttgcccagag tctgcaaact cgagaatggc ggtccaactt
     2461 tacagacgat gagaagaaga agattctgta cttttggcaa ggacaaggtc caaaatgtct
     2521 tgccagatgc ccagagaatt cgactctcaa tcgtctgtgc ctcctagaag ccttgaaaca
     2581 gcttttcccc gtcctgcaaa aattcgtcaa tgacggcggg gagaagtggg cacaggcata
     2641 cttagatcaa ctcctcaacg tcaagatgga cgatatcgtg gaggatatgg aaggaaatcc
     2701 gcggatccta gatagatata ccacaatcct ttgggtgctg tatcctgatg gaaactatca
     2761 tgagcgtttc cgagacgcga tatatgccaa gtttcttggt ttcgccatga cccagcgagt
     2821 taacaaggat gcagtgatgg actggctgcc gcacatcacc aaaagcttca tcgacgccat
     2881 cctcaacgag agttacgagg gaatcgacaa agaagtgaga gatctgttga gaaaggagct
     2941 ggacaccttc atggctgctc atcgggacat ttttgaaaag aacgggaaag aattcgtagc
     3001 caagaactac gctgacatgg tccacatcct cgtttcggca gatttgggat tgaaatcagc
     3061 catgattata ggaatgggct cgtggaggcg tgtgaagttt ggaaactggg accatctgaa
     3121 ggggcagagc ctcttggagg taaatttaaa gtctggatgg aaaggccttg ggttggcgtt
     3181 caaggtacgc caatttaaaa tgtccccaga gaccaccgag tgggagtagc gactaacgaa
     3241 tttgcactta gatgagtctc ctcggtttca gtatctataa tattgtcatg ggaggcaaag
     3301 acatgagcgc agcgcaaata ggaagagtta ccacggacgt aacaaagggc gttttcgaca
     3361 tcctcacacc tttcctcctc cgaccagaag ctaagaatgt cagggagctg gtagctcagt
     3421 gccaggtgat taaccagaca tgtggcgaga agttgcccgg gtatgccctt ggaaaggccc
     3481 acgatctcga tcttcaattc gacgttcgcg cagctgacgc caaggatttt ctcgagctag
     3541 gaaagaaaaa gacatcaagt gagaccacgt ggtttggaag aatgagaaga aggctttcgc
     3601 tttcatcaag ggtcatacgc tggcttggca tcgctataag tgtcgtcgtc gtcgcgttcc
     3661 tgatctggga gctgtgcaac caatgggatc atctttccgg cactggcaaa ggattggcga
     3721 tagcacagat cgctattgag acggcggccg ttattgttgg aatcattggc ttgttctcta
     3781 cctgcgccct aatccctgtc attggacaag tacttatggt aattggtctg gttgtttcga
     3841 tcttctacat ggtgtatggc agatcggaac cagaaaagac gccgggagag aagttcgtcg
     3901 acagtatgag aggagacaat ggctggctca agaagatcga tgatccccct tcgactgcgc
     3961 tcgagtatac catcacacca acagagatac ccaaggatgc agatttctct atcaaaatca
     4021 ccagcaagaa caccaagagt tcgagcatcg aattcatctc tacgcctaat gctgagaaat
     4081 ctgcatccga tactgagatt ctctctatca agtttggctt caccactggc tcagacatcg
     4141 tgtgcctgtt cagcaacgag tctttcggca ccgcccccga taccaaagac ggaaaatgtt
     4201 cctacagtgg tccagataac atcttccaga cgaagctaca tgagccgaat ggcaaagttg
     4261 gtggggtgac ctcatacgag tacgagttgc agccactgcc acagaaggat ccgacttcaa
     4321 ctttcaggcg tttcttgcct agtggagggt cattctctgt cactgtgtcg gggaaaacga
     4381 ggtcgtcgga taaggagttt acattgaaac ttgtggagga gcgcccaggc cccgtttgtg
     4441 ctatcaaggt ccaaacattc tctaggaaga agtaggaatt ataaactctg aggttgtgat
     4501 aaatatcaga aagcagtcgt cagttaaaag aaatttgctc ggcgtatatg ctcaaagtgt
     4561 gtgctaaatc ctgatacaaa tattaaagga atccaatagt ctttccgaac tgaaattaga
     4621 tcgctcctgg taataacatg aataatactt tattagtatc tcgagagggc tgacttatct
     4681 aattttgcca ctaggttgat tgttgttgat gggggtagta ttgctggaga tgacaagagt
     4741 aggtgaaagt gggttcagag aagtggaatc accagcttta gaagttcaac cctttttatc
     4801 aagtggacca acagcatcgc ttccgccccg aaagaatgtg agaggtgatt tcgactagat
     4861 aatcctcgtc ttatatatat catatatatg agccaggata gaaataaaat cctagtttac
     4921 aacagccctg actattttca tttctcttga ggagcacttc tgagtatccg gcaagaggca
     4981 tggtctcagt actcgtcaaa tcaggtccta gcttctcgga tggcaagtgc aaatgaacca
     5041 gcacctccag gcccgagaac ggctgtagct actgcaagat agaccagttc ctgcacctcg
     5101 tgtggtgatg tagacttgtc caccttgagc ccatcccgac gacaaagaaa caagtggaca
     5161 gacgcgacgg tcgccagaca aacgacggtc caatcccatt gggaaaacag gtgaaggttt
     5221 tccagcagcg cggcatactc tccggatctt ccctcagtag tcttgaggat cgtgcatggg
     5281 tcagtgaaac cccaagcagg aacaaaaagt cttgtgaggg acgcatcgct atcgtgagtt
     5341 cgtagtgcac cgatcacagt atagatgtgc acggccgaag cgacggtgcc agcaagtgta
     5401 agagacgcaa caatccacct tttggcttct ttggatgacg ttggtgttac gggccctcga
     5461 gggagaattg ataaaaggcc gagatagaag ccaagaacaa agataggggt cacttgaaag
     5521 agggcaatca acccatgatg ggtttcgctc ccatcgaagc ccaaccacgc tggtgcaaaa
     5581 atgagcagcg gctgaagcag catcaccacc gctgtcacgg gcatagctac cgcgtcgtgc
     5641 aacggtacgc tagagtcgcg taagcatgcc ttgctacggc agagcagata catgtacagc
     5701 ggtaacacaa tagcagcgcc gttgaagttg cagagagtca ttgcccacgc tggatacctc
     5761 aggaaccagg aacgcacgcc acgacggcga gattcaatga gcgtccataa gtttgcgcat
     5821 gcgacggcat agttgatgtc aaagaacaac aagcgtgggc cggagctgag ggagtttgtg
     5881 aggacgtcgt agaatgccgt gacgagagaa agctgggcat ctagtggtgc aaggcctgtg
     5941 tacgaggagc ggaggggtct accgtctggg aactggagtg actttgtgag tgtgtcaagg
     6001 cggtggaaca tgccgttgaa tgaggcataa ccccagagac cccatacacc caaggcactg
     6061 aggtagagga gctgatttct tgaagtctga agcatggtat gaatctgggt ctgataaaga
     6121 ggagttgacg atataattct tgctgggaag gacggtcaga tgtctaacta agtatgtgtg
     6181 cgttcttatg ctaaacttgg tggatagtac gagatgtgat gttgcactcg gtgcgtattt
     6241 cctttggcgg atcggcgcta tcggaacggc acccaacggc cgctcccgct ttattggcta
     6301 cggcgctcca cccaccgcgc tcgggaccga agcgccggtc ctccggtcgg gcccgtcttc
     6361 aacttatcat cgaaatgggt ttggacgtct catagtgacg acaactctga gtcttaaagg
     6421 aaatttccca tgagaaaatc ctaacatctt ccagtctcca acaatacttg tcgtcatgca
     6481 gggaaactcg cagttcaaag tcatcatcgt tggtgccggc gtcacaggcc ttacgcttgc
     6541 tcactgccta gccaaagcag gcatcgactt cgtcctcttg gacaagggcg tggtggcgcc
     6601 gagcttcgga accactatca cgcttcagcc tcacggatgt cgaattctac accagttagg
     6661 ctgcctggac gcagtgcttg cgaagtgcga taccatgggc ggcgcgcatt gccgtgatcc
     6721 caccggcaag agctttgcct ctaacgactt ctttggtgtt gtacgaaagt tgtaagtaca
     6781 atcgcatatt agctagggct caatcactaa tcatgtgaag cgcgggttat gatactagga
     6841 cactcgaccg ccaagtattc ctgcgtcagc tctacgaact gctgcccaat aagtctcaag
     6901 tttacgaaaa ggcccgtgtt gagggtatta tcgaagagaa ctcgtcagtc cgtgtcgttc
     6961 tagctgatgg tcgtgagttc gttggtgatg tagtagttgg ttctgatggc gtccattcca
     7021 aagtccgcga aatcatgtgg gataaagcca atgctctgcg ccctggtatg atcacagttg
     7081 atgagaagag aggtaagtat ctatcacctt atggcagacg ttctcagttg ctcacagcct
     7141 taagctatgg tcactcaata caatgccatt gtaatggcaa gctcgccagt cccaggtatt
     7201 ggtgctcacg acatggaaat cacttccaat gacaagtact cctttctcct cctctgccag
     7261 ccagactgga tatccatcat tgtgcacagc aagctccctg aagaccagca gtgtacgtgg
     7321 cccacgcgcc gacgttatac tgaggccgat atggaggcgc tcgtgagtaa gatatctgag
     7381 cgtcctgtca cagatactgt cgtctttggg gagttgtgga agcgacgtct gaaagcacaa
     7441 atgatatcac ttgaagaagg agttctggag cattggacct ccggccgaat tgttctggct
     7501 ggagacgctg ttcacaaggt atgcgttccc atgaacgata ctctattgat atcttgacag
     7561 ggctgactta tctaggtcac cccgaactcg gcccttggag gcaacacagc gatggaagat
     7621 gccgtcgtaa tcgcgaacac gctccatgct ctattggcga ggcacccaaa caaaaagccc
     7681 agtgacgtag agctacaaga tgccatgcgc caggagtatc aagacacgcg agtagaccgt
     7741 gctcgtgcca tagtcaaagc cggaggtgtc ttgacgagac agcaagctta tgacggatgg
     7801 aaggcataca tcacccagag atggttgacg cccgtcatag gactcgatac attggcccag
     7861 aagattgcag gtctatgcgt tacagcgcct aaactgaact atgtcgagtt tgaagagaga
     7921 agagggatcc tgggctggca agacacgatg gaggcggaga aggagcatgc aatgaagggc
     7981 aaggtggcga agaaggagaa gacaggaatg tcttggagta attggaacgg cggatttgaa
     8041 gctattttcc cgcatatatc gggagtcttg gtaattttgt ggccttgtgg ttatttcatc
     8101 tcatcgcttc tgaggaccat gtgcctggct ttgggaggga cactttaagt tttgtcgaag
     8161 ccttcaacac gagctggagg aagccttaat gagctctgct tctttgtctc gaatttgaat
     8221 tagtaatcga atctaagttg acgcataact attcactacc cctagaggta taactaccga
     8281 ctgatcagcc ataaatgtgt gggatcaaga ggtttccatg cagttggatg aatcaacaca
     8341 cttgcagggc cttgtgacgg tattctatta aaaatccaca agtattacag atagactcgc
     8401 ttcctcggca gcatctttgg ggagcagtca aatctgggca aataatgcgg gttgactcaa
     8461 gattatacat cgtctcttat tacaaccaat gtttatttta ctgtatgact gttgttacaa
     8521 ttttctagtc aaagtagaag agaatatcaa ctatcttcca aacaacaaag atcctagaca
     8581 cgccgacatg atggatgttc aagtctgtct tcttcatcta taatacccca ataggtctca
     8641 ccacccttta ggctatcgcg gttggttcaa tcttctttcc cccaagctta gctttctgat
     8701 gcgggttagt atcagtcaac taatatgtat atgaaatgag acacctacca ctagtgggca
     8761 agcgcacaca aaactgagcg cagcggccgc catgaaaaag gcccagatgc tcttcatagc
     8821 actcgcgatc tctgggataa ccacggcctt ttcgtcttca gagagagctt tgaacacggc
     8881 gctgctggtg cccgcaatca agttgccaat gtcagtgtcg gaggctgttg gcaaggcgtt
     8941 gccgactttg tcaacggcga cgttgtggaa caggctgcca ctgatagcga gaaagagtac
     9001 cattccgaga tcctgggcta gagtcaaggt tagctggaga caacgccgaa tagtttgcca
     9061 agggagactt gcaaatcgtc atggcaccaa ctgcattggc aatttcgtgg gtgggaacca
     9121 gtgactgcat gatggcgaac ccagcgacga tatagcatcc cgctccggct ccaacaagta
     9181 tgttgtagcc gtataccttg ccattagatg tggtgtcatc aatggtgtct ggagggtgtt
     9241 agaacagact atcagaatga tgagcaactt acacattaga gcactaccga tgagcgcaag
     9301 ggcactacct ccgatgtacc aaacaggaat cagtccgtat tttggcatca gaaagccatt
     9361 cagcattgag acagcaacca taaacatgat caaaggaagt aaacgaacgc cagcctcgag
     9421 tgctccgtca ccctgaagac gtcagtgaga atctttcata atacagtcgg aactcctacc
     9481 ttgatgaatt gaaagtacag agggacgaag taagtcatgg cctggacttg gttagtcaaa
     9541 gtattccttt tgatactcag tgacctacta agatgatgcc tgaagatagg aagacttgga
     9601 gctgcatgtt gatcagaatc cacttcttga agaagtgcaa gggatacaag cggttttcct
     9661 tggagactag aggatgtagt ttaagtagga ctataaaggc caccaggaga acgccggtga
     9721 cagtccagag tgcaatgatg gtccctgagt gaaatgaata gacgacaccg ccgaaggtca
     9781 gcgcaacggt caagcaagca gatcccgcca ggaagatgac tgcgttaatc caatcgacaa
     9841 ggcggagctt ctccgcgaga gttttagtag gtttggggtc ggtactggga aatagaagga
     9901 agtacgcagg ggcaaaaaca gcgctgatgg gaagattgat gtaaaatccc tgggcattga
     9961 gtcagtaagt gttgaatgag agaaagaacg aaagatacat acccatctcc agctcgcgct
    10021 gcttgctgcg aatgcgccac caacctatcg agaatgatca gtccgcataa agtcaacggc
    10081 cggttgggag gtagagctta caacaggacc aagaacactg ccgatacccc acacaacagt
    10141 acttccagca aggtaagctg gcttctcttg ctggttggta aggaccgaga catatgtcaa
    10201 agtgccagaa tacattccag aaccaccgat accagcgatg acacggccga tgatgagcgc
    10261 ttgaatatta ggtgcagcac cgcatacagc actcccggcc tcgaagagga agatgttgaa
    10321 gatgtagacc catttgatgt tgaagacgcc atatactttg ccccagagga gaatgaacat
    10381 ggtgccgaga gcgaaacccg taccgatcca tgacatgagc tcgagatggc cgaagtcgtt
    10441 gatgatacta ggctggatgt ttgcaacgat ggtattgtcg atagcgaaga ggagcgttgt
    10501 agacagcatt gctgcatagg caacggccca ctaaacgaag tcatcctatg ttagcaagat
    10561 agcttgaaag gccaagattt ccggaagcac tcactctcca tccctgaatg ctacgctgtc
    10621 cggtttcatg gagagatgcg tcgctactac cagcgaggtc gccgggagta tgcgggcttc
    10681 tgggtgctgc atctgcaggc ttctcggtac tttgatcact catggttgtg tggattcagg
    10741 tgggatcttg gtactttgat agtgaagaat tataaggtag cttttggttt tccgcacgaa
    10801 aggggagcat ttttgtcaag tagaagactt gcagcgagat tatacgagag cagggacgga
    10861 cacggggcgg acgcggacag agtggggccg tcttgacaga gcaccacaag acctgcgatt
    10921 ggtcaatacc aactccgctt gttgcgctag tccgctcgac accgaggaag acagccgatt
    10981 ggtcatatcc aagtgtgacg cggaactaca gctcagcagc gacttagcac ggaccgccaa
    11041 ggatgagttc aaaatatggc aggaatgtat ccgaagaact attgcaaaat gagaagcttg
    11101 gaggagtatc agttcagaga gctcaatggg agctgcgctg cccagcattg ttctgatcac
    11161 gatagctaag cattttcgga aactaattcc ttgcctgtca gaggaaaaga atgcaattgt
    11221 gtcgtgtcta aactaggacc cagactcaat tcggatacgt tccatcgtgt ttaacagcat
    11281 attgtctacg tagcctttcc gttctccccc tttgttccct taatctcgtg tttatgacgt
    11341 cgaagactca tgtactcgtc cagaatagtc ttgtaatcac ttggcttata tctcacaaac
    11401 cattcttcaa aaacgttgct cttacggaac gggttgagcc ccaggtcctt catcagtgtg
    11461 tcgatgtact actcgccgtc agtaaaatga agtgacacgg acatgcaccc aaagttttct
    11521 tacaggaatg tagtcgtata tgaagtacga atgtttcttg ccttgctcaa gatacctctt
    11581 tctcgtccag gcattgaagt ttgcagcctc agcctccatc tcatctcttg atggcaggtc
    11641 tcgccatccg agcatccatg tcacgcccca aagcgcttgg agctcaactg caagtggcgt
    11701 gaatgcggaa tggatgtgcc cgggaaacaa aatcgatcga tcaccccgtg ctgccagctc
    11761 aggtaccact agacggcggt aatgtctgtt ggggccgtgc cctgttctct tacttgcttt
    11821 ggagtcgccg tattggatag gcgcatcacg aaggtatggc agaagctcgt ccacagtcct
    11881 ttcggctttc tcatcaagca tcgtccatcg ggagaattct ttggagtcat actccagacc
    11941 gagctcacgt ctgagactag gttcgaatgc atcgtacccc ttatcgaaac ccgtgcagtg
    12001 aatcacgata tcgctcgcga tggagtatcc gttcttcagg ttcacgacat ccttgtggga
    12061 aagagtatcg atctcggtcg aatgaatagt aacgtcgccg ttatggaacg tctcccaaaa
    12121 gtcaggggcg gtagcgatgc caataccacc actcccccaa aatactctgc agtgaaggaa
    12181 tgtcagtcaa acaactacaa cagtgatatc ttgggagtct aatgccttac ccatcgctat
    12241 agggcctagg tcgcagcttt tcggcattcg gtgttctcca gtagtctgcg tgagatactg
    12301 agatatagtt cgcagttcgc cagtacacgt tggtcaaaat acgtcccaag gcattacgct
    12361 ggaagaagtt gtaacacatc ccagaggtag acatgataca gggactgaag ctcgaggcaa
    12421 atcgggttga gatgtggtca gcaatattcc aaagccccat gaacgttggc gcatagatgc
    12481 taaatgggcc agattctccg tcacgcatca cccagtccac cttcttccca gcgcatagca
    12541 gatggtagac cgcatcgtat gaagactttg aacggccgac gacgacagta tgctgtgcgc
    12601 tgtcgtttat ataaccctgg tactttccaa gttcgaggga gtggataaca ggcttttcaa
    12661 agtcttctcg tggccattga gggattatgg gactcgagtt ggcgcccgtg gcgtatatga
    12721 gctttcgaca caccaagggc tccttttctt tgatgttaag tacccagcca tccgattcgg
    12781 ggcctctctt caccttttca acgcgggtgt tgagacgcaa ccgaggcatc aggttatggt
    12841 ctttggcaaa gctctccagg tatttctgta ttgtcttccc agatacaaac ccatcgggtg
    12901 atacatcctc ctctggcatg ggatagaagg aatactcgaa caaagggtgg ctgatctgag
    12961 cgaaaaggct ggggtagata cgctccttgg accatactcc gccgactgtc ttgccgtcgt
    13021 caaggatgag gaggttcgtc tcaggagcaa gctcgaggaa tgttcgggcg gccatcaacc
    13081 cataccatcc tattacttcc tgttagtcgg atcaaaagct tgcattgcgt caatgcctta
    13141 cctgcaccaa ccacaataac atcaaacatc tccatagttt ggttcatcgt catgctgttc
    13201 aagtcgagaa tgcaattcgt gtatactgca aacccttgaa cttggtcccg ggtggaagaa
    13261 acgataagtt gtctttagta ggtattggtc atacaagact ccgcctgctt atctcttggc
    13321 tctgattccg gcggcccggc ccgttccggg tccgctccgg atctacccta cggacggccg
    13381 aagggattcg tccgaatcgg ccgcggtgca gcggttctca aacggccgcc atcggagcaa
    13441 ccgaatctgg ctcagtacta ttcaattccg ccgataaggt cttttccgac gagtgaaacg
    13501 tgatgggcct tcgactacgt accaatgctc aaaaccaaga gtgttgtgaa aacgaatttg
    13561 ggggctgaat acgacttttg cgaatataaa tgtgaaaaag atactcggct ttacaacaga
    13621 aactacttca taattagcct ttcagtatta gctactaagc aagaattgtg catttatcaa
    13681 tagtttgtca gagatccttc cgttttttta cttcagatcc cttgttcgct cgcttacatc
    13741 tgggaacaga catcgcatct caaatccgct cagtataacg acaatgcctc acttccggga
    13801 gtcatcttca agctcgtcga ctacgggtat cgatctagat ccacataatt ccaatcaacg
    13861 catcgtgagc gacgatgaat atgcagctct ttcgccagac gagccgctat tgagcgagca
    13921 gcttgagcct atcgcagttg tgggaatggg caagttctat cgcttcctcg atatgcgcct
    13981 gtgttgctga ctgcttgact acaggatgtc gtctcccggg cgatgtcagc tctccatctg
    14041 acttctggaa gttgatgatt gagaagagga gcggccagac gcccaaggtt cccgcgtcca
    14101 gattcaatat tgatgcacac ttccatccga ataatgatcg tcctggtagc tttggagttc
    14161 tcggcggtta ctttctcaac gaaacattgc aagaattcga tcccgggttc ttcggtatca
    14221 caccagttga agctacgtgg atgggtgagt caccttttct tttgggaatg ctcctccaaa
    14281 atgttggcta aaagtgttat agatccgcaa cagcgaaaac tcctcgaagt tgtctacgaa
    14341 gccttcgagt cagccggtct gactctcgac cagctctctg ggtccgatac ggcctgcttt
    14401 atggccacct tcactgccga cttccagcag atgtctttca aggagccttc cttccgccac
    14461 agcttggcag ctactggtgt cgaccccggt cttcttagca accgagtcag ccacgtcttc
    14521 aacctccgag gccccagtat tgttgtcaac acggcgtgtt cctcttctgt ctacgctctg
    14581 cacaacgcat gcaacgcgct ccgaacccac gagtgctccg ccgcagtcgt tggtggcagt
    14641 aacctcatcc tcactgtcga ccagcatatg aacacagcca aattgggcgt gctgtcgcca
    14701 acatcgactt gtcacacttt caacagctat gccaacggct acgggcgtgc tgagggtgtc
    14761 ggcgccatct acctgaagcg tctgagcgat gctgtgaggg atggtgaccc cattcgcgga
    14821 gtcatacggt caagtgcgac taacaataat ggaaaggcag caggtgtagg aattacatat
    14881 cctggctttg atggacagag aaacgtcata agacacgcct atcagcgcag cggactggac
    14941 cccatgctca ctgggtattt cgagtgccac ggaaccggaa cagccatagg cgatccactc
    15001 gaagtccacg cagtatctga cattatgaac acaacaagga cagatgcaga tgggccactg
    15061 aacattggcg ccgtgaaaac gaacattggg cattctggag cggccagtgg ggtgtctgca
    15121 gtcatcaagg ccatcttgat ggtggagaga ggcatcatac cgccgactca tggtgtcact
    15181 gagttgaacc ccaagattga ctggaaagga tggaaggttc atgtgcctac agaggcaact
    15241 cctatgcctc gacacttgcc agtcatgcga gtgagtgtca actctttcgg gtacgtacaa
    15301 acttcattgc tgccatagcc accactgacc attataggta cggcggtaca aacgcccaca
    15361 cgatcgtcga aagccccaag tctctactca gtatgcccca aaactatagg tattcgatgc
    15421 ccggccagag caagaagacc aagttggcac gaggagcaat caatcgaagc cgaccatacc
    15481 tgctggtgtt ttcagcccac gacgctggag ctctgaagcg caatgccgta gctcatggcg
    15541 aggttgccgc caagtacagt ctgctcgacc tgtctttcac tcttgccaac caccgtacgc
    15601 gattccaaat caaaggcatg gtaattacga cacccagcac cttgcagagc acctttaccg
    15661 acgatatgcc tggcttcata gtcggtaaga agaatgagac agcacgtacg cttggtttca
    15721 ttttcaccgg ccaaggagcg caatgggcag gcatgggtgc gcagcttatc acgctgtacc
    15781 caacattcct caaggcaatt cgtcgtatgg acttgatact tgaggatctg gaagacgccc
    15841 cctcttggac actagaggag tgtctgctag agaaccaagc tacctctcgt gtcggagagg
    15901 ctgaattctc gcagcctctt tgcaccgctg ttcaggtcgc tctggtacag ctgctcaagg
    15961 tctggggtat tcacccatca gtgactatag gccactcttc aggcgagatt gctgctgcat
    16021 tcacagcagg atacatctcg gaagctgaag ccatcctagc agcctactac cgtgggcaag
    16081 ctgtcaagtg catcgactca gcaggtgcca tgatggctgt tggtcttggt gctgaagcca
    16141 ttacaccata ccttgaagct caccagccca gggtggtcat tgcatgccac aactcgcctg
    16201 aaggtgtcac tctgagtggt gacgttgagg tgctcaaggt tctagaggcg gatctcaaag
    16261 ccgagggaac ctttgcccgc atcctgcata ccaacggaaa ggcctaccac tcgcaccaca
    16321 tgctctcagc agtggacata tacgaaggac tcctacgaga ctctagggaa aatggccttc
    16381 ctagactcat gtttgacaag actaagatgg tctcatctgt gacaaactcg ttcctcaagg
    16441 agaataccgt acttgacgaa aagtactgga gtgccaacct cacgagtccc gtgctcttca
    16501 accaggccgt gcagactgct ctcgcacgta aggatatggc aatcgacaca ctgattgaaa
    16561 tcggtcctca ttctgctcta tcggggccta tacggcaaat caaggcacac ttgagcgctg
    16621 acaaaatcca atatctccca acgctcatcc ggggcgcccg gtgcgccgag caggtcctca
    16681 agctcgcagg tgaactgttc cttcgtgact ttcccattga cctgcatcgc atcacagcaa
    16741 ttgaggagct atctccgtct ggaaagatca cctcgcgacg aggtcatctc attgtggatc
    16801 ttccccctta ccaatgggac aaagccaaga agttctgggc tgaatctcgt gagagtaagg
    16861 agcaccgctc accgcgcttc ccacgccatg acatccttgg ccagcttacc atcggtagct
    16921 ccttgaaaga gccaacatgg aggaatgtgc tgcgtctcaa ggaccttccc tggctccgcg
    16981 accattccct gggcggagaa gcagtcttcc cggctgctgg ttatctttct atggctatgg
    17041 aagccatcac gcagctcaat gaaatgtcag aagctccgct agagattgac tcgtacatct
    17101 tcagggatat cagtatccag caagccctcg tgactccaga tgacgacgat ggtatcgaga
    17161 cactgtttaa catgaggcct tcgaggctca gcacagacga gaccatgcga tggtgggatt
    17221 tcaacacctc atcgatatct accgaagggc acgtcaagaa ctatatgact ggcaggatcc
    17281 gcataaacac gaacaagcgt cgagccctcg ccagaactgt acccaatcta cctcagcgcg
    17341 cctcgggaaa gctctggaat caagccttga aaaaggttgg cttcaactac ggtcctacgt
    17401 tccaagatat ggacaacatc acgtttgatg gcatctcata ctgtgctcag gccacgacca
    17461 acatcaagac gtctgtcatg aaggatgagt ctcgccacgt acttcatcca gccattctcg
    17521 actcctgcct ccagctcatg atcgtcgcca tctgggccgg tcgagccagc gcgatgaagt
    17581 tcggcgctgt tcccgtcact gccgaagaga tcgttgtttg gaagccaacg caagctcagt
    17641 tggatgggag ttccagtgcg aaggccttct cctggatcga tccccgtggc cagaggcttt
    17701 ttaatgccca caatcagctg ttagcaagcg acgggcaagt cctaatggag atcaagagca
    17761 tgcagtgcac tgcttacgag gctgccatac cgcagagctt agaagacgtc actcacccac
    17821 agccttatag ccatattgtc tcgaagccag acctcttact tctcagaggc agccagagcc
    17881 acctatcact tgtcgacttt attgaactcg ctcatttcaa gaatccggca ttgaaggtgt
    17941 tgacttcgga catggcaact gctacagctt tcctggcaag acttcctaag ctttgcctta
    18001 cagtagccac agatgctact catacctctg atgtcactac tgagctgagc agtttcacaa
    18061 ccgtatctgt ggaacccttg gtgctgacgg ctgatctgac ggcgcagtct caggagaagc
    18121 tcaagtgctc ttttgacatc atcgctgccc ctagcacgtc tctccatgag cttcagaata
    18181 tccccgaact tctctcagaa gacggttgcg ccgtactagg aggggatatg tctgctctga
    18241 cagaacaaag tctgagagac gccggattct ccggttttga atcattcttg ggagagtcct
    18301 tattcgtcac tcgtatcgag aagaccagca acccgacagc agcacccatc cagctacgat
    18361 atcacactga tcctcccagc tgcgtatatg gtttggagcg tgagcttgaa aaggtgggtt
    18421 tcaagactga gcgcttgagg ctaggcgaga cctgcccagc tggagccaat gtgatcgcct
    18481 tggttgatct tgaagcccct tttatggcca ggatgtcgaa atacgagttt tcgcacatcc
    18541 agaagatcct aagcgaggct tccaaagtgt tatggatgtc ttgcagcgat gcatcgaagg
    18601 atacgactcg ccccgagtat gcgatgacgg cagggctcct gcgatccctt cgttctgaac
    18661 gagcttctct taaagcaaca cttgtggact tttctattga tgaccttgct tctgatgcat
    18721 ttggcacaag aacatcagat ctcgcatcgg tcttctttac tggtgagcaa gaactggaga
    18781 cggagtacat ttccaaggac ggccagctcc tcatcaaccg acttgttcca ttcgacagga
    18841 tcaacgagag atacgctctc actgacgagg agacccagtc ccagcccttt gacccagaag
    18901 ctagactgga cggtaagatt gactctggaa aggttgtatt ctctcactgt aacgccgatg
    18961 gggcggcatt gcaacccacc gaggtagagt tccgagtcat agcaacaggt cttaccgatg
    19021 aagacaaagc tgtcatatca ggctcctctc ccggccctga cttcagccat gaggcctctg
    19081 gcatcgtgac acggattggg aatgccgtta caagggtgtc gcccggcgac cgtatggtga
    19141 ccttcagtgc aggcacgctc tcaagctttc agcgcgtctc ggagtctctt gtacaaaagc
    19201 tccacgattc tgaggatcat aaggctactg caggtctccc gatgtactat ggtcctgctc
    19261 tccatggcct cgagacactt gcaaagctcg agcccaagga gtctgttctt gtacttcccg
    19321 gctcaggaat ccttggagga gccgcaatca aagtcgcaca agcgctcggg ggtcgagttt
    19381 acgtcgtagt cgggaacgat accgaggccg aagtggtgca aagttctttt ggcctttcta
    19441 gagaccagat tttggttgac tatactcctg agctccttca cgaatacgaa atcgacgtgg
    19501 tgttctcggg cagttcagtc gagccagcaa tatcataaga gtcgtggaga aatatgccag
    19561 ccttgtcacg atttgtgaac tgtggcagga tgcctgtagg ctcgtccttg gactctacgt
    19621 ctgcctcccg cggagcaagc tacctaccag tcaacctcat tggcctcttc aagcggcccc
    19681 aggttcttgg tcgactcctt gagcgtatta tgagactcca cagggacggc ttcctccctg
    19741 tcccaccttt gaccgttagc agtatttcgg acatcaacag ctcaatcgtc ctttcctctg
    19801 ctctcaacag cagcgaaacc atcatcaccc atacaaaggg tagcactgta gacgtaaccc
    19861 gcacccctcc acgtcttgag ttgcactcag atgccgctta cctcctcgtg ggatgtctcg
    19921 gtggcctggg gcgtagcctc accacgtgga tgatgaagcg aggagcgcgg aactttgcat
    19981 ttctgtctcg ttcgggaacg gattctgggc aggctgccct ttgcgtccag gacctggaag
    20041 cccgaggtgc ccgggtgcag gtcttcagag gcgatgcggc tatcaaggaa gatgtcgaaa
    20101 gagccgtagc ctcgatacca tccgatgcgc ctctccgggg tatcgtgaat gctgccatgg
    20161 tcttgcgagt aagttgtgat tactttcacg tgttcatcga ttcaactaac acttgttgca
    20221 ggacggcctt ttccagaaca tgagttacga aagctggaca aggtccattc agccaaaggt
    20281 cctcggtagt aagaaccttc acgaagcaac agccaatctg cctctggact tcttcctcat
    20341 gactagttct gtgtctggaa tccttggaac cccagctcag ggtaactatg cggctgcaaa
    20401 ctcctacatg gatgcacttg ctcgcctgcg ccgctctcaa ggcaaacctg cgtgtgcagt
    20461 cattctcccc atggttctcg gagtgggagt cgttgctgag aatctggacc tcgagaactc
    20521 gctcactcgc aagggtatgt atggtattga cgaggaggct ctactggacg ctttcgaggt
    20581 gtcaatcttg gagcaacagc gtcagcaaga tgatggcgcc agctttgatc atcttgtcgt
    20641 cggccttgac cctgccgagc tccacagggc aagaaaacag gctgacggtg atgttgatgc
    20701 tttctgggcc gcggaccagc gtttctctat cctccttgac agcatgaatc aactcgacgg
    20761 cgcgaatcaa ggcgatggag aagcaggctc aattctatcc cgggtcaagg ctgccgactc
    20821 accagcgcaa gccgcttccc tggtgcgcga ccatttcatc gccaagctgg ccagggtgct
    20881 tcttctcgac gtagaggagt tcagtgatga aagctctgga cggtcgatcg cgagttacgg
    20941 cattgatagc atgattggtg ccgagctacg gaattggatc ttcaaggagt tggggctgga
    21001 tattgctttc cagcaacttc tgagcccatc tttaacaatt cccaagttcg ctgagcttat
    21061 ctgtgtttct cagggtattt ttgtgaatgc tgaatagagc aagagataat gtaggcatag
    21121 atgatgggat agacatagac aaccctgaga aaattgcaaa gacggaattc cttcacgtaa
    21181 atgagagact atattactcc ttccttcgaa atcattcttg tacatcacta aataagccac
    21241 tccaaattcc caatccctgg actcggaaag cctgcgtcaa tcatatcgct gtggcttgcg
    21301 ccagtccaat agaggagctt agcatccaca agcggcacac tttacttgac tttcttgact
    21361 cgtgcgatcg acaagtagcg tgagtgtgtg gcattctccc gagtaactag tgggcggccg
    21421 ggtttaagga ggtcgcatca ctgtaactaa ggctctgctt tgactttacc gctgcctgaa
    21481 tttcgcccgt atatgcatca tagatagata cttcaatatc ggcattggac atggtccaat
    21541 cctccgtgcc tcgttccctg tcaccagcca aaacatgctt gctatctaca atcaatagtg
    21601 cacaagtcgt cgaggaagaa agccattgtc tttgatggtg tctacgcttt gacactcgtt
    21661 gcttggcgtg atcttcgtcc gcggttatag tggggaatat tcgctcgaat gcggtttggg
    21721 cattccatga ttggggccgg gtaactctat tcctgcttac ggtggcgtgc gccctgatgt
    21781 gctagcttaa tcttgtacca gatgtcaggc tctgataatg gtttgtataa taagcgctca
    21841 ctgtgtgccc ctcgctggca tgtcggaaag ctgttcctgt tttctcaagt gtgcgaaatg
    21901 tgatttgact gtgttttctg gatatttcct tttctaatcg caggttcctt tctacgggat
    21961 atcgccaata tgatatccag tagggctgtt atggtacatg ttgacatccc ggttttatga
    22021 tagtagaatg ctgatctttc agggctttga gtggtccttc atgaccctgg cgtacatcac
    22081 agtcgcctgc cgcatttatg tccgcctggt catgagaaaa gcacgattgt tttcagccga
    22141 ctactggctc atccttggct tgttgtcttg ccagggtttg ctgatctgtg acactattac
    22201 ctactccatg gatgcaatgg atgatttcac aatagataat gtggctatta gaaaggtaag
    22261 cataaaatgc aactatattc gtgacatttc ttcgctcttc agtgtaccag ctatcatata
    22321 tactgatccc atcctcttgc tcagatccga ttcgcaacaa atcatttctt cgacacaggc
    22381 atatactttc cgaaattcag catcatcgca ttctatttca acctcgtgcc gatttcacag
    22441 ccaaaaatgc gcattgcgct ctattgtcta gctggtctca ctacctcttt cgcagtcatt
    22501 actttcttct gtgattggtt ctggtgcggg cctgatcctt cgatcaactg gtcagtcata
    22561 atttgggaaa ctctaggata cctctaacgg gatatttagg gcaaaaggag agcaggaatg
    22621 tacatccttc acatccatga ctcttatgcg gcttctgtgg tctatgaact ttacatccga
    22681 ggtgctgagt aagtctcaag tttcgtggcc tagctgggct ttaaactcct attcctgacc
    22741 ccaaattaga tgttgcatat ccgatcccac tactggcaac cctcaagatg acttcaacgc
    22801 gtaagaagat tggactagct gttgttttcg gacttggtgt cattacaatc gccgtcagcg
    22861 ttggtagatt tgtaaccatg gtctatgttg ataatgccat atctatatgt cagtcatctc
    22921 aacctcacct caatcttata tctaacatac tcttagacat ttgggcaact gccgagattt
    22981 gcatctctgt catagtcgtt gctctcacgg cggtccgacc tcttcttcga aagctcacca
    23041 acctgaaatc tacaacatta ctgatgagtg aagaccgatc gggtgaccca gcaataccat
    23101 taaatcgttc ccggaaactc ggaggtttca ctggaggatc ggtagtctac tggcagggga
    23161 cgggaaagaa ccatcaaagg catgccgagc ccatggatct ggaaggttca gctggcagtg
    23221 agacggaact gaacaacata aatgggataa cactcacaga acatgttata gttttgaggg
    23281 agagtaacat taacagcata cctgggcagc cagagtatac tgtaaaggtt tgaatgcaag
    23341 ctgtgtgata gaaaga
//
