# Supplementary material for: Genome sequencing and physiological characterization of three Neoarthrinium moseri strains
Source: BMC Microbiol. 2025 Aug 21;25:526. doi: 10.1186/s12866-025-04274-z (PMC12369201; doi:10.1186/s12866-025-04274-z)
Supplement: Supplementary file 18 — Supplementary Material 18. [file 12866_2025_4274_MOESM18_ESM.zip › BGC analyses/depudecin biosynthetic gene cluster from Alternaria brassicicola/results/cluster362.gbk]

LOCUS       BLKE01000094.1         40360 bp    DNA              UNK 01-JAN-1980
DEFINITION  Genes for cluster 362 on scaffold BLKE01000094.1 of species
            Aspergillus udagawae IFM 5058.
ACCESSION   BLKE01000094
VERSION     BLKE01000094.1
KEYWORDS    .
SOURCE      .
  ORGANISM  .
            .
FEATURES             Location/Qualifiers
     SOURCE          1..40360
                     /organism="Aspergillus udagawae IFM 5058"
     CDS             complement(1..7261)
                     /protein_id="GFG11474.1"
                     /translation="MPAVIRSSSTSSTSTSDEEPRGTVPSSSNSSIGSDDGYPAQSFLD
                     YAEKPLEEQLEPIAVVGMGCRLPGDVKCVSDFWDLMMKKGTGSTPKVPASRFNIDAHIH
                     QNNDRPGSFGVLGGYFLNDDLADFDPGLFGITPVEAMWMDPQQRKLLEVVYEALESGGI
                     SLEKIAGTRTAVFAASFTADWQQMAFKEHSFRHSLAATGVDPGIISNRISHVFNLNGPS
                     IMCNTACSSSIYALHNACNALRNGEAEGAIVGGVNLIITVDQHMNTAKLGVLSPTSVCH
                     TFDESADGYGRADAVGAVYLKRLSDAIRDGDPIRGVIRSSATNSNGKVAGAGITHPNRE
                     GQAQVIAAAYKRGGDLDPRLTGYFECHGTGTAVGDPLEVHAVSMAMNKKRHPDVDQPLW
                     IGAVKTNIGHSEAASGISALIKAILITERGMIPATRGVVNPSKAIKWDEWQVKVPMEAV
                     PFPRELPVCRVSINSFGYGGTNAHVIVEGTESFTRDGPAAYTYDDRWTQKPRVRFPGSR
                     RAWERNRPYLLPFSAHDKITLRRNIDAHGKIAANYSLLDLSYTLANRRSVLASKAFAVA
                     SYGTLNTVFDAVGEHFAFADKKSVRSVGFVFTGQGAQWARMGVELMHYCPGFLQSIRAL
                     DQVLGELHDGPEWSIEDVLLAHADASPVNDAEFSQPLCTAVQIAIVQLLHSWNVRPTVT
                     VGHSSGEMAAAYAAGLISAEDAIVAAYYRGRVAKDVDTNGAMLAVGLSADAVKPYLVGV
                     EDQIVVACDNSPSLITLSGDKDALESLQSQLNTAGVFNRAVKTNGKAYHSHHMAPAADR
                     YRALMHEAKQHRRRRGAPLATSARMVSSVTNTVLPEGTLLDADYWSRNLRSPVLFNQAV
                     QTVLTDKAFAEVDLLIEIGPHSALAGPVKQIRESLKSQADKIEYIPTLVRGEDCAVRLL
                     KVAGELFLRSYKALDMEKVTSAYIDSTATPSQTKGSTIVDLPPYQWNYTRPLWAESRSS
                     REQRQPRFPRHDVLGQRVIGSSLAEPTWRNVLRARDLPWLKDHHLGGESVFPAAGYFAM
                     AIEAIRQINELSDDPVEIESYVLRDVSIKTALVTPDDDDGIEVLFNMRPSVYGGKEWDW
                     RVSSVDSTGINKNHMQGSIGINTRPRGKKPRPVPRFPQRASGKAWNQALREVGFDYGPT
                     FQDMDNVRFDGKNYHASCTTNIKQVVDENLGESRYVLHPASIDSTLQLCIAAIYAGRTE
                     AMACGVVPVQVDEIAIWPPTAEQLSESKAIAYANVHRRGLRTSESTVQLTSAQNGEMLM
                     EIVNMRATAYEAAVPQRLESALEEAPYGQMAWELDFEDPKNREGLATSELANLALFKYP
                     ASKVAELGMGHATEILRANPETLYTVIVTSEEELEAATRVVDGYRNARAVHVDPSQEME
                     PQGLKKESYDILIAGPQGQSLLNGIVKPGASVMSSELTVAGQTSEAKPDNTASVQLVYR
                     NYPTNIVATVMASLEALGWDVRVTSLMASTSNIEGHVIMLADFEGPLLFTLQEEEFAAL
                     QNIVACTSSLLWVTPGGFLQGKQPEYAMVSGLARAITAEQASLDFRVLDVDPASFDAES
                     VVQSVVRVLKMQTKPQESPEREFCVSGDKTYISRLVRNKNLNELYTAQDKPDPKSFTPG
                     DRVSGLVSKSKVVFQQQQQEENSGVEPGHVEVQVQSSGLTKEGVLVITGSDYATTLSQE
                     IGGVVTRVGQGVSGFTAGDRVVGFHAAHFDSYQQVPAMMLQRLKTDEDMTNTVSGLSAY
                     AAALYGLQTLAGVRKGENVLVLNKTGSAGVAAIKLAQRKGANVYVVVDAEEEVAFLQTH
                     LGLDTRHIIRASDGLVSERLEQLTGGHGADVVFSDGSSVDPTAAHEAWRCIASFGRFLD
                     SGRKGTSGAKALNSLPVHRSASYIPFDILELYQSRQEVLSELLPAIVSEVNRTDSSSVP
                     IKPIHLGEIDRAVSEFSDAFGAGKPMVQYQTSDIPIQILPTRGGKLRLRSDVTYLLVGC
                     LGGLGRSLTSWMMECGARRFTFLSRSGADAESAAELVRQLQAAGAVVQVVRGDATSAED
                     VSRAVRGVPSEHPIRGVIHAAMVLRDGLFHSMTYKDWKQSIQPKVLGAQNLHAVLADEP
                     LDFFLMTSSVSGILGTPGQSNYAAANTYLDSLARHRRVSNQAATSVVLPMVLGVGVVAE
                     NDTLEDALKRKGMYGIDEQHLLQSFEAAIISNTHLEPAPDQVVVGLDPAKLQKAVNDSA
                     STDSFWLHDARFSHAVHSINVSSDEAAAGAQLSILTSIRAAESPAEAVALICKHFIDKL
                     SRMLMLDPADVDAEVGSIASYGIDSMVGAELRNWIFKEFAMDMPFQQLLGPSLTISKFA
                     TQVCQVQNIIES"
                     /cluster_role="hit_required"
     CDS             9829..11893
                     /protein_id="GFG11476.1"
                     /translation="MGSSMNAERVEVVVVGAGWNGLISAKTYLDFRPSADLVILDEQAS
                     IGGVWSADKIYPSLYAQIKYGLFEYSFYPMRNEGITEDGYISGDTIHTYLNDFAWDFDL
                     VRRTRLRTAVTNVFQLPSGNWRLEIAGKPDIECEKLIYASGATSHPVIPVWPKAASFSA
                     PIIHSCETGTHLDALRQIQSATVVGGAKSSYDTVFLLLKAGKKVNWIIREDGCGPLAIM
                     PPKLLGMVNTMDVVTTRAMMLMGLSIMSTDGPVHQFFQRTIVGRFILWLFWLVVNWLAE
                     RHAGYSKSENAKKLRPMPHGNGIFWANAGLGAASAPLFWKTFHAGECTVHRTEIDSFGE
                     DNTVRLKDGTSFQTDYVILSTGFDKSFHVFSKELQHKYGLMPHADRSSAEERKWARLEA
                     EADQAVDELLPALQNAPRGIGEGFIREKTTGGHHILHGPSRHYRRLVVPSLVGAGDRSI
                     YFPGFIHSIYTPTVSEVQALWGVAFLLGLHDPPSLREMEQEVAEWNVWTRKRYVGQGRK
                     HAYAIFDFLPYIDVLLKDLGVNPRRKKSLFAHLFMPSYPRDYKGIIDEFRQTLAATQAS
                     KSKHTVSFALPSPSAAKYDGMQPGAQGHGRTSASTNGYSTGLSLNGNKPSRPLAFAN"
                     /cluster_role="hit_required"
     CDS             complement(14740..16312)
                     /protein_id="GFG11478.1"
                     /translation="MQSERPFRIIVVGAGVAGLVASNCLQRLGIDHVVLEKHAGVAPPM
                     GNGISMWPHGLRILHQLGYLPAIQRDAVPVNRFLGRGPDGRVIHDNLLYTHVEKKRNLL
                     QILYDGLPDKSFVHTKAIIENVKQFPDRVEVCLADGTIETGDMVLGCDGVHSLIRSFMW
                     DHATKTSPGLIQVKEKTSLNTNWKTLLVSTPPIPELGEREVNITYNNRFTFLATSQPDA
                     VYVVVVFLLDTPFTWPKRQRFTDEDANALAELVADKPVTDQLLFSEIWRQRTRASVISL
                     EEGVMEHWHHGRICLLGDAVHKIHPNLALGGNSAIEGVASFMNNLCRVMRTTCGGTKPS
                     GTALNMVFAAYQKEQRQRIKELMNLSHMAAKMHTYATPLHKLLANWIFPLCDDRMLANH
                     VGAYFTSAPKLDFLPCVGFPSGLLPWAEYDQNDDPRNHHINGHVNVNGYANGHVAAY"
                     /cluster_role="hit_required"
     CDS             21190..23303
                     /protein_id="GFG11482.1"
                     /translation="MGATTPSEKGTASSLPPSEDQLESEHQSTELLSVDASPRRLHGWK
                     WAISYGSLLSVTFLFALDNTIVAAIQPSILASLGQVNLFSWIGVSFSLGSTAILAWSKA
                     YGVFDIKWLFLAHIVMFEVGSAICGAAPTMPALIIGRVVAGFGGCGMYSGSLTYIAALT
                     SIHERPLYTAGIAVIWGLGSVLGPVVGAGFASSSATWRWGFYINIVVGAVFSPAYIFLL
                     PQVCLQPDKTIYQKLRMVDWIGVTVFAGGAVSFIMAVTSNGETYAWGSGSAITLWVLSG
                     VCLAATIMLSYWHPLVAGEDRLIPVHFFRRPVLLNLAVQMFLVSGVMLGFVYYIPVFFA
                     FTRGDDAMQAGVRLLPFVCLMVFSAILSGALMPKTGHYMPWYVAGSVLVTVGSGLMLSV
                     NADTGPARVYGYTVLVGAGVGCYVVAGFAVTQAMVKATDVSNAVAFQSIAQVLGCVVLL
                     AVAGSIYENTSLAEITPLLPAGTPLKFVSELIAGTSSSAFASLSPEVAGQVISALTKTL
                     RNVWIFFLSSGALSLCLSLFLDRKRLNITAG"
                     /cluster_role="hit_required"
     CDS             complement(38405..40360)
                     /protein_id="GFG11487.1"
                     /translation="MGTTCRYLSRSKPTPSKLDLSRYLVTINDRLKQAEAQLAFHSSIQ
                     NPTQTTIEADAAASGPVTSNTSPSHLNSALLPTLELPDLDGQTMNDWPDLANNDPYNFD
                     FGAPVSTMPFEPLIAPFMPGSNGFVELDPMLLEMLPTATNHNVPELSPGLLQGLHDRYF
                     DLFHSIMPLICRSRFEAEISEMSPSIEVQSLSFAIAVLGSFSVPELRCHVDRCYEQCRT
                     LLDLCERQDTGESLASINTLQALALLTLYEFKQPNFARAWMTLGRAIRLAKMIGLDQVD
                     SPPNAAMTAPWDQRPRLPPASCAVIAEERRRTFWVLYVFDSLSTTHLHAQSALEMPAFI
                     RLPSPSESLDELTNSTRAMPSMQQIEAGISAEVSVSSFAGTLIMVSLYRRCIDHTMSQV
                     NHPHDFWETHYSIDKAINYYRGNLLSHHVNDDFSDDPRSLSLRMNLAAVEITLHETALV
                     KVQKDKLPAVLATEAITRCVTAATDIAMTVQLSQRLTGKKLEIFKHHDRFLVWPMSMAI
                     QTCSRMLDMRGNVDVDSCIDNLRVLAAAMKELVCPKHIHPGLLEKIDAWVAAAEGGADT
                     E"
                     /cluster_role="hit_required"
ORIGIN
        1 ctatgactca attatatttt gcacctgaca tacttgagtc gcaaactttg agatggtcag
       61 gctcggcccc agcaactgct ggaagggcat gtccatagca aattccttaa aaatccaatt
      121 gcgtaattcg gctccaacca tggaatcaat cccgtaggaa gcgatcgacc cgacctcagc
      181 atccacatct gcagggtcaa gcatcagcat gcgcgacagc ttgtcgatga aatgcttgca
      241 gatgagtgcg accgcctcag ccggcgactc tgctgcccgg atgctggtca ggatgctcag
      301 ttgtgcgcct gctgcggctt catcagatga gacgttgatg gagtgcacgg catgactgaa
      361 gcgagcgtca tgaagccaga agctgtcggt gctggcgctg tcgttaacgg ccttttgtaa
      421 tttagcagga tcaagcccga cgaccacttg gtctggggcg ggttcaaggt gagtgttgga
      481 gatgatggct gcttcaaaag actgaagcag atgctgctcg tcaatgccgt acatgccctt
      541 gcgcttcaga gcgtcctcga gagtgtcatt ctcagccaca acgccaacac ccagcaccat
      601 cgggaggaca acggaggtgg cagcctggtt actgactcgc cgatggcggg cgagtgagtc
      661 caggtaggtg ttggccgcgg cgtagttgct ctgaccaggg gtgcccagaa ttcccgagac
      721 agagctggtc atgaggaaga agtctagtgg ctcgtcggcc aggacagcgt gcaggttctg
      781 ggctccgagc accttgggct ggatggactg tttccaatcc ttgtaagtca tggagtggaa
      841 gagtccgtcc tgcaaaattc ccagtcagtt tatgaggcct ttattaccca tatgataggc
      901 atgaacatga acttaccctc agcaccatgg ccgcatggat aacaccccga atcgggtgct
      961 ccgaaggtac gcccctgacc gcgcgggaga catcttctgc tgatgtcgca tcgccgcgca
     1021 caacctgaac aaccgcacca gcggcttgga gctgtcgaac caactccgca gctgattctg
     1081 catctgctcc tgagcgggag agaaaggtga aacgacgggc accacactcc atcatccatg
     1141 acgtcaaact ccgtccaaga ccgcccaggc agccgaccag aaggtatgtg acgtccgaac
     1201 gaagtcgcag cttaccacct cgagtgggaa ggatctggat gggaatgtcc gatgtctggt
     1261 actgaaccat aggtttaccc gccccgaagg cgtccgagaa ttctgacact gcccggtcaa
     1321 tctcgcccag atggatgggc ttgatcggaa ctgagctaga gtcggtacgg ttgacctcgg
     1381 agacaatggc cgggagcagc tcggacagga cctcctgccg ggactggtaa agttccagga
     1441 tgtcgaaggg aatgtagctg gcactacgat ggactggcag ggaattgaga gctttggcgc
     1501 cggaagttcc cttacgaccg ctgtcgagga agcggccaaa ggaagcgata cagcgccatg
     1561 cctcatgggc tgctgttgga tcgacacttg acccatcgct gaacaccacg tcggctccgt
     1621 gaccgcctgt gagctgctcc aggcgctcgg aaaccagccc gtccgaagcc cggatgatat
     1681 gacgggtgtc tagtcccaga tgggtctgca ggaaagcaac ttcctcctca gcgtctacca
     1741 caacgtagac gttcgcgcct ttccgctggg cgagtttgat ggcggcaaca ccggcggatc
     1801 ctgtcttgtt caaaaccagc acattctccc cctttctcac gccggccaga gtctgcagcc
     1861 catagagagc agcagcataa gctgacagcc cgctgaccgt gtttgtcatg tcctcgtccg
     1921 tcttgagccg ctgcagcatc atggccggga cttgctggta gctatcgaaa tgggccgcat
     1981 ggaatccgac cactctgtcg ccggctgtga agccagacac cccttgacca actcgcgtca
     2041 cgacaccacc gatctcctgg ctcagggtgg tggcgtagtc ggagccagtg attaccagta
     2101 cgccttcctt ggtaagacca ctgctttgca cctgcacttc gacgtggccg ggctcgacac
     2161 cagaattttc ttcctgctgc tgttgctgga atacaacctt agacttggaa accaaacccg
     2221 acacgcggtc tccaggcgtg aagctctttg gatcaggctt gtcctgcgcc gtgtatagct
     2281 cgttgaggtt cttattgcgc accagtcgac tgatgtatgt tttgtcgcca gaaacgcaga
     2341 actcgcgctc cggcgactct tggggcttgg tctgcatttt cagaaccctg accacggact
     2401 gaacaactga ctcagcatcg aaactggcgg gatcgacatc cagtacgcgg aagtccagag
     2461 aggcctgttc cgccgtgatg gcgcgagcaa gaccagagac catggcgtac tcgggctgct
     2521 tgccttgtag aaaacctcca ggggtcaccc agagcaggga tgaggtacag gccacgatgt
     2581 tctggagggc ggcaaactcc tcttcctgga gggtgaaaag cagtgggccc tcgaaatcgg
     2641 ccagcatgat gacgtgtccc tctatgttgg aggtcgaagc catgaggctg gtcaccctca
     2701 catcccatcc aagggcctcc agtgacgcca tgaccgtggc gacgatgtta gttggatagt
     2761 tacggtagac cagctgaact gaagccgtgt tgtctggttt tgcctcggaa gtttggccag
     2821 caactgtcaa ctcagaactc atcaccgatg cacctggttt gactatgccg ttcaggagac
     2881 tctgaccctg gggtcctgca atgagaatgt cgtacgattc cttcttcagg ccctggggct
     2941 ccatttcctg tgacgggtcc acgtggacgg ctcgagcatt gcggtatccg tcaacaacgc
     3001 gcgtagccgc ctccagctct tcctcagagg tgacgatgac tgtgtagagt gtttccgggt
     3061 tagctctgag gatctctgtc gcgtgaccca taccaagctc ggccaccttg gaggcaggat
     3121 acttgaacag agccagattg gccagctccg acgtggcgag tccctccctg ttcttggggt
     3181 cctcgaagtc caactcccac gccatctggc cgtacggcgc ctcctccagc gcgctctcga
     3241 gtcgctgggg aaccgccgcc tcgtaggctg ttgcgcgcat gttaacgatc tccatcaaca
     3301 tctcgccgtt ctgcgccgag gtcagttgga ctgtactctc cgatgtacga agtccacggc
     3361 ggtgcacgtt agcgtacgca atcgccttgc tctccgagag ttgctcagct gtagggggcc
     3421 agatggcgat ttcgtcgacc tgcacgggca ccacaccgca ggccatggct tcggttcgac
     3481 cagcgtaaat tgcagctgtt ccagccagtt agtgctaaat gtctagtaaa acataataag
     3541 aaaggagttt tcttaccaat gcaaagctgc agagtcgagt caatcgacgc cgggtgcagc
     3601 acatagcgtg actcgcccag gttctcgtcg acaacctgct tgatgttggt tgtgcaggac
     3661 gcgtgatagt tttttccgtc gaagcgcaca ttgtccatgt cctggaaggt agggccatag
     3721 tcgaaaccga cctcgcgtaa ggcctgattc cacgctttgc cgctcgccct ctgtgggaat
     3781 cggggcaccg gccgcggttt ctttccccgg gggcgggtgt tgatgccgat gctgccctgc
     3841 atgtggtttt tattgatgcc agtgctgtcc accgacgaga cccgccagtc ccactccttg
     3901 cccccgtaca cggacggacg catgttgaac aggacctcga tcccgtcgtc gtcgtccgga
     3961 gtcaccagtg ctgtcttgat agacacgtca cgcagcacat aactctcgat ctccacaggg
     4021 tcgtcgctga gctcgttgat ctgtcggatc gcctcgatag ccatcgcaaa gtatcccgca
     4081 gctgggaaaa cggactcgcc gcccaaatgg tggtctttca gccagggcag gtcgcgcgct
     4141 cgtaggacat tgcgccaggt gggctccgcc agggagctgc cgatgactcg ctggcccagc
     4201 acgtcgtggc gtgggaatcg gggctgccgc tgttcgcgac tgctgcggct ctccgcccac
     4261 aagggacgcg tgtagttcca ctggtagggg ggaagatcca cgatggtcga acccttggtc
     4321 tggctgggtg ttgctgtgct atcaatgtag gcgctggtga ccttctccat gtccagagcc
     4381 ttgtagcttc gcaggaatag ctcccctgca accttcagca ggcgaactgc acaatcttcg
     4441 ccccgtacga gtgtcgggat gtactcgatc ttgtctgcct ggctcttcag cgactctcgg
     4501 atttgtttga cgggaccggc cagggccgag tgtggtccga tctcaatgag aaggtccacc
     4561 tccgcaaaag ccttgtcggt gagaacggtc tgcacagctt ggttaaacag cacggggctg
     4621 cgcagattcc gactccagta gtccgcgtca aggagggtac cctcaggtag aacggtgttg
     4681 gtcaccgacg aaaccatccg agcagacgtg gccagcgggg cgccgcgtct cctacgatgt
     4741 tgcttggcct catgcatgag ggcccggtat ctatccgccg ccggtgccat gtggtgtgaa
     4801 tggtacgcct tgccgttcgt cttcaccgcg cggttgaaga ctccggccgt attcagctgg
     4861 gattgaaggg attctagggc gtctttgtca ccggacagtg tgatcagtga cggggaattg
     4921 tcacaggcga cgacgatctg gtcctccacg ccgaccagat acggcttgac cgcatcagcg
     4981 gacagaccca cggctagcat cgcaccgttg gtgtcgacat ccttggctac tcgtccacgg
     5041 tagtaagccg ccacaattgc atcctctgcc gagatcagtc ctgccgcgta tgcggccgcc
     5101 atctcgcctg atgaatgacc aacagttacg gtcggacgga cattccagga gtgcagcagt
     5161 tgcacgatgg cgatctggac agcggtgcac aagggctgcg aaaactcggc gtcgttgacg
     5221 ggcgaggcat ccgcatgggc aagcagaaca tcttcgattg accactcggg gccatcgtgc
     5281 agctcgccga gcacctggtc cagtgcccgg atagactgca ggaaccccgg gcaatagtgc
     5341 atgagctcta cgcccatccg cgcccactgc gcgccctgtc ccgtgaagac aaaaccgacg
     5401 gaacggacgc ttttcttatc tgcaaaggca aagtgctccc ccactgcatc gaagaccgtg
     5461 ttcagggtcc cgtagctggc aactgcgaac gccttactgg cgagtacact gcgtctgttt
     5521 gctagtgtgt acgacagatc gagcaggcta tagttagctg cgatctttcc atgggcgtcg
     5581 atattgcgac gcagcgtgat tttatcgtgg gcggaaaacg ggaggaggta aggtcggttg
     5641 cgttcccagg ctcttctgga gccgggaaat cgcactctgg gcttttgcgt ccagcgatcg
     5701 tcgtaggtgt aggctgctgg cccgtcgcgc gtaaaggact ccgtgccctc cacgatgacg
     5761 tgagcgttcg tcccaccgta tccgaagctg ttgatggaca cacgacacac agggagctcg
     5821 cgggggaaag gaaccgcctc catggggacc ttcacctgcc actcatccca cttgatggcc
     5881 ttactggggt tcaccacccc gcgggtggcc gggatcatgc cccgctcggt gatcaagatg
     5941 gctttgatca gggcggagat gccgctggcc gcctcagaat gaccgatgtt ggtcttgacg
     6001 gcgccaatcc acaggggttg gtcaacatct gggtgacgct tcttgttcat tgccatggac
     6061 acagcgtgca cctccagcgg atcccccact gcagtaccgg ttccgtggca ctcaaagtag
     6121 cctgtgagcc gtgggtcaag gtctccgcca cgtttgtaag ccgcagcaat tacctgggcc
     6181 tggccttcgc ggttgggatg ggtgattcca gcgccagcga ctttgccatt ggagttggtg
     6241 gcgctagatc ggatcacgcc gcggatggga tcgccatcgc gaatggcgtc ggacaggcgt
     6301 ttcaagtata cggcacccac cgcatcggca cggccatatc catctgcact ctcgtcaaag
     6361 gtatggcaca ccgatgtggg cgacaagaca ccgagcttgg cggtgttcat gtgctggtca
     6421 acggtgatga ttaggttgac accgccgacg atagcgccct ccgcttcgcc attgcgcagg
     6481 gcgttgcagg cattgtgcag cgcatatata gatgatgagc acgccgtatt gcacataatg
     6541 ctgggcccgt tcagattgaa gacgtggctg atccggttgc tgatgatccc tggatccacg
     6601 ccagtcgcgg ccaggctgtg tcggaaggag tgctccttaa aggccatctg ctgccaatca
     6661 gccgtgaagc tggcggcaaa cacggccgtg cgggtgccgg cgatcttctc gagcgagatg
     6721 cccccggact ccagggcctc atagacaacc tcgagcagtt tccgctgttg cgggtccatc
     6781 cacatggctt ccacaggggt gatgccgaac aggccgggat cgaaatctgc tagatcgtcg
     6841 ttcagaaaat acccacccag gacgccaaag ctaccgggac ggtcattgtt ttggtggatg
     6901 tgcgcatcga tgttgaatcg cgaggcaggc actttgggcg tgctgccggt ccctttcttc
     6961 atcatgagat cccaaaagtc agagacacat ttcacatcgc caggcaggcg gcaacctatg
     7021 tgtcttgttc agttgtcatc ctcgagaccc atggtgcgca agatggctta cccatgccaa
     7081 caacagcgat tggttccagc tgctcttcaa gcggcttctc cgcatagtca aggaatgact
     7141 gtgccgggta tccatcgtca gatccaatgg acgagttgct gctcgagggc acagttccac
     7201 ggggttcctc gtctgacgtc gatgtagacg acgtgctgga gctcctgatc acggcaggca
     7261 ttttaatatt gggactggga tggggatatt ggtgagttta gaaacgtccc gaggagccta
     7321 tgtacactgt gaccgttcaa agtatccaga tatgatatga aatgattgat tgctcagagg
     7381 atctatgccg gacagttcta gatttgagct ggagggggga agcccttcaa ataatactcg
     7441 tcttaacaga gcttgtcctc aattcgacag cccttgccac gcggaagaga cttctaagcc
     7501 tccatttccc taccgaagaa ccatagcatc aagcaatgcg atctcccgtg ctcacaccga
     7561 gaccgcaatt ccttcagctc gaggtaagac ggacatccta ctagcggaag tctcgggaat
     7621 tggcgcaccg accttctatt ccgagggatt cgaggggggt ccgttggtta gctgggcact
     7681 tgattatcaa gataccgctg catctacgga caaagctgac tctcaccggc cttcctaggc
     7741 tcattttacc aacgatcact gttgggcttt gcttactggt caacaccgaa ggcccgaccc
     7801 aagggtaagc agcctctcac tactcgttat cagcaaagaa cggacccctg cgggccgcgc
     7861 agactttaat gaacctgagt caatgggaaa cgttcgcgtt atcggcattc taccacccat
     7921 cttccatgga ttctacacgt ggaacgccat ccctgaatag ttgttgcata gcgattataa
     7981 ctaagtgaga ttagaactgg ctattcaccc tatgtggagt ttacaggatg gaggtagggg
     8041 taatattaac tctcggcagg ttgacggaaa cgggcatata taatcaaacc ctactacaat
     8101 aattgctagg tcaggacatg gcataaactt ctttaagctg ataattctgt acattcttat
     8161 tccacaagtc gtagacaggc cctctgtaat ttcaaagtct tataagaatc gtgtcaaatg
     8221 catgcttgtc ctgccttccg tagagaccac accctcttcc gcattttgat aatccgccgc
     8281 acaggaaaag ctgtgatgag tagaggaaga gaccagaacc tttactgctt gattacgtcg
     8341 ttctgctttt ccaacacctt ctccttatcg taaagtaacc atgccattcc agcgccaggg
     8401 cccaaaaccg ctgtgacagc tgtgaatacc agcctgggat cgacagccgg cagagcttga
     8461 ctcgatggct tagcagcggc cacactgtca aagttgaatt tatagaaacc cacggcaagc
     8521 acacagagat ttatgataat gtagtcatac tggataaaga gcatggcccc ctcagcaagg
     8581 taatattggc ccggttgaac agcgctgtgg ttgggccagt aaatccgact cagagtgacc
     8641 gcgggaaaga agtagggact cagcacaaca ccaacgtggc aaatagcact aatgccaccg
     8701 acaatccaat aggtaactgt ggtagggttt tgcactcccc tgtatccggt tgcggtgatg
     8761 agggaactga cggcgtcctg gaaaagactc agagaagggg gccccagtaa ccacaggacc
     8821 attccggcct ggatctggaa tgggctcgcc cccaacacgg tgggtatgag caaaagggcg
     8881 gatatcagcg tgttccagat ggcggagaag ggaagagctt gtgcctgcgc gggcgggatg
     8941 cgaggaagag gcgtccgtag tcgtttctcc acgtacaggt gcaagtaaac tgggagcgcg
     9001 caggcagcgc cgaaaaagtt ccacatggtt tgccaccagg caggactgga gatatccatc
     9061 gtcagtttga ttgtggcttt gtaaaggtgg gataggactc ggtctcctta cgatcgtagg
     9121 ggactcgtct tccggtttcg tcgaccttct accaccgtca tcatgttgaa gaccccgatg
     9181 gcgagaacca aatcgactga gatgagaaaa ggtccgatgt ccggcaagtc ttcaatgctg
     9241 acgaccgagt tgaagaacac gatgagcagg ctcaggaaaa agtcgatagc ccggatgccg
     9301 gtccagctct tctggagcgc tgttcctgtt gggaagatgc ctcgcaggtt tgtcgagatc
     9361 atctcagcaa aggtgccgtt cagcatcatg aggatccata gtgtaaagat cccgagaccg
     9421 ctgaaggtac ggaagatgta gtacggatct gacagtgcca tggtagagat ttgtcacccg
     9481 taacggagtc aatcgacaga caatattgag tacctgcgtg cgctatgagt agaaccaaag
     9541 cagctgggca caaatattag ttattatttc acgcagagca gtttcgggtg tgcccctgta
     9601 gatggtgact tggtgagccc caactgagtg cgggaatgtg cgggccgcca tgtccgagac
     9661 catcagatga gctggtgaga atgcgtcggc ccacgctcgg ccacacacga attccggtga
     9721 aatggacaag gctaaagaga gccgattagc acgacgactc tatagtagtc caagttttct
     9781 ctgcgttccc agagactgtg agacacaaga tcatcctcaa catcaatcat gggctcatcg
     9841 atgaatgccg agcgtgtaga ggtggttgtt gttggtgctg gtatgcagga cggttttttt
     9901 gtgtctcaat tcttctactg atttttggta caggctggaa tggcttgata tcggcaaaga
     9961 catatctaga tttcagaccg tccgccgacc tcgttattct ggacgagcag gcgtcgattg
    10021 gaggtgtctg gagcgccgac aaaatctatc caagcctcta cgcgcagatc aaatacggcc
    10081 tgtttgaata ctccttctac ccgatgcgca atgaaggtat cacggaggat ggctacattt
    10141 cgggggatac catccacacc tacctgaacg attttgcctg ggactttgat ctggttcgac
    10201 ggactcggct gcgtacggca gtgaccaatg tctttcaact ccccagtgga aactggcgac
    10261 tcgaaattgc cggcaagcct gacattgagt gcgagaaact catctatgcc tccggggcaa
    10321 cgtcgcatcc cgtcatccct gtctggccca aagcagccag tttcagtgca ccgatcatcc
    10381 actcctgcga gacagggacg catcttgacg cactgcgcca gattcagtcg gcaaccgtcg
    10441 tcggtggtgc caagtcctca tacgacaccg tctttctgct gctgaaagcg ggaaagaagg
    10501 tcaactggat catccgagag gacgggtgtg gtcccctggc catcatgccc cccaagctac
    10561 tcggaatggt caataccatg gatgtggtaa ccacgagagc aatgatgctg atgggcctct
    10621 ccattatgag cactgatggc cctgttcacc aattcttcca gaggacgata gtcggacggt
    10681 tcatcctctg gctcttctgg ctcgttgtga actggttggc cgagagacac gccggttact
    10741 ccaagtcgga gaacgccaaa aagctacggc caatgcctca tggaaacggg taaatccaga
    10801 cctcctcagt tgtcggtgct tgtgaaaaag ctaataaatc tggctgtcat aggatcttct
    10861 gggcaaatgc tggtcttgga gcagccagtg ccccgctctt ctggaagaca ttccacgcgg
    10921 gcgaatgcac cgtccaccgg accgagattg actcattcgg cgaggacaac acggtccgtc
    10981 tcaaggacgg gacttcgttt caaacagact acgttattct gtcgacaggg ttcgacaagt
    11041 ccttccacgt tttcagtaag gagctgcagc ataaatacgg cctcatgcca catgcagacc
    11101 ggagctctgc ggaagagaga aaatgggcga gactcgaggc cgaagccgat caagctgtcg
    11161 atgagttgct tcccgcactt cagaatgccc ctcgtggtat cggcgaggga ttcattcgcg
    11221 agaagacgac tggtgggcat cacattttgc atgggcctag ccggcattat cgacgcttgg
    11281 ttgtcccttc actcgtagga gcgggagacc gatccattta cttccccggc ttcatccact
    11341 ccatctacac tcccactgta tccgaggttc aggcgctatg gggggtggcg ttcctcctcg
    11401 ggctgcacga cccgccgtcg ctgcgcgaaa tggagcaaga ggtggctgag tggaatgtct
    11461 ggacgcggaa acgatatgtt ggtcagggta gaaaacatgc ttacgcgata ttcgactttc
    11521 ttccagttag tatctcttgt caattccccg tcgtcctagc taattatcct agtatatcga
    11581 tgttcttctt aaagatctcg gcgtgaaccc ccggcgcaag aagagcttgt ttgcccactt
    11641 gttcatgcct tcctacccac gcgactacaa gggcattatt gacgagttcc gccaaacctt
    11701 ggccgcgacg caagcgtcca agtcaaagca taccgtatcc tttgctctgc caagcccgtc
    11761 tgctgccaaa tatgatggca tgcagcccgg tgcgcaggga cacggtagga ccagtgcttc
    11821 taccaacggc tacagcaccg gattatctct taacgggaac aagccatccc ggccactggc
    11881 ttttgcgaat tgatcgagcc ttgagcagtg ctggaagggt cgggcagcaa ttgaacagga
    11941 ttccggtata ctagacagtt attatggcgc tagcgagacg tttatggaag cggaaagggt
    12001 tggttgttcg actgtgatga ataagaaaag actactgtac ttgttttatt cctcgtgtga
    12061 ttcggacggt tcaaatttat tctatgttac tttaaattca aagtcaaact ctattataca
    12121 tgcatgtata tgtctcatga tcacaatgta tgataggacc acagcaaaat acaacttgtg
    12181 tcaattaact gcatctgaac tataatatga actgagagaa gtccaaaacg ctcggcagat
    12241 tttcttcagc ccgacaaagt cgcccatctg tatcctcaaa ccaagattca ctgcccacgc
    12301 cggcattgac gtagaggaga gactctggat cgtacttgtt tttgatttga agcaatctcg
    12361 gatagttgct tccgtacatc tcctcctgcc agttgtgctg cttgtagttg gcctcattca
    12421 gatagactcc cccgccaggc gtggccctat ccagcatggg ctgcatgaca ttcaccgcga
    12481 aatcctgccg cctggccatt tcagccggac tagcggtagg atcccagtgt cccgaagtga
    12541 cgcagaagag aagggcgtca cgccaggcag ggtgcaccgc gttgtcggga tgcgactgcc
    12601 acttgacatt gagggcctcg cagggcatcg gggagtatcc atccaccaag gaagcgttgc
    12661 gcagaagttc cgtgatgacc ctgttctttg tttggtctgt gaccatctcc cgtgggatga
    12721 tacggcttcc agaaaacgtt gcaaaatcga ccaggccttc cggcgaatca cccaggtggg
    12781 cagagaaatg ctcctggaag ttgcgagaca cacgggggga atactggtag tcgattccgc
    12841 gatccgccag atcgtccaga aagggcttga ctagggaatt tgcctggtct agatccgcac
    12901 caggcattgt ggctgcaaag cagtagaagg cgtggttcgt cagggtgtag agaaaggagt
    12961 tgccagcgtc cacaaaggga ggcagaagct cgtgaaagct cccaattgcg tcccagaatt
    13021 cgtcgtttcc aaccttgcta tcatcgaacg ccaacgtagc cccgccaata atgccgtcta
    13081 catgtaatct ggctgtcatg gaaagcacaa cggcaaaggc gcccggacca ctaccactga
    13141 gggcccagta caggtccgaa ttttgctgcg ggctcgccac cagatgtctc ccgtccatgg
    13201 tgactacttc ccactccagc acgttatctg accccatccc gtggttgtta gataggatcg
    13261 agtggcctcc gcccaggctg aacccgcctg cgatccccac cgtcggacag acgccgccaa
    13321 cgatgcggtg tcccgtcgcg ttagccgcag catatgcctc aaacccctga acgccggccc
    13381 cgagcttgat agctggcccg ctgtagtagg aggactcgta cgtggggata aactgggtgg
    13441 agttcaggtt atgtgtccac agggacagcc caccttttcc cgtcgacttg cccgcgtaat
    13501 catggcccgt atttttgatg accagccgga tgttgtgctc cttagcaaag ttgatccctg
    13561 ccctgacgtc ctcggcagat ctcacatcaa tcacgtagct gaccgagttg cccagctcac
    13621 aaggctgaga cctaggagtg aatggatcac aggtgtagtt cttgaagtac atgttgaaca
    13681 cctcggaggg actgtcgata ctgcggggac gtcagcaaag ctagcaatgg gctctgaatg
    13741 aatacgcact gggataactt ggttttattc catgtgtctt ggagttccgc acacaagtca
    13801 gcatcatagt tattgaaagg gacatcgtgg cagacgctgg caagagggag ggctgcaatc
    13861 aaccgtccat caagggtcgt gttgagggtg gcccattgat ctggctttgg ccagtctgta
    13921 tcgccaggta gcaccctgca gtctgacgat ggatttgtac tgaacagact ggagttggca
    13981 atcgcaagta gtcctagaat cagttgttga gttgccattg gaacttgtac aagttgatgg
    14041 aaggctcgtt caaagacaca aaacctcaca aggtaaacat acagaaacta gatatcaatg
    14101 agtatctact ggattagaac tatgtattct agccgataaa aagttttggg cctgaggcca
    14161 tgattgcagc tcggagatgg caggccgctg atcccgccat taacatggat aacaagtttg
    14221 gttaactgag cgcatggaat tcctctggca ccaattggct acagcagtga ttattgcaac
    14281 taacataaca atgtagtcct tcgccgttgt cttgtccata cacaagcaac cgattttggc
    14341 gtgcgttcgg acagggcggg ccgaaatccc cgctgaggcc gtcttccgtc cttagcagat
    14401 catgagacta tggctgggtg ctgtagtgat atgtgttcag tgcagtgggc ttaattcttc
    14461 caaggaagta gtagtttcgg aacaatttgg acttataact tgatccaatg ttaagtgtac
    14521 cacaattgtg tattctatgg ctctttgtag catgatgtta tctttaaaga cagtaatata
    14581 tcggagttct tcacctacga accctgcgta atgtttgcga ggttatcaac tggatagggt
    14641 gcatagggaa acgcaggaaa aaatcgacca aaagagtgaa agtgttttgc ataatggtaa
    14701 agataaaagg attgaaatcc aatatactca gacccaatgt caataggcgg ctacatggcc
    14761 attagcatat ccattgacat tgacatggcc attgatatga tgattccggg gatcatcgtt
    14821 ctggtcatac tctgcccatg gcagcagccc agacggaaac cctacacagg gaagaaagtc
    14881 cagcttgggc gccgaagtaa agtatgctcc aacgtggttt gccagcatcc tgtcatcaca
    14941 tagtgggaag atccagtttg ccagaagctt gtgaaggggg gtggcgtagg tatgcatctt
    15001 tgctgccatg tgactgagat tcatcaactc cttgatgcgt tggcgctgct ccttctgata
    15061 tgcagcgaat accatattga gcgcagtgcc gcttggtttg gtaccgccac aggtggtccg
    15121 catcacacga cagaggttat tcataaagga cgcaacgccc tcaatggccg agtttccgcc
    15181 aagagcaaga ttaggatgaa tctgtagata gtgaataacc aagtttatga agaggcaaaa
    15241 agacgaacct tgtgaactgc atcgccgaga agacaaatac gaccatgatg ccagtgctcc
    15301 atcacgccct cttcaagtga gatgacagag gcccgggtac gttgtctcca gatctcagag
    15361 aatagcaatt ggtcggtgac gggcttatca gcaacaagtt ccgccagtgc attggcatcc
    15421 tcatcagtga agcgctgtcg ttttggccag gtgaacggcg tgtcaaggag gaagaccacg
    15481 acgacgtaga cagcatccgg ctgagaggtg gcaaggaagg tgaacctatt gttataagtt
    15541 atattaactt cccgctcacc aagctcgggg atgggaggtg tggaaactaa gagcgtcttc
    15601 caattggtat tcagggctaa gggttactca agaatgaaca gtcagccaag gcatgttctt
    15661 cttaaactcc catacagggt cgagtttctc gtacaggtct tttctttaac ttggatcaag
    15721 ccaggtgagg tttttgttgc atgatcccac atgaagctcc gaatcaagct gtggactcca
    15781 tcacaaccaa ggaccatgtc gccagtctca atagtgccgt ctgcaaggca gacctccacc
    15841 ctgtctggaa actgcttcac gttttcgata attgctttgg tatgcacaaa tgacttgtcc
    15901 ggcaagccgt cgtacagaat ctgcaggaga ttgcgtcttt ccaagggaaa gaagccaatc
    15961 ccatgactta taagttagat tggaggggta gtacaacgca gggattgacg tacttcttct
    16021 caacatgggt atatagtaga ttatcgtgta tcacccggcc atccggtcca cggcccaaga
    16081 agcggttaac tggcaccgcg tcacgctgaa tagcaggaag atagccgagt tgatggagaa
    16141 tccgaaggcc gtgtggccac atggagatgc cattgcccat tggcggtgca actccagcat
    16201 gcttttcgag cacaacatgg tcaatgccga gccgctggag gcagttggag gctaccagcc
    16261 ctgctacacc ggcaccaaca acaatgattc ggaatggacg ttcagactgc attgctgtac
    16321 tatatgctgc ttgatgtgca attgaaaaga cagtctgtgg ctgtcaatct atgagagata
    16381 ctcaagcgga aggcgtatac tgtttatggg agcgaactgg ctggtgatac atggcatgat
    16441 taatactagt caggtccgtc ttccctgctt ttcgcaaagg gatcggcttc ggccgatgaa
    16501 tgccgcattt tctgctcctg aaagattaaa taattactac tgaaggactg ttcaattttg
    16561 tcgactagtc gtagtacagc gtacgatctg gtgatgaggg atattaaatc agggcttatg
    16621 gtctgcagcc tgtacgtgga aatagtggca gtaagtgata ttaatagttg ctataggtat
    16681 aggtgagtca taaattcaca aattcctttg tccatattgc acaaagaggc cgccatttat
    16741 ttatttatag cccatgttta taatgtaagc gccccctgca ttgatgtggc tctccatctt
    16801 cccattcatc atctctaact cagttttcat ctcactcatc cagtcaagca tcaatggtca
    16861 tcaatacatc cattgaatat agaagtcgtg aatatacaca aggccctcaa tcctcattaa
    16921 gtgcgagagc agtcgcctca catgctctaa atcccgacct aaaaccctac gacttaatcc
    16981 acaccgccat catgaacatc atcactttca tgcaaaaccg gcctcgactt acgggtgtgg
    17041 tctcattagc tgctgccggc acgatagtcg ccgcatacct tggcaagcga cgccttgacc
    17101 ggtcatgccc gagaatctcc atcacccagc tcccaaagtc aagtgcttgt cgcaacctcg
    17161 tggagagcgg cgaagcagtc ccgaaggctg tatggggcat ggaaaagtca gctctgctgg
    17221 cctcgtggtc tggtggcgac caaacccgct gggtcccctc tttcgcagca cttcaagcgg
    17281 atgtccccgt atccgacctc gctggatacg gagcatttca cagcgaacag agtaaggccg
    17341 agaaggatga cgcgcatcac ctgatgcaga atttagttgc cgcctttctt gatgcgcggg
    17401 ccgcggggcc agaggcgtgg tttctggaca aagaggtgcc gccattgtcc ttcgcgcccg
    17461 gtagcctatt attcggcgat caaggcagca tgggagcctt tatgcttggg acctggtcta
    17521 caaaccggaa cacctctatc cagcctcagg ccctgggccc aggagtaccc gagccttgct
    17581 ccgagttcct gtcaaatagg gacgcgatcc aggatagtcc caccgacaca gccggagctg
    17641 taatgtactg gaaattcccc gacgggctgg tccgaacagt ggacaaggca gcatcgtacg
    17701 gtctcccgtg gcggttcatg gacggcggtt tccaagaatt cattgtggaa aaggtgtcag
    17761 atgaaacggc gagggtgaca tacataagtg ttgaatgctc taatctccac ccccgcggcc
    17821 aatctacaaa ggatttcaag atgttgccat ggctggctta tgaggttcac gtactatatg
    17881 cacaactcct ttggcataat acggtgatgc agcttcgtaa ccgcacgaaa acatgagatg
    17941 attttctaga ctagcattat gattgagagt agtaataaag atacccctcc actcatcctc
    18001 cttactgctt catgccctat gtcggtacat acccagaaag aaagccggca gctcactgcc
    18061 tcgctgaaca tatcttccga caattctatt cttactaggt acggtaaatg actggcaggg
    18121 atgtcagctt accactgtgg cttatctacg gtgaaaagcg gaccgcgttg cccgcactcg
    18181 gccgcttgag gatcaccccg ttaaacaata ggtaaaggaa aaagaatcgg aagtgtattt
    18241 tccgccgatg gagaccttgt cctacatttt acgcaagctc tggttttcgc cttagtagat
    18301 ataattatct tgaagtggcc ggtcatagat gaggatacct agctcaataa tcccagacta
    18361 tcgcccatct ctacattcac tcaaacgaca gagctgtcac taaacaacat gggctcggat
    18421 ccctcgaaaa cggctgccct agcccttgaa agctttccaa ccacgcagcc agccattcga
    18481 atcaaggtat gagggaatag atgtcgtatg cagcggtcga ctgatgctac tctaggctgg
    18541 actcgctggt caattaccct gtggggacat ttacactggc tcgacccttg ttggtgtcgt
    18601 gagttgcctc ctctcgagac ctcacttagt ttaaaggatt actgacatct caaagccttt
    18661 ctcccacggt actatcgagt cggtcgaggg cttcgagccc aaggtcaact ttaagatcag
    18721 caacggccac gactggttcc gcattgatgc cgacaagaag catgggcgcc tgggcataac
    18781 ggccattgct actgatgccg aaggccggtg catgcgcgtc atggccgacg gcgtcgtcga
    18841 gttgaacgag cctactctgg ctttgattat gggtcatcct gaagcaaaga gtaccgcctt
    18901 cggctctgca ggtgagacga ggattctatt cccggtggta gggattgcat ctggttatta
    18961 cttctggcta acgagagtac agttgagcaa atgagatttg agtgtggcca tgagccttat
    19021 aagccgcttg aaaacatgat gtttgctggc agcatgcgtt tcctgaagga agaaagtggt
    19081 gaattgtttg ctgatatccg attgtcccgg attgttgcag ggtctggcta tgaatgaagg
    19141 tctaaatatg catgacagtt agcgttcaca tggactagca aatttttacc gttcagaaaa
    19201 tatggaagat ttctaaatat tagtaaatac tggctactta attagtaaag taataaatat
    19261 gacaatgtcg tctgagccga ccacaggcag ggttctgctc tacagaagat catagcgacc
    19321 gcgggacggt cagctcatcg gtcatagatg cagacggcga gctcgccctc gcaggctatt
    19381 cggcttgttc gggccctgct cttcatcgaa agcacctgcg gccgcacccg ctcaccagct
    19441 ggtggactta ttagctgacc gaatcttgta tgacgggcct cccaatcaat ggtttctaca
    19501 ggactctgtc attgcggggc ttatccaggt aggtacaggc cttatactcg gctacagtag
    19561 ctacacggtg ccaagattga actcggagtg tgtatgctta atacgacgat atggtcctca
    19621 gtaagtgaat tcctgaccaa caagcttttc actcaactgc cacaatctct ctgcttcgac
    19681 gacactggtt ccccatggct tcacagtctc agtaaaaggg tcggcaacat gacagcctgt
    19741 caaatacgcg ccattatatg ctgaaagttg catgttagaa taaagcctgt tcttaatgct
    19801 tgggggatct gctgaagcca taccttccaa gccgggcgcg aatgaagcga atatatgggt
    19861 tgctgcccca tgctgggctg tcttgaacgc aatctgatcc tctacattcc cgagtgcaac
    19921 gtccacggcc tctgtgttta aacgtcagca tacggttctg tggttacaaa tgaacatcaa
    19981 ctcacggata gcggactgtt cctcccacca gttcatatgg tcagaaaggt gagtgaatac
    20041 gaagcctggg tgtagactaa aggctaataa gccatgcgtc tctcccagct tcttggctag
    20101 agacagtgcc atcagcatat tggctgtctt ggcttgtcca taggcttgcc atttattata
    20161 agtgtcgcca tcctgtgcaa caatgttgtc agcctcagtc agtgaatatt gttcctgcac
    20221 tagagaagga agcatttaca tggaagttat aatcccccca acggatcgga ttgaaacggt
    20281 ggccttcact gctgacgttt actaccctcg gtgcttccga tgccagaatc ttgctcatta
    20341 tcaagttggt gaagaggaag tgccccaaat gattgacaac aaaggtcatc tcaaagccgt
    20401 ctacagactg cgcccactcg atccccatga caccggcgtt gttgacaagg acatcgattt
    20461 tgggcacatc gtcccagccg aggacagtat ccgcagcctt gcggacggca gcgaatgagc
    20521 tcaggtccag ctcaagaagt cgaacatcaa caccaggata cttggccttg atggtctcag
    20581 ccgtctcctg aatttttgca accgtccgtc cggccaaaat cagtaagctg ggttgggcgg
    20641 ccgcgatact ctcgacaaat gcggctccta gacctcccgg tgatactccc gtggtcaata
    20701 tcgatttccc cttgattgca gctgccagat cttgaaccaa ttcatcggca gtggtctctg
    20761 agttgtagga agaacccatt ttgtgtgcgt gtcttagcaa aggtgaaata gtgacgctaa
    20821 ctttataaga cgttgtataa ttaattgatt tcacttaagg atcccgctat tggagttgct
    20881 ttggataact ggggtgccga cgataccgat gcatattaca agaatcaagt tccaaactga
    20941 caaccgcaag aacaattatt gacatgtcct ttgcccgtaa cagaccgtaa gaccgaactg
    21001 tgcagggatc aaaggagaaa ggctgagtct gacagtgcgg actggagcgg ccgagcggga
    21061 aaacaaagtc cgctgtgggt ctacgaggaa tgaacaagct accaagtcct acaaagatgc
    21121 ctggtggcca ttcagataag ctttcctgat cgtttggttg cagctttaga atcatatcag
    21181 accatcagaa tgggcgccac aacccccagt gagaaaggca ccgcctcgag tcttcctcct
    21241 tcggaggatc aactggagtc ggagcatcaa agcacagaat tattgtctgt cgatgcctca
    21301 ccacgccggc tccatggctg gaaggtaggt cgtgttcttt tgtagggaaa taactcgtcg
    21361 aaggaaggct catgaatatc cttccatcag tgggccatta gctacggatc tcttttgtct
    21421 gtgacgttcc tcttcgctct agacaacaca attgtaagct gttctcgttc ttttctcaat
    21481 tgactggaaa gcttccttcg accgcggaaa actgagatat ttgctaggtt gctgccatcc
    21541 aaccatcgat tttggcaagt ctgggccagg tcaacctgtt ctcctggatc ggcgtcagtt
    21601 tctcactcgg cagcacggcc attctggcct ggtccaaggc gtatggcgtc ttcgatatca
    21661 aatggctctt ccttgcccac atcgtgatgt ttgaggtcgg cagcgcgata tgcggtgctg
    21721 cgccaacaat gcccgccctg atcatcggcc gagtagtcgc cgggtttggg ggatgtggga
    21781 tgtattctgg ctcgttgact tatattgccg ccctgacatc gatccacgag agacccctct
    21841 atacggctgg cattgcggtg atctggggac tcgggagtgt ccttggtcca gtggtgagaa
    21901 tttggtctaa ttacttccct tgtcatcatc cagtggtcaa gctcaccgga acaacaggtt
    21961 ggagctggct ttgccagcag ctccgccaca tggagatggg taggtagaga tgaaacatcc
    22021 attgccccaa tgtctgcata ttgacagata ccagggcttt tacatcaaca tcgtcgtggg
    22081 ggctgtcttc tcgccggcct acatcttcct gctgccacag gtttgcctcc agcccgacaa
    22141 gaccatctat cagaagttgc gtatggttga ctggatcgga gtcactgtct ttgctggcgg
    22201 tgcggtgagt tttatcatgg ccgtcacctc gaatggggag acttatgcct ggggctctgg
    22261 atcggccatc actctctggg ttttatcggg cgtgtgtctc gctgcaacca ttatgttgtc
    22321 gtattggcat cctttggttg ccggtgaaga caggctcatc ccggttcact tcttccggcg
    22381 cccggttctg ctaaacttgg ccgttcagat gtttctggtc tcgggagtga tgctcggatt
    22441 tgtgtactac atcccggttt tctttgcttt cactagggta agaccatcat tccttgcggt
    22501 ttgacgtatg ccagttaacc cctccacagg gagatgacgc gatgcaagct ggtgtacgac
    22561 tactgccttt tgtctgcctc atggtctttt ccgccattct aagcggtgct ctcatgccca
    22621 agactggtca ttacatgccg tggtacgttg caggcagcgt tctagtgacg gtgggaagtg
    22681 gattgatgcg taagtccagt tcctccagtc attctcttta tgaataggct gacgagaagc
    22741 cagtctccgt caacgccgac accggtccag ccagagtgta cggctatacg gtcctggttg
    22801 gcgctggtgt agggtgttac gtcgttgcag ggttcgccgt gactcaggcg atggtaaagg
    22861 caacggacgt atccaacgcc gtcgcgtttc aatcgattgg tacgaattct gtcgcagttt
    22921 gcctggactt tactgaccct cccatgcagc tcaggtcctc ggatgcgttg tccttctggc
    22981 ggtagccgga agcatctatg aaaacacatc cttagccgag attacccctc tactcccagc
    23041 cggcactcct ttgaaattcg tgtctgaact cattgcgggt acaagcagct ccgcgttcgc
    23101 cagtctctcg ccagaagttg ccgggcaggt catttcggct ctcacgaaga cccttcgaaa
    23161 cgtctggatt ttcttcttgt catccggtgc tcttagcctt tgtctcagtc tattcctcga
    23221 cgtaagtact actccctgga ccatagacca gctgcttacc tcaccttctg cagcgcaaac
    23281 ggttgaatat aacggccgga taattgaggg ttgcaatcac aagagccaca gagtcaaagc
    23341 acgattttat tatatagttc taaagatagc cgtgggcagg attcagattg gtaatagagg
    23401 agttagaggt acagtatgtc tttaaagcaa tcattgatgg ttgtggtcaa ttggttacta
    23461 taagacaatc gatcaaaatt taaaccctac tgtgtccttt tacaagtcaa atctagatga
    23521 attttaattc ctatcatatc atagttttac cgtctattgt atcattaact aacccagaaa
    23581 ttaaatatgc caagaccaat gtaggattcc tttcttgttt tctcatgtta atggggggga
    23641 ctttgtatca gggacttcac attatatact acgtttgccc ccacactgtg cggaacaacg
    23701 tatgacggct actaaactac gaaaagaacc ggattagaca taaaagctca gttgatcagc
    23761 tgattattga tacctcccat tcactcctcc tccctctgca ccgtaggact caagagcgag
    23821 ctcttggcgg cgattttggc ggccaacgca gtcagaggat cattactgag aatatcaaac
    23881 acgctgacat cggatttggc ttccttgaac acccacgcgc ggacctccac cgcaaccaga
    23941 ctatccacgc cgtagctgtt ggccggtcga ctggcgtcga ggtcctccag ctccatcatc
    24001 attgccttgg ccagtttctg catgagcgcg cgacagacaa cgtccgatgc ctctcccatc
    24061 gtctgcgcgg cagctagact ttcgtgcagg ccctggccag catcctcgga gctgaccgtg
    24121 aactcctggg tgtcgaagat ccgcatgtgc gagaagcgcc cgtcaccgaa ccagtacggc
    24181 tcatcatggc cgttctggtt cagtaaacct cccgttgcca aacccgcgac aacttgcgta
    24241 ggggtggaat tgttcatggc cgcttcgatg agggcgagca cttcctgctc acgcacaccg
    24301 atcatggcac ctgttttgag atatgagaga atctcgcctc gctcggccgt gatcccgacc
    24361 cctaggacga cgcccaggtt gattgacgtg gaattaagac ccagcgcgcg tcgatggtgg
    24421 cagatagcgt cctggtaagt gttgccagcg ttgtagttgc cctgaccgcg agagccgaca
    24481 atgccgccca cggacgagag acagatgaag aaatccagat ctttggggag cagatcgtgt
    24541 aggttgcgtg tggcttgcac cttgggacgg attgccgcat ggtagtcctc gaccgtcatg
    24601 ttctcaaaga acacatcctg caggtgcatt gcgcatgtaa caacacctcg gatgggagga
    24661 aattcgactg cagcttcctg cagcacggtg tctagttgac tggcgtcgct gatgtcgcag
    24721 gcatatgcct tgacatgcac gccttgggaa cgcagattgg cgagaagctt cttggcttcg
    24781 ggccgcttgt cgcccgaccg agatgtgaag atgaggttgc gggcgccctg gtccgccatc
    24841 cgctgggcaa gcgaacgtcc aagtccaccg agcccaccgg ggatcaggta ggttgcgtcg
    24901 gctgcaagct gggcgggacg agccttctga gggacgacct gtggtaatgc tcgttagtat
    24961 agactccgtt tcttctagag attactacta accggaacga gatcatcatc gtttgcctgc
    25021 aggaccatct tcccaatgtg tttacccgtc tgcattatgc ggaagacttc ttcaatctgg
    25081 gagaaattga agaccttgag aggtttgaca gggcggatga tgccttcaga taccatcctc
    25141 atcatgtccg cgatgatgcg gccaaacagg gggatgttgt cacggtagac gctgagcatg
    25201 ttcaccccgc agaaccgaat gttgttcata aacggcgcca tgtctatgcc ggtattgcca
    25261 acgatatcct tcttgcccag ctcgataaac cgaccaaagg gtgcaacagc aagccaggac
    25321 tgacgaagag cctcgcctgc cagagagttg aggacgacat ccacgccttt accgttggtc
    25381 atgcgcttga tcccctgtgc aaaactgagg tcgcgactgt tgaagatatg gtcctctgcg
    25441 attccgtatt cctccacgag gaatcgtttc ttcgtctcgg atgagacggt gacgaagatc
    25501 tcggctccaa tatactggca aaggatgatg gccgcttgtc caaggcctcc agccgcagca
    25561 tgaatcagca cactctcgcc ctgctgcaaa tgggccacgt caaagaggga gtagtagacc
    25621 gtgctgtaga tgcatgggat ggacgccgca tcttcaaagg acatgctgtc ggggatcttt
    25681 tggaacatct cctcggggtt gcgcaggaag ttgcggaagc atcccagtcg gaaggtgatc
    25741 actcgatctc ccactttgta tttggtcact ttggaaccca cgcgagtcac aataccgcta
    25801 cactcgacac ccagatcggt gtcggcaatc tgtcccatag cgatcatgac atcgtggaag
    25861 ttcattccaa cggccttgac cgcaatctcg acctgaccgg ggctcaacgg ctgggagtat
    25921 tcctcgtcgt tcacgaactg gaacgtgtcc agcataccgg ggcttttgat agccaatgcc
    25981 aggggtcggc caggctgctt gaaggacata ggaactgcgt ctggcgtttc tgtaatggag
    26041 gaaagcatct cgttgacggg ggcatcaggg tccagacgga ccgtgtgaat catcccattc
    26101 cggagcgcat attcccagtc agggtgctcg acgttctttg cctccatgcc tgactgcagc
    26161 acactattga tggcgagcac ggtggccgga tcgtcgatac cgattgcggg atccagatcc
    26221 agtgtggtga gctgcatatg tgggatctcg cctctgatgg tgcgaccaag acccgcaata
    26281 atattactct cgggcgaaga gctttccatg gccgcacctc gtgtgagcca caacgtggat
    26341 tcagactgga ggatcatgcg cttaacagct tcgaattcgt cctggctggc ctgatacaat
    26401 agcggagtgt ctgcttccaa gaacgagatg caggtcttcc ctgccagctc gtgctggtcc
    26461 aggtcctccg cggagactag ttccgctcgt gtaccttttg cggtgagcgc ttcaattagc
    26521 ttggaacaga ggctcgtaac ggacggggcg ggttgagaag gctggacaag aacggccttc
    26581 tcgggaagcc ctgatgccgg tgtctctgga gcagcggacg aaagcatgag ggagacggag
    26641 tattcctctt caaccttatg atccctgaaa cacatgtcca gcccgctgaa tccggcttgt
    26701 ctgagtgctt cctcccattc cttttcagac agtcttggtc cgtacttgcg gccgtcgttt
    26761 tcccctgtgg attgtcagca gcaatgtcgt caagaatgct catgtggttg tcaaatggac
    26821 atacccatcc accaccctgg aagagtaccg aagatcatcg ggatccgagc caaggtgcaa
    26881 gtcagttcgc ccagaagcag tacgcctcct ctgcgggaaa ttagagatta aacatgaatg
    26941 acgatgttgt ccattcagag aaggtgaact tacggtttga gcatattcct gcagttcttc
    27001 aagcaggcac tgatggaaga ggtcgcatgc agcacattgt tggcaatgac cagatcatat
    27061 tcacccatgg gcatcccctg tgccccggcg tccttttcga tattgaggac tttgtactgc
    27121 aggaacggcg cccagggtgc aaactcctcc gacgccttct caaagaagcc actgctgatg
    27181 tcagtaaatg tgtaggactg gagacgcatg gaggcatcgt gacgattccc caacgcctcc
    27241 aggaccaccg aggtcgttcc tcctgtgccc gctcccactt ccagaatctt gaggtctttc
    27301 ttatgggaca gcagctggac atatttggcg atgatgggat tccacttgtt cacaccaatt
    27361 ccgttgcggt agtattgggt gagcaagtca tcctcccgca tgagctgcag tggctccaac
    27421 tcgcctcgga gaatcttgtc gtagtcagcc ccaaggcggc acatgagctt tccatccacg
    27481 gtggaggccg ctgctcgcgc gagaacttcc tcctcaaacg agtcggtcgt gttgagccaa
    27541 tccacgttgg ggatgctccg ttggcagttc agctttccct gcgtggccaa ttcatattga
    27601 tgctgcatgt actcgtagaa aatgcgatgg tggtgtgcaa acgtctgact gtcatctggc
    27661 ccaaactgcc gcagaacacg cttgcagaga atgaaagacg ctagctcaag agtctggatc
    27721 acctctgagt cggcgtctgg cacttcctgc ccgtagcgcc cgagcaactc gactgcgcga
    27781 tccagcggca gatgctcgag atcgatatcc catgtcggat gtgcacccag cttccgcagg
    27841 gacttcgtaa tggtttcggc cgccagactc tctgtcatag tctccaacga gatgtttcga
    27901 cagccttcga tcacgatgaa tggctcttcc cactcgctgg tcgaggcagc aaccatggca
    27961 atggactcgt tgaacccgta aggcttcgac ttggagtagc cgtagaatcg agtaccgggg
    28021 gcattaggga ccttggcgga gatgtacagg ctctcgatga accgagggat cttagcccgg
    28081 tctaattgca caccggtagg tgtcgaggcc gggatcatca tctgcacgaa tccgtccaag
    28141 caggctggat ggatcacatg ggggtattca aagttctcag gcatgtattt cttggtgtcg
    28201 ggcacctcca gcatacaatg ggcctcgtag tccccggagc taatatggac gagcgtcgtg
    28261 aacgaaggac cccattggag accgagttcg gccatagccg catagacctg ccgcgggtca
    28321 tctggcttga atcccgcgtt agctagtctg tgatactccg cgcggtggcg gttcttcgct
    28381 tccagttcct catctgtaaa ggtggtattg gccgcctttt tatacttgac ggagatgaga
    28441 cccgagcaat gctgggacca aaccccctgg cgagtgcggc acgagatggt gaattccttc
    28501 cagtaagcat ccgggagacg cgagcccatc cgccacggcc ggaattggag cttggtttca
    28561 atcggctcat cagccggcac caccatggcg gttcccacgg ccacatcgcg cagttggaag
    28621 ccttcgattt ccttgctctt atccgagatc tgccggatgc cttcgatggc catgaccatc
    28681 attcccgaca gcgggtacaa gatcgaggat tggaccttgt ggtgctcgat ccagggcatc
    28741 tcggccactc ggagatagtt tcgccaagac ggctccaggt cactgcaatg ctcgctcagg
    28801 gcacccagca ggtcgtgacg aggaagcttg cgctggcggt atgcagccga gatgggggat
    28861 tcgtaccagt agcgttgcat gtgattccag gcaaacgggg gaagatcagt caggggcact
    28921 ggcagagtag ctctttttcc tggggtgttg gccatggtca gatccgccgg atatccgtgt
    28981 tggttgagct tgcccaatgc ttcgagggcg gttcttgtgg catcattacc ccgcgacagg
    29041 acagagacgt agggaatcgg agtcttggtc ttctcgtgct gtaggatctg cttgatcggt
    29101 ccttgcaacg cggcatgcgg gcccacctct aacaagacgt tgatgaaggc ctctttgcgt
    29161 gccgtgcgtc tcttgcgtgt cgaatacgac acggcggttg atacggcctg caggaagttg
    29221 accggactga tcatgttgtc cacccagtag tcaggcccaa gctcgtctgc gttgattggc
    29281 ttcccagtga cagacgagaa catcacggct cctgtatccc ctgcttttaa ggccctgata
    29341 ttctggagcg cacggcgata ttcatctgca attgccttaa tatgtggcga gtgatacgca
    29401 gtcttcacgt tcagtctccg agcaaagacc ttggaaccct ctagcatttc ctgaacttga
    29461 gtgatggccg ccgagtcgcc ggataaggtg acattcgacg ggctgttaat gcaggcgacc
    29521 accacctccc catcggtaac cttatcaagg tagggctgga tagcatcttg gccaagtcca
    29581 acagccatca taccgccatc ccgggtgatg gtgttggaga gacgaccgcg atggtaggcg
    29641 attttccatg catcctctct gctgatggct ccttttgcat aggcggccta caatgtgtca
    29701 gcgagtgttc ttttccaaag cgaccttaca cagcttacag cgatttcccc gctcgaatga
    29761 ccaatgaccg ctgtcggacg gatattccat tcagcgagta gatcaaccag agccacttgg
    29821 agcgctgtac atgtggcctg actgatggcc gctttgttga tgcaagacgt gtccttgtcg
    29881 cgcacgaact ccactgttaa ggttaacatg ctgcgtcaag gtaggagtgg gtttcatttc
    29941 ttacagaata gattccacgt gcatccctcg ctttccaggt atgccgtagc agcctccaaa
    30001 ctctggcgga aggtggcgta gcaaagaagc tccctcccca ttgcgtacca ctgggctccc
    30061 tgcccggtaa agatgaatcc gagagaaggc acctgcgatg ctctcagggg cttgggaacg
    30121 ccctgttcca ggattgaaac aagctcttct accgtggtgg ccactgcata tgttttccac
    30181 gacagcctgc tgcgacactc ggacaaggta tacacaaggc tatccaggaa atcttctggc
    30241 aattcaccgc gcgtcttatc aagcaggtat gtcaacagcg ccttggacgt tctctcgacc
    30301 ccgttctgtt cgtgggaaga ccagtagaac agctttggtg caggggcgat ttttgcgatc
    30361 tccaggggag tagtactgta gctcgttcgg tcgctctcgt tcccgtccac tttcgaccag
    30421 gtgctatcct ggctcgaagt ggaaagcaaa tcggagaggg tctcgaggtc ctcaatccga
    30481 ctgtcgatga cggtcctatg agcacctttc agcccacggc tcgtgagata gttgtaggcg
    30541 tcatccagga tgcagtgggc attggtacca ccatagccga acgagttgac gcttgcacga
    30601 cggaggcctt gcgttggcca gtaggtcaat ttagtgggga tctcaatact tcgttagcct
    30661 aggttcccag gagcggaaag caattcatct cacagttatg ttccagtcgg tcattggaat
    30721 gcgagggttg ggcttctcaa accacagatt aggtggaatg attccctttt caagtgcgta
    30781 cacgctcttg atcaagccag ccaaaccact cgcgccctcc atgtggccga tattagtctt
    30841 gatggacccg attggaattg ggttgtcctt ggatctggac gctccaaatg tagctccaat
    30901 tgcagacgct tccagcggat caccggcggg tgtgcctttg tttgtcagtt agcccctgaa
    30961 tacgacccta aggacataac gagaagagct tataccggtt ccatgcgcct cgaaatagtt
    31021 tgtctcggaa aagtcaagac cggctgactg ataggtggtc ctgatcaatt cctcctgtgc
    31081 ttccgcagag ggtagagtaa tacccggggt tttgccatcc tggttcactc cagtccctcg
    31141 aatcacagcc cggatgacgt tattatcccg aagcgcgtct gccaggggct tcagagtgat
    31201 gacagcggca ccttcaccgc gcgagtatcc attggctttg tgatcaaagg cctggcactt
    31261 gctgtcggga ctgaggaaat gcagcgatgt cattgcgatt tgcatctccg gcatgaggag
    31321 aaggttggtg ccacccacca gagcctgcac gtcagatcag tgttggcagg tagcatgcat
    31381 tgctcggtgt agaaacttac cgttttggat tcaccacttc gcagactttg acatgccaga
    31441 tgcaacgcaa caagagagga ggaacaggcc gtgtcgagac tgagactggg ccccttgaga
    31501 tcgaagaacc atgaaatacg gtttgatatg agagccgcac cgtttccagt gccctcgtac
    31561 ttcctatagc tgacgtgagt acgattgttt ttagcagtac aggatggact cagcctacgg
    31621 aatatcctca gcatcatgcg agcgaagatt tgcgtagtcc ctggtaaacg aggccatgaa
    31681 gcaggccatg ggcgaaccgg caacatcctc gatgcgaaga ccggctagtc cttattagca
    31741 agactatgaa agccatcgtt gaatgggtgg gataccattt tccaaacttt cataggccac
    31801 ttccagagcg agtctctgct gcggatccat cgcattggcc tcctgcgggg tgatggagaa
    31861 gaaaggcgca tcgaaacagg caacgtcctc ctgcatgtaa tggcctcctc gaacattcat
    31921 ggtcccctgt cgttctgcat ggggatggta gaatgcatcg atattgaacc ggtccttagg
    31981 cacttcgctc atggcacttt gtcccttgca gatcagatcc cacagtttct cggggttcgt
    32041 ggcttcgccg gggaatctgc cgccaattcc gataatcgcg atcggttcga ggacgtcctt
    32101 ggctgtgata gctgccatgt tccgcggtgt gaccccattt gtgccgatag tatggggcat
    32161 gtccgggtca gacaggtacg gagccatgtt gaatgtacag atatgaagta tgctagcagc
    32221 agcttaacaa cagtacgcag atataccgta ggtagtctgc gcctatcttc tctcaattgc
    32281 cggtcatgta gcagatatat catatcatat aggatgatgc tgtaacattc tcagccgcaa
    32341 tgcgaacccc gagattccgc gccgagtaag ctcataatag gcaagcacac tgctgacaga
    32401 gagattggat actttgctgt cagacgaagg atttctcgac ggcttttgcc ccggacttct
    32461 ggggccgact cgggaagcgg cagtccgcac tccgcgcggc tacgctactg ctacattata
    32521 ctatactgtc ctataccatg cctgactgtg cgtggtcgca cagaatcctc aggatctgcc
    32581 atcagaggtc aaatttattg gctttacgtg aaatatatgt tgactgtctc tttctatatt
    32641 cgcacaaacc ctatatccct cgttgacaca gcagcagcca attcacaatg aggtttctct
    32701 gcctccatgg ccatggcacc aattcttcca tcctcgaggc tcagctagag cccatcagag
    32761 cgtatcttcc gagaaactgg gagttcgaat tcctggatgg cgaaatggag accgaaccag
    32821 cgcctggtag gtgactctga tccgttccac tttagccatc taatgctgac catcgtatta
    32881 catctcagga gtcgacgcaa tcttccccgg accttatttt ggctatcatg gcgagccaat
    32941 ccccgacgac gttcaaaatg cgtacgacct cgtgctggag gtagtccgag aagagggccc
    33001 ctttgacggg gtgcttggtt tctcccaggg agcagccgtg gcctcgacgc ttcttctcaa
    33061 ccacgcaaga accaacccga ccgaggaact attcaagatg ggggtcttta tatctacaac
    33121 gatgcccttc gacttggggt ctgggaagtt gaaactcacg tatgaccccg cgcaccgaga
    33181 gctgtccgcc atccaccagg gcgcggaggg aaacgagatc ggagacgatc acatagattg
    33241 gatgactgat gttcggtcga agggagtgat tgacgagttt gaggcccgac gaccgatggc
    33301 tgccagcgcc aaggaagcga cgagtgtcga tgtcctgctg aggtttcatc caaccacgca
    33361 tacccggcgg atcaaaatcc cgactgctca tgtcattggg gagaaggatc agtatgccga
    33421 ccatggcagg gccctcgtag gaatgtgtga gccgagattg gcacatgtgg tgacgcatga
    33481 cggcggccat cagcttccca ggagtacatc cacggttgca aaggtggctg gtgcgattca
    33541 gatcgcagtt gaacagatgc agttccaaac ttgatgctat catcttgtgg ctctttacaa
    33601 tattctactg ccattgtaaa agaacaatac tgtatgtaaa cagtgcttgc atcaaatcat
    33661 tcagcagtga gtacagatac catgcgccag ccggatttgt caagtgtagt caatgcaaat
    33721 tactcctact gctcaaccat gaactacaat taatcctatc ggtaatatct attcccagtc
    33781 agcaggaatg accagtaact actacctcaa gcccgtataa gtatgacgga tatcagggaa
    33841 ccgcaccccg acagcacgac gaccgctcgg cccgcccaag tccgctaggg ttttatagga
    33901 tcgtatctat cactgtttcc tcgaacaaag gaacatggtc aataagcttt aggctctggc
    33961 cggtctgtct accaggagta tacaaataaa ataacaggtg catcgttata ctagacagca
    34021 aagcaaatgc tcaaaatgga gctatcactc tacggctccg tggctattgt agtcattttc
    34081 tatgccttag cccgcgttgt ctaccgtctc acgcttcatc ctctggcaaa ggttcctggc
    34141 ccaaagctgg ccgcttcaac gcaactctat cagacatttt acggctacca cggggggcgc
    34201 agcgatttct atcagcaggt ggagcgcctt cacaaacaat atggtattca ttactccctt
    34261 cgaataaaat cgtttgctaa tttgatatac aaaacaaggc ccggttgtcc gcatcacacc
    34321 ggacgaggta tccttgagcg atcccgacgc ctacgacaag atctaccacg tggggaccaa
    34381 atactacaaa tcgccctctt actatcgcgt ctttggctcc ccgtcggcta cgtttacgac
    34441 aatccacaac gccgtgcatg cttcccggcg gtccgcccta aatcccttct tcagccgtaa
    34501 ggctgttctg cacctcgagc cactgatcca ggacaaggct gcgaagcttg tccagcggct
    34561 tgcagaaggc ttgaaagccg gctgtgggtc ggtggaactg cattgtctgt tcagtgcact
    34621 cagtgtggat gtgacaagcg attatgtgtt ccatgattgc tacaatctcc tcgaaaacca
    34681 tccaagtttt ggacacgatt tcgctaacat ggtgcggggg gtcctgaaag ggctttgggt
    34741 gttcatgcag agtaagcgac tggaggctat catgctcaga ttgccgcggt ggctttcgga
    34801 ccgtaatact attattcgaa agtataacaa gttggtcgat gtatgtgtct ttcctttttt
    34861 atgacgcttt cctcagatca atacactcat gccaaaaaat ataggagacc aaggcaaatg
    34921 tggtcaaggt caagagacag gttgatgcgg gcgagctcac caatcttacc cggcgatcaa
    34981 tattccatga actccttgct cccagcgata atatcggaca ggctcctacc cgcacggttg
    35041 atgagctgac cgatgagggc ctgagtatca tggttgctgc tgctctcgca acaggcaatg
    35101 ccctcacaat gatcgcgttt catgttcttc gcaacccgga tatctatcgt cggctgcggg
    35161 aagagatcca gcaggagttt gcggatccag agaaacctat gaactttttg gccttggaga
    35221 aactgcctta cctagtatgt tgagccctgg cttctttcct ctgaccattg attgatgctg
    35281 cgcagacagg agtcatcagg gagggcttgc ggctgagtta cggcgttatc ggtcgtcttc
    35341 cccgtgtggt tcctgaccct ggagctgagt tcaacggaca ctttctaccg gctggtgtaa
    35401 gttttgacgt ttctttagac cttggatatg tcgctgattt tccgttactg cccgtcttgt
    35461 agtcggttgt agggatgtcc tcctggatca tgcatcgcaa cccaggcata tttcctgacc
    35521 ccgaatgctt caacccagag agatggttgg atcctgtaaa aggacgcaag ctcagtcgat
    35581 atctggtcag ctttggaaaa gacagtagac agtgcattgg catgccgtga gtaatagact
    35641 gctatgcctg gaagatacgg aactgacaga ggtaacaggt tggcatattg tgaattatat
    35701 gtcaccacgg ccatgctgtt tcgcaaatac ggtgatttgg agttggacgg aacaaagccc
    35761 gaagacctag tttatgatga ttatttctct gcgtttaatc ctgagacgag ccgagggatg
    35821 cgagtcagga ggataagcga gtcttgatgg ccgtgggtat ttcatcaaat tggcatatat
    35881 tttcattacc gaaacatact acatccctgc atttcggtcc aactatgatg agttgttatg
    35941 attatggtaa attgatgtct gctattggga tgactcgctg cgccgtactt tttcagcgtg
    36001 cgcggcccgg caatgtccgt ccttgcagac aaagaaacca gcccaggggc ctcattgggc
    36061 agcaataatg gatttatcca gtctgtcaca ctcaccgggt gatctcaggt gagactcttg
    36121 ttttgtttgt ctccggcatg ccccgacttt tccatgctta ttgtagtctt tcttcccatc
    36181 cagtcctatg tccaggtcca gtgcgggatt acgaaggagt agaatagtca caaggtgcga
    36241 ttctgtatta cagagctgtt tcgttctcct gactccaatc atcagctctc gaatgttttt
    36301 cactggcggt accctacaat cctctgccta cacccgtcat ggccgtctca accagcatca
    36361 tggccgagag cggtcctgaa gagcgtatac cgcaagctat ttccaaaaag cacgatgagc
    36421 cccttgtgaa tcccctcgat cctcctccgc agcggcagca ccgcggctgg cgtttctggg
    36481 ctgttttccc aggtctctgc tttgccattc ttcttgcagc cctggacacc tccgttcttg
    36541 ctactgctct cccgaccatc gtggaccagc tgcactcggg ctcgctttat atatggacaa
    36601 tcaacgggta ttttctggcc gtggctgcgg tccagcctat cgctggccaa gcgtccgata
    36661 ttttcggtcg gcgataccct atgatcatct ccgtcatcct gtttgcactg ggaagtggcc
    36721 tctgtggcgg agcgagcact acggaaatgc tgatcgccgc aaggattgtg caaggacttg
    36781 gaggcggagg catcttcgtg atggtggata tcatcgcggc cgatttggta gcgcttcggg
    36841 agcgacagaa gttcatgagt atcattatgg gcacctttgc cctgggcaca tttatcgggc
    36901 ctgttctggg aggcgccatc gtcaccaaaa cgacatggcg atgggttttc tacatcaacc
    36961 tccctgtggc ggggattgcg ctggtcctgg tgaccctgtt tctgagggtc aaatggaacc
    37021 gagaaggcac tctcaaggat cgactcgctc gggtggattt ctccgggaat atgatcctct
    37081 ctgcggcgat cgtggccatc ctgatcgccc tcacctgggg aggaacaacg tatacatgga
    37141 gctcgtggca caccctcgtc cctctcctcg tcggcgctct cggcctcgtt gtgttcggcc
    37201 tccatcagga atatgtggcc cgcgagccga cgatgccgca ccgcgtgtac agcaacacca
    37261 cttctctggt ggcctacatc ctcactttcc tccatgggat catcatgtcc tggctctcct
    37321 tcttcctacc gatctacttc caggtgatgc tgcgggccag tcccatgagg tccggggtgg
    37381 atatcctcgc catcgtgatt cctctcatgc cagccggcat cgtgggtggc ctcatggtcg
    37441 ccatcaccgg ccggtacaag ctcaccatcg tcctcggcta cagcctgatt tccattggag
    37501 tgggtctcct cacactcctc accgacaagt cgagtacggc gacatgggtt atcttccaaa
    37561 tcatcaccgg aatcggcggc gggctgtccc tcacctccac gctgccggca gtacaggctc
    37621 cgctgccgga gaaggacgtc gctatcgcca ccgcaagctg ggcattcgtg cggagttttg
    37681 gtgccatctg gggcgccgcc atccccgccg ccgtgttcaa ctccaagttc gacagtcagc
    37741 tgtcccacat cagcgacgag gccacccgcg ctctcctggc tcgtggcggg gcgtatgagc
    37801 atgccaccaa gctctttatt gaagcttttg acgataatcc cgccctgcag cgtgaaatct
    37861 tggacgtcta tcagtcatgt ttgaagctgg tttggcaggt cttgctggcg ttttccctcg
    37921 cggcgtttcc ccttgccgta tgcattccgc aagtagagct gcggaaggaa ttagtgacgg
    37981 agtttggact ggacgagaag tatggcgaaa agaagagacg tgaagccatc gagcaagaga
    38041 cgggagtaga actggggaat cgaagcactc gcagggacga ctaaaatcat tggcttcgag
    38101 tcaaaagcag gccacgcagg cgatatagat attaatatgc catgttgaat gtacattaga
    38161 tgacatacat atactctcct ctttctagca agtccctgaa agctgcattc tccacattta
    38221 taaccctcgt agacagttaa ggatatctaa atacttgcct gtttatagaa actttatcat
    38281 gtgataacga gcaaaaacgg aaaatggaaa aatcctgttt atcgagagat cataccgtca
    38341 tctatctact tctataaaag agtctcccat ttccttacaa tacaggcaaa cccttagagg
    38401 tagcctattc ggtatcagcg cctccttcag ccgcggccac ccaggcatct atcttttcca
    38461 aaagtccagg atggatgtgt ttcggacaga caagctcctt catggcggcg gcgagcacac
    38521 gtaggttgtc aatgcaggaa tccacgtcga catttcccct catgtccagc atccgcgaac
    38581 aggtctggat ggccatagac attggccaca caaggaagcg gtcatggtgt ttaaatattt
    38641 ccagcttttt gcctgttagc cgttggctta gctggaccgt catagcgatg tcggtggctg
    38701 cggttacgca tcttgtgatt gcctcggtcg cgaggacagc aggcagcttg tctttctgaa
    38761 ccttgaccag ggccgtctcg tgcagagtga tttcgaccgc cgcaaggttc atgcgcagcg
    38821 acagagatcg tgggtcgtca gaaaagtcgt cgttgacgtg gtgggaaagt aaattccctc
    38881 ggtagtaatt gatggctttg tcaatcgagt aatgcgtctc ccagaagtca tggggatgat
    38941 tcacctgtga catggtgtgg tcgatacatc gtcggtacag ggataccatg atgagtgtgc
    39001 cagcaaagga tgacacggac acctcagcag agatcccagc ttcgatctgc tgcattgatg
    39061 gcatggccct ggtagaattc gtcaattcgt cgagagattc gcttggagat gggagacgga
    39121 taaacgcctg gctatttcat tagtgtgaaa cctacagcaa gaacgcggct gacgtaccgg
    39181 catttccaag gccgactgtg cgtgcaggtg ggtggttgat aaagaatcga atacatagag
    39241 gacccagaag gttcgacgcc gctcttccgc aatgacagcg caagaggccg gtggaagtcg
    39301 cggccgctgg tcccatggtg cagtcatagc cgcattcggg ggactgtcga cctggtcaag
    39361 gcctatcatc ttagcgagcc tgatagcccg cccgagcgtc atccaggccc gagcaaagtt
    39421 tggctgcttg aattcgtaga gtgttaacaa ggcgagtgct tgaagagtat tgatgctcgc
    39481 cagggattca cccgtgtcct gtctttcaca caggtccagg agggtccggc attgctcgta
    39541 gcatctgtcg acgtgacagc ggagctcggg cactgagaaa gatcccagta ctgcaatggc
    39601 gaatgagagg ctttgaacct cgattgacgg tgacatctcg gatatctcag cctcaaagcg
    39661 agatcgacag atcaacggca taatggaatg gaacagatca aagtacctgt cgtgtctgta
    39721 ttcgtcagat gagtttgaat ccggatgagc gtgtgtagct tacaatcctt gcaggaggcc
    39781 tggagacaac tccggcacat tatggtttgt tgcagtagga agcatctcca aaagcatagg
    39841 gtccaactca acgaatccgt tggaaccggg cataaatggc gctatcagag gttcaaacgg
    39901 catcgtagag acaggagcgc cgaagtcaaa attgtacggg tcgttatttg ctaggtcggg
    39961 cctgatagct cagcagactg agcagtggaa cgcagacatg tcgatactta ccagtcattc
    40021 atggtctgcc catcaaggtc gggcagctct agtgtcggca aaagcgccga gttaagatgt
    40081 gaaggtgatg tattcgacgt aaccggtcca gaagctgcag catctgcctc tatagtggtt
    40141 tgcgtagggt tctgtattga tgaatggaat gccagttggg cctctgcctg ctctgtagag
    40201 aagtctggat tagccagaat ccgtggtgca tcctgtaact cggcaaaatt caagctcgtg
    40261 gctcactcag gcggtcgttt attgtcacta aatatcgtga tagatccaac tttgaaggcg
    40321 ttggcttgga acgactcagg tagcgacatg tagtccccat
//
