# Supplementary material for: Genome sequencing and physiological characterization of three Neoarthrinium moseri strains
Source: BMC Microbiol. 2025 Aug 21;25:526. doi: 10.1186/s12866-025-04274-z (PMC12369201; doi:10.1186/s12866-025-04274-z)
Supplement: Supplementary file 18 — Supplementary Material 18. [file 12866_2025_4274_MOESM18_ESM.zip › BGC analyses/depudecin biosynthetic gene cluster from Alternaria brassicicola/results/cluster7.gbk]

LOCUS       NC_030957.1            31979 bp    DNA              UNK 01-JAN-1980
DEFINITION  Genes for cluster 7 on scaffold NC_030957.1 of species
            Colletotrichum higginsianum IMI 349063.
ACCESSION   NC_030957
VERSION     NC_030957.1
KEYWORDS    .
SOURCE      .
  ORGANISM  .
            .
FEATURES             Location/Qualifiers
     CDS             complement(1..492)
                     /protein_id="XP_018159135.1"
                     /translation="MGGLINVINMCSHLQNASRARLGMTSVINTKQNLNLALALHRSGF
                     ISSLHRGGPTPPAPEDMSKDPEPVTSANVATRRLWLGLKYWNNEPVLKGLRTVTKPTRP
                     IRVSIEDLELVVRGFNSKNGLVKGLVLGECLFLTTDRGVLEAREALARKVGGMVLCRAR
                     "
                     /cluster_role="intermediate"
     CDS             2053..3560
                     /protein_id="XP_018159136.1"
                     /translation="MADWPLALTSIGDVHYFYGPPTNNPPHHRFDKGSYIYLFENATDR
                     RARIEIANQPGTEDQDAFDGFLDKTHVRYSYNHHCLVTLIVGETTDQLEWHLPTYDPQN
                     QNKYHYKLHSLDIYFWKAEDALQFVNGIRFVLPPSQVEILDEPQQQQQHHQVHQPAPVS
                     SVVQQLEHVAISDPNYGSPNATSQTAPPSFPGPPPTSAVLSPEQQPQQPASFVPMAYNP
                     AAPAAPEVIRHREKTPPPEDDIADPLAAAVAYDAQAPFSPGFVPPPGFQSAQGVGVGGA
                     GLPPPPPPQQQQHFGGPPAHPGLQRAATVPVQTLQSGLASPGLTNPYASPFPASPGFQP
                     PPPPPLPQQQQTTPPPSTTPQTTQPVTSPGPTATPAAVAAPPVVPPGGFSQYSYTSSNG
                     TATPQQQPGAFDYSIHAQAYRPTEMEANKYKGYAGKQDPSGKLEQNMGRLEKGVTGMFR
                     KFEKKFG"
                     /cluster_role="intermediate"
     SOURCE          4847..27117
                     /organism="Colletotrichum higginsianum IMI 349063"
     CDS             complement(4847..5956)
                     /protein_id="XP_018159137.1"
                     /translation="MFETSRAQFFYLSALGIWGLWGYAFFNGMFARLDTVTRTLQFPDN
                     RHLRSTYTGLAPLDAQLTLLSAFYDVLTNSLTSGPRLLFFDIMYAVACANLWVLVESRR
                     RGVRSWFLRYPAWAMVLCNANGAAIVLPLYLYLVCRSKARLRDASVPWHQAAALPATTL
                     VILLQPLLVFAPAWTGRGGTHLHHGCIALFQVAPVAVLGFHFGLSSILPRKSAGTSQSS
                     MRDSKRWIVASLILAGTVASAVHFYTVAGALLIRDGDVSLVRLFVPASGFADPIESLSK
                     TNGLPAEYAALLENLHLFSQWDWIVVSLTSIVFAHLLLSRRDGVDRGKLGEANTPTEVQ
                     ELFYLTAATAVLGPGAAGSFALAIREARV"
                     /cluster_role="hit_required"
     CDS             6449..8269
                     /protein_id="XP_018159138.1"
                     /translation="MEDSSSAFKVIIVGAGVTGLTLAHCLDKAGVDFVLLDKGIVAPSF
                     GTTITLQPHGCRILHQLGCLDAVLAICDTMGGAHCRDPSGKSFASNDFFGVVREFAGYD
                     TRTLDRQLFLRTLYQQLPDQSKVHEKARVEEIIEENSKTRVVLADGRSFIGDVVVGADG
                     VHSKVREIMWDKANEANPGMITVEEKRAMVTQYNAIVMSSSPVPGLGAHDMEVTSNDKF
                     SFLLLCQPDWISIIVHSKLPEDQQCTWPTRRRYDEADMEALVSKISECPITETVVFGEL
                     WKRRLKAQMISLEEGVLKHWFFGRIILAGDAVHKVTPNSALGGNTAMEDAVTLANTIHG
                     LLVRHPNKKPSDVELRDAIRDEYQDARVDRARAIVKVGGDLTRQQAYDGWKAYFVQRWL
                     TPFVGLDTLAKNIAGLCVTAPKLSYVEFEERRGVLGWQDTMAAEKEREVRETGRGGKRD
                     ENLKGGSRFMVSWGGWSGGFEAVFPQVLGVLTVLWVATWMFHLAFSSQQIPGFGREVWH
                     LVGSGNGTYQMVE"
                     /cluster_role="hit_required"
     CDS             complement(8769..10966)
                     /protein_id="XP_018159139.1"
                     /translation="MSPDTTSPDPNGSHPEKHAGAVDSGSQSPPENLNGSTNDASSVEK
                     TNPRNIHGWKWAVAYSAMLSTTFLFALDNTIVANIQPAIINDFGHLELLSWIGTGFALG
                     TMFILLWGKVYGVFNIKWVYIFNIFLFEAGSALCGAAPNMETLIIGRVISGVGGSGMYS
                     GTLTYVSVLSNEQEKPAYLAGSTVIWGVGSVLGPVVGGAFAASSATWRWGFYVSLPVGA
                     AFIPVYFLLFPSVDPHPTKTLAEKFRLVDWVNAVIFLAGSACLTVVLTFGGVVYPFRSG
                     TVIALWTVTGVLLVAFIVMLKMHPLVSKENRLYPVHFFKQPTLINMQLQVFLSSGIILA
                     MTYFIPLYFQFVKGDGALDAGVRLLPLIMFMVVASMVNGFLMPRYGLIPVWYIGGSSLA
                     LIGTALMFTVNDTTPNANIYGYNILVGAGTGCYIVAGFAIVQSLVPGYDVANAVGAMTI
                     SQDLGMVLFLAISGSLFHNIAVDKVGKALPDVSHTEIGNLIAGSTSSAFQALTDAEKAL
                     VIPEIASAMTSIWAFFLAAAALSVVCSLPLLRTKLGGGKNAPAVTAA"
                     /cluster_role="hit_required"
     CDS             complement(11715..13690)
                     /protein_id="XP_018159140.1"
                     /translation="METFDVIVVGAGWYGLMAARTYLELAPETNLLIVDDSGTVGGVWS
                     KERIYPSLFAQISHPLFEYSFYPMSKEDISPDGFVSGKTIHNYLDSFARDHNLLPRLRL
                     KTRVEKVRRGQPGSDGWILDIKGGDSLSCDKLIYATGANSSPIIPKWPRDDFEKPVIHS
                     LDLGTHQDYIANNVRSATVVGRSKSSYDAVYHLLCEGKKVDWVMRDGLSGPFSLYAPTF
                     LGLWNIADHISTRFASSFSPCIMATSGFCYNFFQRHAVGRMLTNVYWRTANYLSVSHAE
                     YWRTPNAEKLRPRPYSDGVCWGSGGIGIATAPDFWKVFHRGNVTIHSTEIESISHQDVV
                     NLKNGYAVATDIVIHCTGFDKGYSTFDPELREELGLQYDTKTFSRWTMLDEKAEKTVDE
                     LLPYLRTAPKQYGDVDASRGAEQGPNRHFRRLVVPELAARGDRSILFPGHIHSAFTPLA
                     AELQALWGVSWMLGWRDLPSREEMEFEASTFNAWTRKRYLEQGKKHSYFIYDYIPYIDT
                     LMKDLGLNPFRKSNVFEEWFVRYKPSDYRTILDEYRSIRRNQLKARSLNGNAKGPRHVT
                     TETNGHSVKSN"
                     /cluster_role="hit_required"
     CDS             14407..21781
                     /protein_id="XP_018159141.1"
                     /translation="MPHFHESSSSSSDAAPEFDPQNAYQRIVSDEEYAASSSSEPPLSQ
                     QLEPIAVIGMGCRLPGDVSSPSDFWKLMMEKRSGQTPKVPSSRFNIDAHFHSDNDRPGS
                     FGVLGGYFLNETLQEFDPAFFGITPVEATWMDPQQRKLLEVVYEAFESAGLTLDQLSGS
                     DTACFMATFTADFQQMSFKEPSFRHSLAATGVDPGLLSNRVSHIFNLRGPSIVVNTACS
                     SSVYALHNACNALRTHECSAAVVGGSNLILTVDQHMNTAKLGVLSPTSTCHTFNSYANG
                     YGRAEGVGAIYLKRLSDAIRDGDPIRGVIRSSATNNNGKAPAVGITYPGFDGQRNVMRH
                     AYQRGGLDPMLTGYFECHGTGTAIGDPLEVHAVSDIMNATRTEADGPLHIGAVKTNIGH
                     SEAASGLSAVIKAILTVERGIIPPTQGVTDLNTKIDWKGWQVDVPTDPTPFPKRLPVTR
                     VSVNSFGYGGTNAHTVIESPRSLLVAPQSYKYSMAGTTTRGKVARGAVNRNRPYLFVFS
                     AHEMGALRRNVAAHGKVAANYSLLDLSYTLANHRTRFQSKGMVVTTPATLPGTFVDGIP
                     DFVLSDKKETSHTLGFVFTGQGAQWARMGAQLMTYYPTFLMAIRRMDMVLEDLDEAPSW
                     TLEETLLEDPAVSRVSQAEFSQPLCTAIQVALVQLLRLWGIKPSVTLGHSSGEIGAAFA
                     AGYLSESEAILMAYYRGQVVKDIDSAGAMMAVGLGAEAVAPYLETYSTEVVIACHNSPS
                     GVTLSGNVDALKEIEGTLQAEGVFARLVKTNGKAYHSRHMLPAVEKYEALVRKARQTSL
                     TRLVSEKAKMVSSVTNSVLPEDAVLDEKYWSANLVSPVLFNQAVQTALTSKDVPKIDIL
                     IEVGPHSALSGPIRQIKAELKAEKLHYLPTLVRGSRCAEQVLKLAGELFLRNYPLDLAT
                     VTAVEEVYPSGKIIPRRGNLIVDLPPYQWDKTKKFWAESRESKEHRSPRFPRHDILGQL
                     TVGGSLAEPTWRNVLRIKDLPWLQDHSLGGEAVFPAAGYLSMAMEAVTQINEMSESPSD
                     ISSYVFRDVSIQQALVTPDDDNGIEVLLNMRPANLNADEGSKQWWDFNVSSISSEAHRK
                     NHMAGSISINTTKRRAVAKQIPNLPQRASGKLWNQALKQVGFNYGPTFQDLENVTFDGA
                     TYCAQADTKIRTAVMKGESRHVLHPAILDSCLQLMIVAIWAGRAGAMRFGAVPVRAEEI
                     VIWKPTAAQLAGDAGATAFSWIDPRGQRLFNAHNQLIASDGTVLMEINSMRCTAYEAAI
                     PQRLEAPMQPKPYSQLVSKPDVAWMRGDQKDLDVVDFVELAEFKTPGLRVLTTDAAAAG
                     SLMARLPGLRLTVFTSSDGVETEELSEFKTVSFEPLDWTANLTAQSYEKIKHSFDLVVS
                     LNTTPYALEHIPELLAEGGQAILREDKCLTDQSLKEAGLSGFDSSLKGGVFVTSSIKQG
                     DRFSSTSVHLVYCSTVTEHITRLQANLEGLGFNVESLKLGDPCPPGANVIMLADLERPL
                     VATMSESEFLHLQKTLADVANILWVSCGGLSADSVSPESAMTRGLLRSLRSERASLKAT
                     LVDFAPGDLDSDGFIFRVSSLSSALFSNERQLDTEYVACGGQLIISRLIPSDEINEIHG
                     NAGGETQLQPFDPEARLVGKVEYGRVVFQADHLDAQHLQPDEVEFRALATGLNSEDQAV
                     ITGASFETDFSHEASGVVTRVGAAVTRVSQGDYIVAFSSAKFSNYQRVEECLVQKLDLT
                     ETPSTMASLPMHHGAALYGLQTLARLQAKESVLVLPGVGLLGAAAIRIAQALGGIPYVA
                     VHDSSEAEAVSSTFALPKDRIIVDYCPSVLLDRDIDVVFLSGSVDSAVAREAWRSLPAF
                     SRFVSCGTAAGITSLDSVPATRGASYLSFNPASLFKKPRVLGQLLERTITLFRQGTIPA
                     PSLVVRDISELNEAVASFSDSLCGPKTVISHESGDGAVDVIRARPHLRLNPDATYLLVG
                     CLGGLGRSLTSWMMQRGARGFAFLSRSGSDSRQAAILVKDLEARGAHVQVFRGDAAVKE
                     DVAKAVGSVPVDRPLRGVVNAAMVLRDGLFQNMPYDSWTTSIRPKVLGSKHLHEVTADL
                     PLDFFLMTSSVSGILGTPAQTNYAAANSYMDALARLRRSRGKPACAVILPMVLGVGVVA
                     QNLELEDSLKRKGMYGIDQEALLDSFEVAILEHQQQSGERRAASPDHLVVGLDPVELYK
                     TRREAGGDVDAFWAADPRFSALVQAMQACGGGNQGGADEAGSILTRVKVAGEESPAKAA
                     GLVRDHFVAKLARVLLVDETEFGEEDSGRSIASYGIDSMIGAELRNWIFKELALDIAFQ
                     QLLSPSLTISKFAELVCVTQGILVE"
                     /cluster_role="hit_required"
     CDS             23284..27117
                     /protein_id="XP_018159142.1"
                     /translation="MQLQQLQERLAKTEAQLALNNTPRSTPSGRPQSRSETTEPAISSR
                     WPSMPDPVTSNASSGTMSRRSSQYQLPTTATSQASLVSASGHPATSNPMDLDKPRRMSA
                     VVDMSTNGSSLLDIDLFTSFNDGADSNMAFDWTNQPPLSALEPLDNLLLNRLSPQSLSH
                     SDPDEDISPAELSALHNHYFESIYFSFPFLNRDRFLEESAGASSPAVSALIYAVALAGC
                     AHSPKHPNRQATCYSLARNYAEKCERDGGLNDLNFLQALLFIGRFEAMDRKLERSWLTL
                     GRAAMLCRLLRLPQMDQVDEGDGFQDDAGQSGPPMCLPRTDDPVLLEERRRTFWGLYIL
                     QSYVKTRTGWQCQLGDVNVQTDASIRSLAAGQLTRCPELPNIPAIPRPAAIRSGAAKDA
                     ILVRTLRCFDHGQERATAGFWDGYCALVKTTDELFGMLKRHLNATSIREDPMAFSLYLN
                     LRATEIFSHESAITRSEEQGLPPLMTAESQRRATAAAFQISSAVRLNVPSPWKADNDIF
                     MLQALFIGWPLTMALKALYRELVQGGSRETVNGVVASSRLLFAFLDHIEESGGHWHQRV
                     AHVETKLQEWDEKNGFDSLALISLSSSSRLTNANKIQQTSDLVWDFFSDEHNHHATVVD
                     ESTLQVFLTSDKLCSHRLSGAQDYLDDHGTKLDLVPRVRNLATVISMPELDQAAFWAAL
                     WLMPTKDLQELHDNLRPPTSERDQARLRRQLVLAVPQIPRLVRIFRGQDPDTLTKDDNN
                     APKTYNAGDKQNRREADLALERDKHKCVITDTLHPQVCHIFPFASLKYRYQKVLPLCLE
                     GMTKIWGSERVDTLSEKLWVYGPNDNTAIDTVTNMICLSPQLHDWWSRGYFALEPIRFW
                     SEPLPDSTPDKPDRPDRAAKKRKIPEKWSIQIRFHWLRKTDVPMLTSKVKFSDDPITMM
                     QEPAGEGLVRAFNATTCRQVENGQIFTMTADSRDRLPDYDILLLQWDLLRMWRLAGGAD
                     PTVYPLDDDFLDSSDEEVQVTGDDGIQETARGDGQKDVHRDSTTR"
                     /cluster_role="hit_required"
     CDS             complement(28484..28816)
                     /protein_id="XP_018159143.1"
                     /translation="MPLIFTVRHATHRRRPRLPDQDKTSKDDYAQTQTIERSSLRQTKT
                     LHTPNFPLSSPPSHPSFSQPNPNVVSNQGARLPDYRGVRRCLKAVLAPPVDPHGVGVFA
                     HGMGVA"
                     /cluster_role="intermediate"
     CDS             30494..31979
                     /protein_id="XP_018159144.1"
                     /translation="MYLKMRIPFHLSSGLEARSPTGLQRRQEIDGRKITTIVILAVLVV
                     LIFVAFAAFSCRASRRSTGNNSKNARGGGFLKSLWNTGTGQNRYRQTQDENSTSTEQLT
                     TRRRSRPSSVAFDASADQPQTDARSPNSAVNRNTSIRSVMTLPAYRLDPNDNEQVLGRE
                     GERGGVDVVIEYPTEENEEDLRDQEMEALYQIRLARRQELAERDERRRERHEARERGDL
                     VALDNIRTRARNASNNSVVAVLREEHERLKNERLRAVSSVSYADLGVARHDGTRLRANS
                     NESERMGLLSDSASIAATSIRSGAESAANHRRGRSASSVMSIESDLPSPGFAPRSRANS
                     RPDTPRLDTRSGSSPEIIEADVGDAGMPIYSPPGYDEVSLDDERSRSNTPQPSTEPPPN
                     YPGPAQQRAQSIASSMAGLAAEDQTTAGLTGEQRQTRKPQLPSLRLQQVPQIVIEPSSA
                     RPHDDR"
                     /cluster_role="intermediate"
ORIGIN
        1 ttatctcgca cggcacagga ccatgccacc aaccttcctg gcgagggctt ccctcgcctc
       61 caagacgccc ctgtcggtgg tgaggaagag gcactcgccg aggacgaggc ccttgacgag
      121 gccgttcttg ctgttgaagc cgcggacgac gagctcgagg tcctcgatgc tgacgcggat
      181 gggccgcgtg ggtttggtga cggtgcggag gcccttgagg acgggttcgt tgttccagta
      241 cttgaggccg agccagaggc ggcgcgtggc gacgttggcc gaggtgacgg gctccgggtc
      301 tttgctcatg tcttcggggg cgggcggggt cgggccgccg cggtgcaggg aggagatgaa
      361 accggagcgg tggagggcga gggcgaggtt gaggttctgc ttggtgttga tgaccgaggt
      421 catgccgaga cgcgcgcggg aggcgttttg gaggtgggag cacatgttga tcacgttgat
      481 gaggccgccc atcttgaact ggttgattga gccgtcggct cggggacttt ttagattgtt
      541 ttgggggggg tggttcgtgg aggaagatgg agggaggcgg ctcgttgagg tttcgcagca
      601 ggaatcgagg tcagtcgcgg attctatgag gacagtctag ttagccggtt aggcttcgta
      661 ggcgcaaatt gacaggagtg gaccgtaccg agccggtgtc aattggaatc tcacaagaca
      721 gatcggacgt tgggccgggg ctgcgaaagg agtgtgctac gcgtcggcta taggaggggg
      781 gctcaggagt tgcacgcaag gaattggtcc gctcacctga caatcgcgat agggaagcta
      841 tcgccaaatt tttgggcacc aggcgcggac cgacgttgaa tgatgactaa ggcaaggttg
      901 cagtggtggt gcgtgctcgc tgctcagtac ctaagtaatt agtgctccca ctggatcagt
      961 gggctgcaag cccagcgagc cgggtccgtg cttcacggcg ttggatggct ccactctccg
     1021 gcggccaagg ggggagggga acggaaccga ccattgacca actggggaga tgcgtcccct
     1081 actccagtct atcatgtcac ttcctcttcc cccttcgtca cccccggccg gggcttgtga
     1141 ttggctcgcg ccaacgtcct gtaagcgccg agtcgaccac ttgatgcgac cggaacctgc
     1201 agcttaccac ccatgcatct cacagcacgc actgcacgcc ggcacgcgtg ctggagcttg
     1261 tgagacggcg gcatgggatt gggttggcgt cggaggggga ttgcggcggg cggcgcgagg
     1321 tcgcaagacc tagtggtttt tcccctcccc cctctcgttt ctcgtctgcg tttttgcggt
     1381 ctgggtaacc gagtggtaca aaagataaag gacaaagagg aaagtcggaa agagggagag
     1441 gacggggtgg gcacgagaag gagctccaaa agcttgggga tctcattctt ctacttttac
     1501 tcttccatct cgaaaggcct gatatccaac ctcgtttgaa accaccggca cacacacaca
     1561 cacacacata cacaacccct cgaaacccct tattcaaagc tcttgtcctt gtcggttctc
     1621 gacggctctc tctctctctc tctctttgag cgagtgtacc gctgccgccg ttagccctgc
     1681 tcaattgctg ctgccgccct tggctactga ccgaggcggg gtaattccac cgcttgtgcc
     1741 tcttctgtgc ctcctcgatc tgatcattgc tgcactttga ttgcggtcgc cgggggtcat
     1801 cgtccgctac ccttgagaga aggctattct tggagctgct tgctcgggaa gctgggacaa
     1861 gaagtaataa agaaaaaggg gtaaaaagac atggcgaccc ggccgggcga ggagaatgtt
     1921 gccactctgt gagttttctt taccatcgag tttgccgggt aatagctgcc attgtgcttt
     1981 tttttggggg gcaacgacaa ccaccggctc gctctcaggt cgactgcttc ggccgacgga
     2041 caaagtacaa agatggctga ctggcctctc gccctcacca gcatcggaga cgtccattat
     2101 ttctatggcc ccccgacgaa caacccacca caccaccgtt tcgacaaggg gtcctatatt
     2161 tacctgtttg agaacgcaac cgaccgccgc gcccgtatcg agattgctaa ccagcccggc
     2221 accgaagacc aagatgcctt tgacggatgt gggtgttccc tctccatctt gcgtcgctca
     2281 acctctccac gaagccttct cccctggcta gcatagtttg acgacgacgg gggacagcag
     2341 ctgacagtgg cctcgcagtc ctggacaaga cgcacgtccg atactcgtac aaccaccact
     2401 gcctggtgac gctcatcgtc ggcgagacga cggaccagtt ggaatggcac ctcccgacct
     2461 acgaccccca gaaccagaac aagtatcact acaagctcca ttcgctcgac atctacttct
     2521 ggaaggccga ggacgcgttg cagttcgtca acggaatccg tttcgtcctc ccgccttcgc
     2581 aggttgagat cctcgacgag ccccaacagc agcagcagca tcaccaagtc caccaaccgg
     2641 cccctgtaag ctctgtggtt cagcagctcg agcacgtcgc gatatcggat cccaactacg
     2701 gctcgcccaa cgccacctca cagactgccc cgccgagctt ccccgggcct cctccgacgt
     2761 ctgccgtcct gtcccccgaa cagcagccgc agcagcctgc gagtttcgtg ccaatggcat
     2821 acaaccccgc ggccccggca gcacccgagg tcatccgcca cagggaaaag acaccgcccc
     2881 cggaagacga catcgccgac cccctggccg ctgccgtcgc ctacgacgcg caagccccgt
     2941 tctccccggg cttcgtcccg ccccctggtt tccagagcgc tcaaggtgtc ggcgtcggcg
     3001 gcgcgggcct gccgccccct ccaccaccgc agcagcagca gcactttggt ggaccgcccg
     3061 ctcatccggg gctccagcgc gcagccacgg tgcccgtgca aaccctccaa agcggccttg
     3121 cgtcccccgg gttgacgaac ccgtacgcga gcccatttcc cgcatcgccg ggcttccagc
     3181 ctcctccgcc gccgccgctc cctcaacaac agcagactac cccgccgccg tccacaacac
     3241 cgcaaaccac gcagccagtc acgagccccg gcccgacagc aacacctgcg gccgtggcgg
     3301 cgccgcccgt cgtcccgcca ggaggcttct cgcagtattc gtacaccagc agcaacggca
     3361 ccgccacgcc gcaacagcag ccgggcgcgt tcgactattc gatccacgcg caggcgtacc
     3421 ggccgacgga gatggaggcg aacaagtaca agggctacgc gggcaagcag gacccctcgg
     3481 ggaagctgga gcagaacatg ggccggttgg agaagggggt cacggggatg tttaggaagt
     3541 tcgagaagaa gtttgggtga ttcagagctt cgtcgccggt aatttgttcc agaggttttg
     3601 gtttccgtcg agggtgttaa tgagtgggtt gtcgtgaact gcataatgtc cagacatgta
     3661 tgcacattga ccggcggggg ttgaaaatgt agaatgtcgt ttggttctag ctgtgtgggt
     3721 aacctagact gttatcacca atgttgagcg ggagacctga gtctcgggcc cttctttgtg
     3781 agcagacttc ctcatcaagt agtaagtttt cttctcgatt gagaggtgta tcctacatgt
     3841 tctcggctca cgcccaactg gttacggcgc ggtatccacg tttccagatt gtcatcaagt
     3901 ttattgagcg ctataggtgc tatgaactat ctcaggtccc taagggagga gcagtttttt
     3961 tagagtcttc tttttgcaga tgcgatgcat aaaatattca aagtgtgcgg cagtttacct
     4021 ctactatgtc accttgaacc acacccgagg gaaaggagag gacagccaca gggttggtaa
     4081 gcgccgccca cgacggcttg tcgcccggcg acagaccagt tagcctattc aattagtcct
     4141 tcctcgacta cgagcgcgag aaccgaaaac tgcaacgtta tagttggtct tttctacgat
     4201 gctgcgcgca ttgtcctgcg cggcagtcca cacgccgata gctttgcaac ccattaagta
     4261 gctcgtactg cgttccctgt ctgatgtaat gatctctccc gcagaccaag gctgaacaga
     4321 tccccgagca gacagagcgc atccagctag gctctaggag gcgcatcgtg ttccccggga
     4381 gctgtgaatg caagtgcccg acggacagaa cccacggttg ctggcaaagc tgcacggttg
     4441 caatagaatg gaggagtaaa atgttgttca agacggacac tccgccgttc taagcttccg
     4501 gaggactcaa acgaccggag ccaaaagact gtggaagaga ccgtgcgagt gcccggcttt
     4561 gcagtggagc caacgaagcc agagcccggg ttgacatcgc agtagcggta gtcgggctta
     4621 aggatacagg tcattccggg tagaggcatg cttgaatatc tagcttgaga gagagggggg
     4681 tggagcaagg atgggagaga gagagctggt gtggatagca ttgaaagtcg gttttgctct
     4741 tgacatcggt gcatgttgtc gaagtacaga tgaacatcag gccaagttga ataagctgct
     4801 tgtctacgga gattgtgcct cttctcaaga cgtaaacaca aacgacttat acccttgcct
     4861 cacggattgc cagtgcaaat gatccagcag cccccggtcc gagaaccgcc gtagctgcgg
     4921 tgaggtagaa caactcctga acctcggtcg gcgtgttggc ctcccccagc ttccctctat
     4981 cgacgccatc ccgacgtgag agaagcagat gcgcaaaaac tatgctcgtg aggctaacca
     5041 caatccagtc ccactgtgaa aataagtgaa gattctccaa cagcgcggca tactcagcgg
     5101 gcagtccgtt tgtcttcgac agagactcga tcggatcggc gaagccactc gccggaacaa
     5161 acaatctgac caacgatacg tcgccatcgc gtataagcag cgcaccggcc acagtataga
     5221 agtgaacggc tgaggcgacg gtgccggcga gtataagaga tgcgacaatc cacctcttcg
     5281 aatctcgcat cgacgactgc gacgtgcccg cactttttcg aggcagaatc gacgagaggc
     5341 cgaaatggaa tcccaagacg gctactggag ccacctggaa gagtgcgatg catccgtggt
     5401 gtagatgcgt cccgccgcgt cccgtccacg ccggcgcgaa gacgagcagc ggctgaagca
     5461 gaatcaccaa cgtcgtcgca ggcagtgccg cagcctggtg ccaagggacc gaggcatcac
     5521 gcaaacgggc cttgctgcga cagacgaggt agagatagag cggcaacacg atcgcagcgc
     5581 cgttggcgtt gcagagcacc atcgcccagg ccgggtacct caagaaccag gagcggacgc
     5641 cccggcggcg ggattcgacg aggacccaga gattggcaca tgcgacggcg tacattatgt
     5701 cgaagaatag aagacgcggt ccggatgtga gagaatttgt gaggacatcg tagaatgccg
     5761 agaggagggt gagttgggcg tcgaggggcg ccagacccgt gtacgtggag cgcaggtggc
     5821 gattgtctgg gaactggaga gttcgggtta ctgtgtcgag gcgcgcgaac atgccgttga
     5881 agaatgcgta accccagagg ccccatattc ccagggcact taggtagaag aattgtgctc
     5941 tagatgtttc gaacatgatg caagatatgg tgttgtgtag ttgatgtgtc ggtccgtgcc
     6001 tggctgcaag ttgagcgaat cccttttttt aaaagactgt tgggctctgt aagcttattg
     6061 ttactgtgac tgtctcgccg tctgatcatt ccactaaaag agaaaatgat ttcttgcacc
     6121 ggccgtcacg gactccaact gtccgtccgg tcgcgtcggc cgagccgggc gccaaaggac
     6181 ggggccgaac ggccgcccct ctttgattgg ctgtttcccg gcaccataag cctttcaccc
     6241 gaccggtccg caaggccggt ggacccgtcc gaagaccgag gtctccgtgt tagaccttgc
     6301 gacccacgac tccaatgata ttgatatagc agacacattt caactctgat atttcctcac
     6361 tccagctgtg tctgctgagc gtgagaaatc cccgccttct cagcaacagt tacttcggtc
     6421 cgtcattaag cagaaatagc ccgtcagcat ggaagacagc tcgtcagcct tcaaagttat
     6481 cattgtgggc gccggtgtca cgggcctgac actggctcac tgtcttgaca aagcaggcgt
     6541 cgactttgtc ctgctagaca agggcatcgt ggccccgagc ttcggaacta ccatcacgtt
     6601 gcagccgcac ggatgccgaa tcctgcacca gttgggctgt ctggatgccg tgctggccat
     6661 atgcgatacc atgggcggcg cacactgccg cgacccgtcc ggcaaaagct ttgcttcgaa
     6721 tgactttttc ggggttgtaa gggagttgta cgtaatctac ctggccgttt tccttcaccc
     6781 ttgacgccag tggaagccat tggcaaagag cactctctga ctgtcgtaca cagcgctggc
     6841 tacgatacta gaacgcttga tcggcaacta ttcctacgca ctctttatca acagttacca
     6901 gaccagtcca aggtgcatga gaaagcacgt gtcgaggaaa taatcgaaga gaactccaag
     6961 actcgtgtcg tcttggcgga cgggcgtagt ttcatcggtg atgtggtggt tggtgcagac
     7021 ggcgtgcatt ccaaggttcg cgagatcatg tgggacaagg ccaacgaggc gaacccgggc
     7081 atgatcacgg ttgaagagaa gcgaggtgag tactgcgcga accagattgc aatcgaggtc
     7141 tatggccttc gctgacaact cgctctcgta gccatggtaa cccagtacaa cgccatcgtg
     7201 atgtcatcct cgccagtgcc cggacttggc gcgcatgata tggaggtaac ctcgaacgac
     7261 aaattctctt tccttctcct ctgtcaaccg gactggatct cgattatcgt gcacagcaag
     7321 cttcccgagg accagcagtg tacctggcca acgcgtaggc ggtatgacga ggccgatatg
     7381 gaggcactcg tgagcaagat ctccgagtgt cccatcacgg agacggtcgt attcggggag
     7441 ttgtggaaac ggaggctgaa ggcacagatg atttcgctcg aggagggcgt gttgaagcac
     7501 tggttctttg ggagaatcat cttggccggg gacgctgtcc acaaggtaag cccctcctcc
     7561 ttccaccatt gctctgtgat tcgtcgtgaa catggttggg ataatgctca catcatggca
     7621 ggtcactccc aactcggccc tcggcggcaa cacagcaatg gaagacgccg tcactctcgc
     7681 aaacactatc catggcctcc tggtcaggca tccgaacaag aaacccagtg acgtcgagct
     7741 gcgtgacgcg attcgagacg agtaccagga tgctcgcgtc gaccgcgcgc gcgccatcgt
     7801 gaaggtcggc ggcgatctga cgcggcagca ggcctacgac ggatggaagg cgtactttgt
     7861 acagcggtgg ctgacgccct tcgtgggcct ggacacgctg gcgaagaaca ttgcagggct
     7921 gtgcgtcacc gctccgaagc tcagctatgt cgagttcgag gagcggagag gtgttttggg
     7981 gtggcaggac accatggctg ctgaaaagga gcgggaggtg cgggagacgg gccgtggtgg
     8041 aaagcgggat gagaacctga agggtggcag ccggttcatg gtgtcgtggg gcggctggag
     8101 tggaggcttt gaggctgtct tccctcaggt gcttggagtc ttgacggtct tgtgggtagc
     8161 aacttggatg ttccatcttg cgttctccag ccagcaaatt cctggatttg gaagggaggt
     8221 atggcatctg gtgggaagcg ggaatggaac gtaccagatg gtagagtaga agagtcatta
     8281 cacacgcgat gagagaatga aaattcagtt cgatcgtcta tcgtcttgaa ctttgtctgg
     8341 tctgaattcg tctctgcgag tgtttggtat taacgggtga attcaggctc tcacgctaat
     8401 gcattgcgtt ggttaagtac gataagattc aacaccaaag tcgcgatatt tatacctgac
     8461 tggctttggt cttggaatgg actgttttag agtctggaac agggtttatg agggttgaaa
     8521 aatatgtcaa gagtttactc atactaccca atgtttacaa tgcattacaa ggtacattca
     8581 tttcttattg agcaagtacc taaagactta tgggaacctc ttagaaacag tgataatgct
     8641 cattcattgc ccattactct gatacaaggt tgagtgacac ggcaaaaaac ttgaagtcaa
     8701 cctaggtgat tcatcttcac ttgggtcctt ttgtttcctt ccagagactt cggtcactgg
     8761 atcatctctt acgccgcagt gactgctggc gcattcttgc caccgccgag tttggttctc
     8821 tgccgtctac gttagggcca caactgcacg gtaatggaaa gcttgaatga tagatgctta
     8881 ctagcagtgg cagagagcac accacactca gagcggctgc cgcaaggaaa aacgcccaga
     8941 tactcgtcat ggcactcgcg atctcgggaa tcaccagggc cttctcggcg tctgttagtg
     9001 cctggaatgc gctgctggtc gatcctgcga tgaggttgcc aatctcggta tgggagacat
     9061 ccgggagggc cttgccgacc ttgtcgactg ctatgttgtg aaaaagactt ccgctgatgg
     9121 ctaggaagag aaccatgcca aggtcctggg ctgtgcgtga tggattgtgt cagctctccg
     9181 tacggggaag ggtctgggaa aggacagaac ttacaaatgg tcatggcgcc gacggcattt
     9241 gcaacgtcgt aaccagggac tagagattgc acaatagcga aaccagctac aatataacat
     9301 ccggtgccgg ctcccacgag aatgttgtag ccgtatatgt tggcgttggg tgtcgtgtca
     9361 ttcacggtga ctgtgggagg acggttaggg ccagtgtgct ctccgtgctt ccaagagctc
     9421 cgagaagaat atcaagtaga caggatatat gaaaggacct acacattaga gcggttccaa
     9481 taagcgcaag ggaactgcct ccgatgtacc agacagggat cagtccgtat ctcggcatca
     9541 ggaagccgtt gaccatggag gcgacgacca tgaacatgat cagtggaagt aaacgaacgc
     9601 cagcgtcaag cgccccgtca ccctaaacaa agtcagctcc cgaacagccg agtctcctta
     9661 gggacttacc ttgacgaact gaaagtagag cggaatgaag tatgtcatgg ccttggaacg
     9721 gtcagctcta tgtccgaaat ggcggcgggg gggtgggggt agcctacgag gataattcct
     9781 gacgacagga atacctgaag ctgcatgttg atcagggtcg gctgcttgaa gaagtgcaca
     9841 gggtagagac gattctcctt ggagaccagt gggtgcatct tgagcatgac gatgaaggcg
     9901 accaggagga cgcccgtgac tgtccacaac gcgatgacag taccggaccg gaaggggtag
     9961 acgacgccgc caaaggtgag aacaacggtc agacaggcgg agccagcgag gaagataaca
    10021 gcattgaccc agtcaaccag gcggaacttc tccgctaggg tcttggtggg atgagggtcg
    10081 acgcttggga ataacaggaa gtagaccggg ataaaggcag cgcccactgg gaggctgacg
    10141 tagaatccct agccattgat tagaaattgt gacattgcag taagggaagg agagataccc
    10201 atctccaggt ggcactgctt gcggcaaagg caccgccgac ctaaggcaca cagagttagt
    10261 acacgatcgg gaacgtaact cagaagtgtc gcattctcac caccgggcca aggacactgc
    10321 caactcccca aatcacagtg ctaccagcaa gatacgcagg tttctcttgc tcgtttgaca
    10381 aaacggacac ataggtcagg gtgcccgagt acatgccaga gccgccgaca ccggagatga
    10441 cacggccaat gatgagagtc tccatgttgg gagcagcgcc acacaaggcg ctgccggcct
    10501 caaacaggaa gatgttgaag atgtagaccc atttgatgtt gaagacccca tataccttgc
    10561 cccagagcag gatgaacatg gtgccgaggg cgaagccagt gccgatccat gacagcagtt
    10621 cgaggtggcc aaagtcgttg atgatggccg gctggatgtt ggcgacgatg gtgttatcga
    10681 gggcgaaaag gaaggtggtg gagagcatgg cagagtaagc gacggcccac taagggaggc
    10741 aaacggatca tgttagcata ggtgcaacgt gatgccagat cagggctggg ggcttgctca
    10801 ccttccagcc atgaatgttg cgaggattag tcttttcgac ggaagacgcg tcgttggtgc
    10861 tgccattcag attctcgggg ggactctggg aacccgaatc cacggcgcct gcatgtttct
    10921 cgggatggga cccgttcggg tccggcgacg tagtatcggg gctcatgttc ggaaaatgtg
    10981 gccaggtgtg tatatcggtg acaagttttg ggctgttttt gggattcgct tggtggaagg
    11041 caggtgcgat acctaggctc tgcagaaata tagaatgtga gttggcagaa ctgcagccag
    11101 attataccgc cccgggaagg tgaaggagac ggaggcggac acgggacggg gacggacgcc
    11161 aagggaccca ctctgaaagt gccggcgatg cactgtccac cttttgccca ggaacgggtc
    11221 tccaccaccg agggcgatct atcattcgtc gacatggtat ccattacgga cgctagtccg
    11281 ctcgacaccg aggaaacctg ccgattggcc agataactcc agcagtcatt atcgcgaagg
    11341 gagggtgcac tccatgtctt aggtcccttg ccttaggaaa tgaccataaa caatccgaac
    11401 agaaggaagg attcagcagt caaactgctg cttcaaacat ggaacaaaat gctttgtatc
    11461 ctctttgttt gacaagtttg ccccactgca tgggactaat tacaccttca gcacaaagag
    11521 acgtctcctc tgggcattcg gctggcttat gtcggtagcc aagcaagcgg atgggaatat
    11581 gtagcaaaca attaaaaggc atgcaaaacc ggttcttgtt ggtcgtatag agtacctgag
    11641 attctgctac ggcatattgc aatgttatat tttcaatgcc ctcgacctgc tccacgcttg
    11701 agcccagtaa ctcttcagtt tgacttgacg gaatgtccat tggtttccgt agtaacgtgg
    11761 cgtggcccct tcgcattacc gttcaaggac cgcgctttca attgattgcg tcggatgcta
    11821 cgatattcat cgagaatggt acggtagtcg ctcggtttgt acctgacaaa ccactcttca
    11881 aagacattgc tcttacggaa ggggttgagg cccaggtcct tcatgagcgt gtcaatgtac
    11941 tgttctcgtc actattagcg cgatgctgcc ccatctcccg tcatatgacg gtctgttcac
    12001 attgttgcac acgaggttac ccaccggaat gtagtcgtat atgaagtacg agtgtttctt
    12061 gccttgctcg aggtacctct ttctggtcca cgcgttgaat gtcgacgcct caaactccat
    12121 ctcctctctg gacggaaggt cgcgccatcc gagcatccac gaaacgcccc aaagcgcctg
    12181 aagttccgcc gcgagtggcg tgaacgctga gtgaatgtgg ccggggaaca gaattgatcg
    12241 gtcgcctcgt gccgccagct cgggaacgac aaggcggcgg aagtgtcggt tggggccttg
    12301 ctccgctcct ctgctcgcat cgacgtcgcc atactgctta ggggcagtcc tgagatacgg
    12361 aagcagctca tcgaccgtct tctcggcctt ctcatcgagc atcgtccacc gtgagaacgt
    12421 cttcgtgtcg tattgtagac cgagttcctc tcgaagctca ggatcgaatg tgctgtaccc
    12481 cttgtcgaat ccggtgcagt ggatcacaat atcagtcgct acagcgtatc cgttcttcag
    12541 gtttacaaca tcttggtggg agatgctctc gatctcagtc gaatggattg taacgttacc
    12601 gcgatggaag accttccaaa agtcaggagc agtggcaata ccgatgccac cgcttcccca
    12661 gcatacacta aataagagaa aaacgatgtg agtctgcaag gtcgccggtc ttggaatgag
    12721 aggaatacat cgaaaactca cccatcgcta taaggtctcg gccgcagttt ctcagcgttc
    12781 ggggtcctcc agtactctgc gtgcgacacg gagaggtagt tggcggtccg ccagtacacg
    12841 tttgtcagca tgcgtcctac ggcatggcgc tggaagaagt tgtaacagaa accagaagtt
    12901 gccatgatgc acgggctgaa gcttgaggcg aagcgcgtcg aaatgtggtc ggcgatgttc
    12961 cataatccca agaacgtcgg ggcatagagg ctgaaaggcc cggatagacc gtctcgcatg
    13021 acccagtcaa ccttcttccc ctcacacaac agatggtaga cggcgtcata cgatgacttg
    13081 gagcggccga cgacagtggc gcttcgcacg ttgttggcta tgtagtcttg gtgcgttccg
    13141 agatccagag agtggatgac aggcttctca aagtcgtccc ttggccattt gggtataatg
    13201 gggctggagt tggcgcctgt ggcgtaaata agcttgtcgc atgacaaaga gtcccctcct
    13261 ttgatgtcaa gtatccatcc gtccgagccg ggttgtcctc tcctgacctt ttctacgcga
    13321 gtcttgagac gcaggcgggg cagcaggtta tggtccctgg caaaactgtc gaggtagttg
    13381 tggattgtct ttccagaaac gaatccgtcc ggcgatatgt cctctttcga catcggataa
    13441 aatgagtact cgaacagtgg atggctgatc tgagcaaaga gactggggta gatgcgctcc
    13501 ttcgaccata cacccccgac agtgccgctg tcatccacga tgagaagatt ggtctcggga
    13561 gccagctcca gatacgtgcg agcagccatc aggccgtacc aacctgtgta tgctgtcaga
    13621 aagtacaagg cagaattttg gacttctttg tattaccggc accgacaacg attacatcaa
    13681 aagtctccat gacttgatct actgtcacca cgctgaggaa ttggagagac ttctggtgaa
    13741 tacgataaga tgcaaccaag gagagagatt ggtcccgaga aagaataaga gaaacgtatt
    13801 aggagaaagg ttgttaagta ttgtaggatt ctattgctgc cagtgccagg caaccagtgt
    13861 gcatcgccac ccagggccga gtccgacccc aacgcacgtt cggccccacc ccggcttacc
    13921 ggtcgcagga tatggccccg ctcctccaac ggacggatcg gccgccccaa cggcgcggat
    13981 tctcctacgg cgaggatcct ccagcggcgt ggagtgtcga tcaacttccg cgggcttagg
    14041 atctcaagag ccacggccgt cgcgaatgcc ctcttgggtg ctgcagcagc ggcctgacag
    14101 cagcagcaag aaggtgcatt cagggaaaac accgcaccga gcatcgctgc ggagtgggca
    14161 atcgggcggc ccaatacgga ccacgcagag gcggaatcca taggacattc cggcggcgca
    14221 gcgcgtcgac acgactccga gtccagaggt tgaacacggg aattattttt gcagatcaag
    14281 aacagggccg gactgagtac aatcttgaac aatatttatt atcccagaga gttacctctt
    14341 gttcatcttt ggatcatacc ctacaggaat caaaacatcc atccaaactc atttcataca
    14401 tacacaatgc ctcacttcca cgagtcatcc tcgagctcct cggacgctgc gcccgagttt
    14461 gacccccaga acgcttacca gcgcatcgtc agcgatgagg agtacgctgc ttcttcgtct
    14521 tccgagccac cattgagtca acaactggaa cctatcgcag tcatcgggat gggtaatatc
    14581 cgtcatcttc ccctcactca tggcggactg ccgctaacgt cttctataca ggatgtcgtc
    14641 tccctggcga tgtcagctcc ccatcagact tttggaagtt gatgatggag aagagaagcg
    14701 gccagacgcc caaagtccct tcgtccaggt tcaacattga cgcacatttc cactcggaca
    14761 atgaccgccc gggaagcttt ggtgttcttg gaggctactt tctcaacgag actcttcaag
    14821 agttcgatcc ggctttcttt ggcatcaccc cagtcgaggc cacatggatg ggtaggtctc
    14881 gcatgcctcc acgatggata ttcaccttgt tggtagtgta ctgacagctt ctcactccag
    14941 acccgcaaca acgaaagctt ttagaggtcg tctacgaagc cttcgagtca gccggtctga
    15001 ctctggacca actctccggg tccgatacgg cttgcttcat ggccacattc acagccgatt
    15061 tccagcaaat gtcattcaaa gagccctcgt tccgccatag tctcgccgcc accggtgttg
    15121 accccggcct tttgagtaac agggtcagcc acatcttcaa cctccgtggt cctagcatcg
    15181 tcgtcaatac ggcatgttcc tcgtccgtct acgccctcca taacgcatgc aacgccctac
    15241 gaacccatga gtgttcagca gccgtggtcg gcggcagcaa cttgatcctg accgtcgacc
    15301 agcacatgaa cacggcgaag ctgggcgtgc tatcgccgac gtcgacgtgc cataccttca
    15361 acagctacgc caatgggtac ggccgtgcag agggggtcgg ggccatctac ttgaagcggc
    15421 tgagcgatgc aatcagagac ggtgacccca ttcgcggcgt catccggtcc agcgcgacga
    15481 acaacaacgg aaaggcaccc gcggtgggta tcacgtaccc cgggtttgat gggcagagga
    15541 acgtcatgag gcacgcgtac cagcgtggcg gcttggaccc catgctcacg ggatacttcg
    15601 agtgccacgg gacggggaca gctattggcg atcccctgga agtccacgcc gtctctgaca
    15661 ttatgaatgc aactcggacc gaggcagatg ggcccctgca catcggcgcc gtgaagacga
    15721 acatcggaca tagcgaggcg gccagcgggt tgtctgccgt catcaaggct attctgacag
    15781 tggaacgggg cattattccc cccacccagg gagtcactga tctgaataca aaaatcgact
    15841 ggaaaggttg gcaggtggat gtgcctacgg atccaacgcc atttccaaag cgtttgcccg
    15901 tcacgagagt cagcgtcaac tcttttgggt acgtaatcgt ttccgcgtca tgcgactgtg
    15961 agctggtgaa cgtttgttta ctaacttgag tctaggtatg gcggcacaaa tgcgcacact
    16021 gtcatcgaga gccccagatc cctactcgtt gcaccgcaaa gctacaagta ctcgatggcc
    16081 gggaccacca ccaggggcaa agtagcacgc ggagcagtga accgcaacag accttatctg
    16141 tttgtgtttt ctgcacacga gatgggggct ctcagaagaa acgttgcggc ccatggtaag
    16201 gttgctgcaa actacagcct gctcgaccta tcatataccc tcgccaacca ccgcactcgc
    16261 ttccaaagca aaggtatggt ggttacaaca ccggcgaccc tacctgggac cttcgtcgac
    16321 gggattcccg actttgttct ttcggataag aaggagacat ctcacaccct cggctttgtc
    16381 ttcacgggac agggcgcgca gtgggcgcgc atgggcgcgc agctgatgac atactaccca
    16441 acctttctca tggcgattcg gcgcatggac atggtgctcg aagatctcga tgaggccccc
    16501 tcatggactc tggaagagac tctcctcgag gacccggccg tctctcgcgt tagccaggcc
    16561 gagttttctc agccgctgtg caccgcgatc caagttgcgc tcgtccagct ccttcgactt
    16621 tggggtatca aaccttcagt gaccctaggc cactcgtctg gcgagatcgg cgctgcgttt
    16681 gccgctgggt acttatccga gtctgaggct atcttgatgg cgtactaccg cggacaagtt
    16741 gtcaaagaca ttgattccgc cggcgctatg atggctgtcg gcctcggtgc agaggctgtg
    16801 gccccttatc tagaaaccta ctcgaccgag gtcgtcatcg cttgccacaa ctcgccatct
    16861 ggtgtcactc tgagcggcaa tgtcgacgcc ttgaaggaga ttgaaggaac cctacaggcc
    16921 gaaggtgtct ttgcacgcct agtcaagacc aacggcaagg cataccactc acgtcacatg
    16981 cttccagctg tcgagaaata cgaggccctc gtccggaaag caagacagac cagtctcacg
    17041 aggcttgtat ccgaaaaggc gaagatggtg tcgtcagtca ccaactctgt gttgcccgag
    17101 gatgcagtcc ttgacgaaaa gtactggagc gccaacctcg tcagtccggt cctttttaac
    17161 caggccgtgc agacagccct tacgagcaag gatgtgccca agatcgacat cctgatcgag
    17221 gtgggacctc actcggctct ctcggggccg atccgacaga tcaaggccga gttgaaggcc
    17281 gaaaagctgc actatttgcc aactctcgtc cgcgggtccc gatgcgctga gcaggtactc
    17341 aagctggctg gcgagttgtt cttgcgcaat tacccccttg atctcgcgac agtcacggca
    17401 gttgaggagg tgtacccgtc cggaaagatc atcccgcgaa gaggtaacct cattgtggac
    17461 ctgccaccat accaatggga caaaaccaag aagttctggg ccgagtctcg cgagagcaaa
    17521 gagcaccgct cgccacgctt tccacgacat gatatcttgg gccagttgac tgtcggtggt
    17581 tccttggccg agccgacgtg gcgcaacgtt cttcgcatca aggacctccc ttggcttcaa
    17641 gatcactcct tgggcgggga agcagttttc cctgcggctg ggtacctctc catggccatg
    17701 gaagccgtta cacagatcaa tgagatgtcg gagagcccat cggacatcag ctcctatgtg
    17761 tttagggacg tctccattca gcaagcactg gttacgcctg acgacgacaa cggtattgag
    17821 gtcttgttga acatgcgccc agcaaacctc aacgccgacg agggcagcaa gcagtggtgg
    17881 gacttcaacg tctcgtccat ttcatccgaa gcgcatcgca agaatcatat ggcgggaagc
    17941 atcagcatca acacaaccaa gcgcagagct gtcgcgaagc aaatacccaa cctgccgcag
    18001 cgggcctctg gcaagctttg gaatcaggcg ctgaagcagg ttggattcaa ctacggcccg
    18061 accttccaag acctggagaa cgtcaccttt gacggggcca cgtactgtgc gcaagccgat
    18121 acgaagatca ggaccgccgt gatgaaggga gagtcccgcc acgtcctcca cccagccatc
    18181 ttggactcgt gcttgcagct catgatcgtc gctatctggg ctggacgcgc cggcgccatg
    18241 aggttcggag cggtgcccgt ccgcgccgag gaaatcgtca tttggaagcc tacggcagcc
    18301 cagttggctg gcgacgctgg cgctaccgca ttctcctgga tagacccacg cggccagaga
    18361 ctgttcaatg ctcacaacca actcatcgca agtgacggga cggtcctgat ggagatcaat
    18421 agcatgcgct gcactgcgta tgaagccgcc attccgcagc ggctggaagc gccgatgcag
    18481 ccaaaacctt actcccagtt ggtctccaag ccggatgtcg cgtggatgcg tggtgatcag
    18541 aaggacctcg acgttgtcga ttttgttgag ctggccgagt tcaagacccc aggcctgcgg
    18601 gttcttacca cagacgcagc cgccgccgga tccctcatgg ccaggttgcc tggactgcgg
    18661 ttgacagtgt tcaccagctc tgacggagtt gagactgaag agttgagcga gttcaagact
    18721 gtctccttcg agccgcttga ctggacagcc aacttgacgg ctcagtctta cgaaaagatc
    18781 aaacactcat ttgacctcgt tgtctccctc aacaccaccc cctatgcact ggagcatatc
    18841 cccgagctct tggcagaagg aggccaggct atcctgagag aagacaaatg tctgactgat
    18901 caaagtctca aggaagccgg gctctcgggt tttgattcat ctttgaaagg cggcgtgttt
    18961 gttacctcaa gtatcaagca gggcgacagg ttttcatcga cgtcagttca cctggtgtac
    19021 tgttcaactg tcacagaaca catcacccga ttgcaggcaa atttggaggg cctgggattc
    19081 aacgttgaga gcctcaagct tggggatcca tgtccgcccg gtgccaacgt catcatgttg
    19141 gccgatcttg agcgtccact cgtggctacc atgtcagaat cagagttcct tcatctacaa
    19201 aagactctgg ccgatgtcgc gaatattcta tgggtgtctt gtggtggtct gtcggcggac
    19261 agcgtgagcc ctgagtccgc aatgacacgg ggactcctgc gttcactgcg atccgaaaga
    19321 gcgtccctca aggcgacact cgtcgacttc gcccccggcg atcttgactc ggatggcttc
    19381 attttcaggg tatcgtcttt atcctccgct ctcttcagca atgaacgaca gctcgatacc
    19441 gaatatgttg cctgcggcgg tcagctgatc atcagccgcc tcatcccatc ggatgagatc
    19501 aacgaaatac acggaaacgc cggtggggaa acgcaactgc agccctttga tcctgaagcc
    19561 agactagtag gcaaggtgga gtacggcaga gtggtcttcc aagctgatca cttggacgcg
    19621 cagcacttgc aaccggatga ggttgagttc cgcgcgttgg cgacaggcct gaacagcgag
    19681 gatcaggccg ttataacggg cgcctctttt gaaactgact ttagtcacga agcttccggc
    19741 gttgtcacca gagtcggcgc cgctgtcacg agggtctctc agggcgatta cattgtcgcc
    19801 ttcagctcgg cgaagttctc caactaccag cgcgtcgaag agtgcttggt acagaaactc
    19861 gatctgacag agaccccttc gaccatggcc agccttccga tgcaccatgg cgctgctctc
    19921 tacgggctcc agaccctggc aaggcttcag gccaaggagt cggttctggt tcttcccgga
    19981 gtgggacttc ttggagcagc cgccatccgg atcgctcagg cactcggtgg cattccgtac
    20041 gtcgctgtgc atgactcttc tgaagcggaa gctgtatcat caacctttgc actcccaaag
    20101 gaccgaatta tagtcgacta ttgtccttca gtactgcttg accgagacat cgacgtggta
    20161 ttcttaagcg gctcggtcga ctcagcagta gcgcgagagg catggcggag tctaccggcc
    20221 ttctcgcggt tcgttagctg cggcactgcc gctggaatca cgtctcttga ttctgtcccg
    20281 gcgactcgtg gtgcgagcta cctatccttc aaccctgcga gtcttttcaa gaagcctcgt
    20341 gtactgggtc agttactcga gaggacaatt acactcttcc gccaaggaac catccctgcg
    20401 ccgtcgttgg tcgttcgcga catctcagaa ctcaacgagg ctgttgcctc cttctcggat
    20461 tccctttgcg gcccgaagac ggtcatctcg cacgagagcg gcgacggcgc tgtggacgtc
    20521 atccgcgccc gcccgcactt gcgtctaaac ccagacgcca cataccttct cgtcggatgc
    20581 cttggtggtc ttggtcgcag cctcacatcg tggatgatgc agcgtggagc gcggggcttt
    20641 gcgttcctgt cgaggtctgg atcagactct aggcaggccg ccatcttggt caaggatctg
    20701 gaggcgcggg gtgctcatgt ccaggttttc aggggagatg ccgccgtcaa ggaagatgtg
    20761 gcgaaggcag tgggctcggt tccagtcgat cgaccacttc gtggtgttgt caacgccgcc
    20821 atggtcttac gggtaagtcg atttcagtca tcttatgcga tcagagtccc tttcaccatg
    20881 ctaacgtgtt ttgcaggatg gcctgtttca gaacatgccc tacgatagct ggacaacgtc
    20941 tatccggcca aaggtccttg gcagcaagca cctacacgaa gtaacagccg accttcccct
    21001 ggacttcttc ctcatgacga gttcggtgtc cggtattctc gggacgccag cccaaaccaa
    21061 ctacgccgca gccaactcct acatggatgc gctggctcgt ctgcgccgct cccgaggcaa
    21121 accggcgtgc gccgtgattc tccccatggt cctgggcgtc ggagttgtgg cccagaacct
    21181 cgagctagaa gactctctga aacgcaaggg catgtacggc atcgaccaag aggcgctgct
    21241 ggactcgttc gaagtcgcca tcctggagca tcagcaacag tctggcgagc ggcgggccgc
    21301 gagccccgat caccttgtcg tcggcctcga cccagtggag ctgtacaaga cacgtcgcga
    21361 ggccgggggc gacgtggacg ccttttgggc cgcggacccc cgcttctcgg ctctcgttca
    21421 agcgatgcaa gcttgcggcg gcgggaatca aggcggagcc gacgaggcgg ggtcgatcct
    21481 cacgcgggtc aaagtggcgg gcgaggagtc gccagcaaaa gcggcgggcc tcgtgcgcga
    21541 ccacttcgtg gccaagctag cgcgcgtgct cttggtcgat gagaccgagt tcggggagga
    21601 ggacagcgga cggtccattg cgagctacgg gatcgacagc atgattggcg cggagctgcg
    21661 caattggatc ttcaaagagc tggcgctgga cattgccttc cagcagcttt tgagtccatc
    21721 gcttaccatc tcgaagtttg ctgagctggt gtgtgttacg cagggtattc ttgtcgaata
    21781 gggagacgag agagataaca tatctccggt tgcagtagca atattagaac ggctactatt
    21841 ttcgttattc tctttttcag acgcatttca caactgttca gtagcagagt ttcagaggga
    21901 aaggggagga atatgatgac tgatgacaac gtaaagagat ctttagaggc tggtaacgat
    21961 atctctcctt agtcaggtgc tatagagaca gtcttaagaa agagaccagt ttgatcagga
    22021 attaaggagt gccaagctcc cagctattgg ctatgagtag aatggcggcc gtacacaatg
    22081 taggtgacgt ctggcggatg cttgaagtta cataacaacc aggctgtcac ctaatttaga
    22141 agtcggatcg tcactcaata gccagggggt tgcttaatat gagatatgat ttcagcctgg
    22201 gctcgagttt cttctcgtta gcagggcgta agtaggtgtc acccctgtta tctctgctgt
    22261 aaccccaccc tccacttcag tcttgctatg tacatggaag atggcctgcc ttgcttttac
    22321 cttctgttgg cacaggctcg ttgggttgcg aatagtggca ctttatcgat cgataggtac
    22381 ggtgctgttg gcaggcccgc ccttcggagc agtcttgggc ttggctggtg cccattgtcc
    22441 cacctttcgc aggtggggcg ggcacccttt tctgcaggcc acccctctga ccgcccagac
    22501 ttcagaggtc gtgggttcga atccaacacc taccacaggt agttgttttc actggcggca
    22561 tctacttcat accaagacat aatcgcgtgt cccgcatgtt gatacttaat gaattggacg
    22621 acgtaggatg gacgctactg catgatatcg ccgcggaatc ttgcgttgcg ggtgatctgc
    22681 ccggaaaaag ccgccagtgg acggataagt aggtacaatg ccgcataaga caaccccccg
    22741 tcaatgttcg ggttaccgtg aaggttggtc atgcagactg cagtcataca gacttggcgc
    22801 ttgcgtatcc gaggtatgca ctcaaccagt gcttcgcccc ccacgatgag gcgagggatc
    22861 agcgattcct gttggaagcc tcttgataga tggatcgtaa ccgagcaaat caacccgccg
    22921 accatcgctc tccttatcat cgaacgcccg gtgcttgtat gttcgtcatc ggcacggggc
    22981 gagccgagta cccaccatct atcccattta aagcgatgag aacctacatc tcaagtcggt
    23041 gacggaaagc tggcgtcgaa catccgaccg tggcaggtcg cccactgatg acaagattgc
    23101 catccacgat gagaccatca ccctcttctt cttctggagg gagccacccg ttcacggcac
    23161 atcaggcttg tgaaatctgc aggcaagccg ttcgccttcc tagacgacca tcaccatgac
    23221 gatttgctaa ccgcccacaa cgcccaggga gcgcaaagtt agatgcgaca gagcgctgcc
    23281 aaaatgcagg tttgtgtact ttcctgccta ctcatgagga cgcggagctg actcggcatg
    23341 cccgccccga catgaagacg gtgcgatcgc ctcaaccagc cgtgtagcta caaccaagcg
    23401 catcaacgtc gcacacgcga cgaacagctg cagcagctcc aagagcggct ggccaagacc
    23461 gaggcccagc tcgccctcaa taatacgccg agatcaactc catcggggcg cccgcagtcg
    23521 cggtccgaga ccacggagcc ggccatctcg tcgcgttggc catcgatgcc ggaccccgtc
    23581 acgtcgaacg caagctcggg caccatgtcg cgccgaagct cgcaatatca gctgccgacg
    23641 acggcaactt cacaggcttc attggtgtcg gcttcaggac atccggctac tagtaaccca
    23701 atggatctgg ataagcccag gaggatgagt gcggttgtgg atatgtctac aaacggctca
    23761 tccctgctcg acatcgatct ttttacttca ttcaacgatg gcgcagactc caacatggct
    23821 ttcgattgga caaatcagcc accgctgtcg gcactcgaac ccttggacaa cctcctcctc
    23881 aaccgtcttt caccccaatc attgtcccat agcgacccag acgaagacat atctcccgcg
    23941 gaactgagtg cgctgcacaa ccactatttc gagtccatct acttttcctt cccgttcctg
    24001 aacagagatc ggttcttgga agagtctgcg ggcgccagca gccctgcagt gagcgccctg
    24061 atatacgccg tggccctggc cggctgcgca cattccccca aacaccccaa cagacaggcc
    24121 acttgctaca gtctggcacg caactacgcc gagaagtgcg agcgagacgg cggcctgaac
    24181 gacctcaact tcctgcaggc cttgctgttc atcggtcgtt tcgaggccat ggaccggaag
    24241 ctggaaagaa gctggctgac gctgggacgc gctgctatgc tttgcaggct tctgaggttg
    24301 ccgcagatgg accaagtcga cgagggtgac ggattccaag acgatgcggg gcagagtggc
    24361 cctcccatgt gtttgccgcg tacggatgat cccgttcttt tggaggagcg ccgacggacg
    24421 ttttgggggc tatatatatt gcaaagttac gtcaaaacgc gtacaggctg gcaatgtcag
    24481 ctcggtgatg tcaatgtgca aactgatgca tccattcggt ccttggcggc aggtcagctg
    24541 acaagatgcc cagaacttcc gaatatacct gccatccccc ggcctgctgc gatccggtct
    24601 ggtgccgcta aagatgccat tcttgtccga agtaggcacc gaccctgggc acgagatctc
    24661 gtcgtacgca ggctgcgtcc taatggtcga tctagccctg cgctgcttcg atcacggaca
    24721 agagcgcgcc acggccggct tctgggacgg ctactgcgct ttggtcaaga ccacggatga
    24781 gctttttggc atgctcaagc ggcacctcaa cgccacgtcc atccgcgaag acccaatggc
    24841 gttcagcctg tatctcaacc tgcgtgccac ggaaatattt tcacacgagt ccgccatcac
    24901 gcggagcgaa gagcagggcc tgccgccgct catgactgcc gagagccaac gacgcgccac
    24961 ggccgcggcg tttcagatat caagcgcggt gcggctcaac gtgccgtcgc catggaaggc
    25021 ggataacgat atcttcatgc tgcaggctct gttcattggg tggcctctta ccatggccct
    25081 caaggcgctg tatcgagaac tcgtgcaagg gggaagccgc gagactgtga atggtgtcgt
    25141 ggcttcgtcg aggttgcttt tcgccttttt ggatcacatt gaggagtcgg ggggacactg
    25201 gcaccagcgc gtggcgcatg tcgagacaaa gcttcaggaa tgggatgaaa agaatggatt
    25261 cgactccttg gctctgtagg aggcccatcc tctgtgaagc tcagagtttc atggtattta
    25321 tcagggtgtt acagcagaca gtaactgctg gttaagttca tcagaacaaa gggttttttt
    25381 tcgctgatga cttaggttgg ttggggccca taaaggtcaa gcgtataagg gtacctaggt
    25441 tctttgaaag ttctttagca ggcaggtggg cgtggctgcc ttcaacctag gaggtaggat
    25501 tgtggtactt aaccaggtta cttacttgcc tgcaacttcc gcagttaaac taatcttccc
    25561 tcttcatctt cagtcacact tcttttccct catctcatca gacaagacat cggattattc
    25621 ttctacctcg ccttcgctct catatcatga cgagacgaga caccagaatt tcactcagca
    25681 gttcaagccg gctgaccaac gccaacaaga tccagcaaac atctgatcta gtttgggatt
    25741 ttttctcgga tgaacacaat catcatgcta cggtggttga tgagtctacc cttcaggtct
    25801 ttctgacctc ggacaagctg tgctcccatc gtctttcagg ggctcaggat tatttagatg
    25861 accatggtac caagctcgac ctggttcctc gggtgaggaa cttggcaacg gtcatcagca
    25921 tgccagagtt ggaccaagcc gctttctggg ctgcgctctg gttaatgcct accaaggatt
    25981 tacaggagct gcacgacaat ctacgtcctc ctacgtccga aagagaccaa gcacgactac
    26041 gtcgtcagct ggtgctcgct gtccctcaaa tcccaagact tgtcagaatc tgtaagacta
    26101 aggccccttt ggttttcctc tgatggcttc acaccaagct gacacttgtt cagttcgtgg
    26161 acaggatcct gacaccttga ccaaggacga caacaatgct cccaagactt acaatgccgg
    26221 ggacaaacag aaccggcggg aggctgactt ggtaagtgct tcttctcaat cttcctttgc
    26281 tccttcctga cctttgactc tcgactaact tggctttctc tacaggctct agaacgagac
    26341 aagcacaaat gcgtcattac agacacactt caccctcaag tctgccacat ctttcccttc
    26401 gcttccttga agtacaggta ccagaaagtc ctgccattat gcctagaggg gatgacaaag
    26461 atctggggaa gtgaacgggt tgacaccctt tctgaaaagc tatgggtcta cggacccaac
    26521 gacaatactg ctatcgacac ggttaccaac atgatttgcc taagtccgca actgcatgat
    26581 tggtggtcga ggggttactt tgctctcgag cccatcaggt tttggtccga acctttaccc
    26641 gacagcaccc cagacaagcc ggacaggcca gacagggcgg cgaagaaacg caaaattccc
    26701 gagaaatgga gcatccagat acgcttccat tggttaagga agaccgacgt ccccatgttg
    26761 acgtcaaaag tcaagttttc tgatgatcca atcactatga tgcaagagcc agcgggcgag
    26821 ggtctggtca gagctttcaa cgcaaccacg tgccgacagg ttgagaacgg ccaaatcttt
    26881 accatgacgg ccgatagtcg agacaggcta cctgactacg acatacttct tttacaatgg
    26941 gacctgctac gaatgtggcg tctagctggg ggcgcggatc ctactgtata cccgttggac
    27001 gacgactttc ttgacagcag tgacgaggag gtccaagtga ctggcgatga tggaatccag
    27061 gagactgcca gaggagatgg tcagaaggat gtccaccgcg attccacgac acgttgaagt
    27121 ggctctccga tcaacgcata ggttgtccga cccaaggcac ggccggctac cctacgaagg
    27181 gtggaaggat cgcagcttgc ctatcttctg tcagcgctac ccacggtagg cgacgaataa
    27241 caggagagac ctgtatctaa gccggccttt cgtccctgag tagaattgta gtctgaagaa
    27301 gtccctcagt caatggttgg ttcagatgga tgccaaggta caaaatcata gacatgaagg
    27361 gatgagaagc agaatccgct gacggaaata caaatccgtc acactaagac taaaataacc
    27421 atctgaactt gaaggtcaag atgaataatt ggatcttttc cttgcatcgt ctcaagcttg
    27481 tctaaatact gcaacaagca ttgtgaccta ccagccactg tgcagcgacc gagataactc
    27541 cagccgcagc cgccgccgct gccctagtcc ctatcacact tcaagctcag ttgctctgcc
    27601 acaagtcgca gccagccatc tctggcaccg cctcatccca catcaccatg gtcatgtatg
    27661 tggctggggc tgcgggggct gcgctaagac tgtctcaacc attcgccgcc ctgtctggcc
    27721 tgtccggctt gtctggggtg ttgtcgggta aaggttcgga ccaaaacctg atgggctcaa
    27781 gggcaaagta gcccctcgac caccaatcat gcagttgcgg acttaggcaa atcatgtttc
    27841 taccagcact attgccagca atttttatgt taaatagaat taaatataat atgcccgccc
    27901 actattgcca gcgcctgccc actgctgcca gcgccttagg cactagcaat tgaaggcaga
    27961 tgctggcaga tgctggcaga cgctggcgat ggtgggcaag ctggccctca attcaatcct
    28021 tggctgaccc ttctagatgt gtgaggaaaa cggcaaaaat tggtctttag attagcactt
    28081 tgcctctttt ggtgcgttca tccagacagt gtcacaaaat atagaaatgg gaagcccaag
    28141 gcggatgggc ggcatggcac ggtgagcatg ttccaaagca gaggttttgc cgatcctttt
    28201 acactcgtgt cgcggcggag ggcgcagata aaataaatgc aatgaactag gatagggaaa
    28261 gattggcagg atgagtagtt tgggaggtgt gataagcgta tggcgaacgt gtagtcgcgt
    28321 tgtgagaaag gcacgtttcg tctgatgtca tgcgtggacc cgagcccaga aacagatgga
    28381 gacgccaatg gagaatcggc gccgggtttc gcggtccaga agttagaggg ttgtctcgat
    28441 ggcacggata ggtagtgttg caacgggcac gggcaggctg ccgttaggct actcccattc
    28501 catgggcgaa gacgccaacg ccgtgtgggt cgaccggcgg cgccagcacc gcctttaggc
    28561 accgcctcac gccccgatag tctggtagtc tggcaccttg gttggagaca acgttggggt
    28621 taggctgact gaatgacgga tgcgaaggag gcgagctgag ggggaagttg ggggtgtgaa
    28681 gggtcttggt ctgacgcagc gacgatcgct caatggtctg ggtctgggca taatcgtctt
    28741 tggacgtctt gtcttgatcc ggcaatctcg gtcgacggcg atgcgtcgca tgacggacgg
    28801 tgaatataag gggcattcca atgcgtcggc gaagcccggg gccgcattcc aggagatttg
    28861 gtaaaacaag gttcgttcat ttggtatttt gacaggtata gttcggggac ggacggaaca
    28921 gggctcatcc ttcttagtgg tgcgtccggc tcgtattttg gcgtcgtctt cctggtcggg
    28981 ttgtacggcg tttgaaatcc gggtcgaggt ttagttccta ttcgatgaac attattcgct
    29041 gaattgccta atgtttaagt acctacacca ttgtgtcgtc ttatcgattg tcgattgttg
    29101 gtttgccatg ccatcccgtc ttgattggca tcgaatcagg tccgactcgt gtgatgccgc
    29161 gcggtgttgg taggcggagg ttgatatggt cgagatcggg tctgatatca tagcaccact
    29221 taagaggaac gaggaggacc ggtccgcggg gtcctttgca gagagcttgg tttacttgag
    29281 gaggagcgag tgtacgtgtg agcgtgtgag gacgcagcag cacagcagca aaagaagtct
    29341 tggagagttt tgggttagcg cagagattct tcccgccgcc agcaacacag tgatccactc
    29401 aagaacatac acgagcgacg ctaaaacggg ttccacttgg ggaaataagt atctcatccg
    29461 caaccatagc gggcgaggta catagtacat acagtgagtg ttgtggagaa agaggcagag
    29521 tgtgtggaag ggtcggggtc cagaaactgc agccgcaaaa tggactgcga cagctgctgc
    29581 aggtgctcct gcgtctcctg cgtctcctgc ccctcgctcc ttcccacacg cgctgaggca
    29641 tcctggactc catctctggc tcttgccccc gttctcgtcg tctattcttc gtccttgacc
    29701 ggcaccgagt ttgttttccc tctctctctt cttcttccac acccatcatc cacgataacc
    29761 agtcgagaca cttggtcacg ttgcgccgtc gatcgctgct gctttacaca tacagaacac
    29821 acacacagcg tcagctcaac tcattgaagt ataccgtcgc ccttactcaa accctgcctc
    29881 gctcaacccg gccccgaggc gatccgatcc aacgctgctg cctctcgcct atctctcgtt
    29941 ctccttcctc ccaagcaatc ccaggcacca accgacctgc tgctctgtgc ctcccaccca
    30001 acctcgaggc cattgcactg gtggagacga cgtacccgag tacctcagca ccgcctggac
    30061 ccggacttgg acctggacct ggaactgctg gactggaacc accactaaca acacctgctg
    30121 ctcctgcacc tcacctgcac cttgtcctgt ccttttcgcc tcgcctcacc tcacctcatc
    30181 tcgcctctgg ccgccagctg accggctttt tcctctcact ttcgcttacc ctcacccatc
    30241 tcactcttcc gccattacca cgacgaaccg cccgccttgc aacttctctc cctcaaagtg
    30301 gtttacgcct taccgcccct cgattgctgc cgtcgccgcc gccaagtatc aatgtcccag
    30361 tcctgacgcc tgttttcgcc ttgcgcaact gggacgcccc gccttaattc gcactacgac
    30421 tacccagtgt ctaatctatc cgccgaccct tacgttccgc ttgcaaccat aagctagtcg
    30481 ttcgttacgt tcgatgtacc tcaagatgcg aatacctttc catctgtcgt ctggtcttga
    30541 agcccgctcg cccacagggc tgcaacgtcg acaagagatc gacggccgaa agatcaccac
    30601 cattgtaagt gtcgcagcat gtgactgacc ctcgctgctc ctccacgggc cgaatcttga
    30661 tccagtcgct gatgccgcgc caatcgctat taaaggtcat actcgccgtg ctggtcgtac
    30721 ttatcttcgt cgcttttgcc gccttctcct gccgcgcatc ccgtcgctcc actggcaaca
    30781 actcgaaaaa cgcccgcggc ggcggcttct tgaaatcact ctggaacacc ggtactggcc
    30841 aaaacagata ccgccagacc caggatgaaa actccacctc taccgagcaa ctgacgacgc
    30901 gccgccgctc gcggccgtcc tctgttgcat tcgacgcctc ggcagaccaa ccgcagaccg
    30961 acgcccgctc ccccaacagc gctgtgaacc gcaatacctc gatacgctcc gtcatgacgc
    31021 tgcctgcgta cagactcgat ccgaacgata acgaacaagt tctcggtcgc gagggcgaac
    31081 gcggaggtgt cgatgttgtc attgaatacc ccaccgaaga gaatgaggag gatctgcgcg
    31141 accaagagat ggaggctctc taccagattc gcctagcccg ccgccaagag cttgccgagc
    31201 gtgatgagcg gaggagagag cgccatgaag cgcgagaacg tggcgacctg gtggccctgg
    31261 acaacattcg tacgagagct agaaacgcca gcaacaacag cgttgtcgcc gtccttcgcg
    31321 aagagcatga acgcctcaag aacgaacgcc tgagggctgt ctcgagtgtg tcatatgccg
    31381 acttgggtgt tgcacgtcac gacggaaccc gactccgggc caacagcaac gagagcgaac
    31441 gaatgggctt gttgtccgac tcggccagta tcgctgccac gtcgatccgt tccggcgccg
    31501 agtccgccgc gaatcacagg agaggacgca gtgctagctc tgtaatgagc atcgaaagcg
    31561 atcttccctc gccgggtttc gcgccgaggt cccgggccaa ctcacgcccg gacactcctc
    31621 gcttggacac tcgctccggc tccagtcccg aaattatcga agccgacgtg ggtgatgctg
    31681 gcatgcccat ttactctcca cccggatacg acgaggtctc actggacgac gaacgctctc
    31741 gcagtaatac gccccagcca agcaccgagc ctccaccaaa ctatccgggt cctgcccaac
    31801 aacgtgctca aagcattgcc tcgagcatgg ccggcttggc tgcagaagac caaacgacgg
    31861 ctggtctgac aggcgaacag cgacaaacga gaaaaccaca actacctagc ttgcgtctgc
    31921 agcaagtgcc gcagattgtc atcgagcctt ccagcgccag accacacgat gacaggtga
//
