# Supplementary material for: Genome sequencing and physiological characterization of three Neoarthrinium moseri strains
Source: BMC Microbiol. 2025 Aug 21;25:526. doi: 10.1186/s12866-025-04274-z (PMC12369201; doi:10.1186/s12866-025-04274-z)
Supplement: Supplementary file 18 — Supplementary Material 18. [file 12866_2025_4274_MOESM18_ESM.zip › BGC analyses/depudecin biosynthetic gene cluster from Alternaria brassicicola/results/cluster82.gbk]

LOCUS       DS022243.1             30800 bp    DNA              UNK 01-JAN-1980
DEFINITION  Genes for cluster 82 on scaffold DS022243.1 of species Fusarium
            verticillioides 7600.
ACCESSION   DS022243
VERSION     DS022243.1
KEYWORDS    .
SOURCE      .
  ORGANISM  .
            .
FEATURES             Location/Qualifiers
     CDS             1060..3133
                     /protein_id="EWG38541.1"
                     /translation="MKFLSAVTGVLAFLQGADAATWKDYKPQSRTLSSCPDYVDYSQKP
                     HKPLSSGKLKLPFMRPSEECRTFKSPAVEKVISDIKKRVKNPDLARLFENTFPSTLDTT
                     VKYFDAKKNLAFIVTGDITAQWLRDTGNQFAHLYKLLPQDKNLKALVKAIINTEARYIS
                     EYPYCGSFQPPPESGLSPSVNDYATLVTVNPPVDNQTVFECKYELDSLAGFLKIVRSYY
                     DNTKDASFMNDNFKSAMKQILRVIDEQSQSTWAEDWSYISYYNWTGQAGSLSPPVPNSG
                     NGEPKLANGLVACSHRPSDDLSVFNYITSDNAMMSVELDNVADVLDKVGGQNSLSKTLR
                     GHAETIRDAVWNHTLTANGIFAYETNGYGGQYIMDDANVPSLVSLPYLGFLKRNDPTYK
                     KTKSALFSRANPYYAVGKTFSGIGGPHANATNPWPMAHVSAIYGTDDDEEITERLNMIL
                     ENTAGLGLIHESVNIYNSSVFTRPWFAWANSYFAEMVLDLAERKPGLIFKDNKPYAI"
                     /cluster_role="intermediate"
     CDS             3827..4310
                     /protein_id="EWG38542.1"
                     /translation="MQLINLYALTVFATSALAADCFGNGNKDIGKFITAYWDARERMCS
                     NSGCTYQEACTTSGSFTVKGLGVDTILNVEMKRKNTGGKKGFKDCWDATEDIINQCPKG
                     GSKQLSGSWEANGQLYQVNGYFSFN"
                     /cluster_role="intermediate"
     CDS             4881..7340
                     /protein_id="EWG38543.1"
                     /translation="MIRPSSSGGSPFTARHACEICRERKVRCDRALPKCRFVPSHSIPG
                     KRSPVQSITAPFPLEKRRMYVGSKCGADALAYVPQRRCDRLNQPCGYSPISQRRTRDEQ
                     LQELQERLAKTEAQLALETPRPRTGSMTSHLQPPSTTTAPVLPSRWPDGLGSITPDTSA
                     QYHLATTASSRVSSVPGSVGPSTGRNPMELDSHRNMGTAIDLPTNSSPMLDIDLFNPGA
                     DSNMAFDWCNPLTALEPLDNILLTRLSPRSLAHSGTEEEISHAELNSLHKYYFESIYFS
                     FPFLNQDRFAAESMGGGLAISALIYAVALAGCAHSSTSQGKESACYVLARNYAEKCERD
                     GQSNELNLLQALLFIGRYEAMAGKLERSWMTLGRAVMLSRLLGLPYMDKRSEGDGLQDS
                     QNHDGSGLNLPETTDQVLLEERRRTFWALYILLSYVKTRTGWQCMLSDIKKFYINLPSP
                     GLLRSDLVPLRMPYLSDIELEPSIEISSYAGCVLMVELALRCFEHGQKRTSESFWDGYC
                     DLVKKTDVLFGMLKRHLNATSIREDPVAFSLYLNLRATEIFSHESAIARSEEQGLPSLM
                     TAESQRRATAAAFQISTAVRLNLPSPWKADSDIIMLQAIFIAWPLTMALKAFHRELVHG
                     GSRDSINGVVASSRLLFAALGHIEESGGHWHRSVAQVERKLQEWEEKNSFNSLTL"
                     /cluster_role="intermediate"
     SOURCE          5001..25800
                     /organism="Fusarium verticillioides 7600"
     CDS             5001..7225
                     /protein_id="EWG38544.1"
                     /translation="MIRPSSSGGSPFTARHACEICRERKVRCDRALPKCRRCDRLNQPC
                     GYSPISQRRTRDEQLQELQERLAKTEAQLALETPRPRTGSMTSHLQPPSTTTAPVLPSR
                     WPDGLGSITPDTSAQYHLATTASSRVSSVPGSVGPSTGRNPMELDSHRNMGTAIDLPTN
                     SSPMLDIDLFNPGADSNMAFDWCNPLTALEPLDNILLTRLSPRSLAHSGTEEEISHAEL
                     NSLHKYYFESIYFSFPFLNQDRFAAESMGGGLAISALIYAVALAGCAHSSTSQGKESAC
                     YVLARNYAEKCERDGQSNELNLLQALLFIGRYEAMAGKLERSWMTLGRAVMLSRLLGLP
                     YMDKRSEGDGLQDSQNHDGSGLNLPETTDQVLLEERRRTFWALYILLSYVKTRTGWQCM
                     LSDIKKFYINLPSPGLLRSDLVPLRMPYLSDIELEPSIEISSYAGCVLMVELALRCFEH
                     GQKRTSESFWDGYCDLVKKTDVLFGMLKRHLNATSIREDPVAFSLYLNLRATEIFSHES
                     AIARSEEQGLPSLMTAESQRRATAAAFQISTAVRLNLPSPWKADSDIIMLQAIFIAWPL
                     TMALKAFHRELVHGGSRDSINGVVASSRLLFAALGHIEESGGHWHRSVAQVERKLQEWE
                     EKNSFNSLTL"
                     /cluster_role="hit_required"
     CDS             complement(7343..8877)
                     /protein_id="EWG38545.1"
                     /translation="MISSRAVMGFEWSFMSLAYITVACRIYVRVVMRKARLFSADYWLI
                     AGLLCCQGLLICDTITYSMDAMDNFTIDNVAIRKIRFATNHFFDTGIYFPKFSIIAFYF
                     NLVPITQPKMRIALYCLAGVTASFAVITFFCDWFWCGPNPSVNWAKGEQECTSFTSMTL
                     MRLLWSMNFVSEVLNVAYPIPLLATLKMTSTRKKIGLAVVFSLGVVTIAVSVGRFITMV
                     HVDNAISIYIWATAEICISVIVVALTAVRPLLRKLTNLKSATFLTSEDQSGVQAIPSNR
                     SRKPGTLTGGSGVYWQGTGKNRQGLAEIMGPESLAGSEMELNNMNGITLAQDIIASRET
                     SIHSIPGQPEYTIKD"
                     /cluster_role="intermediate"
     CDS             complement(9666..16975)
                     /protein_id="EWG38546.1"
                     /translation="MPHFRESSSSSSTTGIDLDPHNSRQRIVSDDEYAALSPDEPPLSE
                     QLEPIAVLMMEKRSGQTPKVPASRFNIDAHFHPNNDRPGSFGVLGGYFLNETLQEFDPG
                     FFGITPVEATWMVEDPQQRKLLEVVYEAFESAGLTLDQLSGSDTACFMATFTADFQQMS
                     FKEPSFRHSLAATGVDPGLLSNRVSHVFNLRGPSIVVNTACSSSVYALHNACSALRTHE
                     CSAAVVGGSNLILTVDQHMNTAKLGVLSPTSTCHTFNSYANGYGRAEGVGAIYLKRLSD
                     AVRDGDPIRGVIRSSATNNNGKAPGVGITYPGFDGQRNVMRHAYERSGLDPMLTGYFEC
                     HGTGTAIGDPLEVHAVSDIMNSTRTEADGPLNIGAVKTNIGHSEAASGLSAIIKAILMV
                     ERGIIPPTYGVTALNPKIDWKGWKVHVPIEPTPMPRHLPVMRVSVNSFGYGGTNAHTIV
                     ESPKSLLSMPQHYKYSMHGHSMKTKLARGAVNRSRPYLLVFSAHDTGALKRNAMAHGKV
                     AAKYSLLDMSFTLANHRTRFQSKGFAITTPSTLQSTFTDDMPGFIVGKKNETARTLGFI
                     FTGQGAQWAGMGAQLMALYPTFLKAIRRMDLILEDLEEAPSWTLEECLLENAATSRVGE
                     AEFSQPLCTAVQVALVQLLKVWGINPSVTIGHSSGEIAAAFTAGYISEAEAILAAYYRG
                     QAVKYIESAGAMMAVGLGAGAIAPYLEAHKPGVVIACHNSPDGVTLSGDVEALKVLEAD
                     LKAEGTFARILHTNGKAYHSHHMLSAVDRYEASLRDSNEDGLPRVMFDKTKMVSSVTNA
                     FLDENTVLDEKYWSANLTSPVLFNQAVQTALAGKDMAIDTVIEIGPHSALSGPIRQIKA
                     HLSADKVQYLPTLIRGARCAEQVLKLAGELFLRDYPIDLQRITAIEELSPSGKITSRRG
                     HLIVDLPPYQWDKAKKFWAESRESKEHRSPRFPRHDILGQLTIGGSLKEPTWRNVLRLK
                     DLPWLRDHSLGGEAVFPAAGYLSMAMEAITQLNEMSEAPLEIDSYIFRDVSIQQALVTP
                     DDDDGIETLFNIRPSRLSTDETMRWWDFNTSSVSTEGHVKNHMTGRIRINTIKRRALAK
                     TIPNLPQRASGKLWNQALKNVGFNYGPTFQDMDNIKFDGTSYCAQATTNIKTSVMKDES
                     RHVLHPAILDSCLQLMIVAIWAGRASAMRFGAVPITAEEIIVWKPTQAQLQGSSNAKAF
                     SWIDPRGQRTFNAHNQLLANDGQILMQINSMQCTAYEAAIPQSLEAVTRPQPYSQIISR
                     PDFSLLRGHQNHLSLTDFIELARFKKPLLKVLVSDPTIATALLARFPELYLTVATDPSH
                     TSDVTAELSSFTNISVEPLALAADLTTRTREKLKCSFDIIAAPFMSLHELQNISELLSE
                     DGCAVLGGDESALTEKRLRDAGFSEFDTFLGESLFVTRIERTSSPTAAPIWLLYQNDLP
                     SCLYDLEQCLEKAGLKTERLRLGNACPVGANVIAFIDLEGPLMARMSEDEFLHIQKVLS
                     DASKVLWLSCSDKSEDVARPEYAMTAGLLRSLRSERASLKATLVDFSIDDLASDILSTR
                     ISRLASVFFAGEGELETEYISQNGQLLINRLVPFDRINDRYTLTDNDTQSDPFDPEARL
                     DGIIDSGKVVFSHCNADEVALQPTEVEFRVETTGLTDEDKVVILGSSPGPDFSHEASGV
                     VIRTGDAVTRVSPGDRMVAFSAGKVSNFKRVPECLVQKLNNSEDHQATAGLPMYYGPAL
                     YGLETLAKVEPKESVLVLPGSGVLGGAAIRVTKALGGRVYVAVGNDTEAEELQSSFDLS
                     RDQILVDYTPEILHEYEIDVVFSGSSVEPGISQESWRNMPALSRFVNCGKMPSGSSLDS
                     APASRGASYLSVNFIGLFKRPQVLGRLLERTMALFRDGSLPVPPLTISSIADINSSLIL
                     SSSLNSSETIITHTKGSTVGVTRTPPRLELQADATYLLVGCLGGLGRSLTTWMMKRGAR
                     NFAFLSRSGRDSKQADLCVRDLEARGARVQVFRGDAAIKEDVEKAVASISSDKPLRGIV
                     NAAMVLRDGLFQNMSYQSWTTSVQPKVLGSKNLHEATAELPLDFFLMTSSVSGILGTPA
                     QGNYAAANSYMDALARLRRSQGKPACAIILPMVLGVGVVAENLDLENSLTRKGMYGIDE
                     EALLDAFEVSMLEQQGHQDHSVNFDHLVVGLDPAELHRASKQAKGDVDAFWAADHRFSI
                     LLDAMNRLDGANHVDGEAGSILSRVKAAESPTQAISLVRDHFVSKLARVLLLDAEEFSD
                     ESSGRSIASYGIDSMIGAELRNWIFKELGLDIAFQQLLSPSLTIPKFAELICVSQGIVI
                     DAE"
                     /cluster_role="hit_required"
     CDS             17568..19474
                     /protein_id="EWG38547.1"
                     /translation="MTNQTLEVFDVIVVGAGWYGLMAARTFLELAPETNLLILDDGKTV
                     GGVWSKERIYPSLFAQISHPLFEYSFYPMPEEDVSPDGFVSGKTIQKYLESFAKDHNLM
                     SRMRLNTRVENVKRGPDSDGWVLDLKEKESLACRKLIYATGANSSPIIPQWPRKDFEKP
                     VIHSLELGKYQDYIRDSVKNTVVVGRSKSSYDAVYHLLCAGKTVDWVMRDGESGPFSIY
                     APTFMGLWNIADHISTRFASSLSPCIMSTSGMCYNFFQRNALGRLLTNMYWRTANYISV
                     SHADYWRTANAEKLRPRPYSDGVFWGSGGIGIATAPDFWETFHNGDVTIHSTEINSLSH
                     KDVVNLKNGYSIAADIVIHCTGFDKGYDAFEPSLRRELGLEYDPKEFSRWTMLDEKAEK
                     TVDDLLPYLREAPSRYRDSKATKRTGHGPNRHYRRLVVPELAARGDRSILFPGHIHSAF
                     TPLAAELQALWGVSWMLGWRDLPPREEMEVEAANFNAWTRKRYLEQGKKHSYFIYDYIP
                     YIDTLMKDLGLNPFRKSSVFEEWFVRYKPSDYKTILDEYLSLRRHQHGIEGAETENGKA
                     A"
                     /cluster_role="hit_required"
     CDS             20016..22089
                     /protein_id="EWG38548.1"
                     /translation="MSDQNTEKPADAAPRSPHAPGDLAGSSDASLTETGQRSIQGWRWA
                     VAYAAMLSTTLLFAIDNTIVANIQPSIINDFGHLELMTWIGTGFALGTMFILLWGKVYG
                     VFNIKWVYIFNIFLFEAGSAVCGAAPNIQALIIGRVIAGIGGSGMYSGTLTYVSVLTNE
                     QEKPAYLAGSTVVWGIGSVLGPVVGGAFATSSATWRWGFYINLPIGAVFAPAYFLLFPS
                     TDPNPTKTLAEKLRLVDWINAVIFLAGSACLTVALTFGGVVYSFHSGTIIALWTVTGVL
                     LLAFIVLLKIHPLVSKENRLYPLHFFKKWILINMQLQVFLSSGIILAMTYFVPLYFQFI
                     KGDGALEAGVRLLPLIMFMVAVSMLNGFLMPKYGLIPFWYIGGSALALIGSALMYTIDD
                     TTSNGKVYGYNILVGAGAGCYIVAGFAIMQSLVPTHEIANAVAQDLGMVLFLAVSGSLF
                     HNVAVDKVGNALPSASETEIGNLIAGTSSAAFKALSEDEKAAVIPEIASAMKSIWAFFM
                     AAAALSFVCACPLVTAKLGGKKLKPTAVA"
                     /cluster_role="hit_required"
     CDS             complement(22611..24327)
                     /protein_id="EWG38549.1"
                     /translation="MQKNSQFRVIIVGAGVTGLTLAHCLAKAGIDWVLLDKGVVAPSFG
                     TTITLQPHGCRILHQLGCLDAVLAKCDTMGGAHCRDPTGKSFASNDFFGVVRKFAGYDT
                     RTLDRQVFLRELYELLPDKSQIYEKARVEEIIEEDSVAHVILADGREFVGDVVVGSDGV
                     HSKVREIMWDKANALYPGMITVDEKRAMVTQYNAIVMASSPVPGIGAHDMEITSNDKYS
                     FLLLCQPEWISIIVHSKLPENQQCTWPTRRRYTETDMEALVTPNSALGGNTAMEDAVVI
                     TNMLHALLARHPNKKPSDVELHDAMRQEYQDTRVERARAIVKAGGALTRQQAYDGWKAY
                     ITQRWLTPIIGLDTLAQKIAGLCVTAPKLSFVEFEEKRGIMGWQDTIEAEKKYAMKGKA
                     AKKELTGMTWNNWNGGFEAVFPHVMAIVAALWLAIWVFHLIASRDHVFGFRSDRTGFVE
                     LYNASLRAY"
                     /cluster_role="hit_required"
     CDS             24706..25800
                     /protein_id="EWG38550.1"
                     /translation="MLQTSRNQLLYLSALGVWGLWGYASFNGMFRRLDTLTKTLHFPDG
                     RPLRSSYTGLAPLDAQLSLVTAFYDVLTNSLSSGPRLLFFDINYVVACANLWTLIESRR
                     RGVRSFFLRYPAWAMALCNFNGAAIVLPLYMFLICRSKARLRDSSVPLYDAVAMPVTAV
                     VILLHPLLIFLPAWLGFDGYETHHGLIALFQVAPILILGFYLGLVSILPQGPVTPTSCK
                     EAKRWLVASLILAGTVASAVHIYIMIGAMRTHDSDASLSRLFVPAWGFSDPGTILKTTE
                     GRSREYASLLENLHLFSQWDWIVVCLTTVVAVPLFLSRRDGLKVDKSTSPHEVQELVYL
                     AISTAVLGPGGAGSFALAIREARI"
                     /cluster_role="hit_required"
ORIGIN
        1 aaattgtagc gactatataa agagcagtgg taacatgcta tagaactttg cgtacaactt
       61 cctcgacgat gcgagtgcag ataccatctt cagaaggaat gttaccaaag acatagccgc
      121 ctccgtggag atgtatatag acaggcagac gagcgccttc ttcggcggaa gctggtcgat
      181 aggttcgaac ctcgagagga aagccatctc ttgaagtgac ggtgtaatct ttcatgagaa
      241 tagggtagtc tttaagcttc tccatctcgc tgagggccag ttgttctcgg tacatgttgg
      301 taaggcgctg catctccttc agttccagat ggcctggaat aggcggcctg ctatccgtga
      361 ctgctagcca ttctgctgtc gcatgtccgt attgagtgaa gtcagccatg gtgaatttgc
      421 aattcaagcg atcgaattag gggtatccta acgatactgt ctagaagaag tttgagaagg
      481 ttatttgaca gatttgagtt tttgaagcta tcgtgggaaa tgccgaggaa gatgtcgtct
      541 catgatgtcc gcgggtccaa agttgtcgcc gaacccctca acttcgccga actcggtata
      601 agtaagtgcc gaagcatcca catcgatcgg cgagaaggcc gaattctgaa aagatcatga
      661 tatcttgaga tcgtgataat atttcaccat acatggaaat cttgacccta atttattcat
      721 tttcgacaag ttgactgtcg ttgtaaatgt ttggctggca ctgagcagtg agattcgtaa
      781 gcgggagttt tgttaagcgc gccaatcacg atagcttcac acagattcaa ccaagaatca
      841 agcaaactac gtcacgatat tcatggttta caaaaggccc gacaacgtct caacgttaca
      901 tggaatcagg gtcgaatgca actttccccc gcattttagg ccaatgccga ataagatctg
      961 cataaattcc cggggccgtc ggagatgaag acaaacttta aagcttccat ggtttccctt
     1021 gataaaatga agttttcctc cttttccatc ttgatttggt caacggcaat accacgatga
     1081 aattcctcag cgccgtgact ggtgtgttag cttttctgca aggcgctgat gcagcgactt
     1141 ggaaggacta caagccgcaa agtcgcacgc tgagctcttg tcctgactat gtcgactatt
     1201 cgcagaaacc gcataagcca ctctcttctg gcaagttgaa gctgccattc atgaggccaa
     1261 gtgaagaatg cagaactttt aagagcccag ctgttgaggt gcgtctacga atgccttgga
     1321 atgagattgc atggctgacg tgatggtaga aagtcatcag cgacatcaag aagcgcgtca
     1381 agaaccctga tctggcgcgt ctctttgaga acaccttccc atcgacgcta gacacgacgg
     1441 tcaagtattt tgacgccaag aagaatttgg cattcatcgt cacgggtgta agttcttttc
     1501 ttgtagattt gagaatgtcg gctgatgaaa tacacaggat atcacgtagg aagagatgtc
     1561 cctgtcacaa aatgaccact aaccaagaac cgcagggcgc aatggttacg cgatacaggt
     1621 aaccagttcg cgcatttgta caagcttctg ccccaagata agaacttgaa agccctcgtc
     1681 aaggctatca tcaacactga ggcgagatac atctccgagt atccgtattg cggtatgcgc
     1741 aatttcaatt cgaccaaaag agaatatgag ctaactgaga gtgccaaggc tccttccagc
     1801 caccacctga gagtggacta agcccttcag tcaatgtatg agcccccgga agatgttaca
     1861 tgataactga tctgcaatgc taacgggatg aataggacta tgctacactt gttaccgtca
     1921 atccgtgtgt tctacccaag actctcatgt tcttcccgta ctcgagctaa cgccagtgat
     1981 tcatagtcca gtcgataatc agacagtatt cgagtgtaag gtatgtcacc gcactcacag
     2041 cctaccatac aatttggcat ttactaaact accttcagta cgaacttgac tctctggctg
     2101 gcttcctcaa gattgtgcga tcatattatg acaataccaa agacgcttct ttcatgaatg
     2161 ataattgtga ggcggaagac ccctgatgtt ctcgctaagt cactgatgat cgacagtcaa
     2221 atctgctatg aagcagattc ttcgggtcat cgacgagcaa tctcaaagca cttgggccga
     2281 agattggtct tacatcagct actacaactg gactggccaa gcaggctcac tatcaccacc
     2341 agtacccaac agcggaaatg gtgaacccaa gctagccaat ggtctcgtcg cttgcagtca
     2401 tcgtccatca gacgacttgt ctgtcttcaa ctacatcacc tccgataacg ccatgatgtc
     2461 agtcgagctt gataacgttg ccgacgtatt ggataaagtt ggaggtcaaa atagcctttc
     2521 caagacgcta cgtggccatg ccgagaccat tcgagacgca gtttggaacc atactcttac
     2581 tgccaacggt atcttcgctt acgagacaaa tggctatggc ggccaataca tcatggatga
     2641 tgccaacgtc ccgagtcttg tatctctgcc atacctaggc ttcctcaagc gtaatgatcc
     2701 gacatacaag aagactaagt ctgctctttt ctcgcgagcg aacccatact acgccgtcgg
     2761 aaagacattc agtggaatcg gtggaccgca tgcaaacgcg actaatccat ggcctatggc
     2821 acacgtctca gctatctatg ggaccgatga tgacgaagag atcaccgagc gacttaacat
     2881 gatattggag aatactgctg gtctggggct gatccatgag agtgttaata tctacaactc
     2941 ctctgtattt acacgaccgt ggtttgcttg ggcgaatagc tactttgcag aaatggtcct
     3001 ggatttggcc gagagaaaac ctgggttgat tttcaaggat aacaagccat atgccatcta
     3061 agacgcatca cctaaaatac cacagattag cctttacccg taccgaagaa gaataactat
     3121 tcatagtcta ccgcccaatg gcctcatctt gttctagtat cgagtgtcaa gaaagacgtc
     3181 ggaaaaagtg acaacaaagc gtactggtac gatatatctc aagatagcct tgctaattta
     3241 agcttaagca aatggtttga tctccaattt ctgtaggtag taacaaagcc gtcatgcact
     3301 gttagtttag atatcatttc agacgaatac tgaagcatga gcgaggctca gcagtgacca
     3361 tatgcgagat aacacaacac aaaacattac taacagctta cacggccttt gattggggtc
     3421 cattcgcaag ggtaactgct ttgtcagagt gggccgatat cgagagcgaa taggatccat
     3481 gaaatgaaac caataaggtg cgaccatcca taaggcggcc gaccaaatgg taacagtggc
     3541 caaagagata gctcaactgg catcgcttaa gccattctag agcagtcgac ggagacaaag
     3601 aaaatacctc tttctcaaaa aggatggtgc ggaagaaatg caccgtcgga tatgtacgag
     3661 cgtgaggtga aaactcgtat tggtagaaat tatatcgagt tccttcaccg acagcccgac
     3721 agccataaat cctcaagtat aaaaccaact ggtaattcca tcaaatcgga acagcccaag
     3781 cctcgcaaga ctcaaattca atcaggatcc caacaattcc tacaccatgc agcttatcaa
     3841 cctctacgcc ctcaccgtct tcgccacatc agccctggcg gcagactgct tcggcaacgg
     3901 taacaaggac atcggaaagt tcatcacagc atactgggat gctcgtgaga ggatgtgcag
     3961 taactctggc tgtacttacc aagaggcgtg cactacctcc ggatctttca ctgtcaaggg
     4021 tcttggtgtt gacactatcc taaatgtcga gatgaagcgc aagaacactg ggggcaagaa
     4081 gggattcaag gattgctggg tacgtatttc aaccttacat agtagactat gctaatagta
     4141 ttgtgacagg acgcgactga gtatgtgatc cgatatttac atttgacttg tctaattttt
     4201 ctagggacat tatcaaccag tgccccaagg gtggctcgaa gcagctgagt ggatcgtggg
     4261 aggccaacgg tcagctttat caggtcaatg gttatttctc gttcaactga gagcaagttt
     4321 ttgcgtgagg cttggatact tctcgagaat ggcttggctc tcctctcctc acagagcacc
     4381 tttgggagat gcgtgataca agaggtttat cacttctaaa gtaaaactta gcacgtgtgt
     4441 catctcaata aaagaaaagt ttgcagtcaa gccttcattt tgatcttcta ctggaggtga
     4501 ttgggttatg tactgcaggt gaaatactct gaggcagtga gactaccttt gagtagggga
     4561 atggtcaact gatgccatta cttcatcttc acattctttt agttataatt ctttcgatga
     4621 tcgatagcaa gcctttagaa gatattctac cggcttggct cagctgacat acatgaatct
     4681 atttttagca gcaattttcg ttcattaatt gtcgcttatc aacggagctt tgttatgctt
     4741 gaatgaagcg taaagccaag acggacggcg cgcacggccc ctgcagtagg tatcgataag
     4801 ggaatccagg gtccgctaat tcctcttttc atcgtcatgt cggtcgccgt ttgtttgttg
     4861 catatcgcaa tcttgcttat gttgcttttc ccctcactag tgtcaaaaga ctcatcttac
     4921 attcttactc acgactatgc cgggttgatt tggatgcgcg tatcgaccca gtttgtctac
     4981 gtccttcgac atcatatgcg atgatcaggc catcctcgtc tggtggctct ccctttacgg
     5041 cccgtcacgc atgcgagatt tgcaggtagg tcaagtcaag acaagcccat ccccgcatcg
     5101 atatgcactg tgtgccattc ttcgacagct gaactgacga ctcgattcga cgaagcagag
     5161 aacgaaaagt ccggtgtgac agggctttgc caaagtgcag gtttgttcca tcccattcca
     5221 tcccaggcaa acgcagtcca gtacagtcta tcaccgcacc ttttccactg gaaaaaaggc
     5281 gaatgtacgt aggatcaaaa tgtggagctg acgctttggc ctatgtcccg caaagacgat
     5341 gtgaccggct caatcaacct tgcgggtaca gcccgatttc tcagcgtcgt actcgcgatg
     5401 aacagctgca ggagctccag gagcgattgg ccaagaccga agcccagctc gctcttgaga
     5461 ccccgcggcc gaggacaggt tccatgacct cacatttaca gccaccgtcg accactactg
     5521 cacccgtttt gccatcacgt tggccagatg gtctgggctc tatcacgcca gacaccagcg
     5581 cccagtacca tcttgcgact acagcatcat cacgtgtctc cagtgtcccc gggtctgtag
     5641 gtccgtccac tggccgcaat cccatggagc tagacagcca ccgaaacatg ggtacggcta
     5701 tcgacctgcc gactaatagc tcacccatgc tagatattga tctgtttaac ccaggagctg
     5761 actccaatat ggctttcgat tggtgcaatc cgctgacagc cctggaaccg ctggataaca
     5821 tactcctcac tcgcctatcg cctcgatctc tggctcatag cggtaccgaa gaggaaatct
     5881 cgcacgcaga actgaactca ctgcacaagt actactttga gtccatttac ttttcctttc
     5941 ccttcttgaa ccaagatcgc tttgcggcag aatcgatggg aggcggtctt gcgataagcg
     6001 ctctcattta cgctgttgca ctcgctgggt gcgctcattc ttccacttcc caaggcaaag
     6061 agtctgcctg ctatgtactg gcaagaaact atgcagaaaa gtgcgaacga gatggccagt
     6121 caaacgagct taatttgttg caggccctac tctttattgg gagatatgag gctatggctg
     6181 ggaagctcga gagaagttgg atgacactgg gacgtgctgt gatgctatcc aggctgcttg
     6241 gactgcccta catggacaag cgaagtgaag gcgatgggct tcaggactct caaaaccatg
     6301 atggctctgg actgaacctg cctgaaacga ctgatcaggt tcttctggag gaacgaagaa
     6361 ggaccttctg ggctttgtac atattgctca gttacgtcaa aacacgtact ggatggcaat
     6421 gtatgctcag cgatataaag gtaaaagaac cctgatcaac tctcttgggg tgcctcggcg
     6481 ctaacctcaa accatccaga aattttacat caacctccca tcacctggtc tgctaagatc
     6541 agatctagtc ccgctcagga tgccctatct ctcagatata gagctcgagc ccagcatcga
     6601 gatctcttcc tatgcaggat gcgtcctgat ggtagagctg gccctgcgct gttttgaaca
     6661 tggacaaaag cggacttcgg agagcttctg ggatggctac tgcgatcttg tgaagaagac
     6721 agacgtcctt ttcggaatgc tgaagcgcca cctcaacgct acatccatcc gagaggaccc
     6781 cgttgccttc agcctatatc tgaacctccg cgcaactgaa atattttccc atgagtcggc
     6841 tattgctcgc agcgaagagc aaggtctgcc atccctgatg acggctgaga gtcaacgtcg
     6901 tgccacggca gctgcttttc agatatcaac agcagtgcgc ctaaacctcc cctcaccgtg
     6961 gaaggcggac agcgacatca tcatgctaca ggccatattt atcgcgtggc cgctgaccat
     7021 ggctctgaag gcctttcacc gtgagctggt gcatggtggt agtcgcgaca gtattaatgg
     7081 tgttgtagca tcgtcaaggt tgctgtttgc cgctctgggc catattgagg agtcgggagg
     7141 acattggcat cgaagcgtcg cacaggttga gaggaagctt caggaatggg aagagaagaa
     7201 tagttttaac tcgcttacct tgtgatgaat gaagttctgg tctcggatga tttccgtggg
     7261 gcgtattaat gggctactat atcaggcctc ttctcttaag cttagagttt atagaaatac
     7321 atataacagt ttcacttttc atctctggaa agctgatgaa caatatcaat gagatttcac
     7381 aagttgttgt ctaagttcta atgtccatta ctctatcgtt ctatcagtcc atcgcagagc
     7441 ttactttcaa tccttgatcg tatactctgg ctggccaggt atactgtgaa tgctggtctc
     7501 ccttgaggct ataatatcct gcgccagtgt tatcccattc atgttgttca gctccatttc
     7561 actgccagct aaactctctg ggcccatgat ctcggcaagc ccctgacgat tctttcccgt
     7621 tccctgccag tagacccctg atcctccagt caaggttcct ggtttccggg aacgattcga
     7681 tggtattgct tggacgcctg attggtcctc gcttgtgagg aaagttgcag acttcaggtt
     7741 cgtgagcttt cgaaggaggg gccggaccgc tgtaagagcg acgactatga ccgagataca
     7801 gatctcggca gttgcccaga tgtctaagaa tatgtcagag ctagatttga ggtgatatca
     7861 agatgactta catatagaaa tggcattatc aacatgtacc atggttataa atcttccaac
     7921 gctgacagca atggtgacga cccccagact aaaaacaaca gctaatccaa tcttcttacg
     7981 cgtcgatgtc attttaaggg ttgccagcag ggggattggg tatgcaacat ctaactgagg
     8041 gtcagaaacc gaagtaaaaa gcccagtggg ccatgcaagt cgtgacttac tcaggacctc
     8101 ggatacaaag ttcatagacc acagaagccg cataagagtc atggatgtga aggatgtgca
     8161 ttcttgctct ccttttgccc taagtatccc atcagcggtg ccctagaggt ttatgaatac
     8221 agactgacca gttgactgaa ggattgggcc cgcaccaaaa ccaatcacag aagaaagtaa
     8281 tgaccgcgaa ggatgccgtg acgccggcta gacaatagag tgcaatgcgc atttttggct
     8341 gcgtaattgg cacgaggttg aaatagaagg cgatgatgct gaatttcgga aagtatatgc
     8401 ctgtgtcgaa gaaatgattt gttgcgaatc gaatctaaaa gaagagagga taagtataca
     8461 agacggctag caccctgaca aacgagaaaa aaccagcacg ttttgtctgc attagatcat
     8521 tacctttctg atagcgacat tatctattgt gaaattatcc atcgcatcca tggagtaggt
     8581 aatcgtgtcg cagatgagca ggccctgaca gcacaacaaa ccagcgatga gccaatagtc
     8641 ggctgaaaac aagcgtgcct ttctcatgac cacgcggaca taaatgcgac aggcgactgt
     8701 tatgtaggcg agggacatga aggaccactc gaagccctga aggttcagca tttctcaatc
     8761 gtaaaaccag aaggtaaata cgtaccatga cagccctact ggatatcata ctggcgatat
     8821 cccgttaaag ggaaccggtc gtttgaggag gaagctatgc aggaagtacg atcacatcag
     8881 gaaccggagg ttcgagaaaa cagaaaggtt ccggacaagc cagcggtgat gcttatcaga
     8941 gcctaacatc tggcgctagt tgctagcaca tcatggcgta cgccaccata agcaggaata
     9001 gagttacccg gtcccaatca tggaatgccc aagccgcatt cgagacaata ttcgccacta
     9061 caaccgctag cgaagattac gccaagcact gattgtcaaa gcgtagacgc catccaagac
     9121 aatggctttc ttctgttgaa cagtatgtcc cttcaacgac ttgtccccta tggattgaag
     9181 atagtactct ggcagttcac tggaaacgaa tcacggagga tcgcaccaga tcaaatgccg
     9241 aaataaaata tctatctatg atgcatctac gggcgaactt caggcaccag taaagtcaaa
     9301 gcacagccgc cctagttaca gtgatgcgac ctccttaaac ccggccgtcc actaatcact
     9361 cgggagaatg ccacacagtc acgctacttg tcgatcgcgc gagtcaagaa acgtcaagca
     9421 aagtgcgcgg cttgtggatg caaagctcct ctattggact ggcgcaagcc acagcgccgg
     9481 gattgactta ggctctccga gtccagggac tgggaatctg gaatggctta tttagtgaca
     9541 tatcacaagg gtgcaaaatg aagcaatgat atcctctccc atttacggaa agaaacattg
     9601 tctttgcaat atgctcaagg ttgtctatgt ctatcacatc acatatatct acatcatccc
     9661 ctcctctatt cagcatctat aacaatacct tgagacacac aaataagctc ggcaaacttg
     9721 gggatagtca aagatggact cagaagttgc tggaaagcga tatccagccc caactccttg
     9781 aagatccagt ttcgtagttc ggcaccaatc atgctatcaa taccgtaact cgcgattgac
     9841 cttccagagc tttcgtcgct aaattcctcc gcatcaagaa gaagcaccct ggccagcttg
     9901 gaaacaaaat ggtcacgcac tagagaaata gcttgcgtgg gtgactcggc agccttaacc
     9961 cgggagagaa tcgagcctgc ttctccatca acgtgattcg caccgtctag tcgattcata
    10021 gcatcaagga ggatagaaaa acggtggtcc gcggcccaga aagcatcaac atcaccctta
    10081 gcctgcttgc ttgctctgtg gagctctgca gggtcaaggc cgacgacgag atggtcaaag
    10141 ttaacgctgt gatcttggtg accctgttgc tccaacattg acacctcgaa agcgtccagg
    10201 agagcctcct cgtcaatacc atacatgccc ttacgggtga gcgaattctc gaggtccagg
    10261 ttttcggcaa ctactcccac gccaagaacc atggggagaa tgattgcaca tgcaggtttg
    10321 ccctgggagc ggcgcaggcg agcaagcgca tccatgtacg agtttgcagc cgcatagtta
    10381 ccctgagcgg gagttccgag aatgccggac acagaactcg tcatgagaaa gaagtccaga
    10441 ggtagttcag ctgttgcctc gtgtaggttc ttactaccga ggacctttgg ctgaacggat
    10501 gttgtccagc tttggtagct catattctgg aataggccgt cctgcaacaa gtgttagctt
    10561 atctatgaac gcgccaagta accacaactc acccgcaaga ccatggcagc attcacaata
    10621 ccccgtagag gcttatctga tgatatcgag gctacagctt tctcaacatc ttccttgata
    10681 gccgcatcgc ctctaaagac ctgcacccgg gcacctcgag cttccagatc ccggacgcaa
    10741 aggtcagctt gcttcgaatc ccttcccgaa cgagataaaa acgcgaagtt ccgcgctcct
    10801 cgcttcatca tccacgtggt taggctacgc ccgaggccac cgagacaacc cacaagtagg
    10861 taagtagcat ctgcttgcaa ctcaagacgt gggggggtgc gggtaacgcc tacagtgcta
    10921 ccttttgtat gagttatgat ggtttcgctg ctgttcagag aagaggagag gatgagtgag
    10981 ctgttgatgt ccgcaatact gctaattgtc aaaggtggga cagggagtga accatctcta
    11041 aagagtgcca ttgtacgctc gagaagtcgg ccaaggacct gaggacgctt gaagaggcca
    11101 atgaagttga ctgataggta gcttgctccg cgagaggcag gcgcagagtc caaggacgag
    11161 cctgaaggca tcttgccaca gttcacaaat cgtgacaagg ccggcatatt tctccacgac
    11221 tcttgtgata ttccgggctc aactgaactg cccgagaaca caacatcgat ttcgtattca
    11281 tggagaatct cgggagtata gtcaaccaat atctggtctc tagaaaggtc aaaagaactt
    11341 tgtaactctt cagcctcggt atcgttcccg actgcgacgt aaacccggcc cccaagtgct
    11401 ttcgtgactc ggatcgcggc ccctccaagg actcctgagc cgggaagtac aagaacagac
    11461 tccttcggct ccaccttggc aagtgtctcg agaccgtaga gagcaggacc atagtacatt
    11521 gggagacctg cggtagcctg atgatcctca gagttgttga gcttctgcac aagacactcc
    11581 gggactcgct taaagtttga cacctttcct gcactaaagg ccaccatgcg gtcgcctggc
    11641 gacaccctcg taacggcatc cccggtccgt atcacgacgc cagaagcctc atggctgaag
    11701 tcagggccgg gagaggatcc caatataacg actttgtctt catcggtaag gcccgttgtt
    11761 tccactctga actcgacctc ggtaggttgc aatgccacct cgtcagcgtt acagtgagag
    11821 aatacaactt ttccagagtc gattataccg tccagtctgg cttctgggtc gaaggggtca
    11881 gactgggtat cgttgtcagt gagggtgtat ctatcgttga tcctgtcgaa tggaacaagt
    11941 cggttgatca ggagttggcc gttctgggaa atgtactccg tctctagttc tccctcacca
    12001 gcgaagaata ctgatgcaag acgtgatatt cttgtactga gtatatcaga ggcaaggtca
    12061 tcaatggaaa agtccacaag tgttgcttta agcgaagctc gttcagaacg aagggatcgc
    12121 aggagtcctg cagtcatggc atactcggga cgcgccacat cctccgattt gtcgctgcat
    12181 gacagccata acactttgga agcatcgctc aataccttct gtatgtgtaa gaactcgtct
    12241 tctgacatcc tagccataag ggggccctca agatctataa aggctatcac attggctcca
    12301 actgggcagg cattacctag cctcaagcgc tctgttttga ggcccgcctt ttcgaggcac
    12361 tgctccaaat catacagaca gctcggaaga tcattttgat atagtaacca tatgggtgct
    12421 gctgtagggc tgctagtcct ctcgatacga gtgacgaata aggattctcc caagaatgta
    12481 tcaaattcag agaaccccgc gtctctcaat ctcttctctg tcagagcaga ctcatctcct
    12541 ccaagcacgg cgcagccgtc ttctgagaga agttcggaga tattctgaag ctcatggaga
    12601 gacatgaaag gggcagcgat gatatcaaaa gagcacttga gcttctcccg agtccgtgtc
    12661 gtcaaatcag ccgccagtgc caagggctct acggatatgt ttgtgaaact gctcagctct
    12721 gcagtgacat cagaggtatg agaaggatct gtagctactg taaggtaaag ctcaggaaat
    12781 cttgccagga gagctgtagc aattgtcgga tccgagacca acaccttcaa taacggtttc
    12841 ttgaaccggg cgagttcaat aaagtcggta agtgataggt ggttctggtg gcctctaaga
    12901 agtgagaagt ccggtcttga gataatctga ctatacggct gtggacgagt gacagcttcc
    12961 aaactctgcg gtatagcagc ctcgtaagca gtgcactgca tactattgat ctgcatcagg
    13021 atctggccat catttgccaa cagctgattg tgggcattga atgttctctg gccacgggga
    13081 tcgatccagg agaaggcctt cgcattggaa cttccctgta gctgagcttg cgttggcttc
    13141 caaacaatga tctcttcagc ggtaatggga acagctccga acctcatggc gctggctcga
    13201 ccagcccaga tagcaacgat catgagctga aggcaggaat ctaggatggc tggatgaagt
    13261 acgtgacgag actcatcctt cataacagac gtcttgatgt tggtcgtcgc ctgagcacaa
    13321 tatgacgtgc catcaaactt gatgttgtcc atgtcttgga atgtaggccc atagttgaag
    13381 ccaacatttt tcaaggcctg attccaaagc tttccagagg cgcgctgagg aagattagga
    13441 atagtcttgg cgagagctcg acgcttgatc gtatttatgc ggatccttcc agtcatgtgg
    13501 ttcttgacgt gcccttcagt agataccgat gaggtgttga aatcccacca tctcatggtc
    13561 tcgtctgtgc tgagcctcga aggcctgatg ttaaacagtg tctcgatacc gtcgtcatcg
    13621 tctggagtga cgagggcttg ctggatactg acatcccgaa agatgtacga gtcgatctca
    13681 agcggggctt ctgacatttc attgagctgc gtgatggctt ccatagccat agagagataa
    13741 ccggcagctg ggaagactgc ttctccaccc aaagaatggt cgcgaagcca ggggaggtcc
    13801 ttgagacgca aaacattcct ccatgtaggc tctttcaagg agccgccgat agtaagctgg
    13861 ccaaggatgt catggcgtgg gaaccgtggt gagcgatgct ccttactttc gcgagactca
    13921 gcccagaact tcttggcttt gtcccattga taagggggca gatcgacaat gagatggcct
    13981 ctccgagagg taatctttcc agacggagag agttcctcaa tcgcagtgat gcgttgcaga
    14041 tcgatgggat agtcgcgaag gaacagctca ccagcgagct tgagcacctg ctcggcgcac
    14101 ctggcacccc ggatgagagt tggtagatac tgaactttgt cagcgctcag atgggccttg
    14161 atttgcctta taggtcccga tagagcagag tgaggaccga tctcgatcac tgtgtcgatt
    14221 gccatatcct tacccgcgag agcagtctgc acggcttggt tgaagagtac ggggctggtg
    14281 aggttggcac tccagtactt ttcgtccagt acagtattct catcgaggaa cgcatttgtc
    14341 acagatgaga ccatcttagt cttatcaaac atgactcttg gaagtccgtc ctcattagag
    14401 tctcgtaggg aggcttcgta cctgtccact gctgagagca tgtggtgcga gtggtatgcc
    14461 tttccgtttg tatgcagaat acgggcaaag gttccctcgg ctttgagatc agcctccagc
    14521 accttcagcg cctcaacatc gccactcagg gtgacaccat ctggcgagtt gtggcatgcg
    14581 atgacaaccc caggcttgtg ggcttcaaga tatggtgcaa tggctccagc accaagacca
    14641 acagccatca tagcacctgc tgattcgatg tacttgacag cttggccacg gtagtaggct
    14701 gctaggatgg cttcagcctc tgagatgtat ccagctgtaa atgctgcggc gatctcgcca
    14761 gaagagtgac ctatagtcac tgatgggtta ataccccaga ccttaagtag ctgtaccaga
    14821 gcgacttgaa cagcggtgca aagaggctgc gagaactcag cctctcctac acgagaagta
    14881 gcggcgttct cgagtagaca ctcctctagt gtccaggaag gggcttcttc caggtcctcg
    14941 agtatcaagt ccatgcgacg aattgccttg aggaaagttg ggtagagcgc cataagctgg
    15001 gcacccatac ctgcccattg cgctccttgg ccggtaaaaa tgaagccaag cgtacgtgct
    15061 gtctcattct tttttccgac tatgaagcca ggcatatcgt cggtaaaggt actttgcaat
    15121 gtgctaggtg tcgtaattgc gaagcccttg ctctggaatc gcgtacggtg gttggcgaga
    15181 gtgaaagaca tgtccaacag actgtacttg gcagcaacct tgccatgcgc catggcattg
    15241 cgcttcagag ctccagtgtc gtgggctgaa aacactagca aatatggccg gctgcgattg
    15301 actgctccgc gtgccaactt ggtcttcatg ctatgcccgt gcatcgaata cttgtaatgc
    15361 tggggcatac tgagcagaga tttggggctt tcgacgatcg tgtgagcatt tgtgccaccg
    15421 tacctacgat gatcagttct gaatatggca ggattgagat catacgtacc cgaaagagtt
    15481 gacactcact cgcatgactg gcaagtgtcg aggcatagga gttggctcta taggcacatg
    15541 gaccttccat cccttccagt caatcttggg gttcaaagca gtgacaccat aagttggcgg
    15601 gatgatgcct ctctccacca tcaagatggc cttgatgatt gcagacagcc cacttgccgc
    15661 ttcagaatgc ccaatgttcg ttttgacagc cccaatattc agtggcccat ctgcctctgt
    15721 ccttgtactg ttcataatgt cagatactgc gtggacttcg agtggatcgc ctatggctgt
    15781 tcctgttccg tggcattcga aatacccagt aagcatgggg tcgagtccgc tgcgctcata
    15841 ggcgtgcctc atgacgtttc tctgtccatc gaagccagga tatgtaattc ctacaccagg
    15901 tgcctttcca ttgttgttag ttgcgcttga acgtatgact ccacggatgg gatcaccatc
    15961 cctcacagca tcgctcagac gcttgaggta gatagcgccg acaccctcag cacgtccgta
    16021 gccgttggcg tagctattga aagtgtgaca agtcgatgtt ggtgacagaa cgcccaattt
    16081 ggctgtgttc atgtgttggt ccacggtcaa gatgaggtta ctgccgccaa cgactgcggc
    16141 tgaacattca tgggttcgga gtgcgctgca ggcgttgtgc agagcgtaga cagaagaaga
    16201 acacgcagtg tttacaacaa tactggggcc tcggaggttg aagacgtggc taactcggtt
    16261 actgagaaga ccagggtcga caccagtagc tgccaagcta tggcggaaag aaggctcctt
    16321 gaaggacatc tgctggaagt ctgcagtgaa ggtggccatg aagcaggccg tgtcagatcc
    16381 agagagctgg tcgagagtca acccggctga ctcgaaagct tcatagacga cctcgaggag
    16441 ctttcgctgt tgcggatctt caactcgttt tagcaaacac attacatgag cattcgcaac
    16501 agggatcaac ttacccatcc atgtagcttc aaccggcgtg ataccgaaga accctggatc
    16561 gaattcttgc aatgtctcgt tgagaaaata accgccaagc acgccaaagc tgccaggacg
    16621 atcattattc ggatggaagt gtgcatcaat attgaatctg gacgcgggaa ccttgggtgt
    16681 ctggccgctc ctcttctcca tcatcaactt ccagaagtca gatggagagc tgacacctcc
    16741 cgggaggcgg catcctatga ttcatgggtc agtaacaaag gcacctatcg cgtatacaat
    16801 ataacttgcc cattcccaca actgcgatag gttcaagctg ctcgctcaat ggcggctcgt
    16861 ctggcgaaag agccgcatat tcatcgtcgc tcacgatgcg ttgacgggaa ttatgtgggt
    16921 ctaaatcgat gcctgtggtc gaggagctcg aagatgattc tcggaaatga ggcattgtcg
    16981 ttatgaaagc gggtatgaaa tacgatgtct gttccaagat gtaagcgggt gaacaaaggg
    17041 tctgaagcaa acaagggcgg atctctgaca agctgtcgat aaatgcacaa ttatttgttg
    17101 gatagctgac cctaaagagc tagttatgac ttggtttctg ttgtaaggcc gaatatagtc
    17161 ctgacattta tatgcgcaaa tgtcgtattc agcccccaaa cttctcctca cgataccctc
    17221 gtcactcaac attcactcgt accccaaatc ccccccaacc tgcacttatc ggagaagact
    17281 tcattgagta agattacaaa atcctgagct gaactcggtc gctccgatgg cggccgcttg
    17341 atagccgctg caccgcggcc gattcggacg aatcccttcg gtccccgtag ggtaagttcg
    17401 gcggagccgg agcgggtcgg gccgccggaa tcacacaaga gacaagcagc cggagccttg
    17461 tctgtctgaa caatacctac taaagacaac ttatcgttta tcccacccgg gagcaagttc
    17521 aagattcgaa gttgacatcc atctgcattc tcgacttgaa cagcatgatg acgaaccaaa
    17581 ctctggaggt gtttgatgtg attgtggttg gcgcaggtaa ggcatttcga ctcaacgtag
    17641 gctttcaacc cgattaatag gatgcaatag gatggtatgg gttgatggct gcccgaacat
    17701 tcctcgagct tgctcccgag accaaccttc tgattcttga cgacggcaag acagtcggcg
    17761 gagtatggtc caaggagcgt atctacccca gcctctttgc tcagatcagc catcccttgt
    17821 tcgagtactc cttctatcct atgccagaag aggatgtatc accagatggt tttgtatctg
    17881 ggaagacaat ccagaaatac cttgagagct ttgccaaaga ccataacctg atgtctcgga
    17941 tgcgtctcaa cacccgcgtt gaaaatgtga agagaggacc cgactcggat ggctgggtac
    18001 ttgacctcaa agaaaaggaa tctctagcgt gccgaaagct catatacgcc acgggcgcca
    18061 attcaagccc catcatcccg cagtggccac gaaaagactt tgaaaagccc gttatacact
    18121 ccctcgaact tggaaagtac caggattata taagggacag cgtaaagaat accgtcgtcg
    18181 tcggccgttc aaagtcttca tacgatgcgg tatatcatct gctatgtgcc gggaagacgg
    18241 tagattgggt gatgcgtgac ggagaatctg gcccatttag catctatgcg ccaacgttca
    18301 tgggactttg gaatattgct gaccacatct caactcggtt tgcctcgagc ctcagcccct
    18361 gtatcatgtc tacctctggg atgtgttata actttttcca gcgtaacgcc ttgggacgcc
    18421 ttctaaccaa tatgtactgg cgaacggcga actatatctc agtgtctcac gcagactact
    18481 ggagaacggc gaatgccgaa aagctgcgac caaggcctta tagcgatggg taagatgcta
    18541 aaatcccaat atttcgctct tgtcattgtt tgactgacat ttcctgctgg aagagttttc
    18601 tggggatctg gtggtattgg catcgcgacc gctcccgact tttgggagac gttccacaat
    18661 ggcgatgtta ctatccattc gactgagatc aatagtcttt cccataagga tgtcgtgaac
    18721 ttgaagaacg gatactccat cgcggccgac atcgtgattc actgcacggg atttgacaaa
    18781 ggctacgatg cattcgaacc tagtctcaga cgtgaactcg gtctggagta tgaccccaaa
    18841 gagttctcca gatggacaat gcttgatgag aaagccgaaa agactgtgga cgatctcctg
    18901 ccataccttc gtgaagcgcc aagccgatac cgcgactcca aagccaccaa gagaacgggg
    18961 catggcccta acaggcatta ccgccgcctg gtggtacctg agctggcagc acggggcgac
    19021 cgatcaattt tattccccgg gcacatccat tccgctttca cgccactggc agctgagctc
    19081 caagcactat ggggtgtttc atggatgctc ggttggcgag acctaccgcc aagagaagag
    19141 atggaggttg aggctgcaaa cttcaatgcg tggacgagaa agaggtacct cgagcaaggc
    19201 aagaaacatt cgtatttcat atacgactac attcctgtaa gagaacttag ggtgcatgta
    19261 tgcgtcattt catttcactg actgtgcgta gtacatcgac acactgatga aggacctggg
    19321 actaaacccg ttccgcaaga gcagcgtttt tgaagaatgg tttgtgagat ataagccgag
    19381 tgactacaag actatcctgg acgagtacct gagtcttaga cgtcatcaac atggaattga
    19441 gggtgctgag acggagaacg gaaaggcagc gtaggaaata tgctgtgaaa cacaatgagt
    19501 tacattcgaa ttgtgtttgg gtactagttt ctctgagatt aaaaccaaca attgcatcct
    19561 ttatttctgg acagtagcca ccacgatcat aacaccgcta aacaacgtag ctcctattaa
    19621 gctctctgaa tctccagcca ttctctaagc ttctcgcatt gtagtatccc cacatacatt
    19681 tcttccagca aagtctcgag ctcgccactg gcagtcagtg cattttcgtg ttgctggata
    19741 gcacgtctca gtatggccaa tcagcgagct ccctcggtgt cgagcggact agcgcataga
    19801 gcggggcgag tctacaccaa tcgcagacct tgttctgctc tgtcaagacg gccccactat
    19861 atccgcgtcc gccccgtgtc cgtctttgct ctcgtataat ctcgctgcaa gtctcctact
    19921 tgacaaaaat gctccccttt cgtacggaaa accaaaagtt accttatcat ccttcatagc
    19981 caaagtacca agatatcacc tgagtccaca cagccatgag tgatcaaaat accgagaagc
    20041 ctgcagatgc agcacccaga agcccacatg ctcccggcga ccttgctggt agtagcgacg
    20101 cctctctcac tgagaccgga cagcgtagca tccagggatg gagagtgagt gcttccgaaa
    20161 ctcttggcct tttgagatat tttgctaaca ttggacgact tcatttagtg ggccgttgct
    20221 tatgcagcga tgctgtcgac aacactcctc tttgctatcg acaataccat cgttgcaaac
    20281 atccagccca gtattatcaa cgacttcggc catctcgagc tcatgacatg gatcggtacg
    20341 ggtttcgccc tgggtaccat gttcattctg ctttggggta aagtgtatgg tgttttcaac
    20401 atcaaatggg tctacatctt caacatcttc ctcttcgagg ccgggagcgc tgtatgcggt
    20461 gctgcgccta acattcaagc actcataatc ggccgtgtca tcgctggcat tggtggttct
    20521 gggatgtact ctggcacctt gacatacgtc tcggttctaa ccaacgagca agagaagcca
    20581 gcatatcttg ctggaagtac tgttgtttgg ggcattggca gtgtccttgg ccctgtagta
    20641 agctctattt tctacctcac cattggctct ggactgacca tcatcgtcag gttggtggag
    20701 cattcgcaac aagcagcgcg acctggagat gggtacgtgt ctttcctcct ttctttcgct
    20761 cgatcctaac tgacttggca atcagggatt ctacatcaat cttcctatcg gcgctgtttt
    20821 tgctcctgca tacttcctgc tattccccag tactgatcca aaccctacca aaaccctggc
    20881 agagaagctc cgcctcgtgg attggatcaa cgcagtcatc ttcctggcgg gatctgcttg
    20941 cctgaccgtt gccctcacct tcggcggtgt cgtctattca tttcactcgg ggaccataat
    21001 cgcactctgg actgtcaccg gcgttctact tctggctttc attgtcttac ttaaaataca
    21061 tcctctagtc tcgaaggaaa accgcttgta tcccttgcac ttcttcaaga agtggattct
    21121 tatcaacatg cagctccagg tctttctgtc ttctggcatc atcttagtaa gtcacaaaga
    21181 atcgaaagga atactttgac taaccatatc caggccatga cttacttcgt cccgttgtat
    21241 tttcagttca tcaaggtagg ggctctgact acgtcatgaa atatttgtga ctaatatctt
    21301 cagggcgatg gagcactcga ggctggagtt cgtttactgc ctttgatcat gtttatggtt
    21361 gctgtctcga tgttaaatgg cttcctgatg ccaaaatacg gactgatccc tttttggtac
    21421 atcggcggta gtgctcttgc actcatcggt agtgctctaa tgtgtaagtg gccaatcatt
    21481 ctattagcct gttctaacgt cctccagata ccattgatga cacaacatct aacggcaagg
    21541 tatatggcta caacatactt gtcggagccg gagccgggtg ctacatcgtc gctgggttcg
    21601 ccatcatgca gtcactggtc ccaacccacg aaattgccaa cgcagttggt gcgatgacga
    21661 tttgcaagta tccccatggc aaaccattca aagttatttc cagctaacct tgactctagc
    21721 ccaggatctc ggaatggtgc tttttcttgc tgtcagtggc agcctgttcc acaacgtcgc
    21781 cgttgacaaa gtgggcaacg ctctgccaag cgcctctgaa actgagattg gcaacttgat
    21841 tgcgggcacg agcagcgctg cgttcaaagc tctttctgaa gacgaaaagg ccgctgttat
    21901 accagagatc gcaagtgcta tgaagagcat ctgggccttt ttcatggcgg ccgctgccct
    21961 cagttttgtg tgcgcttgtc cactagttgt aggtgtctta tttcataaac atgttgattg
    22021 actgacgcta actcccacca gacagctaag cttgggggaa agaaactcaa accaactgcg
    22081 gtagcctaaa atgtggtgag acctaccgga atatcataga tggagaagat cggcttgagc
    22141 atctactacg tcagaatgtc aaggactttt gctgtttgga ggatggttgc tgtttctttt
    22201 tgtttgacag ggaaattgta acaacagtca cacaagaaaa caaacatcag ttgtaataag
    22261 agaaataaga gatgatgtat agtattggat gagccctcaa tacttgccta gatttagctg
    22321 ttcccaaaat atgacagttt agacttatag actctgaata caagaacgtc agcaaggcct
    22381 tacaagtgcg ttcattgatg tcttttatct ttgtaccctt gggggtagaa gcctacttta
    22441 gaagctagcc ttaacacagc aagtgcgttc acttaacccc caacatggcc acctcgtgat
    22501 cccataggct catggtagat caatggtagt actaccactg ttggtagtga attgtcttac
    22561 atcaatgtat attgaattgc taccttaaat gcgacacgaa tcttccaagc tcagtaagct
    22621 ctcaagctcg cgttgtacaa ttcaacaaag cctgtcctgt ccgacctaaa gccaaacaca
    22681 tgatcccgag aggcgatcag atgaaatacc catatagcca accacagagc agccactatc
    22741 gccatcacat gcgggaaaac agcttcaaat ccaccattcc aattattcca agtcattccc
    22801 gttagctcct tcttcgcagc cttacctttc attgcatact tcttctcagc ctctatcgtg
    22861 tcttgccatc ccataattcc tctcttctct tcaaactcga caaagctcag tttaggcgct
    22921 gtgacacata aacctgcaat cttctgtgct aatgtatcaa gtcctatgat gggcgtcagc
    22981 catcgttgtg tgatatatgc cttccatccg tcgtatgctt gctgcctcgt caaggcacct
    23041 ccagctttga ctatggcccg agcacgttct actcgggtgt cttggtactc ctggcgcatg
    23101 gcgtcgtgta gctctacgtc actaggtttt ttgttgggat gtctagccaa tagagcatgc
    23161 agcatgttcg tgattacgac ggcatcttcc atcgctgtgt tgcctccaag agccgagttg
    23221 ggggtcacct agataaatta gacatgtcaa ggtacatgga gcatcgttca agggaacccg
    23281 taccttgtga acagcgtctc cagccaggac aattcagccg aaggtccaat gatccagaac
    23341 cccttcttca agggatatca tttgtgcctt cagacgtcgc ttccacaatt ccccgaatac
    23401 gactgtatcc gtgacgggac gctcagatat cttgctcacg agcgcttcca tatcggtttc
    23461 agtataacgt cggcgcgtgg gccatgtaca ctgctggttc tcagggagct tgctgtgcac
    23521 aatgatagat atccattctg gctggcagag aaggagaaag gagtacttgt cattggaggt
    23581 gatttccatg tcgtgagcac cgatgccagg gactggcgag cttgccatta cgatggcatt
    23641 gtattgagtg accatagctt gaagggcgtg agtagctgat gacatctgcc atagaatgat
    23701 atatgcttac ctctcttctc atcaactgtg atcataccag ggtatagagc gttggctttg
    23761 tcccacatga tttcgcggac tttggaatga acgccatcag aaccaactac tacgtcacca
    23821 acaaactcac gaccatcggc caggatgacg tgggcaaccg aatcctcctc gattatctcc
    23881 tcgacgcgag ccttttcata gatttgagac ttatcaggta gtagctcgta gagctcacgc
    23941 aggaatactt gacggtcaag tgtcctagta tcataacccg cgcttcccac ggttagtggg
    24001 cgagtcccag ctaataggga gttgtacata caactttcgt acgacaccaa agaagtcgtt
    24061 ggaggcaaag ctcttaccgg tgggatcacg gcaatgcgca ccgcccatgg tatcgcactt
    24121 ggccagtacg gcgtctaggc aacctaactg gtgcagaatt cggcaaccat gaggctggag
    24181 ggtgatagta gtcccgaagc tcggcgccac tacgcccttg tccaagagga cccagtcgat
    24241 gccagctttg gctaggcaat gagccagcgt gaggcctgta acgccagcac caacgatgat
    24301 aactctgaac tgtgagtttt tctgcatggc gataagtatt gctagagact ggaaagagtc
    24361 aggattttcc gaggagagat ttcccttaaa ttccagaatt ctcatcccag tgatatgccc
    24421 taaagtcgtt tcgacgatca gttgaagacg ggcccgaacg gagtaccgga gcttcggtcc
    24481 cgagcggtgt gggtggagct ctgtagccat taaagcggga gcggccgtcg gatgccgacc
    24541 agaaaacatc gatccgccaa aggaaataac acagagtgca acatcaaatc tcgcactatg
    24601 acaagtttaa aagacgaaca catgcatact tagttagata tctggccgtc cttcctagca
    24661 agaatcttat catcaactgc tcattatcaa accccaatcc atgccatgct tcagacttca
    24721 agaaatcagc tcctctatct cagtgccctg ggtgtatggg gtctctgggg atatgcatca
    24781 tttaacggca tgttccgccg cctcgacaca ctcacaaaga cactgcattt tccagacggc
    24841 aggcccctcc gctcctcgta cacaggcctt gcaccactag acgcccagct ttctctcgtc
    24901 acagcattct acgatgtcct cacaaactcg ctcagctctg gcccacgctt gctgttcttt
    24961 gacatcaact atgtcgtcgc atgcgcaaac ctatggacgc tcattgaatc tcgccgtcgc
    25021 ggtgtgcgtt ctttcttcct gaggtatcca gcgtgggcaa tggctctctg caacttcaac
    25081 ggcgctgcta ttgtgctgcc actgtacatg tttctaatct gccgtagtaa ggcacgctta
    25141 cgcgactcta gcgtaccgtt gtacgacgcg gtagcgatgc cagtgacggc tgtggtgatt
    25201 ctgcttcatc cgttgcttat ctttctacca gcatggttgg gcttcgatgg ttacgaaacc
    25261 catcatggat tgattgctct ttttcaagtt gcccctatcc ttattcttgg cttttatcta
    25321 gggcttgtat caattctccc tcaagggcct gtcacaccaa catcatgcaa agaagccaaa
    25381 aggtggctcg ttgcctcact tatacttgct ggcaccgtcg cctcagctgt gcacatttat
    25441 attatgatcg gtgcaatgcg aacccacgat agcgatgcat ccctctccag gctatttgtt
    25501 cctgcctggg gtttctctga cccaggaacg atcctcaaga cgactgaggg aagatccaga
    25561 gagtacgcct cgcttctgga aaaccttcac ctgttttccc aatgggactg gatcgttgtg
    25621 tgtctgacga cggtggtggc tgtccccttg tttctctctc gtcgggacgg actcaaggtt
    25681 gataagtcta cctcgccaca cgaggtccag gaactggtct atcttgcaat atccacagca
    25741 gttctcgggc ctggaggcgc tggttcattt gcgcttgcaa tccgagaagc taggatctga
    25801 tttgatgagt actccgagat cctgcctctc aatggatacc cgaaagtgct cccacaaaag
    25861 tcgggatagt aaggactgtt aaaaagctgg atcttatttc tatcctgact catacgatat
    25921 atataagacg attattatct agtcgaacca cccatcaatg gctctttttg tgtccaacag
    25981 tcatgctact gagaagatca gtcagccaag gcctcttaaa atacgagaag gtagtgttca
    26041 cgatatcact tgggccaata taattcctgc tcagactacc aggcgccttt gctttttata
    26101 tccagattca acatacactt ggaacattcc aacatagtag ttttctttga ctaactatta
    26161 cctgctgata tttatcacaa cctcagagtt tatcattcct acttcttcct cgtgaatgtt
    26221 tggaccttga tagcacaaat aggccccggg cgctcttcca cgagtttcaa ggtaaactcc
    26281 ttgtctgatg accttgtctt cccggaaaca gtgatagaaa atgaatcttc actaggcaag
    26341 atacgcttgg aagttgaagt cgcatctttc tgtggcagtg gttgcaactc gtactcgtaa
    26401 gaggtcaccc caccaacctt accattcggc tcgtgtagct tcgtctggaa aatatcacct
    26461 ggaccactat aggagcattt tccgtcttta gcatccggag cggtgctgaa agactcgtta
    26521 ctgaacaggc agacggtgtc agaccccgtc gtaaagccaa acttgataga gagaatttca
    26581 gtgtcggatg ggggtttctc ggtattaggt gtagagatga actcaacacc cgaactcttg
    26641 gtgttcttgc cggtgatttt gaacgagaaa tctgcgtcct tcggtatctc ggttggtgtg
    26701 atggtatact cgagagtagt cgaaggagga tcatcgatct tcttgagcca gccactgtct
    26761 cctctcatac tgtcgacgaa cttctccccg ggcgtcttct ctggttccgg tcttccgtac
    26821 accaagtaga aaaccgagat aacaaggcca accaccatga gcacttgtcc aatgacaggg
    26881 atcaaggcac aagtagagaa caagccaata attccaacga taacggcagc cgtctcaata
    26941 gcgatctgtg caatcgctaa acctctgcca gtgcccgaga gatgatccca ttggttgcaa
    27001 agatcccata tcatgaacgc gacaactact actcctatag caatgccaag ccagcgtatg
    27061 acttttgatg aaagtgagag ccttcttctc attcttccat accacgttgt ctctcttgct
    27121 gctttctcat ttcctacttt ggccagatcc tcgagattag catcataaac gtcgaattta
    27181 agctctgtag cgttggtctt tccaagggca taggcgggca gctttctgcc agttgactgg
    27241 tttatcacct ggcactgggc cacgagctcc cttgcattcc tagcttctgg tcgcaggagg
    27301 aatggtgtga ggatatcgaa gacacccttt gttacgtccg tcgtgactcg tcctatctgc
    27361 gccgcgctca tgtcttttcc tcccatgaca atgttataga tgctgaatcc gagtaagctc
    27421 atctaagaga gaaattcgtt agcccctagt cccactcggt agtctcagag atattataac
    27481 ttgacatacc ttgaatgcta gcccgaggcc tttccatcca gactttaagt ttacctccaa
    27541 gaggctctgc cccttcatgt ggtcccagtt tgcaaacctc acacgcttcc atgagcccac
    27601 tccgataatc atgagtgatt ttgctgccaa atctccggaa acgaggatgt gaaccatgtc
    27661 agcgtagttc ttggctgcaa attctttccc gttcttttca aaaatgtctc gatgggcagc
    27721 catgaaggta tccagctcct ttctcaacag gtctctcaaa tctttatcga ttacctcgta
    27781 attctcgttc aggattgcgt cgatgaaggt tttggtgatg tgtggcagcc attccatcac
    27841 tgcgtccttg ttaacccgct gggtcatggc gaaaccgagg aacttgttgt atatagcatc
    27901 tcggaaacgc tcatgatagt ttccttccgg atatagcacc cacaagatcg tcgtatacct
    27961 gtctaggatt cgtggattac cttccatgtc ctccacaata tcgtccatct tgacgttaag
    28021 gagctgatct aagtatgctt gtgcccactt ctccccgccg tcattgatga actttcgcag
    28081 gactggaaag agttgtttca aggcttctag gaggcacaga cgattaagag tcgcgttctc
    28141 tctacttcta gcaaggcatt ttggaccttg tccctgccag aagtacagaa tcttcttttt
    28201 ctcatcgtct gtgaagttcg accgccattc tcgagtttgc agactctggg caatctgaag
    28261 gcaggtatag gcagggccaa aggtctcctt tatccacttg gataagtctg atgggagatt
    28321 gctgccgaga tggtcgggta attgtcgagt ttccttgtcc ttagaagaca gtaatgaggc
    28381 atggccctga tccatatggt agaacatgag gttctggaat atttgatcgc ttgttgactt
    28441 cacctaatat caatagagct catatcagta tttcaatcac actggacttg aacacatccc
    28501 ctggggaatt acttgccgtg tcatcgttgt attttgcgaa tatggcgtga aggtcctgca
    28561 tcgccaaatc gcttttgcca accggtggct gaaatattgg ctctttctga gggatcgtct
    28621 ggtctccagt aggtatatct ccaacgatct ggccttgacc tattctaatc ggcactctct
    28681 gtgaggcaga gcccgggcgt gacattatca ggtgtctgtc acattggtaa gcaccgaata
    28741 cttcatatgc aattgttccg tggatgatta cctgatacct tcagctccct ctcttgaagg
    28801 atcttgatta tattcccaca atgttccaga cacaatctca ctcttgtcgt ctgaaaagtt
    28861 taactcgagc ctagcaaaca gcaaaggcag tttagcctcc tctccaagct catccttgaa
    28921 agttagagtt ttcgaaggat cctcagcgtc tttcctatcc tccaaactct tcaagctctc
    28981 taaggttgtt ggtaggattg tgacagtggc ttttagtcgc ccgttatgca tcacgaccgc
    29041 cgtctcatac agccgcgaga tcttcaaggt ctcatcactc tgtttgtgat tccataagtc
    29101 caaaatggta tccaggctag ggattgcgat atcagtgaac agaattcctg gagttccatc
    29161 tgagatcact cgctgagtcg tcagttgtat aggtccgaag tcgagttgtc tctgaatttg
    29221 tacttggtcc ttttgtagag gtgcttcgtc gtagacaaca tcaaattccc gtggctttac
    29281 ttcgaagcgg atatcggtcc ggggggcaga gcttctggtc actgtctcgg cgcgcacttc
    29341 tgatgttatg atctcatcga ctgctgctat cttttcctct tccgtactga tggacttgaa
    29401 cgctaactca tcatttaaat cttctatggg cccgtctgta ttaagttgaa taggctcaaa
    29461 agatgctgct ttgaaaagca gttcttgttt tgtaacaccg acactgaggg tgtccatctg
    29521 gagctcacac tcagagccat aagtcagata ctgaaacact gggaggtcca gaagattatc
    29581 tccgtcgtag tccgtgctgt agcaaatccg accaatgcct gaatgatagc gtgggtcttc
    29641 tatggataag actccatgct caaccacatt ctggccgata aagcgcgacc atcttacttc
    29701 actgctggca ttatccacac ggccatactc acaaatgact ccatttactg aaatgactcc
    29761 gtcgaataga gttacaacag ggagcttgtg tggaagctgg gagtagtcct gactaggtat
    29821 ctcttctgga tagaaacata ccgatgcatg cgaaagaccg gccagcttgt tctcagtgac
    29881 cttgtacatc cgcgcagtca agctattctt tgctgcatcg acttcgcgct gaaccatctc
    29941 ggagactgtt gcaattccga atcgttcgaa gagaggattt agttctttca atgattgcag
    30001 aagtcgtact tgatcctcct gtgagaacgt cgcaattgta gaacaaattc ttttgagtgt
    30061 aatctctgga tagttgacca tgacaaggta gtcattagca tggtagcttc gccggccctc
    30121 acgaagatgt acaccgtaaa cctcggtgac ctcgggcatc cggcgccagt tgatgtcaag
    30181 aatgggtact aggtcgtatg tcttcccatc ctttcccagg cggtatagaa tatgaccagc
    30241 tgaaagccga ccgacttctg cccaaggatt ttccttcatg gcgagctctg catcgagggc
    30301 tcggaggcca gtagtggtgt gaaagacatg accagcggtg aaaaacggag attcattatc
    30361 tatgcggtat cagtaccata tcatcaatga ctcagcggaa acaaggcaga ctcactgaac
    30421 ccgtatatga taggcgagtc cactgggatg acaactcttt cgtcagacac gaggccccat
    30481 tcgtcctttg ctccgttagt caatacccag tcgttttctt cgagaccttc gataggcttg
    30541 tttccagctt ttgtgatgat cttggttcca gcgacaaaac atgtgcctga cccattgttt
    30601 gaagggggtt gatatctata ctgagtccat ggccccggcc tctgcacaat aaagttggcg
    30661 gatgcgcctg cgaaatacag tcagcctccg agttgattaa accttgcaca gtttgtactc
    30721 acaattcttc aagtagtgga tgatagcaat tgcctctact ctcaacggta caaagtgcag
    30781 caaggggtat gccgccatat
//
