# Supplementary material for: Genome sequencing and physiological characterization of three Neoarthrinium moseri strains
Source: BMC Microbiol. 2025 Aug 21;25:526. doi: 10.1186/s12866-025-04274-z (PMC12369201; doi:10.1186/s12866-025-04274-z)
Supplement: Supplementary file 18 — Supplementary Material 18. [file 12866_2025_4274_MOESM18_ESM.zip › BGC analyses/DHN Melanin from P_fici/BGC0002161.gbk]

LOCUS       BGC0002161             37439 bp    DNA     linear   CON 10-JAN-2014
DEFINITION  Pestalotiopsis fici W106-1 unplaced genomic scaffold PFICI_Scf_4,
            whole genome shotgun sequence.
ACCESSION   BGC0002161
VERSION     BGC0002161
KEYWORDS    .
SOURCE      Pestalotiopsis fici W106-1
  ORGANISM  Pestalotiopsis fici W106-1
            Eukaryota; Fungi; Dikarya; Ascomycota; Pezizomycotina;
            Sordariomycetes; Xylariomycetidae; Xylariales; Sporocadaceae;
            Pestalotiopsis.
COMMENT     ##antiSMASH-Data-START##
            Version      :: False
            Run date     :: 2024-10-17 17:04:07
            NOTE: This is a single region extracted from a larger record!
            Orig. start  :: 3633735
            Orig. end    :: 3671174
            ##antiSMASH-Data-END##
FEATURES             Location/Qualifiers
     subregion       1..37439
                     /aStool="mibig"
                     /contig_edge="False"
                     /label="PKS"
                     /subregion_number="1"
                     /tool="antismash"
     region          1..37439
                     /contig_edge="False"
                     /product="unknown"
                     /region_number="1"
                     /subregion_numbers="1"
                     /tool="antismash"
     gene            1110..2924
                     /locus_tag="PFICI_07100"
     mRNA            join(1110..2167,2228..2924)
                     /locus_tag="PFICI_07100"
                     /product="hypothetical protein"
     CDS             join(1110..2167,2228..2924)
                     /codon_start=1
                     /locus_tag="PFICI_07100"
                     /product="hypothetical protein"
                     /protein_id="ETS82098.1"
                     /transl_table=11
                     /translation="MWTARLSSIAVLTQVVGTWADTITLNWEITWVNAAPDGFHRPVIG
                     VNGKWPCPPIHATVGDTVVINMKNSLGNQTTGLHFHGINQLDTNYMDGASMVNSCPVVP
                     GSSMTYSFTADEPGTYWYHSHNMAQYPDGLRGPLIIHDDNDPFDGEFDNEVILTISDWY
                     HQQTLTLVQNMLVSSNDQWRPPLPDGMIVNEGGNTDIELDIGTTTRVRILNFGALTAFM
                     LRFGSRDMDVIMTDASYVQRETIHQLRIAPGQRYDVLVSATKKDKGKNIPYLISMDLNR
                     DFTVSGTWTFNQTGYLITDAKAPCTAKEVVQQWRPFDEALFTPLDEMPLLGPLDRTWTL
                     NFALCKDMNNIPRMCFNDQTYVMQKTPTLYTAATVGNANTDPSVYGAVLPFIIEYGDVL
                     EIVINNLDPAIHPFHLHGHQFQVVERPESGSGSFDGSSTANPVPPRRDVISINGGSYAR
                     LRITADNPGVFLFHCHIEWHVEMGLTATLIEAPEMLDGYDIPQAMIDSCKAQGYPVAGN
                     AAGDTINVWDDSGYLTDPPSTYSGSQWPVPKGGNSQKSRPRRKPSGQSSQTRQISNMSG
                     EFQHRITW"
     gene            8064..14662
                     /locus_tag="PFICI_07101"
     mRNA            join(8064..8356,8432..8723,8780..14662)
                     /locus_tag="PFICI_07101"
                     /product="hypothetical protein"
     CDS             join(8064..8356,8432..8723,8780..14662)
                     /NRPS_PKS="Domain: SAT (7-245). E-value: 2.7e-83. Score:
                     271.0. Matches aSDomain: nrpspksdomains_PFICI_07101_SAT.1"
                     /NRPS_PKS="Domain: PKS_KS(Iterative-KS) (384-813). E-value:
                     7.3e-140. Score: 458.4. Matches aSDomain:
                     nrpspksdomains_PFICI_07101_PKS_KS.1"
                     /NRPS_PKS="Domain: PKS_AT (911-1211). E-value: 9.8e-93.
                     Score: 302.6. Matches aSDomain:
                     nrpspksdomains_PFICI_07101_PKS_AT.1"
                     /NRPS_PKS="Domain: PT (1292-1609). E-value: 5.7e-120.
                     Score: 392.3. Matches aSDomain:
                     nrpspksdomains_PFICI_07101_PT.1"
                     /NRPS_PKS="Domain: ACP (1659-1727). E-value: 3e-16. Score:
                     51.4. Matches aSDomain: nrpspksdomains_PFICI_07101_ACP.1"
                     /NRPS_PKS="Domain: PP-binding (1787-1850). E-value:
                     2.3e-10. Score: 32.8. Matches aSDomain:
                     nrpspksdomains_PFICI_07101_PP-binding.1"
                     /NRPS_PKS="Domain: Thioesterase (1910-2138). E-value:
                     3.1e-42. Score: 137.4. Matches aSDomain:
                     nrpspksdomains_PFICI_07101_Thioesterase.1"
                     /codon_start=1
                     /gene_functions="biosynthetic (rule-based-clusters) T1PKS:
                     PKS_AT"
                     /gene_functions="biosynthetic (rule-based-clusters) T1PKS:
                     itr_KS"
                     /gene_functions="biosynthetic-additional
                     (rule-based-clusters) PP-binding"
                     /gene_functions="biosynthetic-additional (smcogs)
                     SMCOG1093:Beta-ketoacyl synthase (Score: 68.3; E-value:
                     8.3e-21)"
                     /gene_kind="biosynthetic"
                     /locus_tag="PFICI_07101"
                     /product="hypothetical protein"
                     /protein_id="ETS82099.1"
                     /sec_met_domain="itr_KS (E-value: 3e-158, bitscore: 515.4,
                     seeds: 96, tool: rule-based-clusters)"
                     /sec_met_domain="PKS_AT (E-value: 8.8e-94, bitscore: 302.6,
                     seeds: 1682, tool: rule-based-clusters)"
                     /sec_met_domain="PP-binding (E-value: 2.9e-14, bitscore:
                     41.9, seeds: 164, tool: rule-based-clusters)"
                     /transl_table=11
                     /translation="MAEQMSYLLFGDQSLDTHGFLADFYRQGNPSILAKTFLQRAGDSL
                     RDEIDRLPRCQRDRIPQFRTLQQLNERYHQQTIKFPGIDSALLCITQLAHYIDRSEKEH
                     QDVTAAENTYLSGLCTGLFAATAIASSPSLSSLLPIAVQVSLMAYRVGSHVASLAERLS
                     PSDERSESWTYVVPGAKETDAKPILAEFHETEGISPAAQAYVSAVSASNIAISGPPATL
                     KSLFSKDLFESRPTAIPVYGPYHAPHLHAAANLDKILRLDDEAVTAAFDGSKPRSHIVS
                     CVTGQSFPETDTKSLLKAVVHEILNEPLLFHKALKGSLNSAKEFKGSRVLVIPYGPTQA
                     ASTLANLLKAQTKLEVVLRTPPQVSRESNGASIGNHGSSGKCKLAIVGMAGRFPDAASH
                     EKLWELLEKGIDAHRVVPADRFPVETHVDPTGKAINTSHTPYGCWIENPGLFDPRFFNM
                     SPREAFQTDPMQRMALTTAYEALEMSGYVPNRTPSTRLDRIGTFYGQTSDDWREINAAQ
                     EVDTYYITGGVRAFGPGRINYHFGFSGPSLNIDTACSSSAAALQVACTSLWAKECDTAI
                     VGGLSCMTNSDIFAGLSRGQFLSKKGNCNTFDNDADGYCRADACASVIVKRLDDALADK
                     DNILAVVLGTSTNHSADAISITHPHGPTQSVLSRAILDEAGVDPLDVDYVEMHGTGTQA
                     GDGTEMVSVTDVFAPANRHRASDRPLYLGAIKSNVGHGEAASGITALSKVLLMMKKNSI
                     PPHVGIKGEINKTFPKDLGARGVNIAFHKTPFQRKDGKPRRIFVNNFSAAGGNTGLLLE
                     DGPRYKTAEADPRSVHVVTVTAKSKSAMIRNAEGLVQWMEQNPSTPVSDVAYTTTARKI
                     QHYWRMNVAAGSLPEAIQAIKERLKSTFVPVSPEQPKVAFMFTGQGSHYAGLGKELYAH
                     YAIFRDAIDEYDQLAGIHGFPSFLPLIDGSEPDVQNLSPVVVQLGLCSFEMALARLWQS
                     WGIQPGAVLGHSLGEYAALHVAGVLSASDTIYLVGARAQLLVNKCTAGTHAMLAVQGSV
                     ETVKEALGARAESTNVACINGPRETVLSGASSEVAEIAEQLGGAGFKCTQLKVPFAFHS
                     AQVEPILDDFESLARSVRFETPKVPVISPLLGKLVDNEPINPAYLRNHAREAVNFLGGL
                     VSAQQSGMIDEKTVWLEVGPHPVCANMVKAAFGATTIAVPTLRRNEATYKTLSSSLCTL
                     HSAGLNLDWNEFHRDFDASVRLLDLPSYAFDYKNYWLQYTGDWSLTKNRGALPASTKAI
                     EAPKPKLSTTTVQKVVREEVKGDIAILETESEMTRDDLRLVCSGHMVNGTALTPSSLYG
                     DMAITACEYAYKLLRPDAKNIGCNVSHMEVPKTLIFNGKAKSQVLRMSVKANAAEGFAD
                     LSWTSGEGAQKTEHANCKVFFGDNEEWLGEFERVNYLIKSRIDALRAAEQRGDASKIGR
                     GLAYKLFAALVDYDRRYRGMESVILDSETCEATAKVVFQTSPEDGTFHTAPYWIDSVCH
                     ISGFILNGSDAIDSREQVFISHGWGSMRFAERLSAEKTYQTYIRMQNVKGSKMMSGDAY
                     IFDGDKLIGIAGDVRFQAIPRKVLNVVLPPQGAAAAGSAPARAPAAAAKPAAKAAPKEK
                     KQVTSANLPAVNKSLTKNSVVAQVMEIIAKETGVSHDELADNIAFSDLGVDSLMGLTIS
                     GRLREELELNVDSHAFNDHATVGAFKAFLAQFESADAAMVEENAHSSASSDSADMETES
                     NFTTPSDDSEKDEVKGDAPAADGNVSELQDIVRSTISAEMGVEVEEVIAAPDLAALGMD
                     SLMSLSILGILREKTGLNIPSDLLGHNPSLKDIEKALGIEDKPKRAAPKSAKQEPAKPE
                     PKVQGEAKAHTNPVDNYPHRKATSVLLQGNHRTAKKQLFMIPDGSGSATSYTEISEVGS
                     DVAVWGLFSPFMKTPDEYNCGVYGMATKFIQEMKRRQPEGPYAVAGWSAGGVIAYEIVN
                     QLTKANEEVSNLLIIDAPCPITIEPLPAGLHAWFASIGLLGEGDDAEAKKIPEWLLPHF
                     AASVTALSNYDAEPIPADKCPKVTVIWCEDGVCKLPTDPRPDPYPTGHALFLLDNRSDF
                     GPNRWDEYLDSKKMTFHHMPGNHFSMMHGPLAKQLGGFMRDGMKS"
     aSDomain        join(8085..8356,8432..8723,8780..8929)
                     /aSDomain="SAT"
                     /aSTool="nrps_pks_domains"
                     /database="nrpspksdomains.hmm"
                     /detection="hmmscan"
                     /domain_id="nrpspksdomains_PFICI_07101_SAT.1"
                     /evalue="2.70E-83"
                     /label="PFICI_07101_SAT.1"
                     /locus_tag="PFICI_07101"
                     /protein_end="245"
                     /protein_start="7"
                     /score="271.0"
                     /tool="antismash"
                     /translation="LLFGDQSLDTHGFLADFYRQGNPSILAKTFLQRAGDSLRDEIDRL
                     PRCQRDRIPQFRTLQQLNERYHQQTIKFPGIDSALLCITQLAHYIDRSEKEHQDVTAAE
                     NTYLSGLCTGLFAATAIASSPSLSSLLPIAVQVSLMAYRVGSHVASLAERLSPSDERSE
                     SWTYVVPGAKETDAKPILAEFHETEGISPAAQAYVSAVSASNIAISGPPATLKSLFSKD
                     LFESRPTAIPVYGPYH"
     aSDomain        9347..10633
                     /aSDomain="PKS_KS"
                     /aSTool="nrps_pks_domains"
                     /database="nrpspksdomains.hmm"
                     /detection="hmmscan"
                     /domain_id="nrpspksdomains_PFICI_07101_PKS_KS.1"
                     /domain_subtypes="Iterative-KS"
                     /evalue="7.30E-140"
                     /label="PFICI_07101_PKS_KS.1"
                     /locus_tag="PFICI_07101"
                     /protein_end="813"
                     /protein_start="384"
                     /score="458.4"
                     /tool="antismash"
                     /translation="AIVGMAGRFPDAASHEKLWELLEKGIDAHRVVPADRFPVETHVDP
                     TGKAINTSHTPYGCWIENPGLFDPRFFNMSPREAFQTDPMQRMALTTAYEALEMSGYVP
                     NRTPSTRLDRIGTFYGQTSDDWREINAAQEVDTYYITGGVRAFGPGRINYHFGFSGPSL
                     NIDTACSSSAAALQVACTSLWAKECDTAIVGGLSCMTNSDIFAGLSRGQFLSKKGNCNT
                     FDNDADGYCRADACASVIVKRLDDALADKDNILAVVLGTSTNHSADAISITHPHGPTQS
                     VLSRAILDEAGVDPLDVDYVEMHGTGTQAGDGTEMVSVTDVFAPANRHRASDRPLYLGA
                     IKSNVGHGEAASGITALSKVLLMMKKNSIPPHVGIKGEINKTFPKDLGARGVNIAFHKT
                     PFQRKDGKPRRIFVNNFSAAGGNTGLLLED"
     aSModule        9347..13375
                     /complete
                     /domains="nrpspksdomains_PFICI_07101_PKS_KS.1"
                     /domains="nrpspksdomains_PFICI_07101_PKS_AT.1"
                     /domains="nrpspksdomains_PFICI_07101_PT.1"
                     /domains="nrpspksdomains_PFICI_07101_ACP.1"
                     /iterative
                     /locus_tags="PFICI_07101"
                     /tool="antismash"
                     /type="pks"
     CDS_motif       9824..9871
                     /aSTool="nrps_pks_domains"
                     /database="abmotifs"
                     /detection="hmmscan"
                     /domain_id="nrpspksmotif_PFICI_07101_0001"
                     /evalue="1.90E-05"
                     /label="PKSI-KS_m3"
                     /locus_tag="PFICI_07101"
                     /protein_end="559"
                     /protein_start="543"
                     /score="16.8"
                     /tool="antismash"
                     /translation="GPSLNIDTACSSSAAA"
     CDS_motif       10013..10048
                     /aSTool="nrps_pks_domains"
                     /database="abmotifs"
                     /detection="hmmscan"
                     /domain_id="nrpspksmotif_PFICI_07101_0002"
                     /evalue="2.20E-03"
                     /label="PKSI-KS_m4"
                     /locus_tag="PFICI_07101"
                     /protein_end="618"
                     /protein_start="606"
                     /score="11.3"
                     /tool="antismash"
                     /translation="FDNDADGYCRAD"
     CDS_motif       10244..10291
                     /aSTool="nrps_pks_domains"
                     /database="abmotifs"
                     /detection="hmmscan"
                     /domain_id="nrpspksmotif_PFICI_07101_0003"
                     /evalue="2.10E-03"
                     /label="PKSI-KS_m5"
                     /locus_tag="PFICI_07101"
                     /protein_end="699"
                     /protein_start="683"
                     /score="10.7"
                     /tool="antismash"
                     /translation="YVEMHGTGTQAGDGTE"
     CDS_motif       10361..10405
                     /aSTool="nrps_pks_domains"
                     /database="abmotifs"
                     /detection="hmmscan"
                     /domain_id="nrpspksmotif_PFICI_07101_0004"
                     /evalue="1.10E-02"
                     /label="PKSI-KS_m6"
                     /locus_tag="PFICI_07101"
                     /protein_end="737"
                     /protein_start="722"
                     /score="8.8"
                     /tool="antismash"
                     /translation="GAIKSNVGHGEAASG"
     aSDomain        10928..11827
                     /aSDomain="PKS_AT"
                     /aSTool="nrps_pks_domains"
                     /database="nrpspksdomains.hmm"
                     /detection="hmmscan"
                     /domain_id="nrpspksdomains_PFICI_07101_PKS_AT.1"
                     /evalue="9.80E-93"
                     /label="PFICI_07101_PKS_AT.1"
                     /locus_tag="PFICI_07101"
                     /protein_end="1211"
                     /protein_start="911"
                     /score="302.6"
                     /tool="antismash"
                     /translation="MFTGQGSHYAGLGKELYAHYAIFRDAIDEYDQLAGIHGFPSFLPL
                     IDGSEPDVQNLSPVVVQLGLCSFEMALARLWQSWGIQPGAVLGHSLGEYAALHVAGVLS
                     ASDTIYLVGARAQLLVNKCTAGTHAMLAVQGSVETVKEALGARAESTNVACINGPRETV
                     LSGASSEVAEIAEQLGGAGFKCTQLKVPFAFHSAQVEPILDDFESLARSVRFETPKVPV
                     ISPLLGKLVDNEPINPAYLRNHAREAVNFLGGLVSAQQSGMIDEKTVWLEVGPHPVCAN
                     MVKAAFGATTIAVPTLRRN"
     CDS_motif       10931..10978
                     /aSTool="nrps_pks_domains"
                     /database="abmotifs"
                     /detection="hmmscan"
                     /domain_id="nrpspksmotif_PFICI_07101_0005"
                     /evalue="1.30E-04"
                     /label="PKSI-AT-M_m1"
                     /locus_tag="PFICI_07101"
                     /protein_end="928"
                     /protein_start="912"
                     /score="14.7"
                     /tool="antismash"
                     /translation="FTGQGSHYAGLGKELY"
     CDS_motif       11165..11281
                     /aSTool="nrps_pks_domains"
                     /database="abmotifs"
                     /detection="hmmscan"
                     /domain_id="nrpspksmotif_PFICI_07101_0006"
                     /evalue="2.50E-16"
                     /label="PKSI-AT-M_m3"
                     /locus_tag="PFICI_07101"
                     /protein_end="1029"
                     /protein_start="990"
                     /score="51.7"
                     /tool="antismash"
                     /translation="GIQPGAVLGHSLGEYAALHVAGVLSASDTIYLVGARAQL"
     aSDomain        12071..13021
                     /aSDomain="PT"
                     /aSTool="nrps_pks_domains"
                     /database="nrpspksdomains.hmm"
                     /detection="hmmscan"
                     /domain_id="nrpspksdomains_PFICI_07101_PT.1"
                     /evalue="5.70E-120"
                     /label="PFICI_07101_PT.1"
                     /locus_tag="PFICI_07101"
                     /protein_end="1609"
                     /protein_start="1292"
                     /score="392.3"
                     /tool="antismash"
                     /translation="TTTVQKVVREEVKGDIAILETESEMTRDDLRLVCSGHMVNGTALT
                     PSSLYGDMAITACEYAYKLLRPDAKNIGCNVSHMEVPKTLIFNGKAKSQVLRMSVKANA
                     AEGFADLSWTSGEGAQKTEHANCKVFFGDNEEWLGEFERVNYLIKSRIDALRAAEQRGD
                     ASKIGRGLAYKLFAALVDYDRRYRGMESVILDSETCEATAKVVFQTSPEDGTFHTAPYW
                     IDSVCHISGFILNGSDAIDSREQVFISHGWGSMRFAERLSAEKTYQTYIRMQNVKGSKM
                     MSGDAYIFDGDKLIGIAGDVRFQAIPRKVLNVVLPP"
     CDS_motif       13010..13042
                     /aSTool="nrps_pks_domains"
                     /database="abmotifs"
                     /detection="hmmscan"
                     /domain_id="nrpspksmotif_PFICI_07101_0007"
                     /evalue="9.90E+01"
                     /label="PKSI-AT-mM_m1"
                     /locus_tag="PFICI_07101"
                     /protein_end="1616"
                     /protein_start="1605"
                     /score="-3.3"
                     /tool="antismash"
                     /translation="VLPPQGAAAAG"
     aSDomain        13172..13375
                     /aSDomain="ACP"
                     /aSTool="nrps_pks_domains"
                     /database="nrpspksdomains.hmm"
                     /detection="hmmscan"
                     /domain_id="nrpspksdomains_PFICI_07101_ACP.1"
                     /evalue="3.00E-16"
                     /label="PFICI_07101_ACP.1"
                     /locus_tag="PFICI_07101"
                     /protein_end="1727"
                     /protein_start="1659"
                     /score="51.4"
                     /tool="antismash"
                     /translation="AQVMEIIAKETGVSHDELADNIAFSDLGVDSLMGLTISGRLREEL
                     ELNVDSHAFNDHATVGAFKAFLA"
     aSDomain        13556..13744
                     /aSDomain="PP-binding"
                     /aSTool="nrps_pks_domains"
                     /database="nrpspksdomains.hmm"
                     /detection="hmmscan"
                     /domain_id="nrpspksdomains_PFICI_07101_PP-binding.1"
                     /evalue="2.30E-10"
                     /label="PFICI_07101_PP-binding.1"
                     /locus_tag="PFICI_07101"
                     /protein_end="1850"
                     /protein_start="1787"
                     /score="32.8"
                     /tool="antismash"
                     /translation="VRSTISAEMGVEVEEVIAAPDLAALGMDSLMSLSILGILREKTGL
                     NIPSDLLGHNPSLKDIEK"
     aSModule        13556..14608
                     /domains="nrpspksdomains_PFICI_07101_PP-binding.1"
                     /domains="nrpspksdomains_PFICI_07101_Thioesterase.1"
                     /final_module
                     /incomplete
                     /locus_tags="PFICI_07101"
                     /tool="antismash"
                     /type="unknown"
     aSDomain        13925..14608
                     /aSDomain="Thioesterase"
                     /aSTool="nrps_pks_domains"
                     /database="nrpspksdomains.hmm"
                     /detection="hmmscan"
                     /domain_id="nrpspksdomains_PFICI_07101_Thioesterase.1"
                     /evalue="3.10E-42"
                     /label="PFICI_07101_Thioesterase.1"
                     /locus_tag="PFICI_07101"
                     /protein_end="2138"
                     /protein_start="1910"
                     /score="137.4"
                     /tool="antismash"
                     /translation="QLFMIPDGSGSATSYTEISEVGSDVAVWGLFSPFMKTPDEYNCGV
                     YGMATKFIQEMKRRQPEGPYAVAGWSAGGVIAYEIVNQLTKANEEVSNLLIIDAPCPIT
                     IEPLPAGLHAWFASIGLLGEGDDAEAKKIPEWLLPHFAASVTALSNYDAEPIPADKCPK
                     VTVIWCEDGVCKLPTDPRPDPYPTGHALFLLDNRSDFGPNRWDEYLDSKKMTFHHMPGN
                     HFSMMH"
     CDS_motif       14102..14176
                     /aSTool="nrps_pks_domains"
                     /database="abmotifs"
                     /detection="hmmscan"
                     /domain_id="nrpspksmotif_PFICI_07101_0008"
                     /evalue="1.80E-12"
                     /label="NRPS-te1"
                     /locus_tag="PFICI_07101"
                     /protein_end="1994"
                     /protein_start="1969"
                     /score="39.6"
                     /tool="antismash"
                     /translation="QPEGPYAVAGWSAGGVIAYEIVNQL"
     gene            24493..25919
                     /locus_tag="PFICI_07102"
     mRNA            join(24493..25151,25208..25919)
                     /locus_tag="PFICI_07102"
                     /product="hypothetical protein"
     CDS             join(24493..25151,25208..25919)
                     /codon_start=1
                     /locus_tag="PFICI_07102"
                     /product="hypothetical protein"
                     /protein_id="ETS82100.1"
                     /transl_table=11
                     /translation="MSPPHSEHSNVPSDVAAGGGPKKSPPAGTQKLRAPRMRASCDGCF
                     LAKVKCSKGKPMCQRCMTTGLACKYSPSSRSGKPKASDNGNILNGAPRHAKREGLQFSS
                     PVFEGSQDLMAGPAQFMQNNWGSNQQAMWDLPTHQDPGTNFGSGPLNESLGQDIGIMDG
                     ISHDGGVMPFSENLADTNPWQSQNPSSSFSQMLPGSSGSMIHGRSQSTDMMISLVAANF
                     QDTNAQAGPSHGPPLGQMAGPSHGPLGQMAVPLHGPPLGQMAGLSHGPLGQMTSPPNPA
                     HARHHSDPAIGTGHVLSCNFDCTHQSLQRLNFMLATSSWPSDMLMTANENLCDAWRVIM
                     RCPNCMGSGARRYMALAFLATSMQIQSRRLQAFLDTVKPNHDGVFPTVSNPAEKLNRLG
                     TAITQIDQAYALLLRSFNNEMIEHPGVAQALANGVHKSLDAAVSLLLRKRTELAGTN"
     gene            complement(29165..30071)
                     /locus_tag="PFICI_07103"
     mRNA            complement(join(29165..29181,29255..30071))
                     /locus_tag="PFICI_07103"
                     /product="hypothetical protein"
     CDS             complement(join(29165..29181,29255..30071))
                     /NRPS_PKS="Domain: PKS_KR (25-186). E-value: 5.2e-14.
                     Score: 44.4. Matches aSDomain:
                     nrpspksdomains_PFICI_07103_PKS_KR.1"
                     /codon_start=1
                     /gene_functions="biosynthetic-additional
                     (rule-based-clusters) adh_short"
                     /gene_functions="biosynthetic-additional
                     (rule-based-clusters) adh_short_C2"
                     /gene_functions="biosynthetic-additional (smcogs)
                     SMCOG1001:short-chain dehydrogenase/reductase SDR (Score:
                     194.2; E-value: 4.4e-59)"
                     /gene_kind="biosynthetic-additional"
                     /locus_tag="PFICI_07103"
                     /product="hypothetical protein"
                     /protein_id="ETS82101.1"
                     /sec_met_domain="adh_short (E-value: 1.6e-33, bitscore:
                     104.6, seeds: 230, tool: rule-based-clusters)"
                     /sec_met_domain="adh_short_C2 (E-value: 1.3e-32, bitscore:
                     102.0, seeds: 47, tool: rule-based-clusters)"
                     /transl_table=11
                     /translation="MSPSAIHNITSDLPSSQQHRPFAGKVALITGSGRGIGRGIALELG
                     KRGASCIINYAKSAGAANEVVAELAKLGSKSIALQADISKPADVAALFEKALKHYGHID
                     FAISNSGMEVWCEETEVTPELFDQVFNLNTRGQFFVAQNALKHCSEGGRIILTSSIAAQ
                     MTGIPNHALYAGSKAAVEGFARSFAVDCGRKRITCNALAPGGIQTDMFDENSWHYVPGG
                     YQGMNIDTIKDGLAKMCPLNRVGTPADIGKIVCMLVSDEGEWINGQVLRCSGGGV"
     aSDomain        complement(29514..29996)
                     /aSDomain="PKS_KR"
                     /aSTool="nrps_pks_domains"
                     /database="nrpspksdomains.hmm"
                     /detection="hmmscan"
                     /domain_id="nrpspksdomains_PFICI_07103_PKS_KR.1"
                     /evalue="5.20E-14"
                     /label="PFICI_07103_PKS_KR.1"
                     /locus_tag="PFICI_07103"
                     /protein_end="186"
                     /protein_start="25"
                     /score="44.4"
                     /tool="antismash"
                     /translation="VALITGSGRGIGRGIALELGKRGASCIINYAKSAGAANEVVAELA
                     KLGSKSIALQADISKPADVAALFEKALKHYGHIDFAISNSGMEVWCEETEVTPELFDQV
                     FNLNTRGQFFVAQNALKHCSEGGRIILTSSIAAQMTGIPNHALYAGSKAAVEGFARS"
     CDS_motif       complement(29913..29990)
                     /aSTool="nrps_pks_domains"
                     /database="abmotifs"
                     /detection="hmmscan"
                     /domain_id="nrpspksmotif_PFICI_07103_0001"
                     /evalue="7.80E-03"
                     /label="PKSI-KR_m1"
                     /locus_tag="PFICI_07103"
                     /protein_end="53"
                     /protein_start="27"
                     /score="8.9"
                     /tool="antismash"
                     /translation="LITGSGRGIGRGIALELGKRGASCII"
     gene            complement(34007..36992)
                     /locus_tag="PFICI_07104"
     mRNA            complement(join(34007..35027,35081..35196,35253..36992))
                     /locus_tag="PFICI_07104"
                     /product="hypothetical protein"
     CDS             complement(join(34007..35027,35081..35196,35253..36992))
                     /codon_start=1
                     /locus_tag="PFICI_07104"
                     /product="hypothetical protein"
                     /protein_id="ETS82102.1"
                     /transl_table=11
                     /translation="MLMISNCSRDLLQRHFSNYHDPSASEAPVAGAGPSVAGKTPIACL
                     NCSQAKTGCNKEVPCQRCQDKGLHCVQRYARRTSKLAARSQAAATAAAAQASRVAQVTP
                     VTVQQSLPNVSVSIEPSQTLSQIQPPLVHEGGASVTMDPAILEMPLMNSFMKQQDPEVH
                     DGSSPANSITFPLPIHLKAESPRQRTASVDLNFNNMNSEPSPPSIEPMEDQSWVNSLMS
                     NDPNFGPGNMFSSTYDLGYQLGPSYADPTTDFSQMSQSMLQHDASMSSMEFAGSPSGVS
                     PFGDLSTSNSEPSSSSWGSSHTRATSICSAHCLYDQSGEFDVTSNSAKQGLPISTDSDV
                     ILTEAAWPMARCTPPIYSGACPRTALGHLQRLEQKSSYQGARPFAWHTLERELSSLNWD
                     NADLASVVPMNSQTRDSLMSISQRFHARALDIHRENDPGRDKSPLGSNCGPMSFLNLPS
                     SKVLEFFMKSYVRSLTSFYSLVSEGRIDPNQMHRNDPASIILMLLMIAQGASAVDSEDA
                     RILSMGLIETCRISLLDIIDKNVEMSADPTALRAALLFAHLGAWSGDKWLMDIAMGQRG
                     MYISMLKHAGMLTAQPPICPVLDGDQGQKNSWRLWLQVETKNRLVYDWVMVDQELSLFH
                     DTDPQLDVSELRASLPCSEKLWKSSTVEQWADAVQCYLSKGNPHPLTPPSLYHLYREFL
                     EQKLVDGRVGLTAHQLRLLLHPIQKMLCQQRQTLTCFSDMFVPDQPGHVSFSKAYVMRQ
                     VEVVRSLLSRWHDLAMRCLNMNPDCTIMRTNMVLYHLISLNAVTNFPEIESFARQERYD
                     GSYWGSRHQRCIYNRQQAVHDCGQVFSILRNLPTDRLPTWWSAAIYRATMILWADSALQ
                     SQSQAHASLSPPEATEGQYAMNAPQDFNHTLDYNVIPYVTRSDGTPFHLDRHSEVLDYA
                     ICAIDQGASSRLGEGIKRKLIALGNNWH"
ORIGIN
        1 gcctcaaagg gttgggatcg ttttgaatgc gcgcagtcgt cgtcagctgt tttcctgcga
       61 gcgtgaaaac gcagaggtcg acaatggatc tgcccacaat gaggtggtca acttgtgagc
      121 tttgcatggc attgatgctc gcatatgtct ctaccggccg cgatctccca gctgctgcat
      181 tgcagcctcg ctttgtgggg attttggcag gcaggagttc agaggacgag cccttttcag
      241 ggtcactaac tgtcattgtg gcgttgcggc aattctcgtt caacactgag gatgctgcca
      301 gatttggacg agctccaacg atttatgcaa ccctcggttt tgaatttctc agggacatgg
      361 ggtccatttt tctttccacc atcaaaacca gtagtcaatg agttgtactc tctttaaggt
      421 gctttactcg gctcattgtc tgctaatggt agaactggcg ctacgaactt cacgagagtc
      481 acgagacgac gggtggcttt gaggaggatg agcatgaggc ttacatgaag tggagatggc
      541 tatggtatag actgtgagaa tgagcgccgt tttcaacgtt gaaacgatta tttgtctatc
      601 agtatagact ttatcgagtc gttcccctct ttcgggtcgt ctttgaacag ttttctcgac
      661 ctggctagtg ccatttacct acgcaatgtc ctgggataac tgacacacta tacggcggag
      721 ttccgacgac acatcccagc tttgattcat cgattgcaga accacctgct cattcacttg
      781 accagccatg cctgctctca gcctctgcag gttctgccga atacggtatg ctgcatgttc
      841 ttcgccaacg ccgaagtatg ctatgcatgt ccaaacggca gcatggatgt cgattcagat
      901 gtaaaagttc tgtggcatgg catccttacg gtatatgctc gtgtcgtagc caatctgcgt
      961 tttataaatc tccgctgcat cctctcttag tgtctatttc tatactcgcg ataccattcc
     1021 tcgtgccatt tatattcggg ggctatcgtc ttgcctcttg agtttcttgg catagtctat
     1081 cgctccaact attgcttcca ctcgtcatca tgtggacagc caggctcagc tctatagcgg
     1141 tgttgacaca ggttgttggc acatgggccg atacgatcac cctcaactgg gaaataacct
     1201 gggtcaatgc cgctccagat ggctttcaca gaccagtcat tggcgtcaac ggtaaatggc
     1261 cctgtccacc aattcacgcc accgtcggcg atacagtagt gatcaacatg aagaacagcc
     1321 tcggcaatca gacgacggga cttcacttcc acggcataaa ccaacttgat acaaactata
     1381 tggatggagc ctccatggtg aactcttgtc cagttgtccc tggaagctca atgacatatt
     1441 cattcaccgc cgacgaacct ggcacttact ggtaccattc ccacaacatg gcacagtacc
     1501 ccgacggact gcgcggtcct ctcatcattc acgacgacaa cgaccctttc gacggagaat
     1561 tcgacaatga ggtgatactc actatatccg actggtatca ccaacaaacc ctgacactgg
     1621 tgcaaaatat gttggtctca agcaatgacc aatggcgccc accactccct gacggtatga
     1681 tcgtcaatga gggcgggaac acggatattg agcttgacat tggtacaacc actcgcgtca
     1741 ggattctgaa ttttggagct cttacagctt tcatgctccg attcggctct cgcgacatgg
     1801 atgtcatcat gactgatgcg tcctatgtcc agagggagac aatccatcag ctgcgcattg
     1861 ctccaggaca acgatatgac gtcctggtct ctgcgactaa gaaggataag gggaaaaaca
     1921 taccctacct gattagcatg gatctgaacc gcgatttcac cgtatctggt acgtggacct
     1981 tcaaccagac gggctacctc attaccgatg cgaaggcgcc ctgcaccgca aaagaggttg
     2041 tccagcagtg gcgtcccttt gatgaagccc tgttcactcc cctcgatgag atgccgctat
     2101 tgggtccgtt ggacaggacg tggacattga actttgcact ttgcaaggac atgaacaata
     2161 ttcctcggtg agtactcgca atcatgagtc tgacatagag aatcatgcta acctgtgaac
     2221 tcttcagcat gtgtttcaac gatcagacat acgtcatgca gaagacaccg accttatata
     2281 ctgcggctac tgttggcaat gcaaatacag accccagcgt ctatggcgct gtcctgccgt
     2341 ttatcattga gtatggtgac gttctggaaa ttgtcatcaa caacctcgac cctgcaatcc
     2401 accccttcca tctacacggg caccagttcc aggtcgtcga aagaccagag agtggctctg
     2461 gctcgttcga tggatcttct actgcgaacc cggtgccgcc ccgacgagat gtcattagca
     2521 tcaacggcgg gtcttatgcc agactgcgca taaccgccga taacccgggc gtgttcctat
     2581 ttcattgcca tatcgaatgg catgtcgaaa tgggccttac cgctaccctc attgaggcgc
     2641 ccgagatgct cgatggttac gatatcccgc aagcaatgat cgattcgtgc aaggctcagg
     2701 gatatcccgt cgcgggtaat gctgctggcg atacaattaa tgtctgggat gactcggggt
     2761 accttactga tccaccttcg acttactctg gctcccagtg gcctgttccc aagggtggca
     2821 acagccaaaa gagtcgaccg aggcgaaagc cgagtggcca gtcgtctcaa actagacaga
     2881 tcagcaacat gtcaggtgaa ttccagcaca ggatcacctg gtagatctga atgttgttca
     2941 aagtttctgt tcttgcttgg gtgatcttca gctttgattt tcgggatttg gacagacatg
     3001 tgagggtgac ggttctattt tctgatttcg tttcagttga attatatcgc ctgtatgaga
     3061 ttggatgatc tatgaaggtt catgaatgta gtcaaggtgt tggtgttaaa actttcaagc
     3121 cagcgtacat agcggttatc aggaggaaga cgaaactgtt attatttttg gaaacactgg
     3181 ggataatatg ctaagataga catgaataag atatcaccac ataactctta tctccaccgg
     3241 ggttttccat tcttcataac atcatgtgtt gtttgtgatc agaaattacg tccgcaccta
     3301 tgcccggaca tgccttgagc tgagcttcac acaaatgcag gtccactcga ggaactattt
     3361 ccgttgggcg ggactagaac cattagagag gcggcacgtt caaggccaaa aatgcagatg
     3421 ctttggcgta tactttggaa ataaggtgct gcagacggcg gctctgcttc atgtgaaatg
     3481 tacgtagatc cttgagcccc tcgctttgct tcgagtcatg tgaaattgat atacatggcg
     3541 atcacaggcc ctagaacaaa tcagaagcca tgtgctcagt gcaggttaca tggcttctgg
     3601 gctgatgttg tgattgagat tggcgcaaac agtcccattg aattctttgt tgaaggcaga
     3661 tctttcctgt ttgttgaact actgccaaag caagccacga tagaattctg tatccaacgc
     3721 aagccaagcc tcgtggcgaa aatacctgat cagtccatga tgagaattgc caagcacccc
     3781 agtatcctgt ctctcggtat cctcgacgtc aaaatttacg ctaagacgaa aatcctcagc
     3841 gtctagatgt cacaagaggg ttacagttac ggctcagcct tgagtggaat cccatcccgc
     3901 tgaggctgcg gcaaagccgc ccccatggca acggagcttt ccccatgtat gtatcataga
     3961 cgcttggggc tgagtctgga tccagtcaca ttgagagtaa tcaacatcaa gtcaacaaaa
     4021 gaacaagggg aataattcga tcttgcacat gcattaagtt caggttgtca gacttaagct
     4081 tgattgccaa aaaaagaata atgggggatt acaatatatc gtcacgttga atttttggcg
     4141 ccgatctgga gtgcaagttt ttcctcggac cgaatgatac gatgattatt atggcatcaa
     4201 gcacttctac atggcgctta gtctcgtagc tatatgcaag atcgtgctgt ttactcaggg
     4261 ctggcaaacc atgatgtgtt cgagatcaca ggccagaaat gtaagtgttt tcttaattcc
     4321 gggctgaaag cagtgttatc agatctgtca ggacagtgtg cttgtctaat gaaaatcgaa
     4381 tgaccccttg agacaagtag gagggaaaat aaaatagaaa aaagaaatag agagaatgca
     4441 attagacacc aggcgtgcat gtatacgcct tgagcttccc atccacacac caacagaaat
     4501 gggatgtaac atgagtaagc tcttgctcca aaaggcatgg atagatatcg atccatcgta
     4561 acaattgagt gttccgggtc acaatcaagg gttcgcttct actattggtg aatgttgcat
     4621 ctatcagcct tcgcgaagga ttcctctcat catcctcgct acacccttcc aatcgcaact
     4681 tctatcgcgg ccggatgtcc gaagggagac atatagactg cctgcacatg taagagttgg
     4741 cggcgcttgc acacacacac acacacacac acacacacac agacacaggc ccgccctcgc
     4801 acgacaggcc aattgggggt gggccaactt gtgctccaaa tgttcacaaa tgaatgacca
     4861 ttagatgata ccaaattctg acattgaacc caatcatagt ggttgttgct gtggtgagtg
     4921 aaaatgtgga actcgcagct gacgccgtgg ctggggggaa aggggggctc gtcatcaaga
     4981 caaacccaac gtacgtcgac agacggcggt aacgaccaaa aaaaaaaaaa gagacaccag
     5041 ggcccggccc caacgtgtat gtcagaacaa ggaagggcgt cgagacactg tatgaggtgg
     5101 ttgctgttcc gacacaaccg tcacccgcct tgtcattcgg ctgtgaccca actttagctg
     5161 tgttgagaga gttgcggcgg ctgctttggg gccccgaata aggttgacaa ggcaaaggca
     5221 ctctaactat agagcctcgg taacatgttc agatctgtaa tcgacaattg agcctgggtt
     5281 gcgttcttgc gtgttaggaa ggaaatgaag ggagaaaaag gaattttctt gtcaaaaccg
     5341 gtcagaactc cggtctatca aagtcggtga ggatatcgtc ttttcgagaa tacgaggtcg
     5401 tcaaaagtgg acgcaggtct ataggcgagg aaatatactc gatacatatc agtacggtgg
     5461 aacttggcta gcgtggggag tactgcaatg agctggatag tatatccgca gcacaggacg
     5521 gccgctataa ctccagcggt tagcagggtc tttctagcga aaccacaacg ctggaggcta
     5581 cgttttagcg ccctgacggt accgaactca gccggtcgaa cggtttctcc acacccgtct
     5641 gggagctccc acagcgcctt cctctccatc tccttgccgt cttggtttgc aggacaaggc
     5701 aagaacatca gctcagggca ttggcattgg cccggcaggg caacatttag aaaagtccca
     5761 gggaagcaaa aggaccacca ccccctgtgc acatgcttgg gctttgagga gatgacgatg
     5821 aacccacaag tgctcaccat gggaatttgt cacccacatg ccaatatggc tttcttattt
     5881 ttgttttttt tttccattta tatgctcaac tctaaatatt attgcgacat catagtacgt
     5941 accgaccgac cgctcagctc agcacatgcg ccatccaata tgagcatgag acaagattgc
     6001 agtagcgcca tcagggcttg aggctctctc tctctctctg ttgcgcgctc attcactcat
     6061 gctcgctcac tcattccctt cctgcccttc cttccggcta gtcaaccttc cgaggcgtgt
     6121 gaagaagcag taagtgagtg agttagtgag caactgagga tcaaagtaaa aggcactaca
     6181 gtgccttacc tacctacata ccttgctcga gtatacgacg acaacgcgtg gaatatgcgc
     6241 tgcagctgct acggatgcat ttgccatacc cctgaaccca tgagcataat caatgcttgg
     6301 tagtcacttt gatggaagac ttcttcggat gaaaaagaag aagaaaaaca agaatctgct
     6361 atcaaacgcc agctcatccc accgctgttc ggtctctcga cgcctcgctt gtgcctgtcc
     6421 caaaatcctg ttcattttga gaatatgtta ctaccactat gatctcatac aattggcatg
     6481 agtaaggctt gattacacac gcggccgtct cttccaggca ggacgccgtc gaagccgtcg
     6541 agaacgttcc tgcatcgcga tcgaagcatt ttgcagatca tccaattctt gcacacctgt
     6601 acgtaacagc agctctggac catcatggat aagttttagt tgggctcatc tctcgacgac
     6661 ggcaagtttg tcggtacgaa aggctattca tctcatctcc actgttgagc gaggtaggct
     6721 gccgccacgc cacgagccct taccgaggct tgttctgctg ctcatcatgg tccagccgca
     6781 tctgacaaag atagtacgga ggcaggaacc cagagttgca agaggaaacc cagccctcag
     6841 tcttgccagg cacgcgcatc aaagatgaaa agtccacaac aaacatattc cagccgcgct
     6901 catctgctgc gccaatgtgg caagagatga gactatcggt attctctgca tagtaggatg
     6961 cgccggcgaa ccaaatgttc ggactcacaa agctagtacg gctcgtccca catgcgactg
     7021 atggcgcaga accaattcag caacctgcaa ccaacgtgtc aactgggatc gtggctaaaa
     7081 gaataaatca tcaccttaat ctttttttta ttctgcttct ttacactgtt ccagttgttc
     7141 cctgcgcacg gggggcgggg gcgcagtgaa tacgggtgta ctatcttcgt ttatcgttgt
     7201 ctaggcggaa agtctctgcg ctgcggccct tcgcggagtt ccccaacggc acgcgcgacc
     7261 cacccgccgg cgcgcttgcg agtaacgagc accacgatcg gcgtgaaatc atgagcaatg
     7321 tggtcgactg ttcaatctcg tctggactgt gcgccgtttc aggtagccta tgttctcagt
     7381 atcagtcaat ctgatactgg ctttccacca agcgttggtg gtcctgagcc tgggtctaag
     7441 tgctcaggtt tggaccatga tctaagggca cacacggcat gtctggcgtg ctcaccagac
     7501 gtgtgatatt cccgcctcat ccggtggata tgcatactct agacaccgga caggggtcat
     7561 ggatctctga ggttctcgcc gtgatgtgta gccatgattt cacgacgcct gttccctggc
     7621 ggccggacaa cgcttcgcac ggcataggga gccacgcctt agcttcaggt ggtagcctta
     7681 tcgtacagac tcaccgtcct aaagcggaaa aaccactatg atcgtcccag gaggctttcg
     7741 gtcgccgaag aagacgcaag accaacaaga tctgccaccc ggtacttagg gatggatacg
     7801 tctgaggggg tgtgtctgtt caccgtgtgc gcttccgcat acacaccctt cgttaagctt
     7861 tgtcgtctga gtagatgatc caagggctat atcgagatac cacctgtggc aggacgccac
     7921 tagtgtatgt tatatttggt acacgctcct gtattatatc gacgtgagct tgatatataa
     7981 ggtcattctg ccctcctgcc tccaacttag tcttggggga tcattatccg acttcactca
     8041 gatactgagc cgcgccttac ataatggcgg aacagatgtc ttatctcctt tttggagacc
     8101 agtctcttga cacacacggc tttttggccg atttttacag acaagggaat ccgagcattc
     8161 tcgccaagac gtttctccag cgagcgggag attctttgag agacgagatc gatagacttc
     8221 cccgatgcca aagagaccga attccccagt tcaggactct gcaacagcta aacgaaagat
     8281 accatcaaca aacgatcaaa tttccaggaa ttgacagtgc cctgctctgt ataacacaac
     8341 tggcccatta tattgagtag gtagcccaat gtggacagtg gacagaggtc tactccatga
     8401 ttggccaaga ctgccactaa cacgattata gtcgatcgga aaaagagcac caggatgtca
     8461 ctgcggccga aaacacatac ctctccggtc tctgcactgg tcttttcgcc gccacggcga
     8521 tcgcgtcgag cccgtcactc tcctcgctgc tcccgatagc agttcaagtt tctttgatgg
     8581 catatagagt tggatcacat gtcgcgtctc ttgcagaacg gctgagtcct tcagacgaaa
     8641 gatccgaaag ctggacatat gttgtccctg gagcaaaaga aacagatgca aagcctatcc
     8701 ttgcagaatt ccacgagaca gaggtatgcc ccgcaacaca tcgttttacc ctttacattt
     8761 tgttaataac cttgtacagg gaatctcgcc tgccgctcaa gcttatgtca gcgccgtgtc
     8821 tgccagtaat attgcgattt cgggtcctcc tgcgacattg aagtcccttt tcagcaaaga
     8881 tctattcgag tcgaggccga cagccatccc tgtgtacggg ccataccatg caccgcatct
     8941 tcatgctgct gcaaatctcg ataagatctt gaggctggat gatgaggctg ttaccgccgc
     9001 attcgacggg tccaagcctc gcagtcacat cgtctcttgc gtgacagggc agtcttttcc
     9061 tgagacagac accaaatccc ttttgaaggc agtcgttcac gagattctga acgagccgct
     9121 gttgttccac aaggcactca agggaagcct caatagtgca aaggagttca agggctccag
     9181 ggtcctggtg atcccatatg gtcccacaca agcggccagc acacttgcca acttgttgaa
     9241 ggcacagaca aaactcgaag ttgtcctacg gacgccgcct caggtgtcac gtgaaagcaa
     9301 cggcgcaagc attggtaacc atggatcttc gggcaagtgc aaacttgcca ttgtgggcat
     9361 ggccggccgg ttccccgatg ctgccagcca cgaaaagctc tgggagttac tggagaaggg
     9421 tattgacgct caccgcgtcg tgcccgctga ccggtttccg gtcgagacac acgtcgaccc
     9481 cactggcaaa gccatcaaca cgagccacac gccctatggg tgctggattg aaaaccccgg
     9541 tctctttgac cccagatttt tcaatatgtc gccgcgtgaa gcattccaga cagatcccat
     9601 gcagcgcatg gcgttgacga ccgcctatga ggctcttgag atgtccggct atgtgcccaa
     9661 tcggacaccc tccacgcgcc tagaccgtat tggtaccttt tatggtcaga cttccgatga
     9721 ttggcgtgag atcaacgccg cccaggaagt ggacacctac tatattacgg gtggtgtccg
     9781 tgcattcggc ccaggccgaa ttaattacca ctttggcttc agcggcccga gcttgaatat
     9841 cgacacagcc tgctcatcct ctgccgctgc tctgcaagtg gcttgcacat cactttgggc
     9901 gaaggaatgc gatacggcca ttgtgggagg tctctcctgc atgacaaatt ccgacatttt
     9961 tgccggattg agtcgcggcc aattcctttc caagaagggc aattgcaaca catttgacaa
    10021 tgatgccgac ggctactgtc gcgctgacgc gtgcgcttcc gtcatcgtga agcgtctcga
    10081 cgatgcactg gcagacaagg acaatatcct cgctgttgtt cttggcacat caacgaacca
    10141 ctctgctgat gctatttcca tcacacatcc ccatggccct acccaatctg tgctgtccag
    10201 agctattctg gatgaagctg gtgttgatcc tttggatgtc gactatgttg agatgcacgg
    10261 cacaggtacc caggcgggtg atggcacaga gatggtgtcc gtcactgacg tgttcgctcc
    10321 tgcaaatcgt caccgagcct ctgatcggcc cttgtacctg ggagccatca agtccaacgt
    10381 tgggcacggt gaagctgcat ccggcatcac tgctcttagc aaggttctgt taatgatgaa
    10441 gaagaattct atccccccgc acgttggcat caagggcgag atcaataaga cattccccaa
    10501 ggaccttggt gcaagaggtg tcaacattgc cttccacaag acacccttcc agcgcaagga
    10561 cggaaagcct cgtcgcattt ttgtcaacaa cttcagtgct gctggcggta acactggtct
    10621 gctccttgaa gatgggcccc gctacaagac ggctgaggcc gaccctcgta gtgtccacgt
    10681 cgtcactgtc actgccaagt cgaaatcagc catgatccga aatgccgagg gtcttgtcca
    10741 gtggatggag cagaatccat caacgcctgt cagtgatgtt gcctacacta ccacggcacg
    10801 caagatccaa cactactggc gcatgaacgt tgctgctggt tcactgccag aggccattca
    10861 ggctatcaag gagcgtctga agtccacctt tgttcctgtc tcgccagaac aacccaaggt
    10921 tgccttcatg ttcacgggac aaggctcgca ctacgctggc cttggaaagg agctctatgc
    10981 ccactatgcc atcttccgcg atgccatcga tgagtacgat cagcttgcag gaatccatgg
    11041 cttcccatcc ttcttgccac tcatcgacgg tagcgagcca gatgttcaga acctgtctcc
    11101 tgtcgttgtc caactgggtc tatgctcctt tgaaatggcc cttgccaggc tctggcagtc
    11161 ctggggcatc caaccaggtg ctgtactcgg ccacagcctg ggcgaatacg cggctttgca
    11221 tgtcgccggt gtactctctg ctagtgacac catttacctt gtgggtgctc gtgctcagct
    11281 cctggtcaac aagtgtaccg ccggaacaca tgccatgctt gctgttcagg ggtctgttga
    11341 aacagtcaag gaggctctcg gcgctcgtgc tgagtctacc aatgtcgctt gtatcaatgg
    11401 tccccgcgag actgtcttga gcggtgcatc cagcgaagtt gctgagattg ctgaacagct
    11461 tggtggcgca ggcttcaagt gcacccagct caaggttcct tttgccttcc attcggctca
    11521 ggtcgagccc attctggatg actttgagtc cttggcccgc tctgtgcgct ttgagacacc
    11581 caaggtgccg gttatttcac cactccttgg caagctcgta gataacgagc caatcaaccc
    11641 tgcctatctt cgcaaccatg ctcgcgaggc tgtcaacttt ttgggaggac ttgtttccgc
    11701 tcagcagtct ggcatgattg atgaaaagac cgtctggctc gaggttggcc ctcaccctgt
    11761 gtgtgccaac atggtgaagg cagcattcgg tgccaccacc attgctgttc caactttgcg
    11821 ccgcaatgag gccacttaca agacgctcag cagcagtctc tgcaccttgc actcggctgg
    11881 tctgaacttg gactggaacg aattccaccg agatttcgat gcctccgtcc gcctgctgga
    11941 cctacctagc tatgcgtttg attacaagaa ctactggcta cagtacactg gcgattggag
    12001 tttgaccaag aaccgtggtg cactcccagc atccaccaag gccatcgagg ctcccaagcc
    12061 caagctttca actaccaccg tgcaaaaggt agtcagggaa gaggtcaagg gcgacattgc
    12121 tatccttgaa accgagtcag aaatgactcg tgatgacctg cgactggttt gctcgggcca
    12181 tatggtcaac ggcactgcgt tgacgccatc ttccctctac ggtgacatgg ccatcactgc
    12241 ctgcgagtac gcgtataagt tgcttcgtcc tgatgccaag aacattggct gcaacgtcag
    12301 ccacatggaa gttcccaaga ctttgatctt caatggtaaa gcgaagagtc aggtcctgcg
    12361 catgtctgtc aaggccaatg ccgcagaagg cttcgccgac ctgtcctgga ccagtggtga
    12421 aggtgcccag aagaccgagc atgccaactg caaggtcttc tttggggaca acgaagagtg
    12481 gctcggtgaa tttgaacggg tcaactactt gatcaagtct cgaatcgacg ctctccgggc
    12541 tgcagagcaa cgtggtgatg cttccaagat cggacgtggt ctggcttata agctgtttgc
    12601 tgcacttgtt gactacgatc gccgctatcg tggtatggaa tcagtcatcc ttgatagtga
    12661 gacatgcgag gctactgcca aggttgtttt ccaaacaagc cccgaagacg gcacgttcca
    12721 cactgctccc tactggatcg acagtgtctg ccatatttca ggtttcattc tgaacggctc
    12781 cgatgctatc gattcgcgcg aacaagtctt catctctcac ggctggggat caatgcgttt
    12841 tgccgagcgt ctttctgccg agaagactta ccagacctac attcgcatgc agaacgtcaa
    12901 gggcagcaaa atgatgtctg gcgatgccta tatttttgat ggcgacaagt tgatcggcat
    12961 tgctggcgat gttcgcttcc aagcaatccc acgcaaggtg ctcaatgtcg tacttcctcc
    13021 ccagggtgct gcggctgctg gttcggcacc cgctcgtgca ccagccgctg ctgcgaagcc
    13081 agctgcaaag gccgccccca aggagaagaa gcaggtcacc tcagctaatc ttccagctgt
    13141 caacaagagt ctcaccaaga actctgttgt tgctcaggtt atggaaatca ttgccaagga
    13201 gactggagtt agccatgacg aattggcaga caatattgcc ttttccgatc ttggtgtcga
    13261 ctctctgatg ggtctcacca ttagcggcag gcttcgcgag gagcttgagc tgaatgtcga
    13321 ttctcatgcc ttcaatgacc atgctaccgt tggtgccttc aaggccttcc tggctcaatt
    13381 tgaaagtgct gacgcagcaa tggttgagga gaatgcgcac tccagcgcat cttctgacag
    13441 tgctgacatg gagactgaat ccaacttcac cactccctct gacgatagtg agaaggacga
    13501 ggtcaagggc gacgcacctg ctgccgatgg caatgtcagc gagcttcaag acattgtacg
    13561 ctctaccatc agtgcagaga tgggagtcga ggttgaagag gtcattgcgg ccccagacct
    13621 agcagcactt ggcatggact ctcttatgag tttgtccatc ttgggtatcc tgcgtgagaa
    13681 gactggcttg aacattcctt ctgaccttct tggacacaac ccttcgctca aagacattga
    13741 gaaggctctc ggaattgagg acaagcccaa gcgtgctgct cccaagtcag ctaagcagga
    13801 gcctgcaaag ccggagccaa aggtccaagg cgaggcaaag gctcatacca accctgtcga
    13861 taactaccca caccgcaagg caacatctgt cctgcttcag ggcaaccacc gtaccgcgaa
    13921 gaagcagctg ttcatgattc ctgatggcag tggtagcgct acttcgtaca cggagatttc
    13981 agaggttggc tctgacgttg ccgtatgggg cctcttctcg ccattcatga agactcccga
    14041 cgagtacaac tgcggtgtct acggcatggc tacaaagttt atccaagaga tgaaacgccg
    14101 tcaacctgag ggaccctatg ctgtggccgg atggagtgca ggcggagtta ttgcctacga
    14161 gatcgtcaac caactgacaa aggcgaatga ggaggtgtct aatctcctca tcattgacgc
    14221 tccgtgccca attacgattg agcctctccc ggctggtctc cacgcctggt ttgcatccat
    14281 tggtctgctc ggtgagggcg acgatgccga ggccaagaag attccagagt ggttgcttcc
    14341 ccactttgcg gcttccgtta ctgccctgtc caactatgac gccgagccta tcccggccga
    14401 caagtgcccc aaggtcactg tcatctggtg cgaggacggt gtttgcaagc tccctaccga
    14461 tccccgacct gacccctacc cgactggtca cgccctcttc cttcttgaca accggtccga
    14521 ctttggcccc aaccgatggg atgaatatct tgacagcaaa aagatgacat tccatcacat
    14581 gccgggcaac cacttctcca tgatgcacgg tcccttggcc aagcaacttg gcggcttcat
    14641 gcgtgatggc atgaaatcat gagtcctgtt gattggactt ctctcctttg catttacatt
    14701 ataaaccagc atctgtacat aggaggaatg gacacgctcc ttgtataatt tccaagattt
    14761 agctttttcc atcagcggga ctacagcgaa attaatgtgt gggaaactcg gattcgggaa
    14821 tgagaggata tatggtgtgg acaggttttc ttcatgatct aatatgaaat tgctatagac
    14881 tacagtacca aattggcgca ttgaatttag gcattttaat ttaaacccca tgacttgaat
    14941 acgacttttc tcatcaaaca ttttgattgc aataatcttg aacaactcag ctgaagctgg
    15001 cgctggctag agtgtcgtgg ctcccccacc ttgtcagagg ccgcggcagc tgcctgggat
    15061 ttttggggct ctctccatca ccatcccctt cattcagctg tattttcggg atttgatcgt
    15121 cacaatagag ctgctgtcca tctttacggg caattgattc cgtcatggtc tcctcgtcct
    15181 attgcctatt ttgtctgcca tttgctgcag atgttgtgct ctgtcacaaa tccacgtgcc
    15241 cacaagtgat gattcaagac cttctcggac gggacctgcc gtcgtcatcg ctcctcgcga
    15301 gcgtacctat atcgaggctg aggtcaatgc gcgtggcagg tgtaacacac ctaacccacg
    15361 acgcacgctg tcaaggcagg tagggaccat ttcccaagca gggaacgcag aggcgttatt
    15421 tagctactgc tctccacata catatttcaa cgtcacacgg gaagctacgg agacaatagc
    15481 ctatgcatgt gtaacgacac atcatgaata cagtcattac ctgaaatgcg atcacgcaag
    15541 acatgaaaag aggacggagc ccgcttgcct gacgaagact ggtttgttgg attgtctggg
    15601 cgagaaacac caagacaaaa atggtcgcag gctcctcccc ttggaggata atggcaagga
    15661 aagggcacgc gccagtgttt tcgttaatgg tcaagagacg aaccatggca gatgatgaaa
    15721 ggaaagcaag agtttcccga ctttcaaggt gtcaaaatgt ctttttcctc tatgtgagca
    15781 gtggggcagc aacaaccacc catacgctcc atgatgaggg aatgtggtag cacagtcgcc
    15841 aggggcatca gctgctcacc tgaggtgtgt accagtagaa agagcacgta tctcttcaaa
    15901 ttacggtgtc gattctgctt gtcacgagaa agttttgcac atggtcacat gatttattaa
    15961 ttactgccct aacgtcttgt ccaagagcgt tgaaggtagg tggttgacga tggagggagg
    16021 cttccgcgtc cacataaccg agcctatgga cgagagagct tttggatgac ttattcccat
    16081 ggtcacttct ctacattact caagactcaa caatttgcaa tcgcttggtc tacctccgct
    16141 caacaaaaat ggccagagct cgcgtgtcaa tattggcaac tgggaaccac tgggcaccac
    16201 tgggcaccac tgggcaccac tgggcaccac tgggcaccac tgggcactgg aggaaggggg
    16261 gagcagcgag gagcagcggg gagcagaggg aggatgggga tctcaacttt cgtgaggctc
    16321 aaagcccgtc aggaaggccc gggggaccgc ttcgcagtcg ctctctggac tcagatacta
    16381 caaacaacag ccagattgta gaagcacgtc cgatgtgtac ataaaacaag ctgataggag
    16441 caggcccagt actctggact cacacctccc cttcctcatt ctctcccaaa gcaagagagg
    16501 acctgacggg tagctaggaa ctgacgacat agcttcctca gaggccgtat tcacttccgc
    16561 tcctgcccca gaagcctccg ggatgaatca cttgtactag gaagcaaaga ggagaggcgt
    16621 actagctgca ttctactcgg aggttattcc ggagcgaaga tgcacgtagc aattttcgac
    16681 aatcaccaga gcaccagtgt tttgatactt tccaaggttt gctcgtaatt gatgccttga
    16741 agaatacttt aggcatagct tttgctccaa gggacttgct atcattggac gcttctagac
    16801 aaagatcgag atcagatctt acttccagat cccttgtaga atgaggtact ctcttgtact
    16861 gtgagttcta ggtacttgga cagtcgactt tgttgttggg tgtccttggg gaaggaaatt
    16921 ctattccagt ggtaccacac gctgtagcct atgtacctag gtatatgggt acgtgaagta
    16981 tccttcgctc ccgcttgggg tacaaaatgg caatacttct gcttggtcca tccagtagcc
    17041 cacagtcgca cggtagcacg gtagcgaaga gcaaagaagc ccgccccgct cttatttttt
    17101 tctctcttcc cttgcccact ttgctcacgt cggacttgtc gcatctttga tgactaagga
    17161 tcgtacgtgg taccacattc agtgctatgg ccatgagaaa ttcgtagatc cagtctagaa
    17221 acctttgaac tcggcagact tttgcccaaa aaatgggtat ttttagtctc actcggacga
    17281 cacacactct ggcgtaacga cttcttacca gactcacagc caagctattc ccaaacacac
    17341 ctgtacttga tggaaaggcc tggcaggccg gaatattcac taccttaggg atgccgacga
    17401 tcgaagtagc ccctcgtgag cttcatcgcc tgtcacgtta cagtcaagac tttcgcgtct
    17461 gcagggttct atcgaattac tgatgataaa atgtatgagc ggcaccttgg tttacatttt
    17521 caaactcaat tctgccaaat tgcgaatatt ggcctggtat agggatgata tggttatggt
    17581 tacatcgcta gaatgaccag gctagggatt attggcccga ttatcatgcg ggaggtgagt
    17641 gtcactggtg tatggacaaa gtatctagac tgacgctcct ggataccggc gcttggcgaa
    17701 aaagtatatt tatagcttcg ttttcgcaat ttttcacgtt ctcggtgcca ggtacgccga
    17761 agtgtttttc cctcttcctt ttcccttttt ttttttttgt tttggtcctt tgtgggtcac
    17821 gcttttccaa tcgaggtctc ggagggaatt tccaacaaca actattgtat ttcaattgtc
    17881 cctcgaactc tgtacgaatc cagtggcgac atggtacttt cgagtttccc atgttttctg
    17941 caatggtaag aaggacaaga acatggcggg ggagcatatc cttaggtggg agaaagaggg
    18001 gtcggggcga gacgcaggaa atatgataat tctgcagggt tccaagtaat aggaagctcc
    18061 tgggctacaa taatgtgctt ggtgaattcc gcgtatatgc gaggtgcggc aaatgcataa
    18121 aggacacaac aagcagcaaa atgaagcgcc agtgctgcat cgagctgttc atgaataacg
    18181 tttggaggag aggggcccct gtgtgagtaa aatgaagatc cggacatcgt gtagaggcca
    18241 gtaagaagag gcgcatttga gcctcattta gtccatgtca ttgaaatgta attgtgctgc
    18301 atctggttgc cttgtttgcc atgagtgggt ttgacagtgt ggtggctcgc cggggcggct
    18361 ctgcatatgt gcggcatctg ttggagcatg cccacgtgga cactggaatg aagactcaca
    18421 gtgagtttca ttacaagctg tgtggtgatg tttgcacccc cctccaattc agaattgatg
    18481 agagcgcgaa tggtcctgat attcatgcca tgagcatgga cgaatcagaa cagtagctga
    18541 ggactgagaa attcttgtcg actttttgtc tagcaaacgc ccatcaggca aaaagtgacc
    18601 aaagtcagaa tttccagctc ttaatcataa tttgcctcga aaaacacagc aagctttgtg
    18661 aaaagatatg ataggtatgg gtaatagttg atgtattagt tgagttgttc acatccaaca
    18721 gaggttggat ggtcaaagat atatacatgt gtggagaagc gctccactta ttcctacatt
    18781 ttgacaagct tttcgtgtga aaggtcaatg gacgaggctt agacgacgaa gcaacgaaag
    18841 cgagtggata tacactctct cggcccccct gccctctacg tacggtttgt gtgcaagaat
    18901 cacgccattt taccctcttt ggcgacagct tccgtacgtc gcatttagat gcaagtctgc
    18961 tggatagaaa attaattctg aagctcactc gctgtgcttg caaatgatat cacactcagc
    19021 agccggccag gattattggt gagcaaatca gtacgagagg ggatatcaag tatctcattc
    19081 tctctggtgg gtgtgtggat gtgttcttga gtgctccaat tttaacctcc cctttttttc
    19141 tttcttcttt cattgaaata cggcattcct tcaaagatac ggatcacaag ctatccgact
    19201 acaatgattg gtgaaatcga tagcaactgg gaagtaactc ggcgccacta aatatcatat
    19261 tcgtcaagta cgactgattt gattggtaga actattggcc acaactctga aaccgcagtc
    19321 cccctcagat gacaatggta atcgggtaaa aacttttgtc cacatgcttt ttgttgagga
    19381 cggatcgcgt ccaatggggc caaaggacac ctcaccgccc tgtacttttt tcagcatgat
    19441 caattgctaa aaaggagtac ttctgttgca agtaaaataa agacttcaag ctgatgagac
    19501 caaacaaacc acaggcttga ccctgctctg taagcttttt gctgactttc tatgtccgac
    19561 agcggtcctc tgttgcttga tgcctggatt cctagtcttc ctggacgctg gcgagaattt
    19621 ttgctaggaa cggctacgaa ggttcaaggg ctcagcccta cagccaagca ggaaagcttg
    19681 cctttctctc tcataaaaat actcttgaca ggtgactgtc aatttgaatg ggcaggctcc
    19741 cgctttcgct catctcacga cttgggacag aatgcgccct ccatcaggga atcggcaagc
    19801 taggctagag gggttcactt ttcctcctgg atgaaaagtc aaattttgag aagacttgga
    19861 caatggaaag cgttaaaaat gagaaattgt ctgtttttcc gtttccgttg tcatgaaata
    19921 aaggcatttt tcaaacgcta tcatctacgt gctaccttgc agactacaga catttccaga
    19981 aaaatgtcta ttgagacagg tgcgagtgag caagttgtgg gaggtgttga ttttcattgg
    20041 caaaagtgag cccacgcttg aacttcacga aaacctctgt tatatttcat gtcaatatat
    20101 tcctgtctta taaaaacgta taaaaacata cgtaaattca ttttatgcag actctcacta
    20161 taagaaaaaa atcacgtgtc caatgcgttt tatcgtgccc ttcttgcatt tcaagtcacg
    20221 agaggcctct agacatgaca aaacagccct gcaataaagg ggatttgaaa tcgaggagag
    20281 ctgaaaaaaa ttgtccttat aaattcggtc gcgcagaagt tctcaagaac acttcatgat
    20341 aatattctac aagtgctgtc atccctttgc gctctaggct ctcttcagca tttatgaaat
    20401 agtaatgaac tttccggtcc ctgggtacat gcagcttagc attaacataa attgcgtcgc
    20461 gacgaccctt aaaaaaaagc tcattcgcac ataagaggca tgcgtagtat gatgtcataa
    20521 tattttggtg agatatccga tgagttacag ttggcactgt ggaaaagaaa agtagataga
    20581 tacctaatca tgacaatctg tcggtaggtg gcagcgaaat gggccagaca tggtaggcag
    20641 ccctggggca ggtagatgag gtaagctggg tgttcctccc ttagcgctgg tcccgcagag
    20701 ccacacaaag taggcggtgc gtagggcgta ggcatctggc atttcccttg tgaagagagt
    20761 gctcaaagct cggagtttcc caggacggta aaacaatgga cgtgataata ttctctggcg
    20821 caggtgaatg ggacccaatg gacacgggta taagccccag ctaaaaaaga aacggtgatg
    20881 tattttctcg gcggaatgca cagtgtgatt gcacagcgac attccatgac tcaccaggcc
    20941 atcgtggttg cgtggttgta tggtttggga gtgagcagga cgaggtaggg ctcttgttat
    21001 ctgctaagtt ttcataatgt gtgtatgtgc atgcgcatta gctcgcccta gaacttggaa
    21061 agggcctcga gggtttgttg gcaagcgggg acgtacagtg aggaagggag ggaggaagga
    21121 aggaaggaac attgaggaag gaaggaggaa tttgctcacg tctagcgaac cagaaactac
    21181 caaactgcct aacaaatggt cggccaatca ataaagggtt tcgcgcccaa ttcagtaatg
    21241 gatcattgct ttcttttttt tttttttttt tttttttccg tgagtcctcc tgagaggcaa
    21301 gcagaccagt cacattgagt ggcgcgccgt tgagttatag agagaatcgt gcaattcaga
    21361 gtgaccagcc ttatgcacaa acatacgtgg tgaagaggtc tcctcctctt cctactccag
    21421 tctagagtta tgcatggttc gactgaccat catttgtgta aagatacatt atatgcacct
    21481 aggtaccaat gtgccaactt tgatcctagt gtggaactgg agtatttgga ggtcgcaaag
    21541 cggatgtttt acccgctcca gtgggcgatt tctgcagtct acatacacta gattgccgcc
    21601 cctggtctat ccgctaacca gcccgatctg gagggaaccg agagggaagt aatgtagtat
    21661 cccggatccc aaggatctgg cacggcttct gcaaaagagg cccccagtac tagttctaaa
    21721 aagcatgcac tgtatcaata cctagtacct acctgggtaa gtacattagc aggtgtaccc
    21781 aaaagaccag tctaatcaca gttttatgta ccactgggac caagaggaag agagaccaag
    21841 gccgggggtc tagttgtgtg tgtgcgcgtg tgtgtgtctg cgcgcgcacg cagctgaggt
    21901 gagaacagga tcgattgggt tgactgcaga cacaatgatt cccatacaaa aatacaataa
    21961 taccccttca gctcgcactc acatatcctg atgaaaggga ggaggggcca gaggtgagac
    22021 tagagcgcac gccccaccta ttgcgctttc cccagctatt tgcactacgg atgtccgaca
    22081 tgacattcat tttggatttg gcgctagaat ggaatgggcc ctgggctggg gtcctccatg
    22141 atccactcct tgggcccatt tcccccatgg cctgtctgtg gtgatgtttt ggtcccaagc
    22201 gtctagtata cgtttcttct cacatgaatt acaacaagca gttaatatat gtgacaaaga
    22261 aattattata cggcaggcct ttttggccgc atgatcaaag aatttgctgt ggatttacaa
    22321 cagggatccc gtcaaatctg ggcggggaga aaaggagccc ttgccgtcat ccgatgctgt
    22381 gcagggagag aggataccat ctggtctctt aagccacatc aactgcttgg cttcaccttg
    22441 ggctgatgcc cctcgctcct gttcctatgg taatgctttt ataggcgatt ttgcatccgt
    22501 catggtctgg taagtatcat ctttctctag tgctagctac attagtcgga cctcgttcta
    22561 tttctgtcct tgacgcggcc gttccctttt ggaatcccaa tttacagtct atggccttag
    22621 ctgctgactt ggatttgtgc aaagcttgga taatcactat ctatctacta gctgggctcc
    22681 attctcggtg agggctttca atgatgtcgt tgcgctccct gtaacagact gtggaagtca
    22741 gtccaacctg tcgacttccc gcttgtcact tttttttttt ggcaacccga gagatctcct
    22801 attgcagctg ccagatatgt gtccaaaact caatggcagt cataaagcat cagaagactt
    22861 tctcgaggaa tacggtgaat aacaaggttg tgtcttgtga ccttcttctt ctgcctgaaa
    22921 gagcagagag gtacggaggc agataatgta catagagagc caggtcaagt ttggctgcat
    22981 tagcagacgt atgtattgaa atgggtcaaa cttgaaattt tccctagggc acattcgaat
    23041 ttctcgagaa ttatatggca ggaccagaag ccaatggaac aaacctcggg gaccaggtct
    23101 aggtaccgag tcaacagaaa attgaactgc tcgcagagtg ctttcgacac gggcgcggtg
    23161 cttccatccg atggtaatta tatgggaact cgcacttact gggtgtgtgt gtgtgtctcg
    23221 actttccact cccgtgcata gtggaatgat ttgcagccgt gtttttgaca tgtctaccca
    23281 tagagatgcc acgagaatta tctcgatttt acctgcaata gatctctata gactttttat
    23341 caacctttag tcgcgttgaa gggtccaatt tggggctgat taaatttccc ccccgcccag
    23401 ctacgcggcc acggggtttt ttactttgta gtttaaaaaa aaaaaccagc agcagggcag
    23461 gccagcagct gcgcgtctta tcaacggccc gnnnnnnnnn nnnnnnnnnn nnnnnnnnnn
    23521 nnnnnnnnnn nnnnnnnnnn nnnnnnnnnn nnnnnnnnnn nnnnnnnnnn nnnnnnnnnn
    23581 nnnnnnnnnn nggggggagg caaacttggt aattctagcc tgtttcttgt attttctcac
    23641 ctggcaagtt gctggcgtgt tgtgcaaagt atgttggtgg atatttgaag tgaatgacca
    23701 cacaccaagc aagcatctgc tgtcttagat aggattttga ggttaagtgc acatcctggt
    23761 gcatacagtt tgcatgcaga cagtttcttt agtattatct gcagaacgtc caagcaagca
    23821 ggtagtgact cgtcaatgga ctcaccaccc ttttaacgtc tccgtactcc ctttttgttg
    23881 tgctctctca agggaagttg gtttttcacc attgatgcgc gtggtaggta ctcccaactg
    23941 gtcgattgac tgccgaaaga ggaaagccag tggtcactgc tggccattct ggtctgtact
    24001 tgccgactat attaagcgtt gccgccctct agttttctcg atttgtctca cctttgattc
    24061 tcaaccttgc ccaaccctcc attttctcgc ccttcttctc ccaacttgac aggccataac
    24121 gatttctctt tagtcgtagc cccacacaca cacccacacc cacacccccc ttcttctctg
    24181 tctaccttta ttcgagaagc gtagtaagtg gttttctttt ctttttcttt ttctttgctt
    24241 tccacttttc cctttccctt cccgcctgtc cccatctgtc ggttgtctgt cttaactctg
    24301 tcaagtcgca gccttcctat tcctcttttt gaccactaaa ccatagcaat gttatattaa
    24361 cagttccatt tcctcctatc tttggattcg tttcacaaac aactaacaac ctacttcttc
    24421 gccaaggcaa tcacatcgac gagaccccac ttcgctctgc cagtacattg catctcgtat
    24481 tcaaacatca tcatgtcgcc accccatagt gagcactcaa atgtgccgtc agacgtggct
    24541 gctggcggcg ggccaaagaa atctccgcca gccggtactc agaaactgcg agcaccgcgc
    24601 atgagagcgt catgtgacgg ctgctttcta gccaaggtca agtgctcaaa aggcaaacct
    24661 atgtgccagc ggtgcatgac caccggtctt gcttgcaagt actcgccgtc gagtagatct
    24721 ggcaagccaa aggcctcaga caatggcaat atcttgaacg gtgccccgcg ccatgccaag
    24781 agggaaggtt tacagttttc cagcccagtc tttgaaggtt cccaagactt gatggcagga
    24841 cctgctcaat tcatgcagaa caactggggc agcaatcagc aggcaatgtg ggatttgcca
    24901 acccatcagg atccaggtac caactttgga tccggaccac ttaacgaatc attgggccaa
    24961 gacattggaa tcatggatgg aatatctcac gatgggggtg tcatgccttt cagtgagaat
    25021 cttgccgaca ccaacccatg gcaatcacag aatccctcgt cctcattctc gcaaatgctg
    25081 ccgggttctt ctggttcgat gattcatgga aggtcccaat ccacagacat gatgatcagc
    25141 ctcgtcgcgg cgtaagtccc ctttctcttt cttttctgaa ttgggccgtt attgatattt
    25201 gatgtagaaa ttttcaagac acgaatgctc aagcaggacc atcacatggt cctcctcttg
    25261 ggcaaatggc agggccctca catggtcctc ttgggcaaat ggcagtaccc ttacatggtc
    25321 ctcctctcgg gcaaatggca ggactctcac atggtcctct tggacaaatg acaagccccc
    25381 ccaatcctgc ccacgcaagg catcattctg accctgccat cggtactggt catgtcctca
    25441 gttgcaactt cgattgcacc caccagtcgt tgcagcgtct taattttatg cttgcgacca
    25501 gttcatggcc ctctgatatg cttatgacag caaacgaaaa cctctgcgat gcatggcgcg
    25561 tcatcatgcg atgtcctaat tgcatgggct ctggcgcgcg gcgctatatg gccttggcgt
    25621 ttctggccac gagcatgcaa atacagagca gacgcttaca agcattcctg gacactgtca
    25681 aacccaatca tgatggagtt ttcccaactg tctcgaatcc ggcggaaaaa ttgaaccgtc
    25741 ttggtacagc gatcacccag attgatcagg cttatgcttt gttgctcaga tcattcaaca
    25801 acgaaatgat tgaacaccca ggcgttgctc aagcattggc aaacggggtt cacaagtccc
    25861 tcgatgctgc cgtgtccctc ttgctgcgga agaggaccga gttggctggc acaaactaat
    25921 ggaacacctg gcggccgtct tcaccttctc tttccctccc tattgttctt cacactctct
    25981 tcccctctct ctttctcttt gtttgcttcg cccttatatt tctacttcac ctatctttca
    26041 ttctgccaac tcactcaagc ctgcgttcga ggcagcatat gtgtgttagc ttttcggagc
    26101 actttcggcg tttggaaaga agggtcacaa aatgattaaa tgattcatgg atgatggatg
    26161 atggatgatg gataacgaat aatgcttaat gacggggact ttgcatcagc gttgtatcga
    26221 ttattgcgtt ggagtcactg ggaaggagat ggacgtctta ttctggaggt tttgtttttc
    26281 acgagccttg ggggagagga ccccctactt gggtcgctca tcagaatatt ttctttttct
    26341 tttttcaatt tgagcttcat gctttatttg ctgtgtcggc gtgcactgcc aagatacgca
    26401 acacgtagaa ctgactagaa ccggccatct ttggctgtga ggcctctcgc cataggtacc
    26461 ggactttgtg gcagtctata ctatacccct ttctattgca aacttaattg actaccaatt
    26521 ctttgaactt gtactttcgt tctactgtga actacgcatg cgtttactga aaagaccatg
    26581 gatacttgat ttaatcgtta gctgctctat acctccacat cacctagtca tgcttatggc
    26641 atgaatgagc gcggctatag acaatgaata gatacgcagc ctgtgatgac aaactgcagt
    26701 gagaattaat tcctgttatc ccggccattt tgagagagac cctttttgat tcagttgctt
    26761 caaatgcatt gtcttgaaga caacactggt agtcaatcct gtgagccatt ggagtagtac
    26821 ctttaagaca cctcacgcac ccctgatggc taggcatatc gaagttgtac atggctggtc
    26881 gcagaagtag cctgagactg gagcgagcgc gcatgcctgc tgaagttaat cttactgtgt
    26941 gtgtgtatca agacttgtct gaaaatagaa acatgccaac ggcccacctt ctgccacgct
    27001 agtccgtcaa tgtctcacga gagcctcgat taaactctca tcatgaatgg cacacaagcc
    27061 ctcagggtcc tgaccgcggc atctccatgg gaaagaagtg acttcccatg gtgctgctga
    27121 ccgttgtagg cgggtgtcat ttatgtcctc cctccaacgg cttcccgaaa gttgccagct
    27181 gagcaaacct ccatgtatgg cctggcgtca gagccggtaa agctattcac cgcagacttt
    27241 catgtctcgc tgaatccatt ttcatgttca cttcacattg gatttgtatg gttaattggt
    27301 attgtgctca tcttttatcc acaaacagga ttcagggaca gactatgtaa taagaagtga
    27361 tgatgcagga ttggtgagtg tcaagttttc gtccccgtac aattagtgct ggtggaatcg
    27421 atataatttc tgaacgggta caaataactc gtagtgagcc cacgcttatc cattcttgcc
    27481 gaagcaccaa agaaaaaact gcacccatct catctctgtc atctctgtct ctctcactct
    27541 ctcactctct cactctctca ctcttccact ctgtatcatc ccagccaccg acgataaata
    27601 tttctacttt agcttccgcc tatagcatgc aacgcagttt gatctgttag aaacatgcat
    27661 atctgcggct aggtatgctg caagttgctg gctgcccacg aggcggccgc tggcttgtga
    27721 aaacaggctt cgggcgcaaa tgcttagagt aggacccttt gttacttcgg tgcttgagat
    27781 actttggttt ataatatgca acagcaacat cacaccaaaa acatgtggac tagatggctc
    27841 tgggtacttt gatttttcct acttgtttct ggcgatttct cccacctccc caatcttccg
    27901 ctttcccatt atcattcaga caaattaaag ctgaccgact ggcagatgag ctgagtgatg
    27961 ttcctttctc gccctattta tgatgtgata tcactgtaat caatagaata gcgtgtatgt
    28021 tataagctca caaaagaatt aattgagtta aagtctgaaa cttttctttt tcccgtgcca
    28081 agacctatac tcgctgttga tcttaaactc aacacatgac caattatatc ccatgatctg
    28141 aaacacaaga ggatcactca acaaaatcgc cctcgaagcc tctccaagtc cccagcaatc
    28201 gtcttctttc aagaagaggg ggctttcaga tgctgtttgc gatcgagaac tcaaaactcc
    28261 aattgtgtga ccgtatagaa acatgggaaa ccttttatgc tctttccagc ccctccttga
    28321 acgcatgtag attctcattt ccccggccag cgatttccat catgcgagcg aggtccacac
    28381 ttgcgtgcgt cgctcatacc ctccactcac aacaatgcat ggcatcgaaa aggttattct
    28441 aatcgccaca aagcccaagt accacctcct catcaacgcg acatcttggc cttgacatcc
    28501 aagagacgga acccctcatc tcatcatacg tagcagtgga tagctgagag agagagagag
    28561 agagagagag aaaacccaca aagatcgtac gacagagact tttcatgtca cattggcagc
    28621 ggaaatacgt tggcaagtca ctggtcccta cgtatatgtt gtctaaaccc cctccctgcg
    28681 ctgcgctgca atgcatgtcg aaacgagggg agaagatcac ttgaagcttc accctaaaac
    28741 ataccatcac tcgttcaagt agaaagagat aacaaaaata aaagaaacgt ggcggagcaa
    28801 tttttggtca attgttgcat atgcgctcat gtcgtcatga cgtgacatgc aaatgcaaat
    28861 gaaagcagga agggaataaa cggcgaccgg cacgcgtagc cgttaaatca agtataaatg
    28921 gtaaattcac tatactcgag ttcatgagat gatatttgat gtgtattgct gcaacgttcc
    28981 ttttgttatt tgtatctgct ctataaactc tgcctggatt cctcatgaat ggtgccgagc
    29041 attgaaaatg ctgaaaaatg aaaatggaaa tggattgcga atcatgtatt atttacctcg
    29101 acatattcat gtctgctgtt gccccaagac ccacacaaac gagacccatc atttattgga
    29161 ttttttatac accaccacca cctaaacgat atcctgttag atctcatatt gcaagatggt
    29221 gaaacttgaa tgtggggatg gggggaaaac ttactgcagc gcaaaacctg tccgttgatc
    29281 cactcgccct cgtcactgac gagcatgcac acgatcttgc caatgtcggc cggagtaccg
    29341 acgcggttca gcgggcacat tttggccaag ccatccttga tggtgtcaat gttcatgccc
    29401 tggtagccgc cggggacgta gtgccagctg ttctcgtcaa acatgtcggt ctggatgcca
    29461 cctggggcca gggcattgca cgtgatgcgc ttgcgaccgc agtcgacggc aaaggagcgg
    29521 gcaaaccctt ccacggcagc ctttgaaccg gcatagagag cgtggttggg gatacccgtc
    29581 atttgcgcgg caatggagga agtgagaatg atgcgccccc cttcgctgca gtgctttaaa
    29641 gcgttttgcg cgacaaaaaa ctggcccctc gtgttgaggt tgaagacctg gtcaaagagc
    29701 tcgggcgtaa cctcggtctc ttcacaccag acctccatgc ccgagtttga aatggcaaag
    29761 tcaatgtggc catagtgctt tagtgccttt tcaaagaggg cggccacatc agccggcttg
    29821 gagatgtccg cctgaagggc aatggacttg gaccccagct tggccagctc ggccaccacc
    29881 tcattcgccg ctcccgcgct cttggcatag ttgatgatgc aggatgctcc ccgcttaccc
    29941 agctccaatg cgatgcctct tccgatgcca cggccagagc ccgtgatcag agcaactttg
    30001 cctgcaaagg gcctgtgctg ctggctcgag ggcaagtccg aggtaatatt gtggatcgcg
    30061 gatggagaca tggcaagttt gtataaattc ggttccgagg agtatgcagt cgtgatgtgg
    30121 aggaagacga agaagtcgtt tttgggaaga aaattggggt caaaaaagat acgtacgaaa
    30181 tacccgtcga gacctgtcgc tatggacttg acacaccaaa aattggtgtt gtttctgagg
    30241 cccttttatg tgattgcgtt ctgcagcaac ctcagttggg gggattccgg gacgggggtt
    30301 gacgtcgatt ttttggggaa aagtgacgga cataaggtag tgcagcggag gaccgggcag
    30361 caataagcac agacctccaa ggcaaatgct tcaggcgagt atcagcgcgt atgacctatg
    30421 aacagattga tctttgcagt tttccaacaa ttcattcttc gcgatagctt caaatttggt
    30481 ggccaagttt tcgcaaaacc tgaaagacgt caattatcgc aaaaggccac aagttgtgac
    30541 ttggagtgca gcattgatcc tgatcatcta taatattgaa gctaaaaaaa caaaaaatcg
    30601 agccattttt gcagcctcca aaacctctca acagggatct gcgagggatg gatattatga
    30661 ttgccctttt cggcttctga gaggttttga ttggcttgag tagtggcccc cgctcacaca
    30721 gtaagtgact gactatccgc gtacttggaa tccccatcgg gactccgaag cccacccact
    30781 ctttcactac ctactctttc accactcttt cactactgct actgcgtagg tggcaggtac
    30841 ctacctagtc aaacagctcg gctgaattac cggccgtttt cccccacgat gcattcagtg
    30901 aaccatattt ttgataaatt actcgataaa acaaatctat acaaaaaata caaactagtt
    30961 aatgtcatgt attcccagaa gggggggggg gggggggggg ggnnnnnnnn nnnnnnnnnn
    31021 nnnnnnnnnn nnnnnnnnnn nnnnnnnnnn nnnnnnnnnn nnnnnnnnnn nnnnnnnnnn
    31081 nnnnnnnnnn nnnnnnnnnn nncttcttct ttctttcttt tcttttcttt ctttctttct
    31141 tttctttttt tctttctttt tcgttccctt tttttttttt ttttttttgg gaacttttgc
    31201 ctttctgtct tttggcacct tcgacattat tttcttgatc ctgtatccat gcaaatatac
    31261 ctagtaatct tggcgtttga aaaattgagg cgatcaatac cgcaagtcct gttgtcaaac
    31321 tccgcaactc tgcgtttctt gcctctctgg atatattcgg ccctttgttc accaggcgat
    31381 cgaacttttg ctatttgctt gacagaagaa tatcaattga gggccaagat gatgaactaa
    31441 tgcagtcaac acgaaaagac atgcgtgcat ctcttggcct ttacagcact ctgtggtcat
    31501 agccatgtat ttctgggctg attttgttct actgtcccat gtacattatc gacgacgtat
    31561 acatgatctt ctcatatctc tgtagaaaat catactttcg atcgcttgct tgaaattaac
    31621 tattatttta gagaataggc ggggtatagt gattatacga atgcatatca ttggtgcata
    31681 cctactcact agcaactcaa cttcattgca cccggagctt ttgtaacagt gttcagaggc
    31741 tttggatatt ttgcggattt gaaagcagct ccccgagtca tgacatcaga agctttatgt
    31801 atacatatcc aaatcgcatt ctgttgagtt ttacagccag gtacttgtga aacatttcct
    31861 agatcgttag tcgccactcg actacactgc aaagcacatt ctatagggac gtgagacgcg
    31921 aactcttttc ttcatctagc accgcttttc atgcctggta ttgcggtgtg tagatagagt
    31981 cgattgtggt tccacccctc tctcatccgc aagtaggcga agccagtggg ctttgtcaaa
    32041 agcttaatgt gattatgggt gccctccaca acgcagcccg accccctcgc cttcccttcc
    32101 ctacccccct ccttccaacg gatatcaatt ctccgaaagg cgcgaggggc cctccatcta
    32161 ccatgtaatt ggctcttctt taaatatccc gtctcggaat cgggacgatt accgagccat
    32221 gtttacttat atcaagattg cctccgtcga actctgacca aactgccggg tgccatgccg
    32281 ttttcgtgga gggtgagtga gatctagcag gattcagcca tgggatactt ttttaatttc
    32341 ccatgtcaac tagacaagaa agatgggaga gagaaaagaa gagtttgggg ctgccagtat
    32401 cgactatcgc gcccaatcac tgttgctgat agacatgcat gagcatcgag attcgcgtcg
    32461 gcgctgcaaa tactaatgca aggattgtgg gcgcagaggg gacaggcgac cgtgacctaa
    32521 atgggaagaa tatcagacgt gacctcggtg accaaaacaa gatcaaggtc agacaactca
    32581 accgtctttt aaagtttgac catctctatt ctcccaaagt caagtcacct gaatacggta
    32641 gtttgtttca atgcacgaca aaagccgccg aggattcgcg actgcggtgc cgttgccgca
    32701 ttccgtcgca aggcgagagg ggggtgaagg ggaccaccac taccaccgcc aagtcaagct
    32761 ctggaggagg cctagccagg gctatggaac accatgattt cttaatgctt aatcagatca
    32821 agaactagaa ccgtcccttt gttatttctg gaagttttag tgagatctgt ttgagccatc
    32881 cttcgaatgg taatcccaaa cttcccaaaa gccctctgaa gcggcaggac actgcataga
    32941 atcactccag gccccatctt attggtaaaa gtcctatcat cactctctct cctctcatgt
    33001 tactgcatga tgaggtgggc atcggatcat gtacattcaa gtagtgggta gcgaacgatg
    33061 atgcaacgat gagactcgac caagaaagta taccaccttg agctgaaaaa agccgatttg
    33121 cgtaagagaa acttccattc acacgtcata cttgatcgag aacccgaagg atcggctcgt
    33181 atgacgaccc tgataccata ggcgttggcc aatgtagtat ctcagagttc accattagca
    33241 tgaccactgc aacataccat gatgcatgaa tcaattcttt tttcctttgt accaatactt
    33301 cactttggtc tatgagaaga aaagtctatc gtccaatcat ctcctaacac tgcacatgcg
    33361 ctctcatccg tgttctcccg tagtaccccg actgcctctc cattaagtga ctgcgtgccc
    33421 acaaggggat aactcatcgc ctagtcaaag gcggaatgaa aagaaaaaga gcaacaactc
    33481 cgaaacgcta ttgaatgcag gagatttgga acaatagtgt tcaaactcca atagaaccca
    33541 gaactccagt ctacacctag tgtcaaactc cccaactcgc tgagattccc attagcttcg
    33601 caaggtgtag tagaaatatt gctacatgat caaaatagaa aacgagtcgc tgaagtaatg
    33661 atttttatga ccatctttac aacatccttg gccagtctcg ggccacttga aaacttgtca
    33721 agatgggcac ctttgggagc actgggagag aagatagaga aagggtaaag aaggggagga
    33781 ggcagggcag acaaaggcct gcagctacgt gctgtgcctg gccccaagtt cgaaacttgc
    33841 gcgactgcgg tgctaaaaag aaaagggtga cgatattttc atgatgcaat gataaagggt
    33901 gtgttgtgaa gatgggaagg tggaaggttc tcttcccgcc ctttgcaaca ttgcagatgg
    33961 gagatgcaag gttgaccttg aggtccttga cacaatgaaa tgaatcttag tgccagttat
    34021 tgcctagagc aatgagcttg cgctttatcc cctcgcccag cctagatgaa gccccttgat
    34081 cgatggcaca gattgcataa tcaagaactt cagagtgtcg atcgagatgg aaaggtgtcc
    34141 cgtcagaccg agtcacgtac gggataacat tgtaatccaa tgtgtgatta aaatcctgag
    34201 gtgcgttcat agcgtactgg ccctcggtcg cttctggcgg ggagaggctc gcgtgggctt
    34261 gtgactgtga ttgcaaggca ctgtctgccc agagtatcat ggtagcccga tagatggccg
    34321 cactccacca cgtgggcaat cgatccgttg gcaaatttcg gagtatggaa aagacctgtc
    34381 cgcagtcgtg aacggcctgt tggcggttat agatgcaacg ctggtggcgc gaaccccagt
    34441 atgagccatc atatctttct tgtcgagcga aactctcaat ctctgggaaa ttggtgacgg
    34501 cgttgagtga tatcaagtga tacagcacca tgtttgtccg catgatagta cagtctggat
    34561 tcatgttcaa gcatctcatt gccagatcat gccacctcga caagagtgat cgaaccactt
    34621 caacttgtcg catcacgtac gctttcgaga aggacacatg acctggttgg tcaggaacga
    34681 acatgtcgga gaagcatgta agtgtctgcc tttgctgaca aagcatcttc tgaatcgggt
    34741 gcaacaagag gcggagttga tgcgcagtca aacccactcg cccatccacg agtttctgct
    34801 cgaggaattc tcgatagagg tggtaaaggg atggaggtgt caggggatgg ggattcccct
    34861 tgctcaagta gcattgcacg gcgtcagccc attgttcaac agtggacgat ttccaaagtt
    34921 tttcagagca tgggagggac gcgcggagct cactgacgtc gagctgcggg tcggtatcat
    34981 ggaaaagact cagttcttgg tcaaccatga cccagtcata gaccagccta tgaaatagtc
    35041 agcaacatgg ccgcgtcttt ttgtttgtaa gaaaacggac ctattcttgg tctcaacctg
    35101 gagccaaagt ctccagctat tcttctgtcc ctggtcgccg tccaacactg gacaaatggg
    35161 tggctgtgcc gtcaacatgc cagcgtgttt cagcatctga aaaatgttag caaaaacaac
    35221 atcaattgcc gcgtgctgta gaaacaactg actgaaatgt acatgccccg ttgtcccatg
    35281 gcaatatcca tcagccactt gtctccactc caagcgccga ggtgagcgaa gagaagagca
    35341 gcgcgaagcg cggttggatc cgcagacatc tcaacattct tgtcgataat atccaacagt
    35401 gatatcctgc aagtctcgat gaggcccatt gacaggatgc gggcgtcttc tgagtccact
    35461 gccgaggctc cttgcgctat catcaataac atgagtatta tggaggccgg gtcatttcgg
    35521 tgcatttggt tcgggtcgat acggccttct gagacgaggg aatagaaaga ggtgagactg
    35581 cggacatagc tcttcataaa gaactccagg acctttgacg aagggaggtt caagaatgac
    35641 atcggaccac agttgctgcc aagtggagac ttgtctcgac ctgggtcgtt ttctctgtga
    35701 atgtcgaggg ctcttgcatg gaacctctgc gagattgaca tcaacgaatc ccgtgtctga
    35761 ctattcatcg gcacgactga agccagatca gcattgtccc aattcaagct ggacaactcg
    35821 cgctccaggg tgtgccaagc aaaaggcctt gctccttgat atgaggactt ttgctccagg
    35881 cgttgtaagt gaccaagtgc agtccgcggg catgcgcctg aataaattgg tggcgtgcat
    35941 cgtgccatcg gccaggctgc ctcggtcaag atcacatcac tatcagttga tattggtagt
    36001 ccttgtttgg cagaatttga ggtgacatca aattcaccac tttgatcata tagacaatgc
    36061 gcggagcata tacttgttgc tctggtgtgg ctggagcccc aggacgagct agaaggttcc
    36121 gagttggacg tggagagatc tccgaagggc gatacaccac tcggtgatcc tgcgaattcc
    36181 atgctgctca tcgaggcatc atgttgtagc attgattgtg acatttgaga aaagtccgtt
    36241 gttgggtcag catatgaagg gcctagctga taacccagat cataagttga ggagaacatg
    36301 ttaccaggac caaagttggg gtcatttgac atcaatgaat tcacccagct ctggtcttcc
    36361 atgggctcga ttgagggtgg cgatggttcg ctgttcatgt tgttgaagtt caggtcgaca
    36421 gaggccgtcc gttgtctcgg gctctctgct ttcaagtgta ttggcaatgg gaatgttatg
    36481 ctgtttgctg gagaggaacc gtcgtgaacc tccgggtcct gttgcttcat gaaagaattc
    36541 atgagcggca tctccaaaat agctgggtcc atggtcacac tcgcgccgcc ctcatgaacc
    36601 agcggtggct ggatctgcga gagcgtttgc gaaggttcaa tggatactga gacgtttgga
    36661 agtgattgct gaactgtgac tggtgttacc tgcgccacac gagatgcttg tgctgctgct
    36721 gccgtcgccg ctgcttggct tcgcgcggcg agtttcgaag tacgcctggc atatctttgg
    36781 acgcaatgga ggcctttatc ttggcatctt tggcacggaa cttctttatt gcagccagtc
    36841 ttggcttggg aacaatttaa acaggcaatt ggcgtctttc cggcaacgct tgggccggcg
    36901 cccgcaaccg gtgcctctga agcgcttgga tcatgataat tagaaaagtg tctctgcaaa
    36961 agatcccttg aacaatttga aatcatcagc atggcgattc tgcctttagc acgagaaaag
    37021 agagacacag agagagagag agaaagttta tttacctccg agcaaatgat aactggcatt
    37081 gaccacactt gtgcggcttg atattggtat ctgtcgatta agtaagcaag tgtattgttt
    37141 gcatatccca ttggcgttgt cactcacgac tgggtatgtg tctttccaag tgttccttcc
    37201 tcgagaaccc cttcccgcaa taggtacagt agatcatggc gttgcccatt tcaggatttt
    37261 cttggccttc catccgaggt gatgtgattt ccaatgcttt ttatcggctt atggtagagt
    37321 gaaagatgga aaaaagaaaa aagaaatcct ctttggtgag gccctcgcga gagatgaggc
    37381 agattggatg aagagatacg ggttcaggag atattagtca acaagaggct ctttctact
//
