# Supplementary material for: Genome sequencing and physiological characterization of three Neoarthrinium moseri strains
Source: BMC Microbiol. 2025 Aug 21;25:526. doi: 10.1186/s12866-025-04274-z (PMC12369201; doi:10.1186/s12866-025-04274-z)
Supplement: Supplementary file 18 — Supplementary Material 18. [file 12866_2025_4274_MOESM18_ESM.zip › BGC analyses/eupenifeldin biosynthetic gene cluster from Phoma sp/BGC0001839.gbk]

LOCUS       BGC0001839             21215 bp    DNA     linear   PLN 01-JUL-2015
DEFINITION  Aspergillus sp. Z5 contig188_scaffold34, whole genome shotgun
            sequence.
ACCESSION   BGC0001839
VERSION     BGC0001839
KEYWORDS    .
SOURCE      Aspergillus sp. Z5
  ORGANISM  Aspergillus sp. Z5
            Eukaryota; Fungi; Dikarya; Ascomycota; Pezizomycotina;
            Eurotiomycetes; Eurotiomycetidae; Eurotiales; Aspergillaceae;
            Aspergillus.
COMMENT     ##antiSMASH-Data-START##
            Version      :: False
            Run date     :: 2024-10-17 16:24:00
            NOTE: This is a single region extracted from a larger record!
            Orig. start  :: 32905
            Orig. end    :: 54120
            ##antiSMASH-Data-END##
FEATURES             Location/Qualifiers
     subregion       1..21215
                     /aStool="mibig"
                     /contig_edge="False"
                     /label="terpene"
                     /subregion_number="1"
                     /tool="antismash"
     region          1..21215
                     /contig_edge="False"
                     /product="unknown"
                     /region_number="1"
                     /subregion_numbers="1"
                     /tool="antismash"
     CDS             complement(join(5118..5134,5758..6268))
                     /locus_tag="gene1"
                     /transl_table=1
                     /translation="MQAGSAWVGIDGDTYNAAILQAGVDFYYDNGKISNDAWFEWFPDY
                     AYDFNIKINTGDVVVAKVESFSPSEGVAIIENQTTGQKATQKIEAPKPEATLGGQNAEW
                     IVEDFQTGDAVVPFADFGEVTFTGCEARAQNGDVVGLNGAKIIELKQDGKVKTEVTVHG
                     DKTLTIKNPARK"
     CDS             complement(join(10001..11084,11151..11215))
                     /gene_functions="biosynthetic (rule-based-clusters)
                     terpene: phytoene_synt"
                     /gene_kind="biosynthetic"
                     /locus_tag="gene2"
                     /sec_met_domain="phytoene_synt (E-value: 2.3e-12, bitscore:
                     35.1, seeds: 8, tool: rule-based-clusters)"
                     /transl_table=1
                     /translation="MGIGSIIYFAFHPSELRSIVQWKVWHNPVHERNEKEETETQKACF
                     KFLDLTSRSFSAVIKELHPELLLPVCVFYLALRGLDTIEDDTSIALETKEPLLRNFKDF
                     LEQDGWTFEGNRPEEKDRELLVQFHNVITEFKNMKPVYQVIIKDITDKMGNGMADYARK
                     AATEDASVKTVEEYDLYCYYVAGLVGEGLTRLFVEAEFGNPALMKRPRLHKSMGLFLQK
                     TNIIRDVREDEDDGRRFWPQSIWSKHVENFEDLFKPEHREAALNCNSEMVLNALEHAEE
                     CLFYLAGLREQSVFNFCAIPQSMAIATLELCFRNPAMFERNIKITKGDACQLMTESTQN
                     LRVLCDVFRRYVRKIHKKNTPKDPNFLKISIVCGQVCVSFID"
     CDS             join(11975..12080,12135..12178,12243..12336,12385..13412,
                     13467..13637)
                     /locus_tag="gene3"
                     /transl_table=1
                     /translation="MVVDTTYYDALGVAPTATELEIKKAYRKLAIVTHPDKNPGDETAH
                     ERFQAIGEAYQVLSNSDLRKRYDTHGKEQAVPDQGFEDPNEFFGMIFGGDAFYDLIGEI
                     SLLQDLTTRMEITTEEAEEEDLAASTEEKLNINEQGGKASGESARAAAGAAAASTAGTA
                     PAASHSPSPSGTSTPRPRLGQQAIMDKSDEEIRMQSAGVSEEERELRKKEKKKGGLTRE
                     QAEKLQAFELERQKAREERVEMLATKLIDKISVWTETDKGTDVTRAFEEKIRLEVENLK
                     IQSFGIEILHAIGATYVSKATSFLKSQKFLGISGFFSRLKDKGTLAKEAWTTISTVIDA
                     QLTMEEMAKLEEKGGETWTDEMRAEYSVKVTGKLLAAAWRGSKLEIQGVLRDVCDKVLG
                     DKRIKLEKRVERAQAMIIAGNIYSKAERDPEEEGDYMAFEQLMTDAMAKKGKDEKKKKK
                     KHSHDHEAEAEASSTTSPKAQA"
     CDS             join(14642..15305,15333..15445)
                     /locus_tag="gene4"
                     /transl_table=1
                     /translation="MSQLSKLLRHAADTGLISSDSTKPSVITGPIVSHSSPSPPANISK
                     FTKNRRSRRANMAGDDEKNQRQPSAQECEIPKPDALRKRPSWIDLENCKNDSWFRQTLA
                     TPGHKEIFEDSMIPLPSPDDGAKRGQIYSPTRMDRTASPASDQGSASRKSTAPDWYHEC
                     MIDEAKEKKDAEAGGTEDRFTSELDATSKSRRKEIRVGRPENEAGGSPPKKDIKQWIRR
                     MPLGQLEEKLRDGVLESEMDEHSEKWVRAYGLSDDD"
     CDS             complement(join(18606..18696,18900..20574,20633..20679))
                     /locus_tag="gene5"
                     /transl_table=1
                     /translation="MPL"
ORIGIN
        1 ctaatcccat cacgtttctt ccgattctag ctaacaaact gagccagctc catggtcacg
       61 cccaagaagt cgccaactcc aacgggatca ccaacatcga ggtcacgatt agtcactgcg
      121 ataatacggc aattgctgtc gctttggcta gcaagaagaa tcatggtttt gagtagatta
      181 agattatccc agtcctatct acctaattag aaattaacgt atccgccgag aaagagtaga
      241 tccaagaata caaccgtgac agaaattccc atatgaccaa cattcacctg acgtaaatag
      301 tcaaatcacc gagatactcg tcagagtcgt gcaacggcac gtttgtgtaa tgctggacca
      361 tcttccgcac ccgctgcgaa tccggatcag ttgtaaacgg cctgcctctt gatgtcagcc
      421 ttacttttac ccttgataga aaaggaagga taaaacacat acacaaccca aaattcctcc
      481 ccatcgcgca ttttcttctc ccatcgtgct tccttctctt ccaagctgac cgtattccaa
      541 atcatcgccc caggccactg tacatctgcg acaacctgct tgacgggcac attgggactg
      601 acgctgaaaa cgagggtgtt ttcgtcaatt tccagaaacc cttttgggtc gtcaagcggt
      661 tcgatcccaa tactccgaag tagtgcctgg tcgatatcat tgtaagctgg atcctgtgcg
      721 tagcatttga tcccgtcgtc atccagctcc acccctgcgt ccttgctgct atcacgactt
      781 ggatccttgt ctctgttgcc gttcccattt gtcgtgaatt ccaaacactc gttgccattt
      841 ccattcatcc ccctcactcc aagacccgtt gttttcaaag ctttagccat cgtccgaaca
      901 gccgcatgct gcgcatgcgc tctggcacaa tgatactcat cctccaagaa acccagactc
      961 cccagtccga atcccacaat cttccgaata gacctattca gggcgccact tgccttcaac
     1021 ttctccaaac ttgccacgag cgtctggcac gtctcgctct cttcccatct ctccacgctt
     1081 tgtgcgtatt tgcgctcaac ttcgtcaagt gaagccctgg ggtagaaatc cgccgacgag
     1141 gtatagcaga tagagaccgg actgttgtcg cgcaggctta tttcgggaaa agacgggtgg
     1201 atgcatgtga gattctggat gctactgtag ccaatacggt aggttgtgct attccgggtg
     1261 ccccaggcag agttgggtct ggtgttaggt caactcatca acaccagagt ttcaatgtgt
     1321 ttcttgtaga tttctttgat ggtggtcttt tttttttctt ccgctttcgt tgaaggggac
     1381 ggggacacga gaaaaggaaa catccaacag taaaaaatcc acgaggcaca aagaaagtaa
     1441 atgaatgaat agtgataggg aagcaaaaaa aggaaaaggt tgcgttcgtt ttgtttggta
     1501 gggcactcac gcaaaatccg cacaccaagc tgggaccttc aagctgtacg tatgactcac
     1561 atcatccaaa tcgtcaatgt ggacttcctc atttcccttt tcaatctgcg cgtttagatc
     1621 agcaagaaga tggcggggga atagcggttt tcccgagtta tagatgcgcg cgaggtgctc
     1681 gagtttcacg tggattttgg agagtgtgtc gtcgtcgctg aagtcatcaa ggatggtgag
     1741 acccatgctg tccctgtctt tgtcttgtga agttggcagg tctgctggtg gtgatggggg
     1801 caattttggt agagggaggc ctggggaggt ttggagtggg agacagtcca ttgttatgcg
     1861 tgacaatgtt cgctcccgtc agaaggtgtg aatggcctca aggaaaatat atccgaatgg
     1921 gataaaaagc ctgagcgtgg tcaatcagga tgtgaatgtg atctatctcg gtatatatat
     1981 tgtcgtaacg gaggctctca gaccatccct ctgcctctga taggactaat ttagctgaaa
     2041 agcaaaccat tgtgctggca ggctgattat tccggttccc ctgtaaattt ttgctttttt
     2101 cttcgacaga aaaagaaaaa aaaaaggaaa aggaaaaaaa aaaacgctct tgtttgacat
     2161 tccttcaggg cactcgcagt gcttgtctgg cctcaccgct tgacaaagtg tttgatttca
     2221 gaatccccaa ttccaaggca agaggagcgc tataagtgtg atccaagcag ctgggattat
     2281 ttcctagtca tgattggcgc acaagtgaac atcagacgga ttaaatgatg aaataggaaa
     2341 agaccgtgcg cgcagcccgc cctcttctgg gactcagatg agccctgaca gttgggttcc
     2401 tacgtcggga gagggatgtt gctggagcca gcgcaaatgg gcccgggctg gcttggccta
     2461 atgccatgta ggaaatttga ctcgcatatc gcggagaatc ggatggtgag aagaatccaa
     2521 ttgtttgggg gtccatccaa catcgcctcg ttctgttggg ccggaatgcg cttgaggccg
     2581 tctagtctat ttagtgtggg cgctaacagc gcgggcaacc ttaaggagcg tgttattgcg
     2641 ggaggctggc tgtgcttgaa ctctatgttt gaatgctcca tattcccttt cagggtagga
     2701 ttcgaatcac gatgttgaga taacgttgac catggaggta tgaaccatgg ttcaaatgac
     2761 ctcggcagat aacagactcc acaactacac atgatcgccg gagcgcaccg cggaggatgc
     2821 aggaggtccg tcagacggtc agagccgtca tctgggctgt gacccgtatc ccgcgggact
     2881 gcggctgaac tgttgggagg gatgtctcgc ctaaatgaag gaaattcaac tgcgccgctt
     2941 tccaaagcaa tcgctgccgc tgatcatgcc agaccgctcc gacgggtccg ccacgagtgc
     3001 atagagatcc agtcaattgg gaagctaata aaggccattt ctatcagcca ggcagcatca
     3061 gcggttaggg tctttgcaat atccggaaag ttcgactgaa gcaagatgaa agtaggtcgc
     3121 atttgcgttg aacctgtcaa atctcaacaa gagccatttg atccgcgcat ggaatagtgg
     3181 atatcatgag gggaggctaa gaacttgaca agcgaggact tcaatgactc gtggcccgta
     3241 accatgaatc agatgtagtt gattatctag cccccggtcg gccaagtcga cgtttctgcg
     3301 gtctgggacg ggagagatgt atgtaccaag ggaaaccaca ccgttcattg aaccatccct
     3361 cgaagccgaa ttggcgagga tgattaggtg aaatcatgtc agcctcgacc acaggccctg
     3421 cccactaatg tcggtgagaa cactgtcagt aacaatcatc aacgcatgcc tcctccgcat
     3481 caattctacg tcgcaacgcc gcgatgtcag ccggatccgc gacacagcac cctcagcaac
     3541 gatcccctcc cagtcacctt ctagatgagc ctgtacaaca tcccaaaagc ttccgtccca
     3601 gggccgttgc acaggtcccg ttgtgcttac cacccatgtc ttgctggcag ggtcgtactt
     3661 ctcccctttg taccatctag atacaaagcc agccaaggtt tacccgacga ggagtcccac
     3721 tcgtcgacaa agccattatc tgtccagaaa agacaatgta tctgatcccg catgatcgaa
     3781 acaattgctg caacgtgacc gatccaatta tgaccgactc cctcaggccg cggcagcccg
     3841 gagcattgcc caactgcagc atcaaccctc aacccactgt ctgacatccg tttcatcccc
     3901 ttcctcagca ggaaaaatac cacatatctg ccagggctta ttctgcgagc catgcagcac
     3961 atcagtcgta gctccacgca cagcacgcac ctcggccgtc cttcgtaggc tttcgaaagc
     4021 gacatagaac accttgagtc tttgcgtatg tcatttcttt caataatttt cttgattcat
     4081 cccagctggt atagacctgt gtacaccgcc gcgatagagg acatggtcgc accgtggggg
     4141 cctaatgaca gtgcaacgcg acacgaagat tgccgttgcg ctgcagaaga gatcacgctc
     4201 cgaacgagtg gaacgacgga tcgcatgtac cgttgcgcat tgttgaccgt gtgacccgca
     4261 tcaattcttg cgaaactgtc gatgctggaa cgctgtattg gtaagttgct attaggaggg
     4321 tgtcggctcc ggcgtcgtag aaggcgcggt ggcagtgttg ggagacatca ctgatgagac
     4381 attacaagca tgcaaacaag ctggcggggc cgattccact tgaaaagtac ggagtatacg
     4441 ataactatgc atcacactgt gttaaataac agatactggg cattcgaagt catctctaga
     4501 ccagtattat ccctcttgct tgggacatcg aactggcctg ttgccttatg cctcttggcg
     4561 ttgatattgc agcctcaggc ttcaatgaag tacatgactt cccccgccgc tcttgttcct
     4621 cctggttcag atttgattta tcgactttca aaatggccaa gagtaggttt gtctcttcct
     4681 ctatcacttg cattaatcct ccacgaattt cctgcgtaag gctcacgctc tgacagaagc
     4741 cacatcccct caggtacacg tcgtcatcat tgcccgcgtc cttcccgcct taaatgatgc
     4801 tccgactagc aactttccat cacagcttgc cacgtgcatt tccttgattc taggccatca
     4861 attattcctc tttggaatta ttgggagatg aggttcagtg ccgtcctgca gggtccataa
     4921 ggatgcgtga aaatatgctg caggcaaact cgacaacctg gtccataatc gggcatgaag
     4981 acacccaaat tcttccagca ttgttttgaa agtccgtctc ggcggctcat actcccaatt
     5041 caacatcgcg catccccgac ttgtccctac gtaagtccgg cggggtattc ctctatcgcc
     5101 ccgttgatcc ctgctgctta cttgcgcgcg gggtctgatt ggtacatggc tctatcacca
     5161 ttgaaatggc gtgtacccgt tgcgtatagt tactcgtctt ttctgacgca tccgattgat
     5221 gcaatttgcc tcagtaacaa acaaggtttc ctattttaga gtcttggaat caactaggca
     5281 ttcaccggca atggatgtcc tccggaataa cttcggattg tcagatatgg gcgaaatcgg
     5341 ctaagatact gatgcaatat ctgcccacgc aatcaaacat gcgcggaaat cgatgtgttg
     5401 tcgctcgctc tacatcttca acacccaact ttggtgatgc taccatacca agttccttga
     5461 aacatgagaa cgtcgtcgtc ggcaccggat aaaaacaccc ttcttcagta cagtaccggt
     5521 gagcatcgca atcaagcact cattaacaag ccagagcatt atcaacgccg taatattata
     5581 gatgccgctt attatatgca cctccaaata tctatataac tatctattcg tcaggatatc
     5641 aagaatatgc ttctcagaag ctcatctcac tgggagaacc gaatgaaatg caacgcctcg
     5701 acgcccagtc caacatgcta aaagatatat tcgagccgtc ctcttatcac agcttactct
     5761 taatagtaag cgtcttgtcg ccgtgcactg tgacctccgt tttgaccttg ccatcctgct
     5821 tcaactcgat gatcttcgct ccgttcaatc caaccacatc cccattttgt gctcgcgcct
     5881 cacaaccagt aaaagttacc tccccaaagt ctgcaaacgg gacaaccgca tctccggtct
     5941 gaaaatcttc aactatccac tctgcgttct gccctccaag cgttgcctca ggctttggcg
     6001 cctcgatctt ctgcgtggcc ttctgccccg tggtctggtt ctcaataatc gctacaccct
     6061 cgctcgggga aaacgactcc accttggcca caaccacatc tcccgtgttt attttgatgt
     6121 tgaagtcgta cgcatagtcg ggaaaccact cgaaccaggc atcatttgaa atcttcccgt
     6181 tatcatagta gaagtccacg ccggcttgca agatggctgc gttgtatgtg tccccatcta
     6241 ttcctaccca cgcagatcca gcctgcattg gtcccggtcc gcctgtgggt tttggtaccg
     6301 tgaatgtcgc gctgacggct gtgtagggtc ctcctggagg tggttggtcg cgcgctgcgc
     6361 cggcccagtt gttgctgtaa acgacggcag cattatcgct agttcggaat ccagccaagg
     6421 ggccggagtg gccgccgtct agaggggcga gggggtgaga ttggcggtcg aggcgacgtt
     6481 cgatccgcgt ggtcaggttt gaagcatgct gtggaaagga gagggccgtg ctcagtaaag
     6541 ttgttgttag aaaggtgagt tcgagcctca tttttattgg gctggccttg caggttgctg
     6601 acgcaggaac aggaagtaat aactagaggc tcaaaccacc aggtgtaaaa ttgtgtccaa
     6661 gaaggggaag gtgagggaaa gaggaatagg ccgctcgtgc ttgttccgta cactcagggt
     6721 gacttatagt attcacgttg cggcctcccc tgctataaag ggataatacg cgtgtcctgt
     6781 gcctccaaca aggcctcgaa aatgactttt gggttgccac aacgccggtg aaacacggcg
     6841 catggagtga tctcgcggac gggccgagta aaagatcgcc tattgggaat gttacttccc
     6901 ggcatattca aggctcaagc cctactgaca ccggcttcca ggtcatctct acctcatcgt
     6961 gagatctacg catgtgattg atcgtagaac actcgaaggt gaaggttacc gtcacttgct
     7021 caagaattcg aaaaattaac ctgcctcaaa aatcttctac gaccccttag gaaggtatta
     7081 ggtgaattcg gtatatgttg cacggtccaa gggccatttt tgtcaaagta ccctcattcg
     7141 cgccaagatg atacagatta actatcggaa tctccccacg ccgtaacctg ggtgacctaa
     7201 acaagcacct tatccccctt ctattcgttc ggttttcgag aaccgagagt catctgccag
     7261 ggcaactgat gtgactgact ggaatggagg ggctccgaca gtgtacattc cgaaccaagg
     7321 ctatcattcc tgacgaaggc acacccaccc gatttgtaag gacattatac cagctgaagt
     7381 gtcgctccag ttacgtatac tgattttaag ctttaattga aacctcacga actggcagac
     7441 gcgccatacc tgcggaaccg caacctgatc tgtgcaagat ccgcccagag attacctcct
     7501 ctagattgtc gttcctacga ggtaatcaaa cgttaaacct agaactatgc gggttcagcc
     7561 agcctcgatc catctttcat agacactaat aaaccctgca tcgttcacca agacttgtgg
     7621 aatccacttg gccttcctcc gtttgcggcc ttgaatattc caacagcagt aggtatactc
     7681 tgcccaacct gggatattga aaagattgga cctattcact aagtcgggac cgctggcttg
     7741 ggcgttgagc ataccgtgac gtcttgtaac aagctctggg aagtcggagc tcaccgatat
     7801 cagcttcgca ttccaatcgt ctcaagcctg attggtactt gattcgtgcc tccaaagcca
     7861 tccatcttgg gatagctctc cttcaattct gcgcaagtcg acaaaaccct gcgagaactc
     7921 ccactctaga atagatgctt ctaactatcc taatacgaac aaaagcaccg gctcgggcat
     7981 attccactca ataaattttg tagactaaca atgagatccc atacatgttt tcgcttcgta
     8041 gtaaaaacta acttgttact acaacgcatt ctaaataaac atcgcagatc ctatcccggt
     8101 agaagtgacg gttttactga catagctgcc caaggccagt caatcagaca tgaagcggtg
     8161 atggcaagaa caagaagagc aagcttgtgg agaacaatgc agatgcgata ggtgttaagt
     8221 gttcaagaag tatggtcact tagccgaggc catggttcat gtagccctag gtccatttat
     8281 atagaacaaa acgtcatgtc tagccaactc taccccgaaa gtccacaggt cccacaccca
     8341 ggtaaacaaa cctatttaca taggaaatct cctcacctca tctaaactcc aaaaacgcct
     8401 catattctcc ccacccaaga ccgcaacctc cccatctaga tgctcccaaa gtacctgctc
     8461 aaagccctcc atgaacctcc taacttcact cctatccaag ccctcccctg catccgccct
     8521 ctcacaccta ttcaaatacc cacgcatcct cacaagcccg tcatgaataa gttcatgctg
     8581 ctcggctagt atccccgagg tcccaaactc aggcatccgc gctgcaagaa gcgggaagat
     8641 gaaccgctct tctatcgagt ggtgcattga gaggccttca cagaacgata ggcccagcat
     8701 tatgatttcc tcgtttgaga ggtcttcacc ttcaccctct gttgcgggat atgagtagga
     8761 ttgagcttgg gaatccaggg ggcatgcttg tttgagttgg gtccatgtgt cgcggaattc
     8821 gttgtgctag gtatcgttcg ttagccgatg atgttcatta atcgaggctt ggttgattgt
     8881 ttcgtaacct agttatctga tggatggggg acggacaatt tgttccattc gcgaggcgag
     8941 gcggttgtaa atgcggacgt cggctggtga aaggggcgcg tccatagcga aggcgaggat
     9001 caataaaaca gcggattggt tactatgagg ctaggggggt cggatacaat ggatgggacg
     9061 catgaagaga tagattattt tatgattgat ttatcgggtc accccggttt ccaaggtata
     9121 gatttgggaa gacgcggtta gccaaatgag gtaagcggat ttgaatcatt tctaatggtt
     9181 ggtaatcacc tgtactgacc agcggcaccc gccaactgtg ttaaagcttg ttgaggaccg
     9241 gaataaacaa attacgtttg gataaaagta tatattcatg catgacaaac tattggatat
     9301 ttacggcatg tttcaggtct tcaatggacg tgtgccatct cagcataagc tgtgggacac
     9361 aaatctagta catcgctggt tggataaaat ccagttgata tcagcacttc ttcggcacaa
     9421 ccacagtcat agaaaggctg gattgcaatt tgacatccgt gctagcaaag tttgcccaat
     9481 tgagttcgag ttgctcgatg aacggcaggc gacgataagg cgaagtagta ttagaaatag
     9541 gtatatctgc atacatatca taagacattg aggcatgagc caccggagaa tgggtataat
     9601 tagcaattag atcggcatcg taacagttgg ttaaagctcg ctgtgctcca cggagggttt
     9661 cggcgctcca aaattgccgc tcctcaactc ctgccatgcg aggtcgaagc gagcaccaag
     9721 catccaagca gtgaaaatct gtgagaatta gcatcgatcc acaaaaatgc acagaaggtt
     9781 cacataccat aataagtgaa actactatac agataacaag catcagtccc atcatgaaca
     9841 tgacgtcctt gcgtgtctcg gcatcctgcc gagctttctc agcctcggcc tcggtcaccg
     9901 tgcctgcaac acggcgttga gcagcttccg catcctgtga agggaaaatt gtctcgatga
     9961 atttctcgat ctaaaccagt tagcgaaggt ttggacacac ctaatcgata aaagaaacac
    10021 atacctgtcc gcaaacaatg cttattttga ggaagttggg gtccttgggt gtgttcttct
    10081 tgtggatctt acgaacatag cggcggaaga catcgcagag gacacgaaga ttttgtgtag
    10141 actcggtcat gagctggcaa gcatctccct tggtaatctt gatgttccgt tcaaacatgg
    10201 cagggttgcg gaaacagagc tccaatgtag caattgccat agactgagga atagcacaga
    10261 agttgaatac actctgctcg cgcaggccgg caaggtagaa taaacattcc tcggcatgtt
    10321 ccaatgcgtt taggaccatc tcagagttgc agttgagagc ggcttctcgg tgttcaggtt
    10381 tgaaaagatc ctcgaagttt tcaacgtgct tagaccagat agactggggc caaaaccgcc
    10441 gaccatcatc ttcgtcttca cgaacatcgc ggataatgtt ggtcttttgg aggaagagac
    10501 ccatagactt gtggagacgg ggacgcttca tcaaggccgg gtttccaaac tctgcttcca
    10561 caaagaggcg agtcagacct tctcccacta agccagctac ataatagcag tagaggtcgt
    10621 actcctcgac agtcttgaca cttgcgtcct ccgtggcagc tttgcgtgca taatcggcca
    10681 tgccgttacc cattttatcg gtgatgtctt tgatgataac ttggtagaca ggcttcatgt
    10741 tcttgaactc agtaatgaca ttgtgaaact gaaccagcag ttcacggtcc ttctcctcag
    10801 ggcggtttcc ctcaaaggtc caaccgtctt gttctaagaa gtctttgaag ttgcgcagca
    10861 gaggttcctt ggtttcaagg gcgatagagg tgtcatcctc aatggtatcc agtccacgga
    10921 gcgccagata aaagacacaa accggcagta gcagctccgg atgcagttct ttgatcacgg
    10981 cactgaaact ccggcttgtc aagtccagga acttgaagca tgccttttgt gtctccgttt
    11041 cctccttctc gttgcgttca tgaacggggt tatgccagac tttcctatcc aaccccgaag
    11101 gtgttcgtca gcgggttcgt cagcgtattg aaataaggaa tatgactaac cattgaacga
    11161 ttgacctcag ttctgatggg tgaaaggcga aataaatgat gctcccaata cccatattgc
    11221 ttataaagga tagattacac gtgaaaggtg agtgtgaacg gggatgtacg aaggtaagaa
    11281 aatagaatgt gacggtggtc tggaaaatcg atgggaaaaa agcaaattag cagcaaattg
    11341 gcgtactaat acacgctagg aaagtaatgt acataggctc cggtagagag caaagagatc
    11401 aaggaagaaa cgacaaaatg gccggggtag agaagggcac aattgtcgtg agcagaagag
    11461 acaaggcagg atgggggaaa ggggagggaa ataaaaggag aaaaggacag gtagatgagg
    11521 aagagtgagg agaaagaaag gttgaggatt ttagtggtgg aagaggagag aagaaattgt
    11581 tagttggagt tggccttagt cccaaatagg gattcctgga gagccggatc atctcggcgt
    11641 ccggaacgcc ccaataccac ggcctgctgc cctcagggcc atactaatgt ggatttttgt
    11701 ataaaatata acaatacgtg acaaagcata ccacccaccg gtctctcggc ctccccgcca
    11761 tgacgaaagg ccttcggtcg aagcttcacc aggcagaaaa aaataataca actggctaaa
    11821 caataccccc tacttcgcca aatactattc acaaacgctc cctattccca gatcctcttt
    11881 agttctagct attcccattt ctgaagtctg ttataccact cgcagtccca agaaatagcc
    11941 cgcacatcga ttggcggtcg cgccgcatca caaaatggtt gttgatacca cctattatga
    12001 cgccctgggg gttgccccca ctgccacgga gcttgagatc aagaaggcat atcgaaagct
    12061 tgctatcgta actcacccag gtatggcgtt ttactggttt atttatgtta attgccgtct
    12121 aaccatcctc acagataaaa atcccggtga tgagaccgcg catgaacgtt tccaagcggt
    12181 acgttgtcaa cgaccctatc gcgctctatt acgttaccca ttgatttgac tgttcttacc
    12241 agatcggtga agcctatcaa gtcctcagta attccgatct tcgcaagcgt tatgataccc
    12301 acggcaaaga gcaggctgtc cctgaccaag gttttggtga gtatccatgc actaccctgc
    12361 gcggacacca ctaacactgc acagaggacc cgaatgaatt ctttggtatg atattcggtg
    12421 gcgacgcatt ttacgacctc atcggcgaaa tatcccttct gcaggacctt acgactcgaa
    12481 tggaaatcac gacggaggag gccgaggagg aagatctcgc cgcatccacg gaagaaaaac
    12541 ttaatatcaa cgagcaagga gggaaagctt cgggtgaaag cgccagggcc gctgctggcg
    12601 ctgccgccgc cagtactgct ggcactgcac cggcggcttc gcactcgccg tctccctctg
    12661 gtacaagcac tccacgccct cgcctaggcc aacaggctat catggataag tcagacgagg
    12721 agatccgtat gcaatctgcc ggagtgtcag aagaggaacg tgaactgcgg aagaaggaga
    12781 agaaaaaggg cggtcttacg cgtgagcaag cggagaagct tcaagctttc gagctcgaac
    12841 ggcagaaagc tcgcgaagag cgagttgaga tgctggcgac gaagctcatt gacaagatta
    12901 gtgtgtggac agaaaccgac aagggcaccg acgttacccg cgcttttgaa gagaagattc
    12961 gccttgaggt ggagaatttg aagatccagt ccttcggtat cgagatcctc cacgccatcg
    13021 gtgctaccta tgtttcaaag gctacctctt tcctaaagtc acagaagttc cttggcattt
    13081 ccggcttttt ctccaggctc aaggataaag gtacgcttgc gaaggaagcc tggacaacta
    13141 tctccaccgt gatcgacgcc cagttgacaa tggaggagat ggctaaactg gaagagaagg
    13201 gcggagagac ctggacagat gagatgcggg cagaatattc tgtgaaggtc acaggcaagc
    13261 tgctcgcagc tgcctggcgc ggtagcaagc ttgaaatcca aggcgttctc cgcgatgttt
    13321 gtgataaagt cctgggtgac aagcggatca aactggagaa gcgtgtcgag cgggcccaag
    13381 ctatgatcat tgccggcaac atctattcta aggtatgtac atcctttttc ttaggtcgct
    13441 acgcactata ctaatgtctc caccaggccg agcgtgaccc agaggaagaa ggggattaca
    13501 tggccttcga gcagcttatg accgacgcca tggcgaagaa gggcaaggat gagaagaaga
    13561 agaagaagaa gcacagtcac gaccacgagg ctgaggctga ggcatcttca accaccagcc
    13621 cgaaggccca ggcatgattg tgattgcgtg ttgttgcctg tttcccgggg gccatttccg
    13681 cacatcatta cccggcttct ctcctctcga ttattccctg tgtggctttg gatacaatat
    13741 gcctgatgta tttcccgtcg tagcgaatta ttacaccttt ttcctatagc gcgctatttt
    13801 gaatagactt ccatgatggc ggaacgcttc ctgtatttat agaccgaaag tatctactat
    13861 atgtcgcaat cccattccgt tccagtttcc aaaaggccca gcaccatatg gccgacccgg
    13921 gtttcttata ttgttgtgga aggagcgaag gaccatcgga tttctacctg tttactagaa
    13981 ctcttcgtca ccaggaacca tgagtgacaa accaagcatc attatctgag gttctattat
    14041 cggtattcaa cgaagaaacc gtttgtatgt ctttcctctc taacctttca aaaatatcta
    14101 ccttcataca catcaagata tggtgtctat atccaaaaag tttcacacag gtgcattcgt
    14161 agaaggtaat gtcttgttcc ctacctcatt ccatttctat ctttctatca aagacccatt
    14221 atgttcagca cagaatcagg gaccatgctc acataactaa tattcccggc acctgtatag
    14281 ccgtgcataa acatcagtcc tagtttgtca aaggttccaa gatatcttat taacttccgg
    14341 acgacttgtc cgggtccagt cgacaatcac aaataacctc atgccacaaa cctgcaaaag
    14401 tataatgccg agtcacacat tagggtataa aactcgtttt tgcttctgtg tctacctacg
    14461 atcatattca aacagctcaa gccactccct ctagtctgcg ctgaatcttc atgtttactc
    14521 actagcatat attgtcgctt gctcgctatc cttccattta tcaaaaacca tacacgtctt
    14581 tcctgaaatt acaaagacaa cgctaagtcg tacaaacgaa gaatcaaaca aaactaccac
    14641 catgtcccag ttatcaaagc tcctccgcca cgccgccgat acaggcctca tctccagcga
    14701 ctccaccaag ccctcagtca taaccggtcc tatagttagc catagttccc caagcccacc
    14761 agccaatatc agcaaattta ccaagaacag acggagcaga cgagccaaca tggctggcga
    14821 tgacgaaaag aatcaaaggc agccatctgc ccaagaatgt gagatcccaa agccagacgc
    14881 cctccgcaaa aggccatcct ggatcgatct cgaaaactgc aaaaacgaca gctggttccg
    14941 acaaactctt gcaacaccag ggcacaagga gatcttcgaa gacagcatga tcccacttcc
    15001 ctcgcccgat gatggagcga agcgtggcca gatctatagc cctacccgga tggatcgaac
    15061 ggcgagcccg gcttctgacc agggttctgc aagtcggaaa tccactgcac cagactggta
    15121 tcatgagtgt atgatagatg aagcgaaaga gaagaaggat gcagaggcgg ggggaactga
    15181 agataggttt acgtccgagc ttgatgcaac gtccaaatca cgtcggaagg agatacgcgt
    15241 tggccgtccg gagaacgagg ctggcggaag cccccccaag aaggatatta agcaatggat
    15301 acggagtgag gcaaatgcaa agttcgtatt agggatgcct cttggacaac tagaggagaa
    15361 gctgcgagac ggtgtgctcg aaagcgagat ggatgagcat tcagagaaat gggtacgtgc
    15421 gtacggtttg tctgacgacg attgatcaat tagattggga gatttggcgt tttgggttat
    15481 cctctatact cttataagcg caatgttctt agtctttagg tcggatggga tcatcatatt
    15541 tcgctggact gggtatttta tgtggcgcaa ttgcaccatc gggaatgatt tatcctgatg
    15601 tttggtggta tcaggagtcc caatcaatcc tatacaggat gacaagtatg atagtattta
    15661 ccagaattca gtgaaattga ttttcgcact cgtatctgaa tctcacgtat atataaattt
    15721 aggtacacct caaattactc attattgcgc ttgggtatct cgcaacggca ccagagcggc
    15781 tgattggcta gccggataca aatctatcgc tcgtatgaat gacacattag aagtaaatgg
    15841 gaaggaaaag aagaaaagca aaatatatca acagtggtgg cattggcccc gaatatataa
    15901 gaacaagata agcatttccg tgctcatgaa actatgatgg tccgttgtag ggtataagtg
    15961 tccgaagggt acgcgttgta actgtggcag tggtttcgaa attgcagaag tgcagctggc
    16021 gagtggatag gtttggcagt atagggtatc gataacaaaa gaaaaacaaa atgaggggcg
    16081 tttaatcatg tcgatggcaa ctcctcgctg ggagggacct gatttggata ttctgatttg
    16141 ggtgagacag gtgcaagtag tcctcgacgg gcttctccat cctcatgcag ttcatcaggg
    16201 ctcagcaccc gcccgccgag ttgtatatca ctgacgtgca cgttatattc tagtgctttt
    16261 ctggcttcgc taataagctc ttccgtccac ccaaggcacc gcttcaggct ttggttcatt
    16321 ttctggctgt ccgctagaag ttcctggtgt ttcgccaggt cgatgaggaa tcgtttctcg
    16381 tccttgtttc tgtgccgcgc gtcgtcttca gccaacgaat ctggcccgaa ggagctttcg
    16441 tcttgcatgg attcctcatc actcaattca gacaggtcct catgtgattc attggacgag
    16501 tggtcacttt ctccttcgcc gacttcactg gggattgaca aagtactcga taccgaacgc
    16561 gaaggagcta cagatagacg accggagcgg ctaaggcgcc gaaatcttcg tagttccgca
    16621 ttctgtttcc gcatttcacg ctcaagtgtc cggttgatgg ccaaaagaga tgagttactg
    16681 atttcgagat ccatgatctt cctctcaaca cgcgcactga gaacagggcc actacttccc
    16741 gcgtgttcag actttactgg actttgcaat ccgtcgcctt gactatctgt atcaaaggaa
    16801 tttgtagatc cattgctgaa tatgcgtggc cgaagagcag gaatagtatc agcaatcttg
    16861 ttttcttcaa cttgcgaatc cagagtagat actatgaccg ggcttggtcg taagcccagg
    16921 ccctccgtat gagactcctc tccaccagga gtgccgtgcc cgatatcaat acttgcggtt
    16981 ttagtgtcac ttatcaccgg tacgggtcga actgtgctca aaggcggact atgaacgggt
    17041 gagtgtattt ccggcgagtc gtcaagatgc ggtacgctcg gtgaaggaat accgtccgaa
    17101 aatcgcgggg aagaagcctt gatgctgggt gaggcgaggc gaggcgaagc cgtaggcctt
    17161 gatacaaccc caggacgaga taatcctgac gaccgccgtc tggcggcgtc atcgacctga
    17221 gcctgagatt cttcttgacc gtttgcatat acgaacgtgg ctggtgacga cggttttgca
    17281 gacacccttg accgggaatc tgcatcagag gagcctgata ccgaacgtac atcactggcg
    17341 tggaaaaaca ttggagatgc agccgggagt tcggtggagt tcgggcgaga agcggtgttc
    17401 gaatcggcgg tcaaggtctt cgcccttgta gctctcgggg gttgtagttt tccgcccatt
    17461 cgaactgggc tgcgatcggt tcggtacacc ctcgtatttg gggcagtcgc tggcgaggct
    17521 tgaacgaagg tctgcgggga gtgtactcca ttcccgggcg tgcttcccgg ggagagtata
    17581 gggccatcac gtcggctaac cctggatcca gaacgggggg taacatttgc attgagatag
    17641 gaaggctccg gtgtgtgtct cgctggagtc gctgtgggat aatctggagg agcaagacgc
    17701 cgaggggtgc ggacactgga cggattggcg agcttcggag tcaagggcga cttgttcgct
    17761 ctgttaaatg cagcactcag ggttggggtg aatggtttgg cgatgtggcc attgttctgt
    17821 ttatcgaagg tcatatctgc tggattcgag gggcagacag aagggcaact tgttatggca
    17881 ttgcggcact cctcgaagat ctgcaagcat ggtggcacca gccagccgat agcgtaggtc
    17941 taatggccga gaatcacggt gaggccacgc gaaaaattgc aggggaaaga tagaatggac
    18001 aaaggcagtg gtcaggtggt aaggatgaag attttatgac gagagtgtgc agcgtggaac
    18061 tattttgccg ctggcaaaca ccaacgccga ccgggatgtt tatcgccgcc aaatgcggcc
    18121 tagtctactt tcaccgcaac agccgaccaa cggtcaacgc caacggcatt ccaaggggct
    18181 cacagtgtca ccagttgctc ccttgaattg accactaacc tctacgaact gggaaagcag
    18241 ccggtaaccg aatcggcgcc gaatttctgg agccatcgga aaatctcgct ttagcccagc
    18301 ctgcactccg attgttcgat gatctatgtg ccccgcctat atgggctgat caacggctgg
    18361 aaatgatctt gacagcggtc tattcttatc ttcgcatatc tacacatgcg tagtcttccc
    18421 gcacgggagt caccaacaat ccagtgtcta acttacattg gccaatatcc aagagttgca
    18481 ggagtccacc atacgaacag acccttaagt aaggggctgg aaccctggcc gatcccgcct
    18541 gattgtctca ggtttgagac atcaaaacat cctcagtaag ccgtgaaaag ttaccgaatt
    18601 ttcattcagt atgcgttggc atcggcagac accttgctag aagcaaggag cttccctgtg
    18661 acggatctct cggtcaacat gcgggcggaa ttgtctctaa aagtcacatc gaagccgctt
    18721 tgccaggctg ggggtcttga ttgatacgtt tgaggcgccg agccgtgata gtattcggac
    18781 gggcgcctac tccaaggtta tatgctgaag tcgaaaatag aaaccttggt gtccgcgtgt
    18841 tgccggccat tgggagtcta ggaacagaag cccttccagt caggactcag gtaaagaaca
    18901 ggcgcttctg ccttggatct acactgtctc gagtagccgt ctttcgcttt cgtgtggtat
    18961 tggacgccgg ttgcggttga ggttgtggtg aatcgtcctg taccgcttct tttattgttt
    19021 gcttcgataa acaatagtcc acgtggttat tgaatttctt atcatcagcg atctgaggca
    19081 tcgagcagat cggacaatcc cagtagggtc gttgttcggg cgctgcttcg gcggtcatcg
    19141 acgcagggct tttctcactt tggtcatttt cgtccccggg tgtttcttga ctgagctttt
    19201 caatgtcttg catctcttcc tgtagctcct cgcgcgccgc cttctcaaac gcttcttctg
    19261 cacttatctc ttgttctccg gtaacgtcag ttgcagcttc ttgcggtacg ggttttcgcc
    19321 gagcagcggc accgaagaaa ctgatgtcaa atttcttagt gctcacgagg ttggtacacc
    19381 gaataccaag caaacgaagc ttcatgttcg aaatctcctt ctccagcttc tctaacattg
    19441 gaagggcgga tgtaaaaaga tccttagcag aggacacggc ccgagcgggc tgatgctgcc
    19501 gagttaaaac ttcaaaagtt gcaagcttga ccttgagaac tagagtccgt cccttgaact
    19561 gtgttcgcga cagatccttc tcgagttctt gagcgcagga ccaaagcttt tgcctgaatt
    19621 cttctttcgt gctaatctcg tgaaatgtcc tctcggtgcc tacgcttttg cgttcgtagg
    19681 tttcgaccgg ctggattttc gtcctaccga ggccgagata gcactgtgca agaaaatgaa
    19741 gagccttctc gccgaatagt ttggccaaaa atgcacgctg gggatatatg tcgccgcaat
    19801 tttggatacc aattgcatca agctcccgct cgaatacacg gcccacacca ttgactttgc
    19861 gcataggtag ttccttcatg aattccatga tggcgtccct atcatttgga acacagtact
    19921 ggccatttgg tttattgcga ttcgaggcta tctttgcgat ttttgcgttc gcagcgattc
    19981 cggcagatac ggagattttt gttgtcccca ggatttctgc gcgcatgcga tcaacagtct
    20041 cctctggatc gagctggttt tcattgcaat aggctgtgat gttcagatat gcttcgtcaa
    20101 tgctcgcact ctcaaactgg ggatcgtatt gagcaataat ggcacgaatt tcctgagcct
    20161 tcgctgtata cttttcgtag ttttgcggca agcaaatcaa ttgaggacag agtttcatag
    20221 ccacaaacgc agccatgcca ctccgacagc caaatttccg agcttcgtag ttacatgttg
    20281 tcagaacgcc ttttccgacg gccattggta ccgttttcag ctccggtcta tctaactctt
    20341 caaccgcagc aaaaaaggca tcgcagtcaa cgtggaccac atattgagaa aggtcacgcg
    20401 tcaattctag ttcagccaaa agctgatcgg ctagtcgcag gtcaattgaa agattcaggc
    20461 tttcaagacg cgccttctcc ttcagaatcc gtgtgatttt ctcagtcagg acgccatccc
    20521 gtgcttgttc atggttgaag aacttggagc ccttggaggc attgtaaata atttctgaaa
    20581 ccttttgctc tcagtatacc ttgatcatta ggaaaggcag ctctctactc accctttgct
    20641 ggtccacgga atcctggccc gctttggtca gagaggggcc tagaaggtga tacttcaggg
    20701 tttcatcacc atctgggagt ttattgccat tcgcattgtc tttgggcgcc ttgcccttct
    20761 cttccctttc cgcctccatg gaatcatcgc tgcaagtcaa aatccaggaa gaatgaatgg
    20821 gggttccagc aaactgatcg atttccaaac taggcagcat taggcagctt ttccacgtga
    20881 tcacgcgtct cccaccgcgg cgctgaacca gctggtccac gtgcagagac aacccatcaa
    20941 gcgcccgtcg aagtcgaagt tcatcatgcc cggcacaagt ttgtgctgat cgtgccctca
    21001 tgtggatcct cgagacagag ggagcctttc tgcaaggtga caatatcccg ccatgactat
    21061 ctccctacat ccaagcaact gacgctcgaa ggcaagcgcg tatggctgaa gcccgggaag
    21121 aggtacctct tcggtcgtta caagacggag ggtggtatgt gcgcgattgc ttctcattac
    21181 taatgcaaat ttacactgat gatgttattg tttag
//
