# Supplementary material for: Genome sequencing and physiological characterization of three Neoarthrinium moseri strains
Source: BMC Microbiol. 2025 Aug 21;25:526. doi: 10.1186/s12866-025-04274-z (PMC12369201; doi:10.1186/s12866-025-04274-z)
Supplement: Supplementary file 18 — Supplementary Material 18. [file 12866_2025_4274_MOESM18_ESM.zip › BGC analyses/fusaric acid biosynthetic gene cluster from Fusarium verticillioides 7600/BGC0001190.gbk]

LOCUS       BGC0001190             52960 bp    DNA     linear   CON 11-MAR-2015
DEFINITION  Fusarium verticillioides 7600 chromosome 3, whole genome shotgun
            sequence.
ACCESSION   BGC0001190
VERSION     BGC0001190
KEYWORDS    .
SOURCE      Fusarium verticillioides 7600
  ORGANISM  Fusarium verticillioides 7600
            Eukaryota; Fungi; Dikarya; Ascomycota; Pezizomycotina;
            Sordariomycetes; Hypocreomycetidae; Hypocreales; Nectriaceae;
            Fusarium; Fusarium fujikuroi species complex.
COMMENT     ##antiSMASH-Data-START##
            Version      :: False
            Run date     :: 2024-10-17 15:05:06
            NOTE: This is a single region extracted from a larger record!
            Orig. start  :: 756249
            Orig. end    :: 809209
            ##antiSMASH-Data-END##
FEATURES             Location/Qualifiers
     subregion       1..52960
                     /aStool="mibig"
                     /contig_edge="False"
                     /label="PKS"
                     /subregion_number="1"
                     /tool="antismash"
     region          1..52960
                     /contig_edge="False"
                     /product="unknown"
                     /region_number="1"
                     /subregion_numbers="1"
                     /tool="antismash"
     gene            complement(1..2598)
                     /locus_tag="FVEG_12534"
     mRNA            complement(join(1..488,545..884,936..1125,1174..1231,
                     1287..1664,1713..2083,2189..2258,2325..2598))
                     /locus_tag="FVEG_12534"
                     /product="hypothetical protein"
     CDS             complement(join(83..488,545..884,936..1125,1174..1231,
                     1287..1664,1713..2083,2189..2258,2325..2497))
                     /codon_start=1
                     /locus_tag="FVEG_12534"
                     /product="hypothetical protein"
                     /protein_id="EWG54281.1"
                     /transl_table=11
                     /translation="MPLPSRASSTPKISKACVPCRTRKIKCNAAVVGLPCGSCVSRECP
                     DECVLSARKRRTVKGRNAETPRSRKNIPDTNGSVLSPRQQQLPTNVSRQATDSSHSDPV
                     EESIHASHTGSSLRNDTPHSRDRRPPGQTQADLLYLNILQDTVNDTSAAQTDASDHQSN
                     DEPDDSFNSQIHHWNPPPQLDDVDNEYLAKKKVFELPPPRFMENIVKAYFDYVHPFAPI
                     LNRTDFIQSYRSGSCCLFLLHAVAAAASLYVTHDVLIGCGYQDRSTAQASFFSKAKLFH
                     DFHCQGDPLSMLQGSMILGAIILDHPSDRDFQYWFHNSVRRASKMGVQNACLRDDGSQK
                     LYRRIWWVLHNRDIFHFFINTQNMRLLANAPPIRPLTEADWETEDMEQWSGILSPISQA
                     QKVSLIAQCELAQIFGNVMSVVTSSTPSAEEIHKRILPLDAWRTSLPERMQLMASFANG
                     EKYHLEALTTSYRFECIMCRLLRRGRWQMSDGGLREWAQQRFRSAIFELDTIVKRVMIN
                     NTIQKLPTTFITTITALLALHIESALDAAESSLIRSMARISVQHTMLALDQIRDTPAIK
                     RALPAFEIVLSKNKLYPMSTSDTEQISTIQTIPQDQTLSDGQILQPPPTDMTLPQDDQS
                     FLYGDFIGFDFLDRWQMEQLDFTGIY"
     gene            2234..5118
                     /locus_tag="FVEG_12533"
     mRNA            join(2234..3673,3724..4404,4452..5118)
                     /locus_tag="FVEG_12533"
                     /product="hypothetical protein"
     mRNA            join(2234..2327,2394..3673,3724..4404,4452..5118)
                     /locus_tag="FVEG_12533"
                     /product="hypothetical protein"
     CDS             join(2644..3673,3724..4404,4452..4837)
                     /codon_start=1
                     /gene_functions="transport (smcogs) SMCOG1169:sugar
                     transport protein (Score: 97.4; E-value: 1.5e-29)"
                     /gene_kind="transport"
                     /locus_tag="FVEG_12533"
                     /product="hypothetical protein"
                     /protein_id="EWG54279.1"
                     /transl_table=11
                     /translation="MILPWSTYNYDCGACRNNVPSVPEHVEWSAGTKLAQSLLSKPGYN
                     PTPKHRGQFDIACSTCRPPLSQQWKKAKANIRSFKRWVSRCHNRASVRLCQKHHKQPPF
                     TMAIDPQPSSPSLSSETIANDTIGNDNNVNEPSVEPKTQEHQHTVPPRLSRIYSQAHHI
                     SKSFIDQNYPGEGTTQAPYRINFLPDDSQNAQLLPRWKKWAFVLLQSLACLATTFASSA
                     YSGGIKQIIRAFGISQEVATLGISLYVLGFTFGPLVWAPLSELYGRKKVFFFTFMVATA
                     FSAGAAGAGSIASLLVLRFLTGSIGSAPLSNAPALIADMFDKSERGLAMCMFSGAPFLG
                     PAIGPIAGGFLGETAGWRWLHGLMAAFTGVTWIACTVFIPETYAPYILRKRAQHMSKLT
                     GKVYISTLDADKPPSSAAHQLKNALTRPWLLLFKEPIVFITSIYISIIYGTMYMCFAAF
                     PIVFQQGRGWSQGIGGLAFTGIVIGVILSIISFAFEDKRYARAARSRGAPMEPEDRLPP
                     AIMGSLLIPIGLFWFAWTTFPSIHWIVPIIGTVFFAWGLVLVFMALLNYLIDSYVIFAA
                     SIMAANSALRSLFGAAFPLFTRQMYDGLGVQWASSIPAFLALACVPFPFLFYKYGRQIR
                     MKCEYAAEAANVLQKMRSLHVAVTEDDAMNEAEEMWRARTHNSHASAAHSHGHRRSLSY
                     TRSA"
     gene            9400..11520
                     /locus_tag="FVEG_12532"
     mRNA            9400..11520
                     /locus_tag="FVEG_12532"
                     /product="hypothetical protein"
     CDS             9935..11200
                     /codon_start=1
                     /locus_tag="FVEG_12532"
                     /product="hypothetical protein"
                     /protein_id="EWG54278.1"
                     /transl_table=11
                     /translation="MAGDFSNRAPWKRSACDRCRAQKLRCHRDSGHSTDACLRCLKSGI
                     ECVTSKARPTGRPPSRQVQPTVVVEQGDTSSSSHTTDSSPSAGGTDMSNMMNFEYDLSL
                     DNILDSIGMQHSDFMVNDNILVDISPLSSSQSTGQHSVTQAQVQAQTVDPSTIQSTASY
                     QFNSLPSTSSMDSALPIRSDHVELLLSRLHSKLSAQLYSIRSSPWDIKGTLNLSLAHQG
                     IGQDFENCESHPLVQVSQACTELERLLSGLRVPASAEHTPSSFSYTPAVPPRLRTTQLL
                     IALSCYIQIVSIYGIIFSKVFDYLLSTSKTSNGSYQSSPLTLYIGGLPIPPNETLSGNL
                     LVHLIEHQLHQIEQLMGLPEHYRVSSRAKDTKDGELGLFGSQHSQSLLNAAIQLGEDRD
                     GNHDDIRCVRALKVVMRQIKDF"
     gene            complement(12377..15064)
                     /locus_tag="FVEG_12531"
     mRNA            complement(join(12377..12646,12709..13043,13096..13569,
                     13620..13873,13928..14002,14052..14225,14281..14624,
                     14684..14717,14770..15064))
                     /locus_tag="FVEG_12531"
                     /product="hypothetical protein"
     mRNA            complement(join(12377..12646,12709..13569,13620..13873,
                     13928..14002,14052..14225,14281..14624,14684..14717,
                     14770..15064))
                     /locus_tag="FVEG_12531"
                     /product="hypothetical protein"
     mRNA            complement(join(12828..13873,13928..14002,14052..14225,
                     14281..14624,14684..14717,14770..15064))
                     /locus_tag="FVEG_12531"
                     /product="hypothetical protein"
     CDS             complement(join(13414..13569,13620..13873,13928..14002,
                     14052..14225,14281..14624,14684..14717,14770..14896))
                     /codon_start=1
                     /locus_tag="FVEG_12531"
                     /product="hypothetical protein"
                     /protein_id="EWG54276.1"
                     /transl_table=11
                     /translation="MSRTNLPIQPAKMSDATSSKPQIFSIQDLKQAASDKMSQMYRDYY
                     NGGAMDNITLATNEAAFDRYLLRPRVLRNVSNIDMTTTLWGTKAALPLGVSPSAMHRLA
                     HADGEVGTSKACAARHIPMILSALSNDTLEDVSGQSSDGSTPYAIQVSPFKNRQITTNL
                     LNRAKAAGYKAVVLTVDAPMFGRRLDDLRNGFSVPPGFSFPNLSAQTQSGSGGLGGGIP
                     DLSFDTGATWEEKIAWMKSQTDLQLWVKGVTSPLDAQIAIEQGVDGIIISNHGGRQLDT
                     TPATIDILREIAPVAKGKTRIAIDGGFRRGSDIFKAVALGADFVFVGRIAIWGLAYDGS
                     NGVGLALDLLINEFKLCMGLAGCSKISDITPAHLSLLNAKGVLEGVY"
     CDS             complement(join(13446..13873,13928..14002,14052..14225,
                     14281..14624,14684..14717,14770..14896))
                     /codon_start=1
                     /locus_tag="FVEG_12531_rename1"
                     /product="hypothetical protein"
                     /protein_id="EWG54275.1"
                     /transl_table=11
                     /translation="MSRTNLPIQPAKMSDATSSKPQIFSIQDLKQAASDKMSQMYRDYY
                     NGGAMDNITLATNEAAFDRYLLRPRVLRNVSNIDMTTTLWGTKAALPLGVSPSAMHRLA
                     HADGEVGTSKACAARHIPMILSALSNDTLEDVSGQSSDGSTPYAIQVSPFKNRQITTNL
                     LNRAKAAGYKAVVLTVDAPMFGRRLDDLRNGFSVPPGFSFPNLSAQTQSGSGGLGGGIP
                     DLSFDTGATWEEKIAWMKSQTDLQLWVKGVTSPLDAQIAIEQGVDGIIISNHGGRQLDT
                     TPATIDILREIAPVAKGKTRIAIDGGFRRGSDIFKAVALGADFVFVGRIAIWGLAVGFP
                     AADSYARTNECCSMMVRTVLVWLLTCLSTSSSCVWDLLDAAKLAILRLLICPS"
     gene            complement(15453..19088)
                     /locus_tag="FVEG_12530"
     mRNA            complement(join(15453..16125,16180..16550,16603..18133,
                     18187..18585,18636..18688,18738..19088))
                     /locus_tag="FVEG_12530"
                     /product="hypothetical protein"
     CDS             complement(join(15613..16125,16180..16550,16603..18133,
                     18187..18585,18636..18688,18738..19047))
                     /NRPS_PKS="Domain: AMP-binding (44-360). E-value: 3e-28.
                     Score: 90.4. Matches aSDomain:
                     nrpspksdomains_FVEG_12530_AMP-binding.1"
                     /NRPS_PKS="Domain: PP-binding (574-637). E-value: 1.1e-08.
                     Score: 27.4. Matches aSDomain:
                     nrpspksdomains_FVEG_12530_PP-binding.1"
                     /NRPS_PKS="Domain: NAD_binding_4 (679-921). E-value:
                     1.8e-33. Score: 107.6. Matches aSDomain:
                     nrpspksdomains_FVEG_12530_NAD_binding_4.1"
                     /codon_start=1
                     /gene_functions="biosynthetic (rule-based-clusters)
                     NRPS-like: NAD_binding_4"
                     /gene_functions="biosynthetic (rule-based-clusters)
                     NRPS-like: PP-binding"
                     /gene_functions="biosynthetic (rule-based-clusters)
                     NRPS-like: AMP-binding"
                     /gene_functions="biosynthetic-additional (smcogs)
                     SMCOG1002:AMP-dependent synthetase and ligase (Score: 62.9;
                     E-value: 3.4e-19)"
                     /gene_kind="biosynthetic"
                     /locus_tag="FVEG_12530"
                     /product="hypothetical protein"
                     /protein_id="EWG54274.1"
                     /sec_met_domain="AMP-binding (E-value: 1.2e-20, bitscore:
                     63.8, seeds: 400, tool: rule-based-clusters)"
                     /sec_met_domain="PP-binding (E-value: 3.9e-09, bitscore:
                     27.4, seeds: 164, tool: rule-based-clusters)"
                     /sec_met_domain="NAD_binding_4 (E-value: 6.3e-34, bitscore:
                     107.6, seeds: 102, tool: rule-based-clusters)"
                     /transl_table=11
                     /translation="MQKIAKQALSSLSSLAKSPANAMGSISHLPAYGHRLLPVLIDEIS
                     RDEPDRVLFYTPRNGQPSQGYDEVTTKIFANAIDRLCGWLDSQLGSPTVSKTIAYIGQN
                     DLRYFIIMIASTKLGHRLLLSSPRNSVEGHVSLIKQSGCELWIASSGLGHHEFLQDLHI
                     PSVEAPELSELLDPTLAKPYIYQKSWHEGKSDVLALLHTSGSTGLPKLVPVYLETAATV
                     DGFHLMEPTDGKRPTGVEWTGTRQLCAMPLFHVAGICLGLYSAVFFNWIVVLPSVGPIM
                     QHVIEDALDHISLDSAFISPSVLQDISKSSRVLEKLSKLKFITSAGGPIPQSVGDLIHP
                     RVPIMQTMGMTEGQWLASVVMHPDEWAYYYFHPRTGVEMRPYSEDLFELVFVQNPKLSA
                     TQPVFKTFPDLDIWETKDLYSRHPKHPDLWKYEMRRDDLIILSNGEKFNPLAAEGKLIS
                     HPWIAAAYLTGRGRFQTAALIYPDDSSFNNSDDTIIDNIWPTFEEVNKSLPAFAQIHRD
                     FVKIVRTPFPCTPKGTLARNETEKSFNADINAIYDRSTHGKPSVHINGTTEDVVRSGIR
                     EAIETVSGLVDLKDDDNIFTRGFDSLHVIRLAGLLSSAFYQPLEVEPGTIYTNPTISQL
                     SHSVWTHLEYGPQDRIHHSEVTLEMLAKYIQAFEPPRESKEHIVLTGTTGEIGSYLLDD
                     ICKNDKVAKVWCLNRSVDAFQRQVDSAKSKGLSSNWQSKAKFVRYDVTSENLGLSQDDL
                     EEIKNEATAIIHNAWEVNFNLPLSSFDPQFVGLQGLVDVCRATRHKIRFFFVSSISAAM
                     NWPSDLLGPVPEASISRFDAPINGYGSSKLVAEHLLSKAARSGVLSLSVLRVGQVAGPV
                     RTLGEGSIWTRRDWVPAIIDASVHLRALPLDLGSASILDWIPIDLLAEVIGQLVVPVNP
                     VVGQENYYNLLNPRTPSWKDTLPGLKAHLEASFSEKFEIIPLQEWINRMRGAEKTIVKE
                     VSEGSSETARRAQSGLKLLAFFETLASETEGSRGLEWSKANALAQSSILACMEPVSSAW
                     FDTWLTQWGY"
     aSDomain        complement(join(16027..16125,16180..16550,16603..16858))
                     /aSDomain="NAD_binding_4"
                     /aSTool="nrps_pks_domains"
                     /database="nrpspksdomains.hmm"
                     /detection="hmmscan"
                     /domain_id="nrpspksdomains_FVEG_12530_NAD_binding_4.1"
                     /evalue="1.80E-33"
                     /label="FVEG_12530_NAD_binding_4.1"
                     /locus_tag="FVEG_12530"
                     /protein_end="921"
                     /protein_start="679"
                     /score="107.6"
                     /tool="antismash"
                     /translation="LTGTTGEIGSYLLDDICKNDKVAKVWCLNRSVDAFQRQVDSAKSK
                     GLSSNWQSKAKFVRYDVTSENLGLSQDDLEEIKNEATAIIHNAWEVNFNLPLSSFDPQF
                     VGLQGLVDVCRATRHKIRFFFVSSISAAMNWPSDLLGPVPEASISRFDAPINGYGSSKL
                     VAEHLLSKAARSGVLSLSVLRVGQVAGPVRTLGEGSIWTRRDWVPAIIDASVHLRALPL
                     DLGSASILDWIPIDLLAEVI"
     aSModule        complement(16027..18915)
                     /complete
                     /domains="nrpspksdomains_FVEG_12530_AMP-binding.1"
                     /domains="nrpspksdomains_FVEG_12530_PP-binding.1"
                     /domains="nrpspksdomains_FVEG_12530_NAD_binding_4.1"
                     /locus_tags="FVEG_12530"
                     /starter_module
                     /tool="antismash"
                     /type="nrps"
     aSDomain        complement(16985..17173)
                     /aSDomain="PP-binding"
                     /aSTool="nrps_pks_domains"
                     /database="nrpspksdomains.hmm"
                     /detection="hmmscan"
                     /domain_id="nrpspksdomains_FVEG_12530_PP-binding.1"
                     /evalue="1.10E-08"
                     /label="FVEG_12530_PP-binding.1"
                     /locus_tag="FVEG_12530"
                     /protein_end="637"
                     /protein_start="574"
                     /score="27.4"
                     /tool="antismash"
                     /translation="IREAIETVSGLVDLKDDDNIFTRGFDSLHVIRLAGLLSSAFYQPL
                     EVEPGTIYTNPTISQLSH"
     aSDomain        complement(join(17816..18133,18187..18585,18636..18688,
                     18738..18915))
                     /aSDomain="AMP-binding"
                     /aSTool="nrps_pks_domains"
                     /database="nrpspksdomains.hmm"
                     /detection="hmmscan"
                     /domain_id="nrpspksdomains_FVEG_12530_AMP-binding.1"
                     /evalue="3.00E-28"
                     /label="FVEG_12530_AMP-binding.1"
                     /locus_tag="FVEG_12530"
                     /protein_end="360"
                     /protein_start="44"
                     /score="90.4"
                     /tool="antismash"
                     /translation="SRDEPDRVLFYTPRNGQPSQGYDEVTTKIFANAIDRLCGWLDSQL
                     GSPTVSKTIAYIGQNDLRYFIIMIASTKLGHRLLLSSPRNSVEGHVSLIKQSGCELWIA
                     SSGLGHHEFLQDLHIPSVEAPELSELLDPTLAKPYIYQKSWHEGKSDVLALLHTSGSTG
                     LPKLVPVYLETAATVDGFHLMEPTDGKRPTGVEWTGTRQLCAMPLFHVAGICLGLYSAV
                     FFNWIVVLPSVGPIMQHVIEDALDHISLDSAFISPSVLQDISKSSRVLEKLSKLKFITS
                     AGGPIPQSVGDLIHPRVPIMQTMGMTEGQWLASVV"
     CDS_motif       complement(18307..18354)
                     /aSTool="nrps_pks_domains"
                     /database="abmotifs"
                     /detection="hmmscan"
                     /domain_id="nrpspksmotif_FVEG_12530_0001"
                     /evalue="1.80E-03"
                     /label="NRPS-A_a3"
                     /locus_tag="FVEG_12530"
                     /protein_end="214"
                     /protein_start="198"
                     /score="11.4"
                     /tool="antismash"
                     /translation="LLHTSGSTGLPKLVPV"
     gene            19549..21362
                     /locus_tag="FVEG_12529"
     mRNA            join(19549..19689,19737..19791,19847..19930,19982..20341,
                     20389..21362)
                     /locus_tag="FVEG_12529"
                     /product="O-acetylhomoserine (thiol)-lyase"
     CDS             join(19640..19689,19737..19791,19847..19930,19982..20341,
                     20389..21141)
                     /NRPS_PKS="Domain: Aminotran_1_2 (66-227). E-value:
                     1.9e-11. Score: 35.5. Matches aSDomain:
                     nrpspksdomains_FVEG_12529_Aminotran_1_2.1"
                     /codon_start=1
                     /gene_functions="biosynthetic-additional
                     (rule-based-clusters) DegT_DnrJ_EryC1"
                     /gene_functions="biosynthetic-additional
                     (rule-based-clusters) Aminotran_1_2"
                     /gene_functions="biosynthetic-additional
                     (rule-based-clusters) Aminotran_5"
                     /gene_functions="biosynthetic-additional (smcogs)
                     SMCOG1168:O-succinylhomoserine sulfhydrylase (Score: 431.5;
                     E-value: 3.9e-131)"
                     /gene_kind="biosynthetic-additional"
                     /locus_tag="FVEG_12529"
                     /product="O-acetylhomoserine (thiol)-lyase"
                     /protein_id="EWG54273.1"
                     /sec_met_domain="DegT_DnrJ_EryC1 (E-value: 2.2e-11,
                     bitscore: 33.9, seeds: 38, tool: rule-based-clusters)"
                     /sec_met_domain="Aminotran_1_2 (E-value: 7e-12, bitscore:
                     35.5, seeds: 48, tool: rule-based-clusters)"
                     /sec_met_domain="Aminotran_5 (E-value: 8.3e-11, bitscore:
                     31.7, seeds: 34, tool: rule-based-clusters)"
                     /transl_table=11
                     /translation="MAEQVFQNFETLQLHAGYTPDPHTRSTAVPIYATSSYTFNDSAHG
                     ARLFGLKELGNIYSRLMNPTVDVFEKRIAALEGGIAAAATSSGQAAQFLTIATLAKAGD
                     NIVASSHLYGGTYNQLNVLFPRFGIKTKFVRSGKLEDYVAAIDDQTRAIYVESMSNPDY
                     VVPDFEGIAKIAHEHGIPLVVDNTLGAGGYYIRPIEHGADIVVHSATKWIGGHGTTIGG
                     VIVDSGRFNWNKHSDRFPEMVEPSPSYHGLKYWEAFGPATFITRIRVEMLRDIGACLSP
                     FSAQQLLLGIETLGLRAERHAQNTEKLAKYFESSPNVSWVLWPGSESHPTYAQAKKYLT
                     RGFGAMLSIGVKGDASAGSKVVDGLKLVSNLANVGDAKSLAIHPWSTTHEQLSEDERLA
                     SGVTEDMIRISVGIEHVDDIIADFEQSFQKAYGA"
     aSDomain        join(19991..20341,20389..20520)
                     /aSDomain="Aminotran_1_2"
                     /aSTool="nrps_pks_domains"
                     /database="nrpspksdomains.hmm"
                     /detection="hmmscan"
                     /domain_id="nrpspksdomains_FVEG_12529_Aminotran_1_2.1"
                     /evalue="1.90E-11"
                     /label="FVEG_12529_Aminotran_1_2.1"
                     /locus_tag="FVEG_12529"
                     /protein_end="227"
                     /protein_start="66"
                     /score="35.5"
                     /tool="antismash"
                     /translation="DVFEKRIAALEGGIAAAATSSGQAAQFLTIATLAKAGDNIVASSH
                     LYGGTYNQLNVLFPRFGIKTKFVRSGKLEDYVAAIDDQTRAIYVESMSNPDYVVPDFEG
                     IAKIAHEHGIPLVVDNTLGAGGYYIRPIEHGADIVVHSATKWIGGHGTTIGGVIVDS"
     gene            22295..23628
                     /locus_tag="FVEG_12528"
     mRNA            join(22295..23199,23247..23628)
                     /locus_tag="FVEG_12528"
                     /product="hypothetical protein"
     CDS             join(22411..23199,23247..23531)
                     /NRPS_PKS="Domain: PKS_ER (141-352). E-value: 3.1e-21.
                     Score: 67.6. Matches aSDomain:
                     nrpspksdomains_FVEG_12528_PKS_ER.1"
                     /codon_start=1
                     /gene_functions="biosynthetic-additional
                     (rule-based-clusters) ADH_zinc_N"
                     /gene_functions="biosynthetic-additional (smcogs)
                     SMCOG1028:crotonyl-CoA reductase / alcohol dehydrogenase
                     (Score: 105.5; E-value: 5.3e-32)"
                     /gene_kind="biosynthetic-additional"
                     /locus_tag="FVEG_12528"
                     /product="hypothetical protein"
                     /protein_id="EWG54272.1"
                     /sec_met_domain="ADH_zinc_N (E-value: 8.9e-24, bitscore:
                     74.4, seeds: 86, tool: rule-based-clusters)"
                     /transl_table=11
                     /translation="MGGEVSNKTWVFKKSPSSLPEPGVHTAFEDRPLSLVAPPGGLVIK
                     LLTAGLDPHQRDRMRGAGNVDYVPGYELDEPITNFSIAKVIRSDNDAFEEGSLIAGSLP
                     IAEYGIIPKELIDARAMASPLVWKVSNNYNLDLKHYVGTLGLAGMTAWNSFYGLVKPVK
                     GETIWINAASSSVGEVVVQLAKIEGMKVIASVSSDEKLDYVVNELGADVGFNYQKEPVG
                     KALKRLAPDGLDVVFENVGGDHFQAAIENMKWFGRIISCGTASQYNKPVEEQYGVTNLS
                     EIFRRRIKIQGFIFWDDNIYTDNIENFKATMPKWVSEGKIKSRYTQFEGIEQADKAFLS
                     MFTGGSHGKTVLKISDP"
     aSDomain        join(22834..23199,23247..23513)
                     /aSDomain="PKS_ER"
                     /aSTool="nrps_pks_domains"
                     /database="nrpspksdomains.hmm"
                     /detection="hmmscan"
                     /domain_id="nrpspksdomains_FVEG_12528_PKS_ER.1"
                     /evalue="3.10E-21"
                     /label="FVEG_12528_PKS_ER.1"
                     /locus_tag="FVEG_12528"
                     /protein_end="352"
                     /protein_start="141"
                     /score="67.6"
                     /tool="antismash"
                     /translation="GTLGLAGMTAWNSFYGLVKPVKGETIWINAASSSVGEVVVQLAKI
                     EGMKVIASVSSDEKLDYVVNELGADVGFNYQKEPVGKALKRLAPDGLDVVFENVGGDHF
                     QAAIENMKWFGRIISCGTASQYNKPVEEQYGVTNLSEIFRRRIKIQGFIFWDDNIYTDN
                     IENFKATMPKWVSEGKIKSRYTQFEGIEQADKAFLSMFTGGSHGKTVL"
     gene            <26606..>27597
                     /locus_tag="FVEG_12527"
     mRNA            join(<26606..26846,26921..27016,27074..>27597)
                     /locus_tag="FVEG_12527"
                     /product="hypothetical protein"
     CDS             join(26606..26846,26921..27016,27074..27597)
                     /codon_start=1
                     /locus_tag="FVEG_12527"
                     /product="hypothetical protein"
                     /protein_id="EWG54271.1"
                     /transl_table=11
                     /translation="MSPSSNMEEYRSGDPSLAFVDDEAEKAPTFDDPYEERKYVKHRLA
                     LGFRVLANFGLAEGVAGHVTVRDPVDPNSFWVNPFGLHFSLIRDEDLIRVNHEGKVVDG
                     GKNRRLNYAAYAIHAEIHKARPDVLCAAHSHSTYGRAFCATGRTLDMLTQDFCVFWNDH
                     ILWSNFAGLVLAPAEGKAIAAALGTKKAALLGNHGIMTVGPTIEATIAWFVLLERCCQI
                     QLLADASSAGSGKPLLTIGEHEAKSTWEAVGTTGNGYFQGLPLFQVAEQEFNERSFLGK
                     GLKAA"
     gene            complement(<27847..>28857)
                     /locus_tag="FVEG_12526"
     mRNA            complement(<27847..>28857)
                     /locus_tag="FVEG_12526"
                     /product="hypothetical protein"
     CDS             complement(27847..28857)
                     /codon_start=1
                     /gene_functions="resistance (resist) ClassB (Score: 88.4;
                     E-value: 3e-27)"
                     /gene_functions="biosynthetic-additional (smcogs)
                     SMCOG1170:metallo-beta-lactamase family protein (Score:
                     64.3; E-value: 1.9e-19)"
                     /gene_kind="biosynthetic-additional"
                     /locus_tag="FVEG_12526"
                     /product="hypothetical protein"
                     /protein_id="EWG54270.1"
                     /transl_table=11
                     /translation="MRSTNYFFTASLVLGLNSSLAQAQIKPISEFFNITTYPNEQKENV
                     TRLLNEGRRLATDGSIHQYFQDQCITQQVYPATFTMPPGFVNPFAAFDKFFFVGHAYVH
                     AWAYDTGDGLVVIDALDNQDEIEKIMIPDLEKLGYKGSDIKHLIITHEHIDHFGGAKYI
                     QDQFNASVYATEAAWEGMAGQGKDSNTPVPVKDKVVVDGDVLTFGDVAIDIVQTPGHTP
                     GTLSLIFPVVDKGKRHLAGLSGGTGTPADKTAREQKIASQNRFADISKAKGVDVLLSNH
                     NVADHSLYNADILAHRAPGASNPYVVGVENFYKYMRINALCSQVIAAREGMDLDV"
     gene            complement(<29816..>30139)
                     /locus_tag="FVEG_17291"
     mRNA            complement(<29816..>30139)
                     /locus_tag="FVEG_17291"
                     /product="hypothetical protein"
     CDS             complement(29816..30139)
                     /codon_start=1
                     /locus_tag="FVEG_17291"
                     /product="hypothetical protein"
                     /protein_id="EWG54269.1"
                     /transl_table=11
                     /translation="MQYSSPDNTHMAVCYAKFLGIMVHTAVPTSSNSPGRVAMGEETRT
                     ESGNEVATQPKGLGDMTHCPPDNNMVVEGFSDLDAVPDLGLTSDLFSWWESMYGRDIFP
                     QIP"
     gene            complement(30332..32041)
                     /locus_tag="FVEG_17290"
     mRNA            complement(join(30332..30506,30560..32041))
                     /locus_tag="FVEG_17290"
                     /product="hypothetical protein"
     CDS             complement(join(30420..30506,30560..31768))
                     /codon_start=1
                     /gene_functions="biosynthetic-additional
                     (rule-based-clusters) Acyl-CoA_dh_N"
                     /gene_functions="biosynthetic-additional
                     (rule-based-clusters) Acyl-CoA_dh_M"
                     /gene_functions="biosynthetic-additional
                     (rule-based-clusters) Acyl-CoA_dh_1"
                     /gene_functions="biosynthetic-additional (smcogs)
                     SMCOG1006:acyl-CoA dehydrogenase (Score: 266; E-value:
                     9.2e-81)"
                     /gene_kind="biosynthetic-additional"
                     /locus_tag="FVEG_17290"
                     /product="hypothetical protein"
                     /protein_id="EWG54268.1"
                     /sec_met_domain="Acyl-CoA_dh_N (E-value: 4.6e-22, bitscore:
                     69.3, seeds: 790, tool: rule-based-clusters)"
                     /sec_met_domain="Acyl-CoA_dh_M (E-value: 3.1e-24, bitscore:
                     75.5, seeds: 43, tool: rule-based-clusters)"
                     /sec_met_domain="Acyl-CoA_dh_1 (E-value: 3e-33, bitscore:
                     105.6, seeds: 49, tool: rule-based-clusters)"
                     /transl_table=11
                     /translation="MRPDPKLYLPRNVPWSEPAWYRTGKSVYLNASHRKLRDSIRKYVD
                     EHILPYSLEWEEKGEVPRSAALSYCKSGIPFDDIPEEFRPQDVPKLAGIPQGGLDAFHF
                     LISTDEMSRVEGGVSIALGGASTIGLPPVLHYGTQEQKSRWFPGLFSGNVNFCLGITEP
                     GGGSDVANIQTTAEKSSDGKFYIVNGAKKWITGAPWATHMTTAVRTGGPGAKGVTVLEI
                     PLDSPGVSRTKIFNSGQNAGGSSFVDLENVKVPVENRIGPENEGFAIIMKNFNRERYAL
                     AVGCNRKSRTCLAMSFSYAMERKTFGKRLIENQVIRRKLAEVAHRVEAHWAWLEQIAFQ
                     VNSSSEGWQEPNIASQIALVKIQGGQMVELACREAQQIFGGAGYQKGGRGATVEQISRD
                     LRMLVVGGGSEEILTDLAIRQEIGAFSKQAKM"
     gene            complement(<33531..>35206)
                     /locus_tag="FVEG_12524"
     mRNA            complement(join(<33531..33697,33749..33835,33883..33980,
                     34031..34158,34214..>35206))
                     /locus_tag="FVEG_12524"
                     /product="hypothetical protein"
     CDS             complement(join(33531..33697,33749..33835,33883..33980,
                     34031..34158,34214..35206))
                     /codon_start=1
                     /locus_tag="FVEG_12524"
                     /product="hypothetical protein"
                     /protein_id="EWG54267.1"
                     /transl_table=11
                     /translation="MKSLTSFVAVALAACTVTDARGLHYQPEAPLNIETTSGHLSGFIN
                     KTAPDVRQFLGVAYAEPPLKSLRFQPPKRKHSSEHIPAKKYAPSCKQIISKNPTVYTEH
                     MTQFLINGGDSEDCLYLNVYAPLKPTAKKLPVFIYIPGGGFTGGGADSLYKIPDKWIQK
                     TQSHIVVTMNYRVNLFGFPNAEAAQQNVGLLDQRMVVEWTRDNVAAFGGDPHKMTLWGQ
                     SAGAGSVGMYGYAYPKDLIVQGLISDSGAPAMLAKAYGNHSSFDTLADKVGCKGLEGKK
                     QLTCMQKVDASTLQKVYSETPTISFTPVGDNITAFSNTTDRLARGLVTRVPWIFGNNAN
                     EGAGFGTYDPNGVTPAQTAIGLQAIVCPVAAEVKNRVKYGYPTYRYYYTGNFSNITPLP
                     WIGATHSAELPLLFGTHYEYRGNSTEYEWEVAEGMQSLWLSFANNPKKNPQVGKVTWPL
                     YKPNENKMAVFAETGKKWFQLGKGSLTETQCK"
     gene            38089..45753
                     /locus_tag="FVEG_12523"
     mRNA            join(38089..38676,38724..38992,39040..44388,44440..44760,
                     44809..45753)
                     /locus_tag="FVEG_12523"
                     /product="hypothetical protein"
     CDS             join(38193..38676,38724..38992,39040..44388,44440..44760,
                     44809..45615)
                     /NRPS_PKS="Domain: PKS_KS(Iterative-KS) (59-480). E-value:
                     2e-167. Score: 549.2. Matches aSDomain:
                     nrpspksdomains_FVEG_12523_PKS_KS.1"
                     /NRPS_PKS="Domain: PKS_AT (609-925). E-value: 1.6e-98.
                     Score: 321.6. Matches aSDomain:
                     nrpspksdomains_FVEG_12523_PKS_AT.1"
                     /NRPS_PKS="Domain: PKS_DH (995-1181). E-value: 1.2e-24.
                     Score: 79.4. Matches aSDomain:
                     nrpspksdomains_FVEG_12523_PKS_DH.1"
                     /NRPS_PKS="Domain: PKS_ER (1712-2025). E-value: 4.5e-119.
                     Score: 389.0. Matches aSDomain:
                     nrpspksdomains_FVEG_12523_PKS_ER.1"
                     /NRPS_PKS="Domain: PKS_KR (2048-2224). E-value: 6.4e-55.
                     Score: 177.8. Matches aSDomain:
                     nrpspksdomains_FVEG_12523_PKS_KR.1"
                     /NRPS_PKS="Domain: PKS_PP (2321-2400). E-value: 4.7e-11.
                     Score: 34.8. Matches aSDomain:
                     nrpspksdomains_FVEG_12523_PKS_PP.1"
                     /codon_start=1
                     /gene_functions="biosynthetic (rule-based-clusters) T1PKS:
                     PKS_AT"
                     /gene_functions="biosynthetic (rule-based-clusters) T1PKS:
                     itr_KS"
                     /gene_functions="biosynthetic-additional
                     (rule-based-clusters) ADH_N"
                     /gene_functions="biosynthetic-additional
                     (rule-based-clusters) ADH_zinc_N"
                     /gene_functions="biosynthetic-additional
                     (rule-based-clusters) adh_short"
                     /gene_functions="biosynthetic-additional
                     (rule-based-clusters) PP-binding"
                     /gene_functions="biosynthetic-additional (smcogs)
                     SMCOG1022:Beta-ketoacyl synthase (Score: 258.1; E-value:
                     2.5e-78)"
                     /gene_kind="biosynthetic"
                     /locus_tag="FVEG_12523"
                     /product="hypothetical protein"
                     /protein_id="EWG54266.1"
                     /sec_met_domain="itr_KS (E-value: 2.4e-174, bitscore:
                     570.4, seeds: 96, tool: rule-based-clusters)"
                     /sec_met_domain="PKS_AT (E-value: 5.8e-99, bitscore: 321.6,
                     seeds: 1682, tool: rule-based-clusters)"
                     /sec_met_domain="ADH_N (E-value: 4.8e-09, bitscore: 26.6,
                     seeds: 66, tool: rule-based-clusters)"
                     /sec_met_domain="ADH_zinc_N (E-value: 3e-18, bitscore:
                     56.5, seeds: 86, tool: rule-based-clusters)"
                     /sec_met_domain="adh_short (E-value: 2.1e-50, bitscore:
                     161.5, seeds: 230, tool: rule-based-clusters)"
                     /sec_met_domain="PP-binding (E-value: 3.4e-08, bitscore:
                     24.4, seeds: 164, tool: rule-based-clusters)"
                     /transl_table=11
                     /translation="MTLSNGSNGANGTSNGHGAHPSANGFHNAANGGANNGTPNGGAEY
                     NASLPQVDGDISSAIAVIGVSGRFPGDATSPRHLWDLLKEGRNALSDVPESRFNIDGFY
                     HPDGGRAGTLNTKQGYFLKSDVDKFDAGFFSITPEEARGMDPTQRILLELAYEGLENAG
                     LKIDEVANQHMSCYIGACQHDYWDLQAYDMDSAPKYTATGTGPALLSNRISWFFNLKGP
                     SVTIDTACSSTLTALHLAGQSIRNGESDSALVGGLGLHLLPNFGVFMSSMSFLSADNKC
                     HSFDASANGYARAEGGGFVVLKRLDKALADGDTIRAVLRSTGSNQDGRTLGITQPSASR
                     QEELIRATYASAGLTFDKTNFFEAHGTGTKVGDPIECSVIGNVFGKTRERPVYVGSVKS
                     NIGHLEGASGLAGLVKTIYSLESGVISPTYGLENVNPKIKLDEWKINLPTEKIKWPAGL
                     RRASINSFGYGGANAHAVLDDAYHFLKTHNLEGHHNTKAEDVPATGLIGNGSQDIIEKT
                     DKKPRLFLISSHEESGIARLSQTLQAYLADPAARDLPEDQFLHRLAYTLSEKRSSLPWK
                     TYAAASTIEELQQALDGAPTKAARVPRSQALTFIFTGQGAQWFAMGRELQKYPIFRQSL
                     HACSQYLKDFGSTWDLVEELNRDAKESIIDLPYVSQPSCTALQLSIIDLLASWGIHPQV
                     TVGHSSGEIAAAYAKGAFDKEAAMRIAYFRGHLTGNITKTGSMAAVGLGPERVSEYLSR
                     VTAGKIVVACINSPASVTLSGDVEGIDEVLTFLQADDIFARKLRVTTAYHSHHMQQISE
                     EYLNSLSGKWELKPGNPKVRMFSSVSAKPIDGTELGPAYWVANLVSPVNFSGAVTAAAN
                     AGALGKRKASGKKGSADAMVEIGPHAALQGPLKQILDSIGDKGASPKYFSAIKRKQDAI
                     QTTLEVVGELLVLGHQVNVPLVNAYTETTSALVDLPPYAWNTTNSYWHESAAVTAYKQR
                     KHPRLELLGVRDPRSTKAEPAWHNYLRISEQPWIEHHQFQNTNIYPMAGMIVMAIEGLR
                     QVETRTDVEGYTIRDVNIGSALVVPLDQTIETRLQLTPWRSGPNVSWSHWTEFTVSSRN
                     ESGSWTTNCTGLVSTSYKRETNSTFLDEEAAANALLSQEYKAISNSDLPSVDPTVFYTK
                     LDESGFSLGPAFRGVKELNLFDHKAHFSMEVIDTKDFYPKKWEPAHLIHPAVLDVFVHL
                     LISSTGDAAEIKARVPVSTASLYISADFDSTSGTKYHGFSTSKKHGATNMLSNVIAFAE
                     GGSKPLIALEGCKTVPLRGASDPSSGDGQSLGHVPVVPKKVVDVDISDAVTLEKLLQGT
                     DFASKLGSYLSLLGQKRPGLSVLEYSSSTSSILLRALTAQAEELQGSITSVALTTPLDG
                     PADEETSVPEAWKNKVQQEKLDLTQDPSTQGFEDVALDVIFIDVEEQGDISLVLKNAKK
                     ILKPSGILLITNHASAISTDLLTSTDLTSTTVSELIIARHKPDTDPSDHQVLIVTPPSP
                     SSGLSKLIAQAENDLTSQGYEVNKADFANIPEQTTPFLTLSALDVDTPFLESFHHETFT
                     KLRSLFLASRGTLWLTLDTASRGLVNGLGRTIRAEHPDISFTVLSLDALTSLDSALNTK
                     TISSIIENMSRKTFGETSDSEYVIRNNQVLVERLIPNPDLKALLDSSKTGNNLSAVKVP
                     LKQVNKPLQLSIRDPGLLDTLEYLSVPDLFEPLGDNQIEIEVGSVGLNFRDVMVAMGQM
                     EDNTLGIECAGVVAKVGAGVQKFKVGDRVFGMHAGCFQTRVRVDPRTFQRTPEHLGDEE
                     AASLMCTSATVVHSLIDVARLQRGESVLIHSAAGGVGQAAIRLAKYLGAEIFATVSSEK
                     KKRLLIEDYGVKESHIFNSRDYSFADGILRLTNQRGVDVVINSLAGEALRRTWLCVAPF
                     GRFIELGKRDIYDNSGLDMRPFLDNITFSGLDILTQVISYPDRFEAIGNQVVELLSKNA
                     ISPLNNLARYSFGEVSKAFRLMQSGGHVGKIVLYPRPDDIVPIVPEGLESFCLPHDATY
                     VLIGGLGGIGRSVTRLLVERGARHLVFLSRSAAARPEAQALLDELHAQGVQAKAFAVDV
                     AEKSQLEPVINDVKQSFPAIKGLIHCAMDLRDAVYSNMTADDWNASLRPKLLATRNLHD
                     LLPTDLDFFICLSSIAGIIGSRGQANYNAGNTYQDALAHHRAASGLAATSINLSLVVGI
                     GVSTERSEVFQLLKDGGLLGMDENDVLNVIKAAISGCAPTQVALGASTGGQLDKLAAND
                     PYWFADSRFAVLNQLDRQGTGAVAGGQDWKKLLAAAASPDEVYEIVLQQLLEGVSKIIK
                     ADVEDMDSRKSLPALGIDSLVAIEIRTWLLKEFQADLSVFDIVSNDPLTGFAKKVMAKS
                     VLIA"
     aSDomain        join(38370..38676,38724..38992,39040..39726)
                     /aSDomain="PKS_KS"
                     /aSTool="nrps_pks_domains"
                     /database="nrpspksdomains.hmm"
                     /detection="hmmscan"
                     /domain_id="nrpspksdomains_FVEG_12523_PKS_KS.1"
                     /domain_subtypes="Iterative-KS"
                     /evalue="2.00E-167"
                     /label="FVEG_12523_PKS_KS.1"
                     /locus_tag="FVEG_12523"
                     /protein_end="480"
                     /protein_start="59"
                     /score="549.2"
                     /tool="antismash"
                     /translation="IAVIGVSGRFPGDATSPRHLWDLLKEGRNALSDVPESRFNIDGFY
                     HPDGGRAGTLNTKQGYFLKSDVDKFDAGFFSITPEEARGMDPTQRILLELAYEGLENAG
                     LKIDEVANQHMSCYIGACQHDYWDLQAYDMDSAPKYTATGTGPALLSNRISWFFNLKGP
                     SVTIDTACSSTLTALHLAGQSIRNGESDSALVGGLGLHLLPNFGVFMSSMSFLSADNKC
                     HSFDASANGYARAEGGGFVVLKRLDKALADGDTIRAVLRSTGSNQDGRTLGITQPSASR
                     QEELIRATYASAGLTFDKTNFFEAHGTGTKVGDPIECSVIGNVFGKTRERPVYVGSVKS
                     NIGHLEGASGLAGLVKTIYSLESGVISPTYGLENVNPKIKLDEWKINLPTEKIKWPAGL
                     RRASINSFGYGGANAHAVLDDA"
     aSModule        38370..45585
                     /complete
                     /domains="nrpspksdomains_FVEG_12523_PKS_KS.1"
                     /domains="nrpspksdomains_FVEG_12523_PKS_AT.1"
                     /domains="nrpspksdomains_FVEG_12523_PKS_DH.1"
                     /domains="nrpspksdomains_FVEG_12523_PKS_ER.1"
                     /domains="nrpspksdomains_FVEG_12523_PKS_KR.1"
                     /domains="nrpspksdomains_FVEG_12523_PKS_PP.1"
                     /iterative
                     /locus_tags="FVEG_12523"
                     /tool="antismash"
                     /type="pks"
     CDS_motif       38900..38947
                     /aSTool="nrps_pks_domains"
                     /database="abmotifs"
                     /detection="hmmscan"
                     /domain_id="nrpspksmotif_FVEG_12523_0001"
                     /evalue="7.10E-06"
                     /label="PKSI-KS_m3"
                     /locus_tag="FVEG_12523"
                     /protein_end="236"
                     /protein_start="220"
                     /score="18.1"
                     /tool="antismash"
                     /translation="GPSVTIDTACSSTLTA"
     CDS_motif       39136..39174
                     /aSTool="nrps_pks_domains"
                     /database="abmotifs"
                     /detection="hmmscan"
                     /domain_id="nrpspksmotif_FVEG_12523_0002"
                     /evalue="8.20E-04"
                     /label="PKSI-KS_m4"
                     /locus_tag="FVEG_12523"
                     /protein_end="296"
                     /protein_start="283"
                     /score="12.5"
                     /tool="antismash"
                     /translation="FDASANGYARAEG"
     CDS_motif       39370..39414
                     /aSTool="nrps_pks_domains"
                     /database="abmotifs"
                     /detection="hmmscan"
                     /domain_id="nrpspksmotif_FVEG_12523_0003"
                     /evalue="3.50E-04"
                     /label="PKSI-KS_m5"
                     /locus_tag="FVEG_12523"
                     /protein_end="376"
                     /protein_start="361"
                     /score="12.8"
                     /tool="antismash"
                     /translation="FEAHGTGTKVGDPIE"
     CDS_motif       39469..39513
                     /aSTool="nrps_pks_domains"
                     /database="abmotifs"
                     /detection="hmmscan"
                     /domain_id="nrpspksmotif_FVEG_12523_0004"
                     /evalue="9.70E-04"
                     /label="PKSI-KS_m6"
                     /locus_tag="FVEG_12523"
                     /protein_end="409"
                     /protein_start="394"
                     /score="11.7"
                     /tool="antismash"
                     /translation="GSVKSNIGHLEGASG"
     CDS_motif       40111..40161
                     /aSTool="nrps_pks_domains"
                     /database="abmotifs"
                     /detection="hmmscan"
                     /domain_id="nrpspksmotif_FVEG_12523_0005"
                     /evalue="1.30E-05"
                     /label="PKSI-AT-mM_m1"
                     /locus_tag="FVEG_12523"
                     /protein_end="625"
                     /protein_start="608"
                     /score="17.6"
                     /tool="antismash"
                     /translation="FIFTGQGAQWFAMGREL"
     aSDomain        40114..41061
                     /aSDomain="PKS_AT"
                     /aSTool="nrps_pks_domains"
                     /database="nrpspksdomains.hmm"
                     /detection="hmmscan"
                     /domain_id="nrpspksdomains_FVEG_12523_PKS_AT.1"
                     /evalue="1.60E-98"
                     /label="FVEG_12523_PKS_AT.1"
                     /locus_tag="FVEG_12523"
                     /protein_end="925"
                     /protein_start="609"
                     /score="321.6"
                     /tool="antismash"
                     /translation="IFTGQGAQWFAMGRELQKYPIFRQSLHACSQYLKDFGSTWDLVEE
                     LNRDAKESIIDLPYVSQPSCTALQLSIIDLLASWGIHPQVTVGHSSGEIAAAYAKGAFD
                     KEAAMRIAYFRGHLTGNITKTGSMAAVGLGPERVSEYLSRVTAGKIVVACINSPASVTL
                     SGDVEGIDEVLTFLQADDIFARKLRVTTAYHSHHMQQISEEYLNSLSGKWELKPGNPKV
                     RMFSSVSAKPIDGTELGPAYWVANLVSPVNFSGAVTAAANAGALGKRKASGKKGSADAM
                     VEIGPHAALQGPLKQILDSIGDKGASPKYFSAIKR"
     CDS_motif       40351..40467
                     /aSTool="nrps_pks_domains"
                     /database="abmotifs"
                     /detection="hmmscan"
                     /domain_id="nrpspksmotif_FVEG_12523_0006"
                     /evalue="7.50E-10"
                     /label="PKSI-AT-M_m3"
                     /locus_tag="FVEG_12523"
                     /protein_end="727"
                     /protein_start="688"
                     /score="30.8"
                     /tool="antismash"
                     /translation="GIHPQVTVGHSSGEIAAAYAKGAFDKEAAMRIAYFRGHL"
     CDS_motif       40825..40872
                     /aSTool="nrps_pks_domains"
                     /database="abmotifs"
                     /detection="hmmscan"
                     /domain_id="nrpspksmotif_FVEG_12523_0007"
                     /evalue="3.60E-03"
                     /label="PKSI-AT-mM_m8"
                     /locus_tag="FVEG_12523"
                     /protein_end="862"
                     /protein_start="846"
                     /score="10.1"
                     /tool="antismash"
                     /translation="LGPAYWVANLVSPVNF"
     aSDomain        41272..41829
                     /aSDomain="PKS_DH"
                     /aSTool="nrps_pks_domains"
                     /database="nrpspksdomains.hmm"
                     /detection="hmmscan"
                     /domain_id="nrpspksdomains_FVEG_12523_PKS_DH.1"
                     /evalue="1.20E-24"
                     /label="FVEG_12523_PKS_DH.1"
                     /locus_tag="FVEG_12523"
                     /protein_end="1181"
                     /protein_start="995"
                     /score="79.4"
                     /tool="antismash"
                     /translation="LLGVRDPRSTKAEPAWHNYLRISEQPWIEHHQFQNTNIYPMAGMI
                     VMAIEGLRQVETRTDVEGYTIRDVNIGSALVVPLDQTIETRLQLTPWRSGPNVSWSHWT
                     EFTVSSRNESGSWTTNCTGLVSTSYKRETNSTFLDEEAAANALLSQEYKAISNSDLPSV
                     DPTVFYTKLDESGFSLGPAFRGV"
     CDS_motif       41350..41424
                     /aSTool="nrps_pks_domains"
                     /database="abmotifs"
                     /detection="hmmscan"
                     /domain_id="nrpspksmotif_FVEG_12523_0008"
                     /evalue="7.20E-05"
                     /label="PKSI-DH_m2"
                     /locus_tag="FVEG_12523"
                     /protein_end="1046"
                     /protein_start="1021"
                     /score="15.4"
                     /tool="antismash"
                     /translation="WIEHHQFQNTNIYPMAGMIVMAIEG"
     aSDomain        43423..44361
                     /aSDomain="PKS_ER"
                     /aSTool="nrps_pks_domains"
                     /database="nrpspksdomains.hmm"
                     /detection="hmmscan"
                     /domain_id="nrpspksdomains_FVEG_12523_PKS_ER.1"
                     /evalue="4.50E-119"
                     /label="FVEG_12523_PKS_ER.1"
                     /locus_tag="FVEG_12523"
                     /protein_end="2025"
                     /protein_start="1712"
                     /score="389.0"
                     /tool="antismash"
                     /translation="GLLDTLEYLSVPDLFEPLGDNQIEIEVGSVGLNFRDVMVAMGQME
                     DNTLGIECAGVVAKVGAGVQKFKVGDRVFGMHAGCFQTRVRVDPRTFQRTPEHLGDEEA
                     ASLMCTSATVVHSLIDVARLQRGESVLIHSAAGGVGQAAIRLAKYLGAEIFATVSSEKK
                     KRLLIEDYGVKESHIFNSRDYSFADGILRLTNQRGVDVVINSLAGEALRRTWLCVAPFG
                     RFIELGKRDIYDNSGLDMRPFLDNITFSGLDILTQVISYPDRFEAIGNQVVELLSKNAI
                     SPLNNLARYSFGEVSKAFRLMQSGGHVGKIVL"
     CDS_motif       43513..43548
                     /aSTool="nrps_pks_domains"
                     /database="abmotifs"
                     /detection="hmmscan"
                     /domain_id="nrpspksmotif_FVEG_12523_0009"
                     /evalue="3.80E-05"
                     /label="PKSI-ER_m1"
                     /locus_tag="FVEG_12523"
                     /protein_end="1754"
                     /protein_start="1742"
                     /score="16.4"
                     /tool="antismash"
                     /translation="GLNFRDVMVAMG"
     CDS_motif       43567..43605
                     /aSTool="nrps_pks_domains"
                     /database="abmotifs"
                     /detection="hmmscan"
                     /domain_id="nrpspksmotif_FVEG_12523_0010"
                     /evalue="1.50E-03"
                     /label="PKSI-ER_m2"
                     /locus_tag="FVEG_12523"
                     /protein_end="1773"
                     /protein_start="1760"
                     /score="11.5"
                     /tool="antismash"
                     /translation="LGIECAGVVAKVG"
     CDS_motif       43801..43863
                     /aSTool="nrps_pks_domains"
                     /database="abmotifs"
                     /detection="hmmscan"
                     /domain_id="nrpspksmotif_FVEG_12523_0011"
                     /evalue="1.80E-11"
                     /label="PKSI-ER_m5"
                     /locus_tag="FVEG_12523"
                     /protein_end="1859"
                     /protein_start="1838"
                     /score="36.1"
                     /tool="antismash"
                     /translation="GESVLIHSAAGGVGQAAIRLA"
     CDS_motif       43873..43923
                     /aSTool="nrps_pks_domains"
                     /database="abmotifs"
                     /detection="hmmscan"
                     /domain_id="nrpspksmotif_FVEG_12523_0012"
                     /evalue="1.50E-06"
                     /label="PKSI-ER_m6"
                     /locus_tag="FVEG_12523"
                     /protein_end="1879"
                     /protein_start="1862"
                     /score="20.7"
                     /tool="antismash"
                     /translation="GAEIFATVSSEKKKRLL"
     CDS_motif       44002..44040
                     /aSTool="nrps_pks_domains"
                     /database="abmotifs"
                     /detection="hmmscan"
                     /domain_id="nrpspksmotif_FVEG_12523_0013"
                     /evalue="8.10E-05"
                     /label="PKSI-ER_m7"
                     /locus_tag="FVEG_12523"
                     /protein_end="1918"
                     /protein_start="1905"
                     /score="15.1"
                     /tool="antismash"
                     /translation="TNQRGVDVVINSL"
     CDS_motif       44086..44115
                     /aSTool="nrps_pks_domains"
                     /database="abmotifs"
                     /detection="hmmscan"
                     /domain_id="nrpspksmotif_FVEG_12523_0014"
                     /evalue="5.70E-03"
                     /label="PKSI-ER_m8"
                     /locus_tag="FVEG_12523"
                     /protein_end="1943"
                     /protein_start="1933"
                     /score="10.1"
                     /tool="antismash"
                     /translation="GRFIELGKRD"
     CDS_motif       44314..44361
                     /aSTool="nrps_pks_domains"
                     /database="abmotifs"
                     /detection="hmmscan"
                     /domain_id="nrpspksmotif_FVEG_12523_0015"
                     /evalue="9.30E-07"
                     /label="PKSI-ER_m9"
                     /locus_tag="FVEG_12523"
                     /protein_end="2025"
                     /protein_start="2009"
                     /score="21.6"
                     /tool="antismash"
                     /translation="AFRLMQSGGHVGKIVL"
     aSDomain        join(44482..44760,44809..45057)
                     /aSDomain="PKS_KR"
                     /aSTool="nrps_pks_domains"
                     /database="nrpspksdomains.hmm"
                     /detection="hmmscan"
                     /domain_id="nrpspksdomains_FVEG_12523_PKS_KR.1"
                     /evalue="6.40E-55"
                     /label="FVEG_12523_PKS_KR.1"
                     /locus_tag="FVEG_12523"
                     /protein_end="2224"
                     /protein_start="2048"
                     /score="177.8"
                     /tool="antismash"
                     /translation="ATYVLIGGLGGIGRSVTRLLVERGARHLVFLSRSAAARPEAQALL
                     DELHAQGVQAKAFAVDVAEKSQLEPVINDVKQSFPAIKGLIHCAMDLRDAVYSNMTADD
                     WNASLRPKLLATRNLHDLLPTDLDFFICLSSIAGIIGSRGQANYNAGNTYQDALAHHRA
                     ASGLAATSINLSL"
     CDS_motif       44485..44583
                     /aSTool="nrps_pks_domains"
                     /database="abmotifs"
                     /detection="hmmscan"
                     /domain_id="nrpspksmotif_FVEG_12523_0016"
                     /evalue="2.30E-15"
                     /label="PKSI-KR_m1"
                     /locus_tag="FVEG_12523"
                     /protein_end="2082"
                     /protein_start="2049"
                     /score="49.1"
                     /tool="antismash"
                     /translation="TYVLIGGLGGIGRSVTRLLVERGARHLVFLSRS"
     CDS_motif       44908..45015
                     /aSTool="nrps_pks_domains"
                     /database="abmotifs"
                     /detection="hmmscan"
                     /domain_id="nrpspksmotif_FVEG_12523_0017"
                     /evalue="4.60E-22"
                     /label="PKSI-KR_m4"
                     /locus_tag="FVEG_12523"
                     /protein_end="2210"
                     /protein_start="2174"
                     /score="70.6"
                     /tool="antismash"
                     /translation="LDFFICLSSIAGIIGSRGQANYNAGNTYQDALAHHR"
     aSDomain        45349..45585
                     /aSDomain="PKS_PP"
                     /aSTool="nrps_pks_domains"
                     /database="nrpspksdomains.hmm"
                     /detection="hmmscan"
                     /domain_id="nrpspksdomains_FVEG_12523_PKS_PP.1"
                     /evalue="4.70E-11"
                     /label="FVEG_12523_PKS_PP.1"
                     /locus_tag="FVEG_12523"
                     /protein_end="2400"
                     /protein_start="2321"
                     /score="34.8"
                     /tool="antismash"
                     /translation="AAASPDEVYEIVLQQLLEGVSKIIKADVEDMDSRKSLPALGIDSL
                     VAIEIRTWLLKEFQADLSVFDIVSNDPLTGFAKK"
     gene            <46055..>46246
                     /locus_tag="FVEG_17289"
     mRNA            <46055..>46246
                     /locus_tag="FVEG_17289"
                     /product="hypothetical protein"
     CDS             46055..46246
                     /codon_start=1
                     /locus_tag="FVEG_17289"
                     /product="hypothetical protein"
                     /protein_id="EWG54265.1"
                     /transl_table=11
                     /translation="MPKGSGRSQQVPGPEQPVSGAMDLDPKRQKNWINQFQTKWLFDWL
                     TWRTLNVRYFLITDPKLE"
     gene            <46431..>46745
                     /locus_tag="FVEG_12522"
     mRNA            <46431..>46745
                     /locus_tag="FVEG_12522"
                     /product="hypothetical protein"
     CDS             46431..46745
                     /codon_start=1
                     /locus_tag="FVEG_12522"
                     /product="hypothetical protein"
                     /protein_id="EWG54264.1"
                     /transl_table=11
                     /translation="MASELKEYLVIIPDLPDVLAKRQVLLKPHNQDAAPLVKAGRVPFF
                     GSTLAHHSAEGQQVAENGTVMIIKAESEEEIKEIIRKDIFTIEGVWDFGRLSIWPFKSK
                     "
     gene            47302..49487
                     /locus_tag="FVEG_12521"
     mRNA            join(47302..47323,47376..47483,47550..47569,47620..47700,
                     47760..49015,49070..49487)
                     /locus_tag="FVEG_12521"
                     /product="aspartate kinase"
     CDS             join(47312..47323,47376..47483,47550..47569,47620..47700,
                     47760..49015,49070..49170)
                     /codon_start=1
                     /locus_tag="FVEG_12521"
                     /product="aspartate kinase"
                     /protein_id="EWG54262.1"
                     /transl_table=11
                     /translation="MINYFALAHRAKLASMRSRRDNSWVVQKFGGTSIGKFPDKVAEIV
                     KSARLGGDRPAVICSARSSGKKVFGTTSRLLQVYRTLRGIVAITQDPDMQELLFDRLRS
                     IIKDIRDDQVATVQIYILRQDIRDETTRQITADCQELLDYTSAAKRFNLDINGKAKDKM
                     VSFGEKLSCRLMVAMLRDRDIPAEYVDLSDIVPNNNLNHLKPEFFPEAAAVFGKRIEAC
                     NGRVPVITGFFGAVPGSLIDSGIGRGYSDLCAVLVAIGLHAERVQIWKEVDGIFTADPR
                     EVPDARCLPSITPSEAAELTFYGSEVIHHLALSLAIQAKPPISIFVKNVQKPWGQGTVV
                     VPSDGDDTSSWPIDYLDPSDSDCTSSTALPKMPTAVTIKRDITILNILSNKQSMSHGFF
                     VKVFTILAEHDISVDLISTSEVHVSMAINSSNMDPSQIKDVHCKIAEEGEVNVLPDMAI
                     LSLVGAELKNMTGIAGRMFAILGEQHVNIEMISQGASEINISCVIPDKDATRALNMLHN
                     ELFTKNAM"
     mRNA            join(47345..47483,47550..47569,47620..47700,47760..49015,
                     49070..49487)
                     /locus_tag="FVEG_12521"
                     /product="aspartate kinase"
     CDS             join(47409..47483,47550..47569,47620..47700,47760..49015,
                     49070..49170)
                     /codon_start=1
                     /locus_tag="FVEG_12521_rename1"
                     /product="aspartate kinase"
                     /protein_id="EWG54263.1"
                     /transl_table=11
                     /translation="MRSRRDNSWVVQKFGGTSIGKFPDKVAEIVKSARLGGDRPAVICS
                     ARSSGKKVFGTTSRLLQVYRTLRGIVAITQDPDMQELLFDRLRSIIKDIRDDQVATVQI
                     YILRQDIRDETTRQITADCQELLDYTSAAKRFNLDINGKAKDKMVSFGEKLSCRLMVAM
                     LRDRDIPAEYVDLSDIVPNNNLNHLKPEFFPEAAAVFGKRIEACNGRVPVITGFFGAVP
                     GSLIDSGIGRGYSDLCAVLVAIGLHAERVQIWKEVDGIFTADPREVPDARCLPSITPSE
                     AAELTFYGSEVIHHLALSLAIQAKPPISIFVKNVQKPWGQGTVVVPSDGDDTSSWPIDY
                     LDPSDSDCTSSTALPKMPTAVTIKRDITILNILSNKQSMSHGFFVKVFTILAEHDISVD
                     LISTSEVHVSMAINSSNMDPSQIKDVHCKIAEEGEVNVLPDMAILSLVGAELKNMTGIA
                     GRMFAILGEQHVNIEMISQGASEINISCVIPDKDATRALNMLHNELFTKNAM"
     gene            complement(49656..50849)
                     /locus_tag="FVEG_12520"
     mRNA            complement(join(49656..50484,50535..50849))
                     /locus_tag="FVEG_12520"
                     /product="hypothetical protein"
     CDS             complement(join(49823..50484,50535..50676))
                     /codon_start=1
                     /locus_tag="FVEG_12520"
                     /product="hypothetical protein"
                     /protein_id="EWG54261.1"
                     /transl_table=11
                     /translation="MRFLCLHGYAFSVEVLQQQMEPITAHLPSDWEYEFLEAGMEPTQL
                     MLPNLKQVPKPNSSWYNFPYPEDVEEAYERLAAYVESEGPFDGIWGFSQGGSMAALLLL
                     MHQAEHPDTPYPFKMAIFTSAFLPHSFDNGVISWDLTEKNTLEPAYLPGRIDVSHGKKL
                     DWKKDLHTSIEYDMINAVKDELDFPVDLLLRWRPSDIPEKIPVPSVHVRGLKDHYSFVD
                     ESVYELFDPDMARKMTHRGGHNFPRYNEELVHFAELIIETVVSLH"
     gene            51252..52960
                     /locus_tag="FVEG_12519"
     mRNA            join(51252..51550,51603..51990,52040..52388,52437..52960)
                     /locus_tag="FVEG_12519"
                     /product="homoserine O-acetyltransferase"
     CDS             join(51370..51550,51603..51990,52040..52388,52437..52910)
                     /codon_start=1
                     /gene_functions="biosynthetic-additional
                     (rule-based-clusters) PF00561"
                     /gene_kind="biosynthetic-additional"
                     /locus_tag="FVEG_12519"
                     /product="homoserine O-acetyltransferase"
                     /protein_id="EWG54260.1"
                     /sec_met_domain="PF00561 (E-value: 1.5e-46, bitscore:
                     149.4, seeds: 48, tool: rule-based-clusters)"
                     /transl_table=11
                     /translation="MSRRQTLKTLQKLILAPSQHISLSIASNLSVIPSRSMTTTATVPV
                     LPTSIHDGLGKGIAYEKSLPRPVNPFSHRVPGREIITIPKFTLESGVEMRNVPVAYMSW
                     GKLSSKANNVMIICHALSGSADVSDWWGPLLGHGKAFDTDKFFVICMNSLGSPYGTASP
                     VTAKNGDYSEGWYGADFPSTTIRDDVRLHKLALDKLGVRKVAAAIGGSMGGMHVLEWAF
                     FGKDYVRCIVPAATSSHQSAWAIGWGEAQRHAIRSDVKYKNGRYGFDDPPVLGLEAARM
                     TALLTYRSRDSLERRFGRDTGSKKKTQKQESKTLPSNSTPIHSHSGADETPVAFDRADS
                     SFAAQSYLRYQAKKFSNRFDSNCYIALTNKLDTHDLARGRTRTITEALSLIEQPTLVLG
                     IRSDGLYTLAEQEQIARAVPNAKLREIVSDDGHDAFLIEWSQLNWLLIGFLHESLPDIM
                     QRAAL"
ORIGIN
        1 agcttatatt aattaagtta tcaaataaaa gtttaaatga gtattaaatt taagtaagaa
       61 aaagattatc tagaactgtt tcctagtaaa tgcctgtaaa gtctaattgc tccatttgcc
      121 aacggtctaa aaagtcaaac ccgataaagt ccccatacaa gaatgactga tcatcctggg
      181 gtaaagtcat atctgttgga ggcggttgca atatttgccc atcgcttaaa gtctggtctt
      241 gggggatggt ctggatcgtg ctgatttgct cagtatcgct cgtcgacatt ggataaagct
      301 tgttcttgga gaggacaatc tcgaatgccg gcagagctct cttgatagca ggagtatcgc
      361 gaatctggtc aagtgcaagc atggtgtgtt gaaccgatat ccgagccatt gagcgaatga
      421 ggctggactc tgcagcgtca agcgcagact ctatatgcag ggctaaaagg gcagtaatag
      481 tagtaatgct gagaaagaaa aggtcagaaa gttcagggat gcaaggatca gaggcagtac
      541 ttacaaagtg gttggcaact tttgaatcgt gttgttgatc atgacgcgtt taacgatggt
      601 gtcaagctca aatattgctg acctgaagcg ttgctgcgcc cactcgcgca aaccgccatc
      661 gctcatttgc catcgcccac gacgcagcaa acgacacatg atgcactcaa agcgatagct
      721 ggtagtcaga gcttcgagat gatatttttc accatttgca aaagacgcca tgagctgcat
      781 ccgctcgggg agtgatgttc gccacgcatc gagtggcagt attcgcttgt gaatctcttc
      841 tgcagatggg gttgaacttg tcacgacaga catgacattc ccgactgaga tgaatgtcag
      901 atgatccgtt ggtgctaaag ggggccgaga cttacagatc tgagctaact cgcattgagc
      961 tattagggac accttttggg cctgtgatat tggtgataag attccggacc attgctccat
     1021 gtcttcagtc tcccagtcag cctctgtgag gggtctaatt ggaggcgcat tggcaagcag
     1081 ccgcatgttc tgcgtgttga tgaagaaatg gaagatatct ctgttctaca ccgcgttagt
     1141 ctggcgttca gattgtgaag gtctggaact cacatgtaaa acccaccaga ttcgtctgta
     1201 cagcttttga gatccgtcgt cacgaaggca actgatatac gtaagcaatg ccattgtttg
     1261 aaggcggtga aggagtcacg actcacgcat tttgtacacc catctttgaa gcacggcgga
     1321 ctgagttgtg aaaccagtac tgaaagtccc ggtcagacgg atgatccagg atgatggcac
     1381 caagaatcat ggatccttgc aacatggaga gtgggtcacc ctggcagtga aagtcatgaa
     1441 agagtttggc ctttgagaag aaagatgctt gtgctgttga acgatcttga tagccgcagc
     1501 caatcaagac atcatgggtg acatagagac tcgcagctgc tgccacagca tgaagcaaga
     1561 aaagacaaca gctccccgag cgataactct ggataaaatc tgttctgttg aggatgggtg
     1621 caaaaggatg tacatagtcg aagtatgctt tgactatgtt ctccctggag taacattagc
     1681 tcatatcatt ggtagtggtg agatggactt acatgaatcg gggaggagga agctcaaaga
     1741 cctttttctt cgcaagatac tcgttgtcaa cgtcgtcaag ctgaggtggt gggttccagt
     1801 ggtgtatttg actgttgaag ctgtcgtctg gttcatcgtt tgactgatga tcacttgcat
     1861 ctgtctgagc cgccgaggtg tcattgactg tatcttgaag aatattaagg tagagtagat
     1921 ctgcctgggt ctggcctggc ggacgacgat ccctcgagtg gggagtgtcg ttgcgtaaag
     1981 aactgccagt atggcttgca tggatagact cttctactgg atcagaatga gaactatctg
     2041 ttgcttgtct tgatacattt gttggaagct gttgctgtcg tggctatgaa tatatgcaac
     2101 tgtcagcttg gtacaggcca catggcagtg aactacagag gacatatcac tagagtggta
     2161 cgagggaggc gatgagacag tgactaaccg acaaaacgga accattggta tctggtatat
     2221 ttttccgcga cctgggcgtt tcggcattac gtccttttct aaaacacgta tcagcgacta
     2281 aatctcaatt caaaacttca ctcatcaatg ttattaaaac tcacacagtc cgtcgtttcc
     2341 gcgccgacaa gacacactca tccgggcact ctctactaac acagctgccg cagggaagcc
     2401 caacaacagc agcattgcac ttgatcttgc gcgttctaca tggcacgcag gccttgctaa
     2461 tcttgggcgt agacgaggcc cgagacggca gaggcattgg ggaattagat aaacgaaaat
     2521 aaatgcggtg gatatttttt gtttctcgtg taagatgccg agatgaacgg cggtgcgggg
     2581 tttggctgga tgttgaagaa gggtgaaatg ccgcggggtt ttggacggtg atatagtgag
     2641 gcaatgatat tgccgtggtc cacttataat tacgactgtg gcgcctgcag gaataacgtg
     2701 ccgtctgttc cggagcacgt cgagtggtct gcggggacta aactagccca gagtctgctt
     2761 tctaagcctg gctataatcc cactccaaaa caccgcggac aattcgatat cgcatgctcg
     2821 acgtgtcgcc cccccctaag ccaacaatgg aaaaaagcaa aagccaatat tcgctccttt
     2881 aagagatggg tgtcacgatg ccataatcgt gcatctgtga gattgtgtca gaaacatcac
     2941 aaacagcccc cattcactat ggctattgat cctcaaccca gttcgccctc gctgtcctcc
     3001 gagactattg ccaacgacac tatcggcaat gacaacaatg tcaacgaacc cagcgtcgag
     3061 ccaaagacac aggagcatca gcatacagta ccacctcgac tctctcgaat ttatagtcaa
     3121 gcgcaccata tcagcaagtc attcatcgat caaaactacc caggagaagg tacaacacaa
     3181 gctccgtatc gtatcaactt cctccccgac gattcccaaa atgcacagct gctcccccga
     3241 tggaagaagt gggcgtttgt cctccttcaa tctctagcat gtctcgcaac tacatttgct
     3301 agttcagcgt actcgggcgg tatcaagcaa atcattcgcg cgtttggcat ctctcaagaa
     3361 gtcgccacgc ttggaatctc gctctacgtt ctgggtttca cgttcggacc tttggtctgg
     3421 gcgcccttgt cggagcttta cgggcgcaag aaggtcttct tcttcacctt tatggttgca
     3481 acggcattca gtgctggggc agctggagca ggttccattg cttctttgct ggttttgcgt
     3541 ttcttgactg gatctattgg ctctgcgcct ctttcgaatg ccccggcgtt gattgcggac
     3601 atgtttgaca agtcggagcg aggcttggct atgtgcatgt tctcgggagc ccctttcctg
     3661 ggacccgcca tcggtacgtt cacatctttt gtcttgattc gagaagcaac taacattctc
     3721 caggtcctat cgctggaggc tttcttggcg aaactgcagg ttggcgttgg ctccacgggc
     3781 tcatggccgc cttcactggc gtcacctgga ttgcatgcac cgtcttcatc ccagagacat
     3841 acgcaccgta catcctgcgc aagcgcgccc agcacatgtc caagcttacg ggcaaagtgt
     3901 acatctcaac tctcgacgca gacaagccac caagctcggc tgctcaccag ctcaagaacg
     3961 cattgaccag accttggctg ctgctgttca aggagcccat cgtcttcatc acttccatct
     4021 atatctccat catctacggc accatgtata tgtgctttgc cgcgtttccc atcgtgtttc
     4081 agcaggggag aggctggagc cagggtatcg gtggccttgc ctttactggt attgttatcg
     4141 gtgttattct gtctattatc agcttcgctt ttgaagacaa gcgttacgcc cgtgctgctc
     4201 ggagcagagg tgccccgatg gaacctgagg acagattgcc accagccatt atgggctctc
     4261 tgctcattcc catcggtctg ttctggttcg cctggacaac ctttcccagt atccattgga
     4321 tcgtccccat tatcggtact gtattctttg cctggggtct tgtacttgtc ttcatggcgc
     4381 tcctaaacta tctcattgac tcctgtaagt gcttcctcgc gcaacatctg agtgtcacta
     4441 accaagtcca gacgtcatct ttgctgcgtc aatcatggca gccaattctg ctctgagatc
     4501 actttttggt gccgcttttc ctctgttcac aagacaaatg tacgatggcc tcggagttca
     4561 gtgggctagc tccatcccag ccttcctcgc cctggcatgt gtcccctttc ccttcctctt
     4621 ctacaagtac ggacgccaga tccggatgaa gtgcgagtac gctgcagagg ctgccaacgt
     4681 ccttcaaaag atgaggtcac ttcatgtcgc tgtgactgaa gatgacgcca tgaacgaggc
     4741 tgaggagatg tggagggcta gaacgcacaa cagccacgca tcggctgctc atagccacgg
     4801 tcaccgtcga tctctgagct acactcgctc tgcttgatag gctaaggttt gagtgtgatg
     4861 tacgatgatg agaggagtga aaagtaatca agtggagtaa cttaagggct gccagggaag
     4921 taatcccagt ttagacattt caagacacgt cgttattacc atgttttctt gcttcttaga
     4981 cctgatagag atacaattga tagagatcgt tatattcgga gtaaatgatt atattccttt
     5041 atcctttccc ttccatcatg aagccacaag tatatccatg ctggtgagac gtgaataata
     5101 gtttaccaac aactgccctc atagacaatg gatagatata tcgattttgc acctctagtc
     5161 ctggtgcttt cccaggttgt gctgaacatc ttactcaaca ggtctcgaag ttttgaacat
     5221 catcctctcg tagctctatt gcgtaggcgg tcaaattaat ccatccatgg cttcgtcgag
     5281 ttaggacaca gcaactccca ctccgcagcc tcctcgatca gaagtgacaa tataagttca
     5341 acctgggaaa agaccctcta ccgtccgtat catcacctca ctcattgtca gacgaatgac
     5401 attggctttg tgatgataac aaaactcgta gatagaaaag aaagtggatt tcacaatgcc
     5461 aagattgata ctactattgt caccaacatg tgtctcgtgt ctttcaactc gttcataagc
     5521 ctattgcatg tctttgattc ataatcgctg tagttcaaga cctcggagcc ctggatcact
     5581 tatcacattg agatgtgacg atgctcaggc catccagaga ccgggctcac acttcacccc
     5641 gccaatacgt aacgcaaagc caagctttca gctgggaata gtcatatcgc catctgagcc
     5701 cccacatcgt gagtccacgt tggcggttta gtggagagct acccctttcg ataatcgatc
     5761 agatacacag gagagtgatg gcgagtcatg aggaacagca gaagaggcca cggggtgttt
     5821 acacgagtaa ttcaccggac aatctttaac atgccccgaa actctaaatc gaacaacagg
     5881 tgacaaaatg tgcatgatta gcgctgttct tacgtgctaa tgatagtatc acgaccttcc
     5941 atttctgagc agccagatgg ggctagtttt gccctcgctg ctagcgtttt gtaggttatc
     6001 ggtataagaa taacaaaggt tgttatgaaa atctggaaat ggttttcccc agacttgagt
     6061 gaacctccat gcgtaaagga tcaataagca acatcacttt gcgctaagac tacaccagcg
     6121 gtcaaagtag tctgtccaag cctagtatgt ttacacatgc tcttaggtat agcttcatca
     6181 tctttaacag atcctccttc cttacggcca aggcttctcc ttgagtggcc taagtctttg
     6241 tgcaacttga catgccgttt ttgtcatatg cagggaccaa cgaggaatcc tcagtcgcgg
     6301 tctcggccta gtacaattac cattgaggaa ggatctccgg acaagagcat caatagcgga
     6361 taatgaaggc cttttgaata actgggcctt gtggattgct gctgaaacat aaaaagcaaa
     6421 tacccataaa tgatcagttc gctcagttcg tttaacacaa gttctacatg atccccgaga
     6481 agctttgtac caagaaggtc tcgaacttat atcatgctct tctgatttag ttgtttatca
     6541 gatcttatga atgcttcgtc aatggcggag tcgggccgac caagtatcgg atgtaggtta
     6601 ctgtgtagcc cgaagtaaca aggactaggt cggttacatt catcccgccg atcccgtgtc
     6661 gtaagtgctt cgcatctcca aggactgccg cggctggagg caacggtcgg atgatctact
     6721 ccccgggagt cacgacgact aggacaggca tagtaaccag aaccaataag gaatcaagga
     6781 cttctcgccg gaggccctta gcgttgactg tcaagcctca tcagagtaaa agcctcattt
     6841 cgaagagctc tatgccggca tttgcatctt gatgtcgtac cgtacccacg aaagccacgt
     6901 acttgtatcc tgctagcgca cagactcccg cacagaattg agatccgatt gaagctgggt
     6961 tcgggttcac ggaccaacgg gtttcctcgt ctgcagagac aagagtcaca atgttagagt
     7021 ttgagtatga gtcaaagcca atgcatgttg gggtacacaa cattttttgg aatgcataac
     7081 tttcatgcat tagtttgaca gatacagtcg attgaaagcg ccaatcacgt ctcaagacct
     7141 gaacatggaa caacctcaac tgacttggac ataagaatgt ggtgatacta ggctgagcga
     7201 tagttgctat tttaaatgcc cgtcttcgta ttcctgtctt cttgactgca agctcgagta
     7261 gtgtgagtta cttgtcatcc gggagccagc acgagccagc ctcacgacac atttgattgt
     7321 ggatgtgagt cttccggctt gacttccttg aagtctccta ggggttttag tctcctgatg
     7381 cagagatagg tcgatgtcgg ggtagaattt caagaaggta ttatgagtag aattggtttg
     7441 catacttgga cttagacctt cacatcggga tagattagaa aatagagatc aagctctaat
     7501 gttaatatac agttatacta taggtacagt tagttaagta tacaaagcat acattatctg
     7561 aaacttcata cttctgtaag tcgcacctat gctaaaatca agccaacgtt attaggacaa
     7621 catatcatga aatcaatagg ttccaatgtt ctctatcctt gcaccttacg ctatataaat
     7681 gctgaaaact gttcggacat tgaccgagtt gggccttgga agtcgttgac tgaatggcta
     7741 taaacaactg agcggttcat tcccccatga tatcaacagg cgaggttagt taattgtctt
     7801 ggcaaagcca gctgaaatag aatgttgtat ctagtatctc attttctgtt tatgctacgg
     7861 attctgcaca gcatatgcac gtttaaagtt gtgataaaca gataggtggg aaaacaacta
     7921 acaagtaatg attattcaat agaaactcag tgtcggtgac tctccccgtt gtcaacgaaa
     7981 aggcatctac cctgtttctg ttcatctgca gtagcgcatc ggatgaccct tggtgcagtc
     8041 attccaaaag gttaggaatg cggcgctcaa aagcagctcc aggggctccg gctagaccgg
     8101 caagtgatta gtgtgccgtg ggctactgac tagcgactta cgggccgcag ccgcccggta
     8161 caagtccccc catcccctgt attccaacag ggttacatga tatgctgggc agggatctag
     8221 gcgagtcgcg ggcttgcagt ctagtctttg tggactttgg tgggagctgc aagtagcttt
     8281 gttcagtgag gtcatttgct ggcgatcctg gctggctgta gattaagcct ccgacgtcaa
     8341 gggcggccgc gttgtgaaga acctttgaag aacctcgacg gttacgagtg catgctccag
     8401 atcgcagcgg acatcatctg gggaaatctg actcgtttgc gaggatcatt aacagacgtg
     8461 gacttgacgc gcgcggtgga gagcggagtt tagttctgag tagcagtccg accgagggaa
     8521 gtttccacct tagttatacc attaccagct ttatcctcat gacccatttg ctgcttgtat
     8581 gcattataag cggcaaccac cgaaaaaacg agctgcatta gtatacgagc tgcgcggaat
     8641 atttgttttt tccgcgaaca cacagggttt gtccgcagaa caagctttcg gttttgggtc
     8701 ccgctcagct gtgaacggag caacacattt agcgagcgag cggtttcttt ggagatgtgt
     8761 gtttatttga gacaagtggg ggggagggcc cttttgcagt cagcatgaca aatatgactg
     8821 tactgaaccc tcaaaaagga ctcaacaagt aagtgtcaaa atatgctgat gagaagtgag
     8881 cgggtacagc accaagacat actgaagtga gaaaacagaa aagtgcggaa accgaacgat
     8941 ggatatccac ttgaactgcg aaaacatcgc attgggaatt ctcaggcagt ttgagaagga
     9001 tttcgggtac ttattacagt gggtcaacgg cgccgattga ctacagcagc cgcatttttc
     9061 tcgcttatga tctctcgcag cgactaagtt agattagatg caaaccgaga gagagagggc
     9121 ggcatcggcg gagggagccc gggcctgaaa caagcacatc actcgcatcc aagcccgtct
     9181 ttagactaca gtagctcatc ttacttactc ttcttagtgt taaaacagaa agacgtgact
     9241 gtaaggctga ggcgccgtct tgacccttct acagacacgc ctctgtaacc ttgataacac
     9301 gccgccacat cttacccccc acccccttgt caacgtcggt ttccaaaacg ttcattcttg
     9361 agattacgca tgcacgcatg cagagggcac gttgttcaaa gctaaacagg tgccgactct
     9421 acgcaacccc gcgtgctcgt taaggcttcc aatgggtgtg tgccacttgc gtgtacgtac
     9481 catgacagct gcaagaacgt agtacgctcg tccaaagctt atggcccatc ctgaaaccta
     9541 gtaattgtgg ctgcatgtcc tgtcccatcc tgtactgtcc tgtctgttcg cttttttaaa
     9601 aggattctct tctctccgct ttcacgggac acggggattg tttgatttgc taggattttt
     9661 cgtcatcgtg ggagatttcg cctgtaagaa acgcgggatg ccgctcacct tttgactgcc
     9721 tgcacggaga tgactggtag tcgattctat cagatataga ataaagccga agcaccagtt
     9781 ttcttttctt cttctcactt cctttgacat gttatacata ctccatgccc catctctatc
     9841 tagttctttc caggatcatc aggataacat tttcctttct tttttactgc tcccacttta
     9901 gacatacact ggcacctgct tacttggtcc aaagatggct ggcgactttt ccaacagagc
     9961 accttggaag cgttcggcat gtgatcgctg ccgcgcacag aagctgcgat gtcaccgaga
    10021 ttcaggccac tcaacagacg catgtcttag atgcctcaaa tctggcattg aatgtgtcac
    10081 tagcaaagca cgtccaacag gtcgtccccc ctcaagacag gtgcagccca ccgtcgtagt
    10141 tgagcaaggt gataccagct cgtcgtcaca caccacagac tcgtcaccct cggcgggcgg
    10201 cacagacatg agcaacatga tgaactttga gtatgatttg tcgctagaca acatcttgga
    10261 cagcattggg atgcaacact ctgatttcat ggtcaatgac aatatcctcg tcgacatttc
    10321 ccccctgtcg tcgtcccaat cgacgggcca acacagcgtt acacaggcac aggtacaggc
    10381 acagacagtg gaccccagca ccatccaatc cacagcgtcg taccaattca acagcctacc
    10441 gagtaccagt tccatggact ctgccttacc cataagaagc gatcatgtcg agctgcttct
    10501 gtcaaggctg cattccaaat tgtctgccca gctctactcc atcagatcgt ccccatggga
    10561 cataaagggt accctgaacc tttccttagc ccatcagggt attggtcaag attttgaaaa
    10621 ctgcgagtcc catcctctag tccaagtatc acaagcttgc actgagctcg agaggctctt
    10681 gtctggcctt cgcgtccccg cgtctgctga acatacgccc tcatcgtttt catacacgcc
    10741 agctgtgcca ccacgattac gcacaacgca gctcctcatt gcactttcgt gctacataca
    10801 aattgtttca atctatggta tcatattctc aaaagtattc gactacctcc tcagcacctc
    10861 caagacgtca aatggctcat atcagtcatc cccattaact ctctacatcg gaggtcttcc
    10921 tattcctccc aatgaaacat tatccggaaa tctgctcgtt cacctcatcg agcatcagct
    10981 tcaccaaatt gaacagctca tgggcttgcc ggagcattac agagtatcct ctagagctaa
    11041 agacactaaa gatggagaat tggggttatt tgggagtcag cacagtcagt ctctgcttaa
    11101 cgcagcgata cagcttggag aagatagaga cgggaaccat gacgacataa gatgcgtccg
    11161 ggcattaaag gtagtgatgc gccagattaa agatttttag acacctgttt atagaagttc
    11221 tgggagtttg ttcaaaatga ttgctataga tttctaatag agtaaaactt acaagtctag
    11281 agattcagct ggctcacgtg tttgaactgt tgactgtact ggtgaatctt ctggttttac
    11341 taaatcgtca tgaataatca ttgtgccgtg ccctctgatc ccgtgggagc gtaatcctgg
    11401 ttgcccagga cttttgtggt ggtggtgaga gatgactcgt ggtgtcagca ttgtgcggga
    11461 ttcgtcggtg atctcggatg agctgtttca gattattgaa gaacaatatg aagatatcta
    11521 gaggaaaaaa gaataaatat tcttatggaa taaataaatt cgtgtctaac gattgttatg
    11581 acacaatata tttataccat agcctccttt gctggacctc aatcacgttc acatcatcac
    11641 gtctccatgt gatcttcatc tcagtctcca aattccgttg acggggagtt tggctttcgc
    11701 tgtactccgt attttcgccg aaaatccgct cggaaattaa gccagttggc tccacttagc
    11761 attcaggaac atgtgaaacc aacgggatta gtagagacca gcgacattcg agtctgctaa
    11821 acccgcgggc attagaggaa ccatgcagcg aaacaaacag ggatttgagc atgttcctgt
    11881 gacaaatgcg atcttacata atacgtcaca acaccccagt ccccgtaagc agaacatgcc
    11941 gcgcaaggat gaaacaaaac gctcatagag tattatcaga ttcacgttgt gagtgcgtcg
    12001 agaaggaatc cttcaacggc aacaatccga gtcgatgaaa tccttctgct gacttgacct
    12061 accgtagttc cattagtctt ggatctgact acagcatcta ctggccatac gcgagctgcc
    12121 gtttatcacc acgcgtggag ctgcaaggta tgtccaaggc acagcagaga ctcagcttcc
    12181 caaaagggcc atgacctgac gctcgaagca aggccatggc aacacctgtt taggaacacg
    12241 acttgcctgt tttatcagat ctctcttttg tgcccgctag ccctggtttg gtgggatagg
    12301 tagttaattc cgcgcgcatg caacgcaacc aaactctacc ggttcatacc gggatatgcg
    12361 cacgccccac cactctacag agtttttggt tcgattctgg aaattcgagt aatatcacca
    12421 tttcccgtag ctcagtcgcc tattgcgcca tacggatcga gccttccgac gacgcatttc
    12481 ggccgaaagg acaacagggt catcatccca cgctagatat gtaggtaaac caggttctga
    12541 gcggcattcg gggcactcag cgctaaaaga tgacagcagc gctgtccccg agtgatgccg
    12601 gcactgaaaa gggatcgcga tttcggagga aatgtcatgg cgagaactaa cgtgtttgcc
    12661 aaagtgtcag tagcggatga tctgccgtgc caaggtccag gtttataccg tgactatcaa
    12721 ggttctgact tggcaagacg gattatacgc gatatcgata acggcggcgg cagctttgat
    12781 cactgaacaa tttgatgtcc cggtcttacg aaaaggactc aaggtgattg acgttacggt
    12841 atgtgaattg agtaatggct ttttaggtta aactttaagc taaaattgat tgacatgtgt
    12901 gaagccacaa ttggccaggg gggaggctct gcggatcggc ttgaacgagg tatgatttat
    12961 cattcccgcg ataacagagt aaagaattaa tgccgtctgc gttgcttaag tcatgaaact
    13021 tgttcttgtt gttcatgcca ccactttaac gcttagtgac agtattgttg gtactactat
    13081 gccacgtatt cttaccaaaa agttgtgtat tggagatggt ccaagtatgt taccctgcaa
    13141 ttgcaccacg gatatgcttt gcggcgccgc caaggtcaca cctgaggtct tgctgctgag
    13201 gacgtctgac ttttgagaca agactgcagt ggacgatatg aactggtctc gtttggaggt
    13261 atacactcct tatagcaaag gggcggggag aaaataggca ggctaggcag gggtcgcaga
    13321 ttctaaatca gacatactaa gtagagcgct gtcatattca aaagctgctt ctattttata
    13381 tctatcacca tcaagtcgaa tacatggttg cttctagtac acaccctcca agacgccttt
    13441 tgcgttcagg agggacagat gagcaggcgt aatatcgcta attttgctgc atccagcaag
    13501 tcccatacac agcttgaact cgttgataag caagtcaaga gccaaaccaa caccgttcga
    13561 accatcatac tacagcattc attagttcgt gcataagagt cggcagctgg aaaacctaca
    13621 gcaaggcccc agatggcgat tcggccgaca aaaacaaagt cagcaccgag cgcaacagcc
    13681 ttgaaaatat cagagccacg tcggaagcca ccgtcgatgg caatgcgcgt cttgccctta
    13741 gcaacaggtg cgatctcgcg taggatgtcg attgttgctg gggtagtatc tagctgtcga
    13801 cctccgtggt tggagatgat gataccatca acaccctgct caatggcaat ctgggcgtct
    13861 agtggagatg taactagacg ttctggtcag catgggtctt tgacattcac accaaatttg
    13921 tactgacctc ccttgaccca aagctgaagg tcagtctggc tcttcatcca tgcaatcttc
    13981 tcttcccatg tagcaccggt gtctagagca tgttagtggc cacaatcacg tatccaaaag
    14041 tattcacata ccaaatgaga ggtcagggat gccgccaccc agtccgcctg aacccgactg
    14101 ggtctgagca ctcaggttag gaaagctaaa tcccggcggg acactgaaac catttcgaag
    14161 atcgtccaac ctcctgccaa acatgggagc atccactgtc aatacgacag ctttataccc
    14221 ggcagctgga gcaagttagt caacaaggtt ctctagcgag ttgtgagtac gaaaactaac
    14281 ctttggcacg gttgagtaag ttggtggtga tctgccgatt cttaaatggg ctaacttgaa
    14341 tagcataggg tgtcgatcca tccgaactct gcccagatac atcctcaagg gtatcgttgg
    14401 acagagctga cagaatcatg ggtatgtgac gcgcagcaca agcctttgac gttccaacct
    14461 ctccatcagc atgcgcaaga cgatgcatcg ccgacggaga aacgccgaga ggcaacgctg
    14521 ccttggtgcc ccagagcgta gtagtcatat caatgtttga aacattacgg agaacgcgag
    14581 gacgaagcaa ataccggtca aacgcagcct cattagtcgc cagactgagt ccgcgtaagt
    14641 gtttcaggaa ccggaagctt aaaagtacat gagtgtaact tacgtgatgt tatccatggc
    14701 cccgccgttg tagtagtcta caagcattag ctgacgatgc cgagatcgga gggctgggtt
    14761 cgtgcgtacc tctgtacatc tgagacatct tgtccgatgc ggcctgcttg aggtcctgga
    14821 tggaaaagat ttggggcttc gaggatgtgg cgtcggacat cttggcgggt tggatgggca
    14881 gattggtacg agacatgaaa cacggtgttt tgccaggaaa ttaatcaagt aacattcaac
    14941 cgctgtatgg ggtactattc agttttatat gacagatttt acgaatacaa cacggaaaca
    15001 caacctaaaa gattatattc aaaaaagaca tcgtatgttt aactcggttg catctcagta
    15061 aatcttccga aactcaatga tgatatccag cgtctctccg acggaggtcg attcaacagg
    15121 ttggctttcg gagccgtatt agcctccgaa gagtaaatgc tcatgtggag tcaggtcatg
    15181 cagtgtcgga tgtccgatct caccctgaag acggataagt cgggagactt ccgtaagcta
    15241 atgcatcagt cacgacacta gtcgggaact tatttttatc tttttcatct aatcaatctg
    15301 ataagatctt gcctcagaag agatactttc ttacactgct gactcttatg gcgtagaact
    15361 ttgaaggact gcggtgacgg gtcccgaact aaaatggcca agtgctgaca tgtcgatcat
    15421 gatgtcgtct gacagtgttt ttgtatcgtt ctttcgtaaa ggtattatgc cattgcaaat
    15481 gttgctgact caactctcgt acatatagta ttcgaacgta gaatatctcc ccagcatgta
    15541 gttgaaacat tcgatgagta acatgttgat aaggggcaat ttattcttat acgtcactag
    15601 gataaaccaa actcaatatc cccattgtgt caaccaagtg tcaaaccagg ctgatgacac
    15661 cggctccatg caagccaaga tagagctctg tgccaatgcg tttgccttgg accattcaag
    15721 acctcgagat ccttctgttt ctgaagccag cgtctcaaag aaggccaata acttaagacc
    15781 actttgagcc ctcctcgcag tctccgatga accttcactg acctccttca cgatggtctt
    15841 ttctgcacca cgcatacggt taatccattc ttgtagagga ataatctcaa acttctctga
    15901 gaacgaagcc tcaagatgag ctttgaggcc aggtagagta tctttccagc tgggtgttcg
    15961 ggggttcagt agattgtaat agttctcttg tcccacgact gggttcacgg gaaccacgag
    16021 ttgcccaatg acctctgcga ggagatcaat agggatccag tctagaatgc ttgcagagcc
    16081 aaggtctaat ggcagagctc gtagatggac ggaagcatcg atgatctgaa agaaatatta
    16141 gtttaacatt atactgatgg gtaacgaatg gacacctaca gccggaaccc aatctcgtcg
    16201 agtccaaatg ctaccctcgc caagagtcct gaccggacca gcgacttggc caactcgtag
    16261 aactgagaga cttaagacac cagatcgcgc agccttactg agtaaatgct cggccacaag
    16321 cttagatgaa ccatacccgt tgatcggtgc atcaaatcgg gaaatgcttg cttctggtac
    16381 ggggcccaag aggtcagatg gccagttcat ggcagcgctg atggacgata cgaagaagaa
    16441 acggatcttg tgacgagtcg ctcggcacac gtcgacaaga ccctggagac ctacgaattg
    16501 aggatcaaat gaagagagag gcaaattaaa gttgacctcc caagcgttat ctatagatga
    16561 ggttagcctc tagtaaatcg ttgtatgagt cgccggactt acgtatgata gcagtggctt
    16621 cattcttgat ctcctcaagg tcatcttgac tcaagccgag gttctctgag gtcacatcat
    16681 aacgaacaaa cttggccttg ctttgccagt tcgatgaaag acccttggac ttggccgagt
    16741 ctacttggcg ttggaaggcg tcgacactac ggttcaagca ccaaaccttg gcgaccttgt
    16801 cgtttttaca tatatcatca agcagatacg aaccgatctc tccagttgta cctgtgagaa
    16861 cgatgtgctc cttcgactcg cgaggtggct cgaaagcctg gatgtacttg gcaagcatct
    16921 ccagagtaac ttcgctgtga tgaatcctgt cctggggtcc atattcgaga tgggtccaaa
    16981 cagaatgaga aagctgcgag attgttgggt tggtgtaaat agttcccggt tctacttcaa
    17041 gtggctggta aaaggcagaa ctgagaagtc cggctagtcg gatgacatga agcgagtcga
    17101 aacctctggt gaaaatgttg tcatcgtcct tgaggtcgac caatccagac acggtctcaa
    17161 ttgcctctcg aataccggaa cggactacat cttccgttgt cccgtttatg tgaacagaag
    17221 gcttaccatg agtagacctg tcgtagatag cgttgatgtc ggcattgaat gatttttctg
    17281 tctcatttcg agcgagtgtg cccttgggag tacaaggaaa tggagttcga acgatcttga
    17341 caaagtcacg atgaatctga gcgaacgcgg gaagagactt gttgacttct tcaaacgttg
    17401 gccagatatt gtcgatgatc gtgtcgtctg aattgttgaa gctgctatcg tcggggtata
    17461 taagagcagc tgtttggaac cgaccacggc cagtaaggta agcggcagcg atccatggat
    17521 ggctgatgag ttttccttca gcagcaagag ggttgaactt ctctccattg gagaggatga
    17581 ttagatcatc acgtctcatc tcgtacttcc aaagatcagg atgcttcggg tgtcgtgagt
    17641 acaagtcctt tgtctcccag atatcaagat caggaaacgt cttgaagaca ggttgggtag
    17701 ccgaaagctt agggttctga acaaacacca gctcaaatag gtcttcagag taaggacgca
    17761 tctcaacacc tgtccgtgga tggaaatagt agtaagccca ctcatcagga tgcatgacaa
    17821 cggacgcaag ccactgcccc tctgtcatgc ccatggtttg catgatgggc acacgcggat
    17881 gaatcaagtc gccgacagac tgaggaatag gtcctccagc cgaagtgatg aactttagct
    17941 ttgagagctt ctcaagtacg cgggaagact tggagatatc ctgtaggaca ctaggtgaga
    18001 taaaggctga gtcaagtgag atatggtcaa gcgcgtcttc gataacatgc tgcatgatcg
    18061 gtcctacaga cgggaggaca acgatccagt taaagaagac ggctgagtac agaccgagac
    18121 atataccagc aacctaaaat acacatatca gagcgtattt cagagacaag gcgatacgac
    18181 acttacatgg aagagaggca tggcgcacaa ctgtcttgta ccagtccact cgacaccagt
    18241 tggtcttttt ccatccgtag gctccatgag gtgaaagcca tcaacagtcg cagcagtctc
    18301 aagatagact ggtaccaact taggcaggcc ggtagagcct gaggtatgaa gcagtgcaag
    18361 aacgtcagac tttccttcgt gccatgattt ctggtaaata taaggtttgg cgagtgttgg
    18421 gtcaaggagt tcggataatt caggcgcctc aacactggga atatggaggt cttggaggaa
    18481 ttcatggtgg cccaggccag atgaagcgat ccagagctcg cagccagact gtttgatcag
    18541 ggatacgtgt ccttcgacac tgttgcgtgg tgatgagagt aacagctgat gaattagtta
    18601 gaaataccta gctaaggaga tatttgggat cttactctat gccccagttt tgtggaagca
    18661 atcatgatga tgaaatatct caggtcatct gaagctcatt agccgctacc tacagtagga
    18721 cagcaaagcc aacttactct ggccaatgta ggcaattgtt ttagataccg ttggcgatcc
    18781 aagttgggag tcgagccacc cgcaaagtcg gtcgatagcg ttagcaaaga tcttggtggt
    18841 gacttcatca tatccctgcg agggttgtcc attgcgggga gtgtagaaaa gcacacgatc
    18901 aggctcgtcc cgtgatatct cgtcgatcag gacggggaga agcctgtggc cgtaggccgg
    18961 caagtgggag attgaaccca tggcgttggc aggagacttt gcaagagatg agagagaaga
    19021 taaggcttgc ttcgctatct tctgcataga gatgtcgaac tgaacgtggt agctatataa
    19081 ggcctagctt aaacacaata cctatcgaac caaaaacatg actagggcct tatcttactt
    19141 gtacaatccc ttcttctaca tattgctatg ttactgaaca ccacgttctc ggacctcgtt
    19201 tgcaaaccga ggttgtcgaa atgcagctta cttaacaagg gaccaaacgg aactttttct
    19261 cggccgcatt ccgcgatctt ctattacttt ggcccatctt attcatgatt tgcagaagca
    19321 taaagcattt gatcggtgtg attggccatc ggaagctttt gcggggaccg gaccggagct
    19381 gacgtgcatg agatccatgg ggatgtgtcc gattgctcca ctcggcggcg ttcggtaacg
    19441 gagtcggact gaagatcacg gccgatctga caatacgaat tttagcttga gccgaggagg
    19501 tggctttaaa acggatggta aatatatgtc atattaaaga cctctctcaa acgatattct
    19561 ccttggacca ggacaacagt agcagccttt ctctttcctt tcttgtgtat catatccttc
    19621 caacaaaaag ttattcaaaa tggcagaaca agtctttcag aactttgaga cccttcagct
    19681 tcatgctggg tatggctacc cttgataccg tctcgtcaga tgctaacctc tggcagatac
    19741 acgccggacc cgcacacgag gtccactgct gttcccatct atgcgacatc tgttagtcct
    19801 gccaaagcct aaattatagc ggactcagca actaactctt atgcagagct acactttcaa
    19861 cgactctgct catggcgcgc gtctcttcgg tctcaaagag ctcggtaaca tctacagtcg
    19921 tctcatgaac gtaagcaaca ccgaataacc ttcaagacca taaactgagt tattccttca
    19981 gcctactgta gatgtcttcg agaagcgaat tgcggcccta gaaggtggta ttgccgctgc
    20041 tgccacttct tctggtcaag ctgctcagtt cctcaccatt gcaactctgg ccaaggccgg
    20101 tgataatatt gttgccagct cccatttgta cggtggcaca tacaatcagc tcaacgtgct
    20161 atttccccga tttggtatca agaccaagtt cgtgagaagc ggcaagcttg aggactatgt
    20221 cgctgccatt gatgaccaga ctcgtgccat ttatgtcgag agtatgagta accctgatta
    20281 tgtcgtgccc gactttgagg gtatcgccaa gatcgctcat gagcacggta ttccccttgt
    20341 tgtaagttgg tcgttcctat tttgttgagc ggagctgact ggactaaggt cgacaacact
    20401 ctcggcgcag gcggttatta catccgtcct attgaacatg gagccgacat cgttgtacac
    20461 tctgcgacca agtggattgg cggtcacggt actaccatcg gtggagtcat tgtcgacagc
    20521 ggccgcttca actggaacaa gcactctgac cgcttcccgg agatggttga accgtcgccc
    20581 tcttatcatg gcctcaagta ctgggaggct ttcggtcctg ctaccttcat cactcgaatc
    20641 cgcgttgaga tgcttcgaga catcggcgct tgtctcagtc ccttctccgc acagcaactc
    20701 ctcctcggca tcgaaaccct tggtcttcga gctgagcgcc atgcgcaaaa tacagagaaa
    20761 ttagccaagt actttgagtc cagccccaat gtgagctggg tcctctggcc aggctccgag
    20821 tctcacccaa catacgccca ggccaagaag tatctcacac gaggtttcgg cgctatgctg
    20881 agtattggtg tcaagggaga tgcttcagct ggaagcaagg tcgtggatgg tctcaagctc
    20941 gtgtccaacc ttgccaatgt gggtgatgct aagagtcttg ctattcatcc ttggtcgact
    21001 acccacgaac agctgtccga ggatgagagg ctcgcttctg gcgtgacgga ggatatgatt
    21061 cgtatctctg ttggtattga gcatgtggat gatatcattg ccgattttga gcagtctttc
    21121 cagaaggctt atggggctta gtgtcgcggt aatcttggtg gactttgcag tcagatagat
    21181 agataagtgg cggaaaagct tgctatatat acacatttca ctgtgattgc ttatctatct
    21241 acgatcacaa gctgttcgta aatgatgtca ccactttgct gtatgattta aggatcagct
    21301 atgagcagcc aatcgaattg tttgtgatta gtggttttct ctattggatc aaggattcgc
    21361 gaaaacttgt tagactctaa atgacataat acaagttccc atggaatcgg agatcactat
    21421 cagtgggatg ggccctttct gtcctgatgt tacctatata gaaacaccaa cattggattt
    21481 cttaattaaa gagtcttatc acaggctgtc cataggtcga acagaaaatg ctcactttgt
    21541 acttcattca ccctagacct cgagctatct atcttctccg cgacacaacg agattacggc
    21601 tacgtgagcc ctcagagttc tgtcattttt gtctcgaacc cttttctgtt gcctcataca
    21661 ctcttctata ggtacgttga ttgatctgtc gagccttcac acatctatga caaacgagac
    21721 caaatcagac gtgaacataa cggatcccgg gcagcacaaa aatctctaaa gcaaactgtt
    21781 gtgtccattg atgcaaggtc agaaagtatc ggtagtttat gccggacagc tacatgcttg
    21841 ctcacgatct agtccgggtg ctaggatttc ggctgtatac gtccgagaac cgaagatgaa
    21901 aggcatacgg agaccagagc tccactacaa acttccgccg ccaaaggacg aaggccgaag
    21961 acagagacta aaccaatcgg aagagggtgt ttgtgactat ccactaccag ctgcatgtta
    22021 cccactgtaa cccactgaag cgtaagcttc cgttattcaa gattttcgca ggaataataa
    22081 cagggaaact gtcctttaca ttgcgaccgg acaaatgcga ggattgaatc cttccggtac
    22141 aagctgcagt aatgaaaccc caagctgggg ttttgcggtc tctaatacag acgtcggatc
    22201 atggtttcgg aggacctgaa aggctccgag gtggcgctgt aagttagtgt atcccccact
    22261 gagagtgcca gagacaatgc accccagatt tacagggtcg tgagacaatt gagcattata
    22321 acagagacgc gataagacca acagtgatta tcacagtcaa ggactaacag ccctatattc
    22381 tattgtttat ctgtattcgc aatcacaatc atgggcggcg aagtctcaaa caagacctgg
    22441 gtctttaaaa agtccccctc aagcctacca gagccaggcg tccacaccgc tttcgaggat
    22501 cgacccttga gcctagtcgc accgcccggc ggtctcgtca tcaagctcct cacagctggt
    22561 ctcgatcccc atcagagaga tcgcatgcga ggagctggta acgttgacta cgtgcctggc
    22621 tatgaactcg acgagcccat caccaacttc tctatcgcca aagtcatccg ctcagacaat
    22681 gatgcttttg aggagggaag cttaatcgct ggtagtcttc ctattgccga atacggtatt
    22741 atcccgaaag agctcattga tgctagagcg atggcgtcgc cgcttgtttg gaaggtctca
    22801 aacaattaca accttgatct taagcactat gttggtaccc ttggtttggc tggtatgact
    22861 gcttggaact cattctacgg tctcgtcaag cctgtcaagg gcgagacgat ctggattaac
    22921 gctgcatcaa gctctgttgg tgaagttgtc gttcaactgg ccaagatcga gggcatgaag
    22981 gtcatcgcca gtgttagctc tgatgaaaag ctcgactacg tggtcaatga gcttggtgca
    23041 gatgtcggct tcaactacca aaaggaacca gttggcaaag ccctcaagcg tcttgcgcca
    23101 gatgggctag acgttgtctt tgagaatgtc ggcggtgatc atttccaagc tgctattgag
    23161 aacatgaagt ggttcggccg catcatcagc tgtggaacag taggtcttcc ctgcgcttac
    23221 ccatccacct tactcacact atctaggcat cccagtacaa caagcctgtt gaagaacagt
    23281 atggagtcac caacctgtcg gagatcttcc gccgtcgcat caagatccag ggcttcatct
    23341 tctgggatga taacatttac actgacaaca ttgagaactt caaggctact atgccgaagt
    23401 gggtttcgga gggaaagatc aaatcgcgct atactcagtt tgaaggcatt gagcaggctg
    23461 ataaggcgtt tttgtcgatg tttactggtg ggagccatgg taagaccgtg ctcaagatta
    23521 gcgaccctta agtggagtgc gaatagtaat agtatgaaga agggcgaggg cagtagttaa
    23581 cacgaatctc tatttatgaa tgaaaagtaa cctatcttct tgcccaagct cagaatcccc
    23641 ctcgcaggag actaattgta caaggtattg gctttattcc caagggtgaa tgttcatctt
    23701 aaccccattg ccatcccgat atttatccag taccctattc acagcatcca catccaaacc
    23761 ttcaataacc tcgaagttac ttgggcgaag cttcccctcc ttatactaac gaggaacctc
    23821 ctcccagaat ttcatggtca gccccgggta aatctgggat accccaaacg caaggcgccg
    23881 ctcatatcca gcagctttgg gccctattcg agcagcatca aggtctccgc ttggaaaaga
    23941 ggggaaggta gaaaatatac agattctttc taacatgatc aggcttgatc gctggtgagt
    24001 attctaacca ctgaggtatc gtgggtgatc accgtgatca tgtaatgagt gtgcgtggct
    24061 aggttgttca tttgttgaag atgtgggggc acgtgacgta agcacctttc caagtttgat
    24121 cgtaacatta ctggactgcc tttccgaagt gcggggtcag agtaaggcga gactttagat
    24181 ccgacccgag ataacgcatt aacgtcgaat acggggaaac cggccatccc cagaaaccag
    24241 ccacctgctt tttaactcaa cttgtgacgg ttgggtccaa ctatattaaa ctaagccatg
    24301 cttggtttat tattagcaga ttacgtaagg tataaactaa gcgttattaa agtattatat
    24361 ttcttaatag tagatttaat atatattaag cttaattaat ataaagaagt tttattaata
    24421 gctagtaaac taagttctat ttaatactaa gtaaatatat atatatatat ttataagact
    24481 taagtaagaa taataagata taaagttatt attagtccta gagtaatata gtcctagagc
    24541 gctattagtc taatattaat cagcctatct ttaattaatt taatataaga cttaaggtaa
    24601 tatagttatt aaataaaaat tatagggtgt aatttatata taatatagct gctagggtta
    24661 taatataact acctaattta taatatctta attaatttat aactttatta attttaattt
    24721 tatagactta taaatagtat taattaattt aaaataataa aatttactaa aaaagatata
    24781 tatgctactt tttaaatagt tttaaaaaga gtttttataa ataaagctat aatagcttat
    24841 aatataaact atttaatact ttaagcctat attaaaaggg ttacaatact aaaagaagct
    24901 tataagctta aataaaagct tttagctatt taaaaaaaaa gtttaaaaga ttagattata
    24961 atttaagtta acttaaaata ttttatatta tattaataag tctaatactt tataagctag
    25021 attataatat ataatagctt tttaaaaatt attagaaaat actaattaaa ggctttttta
    25081 aataaaaata aaaaaataaa aactttattt agtaagtata tagattttaa gaggtttaat
    25141 aaagcgttta ctaaacttat taaggccttc tttatattat tattaatact tataatttaa
    25201 atagttaagt aaaaaaacag atataatatt aataaagtta aaataataaa aaggataaga
    25261 ctaaataatc tattttttaa attaaaagat aaaaagttac tacttattaa ttagcctaat
    25321 ttaaagtttt aaattataat ctttaagtat atcttaataa taaaaaaggc cctaaaactt
    25381 ttaataattt ttaaaaggaa aatagtctaa taatagcatt ttttaaagaa tttaaatttc
    25441 ctaaaagcct aggaatttac taatagtaaa aaaggctaaa taaataacta tataatactt
    25501 acttagctta aaatagtatt tattttatta ataaagccta aaaacttaaa aaaaccttat
    25561 ttttttattt ttaataatta taaaagttat ataactaaag actttttatt taagtattat
    25621 aataatatat ttatactttt ctttttaata tacttttctt atatctttta attactagat
    25681 attataatct ttagactatt aaaaaaatat atagaaaatt ccttttaaat tttactttta
    25741 ttactaattt aagctatatt aatataatta cctttttata tacttataat aaagcttaaa
    25801 aagaagctat tataaagtta aataccctag ctagctaaaa agtaactaga ctatagttag
    25861 ttaatttaat aaaagtcctt taaactattt taagtattat ttctaataag ctagctatta
    25921 aactactttt ttataaaatt agtaattaat tagataatta taactttctt attaaatatt
    25981 aaaaaagaga aattataata atatagttaa aataaaaaga atatttatta aaaaaaagaa
    26041 aaaaaagtta tatataataa aaatactaag tttataaagg ttctagtaag tttgaaggct
    26101 tataaataga tataaaaagt attataatta aaaagaatat taaaatatat ttaaagaata
    26161 aaatttaaag atctttatat ttagttttat ttaaatattt actaatataa attttattta
    26221 attagaaaaa tgtaatagta gttaattaat tatattccta ataatatctt gttcttggta
    26281 ttttatagag ggtagctggt ttctaggggt ggccggtttc cctgtatctg acattacttc
    26341 ggctattact gttagaaacc ggcagattat tataataaga aatggctctg agcttagggt
    26401 tactctaagc tttgcgtgtg atttgctggc aaatatcctc attccgaggt ttcctcaaat
    26461 aggtaaaggc tttatgatag taaatcggaa taatattccg agatattcag acatataata
    26521 tcggatatta caaaacctgt tatctacaag ctttatttag acactttaat acacatgcaa
    26581 cgttctatta ctattactcg ttattatgtc gccctcatca aacatggaag aatatcgaag
    26641 cggagaccca agtctggctt ttgttgatga tgaagccgaa aaagctccga cgtttgatga
    26701 tccttatgag gagcgcaagt atgtcaagca caggctagca ctaggattcc gggtgctagc
    26761 aaatttcggt cttgctgaag gcgttgctgg acatgtaact gtgagggatc ctgttgatcc
    26821 caatagtttc tgggtaaacc cttttggtat gttgtttgcg gaccgcatat gatcctgcgc
    26881 ctgtctttac acggagcttt actaatccct ttttgcacag gactacactt ctcccttatc
    26941 cgcgacgaag acctgattcg cgtcaatcac gaaggtaaag tagttgatgg aggaaaaaat
    27001 aggcgattga attatggttt gttccctttc ggattggctt gaatacctat aatttctaat
    27061 acttctattc tagcggccta tgctattcat gcagagatac acaaggctcg ccctgatgtt
    27121 ctctgcgcgg cccattctca tagtacctac ggacgggctt tttgcgccac cggacggaca
    27181 ctagatatgc tcacgcagga cttttgcgta ttttggaacg atcatattct gtggtcgaat
    27241 tttgccgggc ttgtactggc cccggctgaa ggcaaagcca ttgccgcagc tctgggtact
    27301 aagaaagcag ctcttctggg caaccacggt atcatgacag tcgggcccac catcgaggct
    27361 actatcgcat ggttcgtgct gctagagaga tgctgtcaaa tccaactttt ggccgacgcg
    27421 agctcggcag gatcaggaaa accacttttg acgattggcg agcatgaagc taaatccacc
    27481 tgggaggcag ttggaacgac aggcaatggg tacttccagg gtctccctct tttccaggtc
    27541 gcggaacagg agtttaatga aaggtctttt ctaggaaaag ggcttaaggc agcctgattt
    27601 acttttatat aaggtccttt ttacttttat cttaaaaatc tatttattaa agttatatta
    27661 tcttaactag ctctatatat aactgatttt aaaaaataat cttgataaat tcttattaag
    27721 caaaatagta agtgctttat ataagtaaga ctagttatag aatatttata taaatagaaa
    27781 tccgattcta ataaaacctc atctgattta taggtaatta ctaccttact tctaaacatg
    27841 catagactaa acatccaagt ccattccctc gcgagcagca ataacttggc tgcacagtgc
    27901 attgatcctc atatacttgt aaaaattctc aactccaacg acataaggat tggaggcgcc
    27961 tggggcacgg tgggcgagaa tatcggcgtt ataaagacta tggtcggcga cattgtggtt
    28021 tgagagaagg acatcgaccc ccttcgcctt ggatatgtcg gcaaaccggt tttgtgacgc
    28081 gattttctgt tctcgcgcag tcttgtctgc tggcgtaccg gtgccaccag atagtccggc
    28141 caaatgacgc ttgcccttgt caacaaccgg gaagatgagt gaaagcgtgc cgggagtgtg
    28201 ccctggtgtt tgcacaatgt caatggcaac atctccaaag gtgaggacat cgccatcgac
    28261 aaccaccttg tctttgactg ggactggcgt attagaatcc tttccttgtc cagccatgcc
    28321 ctcccatgcc gcctcggtgg cgtagacaga agcattaaac tggtcttgaa tgtacttggc
    28381 tcccccaaaa tggtcaatgt gctcgtgtgt gattataagg tgcttgatat cgctaccttt
    28441 gtagcctagt ttttccaagt cggggatcat gatcttctca atctcgtcct gattatcgag
    28501 ggcgtcaatc acaaccaggc catcaccagt atcatacgcc caggcatgaa catatgcatg
    28561 gccgacaaaa aagaatttgt cgaaagccgc gaaggggttc acgaagccgg gtggcatggt
    28621 gaaggtagct ggatatactt gttgggtgat gcattgatcc tggaaatact ggtgaattga
    28681 gccatcggtg gcgagtcgcc tgccttcatt cagaagacgc gtaacgttct ctttctgctc
    28741 atttgggtag gtagtgatgt taaagaactc ggagatgggc ttgatctggg cctgggcaag
    28801 cgatgagttc agtcccagaa ccaaggaggc cgtgaaaaag taattagttg aacgcatgct
    28861 gaaaggtgcg gaagatgaaa ctttgtagct gactatgctg agtaaagttc agagctgagg
    28921 ccggtagttg aggaatataa atgtatttga acttgactcg tgctatggtg tagactgcac
    28981 gggtctttag ctactgttct ttgaccgcct cgatgtacaa gatttgctta ctgttttccg
    29041 agtgggatag gtcttggaaa ccgggtcctc aaccaggatg catgaaaatg ggatcagggt
    29101 catctgagtg taaaaatcca tggaatatgc aaacagtaat ttccgcctat aacaagctat
    29161 aaaaatgtaa tcagagtatg ccgagcgagt tgaccctggt ttgaaatctt ggaaatcaag
    29221 gatagccctg agtcagttgt gctttttctc agaggatagt ctaccttgta taaattgtat
    29281 ttgttctttt aaaaaagtta atattaatat tttaatgcta ttatatatct taaatatata
    29341 aaagatgccc taatttcttt aataaattat taatttaaac tgtttatata aaaaataggt
    29401 ataaaggtat atattgtagg gtaagtagta ttatatatta gtcacagtag tataataagc
    29461 ttaccgagat agcgccgtac taggccgttt aaagaatatc cgacgagttt acggatatac
    29521 cggtacagta gcattccaca tccatgccac cttgcataat gtaactgcaa ctgagtcagt
    29581 cagtcggata acgaattggt tgccgcgtca cagtaagtgg tcgcggatat attaatgtat
    29641 ccgaatttta acctacctcg gttaccgagc ggctccagct gaaccccagc tttgtaaaaa
    29701 aaaaaaaaaa aaaaaaaaaa tagtagcgaa acagttggca catgatgcta tacaataacc
    29761 cgggaagaat aaagaagaag ccttcggcgt gtcccttccg actaacttat gacatttagg
    29821 gaatctgcgg aaagatgtcc cggccataca tcgactccca ccatgagaag aggtcagagg
    29881 ttaaacccag gtcagggaca gcatccaagt cactaaaccc ctcgacaacc atgttattgt
    29941 ctggcggaca gtgcgtcata tctccaaggc ccttgggctg cgtcgccact tcattgccac
    30001 tctcagtcct tgtctcttct cccattgcta ctctaccagg gctgttcgac gaagttggca
    30061 cggctgtatg taccattatg ccgagaaact tggcatagca gaccgccatg tgtgtattgt
    30121 ctggtgagct atactgcatc gcgtttgacg cggtgcagaa gttgaatatt tagatgtgta
    30181 tgattgacat gctgattttt ggtcaaggtt aactggtaga tttatgcctg ttagaatcgc
    30241 gcccgtggat actttagtgt caatacattt atttaggctt tcacagacct tgagtatgtg
    30301 taagcaagca aaaacgacaa agagccagca tcgcacttat aaaaacttaa taagaactat
    30361 tatcctactg gtgtttctac taattcttta aatacattaa ctacacctct ctaccttatt
    30421 tacattttgg cctgcttact gaaggcccct atttcctgtc taatggcaag atctgtaaga
    30481 atctcctcgc tgccgccgcc aactacctat ttgctgtcag ccgcttatcg atttgaggag
    30541 aagcaaagaa ggtactcact agcatccgaa ggtcgcggct gatttgttcc actgtcgccc
    30601 cacggccgcc cttttgatag ccggcgcccc caaagatttg ctgagcttct ctgcatgcca
    30661 attccaccat ctgcccgcct tggatcttga ccaaagctat ctgacttgca atatttggtt
    30721 cctgccagcc ttcactagat gaattgactt ggaaagcaat ctgctcaagc caagcccagt
    30781 gagcttcgac gcggtgtgca acttcagcaa gtttgcgccg tataacttga ttctcaatca
    30841 acctcttccc aaaggtcttg cgctccatag catatgagaa cgacatagca aggcaggtcc
    30901 ggctctttcg attacacccg actgcgagtg catacctttc cctgttgaag ttcttcatga
    30961 tgattgcaaa gccctcgttc tctggaccga tgcgattctc gactgggact ttgacatttt
    31021 cgagatctac aaaactagac cctccagcgt tctgtccgct gttgaagatc ttggtccgag
    31081 acactccggg gctatcgagc gggatctcga ggactgtaac acctttggca cctggaccgc
    31141 cggttcgtac ggcagtagtc atgtgagttg cccatggagc acctgtaatc cacttcttgg
    31201 caccgttcac aatgtagaac ttgccgtctg aagacttttc agccgtggtt tggatatttg
    31261 ccacgtctga accaccacca ggctccgtga tacctaagca gaaattgaca ttccctgaga
    31321 atagtcctgg aaaccaacga gacttttgtt cctgagttcc ataatggagt accggtggca
    31381 acccgattgt ggacgcgccg ccaagggcaa tggagactcc gccttcaaca cgagacatct
    31441 cgtcggttga aataagaaag tgaaaggcat ccaatcctcc ctgtgggatt cctgctagtt
    31501 ttgggacatc ctgaggtcga aactcctctg gtatgtcgtc gaaaggaatt ccagatttac
    31561 agtagctcag tgctgctgat cgtggaacct cgcctttttc ttcccattcc aaggagtagg
    31621 gaaggatatg ttcatcaaca tatttgcgaa tactatccct caatttccga tgggacgcgt
    31681 tgaggtagac cgatttgcca gtacgatacc acgcaggttc gctccatggc acattgcgtg
    31741 gtaaatataa cttgggatca ggtcgcattt tcaagcatca gcgcgccggc gttttgcaat
    31801 ctgagagtaa taccttaatt caggtgatcc taaggtggta attgctcagg gaagaggtta
    31861 tcaagttgcg gaagtagtta gtctctgtcg gtctcgtcgg acccctcttt gtttatatac
    31921 gcccttgcct cggatgtgca tagagtgtgg tagggaattc actgggaaaa gaagggttta
    31981 acttccgagg agagcagatg gggtcaaggt gcaccgctga ttgcctcgga agagtcagtg
    32041 ccagtaacac gtaggagact aacaacccaa gcatggctga atccatcacg agcacacgat
    32101 cacgtgttag tcaccgggaa tgccgctctg ctcaattgcg gggcttgcgg ggttgtcgtc
    32161 tgatatacct taccctaaaa ggctgagatc atccctcacg agcctcggct gagcccatcg
    32221 ccatttttgg ccttgcttct gtctgtcgcc aagatctaaa gaattaacca agcattagta
    32281 ataggccctt gtactgctcc ctctttgtct atttgatcat aacagctact aatgaaccct
    32341 ttttccatac acatgcgatc caaacttgcc caaatacagc aatgatggct aacgtggcgg
    32401 cactattgat ggtaaaatag cagtggaagc ggtgacggct gttctaagcc aattttcgat
    32461 ggcgaccaaa atcatcctta gtgaaagctt cctgaatcca tctttttctt accttaagtc
    32521 ttacttatga tactcttttg gcagccaaga caagggaaaa ttagtacaga tagcacaata
    32581 cgacaaaaca aagggcaagt gggagctact ggacgacgat ccgctgaagg acgctggctc
    32641 ttgaagatct cgatatcttg tctccagatg ttatacggga tgacgaacaa tgggccatgt
    32701 actacagtgc tttcacccaa gacgacaacg atggatagcg atgtattggt atggcttttt
    32761 ccgattcgat ccgtggcccc tatacaccac gagatgaaac actcgtttgc cagcttggca
    32821 agggcggagt gatcgaccca agtgccttct atgatccggt gtgcaatacg agatagttcg
    32881 tgtataagat tgatgggaac cgcatttgcg gtaagacgtc taccatgctg taactggtat
    32941 gtcaaatcac tactagattc gatcatgatt gacatcttcc aggttgagaa tgatggtatt
    33001 accctgaaaa gcgacccagt tgaaatgaaa tcctcagtga gactgacgac gaaaggttga
    33061 ttgaggcgcc cagtctcgtc catgaagacg gttcgtacct cttgttctac agctctcggt
    33121 gttacaagtt ggagaagtac agcatcaagt acgcaacgtc aggtagtatc ccacgcccat
    33181 acgataggga aaacgacatt gtattgggct cggtcgcatg gagcattaaa agtcctagaa
    33241 gtgcatccag taactggaat gggcattggc tatttgccta agtactctgt ccctatagag
    33301 tatttagaga cactgacact ttaaacagtg cttggtgtga cagcgatctt agtaaaaggt
    33361 gtttatattc cggtacttat aaatacgagg acggacaggt tatattaggt tagcacgcag
    33421 aagtctcaac tagaaagatt aaggtaatcg ctgaataaag agtgcacatt taactcaaga
    33481 gtataccttg acggtggcta aagacaaggc tttcagcagc ccacatcctg ttacttgcat
    33541 tgagtttcgg tcagagaccc tttgcctaac tggaaccact tctttccagt ctctgcaaaa
    33601 acagccatct tgttctcatt cggcttgtac aatggccaag taacctttcc aacttgaggg
    33661 ttcttcttgg ggttgtttgc gaaggagagc caaagacctt ggcaggcgtt agtaaacctc
    33721 caagcaaggc ggagttcgtg agacttactt tgcatgccct cggcaacctc ccattcgtat
    33781 tcggtggagt tgccacggta ttcatagtgc gttccgaaga gaagaggaag ctcagctgga
    33841 aaggtttcag taaagaaaat acagtacagg aggtggacat accgctatga gtcgcgccaa
    33901 tccagggaag aggggtaatg ttggagaaat ttccagtgta ataatatcta taggttgggt
    33961 atccatactt gacgcggttt ctgagagcat gggtcagtgg tacgaatctt agggcatggg
    34021 gaccacttac ttgacctcag cagcaactgg gcagacgata gcctgcagtc caatagcagt
    34081 ctgggctggc gtcacaccgt taggatcgta cgtgccgaat ccagcacctt cgttggcatt
    34141 gttaccaaag atccatggct atcacatatc agtgagatct tcattatgac aagagaaatt
    34201 cagcactact taccactctg gtgaccagac ctcgcgctag ccggtcggtc gtgttggaaa
    34261 aggcggtgat gttatctcca acgggagtga atgagatggt cggtgtctca gagtaaacct
    34321 tctgcaacgt tgaagcatca accttttgca tgcaggtcaa ttgcttcttg ccctccaatc
    34381 ccttgcagcc aaccttatca gcaagagtgt cgaagctgga gtggttacca taagccttag
    34441 ccagcattgc cggagcgcca gaatcagaga tcaaaccctg gacgatgagg tccttggggt
    34501 aagcgtatcc gtacatgcca actgagccag caccagcaga ctgaccccag agagtcatct
    34561 tgtgaggatc accaccaaag gctgcaacgt tatcacgtgt ccattcaaca accatacgct
    34621 ggtcgagcaa gccaacattt tgctgcgcag cttcagcgtt ggggaagcca aagaggttga
    34681 cacgatagtt catggtgaca acgatgtgag actgagtctt ctgaatccac ttgtcaggga
    34741 tcttgtaaag cgagtctgcc ccaccgcctg taaacccacc accgggaatg tagataaaga
    34801 caggcagttt ctttgcagtt ggcttcaatg gggcgtagac attgagatac aaacaatcct
    34861 cagagtcgcc gccattgata agaaactgag tcatgtgctc agtgtagact gttgggttct
    34921 tgctgatgat ttgcttgcat gacggcgcgt acttcttggc tggtatatgc tctgagctgt
    34981 gctttcgctt gggaggttgg aagcgaagag acttgagagg gggttcggcg taggcaactc
    35041 caaggaattg gcgaacatcc ggggcggtct tgttgatgaa acctgagaga tgaccactgg
    35101 ttgtctcgat atttagtgga gcttcaggtt gatagtgcag tccacgggca tcagtgacgg
    35161 tgcaggcagc caaagccaca gcgacgaatg aggtgagaga cttcatcttg cgaagagttg
    35221 atgctgctgt gtctctattg tctctttcgc tagattatca ttacatatac ggatagctat
    35281 atgtgcatct atagttaaat ggcactatgt gccgagatgc cgtttcatca tggggtggaa
    35341 aaacatttat caaccgccca tgaactgtct ggggtagtgg agctttgagc gaggtcatac
    35401 gcggagaagt ctggggagag gcgagattgc ggggaaagat cggcgaataa caaccctcaa
    35461 tcactttctt gtcaggaacc gtttatccac aaggttgcac taataagacc ggtatccatc
    35521 tttgaaaatt ggcatgactg attttgtgca agtggctacg tttcccctca ctctatacac
    35581 ggcatacctc ggcttcggcc taactgacag cgattggaat acttgatcga gacttgggcg
    35641 cgtttctaca gccaaggtag gataaatcct tagcatcgcc atgaactcat tcccagctca
    35701 tcatattgag atttgccaac ggcaattttg gacactttgc cattaggatt gtggttcgaa
    35761 agctacagcc gttctggcca agttcgatac cgctgaacct gtgtcatttc caatcttgcc
    35821 tggatctaat gcgagagcaa agctgctttg ttggccactc cgactaaaac ggaagtcatc
    35881 ctcaataatt atgcggacgc ttttccttca tcacaaattg agcagcagag aggtaatgca
    35941 ttagagctgt atatttactc atcagtctgt ctgcaaatta aaaacccagc cccccaaatg
    36001 ccaaccttct caaaccgaga gatccttttt ccattcaact attgacatat taaatcaatg
    36061 ccttggaggt gaattttcgc cactgggaat ggcccatgcc agcccttctg catgatcgtc
    36121 gtattactaa tgcattgcat attcccctgg acgttggctg cagactgaat agctatgctt
    36181 aatccagatc aagctcaggg aatgcgagca tacctcgaaa ttgtggctcg caacattgat
    36241 ctccaaatcc agtgcaggag gcttgcgagg cgattcattt agactttact catgatggta
    36301 aggttcaagt ctaatacata cagcctagag aaaggtacgg ggctctggcc cgggctgggt
    36361 tgcgaggatc acggcaatca tagcatcttc ctcctgcgat gcgtcagtaa ggaatttgtg
    36421 tggagtggct tattattcac ctttgcaatg attggagtta cattcccagt cattcgaaca
    36481 tggcgctacg tagcggttag caagataaca gcaagatcta acctcatggc tggcttacag
    36541 tctactgatg caccgtagca aacgctatct tcaagttgtt agtcactgtt ctgagcaagg
    36601 catgtcatag tcctgctact taccgcggca attaaccacc tggtcgcagt cggcatttct
    36661 caatggggcg caataattgg aattgcactg cgaagcagca gtacatctcg ctacgtgaga
    36721 aatacagtca gagcggactc atcttttatc agtatgggtt tcacgaacta aaacgaggta
    36781 aaccagccga catatgtgca agctatgctt gcaagcgtaa gaagaataga cacaggcttc
    36841 atgatttcga tgaaattgaa ggctgtatct gttggcagac tggttgacga agggaggaga
    36901 ggatatcgag aacaaaggta gaaggggtag gaccgttgct gtatttatat atagcagaaa
    36961 taaaatgagc tcgcattcta aacacggcag ttacattgcc tgactgcaat tgccttttgc
    37021 actgaccttt cgctttgact ttaattccat taactctaaa cctcaatgca catcccttct
    37081 aatagaggca agtcgctaca tcttcagttt cctaggtaaa aaaaacaacc ttagagcgcg
    37141 gcattgagta taatccagtt atttctctaa atggactacc tattattgcc tattatccta
    37201 tcaagtccgg ccgtaaggat gcttcaggta gtgaacttag cttgacataa ttgccagata
    37261 agctgtgagt ttccttacca gcgttgaggt ttacaagaac gggcgcatga gaccattgcc
    37321 tagttagctg atagtaatat ctaaaggtaa tcaataatct ttcctaggaa cccatgttgc
    37381 tttaaactct aagcgacata tctctactat ataccagata gctatacctt accttaaagg
    37441 aattataact agtttatcga taaatgcgct gtcgaggaca ttgccttatg ggcaaagcaa
    37501 aatatgccgt tcaaagcgct attgacaaag aagctgctgg aaagatcgta ggaatactag
    37561 actgaggtgt tcgcatcagc atcttatttc tttttccaac aaatcgatca agttaggtat
    37621 acacttcgct tgtagtatct tattctcaaa gccattgtat taagaagcga atggcagacc
    37681 ccgataacat gtcggccaaa atggaaaaag tctcagcttg caacttcatt ccattgaggc
    37741 aaatacggat ccttttgagt ctggaatatc acgcaagaat aatacggcaa ctcaaaaatt
    37801 gttatccccg gctcgatatc attggccgcg ggctttccgg gcccggtctg acaaggatac
    37861 agtgggtcat tctctcggcg ccgacgctga cacaacctcc gatcttagtg tcaatatctt
    37921 ccgaagacgt gcatgagctt tagtcggatg cacgaaatac tcggtagatg agactcaagg
    37981 tctgttgacc cggcccagct agctccgagc cgcaatgcgc agcatacaga gtagctatca
    38041 tatcataaca atgcttcagt ccatatatct gatcccaagt catttccatg gtggtgtttc
    38101 cgtgatcatc atcctttctt cagagtcaaa tccaaagcaa gccagcgccc atcacaaaac
    38161 cctttgtttc tgactctttt ccccctctca aaatgactct ctccaatggc tccaacggcg
    38221 caaacggcac tagcaacggc catggagctc atcctagcgc taatggcttt cacaacgctg
    38281 ctaacggggg tgctaacaat ggcactccca atggtggcgc tgaatacaat gctagcctcc
    38341 ctcaggtaga cggtgacatc tcgtctgcta tagccgtcat cggagtctct ggtagatttc
    38401 ccggtgatgc aacttcgcct cgtcatcttt gggatcttct caaggagggc agaaacgcgt
    38461 tgagtgatgt tcctgagagc cgttttaaca ttgatgggtt ttatcatcct gacggtggaa
    38521 gggcggggac gttgaacacc aagcaggggt attttctgaa gagtgatgtt gataagtttg
    38581 atgctggatt cttctctatt acgcctgagg aggcgagggg tatggatccc acgcagagaa
    38641 ttctgcttga gctggcctac gagggtctcg agaatggtaa gattcgtgac tcttctgtga
    38701 tggtttgagc tgacattctg tagctggtct caagattgac gaggtcgcca atcaacacat
    38761 gtcctgctat atcggagcat gtcagcatga ttactgggat cttcaagcct acgatatgga
    38821 cagcgcaccc aagtacaccg ccaccggtac cggcccagcc cttctttcaa atcgcatctc
    38881 gtggttcttc aacctcaagg gacccagcgt caccatcgac accgcctgct cttccacgtt
    38941 gactgccctt cacctcgcag gtcaaagcat ccgaaacggc gaaagcgact cagtaagtct
    39001 tccactaccc atcatttcta tcaatactta cccttgtagg ctctcgtcgg aggtctaggt
    39061 cttcatctcc tccccaactt cggcgtcttc atgtcctcca tgtccttcct cagcgccgac
    39121 aacaaatgcc actccttcga cgcctcagcc aacggttacg cccgcgctga aggcggcggc
    39181 ttcgtggtgc tcaagcgtct tgataaggcg cttgctgacg gcgacactat ccgcgccgtc
    39241 ctccgaagca caggtagtaa ccaggacggt cgaacccttg gcatcacgca accttctgct
    39301 tctcgccagg aagagcttat ccgtgcgact tatgcttcag ctggtctgac cttcgacaag
    39361 accaatttct tcgaggcgca cggaacgggt accaaggtcg gtgatcctat tgagtgctcg
    39421 gttattggga atgtgtttgg taagacgagg gagaggcctg tttatgttgg ctctgtgaag
    39481 agtaacattg gacatcttga gggtgcgagt ggtcttgcgg ggcttgtcaa gacgatttac
    39541 agtcttgaga gtggtgtgat ctctccgact tatgggcttg agaacgtcaa tccgaagatc
    39601 aagcttgatg agtggaagat caaccttcct actgagaaga tcaagtggcc tgctggtctg
    39661 cgacgggcta gcatcaacag ttttggttac ggtggcgcaa atgctcatgc tgttttggat
    39721 gatgcgtacc acttcctcaa gactcacaac ctcgagggcc atcacaacac caaggccgag
    39781 gacgttcccg cgactggctt gattggtaac ggatctcaag acattatcga gaagactgac
    39841 aagaaacctc gcctgttcct catctcatcc cacgaagagt ctggcatcgc tcgtctcagc
    39901 cagactctcc aggcttatct cgccgacccc gcagcccgcg atcttcccga ggaccaattc
    39961 ctccaccgtc tcgcctacac cctctctgag aaacgatcct ctcttccctg gaagacatac
    40021 gcagctgcct cgaccatcga agagctccag caagcccttg atggagcacc caccaaagcc
    40081 gctcgcgttc cccgatcaca ggccctcact ttcatcttca ccggccaagg agctcagtgg
    40141 ttcgccatgg gcagagaact ccaaaagtac cctatcttcc ggcagtccct ccacgcatgc
    40201 agtcagtacc ttaaggactt cggcagcaca tgggatcttg ttgaagagct caaccgcgat
    40261 gcgaaggagt ctatcattga ccttccctat gtcagccaac cttcttgtac tgctctccag
    40321 ctcagcatta ttgatcttct tgcgagttgg ggtattcacc ctcaagtcac tgttggtcac
    40381 tctagtggtg agattgctgc tgcttatgcc aagggtgctt tcgacaagga ggctgctatg
    40441 aggattgcgt acttccgagg tcatctcact ggtaacatca ccaagactgg atcaatggca
    40501 gctgttggtc ttggccctga gcgtgtgagc gagtatctca gccgtgtcac agcaggtaag
    40561 atcgtcgtcg cttgcatcaa cagtcccgcc agtgtcactc tctctggtga cgtcgaaggc
    40621 atcgatgaag ttctcacttt cctccaagcc gacgacatct tcgcgcgtaa actccgcgtc
    40681 actacagcct accactctca ccacatgcag cagatctcag aggagtatct caactctctg
    40741 tctggcaagt gggagctcaa gcctggtaac cccaaagtcc gcatgttctc ctccgtctcg
    40801 gccaaaccta ttgacggcac tgagcttggc cctgcgtact gggtcgctaa cctcgtcagc
    40861 cctgtcaact tctccggtgc tgtcactgct gctgctaacg ctggtgcatt gggcaagcgt
    40921 aaggcttcgg gtaagaaggg tagtgcggat gccatggttg agattggacc tcacgctgca
    40981 ctccaaggac ctctgaagca gatccttgat agcatcggtg acaagggtgc ttcgccaaag
    41041 tacttctctg ccattaagcg aaagcaagat gccatccaga ctactctcga agtcgttggc
    41101 gagcttctcg ttctcggcca ccaagtcaac gtccctctcg tcaacgccta caccgaaacc
    41161 acctccgcac tcgtcgatct tcccccctac gcttggaaca ccaccaacag ctactggcac
    41221 gagtccgccg cagtgaccgc ctacaagcag cgcaaacacc cccgcctcga actcctcggc
    41281 gttagggatc ctcgctccac caaggccgag cctgcgtggc acaactacct acgcatctcg
    41341 gagcagccat ggattgagca ccatcagttc cagaacacta acatttatcc tatggctggt
    41401 atgatcgtca tggcgattga gggtctgcgg caggttgaga cgcgaactga tgttgagggt
    41461 tatactattc gggatgtcaa catcggaagt gctcttgttg ttccgcttga tcagactatt
    41521 gagacgagac ttcagcttac gccatggagg tctggcccca atgtctcgtg gtcgcactgg
    41581 acggagttca cggtgtctag tcgcaatgaa agcggttctt ggacgaccaa ctgcactggt
    41641 cttgtcagta cgtcttacaa gcgtgagacc aatagcacgt tcttggatga ggaggctgca
    41701 gccaacgctc ttctgagcca agagtacaag gctatctcca actccgacct gcccagcgtc
    41761 gacccaactg tcttctacac caagctcgac gagtcaggct tcagtctcgg cccagcattc
    41821 cgtggcgtca aggaacttaa cctctttgat cacaaggctc acttctccat ggaagtcatc
    41881 gacacgaagg acttctaccc caagaagtgg gagcccgctc acctcatcca tcccgccgtt
    41941 ctcgatgtct ttgtccatct tttgatctcc agcaccggtg acgccgccga gatcaaggct
    42001 cgtgtccccg tgtctactgc ttctctgtac atctctgcgg actttgactc gactagcggt
    42061 accaagtatc atggtttcag cacttccaag aagcatggtg ctacaaacat gctgagcaat
    42121 gtcatcgcgt ttgccgaggg tggatccaaa ccattaattg ccctggaggg atgcaagact
    42181 gtgcctttga gaggtgcctc tgatccttct tcgggtgatg gccagtcgct tggccatgtt
    42241 cctgttgttc ccaagaaggt ggtcgatgtc gatatctctg atgctgtgac tcttgagaag
    42301 ctgcttcaag gtactgactt tgcctctaag ctgggcagtt acctgtctct tctcggccag
    42361 aagcgacctg gactgagtgt acttgagtac agctcgtcca cttcaagtat tcttctcaga
    42421 gctctcactg cacaagctga agagcttcaa ggtagcatta cttctgttgc tcttactact
    42481 cctctggacg ggcctgccga cgaagagact tctgtccctg aggcctggaa gaacaaggtt
    42541 cagcaggaga agcttgacct cacccaggac cccagcactc aggggttcga ggacgtggca
    42601 ctagacgtca tcttcattga tgttgaagag cagggtgata tctcacttgt cttgaagaac
    42661 gccaagaaga tcctcaaacc ctccggcatc ttgctgatca ccaaccacgc gagtgccatc
    42721 tccactgatc ttctcacctc caccgatctc acctcgacca ctgtgtcaga actcatcatc
    42781 gctcgccaca agcccgatac ggacccctca gaccaccaag tcctcatcgt cactccgcct
    42841 tccccgtcct ccggtctcag caaactcatt gcacaggctg agaatgactt gacttctcag
    42901 ggctatgagg tcaacaaggc tgactttgcc aatatccccg agcagaccac tccattcctg
    42961 accttgtctg ctcttgatgt tgacactccc ttcctggaga gctttcatca tgagaccttc
    43021 accaagcttc gctccctttt ccttgcctca cgtggcactc tctggctgac tctcgacact
    43081 gcctctcgag gtctcgtaaa cggccttgga cgaactattc gtgctgaaca ccctgacatc
    43141 tccttcaccg ttctaagcct cgatgcattg acctcccttg actccgcctt gaacaccaag
    43201 accatctcat ccatcatcga gaacatgtcc cgcaagacct ttggtgagac ctcagactcc
    43261 gagtacgtca tccgcaacaa ccaagtcctc gtcgagcgcc tcattcccaa ccccgacctc
    43321 aaagcccttc tcgactcctc caagacagga aacaacctct cagcggtcaa ggtgcctctg
    43381 aagcaagtca acaagcctct gcaactctcc atccgcgatc ctggtcttct tgacaccctc
    43441 gagtacctct ctgttcctga tctctttgaa cctcttggtg ataaccagat agagatcgag
    43501 gttggctctg tggggctgaa cttccgcgat gtcatggttg cgatgggtca gatggaggat
    43561 aacaccctcg gtattgagtg tgcgggtgtc gtcgccaagg ttggggccgg tgtgcagaag
    43621 ttcaaagttg gtgatcgtgt ctttggtatg cacgcagggt gcttccagac tcgtgtccgc
    43681 gttgatcctc gtacgttcca gcgaacgcct gagcatctcg gcgatgagga agcggcttct
    43741 ttgatgtgta cctctgctac agtcgtgcac tcgctcattg acgtcgcgcg tcttcagcgc
    43801 ggtgagtcgg tcttgattca ctctgcggcg ggtggtgtcg gtcaggctgc cattcgtcta
    43861 gctaagtacc tcggcgctga gatctttgct actgtgtctt ctgagaagaa gaagcgtctc
    43921 ttgattgaag attacggtgt caaggagtct cacatcttca acagtcgtga ctactccttc
    43981 gctgatggta ttctccgtct cacgaaccaa cgaggtgtcg atgttgtcat caactctctt
    44041 gctggtgaag cccttcgccg aacatggctt tgcgttgcac cctttggtcg cttcattgag
    44101 cttggaaagc gtgatatcta cgacaatagc ggcctggata tgcgtccgtt ccttgacaac
    44161 atcacgtttt ctggattaga catcttgacc caggtcatta gctatcctga ccgcttcgag
    44221 gctatcggaa accaggtcgt tgagcttctg tccaagaatg ccatctcgcc tttgaataac
    44281 cttgcacgat actctttcgg tgaggtctcc aaggctttca gactgatgca gagtggtggt
    44341 cacgtcggca agattgttct gtaccctcgt cctgatgaca ttgttccggt aagtctccac
    44401 acaatccttt tatatcaacg cgtactaatt gggttctaga tcgttcccga gggtctcgag
    44461 agcttctgtc tacctcatga tgccacgtac gtcctcatcg gtggtctcgg tggcattggt
    44521 cgatccgtga cgcgacttct cgtcgaacga ggcgcgcggc atctcgtctt cctctcccga
    44581 tcagctgctg cacgtcctga agcccaggct ctcctcgatg agcttcacgc tcaaggcgtc
    44641 caagctaagg catttgcagt cgatgtcgca gagaagtctc agctcgagcc cgtcattaac
    44701 gacgtgaagc agagtttccc tgccattaag ggattgattc actgcgccat ggatctaaga
    44761 gtaagtcatc ctcgaggttg tctgtattca ctcactaacg cgctttagga cgcggtctac
    44821 agtaacatga cggctgacga ttggaacgcg tctctccgtc ccaagctcct cgcgacgcgt
    44881 aaccttcacg atctcctccc taccgacttg gacttcttca tttgcctgtc ttcaattgct
    44941 ggtataatcg gatcgcgtgg tcaggccaac tacaacgcgg gcaacacgta ccaagacgcg
    45001 ttagctcacc accgcgcagc ttcgggactt gccgccacca gcatcaacct cagtctcgtc
    45061 gtcggcatcg gtgtttccac ggagcgcagc gaggtcttcc agcttctcaa ggatggcggt
    45121 cttctcggca tggatgagaa tgatgtcctc aacgtcatca aggccgccat ctcaggttgt
    45181 gcccctacac aagtcgctct cggcgcgtct acaggcggtc aactcgacaa gctagcagcc
    45241 aacgatccct actggttcgc tgactcgcga tttgcggtgc tcaaccagtt ggatcgtcaa
    45301 ggcactggtg ccgtagctgg aggccaggac tggaagaagc tcctcgccgc ggctgcttca
    45361 cccgatgagg tctatgagat tgtgctacaa cagcttttgg agggcgtttc caagatcatc
    45421 aaggctgatg tggaagatat ggattcgcga aagtcactgc ctgctcttgg tattgacagt
    45481 ctcgtcgcga ttgagattcg cacttggcta ctgaaggagt tccaggccga tctctctgtc
    45541 tttgacattg tcagcaacga tcctctgact ggatttgcca agaaggtcat ggcaaagtct
    45601 gtcttgattg cataaacagc tctatccaag gtaaaaagct gggtgcgtgt tgcaaataga
    45661 ttgatctata cgctggatta cttattgttg ttcctttatt tctatatctc tttttagata
    45721 gagcgcgtta ttaattataa atacttatag tataaagact ttaaaactat aaaagagctt
    45781 ttctaagtat acctcagtag tttaaagata taatcatggt aggaaacgcg ttatttgtct
    45841 tgtaaacgcg ctctatatat aattatctca agcagaatag ggtaggacag tcgtgtgttt
    45901 gagctttcat gacatcattt tgcccagtgg ttctggagac cattccggtt aaaccgagcc
    45961 aggccagtgc ctatcttatc accgatctct cccaatctct ctagtagtcc caggatggct
    46021 aagctctaag tcacaaagat gtggatcgac aaaaatgccg aaaggctccg gccgaagcca
    46081 acaagtcccg ggtccggaac agcccgtatc gggggccatg gaccttgacc caaagcgaca
    46141 aaagaactgg ataaatcagt tccagaccaa gtggttgttt gattggctaa cttggcgaac
    46201 actcaatgtc cgatatttct tgatcaccga tccgaaactc gagtaagcat tgtataatga
    46261 tagttcggtc agcattggcc catgatgtag atgtgatgat tcaaatcatc aacgtattta
    46321 atcactgacc gctgagcact gtcttcatct caaagcataa accattcaca cttcaggcca
    46381 gtatccgaac taccaattct cttacaccaa catctcaatc actgcccgtc atggcctctg
    46441 agcttaaaga atacctcgtc atcatccctg atcttcccga cgtcctagcc aaacgacaag
    46501 tcctactcaa gcctcacaac caagacgcag ctcccctagt caaagccggc cgtgtcccct
    46561 tcttcggcag cacccttgct caccacagcg ccgaaggcca acaagtcgcc gagaatggaa
    46621 cagtcatgat catcaaagct gagagcgagg aggagatcaa ggagatcatc cgaaaagata
    46681 tttttacgat tgagggggtt tgggattttg gaaggttgtc tatctggcct ttcaagagta
    46741 aatgagtttg gtcatgggag acgcgtctgc tcgcgtgcag ggactagcgg gacgaggccc
    46801 gagatctcat gtcaagatat tgggtccttt ttcttgcctc tgcctgtatc gatagtagcc
    46861 ttgttcaatg tgatgactga tccgacttgg ctccgtgcag ttcattgtga cgtggatgct
    46921 cgaaccggat ccgactgaaa agttccgatc agcgtcttaa cgctgagtga cattgatcaa
    46981 ggcaatcgga ggatccactc cagccgaccg atgtttgtct tcggcttaac tcagattcat
    47041 ccgaggttat tgtcagtgcg caactgaaat gcaacagcca ccggaagttt tgtagctgga
    47101 ataatgatac ggaggtttta agtggcaaac acacccacgc ttagtgcgac gcgttgccat
    47161 gcatagagcg aagatttacg cgtttcggcg ctgacatcgg ggacttctcg cgataagata
    47221 agccgccgag ggtgagcatg ctgagtacta cccaaactgg atgtgaagag ggatcgacat
    47281 ccatagctat tattcttggc ttgataagca catgattaat tatgtaaatt gcatctgcgc
    47341 ttgaaaggct ccaaacctaa ccagccctgc aacagttcgc ccttgcacat cgtgcaaagc
    47401 ttgccagcat gcgtagtcgt cgagataatt cctgggtggt tcagaagttt ggtggaacaa
    47461 gcattggcaa attcccagac aaggttagtt gcaccactgt ttgttcaccc gctttgctat
    47521 agtgacgatt gcttacatga ccatggtagg ttgccgagat cgtgaagagg tacagctcaa
    47581 ccactagcgt atcaaggggg ccggctaaca ttattccagc gcgaggcttg gaggcgatag
    47641 acccgcagtg atatgttctg cacgaagttc aggcaagaaa gtcttcggaa caacgagtag
    47701 gtgagtcaaa cagccatcaa acctctcatc agcttgaagt actaatcatg atcatccagg
    47761 ctgctacaag tctaccggac attgagaggc attgttgcca tcacgcaaga ccctgatatg
    47821 caagagttgc tcttcgacag acttcgcagc attatcaaag atatccgtga tgaccaagtg
    47881 gccactgtcc agatatatat cttgagacag gacattcgtg atgagacaac ccgacagatc
    47941 acagcagatt gccaggaact acttgactac acatccgctg ctaagcgctt caacctcgat
    48001 atcaatggta aagcaaaaga caaaatggtc agcttcggtg agaagttgag ctgtcgactc
    48061 atggttgcta tgctacgaga cagagacatc ccagcggaat acgtcgatct ctccgatatt
    48121 gtacctaaca acaacctgaa tcatttgaag cctgaattct tccctgaagc agctgcagtc
    48181 tttggaaaac gaatcgaagc ttgcaatggg agagttcccg tcatcactgg attcttcggc
    48241 gctgttccgg ggagtttgat agacagtggt attggaagag gatattctga cctctgtgct
    48301 gttttggtgg cgattgggct acatgcagag agagtgcaga tctggaaaga ggttgatggc
    48361 attttcacag ctgatccgag agaagtccct gatgctagat gcttgccttc gatcacgcca
    48421 tctgaagcag ctgaacttac cttctatgga tcagaggtca ttcatcatct tgcactgtct
    48481 ctggcaattc aagcaaagcc gcctattagc atctttgtca agaatgtgca gaagccgtgg
    48541 ggtcaaggaa ctgttgttgt tcctagcgat ggtgacgaca catcttcgtg gccgatcgac
    48601 tacttggacc cttccgactc ggactgtact tcttccacag cactgccaaa aatgccaact
    48661 gctgtcacca tcaaacgaga catcaccatt ctcaacatcc tcagcaacaa acagtccatg
    48721 tctcatggct tcttcgtcaa ggtctttacc atcctggcag agcacgatat ctcagttgat
    48781 ctaatctcca cctcagaagt ccatgtttct atggcaatca acagttccaa catggatccc
    48841 tctcagatca aggatgttca ctgcaagatt gctgaagaag gagaggtgaa tgtgctgcct
    48901 gacatggcta tcctgagtct cgtgggcgct gagctaaaga acatgaccgg cattgcgggg
    48961 agaatgtttg ccattcttgg ggagcagcac gtcaacattg agatgatctc gcaaggtatg
    49021 tgaactctat gtatgtttca agccatttgc taatttggtt cggtgacagg tgcgagtgag
    49081 attaacatat cctgtgtcat tccggacaag gacgccacta gggctctgaa tatgctgcat
    49141 aatgagctgt ttacgaagaa tgccatgtaa actatagctt cacacactct atcacgcggt
    49201 ttctgactta atagagttaa agttgagtac tattaaatta tggtcattgc gaagcacata
    49261 tacatgtcga gagctgctgg agtgcacaat gacgaatcag tcgtactata acttctagtc
    49321 aagtgaaccg gaataatccg gcttggtctg tcttttttcc tcctccttct atattgaccg
    49381 gggtcaaatc tcgaatcgtc ttggcggtcc cctgtatctt gtctcacaga ggtctcctca
    49441 gtagctgcca ccgacgctga ggtcatctga cccacgatct tccgaatgct tcccgattcc
    49501 aagggaggat ggacctcttg tacatggcca tgcccagctc ctgcactgtc tgttataata
    49561 gtaagctatc ttttctgaaa ctacttgtga gatcttgaag aactaatcaa aagcaggtct
    49621 gcttatgcta gattttaaga gaatcacagc cttgacccag gatgatgcta atgcggagat
    49681 gaaagatgta aagacacaat ctcaatctat tgtctgaagt ctaagggaaa gaagaaatct
    49741 atgatatccc acaacaattc tgaaactttt cgtttgcaat cggccatcca gcagtatcaa
    49801 gatgagaaaa aaccataacc ttctagtgaa gagaaacaac cgtctcgata atcaattctg
    49861 caaagtgcac caactcctca ttgtacctag ggaagttatg tcccccacga tgtgtcatct
    49921 tcctcgccat atcggggtca aacaactcgt acaccgattc atcgacgaat gagtagtgat
    49981 cctttaaccc acggacatgg acagaaggta ctggaatctt ctcggggata tcactaggtc
    50041 tccatcgaag gaggaggtca acgggaaagt caagctcgtc cttgacagcg ttgatcatgt
    50101 catactcaat cgaagtgtga agatccttct tccagtccag cttcttgcca tgagacacgt
    50161 caattcgccc ggggaggtat gccggttcaa gtgtgttctt ctctgtaaga tcccagctga
    50221 tcacaccatt gtcaaaggag tggggaagga aggctgatgt gaagatggcc atcttaaaag
    50281 ggtatggcgt atcggggtgc tcggcttggt gcatgagaag tagaagagca gccatagaac
    50341 caccctgtga gaagccccag ataccatcaa aaggaccttc agactcaaca taggcagcta
    50401 ggcgctcata tgcctcttcg acgtcttcgg ggtaagggaa gttgtaccag ctggagttgg
    50461 gcttggggac ttgcttgagg tttgctgatc ttgttagatc atcggataat ggagataatt
    50521 gtggtggaac ttacggagca tcagttgtgt gggttccatg cctgcctcga gaaattcgta
    50581 ctcccagtca cttggcaggt gagcagtgat gggctccatc tgttgttgga gaacctctac
    50641 gctgaaggca tagccgtgga gacatagaaa cctcatcttg atataatctg aatggattgt
    50701 tgaaagtaaa gacggatcgg agtttaaaga agcttaaagt caaagcagtg agtgagatga
    50761 atgggatgaa tcttggtgag ttgctgtaat tgagaatcct ttagatcttc gccaagggag
    50821 cctttttatt aagcttctct tcctttcgtc cggccttctc tatactaatt gaaccgtgta
    50881 ttgagcggta aaactcggtt tattcttcgt gaaggttatt caatgctgtt tcaacattga
    50941 gcaagcggta cgtgatgcat accatccgaa ccactcggat cgccttgcca agatctgtaa
    51001 ggcaatcgca ttgataagct tgatacgaac gggactaccg gagccacaaa tgcaagggtg
    51061 aatctataac gggccattca gagtcttcca aaagttcgtt ctgtcgatcg gaagatgtac
    51121 ggaagctttg acgaaatgga tcgaaggatc ggaggttggg ctagccactt cggaggttcg
    51181 agaataacac gggtagttac ttacaccggg atatctcttg caaatatgag attagattgc
    51241 gcctttgaca tgaaaaattg acaaattctt gaagttgact gtcccgacgc tgttgctgta
    51301 gtcagctctc cccaacactc agcaccagat gatattcgtc tttacacttt gacttagcaa
    51361 ttgtctccca tgagccggcg tcagactctg aagactcttc aaaaacttat tcttgctcct
    51421 tcccaacaca tttctcttag tatcgctagc aatttatctg tgataccgag tcgaagcatg
    51481 acgacaacag caacggtacc ggtattgcca acatccatcc acgatgggct tggtaagggt
    51541 attgcatatg gtaatacctc agattcagct tgccttgatg aagttatact aactcagcat
    51601 agagaagagc cttcctagac ccgttaatcc gttctcgcac cgtgtccccg gacgagaaat
    51661 catcacgatc cccaaattca cactcgaatc cggtgttgag atgcgaaatg ttccagtggc
    51721 atatatgagc tggggcaagc tttcatcaaa ggctaataac gtaatgatca tttgccatgc
    51781 tttgtctggg agtgcagatg tcagcgactg gtggggaccg cttcttgggc atgggaaggc
    51841 atttgataca gacaagttct tcgtcatctg tatgaacagc ctcggaagtc catatggaac
    51901 agctagtcct gtgacagcca agaatggaga ctactcggag ggttggtacg gggctgactt
    51961 cccgtcaact actatccgag atgatgttcg gtaagtaact tttaccggga aagcgacgat
    52021 caccagctaa gtatagcaga cttcacaagt tggccctaga caagctcgga gttagaaagg
    52081 ttgcagctgc cattggtggc tctatgggag gtatgcacgt tcttgaatgg gcgttctttg
    52141 gtaaagacta cgttcgttgt attgtaccag ctgcaacatc aagtcatcaa agtgcgtggg
    52201 ccattggttg gggagaagca caacgccatg ccattcggag cgatgtcaag tacaagaacg
    52261 gtcgttacgg gtttgatgat cctccagttc ttggactgga agcagctcgt atgacggcgt
    52321 tgctgacgta tcgaagtcgg gactcccttg agaggcgatt tggacgcgac acaggaagca
    52381 aaaagaaggt gagcacctaa tttcggtgag aaagccgagt ctaacacatg ttcaagacac
    52441 agaaacaaga gagcaagaca ttaccgagta acagtacacc aattcacagc cacagcgggg
    52501 ccgacgagac tcctgtcgca tttgaccgcg ccgactccag cttcgccgcc caatcctacc
    52561 tccgctacca agccaagaag ttctccaacc gctttgacag caactgctac attgccctca
    52621 caaacaagct cgacactcac gacctggcgc gcggccgaac acggaccatt actgaagcac
    52681 tgtcactgat tgagcagcct acgcttgtgc tgggaatacg aagtgatggg ctgtacacgc
    52741 ttgctgaaca agagcagatt gcgcgagctg tgccaaatgc caagttgaga gagatcgtga
    52801 gtgacgatgg acatgatgcg tttctgattg agtggagcca gttgaattgg ttgttgattg
    52861 ggtttcttca tgagagtttg ccggatatta tgcaacgagc ggctttgtaa taggaatcag
    52921 tacacactat agatctttat catcacgtgt cgaggaaaga
//
