# Supplementary material for: Genome sequencing and physiological characterization of three Neoarthrinium moseri strains
Source: BMC Microbiol. 2025 Aug 21;25:526. doi: 10.1186/s12866-025-04274-z (PMC12369201; doi:10.1186/s12866-025-04274-z)
Supplement: Supplementary file 18 — Supplementary Material 18. [file 12866_2025_4274_MOESM18_ESM.zip › BGC analyses/gibberellin biosynthetic gene cluster from Fusarium fujikuroi/BGC0001604.gbk]

LOCUS       BGC0001604             30000 bp    DNA     linear   PLN 27-JUL-2016
DEFINITION  Fusarium fujikuroi strain B14 gibberellin biosynthetic gene cluster,
            complete sequence.
ACCESSION   BGC0001604
VERSION     BGC0001604
KEYWORDS    .
SOURCE      Fusarium fujikuroi (Gibberella fujikuroi)
  ORGANISM  Fusarium fujikuroi
            Eukaryota; Fungi; Dikarya; Ascomycota; Pezizomycotina;
            Sordariomycetes; Hypocreomycetidae; Hypocreales; Nectriaceae;
            Fusarium; Fusarium fujikuroi species complex.
COMMENT     ##antiSMASH-Data-START##
            Version      :: False
            Run date     :: 2024-10-17 15:53:50
            NOTE: This is a single region extracted from a larger record!
            Orig. start  :: 0
            Orig. end    :: 30000
            ##antiSMASH-Data-END##
FEATURES             Location/Qualifiers
     source          1..30000
                     /db_xref="taxon:5127"
                     /mol_type="genomic DNA"
                     /organism="Fusarium fujikuroi"
                     /strain="B14"
     misc_feature    1..30000
                     /note="gibberellin biosynthetic gene cluster"
     subregion       1..30000
                     /aStool="mibig"
                     /contig_edge="True"
                     /label="terpene"
                     /subregion_number="1"
                     /tool="antismash"
     region          1..30000
                     /contig_edge="True"
                     /product="unknown"
                     /region_number="1"
                     /subregion_numbers="1"
                     /tool="antismash"
     gene            complement(<5570..>6598)
                     /gene="DES"
     mRNA            complement(<5570..>6598)
                     /gene="DES"
                     /product="GA4 desaturase"
     CDS             complement(5570..6598)
                     /codon_start=1
                     /gene="DES"
                     /product="GA4 desaturase"
                     /protein_id="ANV81295.1"
                     /transl_table=11
                     /translation="MPHKDNPLESPVGKSVTATIAYHSGPALPTSPIAGVTTLQDCTQQ
                     AVAVTDIRPSVSSFTLDGNGFQVVKHTSAVGSPPYDHSSWTDPVVRKEVYDPEIIELAK
                     SLTGAKKVMILLASSRNVPFKEPELAPPYPMPGKSSSGSKEREAIPANELPTTRAKGFQ
                     KGEEEGPVRKPHKDWGPSGAWNTLRNWSQELIDEAGDIIKAGDEAAKLPGGRAKNYQGR
                     RWALYTTWRPLKTVKRDPMAYVDYWTADEEDGVSFWRNPPGVHGTFESDVLLTKANPKH
                     KWYWISDQTPDEVLLMKIMDTESEKDGSEIAGGVHHCSFHLPGTEKEEVRESIETKFIA
                     FW"
     gene            complement(7636..9290)
                     /gene="P450-4"
     mRNA            complement(join(<7636..8069,8121..8702,8755..9040,
                     9090..>9290))
                     /gene="P450-4"
                     /product="kaurenoxidase"
     CDS             complement(join(7636..8069,8121..8702,8755..9040,
                     9090..9290))
                     /codon_start=1
                     /gene="P450-4"
                     /gene_functions="biosynthetic-additional
                     (rule-based-clusters) p450"
                     /gene_functions="biosynthetic-additional (smcogs)
                     SMCOG1034:cytochrome P450 (Score: 125.9; E-value: 3.6e-38)"
                     /gene_kind="biosynthetic-additional"
                     /note="diterpencyclase"
                     /product="kaurenoxidase"
                     /protein_id="ANV81296.1"
                     /sec_met_domain="p450 (E-value: 3.8e-42, bitscore: 133.4,
                     seeds: 50, tool: rule-based-clusters)"
                     /transl_table=11
                     /translation="MPLMDVHWLIYVAFGAWLCSYVIHVLSSSSTVKVPVVGYRSVFEP
                     TWLLRLRFVWEGGSIIGQGYNKFKDSIFQVRKLGTDIVIIPPNYIDEVRKLSQDKTRSV
                     EPFINDFAGQYTRGMVFLQSDLQNRVIQQRLTPKLVSLTKVMKEELDYALTKEMPDMKD
                     DEWVEVDISSIMVRLISRISARVFLGPEHCRNQEWLTTTAEYSESLFITGFILRVVPHI
                     LRPFIAPLLPSYRTLLRNVSSGRRVIGDIIRSQQGDGNEDILSWMRDAATGEEKQIDNI
                     AQRMLILSLASIHTTAMTMTHAMYDLCACPEYIEPLRDEVKSVVGASGWDKTALNRLHK
                     LDSFLKESQRFNPVFLLTFNRIYHQSMTLSDGTNIPSGTRIAVPSHAMLQDSAHVPGPT
                     PPTEFDGFRYSKIRSDSNYAQKYLFSMTDSSNMAFGYGKYACPGRFYASNEMKLTLAIL
                     LLQFEFKLPDGKGRPRNITIDSDMIPDPRARLCVRKRSLRDE"
     gene            10559..12037
                     /gene="P450-1"
     mRNA            join(<10559..10681,10732..10903,10955..11560,11616..>12037)
                     /gene="P450-1"
                     /product="GA14 synthase"
     CDS             join(10559..10681,10732..10903,10955..11560,11616..12037)
                     /codon_start=1
                     /gene="P450-1"
                     /gene_functions="biosynthetic-additional
                     (rule-based-clusters) p450"
                     /gene_functions="biosynthetic-additional (smcogs)
                     SMCOG1034:cytochrome P450 (Score: 110.8; E-value: 1.4e-33)"
                     /gene_kind="biosynthetic-additional"
                     /product="GA14 synthase"
                     /protein_id="ANV81297.1"
                     /sec_met_domain="p450 (E-value: 3.4e-37, bitscore: 117.0,
                     seeds: 50, tool: rule-based-clusters)"
                     /transl_table=11
                     /translation="MSPDKPFRIMGDVGELHILPPKYAYEVRNNEKLSFTMAAFKWFYA
                     HLPGFEGFREGTNESHIMKLVARHQLTHQLTLVTGAVSEECALVLKDVYTDSPEWHDIT
                     AKDANMKLMARITSRVFLGKEMCRNPQWLRITSTYAVIAFRAVEELRLWPSWLRPVVQW
                     FMPHCTQSRALVQEARDLINPLLERRREEKAEAERTGEKVTYNDAVEWLDDLAREKGVG
                     YDPACAQLSLSVAALHSTTDFFTQVMFDIAQNPELIEPLREEIIAVLGKQGWSKNSLYN
                     LKLMDSVLKESQRLKPIAIASMRRFTTHNVKLSDGVILPKNKLTLVSAHQHWDPEYYKD
                     PLKFDGYRFFNMRREPGKESKAQLVSATPDHMGFGYGLHACPGRFFASEEIKIALSHIL
                     LKYDFKPVEGSSMEPRKYGLNMNANPTAKLSVRRRKEEIAI"
     gene            13555..15457
                     /gene="P450-2"
     mRNA            join(<13555..13737,13790..13877,13902..13960,14023..14125,
                     14341..14919,14970..15020,15075..>15457)
                     /gene="P450-2"
                     /product="C20 oxidase"
     CDS             join(13555..13737,13790..13877,13902..13960,14023..14125,
                     14341..14919,14970..15020,15075..15457)
                     /codon_start=1
                     /gene="P450-2"
                     /gene_functions="biosynthetic-additional
                     (rule-based-clusters) p450"
                     /gene_functions="biosynthetic-additional (smcogs)
                     SMCOG1034:cytochrome P450 (Score: 113.9; E-value: 1.5e-34)"
                     /gene_kind="biosynthetic-additional"
                     /product="C20 oxidase"
                     /protein_id="ANV81298.1"
                     /sec_met_domain="p450 (E-value: 2.9e-40, bitscore: 127.2,
                     seeds: 50, tool: rule-based-clusters)"
                     /transl_table=11
                     /translation="MSIFNMITSYAGSQLLPFYIAIFVFTLVPWAIRFSWLEFRKGSVV
                     PLANPPDSLFGTGKTRRSFVKLSREILAKARSLFPNEPFRLITDWDFADEIRNDPRLSF
                     SKAAMQDNHAGIPGFETVALVGREDQLIQKVARKQLTKHLYIIARISSRIYLGDQLCRN
                     EAWLKITKTYTTNFYTASTNLRMFPRSIRPLAHWFLPECRKLRQERKDAIGIITPLIER
                     RRELRRAAIAAGQPLPVFHDAIDWSEQEAEAAGTGASFDPVIFQLTLSLLAIHTTYDLL
                     QQTMIDLGRHPEYIEPLRQEVVQLLREEGWKKTTLFKMKLLDSAIKESQRMKPGSIVTM
                     RRYVTEDITLSSGLTLKKGTRLNVDNRRLVDPKIYENPEVYNPYRFYDMRSEAGKDHGA
                     QLVSTGSNHMGFGHGQHSCPGRFFAANEIKVALCHILVKYDWKLCPDTETKPDTRGMIA
                     KSSPVTDILIKRRESVELDLEAI"
     gene            complement(16480..17924)
                     /gene="GGPPS"
     mRNA            complement(join(<16480..16800,16913..17070,17125..17390,
                     17438..17592,17643..>17924))
                     /gene="GGPPS"
                     /product="GGPP synthase"
     CDS             complement(join(16480..16800,16913..17070,17125..17390,
                     17438..17592,17643..17924))
                     /codon_start=1
                     /gene="GGPPS"
                     /gene_functions="biosynthetic-additional (smcogs)
                     SMCOG1182:Polyprenyl synthetase (Score: 244.3; E-value:
                     2.4e-74)"
                     /gene_kind="biosynthetic-additional"
                     /product="GGPP synthase"
                     /protein_id="ANV81299.1"
                     /transl_table=11
                     /translation="MAEQQISNLLSMFDAFHASQKLEITVQMMDTYHYRETPPDSSSSE
                     GGSLSRYDERRVSLPLSHNAASPDIVSQLCFSTAMSSELNHRWKSQRLKVADSPYNYIL
                     TLPSKGIRGAFIDSLNVWLEVPEDKTSVIKEVIGMLHNSSLIIDDFQDNSPLRRGKPST
                     HTVFGPAQAINTATYVIVKAIEKIQDIVGHDALADVTGTITTIFQGQAMDLWWTANAIV
                     PSIQEYLLMVNDKTGALFRLSLELLALNSEASISDSALESLSSAVSLLGQYFQIRDDYM
                     NLIDNKYTDQKGFCEDLDEGKYSLTLIHALQTDSSDLLTNILSMRRVQGKLTAQQKMLV
                     LEVMKTNGSLDWTSKLLGMLHTRVVAEIESLEVSTKRDNHALRALVERLKLET"
     gene            18732..21787
                     /gene="CPS/KS"
     mRNA            join(<18732..18736,18786..19626,19676..19796,19849..20132,
                     20180..>21787)
                     /gene="CPS/KS"
                     /product="kaurensynthase"
     CDS             join(18732..18736,18786..19626,19676..19796,19849..20132,
                     20180..21787)
                     /codon_start=1
                     /gene="CPS_KS"
                     /gene_functions="biosynthetic (rule-based-clusters)
                     terpene: Terpene_synth_C"
                     /gene_kind="biosynthetic"
                     /product="kaurensynthase"
                     /protein_id="ANV81300.1"
                     /sec_met_domain="Terpene_synth_C (E-value: 6.3e-41,
                     bitscore: 129.4, seeds: 87, tool: rule-based-clusters)"
                     /transl_table=11
                     /translation="MPGKIENGTPKDLKTGNDFVSAAKSLLDRAFKSHHSYYGLCSTSC
                     QVYDTAWVAMIPKTRDNVKQWLFPECFHYLLKTQAADGSWGSLPTTQTAGILDTASAVL
                     ALLCHAQEPLQILDVSPDEMGLRIEHGVASLKRQLAVWNDVEDTNHIGVEFIIPALLSM
                     LEKELDVPSFEFPCRDILEKMHGEKLGHFDLEQVYGKPSSLLHSLEAFLGKLDFDRLSH
                     HLYHGSMMASPSSTAAYLIGATKWDDEAEDYLRHVMRNGAGHGNGGISGTFPTTHFECS
                     WIIATLLKGGFTLKQIDGDGLRGLSTILLEALRDENGVIGFAPRTADVDDTAKALLALS
                     LVNQPVSPDIMIKVFEGKDHFTTFGSERDPSLTSNLHVLLSLLKQSNLSQYHPQILKTT
                     LFTCRWWWGSDHCVKDKWNLSHLYPTMLLVEAFTEVLHLIDGGELSSLFDESFKCKIGL
                     SIFQAVLRIILTQDNDGSWRGYREQTCYAILALVQARHVCFFTHMVDRLQSCVDRGFSW
                     LKSCSFHSQDLTWTSKTAYEVGFVAEAYKLAALQSASLEVPAATIGHSVTSAVPSSDLE
                     KYMRLVRKTALFSPLDEWELMASIIESSFFVPLLQAQRVEIYPRDNIKIDEDKYLSIIP
                     FTWVGCNNRSRTFASNRWLYDMMYLSLLGYQTDEYMEAVAGPIFGDVSLLHQTIDKIID
                     NAIGNLARANGTMHNGNGHQHGSTNIGQVEDTLTRFTNSVLNHKDVLNSSSSDQDTLRR
                     EFRTFMHAHITQIEDNSRFSKQASSDAFSSPEQSYFQWVNSTGGSHVACAYSFAFSNCL
                     MSANLLRGKDAFPSGTQKYLISSVMRHATNMCRMYNDFGSIARDNAERNVNSIHFPEFT
                     LCNGTSQSLDERKERLLKIATYEQGYLDRALEALERQSRDDAGDRAGSKDMRKLKIVKL
                     FCDVTDLYDQLYVIKDLSSSMK"
     gene            22441..24234
                     /gene="P450-3"
     mRNA            join(<22441..22662,22708..23425,23484..23681,23737..23833,
                     23886..>24234)
                     /gene="P450-3"
                     /product="C13 oxidase"
     CDS             join(22441..22662,22708..23425,23484..23681,23737..23833,
                     23886..24234)
                     /codon_start=1
                     /gene="P450-3"
                     /gene_functions="biosynthetic-additional
                     (rule-based-clusters) p450"
                     /gene_functions="biosynthetic-additional (smcogs)
                     SMCOG1034:cytochrome P450 (Score: 110.2; E-value: 2.1e-33)"
                     /gene_kind="biosynthetic-additional"
                     /product="C13 oxidase"
                     /protein_id="ANV81301.1"
                     /sec_met_domain="p450 (E-value: 2.4e-28, bitscore: 87.8,
                     seeds: 50, tool: rule-based-clusters)"
                     /transl_table=11
                     /translation="MSNFVTLIEPLELTGSRVLRIAVAFAALCGATGLLAFSWWIYKQS
                     SSKPTLPYPVVGDTHAQSLEKNLIKGMQQYRDSPFFLAGSRPPLLILPMSVFHEIHNMP
                     NEYISIIVEHEDKFQGKYTHITTIRPEIPATIRQDLTRNMPNIILELQDELTYASDQWP
                     RTSKWSSVSLYDMMLRTVALLSGRAFVGLPLCRDEGWLQASIGYTVQCVSIRDQLFTWS
                     PVLRPIIGPFLPSVRSVRRHLRFAAEIMAPLISQALQDEKQHRADTLLADQTEGRGTFI
                     SWLLRHLPEELRTPEQVGLDQMLVSFAAIHTTTMALTKVVWELVKRPEYIEPLRTEMQD
                     VFGPDAVSTDICINKEALSRLHKLDSFIREVQRWCPSTFVTPSRRVMKSMTLSNGIKLQ
                     RGTSIAFPAHAIHMSEETPTFSPDFSSDFENPSPRIFDGFRYLNLRSIKGQGSQHQAAT
                     TGPDYLIFNHGKHACPGRFFAISEIKMILIELLAKYDFRLEDGKPGPELMRVETETRLD
                     TKACLEMRRR"
ORIGIN
        1 accaaaacta ccccttaaat ggcttcctga gtctggccag ggtgtgagtg ccatagtaat
       61 ggctacaatt aagattcgac gtgcatcaac tttattgact gttgcataaa tgagagtaga
      121 aagacaagta acattatcga gcctgccgta tacttgaact actgcccatt gctatactag
      181 actgatcact tgagtacttt ctcagtgacc ttttccaatc ctgcgaaaac gccgaatccc
      241 cgatactgag cttgcaatcc gtaaattgag gacagtgtcg cctacagcca ctgcatgact
      301 cctccctcat ttgtactgat atccccgaga caaccgttgt agattcgctt atccgccgag
      361 accttgtgct gtcttgatcc aagtgagcga gcaagtactt gcgaacgtct tttgggctat
      421 gtttcgcagc cacttccttg gcatcttcgc cgttcttgtt cttgatgctc aagtcgctac
      481 atcttgatag cacatcgatg acttgtttct tgttggctat gttggatttc agggcgacca
      541 ttagtggcgt cgacccatct tgttgctgtg cgtttgcgtc agcaaccttt ttgccatatt
      601 gatctagcaa caggtactcc agcattttca catctccaac tcgagcagct atgtgtgcgg
      661 cagtcatgcc aaattgatct tgggcattga catccagggc ctcagccctt gagtcaccga
      721 gaagaagctt tgcgacgcgt cttccctcaa atttcgaact ctggcacaag tgaagacctg
      781 tcttacccgt acgatcggtc gcatcagcct tcgcaccttt ggtaagaagg agcttgaccg
      841 caacggcgtt cagctcagaa cctgccagta gcaagggcgt tgggtcctgg ctcccgtctt
      901 ccaaacgcac ctcgatattg caatcccggg ataacatctt ctccaacaca gccatattgt
      961 ttgtcttgat agcttgatgc agaggtgaag tacctttgag cgcgacggga gccgtctccc
     1021 agatgagatc gtacctgaaa ttggaaacat tgacgggaaa accttgttct ttgcaccaat
     1081 cgataagatc ttctgtcacg ttttggtaga gagactcatc cagtctctct tcgacatgcg
     1141 aaagattcgg ggtaaccctc aaggatgagg acgctccatt cttttctctg aaatcgcgaa
     1201 cagtaggtaa aatgcttgca ccgtcgcggc tctcattccg aatagatggg acgtagttcg
     1261 agtttgatac ttgatgccac ggtggatcag caattgacat gatcatggcc tcagatttgt
     1321 ccttccatgc cttgaatgca tcatggtaat ccaagtcgga ttcctctcca ggaaaggtgt
     1381 tgccggtgcc aagtgcattt gtgacatgtt gcagttgttt gatggaacgt gactcagcgg
     1441 cttggtacct ttgacgctcc tccgtgagtg ttgcgtgaaa gagcagcttt tcgaggattg
     1501 gtctcacgaa ggccttgaaa tcggtgactt catctcgcgt cctgtaactg atgtagctgc
     1561 ttaacgtcaa catctgattt cctccagaag atcgtatcca aacctacatt gacagcatct
     1621 cgaagtgtga ctgcagaagc tcttcggagc cagcaagccg ttccttgata ttcctaatgt
     1681 catcgctttg gaacttcttt ttgaagaaaa taccaagcct caagcctttt ggatcccttt
     1741 gcctccagta ttacgtcaat atgaagcttg ctagttagga atgagaggtc tcggtggatg
     1801 ttctcaagag tcctgtcaat cgaattacga tagtctttct ctaacggtga ttgcggtacg
     1861 tttgcatcaa acaatgcccg gacctggtca aggcgagtat gaagagcagc aagagtgtct
     1921 tgcattatct ctatatcgca atcattagtt tgatcatggc tctcaacctt ctcgcaatgc
     1981 cccagtgatc gccttatgga actcaccagc atccttactg gcgtctctaa tttcccgaat
     2041 gagaaagtaa agcccagtag ctaggttacg gcaaagctcg gtagtggcaa tggctagccc
     2101 cgctgcatcc aaaggcgacg acatggaaat tgtccgagtg gaagtgccct atcgatacgg
     2161 gcttgaacct agtatagtgt ttatgcaaac tagcggagaa acttggaatc gggagaatgg
     2221 agcaagagcg gtctagtaga tggaagagaa gatgagaggg atgagatgag atgagaacct
     2281 ggggaaatcc tggggacgaa agcgggtcgg aagcgcaggc cttgcacaca aaacgcgggg
     2341 atactatgac atatagattg ctctcaaaat aaacaaggcg tacagggcga cacgagaatt
     2401 cttctgtggc tgaaacgttt gcttgctcag agcctgattt tcaaaggcca agaccttaga
     2461 aatagctctc cagaccgtct tggtatacga ccagtcgtct ggatgactcg ttggggttgc
     2521 acaacgccag acccttgttt cacgttgtat ccaccgcggc tcgcgagggg tccttattgg
     2581 ccattattgt aattccactt cgaaaccatc gaggctttgc tttcactggt caggttttca
     2641 gctttcagct atcggctgtg gcgttcgcgg tgaaacccat gccttctaag gcagacagga
     2701 tagcgcttag agaagcggcg aggcagagcc tcattgcatc tgtgccgacg acaggaacca
     2761 acaagatctg tcggcttgaa attggaatga agctatgagc ttaaaagcag aagtttccca
     2821 aatcgaagac aaggtctaat cactcactat ccttctctct gcatgtgaag cgattcatcg
     2881 acaccacaac ttttgttttc ccacccttca catcacgagc acctttactt actccaccat
     2941 accgttgaac tcacggccca gcatggtatc tctaaggcgg ccacctcgct atcacaatgc
     3001 tctaggtaaa catggccatt gcccatctca ttaagattct tggactgaac attgctgact
     3061 gtaccagcca atgtgacaga gagggagctc cacgcggatg tgcgaaggtt ctatcaacac
     3121 acttctcaaa ctctaaccgg cctgcgacct tatcccaccg agcgagaagt ccaagatgca
     3181 gccgcggcgt ggcagcaaaa ggacaacatc gagaatgcca tccgcgaagc agttcgaaag
     3241 ggcagcccag atagcggcgg cactacggac accgtcatac ccctcagtgc cgccgagaaa
     3301 cgcgctctga tcaacgagat tgaccattcg ttctctgaga acgggatgtg gatggtcatc
     3361 ttcactgtca gtctgagtgc ctttctccag ggctttgtac agagtagtca gaacggtgca
     3421 aatctctttg ctgatcagtg gcttaagtct cagaagcata ctgtcaactc ccagttcgct
     3481 tatgccaacg ccgctgttta cttcagcgct gctgttatgt aggtagagtt ctctcgcaag
     3541 tcatgtcttg gtagctgaca gcaacagagg atgtccactg gctgcaccga tgagttcact
     3601 gtttggtcgc cgtggtgtca ttattgtcgc ctcatttctc atctttgcgg catccgttgg
     3661 ctcggcttgc attacactca atgacaacgc atggctgtct cttaggagca tcagactaat
     3721 cggcggtgtc ggcatgggct taaaggctac tagcaccccc atcctcgcag cggaaacggc
     3781 agctggctcg tggagaggct cttcagttct gttatggcag ctatggtagg tctaacctct
     3841 ccaacatctc gatgatatga tgactgagag gcttgcttgt tagggtctct tttggcatca
     3901 tgatgtcttt tattgtcaat atttgcttga accagattga cgacaagaat ctaaagctcc
     3961 ggttgattct ggcgtctcca gcagtgtttg cgcttatgct gatgtatact gtcgccaaat
     4021 gccccgagtc attccgctac tacttgatgc caggttcgag aaagtatagc cctgagaagg
     4081 catatgcctc gttgctgcga ttgcgcaaca ccaaggtcgg tcacaacact tctacacatc
     4141 ccttttggct taccccttcg tcccccttca caacctgcac cgttgaacaa catctgatac
     4201 aagcggtcac agctacaagc agtcagagac ttgtacttga cgtacaaggg aatagatact
     4261 gagttcgaaa atgaaagata cgatagcatc aaggccgccc cgaaacctcg aaccctagta
     4321 gttggagctg tcagtcacta cgtgcgacaa tactggaaga tcctgaaagt ccatcgcctt
     4381 cggaatgcag ctattacaac agggattgtg gctttgtcgc agcaactttc tggaagtgag
     4441 tcgatcgacc tgtttgaaca ccttggcctc attgacacta tttagttaac ctcatggcgt
     4501 tctacggtgg gacaacactt gtaggtatta gtccaggcaa tcagccaaca gaagatcaaa
     4561 tctccaaggc catgctgtac aacttgatct ttggtctgtt gaacttctta ttctgcttac
     4621 ccgccatcca ttccatagac gttctgggaa gaaggagggt tctactcttc acaatcccag
     4681 gtatggcctt aaccttgatg gcagcggcta taagcttcaa tacggcaaat gaggatgtga
     4741 gaaacggact ggtagccttc tggatctact gtatgttata agcgtcttgt gcctgtgaga
     4801 gtatcgctta cacttaaaac agttcacaca gtattttata gcccgggaat ggggccagtg
     4861 ccgttcgtgt tagctgcgga aagctttcct ttggcctttc gtgacaccgt aagttggctt
     4921 tgaggtgtaa acgaagacaa ataatcaaca tccagaacag ggcgcatcgc ttgcaatatc
     4981 catcaacctt ctattcgctg gcctcctggc atggctgcaa cccctactgg tcactggtat
     5041 tagattcggg ggaacacttg gggtgtttgc tggcttgaac gtcgttgcct ttgctctcat
     5101 ctttctcctg atggaggaat ccagcggcgt acctcttgag tctctaggat ctgtcttcga
     5161 ccagtcgaag aaggatctga tccacttcca actcttcaag tttttaccat ggttcggtcg
     5221 gttcattctt ggtaggagta gtcttgccga aagaccagaa cgtactgtcg acttgagtcc
     5281 gagctcagtg acagctgctt cggtcactga tgatgacggt gaggaacgca tttggagtag
     5341 cgatactgtt tcaagtgggg tgagtctcgc cgatatgtta gggggaaacg gaagaggctg
     5401 attcgcgagt cagcacctgg aacaaaggaa gatttagagg aatatgtaac tgaaataaaa
     5461 tattatcgca tggcatgagg catccgcgcc ttatagtaat ttacaattga aactaacagt
     5521 catctcatag agttaattag gagataataa ttacatagag aaacagccac taccagaatg
     5581 caatgaactt ggtctcaatg ctctctctca cttcctcctt ctcagttccc ggcagatgaa
     5641 atgaacagtg gtgaacccct cccgctattt cactcccgtc cttctcactc tcggtgtcca
     5701 tgatcttcat gaggagaacc tcatccggag tctggtcact gatccagtac cacttatgct
     5761 ttggattagc cttggtaagt agtacatccg actcaaatgt cccatgcacc cctggcgggt
     5821 tacgccagaa gctcacgcca tcttcctcat cagctgtcca gtagtctaca taggccatgg
     5881 gatcccgctt gacagttttc agtggacgcc aggtagtata cagggcccat cgtctgcctt
     5941 ggtagttctt tgctctgccc cctggcagct ttgcagcctc atcgccagcc ttgatgatat
     6001 cgccagcctc atcaatgagc tcttggctcc agttccggag agtgttccac gcaccggatg
     6061 gaccccagtc cttatgaggc tttcgtactg ggccttcctc ttcgcctttt tggaaacctt
     6121 ttgcccttgt agtagggagc tcattagctg ggatggcttc cctttccttg ctgccgctgc
     6181 ttgatttgcc aggcatggga taaggagggg cgagctctgg ctccttgaag ggaacattcc
     6241 gagacgaagc aagtagaatc atgaccttct tggctccagt gagagacttt gccagttcaa
     6301 tgatttcggg gtcatacact tccttgcgaa cgactggatc tgtccacgac gagtgatcat
     6361 acggcggaga gcctaccgcc gatgtatgtt tgacaacctg gaagccgtta ccatctaggg
     6421 taaaggacga gactgaaggg cggatatcag tcactgctac ggcctgctga gtgcagtctt
     6481 ggagcgtagt gacgccagcg atcggggagg ttggaagagc cggtccgcta tggtaggcta
     6541 tggtagcagt gacactcttg cccactggcg attcaagagg attatcttta tgaggcatcg
     6601 tgacaagaat gataacggtg ataggtgagt ctgacttgat tcacagatgg aggtttatgg
     6661 agacgcacgc tgccaaaaaa taaaataaaa atgcaacggt ggtaccgtac atatgactcc
     6721 aaggccagtg aagctctata aatgttactc gtttgcctga gctactaagg taaggtagct
     6781 gctgcggcgt tcataccacg accttgatca gccgacaaac aactaatatc ttacgcttgt
     6841 tcggcaccga actttgtcaa gcctcattct aatgtgctat ttgaaagcct aaaatgtgac
     6901 aatgtagtct gccgacagac tgatagattg acgtgtcctt tgggtggttc tagaagcgct
     6961 ttgttgataa ccagccctgt ggttacaatt cagacccctg ggtgtaccta tggcatatgc
     7021 atgtaaccct cccattgcaa cgcaagacct cctctcttcg agcttcacta gtacaacggg
     7081 ccggcccaga tcgtcggagt aactatgaat gtcaagctta tgaatagtca atgtcaggac
     7141 tatccgaagt ggcagtcgga ttttctatgt ttacctcggc acatgagcaa cgccacatat
     7201 gcagaatcct caaactattt cccataagag gtagtcgatc cggaaatgat gactcatgag
     7261 tttggttcat ttgaaattgc aagggtttgc tgtttgaccc ttcgcgaagt ttgttagagc
     7321 cacgattcgg ggtcaaccgt gtccccggac ttagaatgtc tcaacgattt ctctgcctgt
     7381 ttcacttctc tcttctgata ttgatatcca agtaagagaa aaattggatg ttgctcagta
     7441 atgaaaatgt gtgattgagt ttaactcagg atggacactg ccaagaaacc caggaagaat
     7501 agtgctcgcc ccgaagttgg tagacttgat cccgaactct tcggacgtca ctttgaagca
     7561 ttctggatcg aatttggatt ctaaatgtca atttggaatt gaaaactatc tcaaccgtat
     7621 ttatgagact gtttatcatt catctctcag tgatcgcttc ctaacgcaca gcctagctct
     7681 cggatcaggt atcatgtcac tatcaatagt gatatttcgt ggtcttcctt tcccatctgg
     7741 caacttgaac tcaaattgta aaaggagtat cgccaaagtc agcttcatct cattagatgc
     7801 atagaaccgc cctgggcagg cgtatttccc atacccaaac gccatgttac tagaatcagt
     7861 catggagaag agatatttct gtgcatagtt tgagtctgag cgaatctttg agtatctaaa
     7921 tccatcaaac tcggttggcg gcgtcgggcc tgggacatgc gctgagtcct gaagcatcgc
     7981 gtgagaggga accgcgatgc gagtgcctga tgggatgttg gtgccatctg agagtgtcat
     8041 ggattggtga taaatgcgat tgaacgttac tgcaggtttc agtcagatcc tagaagagct
     8101 aaagatggag aaggacttac agaggaacac ggggttgaag cgttgtgact ctttgagaaa
     8161 gctgtcgagt ttgtggagtc gattcaacgc cgtcttgtcc caaccactag cgccaacgac
     8221 acttttgacc tcatctctaa gaggctctat gtactcaggg caagcacaca agtcatacat
     8281 agcatgcgtc atcgtcattg ccgtagtgtg aatagacgcg agactcagga taagcatccg
     8341 ctgggcaatg ttgtcaattt gcttctcttc ccctgtcgca gcatccctca tccatgacag
     8401 gatgtcctcg ttgccatcac cttgctggga gcgaatgatg tctccaataa ctcttcgacc
     8461 tgacgagacg ttgcgaagta gtgttctgta ggagggtagc agcggggcta tgaatggtct
     8521 taggatatgg gggacaacgc ggagaataaa gccagttatg aacaggctct cgctgtactc
     8581 tgcagtggtc gtcaaccatt cttggttgcg gcagtgctct ggaccgagaa acactctggc
     8641 tgagatgcgt gatatgagcc tgaccatgat ggaagaaatg tcgacttcaa cccattcatc
     8701 atctaagaac catcagcatt tattgatcca gttcaaaagt cgagacattc tcacccttca
     8761 tgtcaggcat ctctttggtc aaggcatagt caagctcctc cttcattacc tttgtcaacg
     8821 atacgagttt tggcgtcaac cgctgctgaa tcacacggtt ctgcaaatca ctttgcagaa
     8881 agaccatgcc ccgtgtatac tgtcccgcaa agtcattgat gaagggctcg accgagcgag
     8941 tcttgtcttg ggacagcttt ctgacctcat cgatgtagtt tggcgggatg atgacgatat
     9001 cggtaccaag ctttcgcacc tggaagatgg agtctttaaa ctatagatag atgagatatg
     9061 gttacatggc tatagaagga atcgcttact ttgttgtagc cttggccgat gatagatccc
     9121 ccttcccaaa caaagcgcaa acggagaagc catgtaggct caaagacgct gcggtagcct
     9181 acgacgggca ctttgactgt agaagaggac gataggacat ggatgacata agagcataac
     9241 caagcgccaa aggccacgta gatcagccag tgaacgtcca ttagcggcat tctgtcaaga
     9301 cctaagacga gctgctggaa taacgtttca tggctggtac tgttcatgct gttggactta
     9361 ctcattctgt tattgatgag acttgtgtct gagagcttga atcggcagag agaactcact
     9421 tagagatgca atagggactt gtgaaggtag ttgactggag aaagattgtg ggctatgagt
     9481 ttgctcagtt gctatgggtt tggcctaccg acactcgaac aagtcttgac tatcctctct
     9541 tgtctatcat ccataacctt gcgcaggata atttgctaga atatttaatt gattggttgc
     9601 aaaaggtctt tgcgcacgca gacgtaagca gcaatcgtca acaaccattt catcaatgtg
     9661 catcggtatc aatatcccca ttgaacaact caggcatttc agacgttccg caccatcgga
     9721 accgctccca cttctcgcgc gtatcatatt tctccacacg cctccaaaag ttcccaaagg
     9781 ctcctccacg cccttctcaa gcggaaaagt gttccttcgt gcttatacac cctcgcctgt
     9841 gagggttcac tagactgaga catcagccca tccgttgctc atgatgctat gatttaatga
     9901 accgcaggga gttatgatgt tatcacagta aggtgggtgc atgaatgtca cagtggctgc
     9961 atcagccgtt tacgcgagtc cgatgctgta gcgccgaccc ctggtaacgc taagacacgg
    10021 caattgacta ggacctagat tgcggagttg gtgattgaga cacacggagt atctcgcaga
    10081 tattggggat gatgttcggg catgcggcac gcggggctgt actttgttct gggggacaat
    10141 ggtgccaacg cgaaagaact tatgtagatt ctgcaaccat tgatatgtaa cttggtgtgc
    10201 tctatagaac agtcgtccag gctttaacaa taaccttcta atattgagca taaacttctc
    10261 tccagtctca acatattttg catagtattg ttgtcagaaa atggcgaacc attcttcctc
    10321 ttactaccat gagttctaca aggaccactc tcataccgtc ttgacgttga tgagtgagaa
    10381 accggtcata ttgccatctc tcatcttggg aacttgtgcc gttctgttgt gcattcaatg
    10441 gcttaaacct cagccgttga tcatggtgaa cggtagaaaa tttggcgaac tgtccaacgt
    10501 ccgcgccaag agggacttca cctttggggc tcggcaactc ctagaaaaag gccttaagat
    10561 gagccccgac aagccatttc gaatcatggg cgatgtcggg gagctgcaca tcctgccgcc
    10621 aaagtacgcc tacgaggttc gcaataatga aaagctcagc ttcaccatgg cagctttcaa
    10681 ggtgagtagc tcaaaatacg ggatcaagat gtggctgacg tctgagaata gtggttttat
    10741 gctcaccttc ctgggtttga gggcttcaga gagggtacca acgagagtca catcatgaag
    10801 ctggttgcgc gacatcaatt gactcatcag ttgactctgg tgacgggagc agtctctgaa
    10861 gagtgcgcct tggtgttaaa agatgtgtac acagatagtc caggtatggt ccatgcgctg
    10921 cttgcaagag tcagtcgcta aatcagtctc gcagaatggc acgacatcac cgccaaagac
    10981 gcaaacatga aactcatggc ccgcatcacc tctcgagtat tccttggtaa ggagatgtgt
    11041 cgaaaccccc agtggcttag aattacatct acctacgccg tcatcgcctt ccgtgcagta
    11101 gaagaactgc gtctctggcc atcgtggctg cggcctgtag tccagtggtt catgccgcac
    11161 tgcacacagt cccgagccct agtccaagaa gcaagagacc ttatcaaccc gctccttgag
    11221 cggcgacgcg aagagaaagc tgaggctgag agaactggag agaaggtcac ctacaacgat
    11281 gctgttgagt ggttggatga ccttgcgcgt gaaaagggtg ttggatatga ccccgcttgt
    11341 gctcagctct cgctctcagt ggctgcttta catagtacta ctgatttctt tacccaggtc
    11401 atgtttgaca ttgcgcagaa tccggagctt atcgagcctt tgcgtgagga gatcatagct
    11461 gttttgggga agcagggatg gtcaaagaac tcgctgtaca acctgaagct catggacagc
    11521 gtcctgaaag agagtcaacg actgaagccc atagccattg gtacgtatcc agttcctagc
    11581 ttggggtgat agcacgcact aaaaaacagt actagcaagc atgcgccgat tcacaacgca
    11641 caacgtcaag ttatccgatg gcgtcatcct acccaagaac aaactcacgc ttgtatcagc
    11701 ccatcaacac tgggatccag agtactacaa ggatcccctg aagttcgatg gataccgttt
    11761 cttcaacatg cggcgcgagc caggcaaaga gagcaaagca cagctcgtga gtgccactcc
    11821 ggatcacatg ggcttcgggt acgggcttca tgcctgtcct ggacggttct ttgcgtctga
    11881 ggagatcaag attgcactgt ctcacattct gcttaagtac gacttcaagc ctgttgaggg
    11941 gtcgagcatg gagccgagga agtatggcct caacatgaat gccaacccaa ctgcaaagtt
    12001 atctgttcgt cgcagaaagg aggagattgc gatttgattg ctggatgtgg aatgagtggg
    12061 gtttagattg tagttagcca tgaatgtatg cttttgatct attctcaaaa atcgatacct
    12121 atgacggcaa gtctcctcac ataacctgtc tagcacgaga tatgtagcca atgccctgtc
    12181 tgactagagt acatttcggc tccctgatcc gcttaagcga agggatccgc tgatcattct
    12241 gtgacaggtg gctatgtgac cctgggacgg cccggtgata gcgcttctag agtccgttta
    12301 tccatgaccg gccaaacgga acaggccatt ggcttcctcg catcaagacc aagataagac
    12361 ctcgatgatc aggcataatt gatctttgtc agaactctaa cagccgagtg catacgcagc
    12421 gtcagtctat caagcgagcc aattaagtgt gttttgttta tctccgtatt tcactaagtg
    12481 gcatcctatc gcgtcataac cacacagcag cttcgtaggc gaggaggatc gtgcgggata
    12541 tgttgcatcc gatgctacct accctgaatc tagccaaaac cttatatctc catatggagg
    12601 gtgttatgca tatatgggac cacgcctata ggccaaacaa gtgtcgaccg tacactgcac
    12661 ctcctctctt gtacatcgga actaattcct tttttgacac ggcgcatctg ctaatctcaa
    12721 cctgcgcaca tcgagaatta gatgttggca tgatcctgac tcgacaacct tgagtcttct
    12781 ctgacctcgt tcacttccct gtttcagctc gttctgatcc caggcccaat tcccctttgg
    12841 gaattgtaca tgtcttctaa tctgcagcta ctagaaagag gcaaccaagg ggtcaaagag
    12901 tcgagatttt agctcatgta ctctctgccg ggcacaacac cggcattcta cccccgttgc
    12961 ggaaatctac ccggcgtccc cgccacaatt aacatttctc cgtatctttg ttcctagcga
    13021 gttcaacgaa gcaagcttgg tagaccgtgt ttagcacacg atgggttagt acacttcaac
    13081 ttgcatggtc gattagtggc ctggaccttc ttcttcttct tcttcttctt cttcttcaga
    13141 cctggccgca gaggtccgcg gaaggttttt tgatcgaact tggtggcagt ccggctttcg
    13201 gcacttctct ctaccaccac cacctgatac gtgacaccct cacttctgct tgtatctatg
    13261 gaggggcact agatgaagct gaatgcatgg ctcctgtgtc tttcctaaat ccgaatgatg
    13321 attccgaagc atacggagaa agcgacggcg tctcgagcga tatcaccgac atggtatacg
    13381 tagcttcatg cgctcgctgg tcaatttccc tctcaatgtt cctttgtgag ggttcttctg
    13441 atgcccatcc atttctccaa atattctgct gagactacgg cttcttctcc agactacctg
    13501 acttagcttc ttctcttgaa cgtcttcttc aacaagtcca acattgtacc cgaaatgagc
    13561 atcttcaata tgatcaccag ctatgctggt agccaacttt tgcccttcta catcgccata
    13621 ttcgtcttta ctttagtccc atgggcaatc cgcttctctt ggctagaatt tcgcaagggc
    13681 tcagtggtgc cacttgcgaa cccgcccgac tcactgttcg gcaccggtaa aaccagggtc
    13741 tgaccatctg ttgacgagac aaccaagcgg aaactgactt tgtctataga ggagttttgt
    13801 caagcttagt agagaaattc tcgctaaagc gaggagcttg ttccctaatg agccatttcg
    13861 cttgattacg gactggggtg aggttctcat tctcccccca gactttgcag atgagattag
    13921 aaatgatccg agactgagct tctccaaggc ggcgatgcag gtaagtaccc ctaacaacac
    13981 cttggatttc tggagcgctg aatacaaaac cttgtgccat aggataatca tgctggaata
    14041 cctggctttg agactgttgc cctggtcggt cgtgaagacc aacttattca gaaggtggcc
    14101 cgaaagcagt tgaccaagca tctttgtgag acctttcatc cctagcgagt gaggaccata
    14161 cactaacaag aagaagccgc tgtcatagag ccactatcta gagagtccac cctcgcagtg
    14221 tcgctcaact ttggagagac aacaggcaag tctctttccg atgctcatca gccaagagct
    14281 atcactaacc caccaaaaat acagaatggc gagcgatacg cctcaagccc gcaattctag
    14341 acatcatcgc ccgcatctcg tccagaatct atctcggcga ccaactatgc cgcaacgaag
    14401 cttggctgaa gatcacaaag acatacacca ccaacttcta cactgcatct accaacctcc
    14461 gaatgtttcc tcgatcgatc cgtcctctcg cccactggtt cctccccgaa tgcagaaagc
    14521 ttcgacagga gcgcaaggat gcaatcggta ttattacgcc actgattgag cgccgccgtg
    14581 agcttcgaag agctgcgatc gcagctggtc agcctctgcc tgtgttccac gacgctattg
    14641 actggtcgga acaggaggca gaagctgcag gcacaggggc ctcgtttgac cccgtgatct
    14701 tccagcttac gctctctctt ctggcaattc atacgacgta tgatctcctc cagcaaacga
    14761 tgattgacct tggtcgccac ccagagtata tcgagcctct tagacaggaa gttgttcaac
    14821 ttcttcgtga agaaggttgg aagaaaacaa cgcttttcaa gatgaagctc cttgacagtg
    14881 ctatcaaaga gtctcagcga atgaagcctg gaagcatagg tatggacttt ccaacggttt
    14941 tttgagtact actgacactc gcaatacagt taccatgcgt cgctacgtaa ccgaagacat
    15001 caccctctct agcggcctga gttagtagat cccacattcc acctgcattt ctgactaacc
    15061 cttcctttgc ctagccctca aaaaagggac ccgcctcaac gttgacaaca gacgcctcgt
    15121 cgatcccaaa atctacgaaa accccgaggt ttacaatcct tatcgcttct acgacatgcg
    15181 ctctgaagcc gggaaagacc atggggcaca gctagtatca actggctcaa accatatggg
    15241 cttcggccac ggccagcact catgcccagg gcgtttcttc gctgcgaatg agatcaaagt
    15301 agcgctatgc cacatcttgg tcaagtatga ttggaagctg tgccctgaca cggagaccaa
    15361 gcctgatacc aggggcatga ttgccaagtc cagccctgtc acggacatct tgatcaagcg
    15421 tcgggagtca gttgagttgg atttggaagc aatttgaatc gagaagccaa tgtaacttgt
    15481 tgcgtgttac tttagctacc tacctagttc tcaattgatg ccacgttacc gagattccca
    15541 agtcccacgt agctcagaaa ccagtgcttc aattttctgt gcctatcccg caacctcaca
    15601 gaagccatgc tctttctcta tgtaatttcc cttgtataaa ctgcctgcaa agcacgaggg
    15661 ctcctcttgc aacactctca agcaattgct ttaacgcccc cttcccccct tttgcacaat
    15721 tgcccacctt gattgccgca taccattagc ctcccggatc cacaatcccg tcctcatagt
    15781 tactccggtt agggaaattc tactggattc ccgcgggaat gattccgtgc tcgggcaact
    15841 ccgctcgcgg aacagggcgt gaaacgtcac tcagccacgc gctgaacagg gagggaatgg
    15901 cacacacaca tactccaggt tgcattcaga tgtgcaaccc tgtgagacgg gacgtctgga
    15961 acacccgctg ccgtgtccga atgcaacggc atggtgatgt ggcacgatag agttacagca
    16021 aacggccaaa ctggcgatgc ttggttccgg agtctacacc acgacctgca gaggaagcgg
    16081 gcgctaagtt cggcacctga tgtgccggct tgcatcatca tctttcctag ctttcaggtg
    16141 ctctcattga tcctgtgaat atttgcaagc catgtgatga ttgtttcaat taccgaaatc
    16201 ttgccgcctc ggttcgcttc tccaagatga gcttagtgtg cctaaaggag ccaaggaaac
    16261 ttacctgctc tgttgctggg agatcactag aaagcggagg taatcaataa agtctgttca
    16321 cggcatctcg gctaatgatc acatcgtacg tttgtttatg tatagtgaaa ggatctgtag
    16381 aacccgagca attgcatgcc atgaaataaa ttgcgaatta tgcttcctta aagtgaactg
    16441 aaatgacccg tgatagactg attctgtgaa tatgaacaat caagtttcca gcttcaggcg
    16501 ttccactaaa gccctcaatg catggttatc cctcttcgtg ctaacttcca ggctctcaat
    16561 ctcggctaca actcttgtgt gcagcatgcc aaggagtttg ctcgtccagt ctaagctgcc
    16621 gtttgttttc atcacttcca aaaccagcat cttttgctgc gccgtaagtt ttccttggac
    16681 tcttctcatc gataagatgt tggtgagaag gtcgctggag tcggtctgca gagcatggat
    16741 tagagtcaac gagtatttcc cctcgtccag atcctcgcaa aatcctttct gatcagtata
    16801 ctgagagtgg ttagcagagg gtctggaaca tagtggagat aggtcaaagt gccgagaggt
    16861 ggacctcctt tactggtaac cgaagacgag aagtgggctg tggggatcga accttgttgt
    16921 caatgagatt catgtaatca tctcttatct ggaaatactg cccgagcagt gagacagcgc
    16981 tgctgagaga ttcaagcgcg ctgtcactga tggatgcttc agagttcagc gccagtagtt
    17041 caagcgataa cctgaacagg gcaccagtct ctgcaggaac gcaagttagt ctatgtctca
    17101 ccacaataaa caggggcatc ttactgtcat tgaccatcag gagatattct tggatagacg
    17161 gaacaatggc attagcagtc caccacagat ccattgcctg accctggaag attgtggtta
    17221 tagtgccagt tacatctgcc aatgcatcgt gaccgacgat atcctgtatt ttctcgatgg
    17281 ccttgacgat gacatatgtt gctgtgttga ttgcttgtgc tggaccgaag acagtatgtg
    17341 tagatggctt gccccgccga agtggggagt tgtcttggaa gtcatcgatt ctcgattgtc
    17401 agcagggtct ctagcaataa cagattggga tacaaacatg agagacgagt tgtggagcat
    17461 gccaatcacc tctttgatca ccgaggtctt gtcttcgggg acctcgagcc agacattcag
    17521 tgagtcaatg aaagccccac gaataccttt agatggaaga gtcaggatgt agttgtaggg
    17581 agagtcagca acctggatac tcagcaagtg attgtaaagg gatgagggcg atctcgactc
    17641 accttgaggc gctgtgactt ccacctgtga ttgagctccg agctcatagc tgttgagaag
    17701 cataactggg agactatgtc tggggaggct gcattgtgag agagtggaag ggagactcgt
    17761 cgctcatcat agcgagataa ggaaccgcct tctgaagagg aagagtctgg aggagtttct
    17821 ctgtaatggt aggtatccat catctgaacc gtaatctcca acttctggct tgcgtgaaaa
    17881 gcatcaaaca ttgaaagaag gttggagatc tgttgttcag ccatgataat gttgtgatgt
    17941 gttcgtttgt actgcaagat gaaagggatt caactgtgag taaggataca agagcgaaga
    18001 atgacgtgaa tatttgtctg atcgattcaa gccaacgtaa tatcctgatg caaaggattg
    18061 tgcaggttcc tttgtctccc gtggctactc tatcacgcgt catcatatct cagaactgtg
    18121 tgctggactt tccctcaaga cgcacatgca tattctcatg gtatcagctg caccatgtcg
    18181 agtttgttca tggccccgga tttgtcctta actccggata cgcagaccaa cagaagtgct
    18241 ggtaaacact gccttgatta gaacgaagtt ccgttattat ctctttcctc atcactcctg
    18301 cagggcatcc aggaccttcg gcatgcatat gcatagatac tctcccagtc aacagggggg
    18361 tgacttagag ctacacctac cagagttgtc gtcaccccgg gggtatggtc ggtgatatgc
    18421 atcttgtggc tgcaatagac cagatctgat gtgtctgggc gccagcaatc tattttcgat
    18481 ccgcaaacct aatttgcatc ccaatggggg ggacggaaga tagggcctaa cgggttccgc
    18541 cgggtcttga tggggagaag aggcatgccc attcttttat gctaggtctt gtttcctcga
    18601 ttaaagtaaa gccgtctcag acacaatgtt gatatctcgc aaaatagaca taactgtaac
    18661 aattgctttc ttctctcatc aacacaaatt tgaagtttgt cactgtagtg gatctggaat
    18721 acttacacaa gatgccgtac gtatgaaaca cgcctttagc tgatgcatat tctaacctat
    18781 ccaagtggca aaatcgagaa cggcaccccc aaagacctca agacaggaaa tgactttgta
    18841 tcagcagcaa agtcgctact ggaccgcgcc ttcaagagcc atcatagcta ctatggtcta
    18901 tgttccacca gctgtcaggt atatgacact gcttgggtgg ccatgatacc caagacgaga
    18961 gacaatgtca agcaatggct gtttcctgag tgcttccact atctcctgaa gactcaggcc
    19021 gctgatggta gttggggtag tctccccacg acccagactg ctggtattct agacactgct
    19081 tcagctgtgc ttgcactctt atgtcacgca caagagcctc tgcagatact ggacgtctcg
    19141 ccagacgaga tgggtctcag gatcgagcac ggggtagctt ctttgaagcg acagctagct
    19201 gtttggaacg atgttgaaga taccaatcac attggtgtcg agtttattat tccagcttta
    19261 ctttctatgc ttgagaaaga gctcgacgtg ccatcttttg agtttccttg cagagatatc
    19321 ttggagaaga tgcacggcga gaagctcggt catttcgatt tggagcaagt atatggcaag
    19381 ccgtcttccc tacttcactc ccttgaagcc tttcttggaa agcttgactt tgatcgcctt
    19441 tctcaccatc tttatcatgg ctctatgatg gcttcacctt cttccactgc agcctacctg
    19501 attggtgcaa ccaagtggga cgacgaggct gaagattacc tgaggcacgt tatgagaaat
    19561 ggtgctggtc acgggaatgg tggcatctca ggcacctttc ctacaacaca ttttgagtgt
    19621 agctgggtga gtgctctagt tattttcgcc ttctggctgc taagtttggt tttagatcat
    19681 agcgacactc ctgaagggtg gcttcacttt gaaacaaatc gatggtgatg gcttgcgcgg
    19741 cttgtcaact atacttctcg aagcgttgag ggacgagaat ggagtaattg gctttggtta
    19801 gaatgcccca atttcattat cgtaccatgg agactaacta tagtacagca ccccgtactg
    19861 ctgatgttga tgacactgca aaagctcttc tggcattgag ccttgtcaat caacctgtca
    19921 gcccagatat catgatcaag gtctttgaag gaaaagatca cttcaccacg ttcggatctg
    19981 aacgtgatcc cagcttgact tccaacctcc atgtgctgct gagtctcctg aagcagtcca
    20041 atctatcgca ataccaccca caaatcctga agaccacgtt gttcacttgc cgatggtggt
    20101 ggggcagcga ccattgcgtc aaagataaat gggtaagttc tgcttctcaa ctagtagaag
    20161 cactcactaa ccattctaga atttgagtca tctataccca accatgcttc ttgtggaagc
    20221 tttcaccgag gtacttcatc tcattgatgg tggcgagctt tccagtctct ttgacgagag
    20281 cttcaagtgc aagatcggcc tgtcaatctt ccaggctgta ctacgtatca tcctcaccca
    20341 agataacgac ggatcttgga gaggatatcg cgagcaaaca tgctacgcca ttctagctct
    20401 tgtacaggca cgccatgtat gtttcttcac tcacatggtg gacaggctac agagttgcgt
    20461 cgaccgtggc ttttcgtggc tcaagtcctg cagctttcat tctcaggacc tcacttggac
    20521 gtcaaagacg gcatatgagg ttgggtttgt tgctgaagcg tacaagctag cagcccttca
    20581 gtcagcaagc ctagaggtgc ccgccgctac tattggccac agcgtcacct cggcggttcc
    20641 atcatcggac ttggagaagt acatgaggct tgtgcgcaag actgctttgt tctcgccact
    20701 ggacgagtgg gaactcatgg cgtcaatcat tgagtcttcg ttcttcgtgc cccttttaca
    20761 agctcagcgc gttgagattt atccgagaga caacatcaag atcgacgagg acaaatacct
    20821 gagcatcatt ccttttactt gggtcggatg caacaacaga tcccgcacat ttgcatctaa
    20881 cagatggctc tacgatatga tgtacctgtc cctcctgggc taccagaccg atgagtacat
    20941 ggaagctgtc gctgggccga tattcggtga tgtctctctg cttcaccaga ccatcgacaa
    21001 gatcatagac aacgcaattg gaaacttagc cagggccaat ggtaccatgc acaatggcaa
    21061 tggtcatcag cacggatcaa ccaacattgg acaagttgag gatactctca ctcgcttcac
    21121 aaatagcgtg ctcaaccaca aagatgttct gaattcaagc tcttctgacc aagacactct
    21181 tcgccgagaa ttcagaacgt tcatgcatgc tcatatcaca cagatagagg acaacagtcg
    21241 cttctccaag caggcctcca gcgacgcttt ctcttcccca gaacaatcgt acttccagtg
    21301 ggtcaacagt acaggaggca gtcacgtcgc ctgcgcgtac tcatttgctt tctccaactg
    21361 cctaatgtca gcgaatctgc tccgaggcaa agacgcattt ccctccggca ctcagaaata
    21421 tctcatttca tccgttatgc gtcacgctac aaatatgtgt cgtatgtaca acgactttgg
    21481 gtccatagct cgcgataacg ctgagcggaa tgtgaactcg atccacttcc ccgagttcac
    21541 gttatgtaac ggaacatcac agagtctcga tgaaaggaaa gagagacttt taaagatagc
    21601 tacgtatgag caaggttatc ttgatcgtgc tctcgaagct ctggaacgac agtctcgtga
    21661 tgatgcaggt gatcgtgctg ggtctaagga tatgaggaag ctcaagattg taaaactgtt
    21721 ctgtgatgtc accgacttgt atgatcagct ttacgtgatc aaggaccttt caagcagcat
    21781 gaagtgaggg aatactatgg agctggtaat tttgatatgt attttcctct agtttatttg
    21841 aagacacata gtttcagtaa gtgctcacaa gactgcaaac ccatcaaagc ttggtccgtc
    21901 tgatatggag catcggatac atggtttgca ctcccgcaaa gaaattcaac actcggccta
    21961 aaattctctt ttcagcaagt caggcaactc aatttgacca tcgtgtgcca ttgtactaat
    22021 caaaacttcg tcaccgtctg cgtcggtggt gtaggatctc gtattcaagc cgtgtcctct
    22081 aatgcatgac gtatagtgac aatcgcgaga ccagagaaca atctatagaa caatgtcacg
    22141 ttgcatattg tgatatcttt tgttcccgag gctactacat gcacacctag cgcctaagtt
    22201 ctgtttcggg gttactagcc tatctccgtg ccatcacagc ggctgaatgt gaataccgat
    22261 gcatgggacc ttagcgcgga ctggcgacgt ctgaggacag ctggtatgga tctagaatta
    22321 cctttgtcat ttttgtcatt tatgctagat gtctccgata gggaaacaat attgttccgt
    22381 tactaaccat ttaccctttg aagattcatc agtacgatcc taaaatttct tttaactatg
    22441 atgagtaatt ttgtcacgtt gattgagcct ctggagctca ctggctcacg ggttttgcgt
    22501 atcgcggtgg cgttcgccgc cctttgcggc gctacaggac tcttagcatt ctcttggtgg
    22561 atctacaagc agtcttcgag taaaccgacc ttgccatacc ctgtagtagg cgatacccac
    22621 gcacaatcgt tggagaagaa cctcatcaag gggatgcagc aggtaagtca tatgatttcc
    22681 agactcactt gtttctaaac agcgcagtat cgtgactcgc ccttcttctt ggctggatca
    22741 cgcccaccac tgctcatcct accaatgtcc gtctttcatg aaatacacaa catgccaaat
    22801 gaatatattt ccatcattgt ggagcatgaa gacaagtttc agggcaagta cacccacatt
    22861 accaccatca gacctgagat tcccgccact attcgccagg acttgactcg aaatatgccc
    22921 aacatcatac tggaattaca ggatgagttg acatatgctt ccgatcagtg gcctagaaca
    22981 agcaaatggt catctgtatc tttatatgac atgatgctaa ggaccgtggc gcttttgagt
    23041 ggcagagcgt ttgttggtct gcccttgtgt cgcgatgaag gctggctaca agcttccata
    23101 ggctacactg ttcaatgtgt ctcaattcgc gatcagctct ttacctggag tccggtgctg
    23161 agaccaatca ttggcccgtt tttacccagc gtccgttcgg tgcgaagaca tctacgcttc
    23221 gcagcagaga taatggctcc tctgatctcc caagctttac aagatgaaaa gcaacatcga
    23281 gcagatacac ttctagcgga tcagacggaa gggcgaggta catttatctc atggcttctt
    23341 cggcacttac ctgaggagct cagaacccca gagcaggtcg ggctggatca aatgctggtc
    23401 tcgttcgccg caatccacac tacgagtaag ttatttaaac cgcaatacta ggtttatgtt
    23461 tctgatcttg ttaccttggg tagccatggc cctcacaaag gtagtatggg agcttgttaa
    23521 gcggccggag tacatcgagc cgttgagaac cgagatgcaa gatgtctttg gacctgatgc
    23581 cgtatcaaca gacatatgca tcaacaaaga ggctctttct aggctccaca agttggatag
    23641 cttcattagg gaggtccagc gctggtgccc ttcaacattt ggtaagtcta aagcacatat
    23701 gctggtaatg caagaggcac taacagaatg gttcagtgac tccaagcaga cgcgtcatga
    23761 agtcaatgac actatcaaac ggtatcaagc tacagagagg aacttctata gcattccccg
    23821 ctcacgcaat ccagtatttc catcccttcc ccttgtcaat agttactgta ctaactatct
    23881 aacagcatgt cggaggaaac gccaacattc tcgccagact ttagctctga cttcgagaac
    23941 ccgtctcctc gaatctttga cgggttccgg tacttgaatc tccgatctat caaaggacag
    24001 gggtcacaac accaggcagc cactacaggt cctgactatc tgatcttcaa ccatggaaag
    24061 catgcatgcc ctgggaggtt ctttgccata tctgagatca agatgatact catagaacta
    24121 ttggcaaagt atgattttag acttgaggat ggaaagccag ggcctgagtt gatgcgtgtt
    24181 gagacggaga ctcggctgga taccaaagct tgtcttgaga tgcgaaggag atgaacacag
    24241 tggcggtatg aaatgggatt tcgttctaaa ccagaatact gatggaggct ttttagtggg
    24301 caaggataat ccagtaaagc agatccgtag acttctgtct ttctgtcaat cagtaagacg
    24361 ggtgagctga tattaatcaa gtaaacactc gccataatct acagatctac tttctcagcc
    24421 aagcattacc agctgaggcc cttgcacaag tgctctattg cttcagcaac cagcgtgatc
    24481 aacacctcaa actgagtgaa gctacttctg gtaacagtag tccaaatcca ataccaaagc
    24541 ctgtttatac tctgcgcaca gcatctagag tgatgcccca cgtacaatcc tgcttgtcaa
    24601 gtcccggtac gtgccagcgt gaacgagtat caaagtatcg ccaagtattt acataaaggt
    24661 ccagaggatc actgaggtca aaatcaagct ctatgaaccg cgggtctgga accactccta
    24721 aaacgacgca tattgttact taaattgtaa atcctcccac ttcccatctg tcgcatccaa
    24781 gagttcccca tccatgattc catgcacata agtctcgcca acaatagagt aacactctcg
    24841 tctttccgca ctcactctcc ttaccacgaa aggtacgcgc ccgccagaaa gaagaaccac
    24901 ttcatcacct ggttgagaag atggatgcgc aagaccaaag tatcccccat tcgtaagaaa
    24961 cagtcttctg taccaagaca catggtgcat agtactttcg tagagaccgc catcttgatc
    25021 tgaatcatta ttcccgtgat agtgatcctt tactaagcga agaattgagt cgatgcctgg
    25081 tgttacaatc gggctctcca atgctgccct ctcagtatca gacgaactcg aaaaatgatg
    25141 ctggagttct tcccgagcct gcaaagcaaa gacagcaaaa ctgtgagccc aatcttcact
    25201 gactgggtac tgacttgttc cgaggccgat atttccgatc agcgtgcgcc aaaaggcgtc
    25261 aatcatagga caggtgttgc cattgacggt cgggtatgcg gcactgaaat cgaccatact
    25321 cacccacttc tccagtgtga gatagatgga ctcctctgct attgaaccaa tcttggatat
    25381 cgtgtcaacc ttgtacgctg acaacgtcag gatgtttggg tctgcagggg aactctgaac
    25441 actgacgtct cgtcctaccg cagcggcata caaggtcaac catccaggtc gcggtggcat
    25501 acagagaata gaggcaacct gatgtacgct gtagtccggt atccaactcg gaagctcatg
    25561 aatctgccga aacttcacat cttcgacacc agaaaggacg tcaagggagc cttggcggat
    25621 gagataaagc gtgacatctc gaaagacttc gacaatagac tttcgataat ctggcctaag
    25681 tgccgggggc agtgcttctt tgcttccgct ctctgctaga tttatcagcg cgaatatctt
    25741 gtccactggt ttggtagctt tgaaccgccg agtcgatgca agcaaaagat ctaagctctg
    25801 gtgctctgct tcctgatgtc gcacacgaca gttcatcatg cccgttatga atccggctgc
    25861 gccagagacg ttgtacatct cgtggaagac tttgatccat gagctctcaa cgaggaaagt
    25921 cgcggctctc ccaacaacat cgaatggtag catcaagaga ccacagaata tagctgtcgt
    25981 ccgtgagact gcgacttcct ggattatcca ggctcgctgg aaggctgttc gtgaaatgaa
    26041 ctgcatgaga gagccccata ttgggttatc atgctctggt aggccgactg ccctcataaa
    26101 gatagggtta agcaaggcgc ttatcccagg gcgtgaactt ccagactcaa gcagatacgt
    26161 ctccaggcga tttaaggatg atagaagatc caagactgcc tctgcattct ctcccggctc
    26221 gccaatccaa aagagatcca tagaagcaca ctgatagatc ttacacattt gccctatctg
    26281 ctgaacgcac tcatccttgt cctcttgatt aatgcatatc tgatctatcc agatgatgcg
    26341 ctcgccggat gtttcgcggt aattttgaag aaagttccag agattcaggc tgacgttgag
    26401 atacttgtcg ttgatcaaaa caggccggaa agtcttgggc agactttctt cgtgccatgt
    26461 gtaggacaat gcgatatatc ggggaggttc tcgcgcagca aggtcggcat caaacatctt
    26521 gcagcgaagg atatcttggc ctccgtctga taggatctgc agcagacgaa agctagtaga
    26581 gctagtgaga ctctggtatg ttaatttctg tatgcctggg ggcacttcaa gagcttgatt
    26641 atccacgctt gggaagatct ccgatgcgca gatcggctcc tttcgaggtg taaaccgaga
    26701 tgatatggtg atagacctgc ttagatactc ttctgattag ctcttccacc tgcctataca
    26761 atatgcttat gaagttccag gcttgttcag tgggtcgggt caatgaaagc tgcttattta
    26821 ctgctgtgta gaatgagagt tgggtttttt tacggggatt ttcaaggaca taaatgacaa
    26881 cgcagaccac ttcctctgac aaggcatatt cttttctgcg catatctctg atatgaagga
    26941 gtgagataat gccttacccc gctttgcgat actgaagtgt ttggttttca gccttatggc
    27001 cacaggctta ttctaatagg ctctgtatgt ccaccggtac ttccccggat cctgtcaaaa
    27061 ccgtgcaacg agacgcattc ggtcagatgt aactccagag catcttacgg gcaatagaac
    27121 tatcgagttc gaacaggtct gccaaaaggg ccagtaatag ggctttgaaa tcagatttgc
    27181 ggcgaatcat ccgtactacg caaattcgcc aatgtggtgg agtaatggtg gttttgatgg
    27241 cgcttgctcc agagaggaca aaaccactgt ccccgcgata atctcccact gccttgggaa
    27301 cttaaagggc aggacattgg ccagcatcaa cgcagacatt tggtacagcg tctagcccga
    27361 gcgtcaacgg cccgatgtgg agataggtag gtgaagaggc agagttgttg actattcaca
    27421 gatgtagaat gattatacga agcccaatgg aatagaaaga tccggtggta tccaaccgtg
    27481 taacacaatt cgaggagcag ttgctgatca taacttttag cgacagagca attaggttat
    27541 agtggatggc tagcgtctga ccccgctatg tgacaggggc aactaacctg gggagcagtg
    27601 aaattatggg gcatttatcg caagagcagg ttcactagcc tgaggagcag agttggcttg
    27661 tagggcattt gtcgggaaat ctacggccca gatcactctg acttatggga tctcagcatg
    27721 atttccctca gctgaagcaa agtaccagaa ataaatcagc cgcgcctcaa ccaactcaat
    27781 gtacccgttc caatcgcatc tgacacctca tcttctctac ccatctggtg caattagctg
    27841 gccgcagcgt ctgtcgcaag agcaaggcca ctgacctgag gaatcacagc aatgatttat
    27901 gtttttagat gtgacatttg catcgatcag attgaaacgg ttgtgtgaac ggaatgactt
    27961 cactatcaga ccaatcatct tagtccaaac gtctgaggca accaagccaa ttgtgtgtaa
    28021 acaacatatc gaagcttgca cggtctctat aaacatgaga aacagcggtc aaggttacca
    28081 aactcaaaaa gacctctgtc gccgcgcaag aaatttgttt gtgcaaccct tttttattta
    28141 ccatcgacta tgagccgtgt aagcaaacgg atgaggacgt ctcccccgcg gatgcaccat
    28201 aacgatccgg tccaatggaa tcaaactttc agtctcagcg acacgttggt cgttaactgc
    28261 taagcagatt cgttggttat tgcagaaaga tcgacgacaa aagagacaat tatggacaat
    28321 ccctgtccag ttgtccatgc atagtgtaac tgttgtaaag ccttatcttc actaaaatat
    28381 gcattgaccc ggtggctgag attgactggc gttggccgtt gttgacgatg aggtggtgag
    28441 caaacaggga aactaaatcc aaaacgttgc catacgggcc gcagcacgca attgcaagca
    28501 ttttagaggc ttccaccact gggcgcttga tctgacgggg tttgagcatt ttgtcgataa
    28561 gatccccgac ggaagcaaac ggcagcgtgc agcgctcaca tccgcttcat ttcctttccg
    28621 tttactatct actgtatatt acagtaactg tcaactgtcc gtcaccgggt aaacaagcca
    28681 caggcgcaga tacccggcta gatgggttga aagtcggatc atcattggct atttgacatg
    28741 ttagacggcg catgggaaag acccttgtca acaacatctt gattggataa gacatggatc
    28801 aggctgcgag tcaaatctct tgccatttcc tcaacttcat ctttatccct cttactattt
    28861 agaaacatcg tttctttact gtctggatgg acatatatct atcttgatct tactagcagg
    28921 gacccgccac aaatacacca agttagttct caagggcgat caacatggca gactctctcg
    28981 cggtaagaca cgccgctgct ctgaaactca ttgaggactt gacatcgtca ctcaatgacg
    29041 tggaaccact aggagatatc tcgcgtgctc aggcggatta cgatgctgca gaggaacgac
    29101 accgtcgtga acaggacccc gcgcggaaaa gggctttgtg tagagaactg gtccgatacg
    29161 gagatcgcct cgaggagata gaaaagcaac acaaggaagc cgaggcaaag tgtaaggagc
    29221 aactagacct cttcgacacc aggctagcca aagagggcta ccggaagctg gctactcgtg
    29281 cttcttctaa tactggcacc aatcaaacaa cccaccagtc ctctaatacg tcggaaaatc
    29341 ttatccaaac tccagatccc aactatggtc aactttcagg gttcaccaac gaccgagcaa
    29401 cccatgagaa caccgaatcg ccaggaaccc ttccccagtc cagcactatt cgtaacacga
    29461 tagagcccag attaacccca tcgcgtacaa acagtgcagc gccgtcaaga ggtatttcga
    29521 cagatattga tcagcaagtg agaattgaac cgactgttca gacagatcgg tcaaatcaga
    29581 gacgcgacaa tccctcctcc tctcgccctg cgaagcgcca gagacagggc gcctcaagtg
    29641 aaactgtcac agaacgaacg atcacctttg acgaggtgta ccaaggtggt aaagctcggt
    29701 ggaaatacag aattaccaag gtccatggac tatactatgt ctttgggtgc gagaagcacg
    29761 aaaagcattt tggcaaagaa aacccgctcc aatctgccat gagtcacctg aaaggcaagg
    29821 gacactcttg taagaggcct aatgctactc aggcgcttag atcgcttggg atccaagttt
    29881 tgccctgcac cgaccgagac ctcgagctga ataacaaggc tgtagatcgt tacttggcag
    29941 agcaggagga gaagaacaaa cgtcgcaagg cttcggtcaa ggacttatcc caggctcccc
//
