# Supplementary material for: Genome sequencing and physiological characterization of three Neoarthrinium moseri strains
Source: BMC Microbiol. 2025 Aug 21;25:526. doi: 10.1186/s12866-025-04274-z (PMC12369201; doi:10.1186/s12866-025-04274-z)
Supplement: Supplementary file 18 — Supplementary Material 18. [file 12866_2025_4274_MOESM18_ESM.zip › BGC analyses/swainsonine biosynthetic gene cluster from Alternaria oxytropis/BGC0001794.gbk]

LOCUS       BGC0001794             23916 bp    DNA     linear   PLN 27-APR-2017
DEFINITION  Alternaria oxytropis swainsonine biosynthesis gene cluster, complete
            sequence.
ACCESSION   BGC0001794
VERSION     BGC0001794
KEYWORDS    .
SOURCE      Alternaria oxytropis
  ORGANISM  Alternaria oxytropis
            Eukaryota; Fungi; Dikarya; Ascomycota; Pezizomycotina;
            Dothideomycetes; Pleosporomycetidae; Pleosporales; Pleosporineae;
            Pleosporaceae; Alternaria.
COMMENT     ##antiSMASH-Data-START##
            Version      :: False
            Run date     :: 2024-10-17 16:18:28
            NOTE: This is a single region extracted from a larger record!
            Orig. start  :: 0
            Orig. end    :: 23916
            ##antiSMASH-Data-END##
FEATURES             Location/Qualifiers
     source          1..23916
                     /db_xref="taxon:570715"
                     /host="Oxytropis sericea"
                     /mol_type="genomic DNA"
                     /organism="Alternaria oxytropis"
     misc_feature    1..23916
                     /note="swainsonine biosynthesis gene cluster"
     subregion       1..23916
                     /aStool="mibig"
                     /contig_edge="True"
                     /label="NRPS, PKS"
                     /subregion_number="1"
                     /tool="antismash"
     region          1..23916
                     /contig_edge="True"
                     /product="unknown"
                     /region_number="1"
                     /subregion_numbers="1"
                     /tool="antismash"
     mRNA            join(<3661..3807,4081..4585,4645..5309,5367..>5519)
                     /product="putative amino acid transporter"
     CDS             join(3661..3807,4081..4585,4645..5309,5367..5519)
                     /codon_start=1
                     /gene_functions="biosynthetic-additional (smcogs)
                     SMCOG1038:phenylalanine-specific permease (Score: 153.4;
                     E-value: 1.1e-46)"
                     /gene_kind="biosynthetic-additional"
                     /product="putative amino acid transporter"
                     /protein_id="AQV04225.1"
                     /transl_table=11
                     /translation="MTTERPPNDPVRTLDWARMSQADRALAANCGYKPVFRREFGYLST
                     FSFALSVSELVSAYPTCGGIYFTVSKIAPKKYVPFISWITGWLNLLGQLAGVAASEWGA
                     ALFLLAVVSISSDFTYLPSVGHTGGVMAGLTILTGLVNSLSTYWMAKITKYYVIFHVLV
                     LITCVIALLVMAQPENGSPKNTAAYVFTDVSSRSGWSPRGWSFLFGFLSVSWAMTDYDA
                     TAHIAEEIKNPEIKAPWAISMAMLFTYVAGWLFTIVLCFVMGDITGKESILDSPIEQPV
                     SQIFYNVLGKPGGIAFTACAFIILKFGTFTAMQSLTRTIFAFSRDELLPLSCIWTKIMP
                     QTGTPILAVWASVLCCIGIDLIGLSSYTAIAGVFNVCTIALDWSYCIPIFCKVVFGQFT
                     PGPWHLGKYSLFVNAYACLWTLFLSVIFIMPTIRPVTSENMNYAIAYLAAILFFSMLYW
                     VFRGKKHYTGPLIGINCPDPDVEISTGAGLA"
     gene            complement(<8158..>9075)
                     /gene="swnR"
     mRNA            complement(<8158..>9075)
                     /gene="swnR"
                     /product="SwnR"
     CDS             complement(8158..9075)
                     /codon_start=1
                     /gene="swnR"
                     /note="putative NADB Rossmann-fold reductase"
                     /product="SwnR"
                     /protein_id="AQV04226.1"
                     /transl_table=11
                     /translation="MRVAIAGYGDLTHYICEEFIKVGYELVILTRNPKVRVKEEGIVQA
                     ITDYTLASLKAPLSECQALISTISDTSPAYTDVHRNLIRACHDSQNCKRFIPAEFAANI
                     KTYPDQPGFYFATHEPIREMLRTQTDLEWTLVCIGWLADYFVPAKNRYIKDIGEFHPIN
                     WAGNRIVVPGTGDEPVDFTWARDVARGLSALLKAPSGSWEPYTFMSGDRSCWNTMVELS
                     KKINHMDIPIEHRSLHSIVEMIKKTKDNDTLVLADYYLLSISQACANPPELTEAHRRKY
                     FQSINFRTLRDGFSQYDQYPNSII"
     gene            complement(<9351..>10514)
                     /gene="swnN"
     mRNA            complement(join(<9351..9646,9702..10057,10114..10352,
                     10410..>10514))
                     /gene="swnN"
                     /product="SwnN"
     CDS             complement(join(9351..9646,9702..10057,10114..10352,
                     10410..10514))
                     /NRPS_PKS="Domain: PKS_KR (2-64). E-value: 4.6e-07. Score:
                     21.8. Matches aSDomain: nrpspksdomains_swnN_PKS_KR.1"
                     /codon_start=1
                     /gene="swnN"
                     /note="similar to NmrA family reductase"
                     /product="SwnN"
                     /protein_id="AQV04227.1"
                     /transl_table=11
                     /translation="MVVVAVAGGTGGVGRSVLDAIAESGKHRAIVLSRTAAATTATNKT
                     KHFAVDYGNIDCMIQILYDNNVEMVVSALLLTDQDVADSQINLIRAAARSGTVTKFIPS
                     EFYIDFHAPIPGSDLFTNFQLEAETELLRHPHLTWTLIRVGIFLDHLTMPHNPKQTYIS
                     PFWVFVDIDHEKCVFPGDGSQPLVLTHSTDLAACIERLIGLPAQEWPRESLVASNKLRV
                     KDLASIIEKVTGKEFQIVYDSVEAIHGGLITPLPSNQAVFSDPKKGELLHQVELQVMLS
                     MLSHAHDLPGQDLTELFPDVKKTKIEQFLKEGWAIKRANDQSDLDHRELV"
     aSDomain        complement(join(10266..10352,10410..10508))
                     /aSDomain="PKS_KR"
                     /aSTool="nrps_pks_domains"
                     /database="nrpspksdomains.hmm"
                     /detection="hmmscan"
                     /domain_id="nrpspksdomains_swnN_PKS_KR.1"
                     /evalue="4.60E-07"
                     /label="swnN_PKS_KR.1"
                     /locus_tag="swnN"
                     /protein_end="64"
                     /protein_start="2"
                     /score="21.8"
                     /tool="antismash"
                     /translation="VVAVAGGTGGVGRSVLDAIAESGKHRAIVLSRTAAATTATNKTKH
                     FAVDYGNIDCMIQILYD"
     CDS_motif       complement(10410..10499)
                     /aSTool="nrps_pks_domains"
                     /database="abmotifs"
                     /detection="hmmscan"
                     /domain_id="nrpspksmotif_swnN_0001"
                     /evalue="3.50E-06"
                     /label="PKSI-KR_m1"
                     /locus_tag="swnN"
                     /protein_end="35"
                     /protein_start="5"
                     /score="19.7"
                     /tool="antismash"
                     /translation="VAGGTGGVGRSVLDAIAESGKHRAIVLSRT"
     gene            <12522..>13508
                     /gene="swnH1"
     mRNA            join(<12522..13152,13219..>13508)
                     /gene="swnH1"
                     /product="SwnH1"
     CDS             join(12522..13152,13219..13508)
                     /codon_start=1
                     /gene="swnH1"
                     /gene_functions="biosynthetic-additional
                     (rule-based-clusters) PhyH"
                     /gene_kind="biosynthetic-additional"
                     /note="2-oxoglutarate and Fe(II) dependent dioxygenase;
                     acting on 1-hydroxyindolizidine"
                     /product="SwnH1"
                     /protein_id="AQV04228.1"
                     /sec_met_domain="PhyH (E-value: 6.4e-24, bitscore: 74.0,
                     seeds: 39, tool: rule-based-clusters)"
                     /transl_table=11
                     /translation="MSLFPPPIDPTYVPSTSIARVAATVPVEEMISIIERDGGLILKSL
                     VAGKDVASINNELEPYVEKARAESHAAYDLVPKQTIMVPGTVGKSPTMAKIAELEVIDK
                     LRTLVLQKKCTATWEDKTEEFTIGPLLNSSLTYHISHGAPRQRLHRDDMIHGIYHSGEY
                     SLSNETMLGFMIAGSRTTRENGATMAIPGSHKWNHSRIPRANEVCFAEMEPGDAFVFLG
                     TVYHGAGHNAAVDQVRKLYGLFFISGTLRPEENQFLAVPRSKVLGMSEKMLSLLGYKTP
                     GTWLGIVNNGDPADDLVEVLRYANE"
     gene            complement(<13554..>14569)
                     /gene="swnH2"
     mRNA            complement(join(<13554..13846,13906..>14569))
                     /gene="swnH2"
                     /product="SwnH2"
     CDS             complement(join(13554..13846,13906..14569))
                     /codon_start=1
                     /gene="swnH2"
                     /gene_functions="biosynthetic-additional
                     (rule-based-clusters) PhyH"
                     /gene_kind="biosynthetic-additional"
                     /note="putative 2-oxoglutarate and Fe(II) dependent
                     dioxygenase"
                     /product="SwnH2"
                     /protein_id="AQV04229.1"
                     /sec_met_domain="PhyH (E-value: 7.6e-21, bitscore: 64.0,
                     seeds: 39, tool: rule-based-clusters)"
                     /transl_table=11
                     /translation="MEHMEAVTNASAPRLLPAIDASYQPSRSVTKIPANSSLDDILEIL
                     ERDGGVVLTDFVSFETLDKIDMELEPYTKPPVNSDSYDDFIGKKTLVIPGLVGKSDTIA
                     NILDTNETLEKLLKVILEEKYPAVFENHTEELVVEPLLSIAMAFNVGEGSPRQALHRDD
                     MIFSSSHHADMKINEVDGFSCFLAGTRINRENGGTMIILGSHKWEHERRGRPDEVSFLE
                     MERGSAFIFLSNLAHGAGYNTIPGEIRKIINLVFCRGTLRQEENQFLCNPRSKVLKMSP
                     KLQTLLGFKKPARNWLGMVENEDPTKDLAAVYEKMLA"
     gene            <15664..>23178
                     /gene="swnK"
     mRNA            <15664..>23178
                     /gene="swnK"
                     /product="SwnK"
     CDS             15664..23178
                     /NRPS_PKS="Domain: AMP-binding (47-439). E-value: 3.7e-98.
                     Score: 320.6. Matches aSDomain:
                     nrpspksdomains_swnK_AMP-binding.1"
                     /NRPS_PKS="Domain: PCP (545-613). E-value: 2.1e-17. Score:
                     55.0. Matches aSDomain: nrpspksdomains_swnK_PCP.1"
                     /NRPS_PKS="Domain: PKS_KS(Modular-KS) (637-1060). E-value:
                     7.5e-171. Score: 560.5. Matches aSDomain:
                     nrpspksdomains_swnK_PKS_KS.1"
                     /NRPS_PKS="Domain: PKS_AT (1167-1455). E-value: 2.3e-99.
                     Score: 324.4. Matches aSDomain:
                     nrpspksdomains_swnK_PKS_AT.1"
                     /NRPS_PKS="Domain: PKS_KR (1734-1914). E-value: 2.4e-54.
                     Score: 175.9. Matches aSDomain:
                     nrpspksdomains_swnK_PKS_KR.1"
                     /NRPS_PKS="Domain: PKS_PP (2008-2089). E-value: 8.3e-13.
                     Score: 40.4. Matches aSDomain:
                     nrpspksdomains_swnK_PKS_PP.1"
                     /NRPS_PKS="Domain: TD (2151-2383). E-value: 6.8e-49. Score:
                     158.1. Matches aSDomain: nrpspksdomains_swnK_TD.1"
                     /codon_start=1
                     /gene="swnK"
                     /gene_functions="biosynthetic (rule-based-clusters) T1PKS:
                     mod_KS"
                     /gene_functions="biosynthetic (rule-based-clusters) T1PKS:
                     PKS_AT"
                     /gene_functions="biosynthetic (rule-based-clusters)
                     NRPS-like: NAD_binding_4"
                     /gene_functions="biosynthetic (rule-based-clusters)
                     NRPS-like: PP-binding"
                     /gene_functions="biosynthetic (rule-based-clusters)
                     NRPS-like: AMP-binding"
                     /gene_functions="biosynthetic-additional
                     (rule-based-clusters) adh_short"
                     /gene_functions="biosynthetic-additional (smcogs)
                     SMCOG1002:AMP-dependent synthetase and ligase (Score:
                     346.7; E-value: 3.1e-105)"
                     /gene_kind="biosynthetic"
                     /note="multifunctional enzyme including amino acid
                     adenylylation and ketide synthase domains; involved in
                     swainsonine biosynthesis"
                     /product="SwnK"
                     /protein_id="AQV04230.1"
                     /sec_met_domain="AMP-binding (E-value: 1e-108, bitscore:
                     352.1, seeds: 400, tool: rule-based-clusters)"
                     /sec_met_domain="PP-binding (E-value: 1.3e-12, bitscore:
                     36.9, seeds: 164, tool: rule-based-clusters)"
                     /sec_met_domain="mod_KS (E-value: 4.5e-184, bitscore:
                     600.8, seeds: 217, tool: rule-based-clusters)"
                     /sec_met_domain="PKS_AT (E-value: 2.4e-100, bitscore:
                     324.4, seeds: 1682, tool: rule-based-clusters)"
                     /sec_met_domain="adh_short (E-value: 4.9e-55, bitscore:
                     174.9, seeds: 230, tool: rule-based-clusters)"
                     /sec_met_domain="NAD_binding_4 (E-value: 2.2e-49, bitscore:
                     156.5, seeds: 102, tool: rule-based-clusters)"
                     /transl_table=11
                     /translation="MLTPAVSLKNLTKPKMKAISDHDYQTLVNDFNAKNDIALLGCRLD
                     QLFERVVEVFPHNTALIHNNIETSFKELNASANSLARDLANRGLKHGDVFGLAVSRSID
                     LIVVMLAVLKLGAAYVPIDPSFPAKRIDQMVEDADCKLIFVSETCSIDAGLARWKDLCL
                     SVGAARKSSSSDTTNLETEISPQDLAYIIYTSGSTGRPKGVEISHGAAANFLSSLQKYV
                     PGCDEHDRLLAITTISFDMSSLELLLPLISGSTMILANESAVKYPRELIDLMHEHQATI
                     LQATPATWTMLLESGWEGNPRLSKIICGGEPLSRQLADRLLACADSVWNVYGPSETTYG
                     SVGRVDENDIVVGNPVVNGRIYVLDDNMFPVPMGHEGEVYIGGGSVSNGYRNKPELTNS
                     VFLDNPFHGGKFFRTGDLARFISPGKLQVIGRADGVVKIRGHRIELGEVEAVLLDHPSV
                     SEAVAISRDGRLVAYCVVHMPSQSAASLAVILRPWVTERLPPYMVPSFFVSMAALPLSP
                     NQKVNRKALPGPMEVLYNQSAVQPTSELEQNLQAIWHEILGHNHIGIRDNFFSIGGDSV
                     RIIRMQSLLENLLHRPVPTPKLFEHYTIEKLAAYLAGASNDSYQQGSGLTTCHDFTSSN
                     EEIAIVSMACRLPGNVSTPEELWNLLQSGKDTTTDVPKDRWDAGKLYHPDPSVDGKSYC
                     SRGSFLDSIHSYDASFFGISPREAQAMDPAQHLMLELVWEGFERAGYTKDKLSGSTTGV
                     FVGVSNNGASTAVPLDLKGHSITGSASATISGRLSYTFNLQGPSMTIDTACSSSLVATH
                     LACNALRQGECNMALAGGISLLLTPGIHIEFSRLRGISPDGRCRAFSEDTEGTGFSEGA
                     AIVLLKRLSDAERDGDEIHAVLRGTTVMHGGYSAGLTVPNGPGQEYLIRTALARSVLEP
                     NSIDYIEAHGTATRLGDPIEATALARVFGAARHGSEPLRLGSVKSNIGHTQAAAGLVGL
                     LKVVLSMKNSVIPQTLHVSEPTKKIDWKGNNMELVLADWPWLPNDKRLRRAGVSAFGIS
                     GTNAHVIVQEFPGTGTEHINGDTRPALPTEVLFVLSAKSDSALRGQAKKLQSYIERDMN
                     KEDTLMNTAYSLATSRTQFQRRVTLTAKDKLQMLENLNSVSSGTSQSSNVNDASIPCLV
                     MLFTGQGVQHPRIGHHLYAVYPVFRNALDDVAARFGELQFPLLDIMWSKSGSLISNRTE
                     FAQPVLFALQVSLFRLWQSWGVKPAFLLGHSVGELAVAHVSGILELPDACRLVMMRGRL
                     MQAVASIGIMASIEASSHEVNAMIQALSASKKVEIAGYNTPSQTVISGDVDAVEAVVTQ
                     FASLDRRIKTLDTSHAFHSSHMDGMLEDFRAVVQTVQFNPPNIPIVSSMTGRLAGKGET
                     ERADYWVQQVRNPVRFSDAFQTLAKAGANVFLELGPDSTLCGMGAACLAGVPQVGEILL
                     LPSLKPGMDETSVIQNNLGKLHIHNVPVDWTAYYNPFGCQRVPLPTYAFEREDFHSPAK
                     HGEDQNTVKQMTFHVNWRQVDTDEVRPPFGIWGFLSPATETAWTKQVKNALSSTDIQLV
                     PVQSLQEAEKLDGLLCFWDTDDTEDIAQVAHSLTVKALAQLQEAVRSDFSLPVVWITRL
                     AVGTDHDDQLLQMGAGPLWGLMRTARSEHPGLRLRLIDLDHELKGLAKSLVSALMLDAG
                     HTEVAVRKSKLMIPHLERARRDSMLPDADAKPLLRTDGAVLVTGGLGNLGVLIIRKLVN
                     SHGVRDFVLTSRRGMESPGADALVAELAKLGAKTTILRGDIADMGSLQAIIKLFTADRP
                     LRGVIHAAGVVDSGVLSSLTPQKCEATFAPKVDGLWNLHQLTKDNKDVDMFVMLSSISG
                     VMGLPGLGNYAAANSFMDALAHLRRAHGLPATSIAYGVWSGDGMATTIASTTRAHLSQL
                     GLGFLAPEAGLEMLEHAVSGGRALTVAAALDLERLKSYYEDQGGPSLFLRSILGHVDVT
                     KPIDAAVNLRDMLIRVAPEQHGEIMLRTVQVTVAKALGYTAKHDLDASLPLEEFGIDSL
                     TSILIRNHLATMIGTALPPNIALLHKNLTSLSKFLLTKLREDSVSGSSSALDDDTTATS
                     PASFFASHVDIPAIQRGILDSSIQFSNVSKHSDTDFEYPRTVLVTGPTGFLGAFMVHEF
                     FRRGIDVYCLVRASSSTHAQERMIRTLRKYDLWKAAYEPLLRSIVGDLSKPMLGLSEID
                     FSDLANRIETIVHSGALVDWMRPLEDYVGPNILGTHEVLRLASCGRAKAVHFLSTISTL
                     PIHLGYGLTEYDGEYGYGTSKYLAEKLVLAARFRGAKASSYRLPFVAASTANGRFRLDR
                     GDFLNNLVSGSLDLGAFPSINTDLSAVLPVDYLCNTIATVMTEDQQHIGEDYDFVNPRA
                     PTFDHFFNMMGALTGCKELLSFGEWHHRALEYAAAHPESSLARITTILDGYTDKNAGEM
                     MKSLPVSNRVFGLDLYPAPLFDENYVRQYLDCLLAAKAQA"
     aSDomain        15805..16980
                     /aSDomain="AMP-binding"
                     /aSTool="nrps_pks_domains"
                     /database="nrpspksdomains.hmm"
                     /detection="hmmscan"
                     /domain_id="nrpspksdomains_swnK_AMP-binding.1"
                     /evalue="3.70E-98"
                     /label="swnK_AMP-binding.1"
                     /locus_tag="swnK"
                     /protein_end="439"
                     /protein_start="47"
                     /score="320.6"
                     /tool="antismash"
                     /translation="FERVVEVFPHNTALIHNNIETSFKELNASANSLARDLANRGLKHG
                     DVFGLAVSRSIDLIVVMLAVLKLGAAYVPIDPSFPAKRIDQMVEDADCKLIFVSETCSI
                     DAGLARWKDLCLSVGAARKSSSSDTTNLETEISPQDLAYIIYTSGSTGRPKGVEISHGA
                     AANFLSSLQKYVPGCDEHDRLLAITTISFDMSSLELLLPLISGSTMILANESAVKYPRE
                     LIDLMHEHQATILQATPATWTMLLESGWEGNPRLSKIICGGEPLSRQLADRLLACADSV
                     WNVYGPSETTYGSVGRVDENDIVVGNPVVNGRIYVLDDNMFPVPMGHEGEVYIGGGSVS
                     NGYRNKPELTNSVFLDNPFHGGKFFRTGDLARFISPGKLQVIGRADGVVKIR"
     aSModule        15805..17502
                     /complete
                     /domains="nrpspksdomains_swnK_AMP-binding.1"
                     /domains="nrpspksdomains_swnK_PCP.1"
                     /locus_tags="swnK"
                     /starter_module
                     /tool="antismash"
                     /type="nrps"
     CDS_motif       15991..16032
                     /aSTool="nrps_pks_domains"
                     /database="abmotifs"
                     /detection="hmmscan"
                     /domain_id="nrpspksmotif_swnK_0001"
                     /evalue="6.60E-05"
                     /label="NRPS-A_a2"
                     /locus_tag="swnK"
                     /protein_end="123"
                     /protein_start="109"
                     /score="16.2"
                     /tool="antismash"
                     /translation="LAVLKLGAAYVPID"
     CDS_motif       16228..16287
                     /aSTool="nrps_pks_domains"
                     /database="abmotifs"
                     /detection="hmmscan"
                     /domain_id="nrpspksmotif_swnK_0002"
                     /evalue="8.20E-10"
                     /label="NRPS-A_a3"
                     /locus_tag="swnK"
                     /protein_end="208"
                     /protein_start="188"
                     /score="30.6"
                     /tool="antismash"
                     /translation="AYIIYTSGSTGRPKGVEISH"
     CDS_motif       16777..16866
                     /aSTool="nrps_pks_domains"
                     /database="abmotifs"
                     /detection="hmmscan"
                     /domain_id="nrpspksmotif_swnK_0003"
                     /evalue="1.60E-09"
                     /label="NRPS-A_a6"
                     /locus_tag="swnK"
                     /protein_end="401"
                     /protein_start="371"
                     /score="30.0"
                     /tool="antismash"
                     /translation="PMGHEGEVYIGGGSVSNGYRNKPELTNSVF"
     CDS_motif       16948..17010
                     /aSTool="nrps_pks_domains"
                     /database="abmotifs"
                     /detection="hmmscan"
                     /domain_id="nrpspksmotif_swnK_0004"
                     /evalue="1.60E-09"
                     /label="NRPS-A_a8"
                     /locus_tag="swnK"
                     /protein_end="449"
                     /protein_start="428"
                     /score="29.9"
                     /tool="antismash"
                     /translation="IGRADGVVKIRGHRIELGEVE"
     aSDomain        17299..17502
                     /aSDomain="PCP"
                     /aSTool="nrps_pks_domains"
                     /database="nrpspksdomains.hmm"
                     /detection="hmmscan"
                     /domain_id="nrpspksdomains_swnK_PCP.1"
                     /evalue="2.10E-17"
                     /label="swnK_PCP.1"
                     /locus_tag="swnK"
                     /protein_end="613"
                     /protein_start="545"
                     /score="55.0"
                     /tool="antismash"
                     /translation="EQNLQAIWHEILGHNHIGIRDNFFSIGGDSVRIIRMQSLLENLLH
                     RPVPTPKLFEHYTIEKLAAYLAG"
     aSDomain        17575..18843
                     /aSDomain="PKS_KS"
                     /aSTool="nrps_pks_domains"
                     /database="nrpspksdomains.hmm"
                     /detection="hmmscan"
                     /domain_id="nrpspksdomains_swnK_PKS_KS.1"
                     /domain_subtypes="Modular-KS"
                     /evalue="7.50E-171"
                     /label="swnK_PKS_KS.1"
                     /locus_tag="swnK"
                     /protein_end="1060"
                     /protein_start="637"
                     /score="560.5"
                     /tool="antismash"
                     /translation="IAIVSMACRLPGNVSTPEELWNLLQSGKDTTTDVPKDRWDAGKLY
                     HPDPSVDGKSYCSRGSFLDSIHSYDASFFGISPREAQAMDPAQHLMLELVWEGFERAGY
                     TKDKLSGSTTGVFVGVSNNGASTAVPLDLKGHSITGSASATISGRLSYTFNLQGPSMTI
                     DTACSSSLVATHLACNALRQGECNMALAGGISLLLTPGIHIEFSRLRGISPDGRCRAFS
                     EDTEGTGFSEGAAIVLLKRLSDAERDGDEIHAVLRGTTVMHGGYSAGLTVPNGPGQEYL
                     IRTALARSVLEPNSIDYIEAHGTATRLGDPIEATALARVFGAARHGSEPLRLGSVKSNI
                     GHTQAAAGLVGLLKVVLSMKNSVIPQTLHVSEPTKKIDWKGNNMELVLADWPWLPNDKR
                     LRRAGVSAFGISGTNAHVIVQEFP"
     aSModule        17575..22812
                     /complete
                     /domains="nrpspksdomains_swnK_PKS_KS.1"
                     /domains="nrpspksdomains_swnK_PKS_AT.1"
                     /domains="nrpspksdomains_swnK_PKS_KR.1"
                     /domains="nrpspksdomains_swnK_PKS_PP.1"
                     /domains="nrpspksdomains_swnK_TD.1"
                     /final_module
                     /locus_tags="swnK"
                     /tool="antismash"
                     /type="pks"
     CDS_motif       18046..18093
                     /aSTool="nrps_pks_domains"
                     /database="abmotifs"
                     /detection="hmmscan"
                     /domain_id="nrpspksmotif_swnK_0005"
                     /evalue="3.00E-07"
                     /label="PKSI-KS_m3"
                     /locus_tag="swnK"
                     /protein_end="810"
                     /protein_start="794"
                     /score="22.1"
                     /tool="antismash"
                     /translation="GPSMTIDTACSSSLVA"
     CDS_motif       18466..18513
                     /aSTool="nrps_pks_domains"
                     /database="abmotifs"
                     /detection="hmmscan"
                     /domain_id="nrpspksmotif_swnK_0006"
                     /evalue="1.30E-03"
                     /label="PKSI-KS_m5"
                     /locus_tag="swnK"
                     /protein_end="950"
                     /protein_start="934"
                     /score="11.2"
                     /tool="antismash"
                     /translation="YIEAHGTATRLGDPIE"
     CDS_motif       18574..18618
                     /aSTool="nrps_pks_domains"
                     /database="abmotifs"
                     /detection="hmmscan"
                     /domain_id="nrpspksmotif_swnK_0007"
                     /evalue="1.00E-03"
                     /label="PKSI-KS_m6"
                     /locus_tag="swnK"
                     /protein_end="985"
                     /protein_start="970"
                     /score="11.6"
                     /tool="antismash"
                     /translation="GSVKSNIGHTQAAAG"
     aSDomain        19165..20028
                     /aSDomain="PKS_AT"
                     /aSTool="nrps_pks_domains"
                     /database="nrpspksdomains.hmm"
                     /detection="hmmscan"
                     /domain_id="nrpspksdomains_swnK_PKS_AT.1"
                     /evalue="2.30E-99"
                     /label="swnK_PKS_AT.1"
                     /locus_tag="swnK"
                     /protein_end="1455"
                     /protein_start="1167"
                     /score="324.4"
                     /tool="antismash"
                     /translation="LFTGQGVQHPRIGHHLYAVYPVFRNALDDVAARFGELQFPLLDIM
                     WSKSGSLISNRTEFAQPVLFALQVSLFRLWQSWGVKPAFLLGHSVGELAVAHVSGILEL
                     PDACRLVMMRGRLMQAVASIGIMASIEASSHEVNAMIQALSASKKVEIAGYNTPSQTVI
                     SGDVDAVEAVVTQFASLDRRIKTLDTSHAFHSSHMDGMLEDFRAVVQTVQFNPPNIPIV
                     SSMTGRLAGKGETERADYWVQQVRNPVRFSDAFQTLAKAGANVFLELGPDSTLCGMGAA
                     CLAGVPQ"
     CDS_motif       19330..19395
                     /aSTool="nrps_pks_domains"
                     /database="abmotifs"
                     /detection="hmmscan"
                     /domain_id="nrpspksmotif_swnK_0008"
                     /evalue="3.30E-06"
                     /label="PKSI-AT-mM_m2"
                     /locus_tag="swnK"
                     /protein_end="1244"
                     /protein_start="1222"
                     /score="19.9"
                     /tool="antismash"
                     /translation="RTEFAQPVLFALQVSLFRLWQS"
     CDS_motif       19399..19521
                     /aSTool="nrps_pks_domains"
                     /database="abmotifs"
                     /detection="hmmscan"
                     /domain_id="nrpspksmotif_swnK_0009"
                     /evalue="7.80E-20"
                     /label="PKSI-AT-M_m3"
                     /locus_tag="swnK"
                     /protein_end="1286"
                     /protein_start="1245"
                     /score="63.1"
                     /tool="antismash"
                     /translation="GVKPAFLLGHSVGELAVAHVSGILELPDACRLVMMRGRLMQ"
     CDS_motif       19786..19806
                     /aSTool="nrps_pks_domains"
                     /database="abmotifs"
                     /detection="hmmscan"
                     /domain_id="nrpspksmotif_swnK_0010"
                     /evalue="4.00E+01"
                     /label="PKSI-AT-M_m8"
                     /locus_tag="swnK"
                     /protein_end="1381"
                     /protein_start="1374"
                     /score="-1.4"
                     /tool="antismash"
                     /translation="VVQTVQF"
     CDS_motif       19882..19917
                     /aSTool="nrps_pks_domains"
                     /database="abmotifs"
                     /detection="hmmscan"
                     /domain_id="nrpspksmotif_swnK_0011"
                     /evalue="1.60E-04"
                     /label="PKSI-AT-M_m8"
                     /locus_tag="swnK"
                     /protein_end="1418"
                     /protein_start="1406"
                     /score="15.1"
                     /tool="antismash"
                     /translation="YWVQQVRNPVRF"
     aSDomain        20866..21405
                     /aSDomain="PKS_KR"
                     /aSTool="nrps_pks_domains"
                     /database="nrpspksdomains.hmm"
                     /detection="hmmscan"
                     /domain_id="nrpspksdomains_swnK_PKS_KR.1"
                     /evalue="2.40E-54"
                     /label="swnK_PKS_KR.1"
                     /locus_tag="swnK"
                     /protein_end="1914"
                     /protein_start="1734"
                     /score="175.9"
                     /tool="antismash"
                     /translation="GAVLVTGGLGNLGVLIIRKLVNSHGVRDFVLTSRRGMESPGADAL
                     VAELAKLGAKTTILRGDIADMGSLQAIIKLFTADRPLRGVIHAAGVVDSGVLSSLTPQK
                     CEATFAPKVDGLWNLHQLTKDNKDVDMFVMLSSISGVMGLPGLGNYAAANSFMDALAHL
                     RRAHGLPATSIAYGVWS"
     CDS_motif       20872..20970
                     /aSTool="nrps_pks_domains"
                     /database="abmotifs"
                     /detection="hmmscan"
                     /domain_id="nrpspksmotif_swnK_0012"
                     /evalue="3.40E-07"
                     /label="PKSI-KR_m1"
                     /locus_tag="swnK"
                     /protein_end="1769"
                     /protein_start="1736"
                     /score="22.9"
                     /tool="antismash"
                     /translation="VLVTGGLGNLGVLIIRKLVNSHGVRDFVLTSRR"
     CDS_motif       21196..21225
                     /aSTool="nrps_pks_domains"
                     /database="abmotifs"
                     /detection="hmmscan"
                     /domain_id="nrpspksmotif_swnK_0013"
                     /evalue="1.90E-03"
                     /label="PKSI-KR_m3"
                     /locus_tag="swnK"
                     /protein_end="1854"
                     /protein_start="1844"
                     /score="11.6"
                     /tool="antismash"
                     /translation="PKVDGLWNLH"
     CDS_motif       21250..21360
                     /aSTool="nrps_pks_domains"
                     /database="abmotifs"
                     /detection="hmmscan"
                     /domain_id="nrpspksmotif_swnK_0014"
                     /evalue="3.00E-20"
                     /label="PKSI-KR_m4"
                     /locus_tag="swnK"
                     /protein_end="1899"
                     /protein_start="1862"
                     /score="64.8"
                     /tool="antismash"
                     /translation="VDMFVMLSSISGVMGLPGLGNYAAANSFMDALAHLRR"
     aSDomain        21688..21930
                     /aSDomain="PKS_PP"
                     /aSTool="nrps_pks_domains"
                     /database="nrpspksdomains.hmm"
                     /detection="hmmscan"
                     /domain_id="nrpspksdomains_swnK_PKS_PP.1"
                     /evalue="8.30E-13"
                     /label="swnK_PKS_PP.1"
                     /locus_tag="swnK"
                     /protein_end="2089"
                     /protein_start="2008"
                     /score="40.4"
                     /tool="antismash"
                     /translation="APEQHGEIMLRTVQVTVAKALGYTAKHDLDASLPLEEFGIDSLTS
                     ILIRNHLATMIGTALPPNIALLHKNLTSLSKFLLTK"
     CDS_motif       22114..22179
                     /aSTool="nrps_pks_domains"
                     /database="abmotifs"
                     /detection="hmmscan"
                     /domain_id="nrpspksmotif_swnK_0015"
                     /evalue="8.40E+00"
                     /label="PKSI-KR_m1"
                     /locus_tag="swnK"
                     /protein_end="2172"
                     /protein_start="2150"
                     /score="-0.8"
                     /tool="antismash"
                     /translation="TVLVTGPTGFLGAFMVHEFFRR"
     aSDomain        22117..22812
                     /aSDomain="TD"
                     /aSTool="nrps_pks_domains"
                     /database="nrpspksdomains.hmm"
                     /detection="hmmscan"
                     /domain_id="nrpspksdomains_swnK_TD.1"
                     /evalue="6.80E-49"
                     /label="swnK_TD.1"
                     /locus_tag="swnK"
                     /protein_end="2383"
                     /protein_start="2151"
                     /score="158.1"
                     /tool="antismash"
                     /translation="VLVTGPTGFLGAFMVHEFFRRGIDVYCLVRASSSTHAQERMIRTL
                     RKYDLWKAAYEPLLRSIVGDLSKPMLGLSEIDFSDLANRIETIVHSGALVDWMRPLEDY
                     VGPNILGTHEVLRLASCGRAKAVHFLSTISTLPIHLGYGLTEYDGEYGYGTSKYLAEKL
                     VLAARFRGAKASSYRLPFVAASTANGRFRLDRGDFLNNLVSGSLDLGAFPSINTDLSAV
                     LPVDYLCNTI"
ORIGIN
        1 taaaataaca aatttgaaaa gatcactctc acatttgcgg ccgatctaaa acttttgcca
       61 gcgatctcgg ggatctcggc tcggctcggg ccagcctgca atacgggtgt gtgtggagac
      121 acccgatctc tactgtagta cccctggaag ttttcaacag ctccactcaa ggggtaatgt
      181 atcggatcct aggtaggaag agattaaatt taatataaat tagttgatag cttgtattgt
      241 gccaagagta atgcgtgtaa atcacgcact agaacactcc gcggggtggc gtggtgggtg
      301 ggaacgattg aaaacttcca gggggtacca caggaggatg gaggcatcac gtcgtcaaag
      361 ggaaaaatcc gacacggctc acatcgccgg agtatgccga aaccagcaat ttctcaacca
      421 aatcgatcgt ttttgacaca gtacctctaa ggcatgcagg ccatatgtct tattgttaaa
      481 gctttctatt tgtactgcaa tagctatact ttacagggta atttagatta cgttaacaag
      541 gcatttgcgc gccaaaaaaa tcgcaaatat attatcttat aaatcagacg ctctgccgac
      601 cttttacccc tgctcttagc gctgcgtaag cgcagcgcta atatatagcg ccgcgctaaa
      661 aactcctgca agctcttaag ctaaaaaaaa atgcgtacta aacttctaaa aactcctaga
      721 ctaaatacag cgcaaacaag ggcaaggttg ctaaagcatt taaggaactt tagttctagt
      781 ttgtataaga cttagttaag ctttacaaga gtatcttatc ttacctttaa cttaacactt
      841 gttattctta acaacgttat ttatcttcta aaagactagc aaccaactat ttaagttaca
      901 gcagatattt tgcgcctagt tttgctatat ctaattgcct taagcacctc ttgcccgccc
      961 ttaaagttaa cctgtctagt ctactgtcta actctctctt aattgtactt ttgctaacta
     1021 ctaacaacaa ctccgccctt agcttaactt ctaagacact attacgtctt tgctgcaatt
     1081 acaataataa cagcgcttac cttaaccctg ctaacaacaa tactagagca gacaagttta
     1141 actctaataa caactatcta ggtaattaca acgtatataa gcctacaact acacgttagt
     1201 taaagaagaa aaaacttaat tatattgtct acaccccgta aaggattaac tagacgttta
     1261 acaatataat taaagcttaa gttaagtgca atagcctgtt agacgtctgc gtctagcatt
     1321 atttatacag aggggtgaca aaaaaaagaa attaaaaaag ttattgtttt taaagcttta
     1381 tatttctata actagaaggg ctatactaag aagagttagt gttttgaaaa gccgagaact
     1441 ttctctttaa gatagtctgc ttagtaagtt gcttagtcag cacagttgcg ccttcaatct
     1501 tgcttaaatt aaggtggaaa aaaagtaaaa atgaaattgt atatgacata tattcaaggg
     1561 gataaaaata gctaaaaatt acatactatt aaacaacact tgtaaaactc tcttgtgtgt
     1621 aagtttcaaa gtagttgtaa aaaaaactat ttagtaataa taaaaggctt gttgttaagt
     1681 ttttttaaat aattaacaaa aatagcttac taatacttag taaacaagcc tatagcttct
     1741 ttagtagcta aattacactt tagctataat aaagtataat tattgtttac tttttgtaaa
     1801 tacctaatct tttataacac aattatttta ttatattaaa gagcgtatta ttttagcact
     1861 ataactttgc ttaatagtaa agctgtttta ctattaaact tgatttaagt ctttatttta
     1921 aagttttata agtttttacc tagtatatac ataataatta taagcttttt taaagtttaa
     1981 agacaatttt ttgtttaata ctaacaaaat agttgtcttt tcttaagaag tatagtaagc
     2041 tttacttaaa gaaatataac ttattttatt ttctaagtta tcaattaaat ttttaagtta
     2101 ttttagtaag gtttttacta aatatccttt taacctcttt gaagatctta gtaagacagc
     2161 ttaatttagg cctgatagta aataaaaaag ccttttttct tatttaattt taaaaagagt
     2221 ataaataata cttttagaaa acatttttag tatattacta taaaaagaaa taggcttatt
     2281 ttataaagaa aacgatttaa cttattagtt aaaatcacaa taatgataag ctaaaagaac
     2341 gatactatta atagactaag tcgtaaataa gtagatggag cttatatact ataagcttac
     2401 taagctatta cgtaatcagc gcttccggaa gtaacctcta tttttttacc ctttaattag
     2461 aatttaagta aataagatat agaccttaaa aatcagctta cgttatgctt acgaaagctt
     2521 atggaacttg gtttttaatt agctattttt acacgttcaa aaaaagctat actaaaatct
     2581 attttaagtt tttttaatct tattttaagc aagattgcag gcgcaactgt gttgactaag
     2641 cagcttacta agcagaccgt cttaaagggg aagctcttgg ctttccaaat cactaactct
     2701 ttctagtata gcccttctag ttatcgaaat ataaagcttc aaaaacgata acttttttaa
     2761 tttctttttt ttttgtcacc cctctgtata tagcaacgca acgctataaa catctacttt
     2821 gcaaaaagat acttttctct tttaactacg caataattag tacttatgta cataaaaaga
     2881 ataagaatta catgcgctat tatttaagtc tgcagcaaaa ctatatttaa tagtaatgct
     2941 aaattattaa cagaaaagtt gcgtgtactg ttgtaatttt gtctaagtac tacaaaataa
     3001 ggaactaaat gtttttagac gctctgtata cgcgcagcaa ctattttacg taagcacgct
     3061 cttattagtc tagaagtata gagttaacgc taaggctgca attaggttag gagtttgcag
     3121 gagtttttta gcgtcgcgct agcgtttgca gagcgtctaa ttcataagat aacaaatata
     3181 taaggttttg ataaagttac gtaagttgaa agttaggatt atcgcaagat tcctgcttag
     3241 tgttgcgatt gctgcctagc gtggggcccg tacagtgtcg gtttttttcc ttcgacgacg
     3301 tggcattgtg ctgttggcct tgcccgcatc gactgtaacc gcccgcgcgc gcacgcactg
     3361 ccctttatca acttccgaca tagcgtgcag gcacatcacc gatatcccac gcggcgcaca
     3421 ttggttttag tggtgaagaa gccagaattg actcagctag acgcaactac atgcacatct
     3481 accatcatct acaacagctg gcggtggctt atgcgcgtat tatgtcataa cgcttcttct
     3541 tcaaatgatg tgtagccccc tggcaagaga agatctcatt ttccggtctg catgatgttt
     3601 tacacaaaat aaatctagta tcatttccca aagacaaccg acgcgcacta tccagctatc
     3661 atgacgaccg aaaggccgcc aaatgaccct gtccgaacgc tcgactgggc ccggatgagc
     3721 caagctgatc gtgctcttgc tgctaattgc ggttacaaac cagttttcag gcgcgaattt
     3781 ggttacctat caaccttctc ctttgccgta agcattggtg gcttgttttc gacagtcgct
     3841 accactttaa tttatccgct agaagcgggc ggtagcgctt ccgctgtgtg gtgtaggtaa
     3901 cttccctctc gagacatatg tcaactcgac atcaccatac tgatgatggt ctattaggct
     3961 ggttgatctc tggtgttggc tgcatgtgca tcgcggtatg tagagtctat tgatggggaa
     4021 gggcgactca aagctcgtcc tgttagccta tgaaaatcga ggctgacaat accgtcatag
     4081 ctctccgtct ctgagctcgt ctctgcttat cctacctgtg gtggcatcta cttcacagtg
     4141 tctaagattg cgccaaagaa atacgtaccg ttcatcagtt ggattacagg atggctgaac
     4201 ctcctcggac agctcgctgg cgtcgctgct tccgaatggg gagccgcatt gttcctacta
     4261 gctgttgtct caattagttc agacttcacc tacttaccta gtgttggcca caccgggggt
     4321 gtcatggctg gcttgactat cttgactggc cttgtaaact ccctatcgac ctactggatg
     4381 gcaaagatca ccaagtatta cgtcatcttt cacgttctcg tcttgattac ttgcgtcatt
     4441 gctcttcttg ttatggctca gccggaaaat ggaagtccca agaacacagc agcgtacgta
     4501 ttcacggatg tgagtagtcg gtctggatgg tcaccgcgtg gttggagctt cctgtttggc
     4561 tttttatcgg tctcttgggc tatgagtaag ttacatatcc cgtcgaagct cgtgactgag
     4621 caaaactaac gctttcaata ttagccgact atgatgcgac tgctcacatc gcagaagaaa
     4681 tcaagaatcc agaaatcaaa gctccatggg ccatttccat ggccatgctc tttacatacg
     4741 tagcggggtg gttgttcaca attgttttat gtttcgtcat gggagacatc accggcaagg
     4801 aatctattct agactctccg atcgaacagc ctgtttcgca gatattctac aacgtcctgg
     4861 gcaaacctgg aggtatcgcg ttcacagcgt gtgcctttat aatcctcaag ttcggcactt
     4921 tcacagccat gcaatcgctc acacgaacaa tcttcgcctt ctcgcgcgat gagctcctgc
     4981 cgcttagctg catttggact aagatcatgc cccaaactgg cacgcctatc cttgctgttt
     5041 gggcctcagt cttgtgctgc attgggattg atctgatcgg tctaagctct tatacggcca
     5101 ttgccggagt cttcaacgtc tgtaccattg ctttggactg gtcttattgt atcccaatat
     5161 tttgcaaagt tgtttttggg cagtttacgc ctggcccatg gcatctaggg aaatactctc
     5221 tatttgtcaa tgcctacgcc tgcctctgga cgctgtttct ctcagtcatc ttcatcatgc
     5281 cgaccattcg gccagtaacc agtgaaaatg taactcgtac tttacctcta taccctagaa
     5341 tctgtttttg ctaacatgta ttacagatga actatgcgat cgcatacctg gctgcaattc
     5401 ttttcttctc catgctctac tgggtatttc gtggcaagaa gcactacacc ggtcccctga
     5461 tcggaatcaa ctgtcccgat ccagatgttg agatctccac gggggcagga ctggcatgaa
     5521 ttgttaccag tgattgccca tgaattcgcg tgtggtaacc acatgctacg ccttgaggac
     5581 tacttatatt tgcgatactt ctcattcgag agctcttttt gcatatgagt tgtggaaggt
     5641 gtgagtggct cgtcagttat gggtcatcgc agtaccgctg gttgcagtgg atagcaacta
     5701 aggtatagca tcacgaattt gcgcacacag agatgtgatt caaagggaga gaatatatga
     5761 agcacgcagc ctgttaattg ttcgtccgcc ttgaggaaga atatccttgc ctcgaaattg
     5821 atatattcgc cagagaagca gtttttacta cactctcacg acgacagatt agtgtttagg
     5881 aaactgtgag gttttattta gttgaaaaca aagatggaga ggagcgacct tggaggatgc
     5941 tcatctaacc tgttgatcac gtgactaacg agatggtgac cgggtgtcag ctggtatcac
     6001 acgcagttag gcgaatacac cacccctcaa aattatcagt atcgcctcgt aatactagca
     6061 atctgcccaa aatcttcgca attgttggac atatcctaaa gataataact caagtcaaca
     6121 ctgacatggc cacgcaaagg tgacctaaag ttgacgcacc acgcacccac cacaacagga
     6181 ataatgacga tacattcgct tgtatgttga aaccaaatgg cttagttctc attcgataca
     6241 acgcgaaacc aagtaggtat agtaaaagga tggaagttgc aaatgttata atgctgaggt
     6301 cgatacagga agctattttc cgtatttcat cgcctggttg gccctcagag tgatatttat
     6361 ggcatttgta atcgccatct ggaatcccgc atcctctaga ctcttcatac cttgttcagt
     6421 gctgccacca ggtacgcaca cattctggat catctggtct agtgatatcg tgggctgacg
     6481 ttttgctagc aggctagagc cgacaccagt ctgcattacg agagaacgtg aaagactctc
     6541 agaaagtcct tgctgaaccc cagctgcaac aagggatttg taaaactgga aggtgtatgc
     6601 cggtcctgaa cttaaagtgc attagcaacc tgcgcttgtc gttcaatatg gtagacaggg
     6661 taatagttac cctgaaactg ccgcagctac atccaaaagc tcctctttgg ccaatctctc
     6721 aacacatgga gagaagatgc ggaacagttt ggtgacacta tcatattcga tgtccgtcgc
     6781 gtgtcgactt gtgaccaacg cggtagcacc ctgacatatc gaaaccgggg tgttcggcat
     6841 cgtcctgacc acagaaaatg gctttgaatg gctttccagg ctcagccagg attcaagcat
     6901 tgaaattgtg atgccgggac acattgtcac cacaattggc gagctttcgc gtgcaacacc
     6961 aattttctca tgtgcaaggc gaatgctctt gcatacgtcg aaagttgatt gaggctgagt
     7021 acaaatcaga acaatatgta ccgccggcgt atcggctctg gcgaacgtcc acaacttctc
     7081 gtcctcgttg ttgtcggtga cgtaagctcc aggatatcgc tggcataatt ctacaacact
     7141 ttcctttcga cgtgtagtga tgctaacaga gtacggtgtt gtacgatcat tcttggaggc
     7201 atcatattcc gaaagaccgt ccagaatggc acgtgcgagc gtaccaccac cgataaaggt
     7261 gaggtgatgt gctttggggt ggggttggat gaaatgcatc ggtaatagag gtgacactaa
     7321 gtctctgcga aatagggtcc agaaagcaaa ggtgtagcag aatagatttt gaatatatat
     7381 aaagcgtctc cttactatgg tcgttctgta ggtacttaaa aagcttggtc gaatatcgcg
     7441 tggcggatga gctcagctac gtcacagtat aattgataga atataaacct tgcatgcgtg
     7501 cttaccttgt aaatgcatgc gttggtttgc agaaggtgtg gtacaccaca ggacaggcct
     7561 gtgcatctga gtcggcccac actgcagatt catctccaca tttagtcaat ggaaacctta
     7621 tgacttgatt cgtgcggtgt aatagtaaca aggaaattca gtccaggaat acagtgcgct
     7681 tgggttctcc tcggaggctg gcagacattt catttcgcac tctcgaccta ggggattaaa
     7741 agtactcatt gcttgaagct gttattgagg tgatctcgag tggttcgcat gttctgtcgc
     7801 ttaaggttat ccactgggaa gcctctcaat cgagcactaa gccataaata gatttattag
     7861 acgtcacaga gctttaatga gaaaatgcaa tgtcttaatc atacatccgc gagacctctt
     7921 atcactgaat tacttctttc tgtcacacat gtgtgctctg acagcatcat aagcactaat
     7981 gccgagtata ttcagtcttg taactgttga gaggaaacta gcacagattc agaagatcgt
     8041 gccgcactgc tgagtgcaat gcctggatat cccacatttg aagtttttac tagagtggct
     8101 tacaagtact ggtctcatct aatcatagtg ttggacaata agagacccgt atattcttca
     8161 gattattgaa ttgggatatt gatcgtactg agaaaaacca tcacgcaacg ttcggaaatt
     8221 gatgctttga aagtatttcc gccgatgtgc ctcagtcaac tctgggggat ttgcgcatgc
     8281 ctgactgata gataatagat aatagtcagc caaaactaga gtgtcgttgt ccttggtttt
     8341 cttgatcatc tctacgatgg agtggagcga tcgatgttct atcggaatat ccatgtggtt
     8401 tattttcttg ctgagctcga ccatggtgtt ccagcagctg cgatctccgg acatgaaggt
     8461 atagggctcc cacgagcctg aaggtgcttt taataaagct gatagtcctc tagctacgtc
     8521 tcgcgcccag gtaaaatcta caggctcgtc gcctgtccca ggaacaacga tcctgttacc
     8581 cgcccaatta atgggatgaa actcgccaat atccttgatg tatcgattct tggcgggcac
     8641 aaaatagtca gccaaccagc caatgcagac cagggtccac tccaggtccg tttgagttcg
     8701 tagcatctct cgaatgggtt cgtgtgtggc aaagtagaag cctggctggt ccgggtatgt
     8761 cttgatgttt gccgcaaact cagctgggat gaagcgtttg caattttggc tatcatggca
     8821 tgcgcgtata aggtttctat gcacatcggt ataggcaggc gatgtgtcag aaattgtcga
     8881 tatcagtgcc tggcattcac tgagaggagc tttgagcgag gcaagtgtat agtcggtgat
     8941 ggcctgaaca ataccctcct cttttactcg aaccttcgga tttcttgtga gaatgacaag
     9001 ttcatagcca actttgatga attcctcgca aatataatgc gttaagtcgc catagccagc
     9061 gatcgcgaca cgcatcgtgg cagttgatga ctgggtcgat gggaattgcg taggcaggcg
     9121 cacggtatgt atattcttgg aggtaaagcc atatgactac tgtttgctct tcaacagaaa
     9181 aacagaaatt tctgttgatc taaagcccca cctccagcat cgcatctcgc ttcgtgagac
     9241 ccttgtcttc atgcatcaat aggcacggcg gccaagccag atccacacac accatctact
     9301 agctgcatgg ctgcaagcag gtagattgct ccgcaggaga ccgtcaacaa tcacacaagc
     9361 tccctgtgat caagatcact ctgatcattg gctcgcttga ttgcccaacc ttccttgagg
     9421 aattgctcaa tctttgtttt cttaacgtct ggaaaaagtt ccgtgagatc ctgtccaggt
     9481 aggtcatgcg catgactcaa cattgagagc ataacttgaa gttccacctg gtggagcaac
     9541 tccccctttt tagggtcgct gaatacggcc tgattcgacg gcaaaggtgt aatgaggcct
     9601 ccatggatgg cttcaactga atcgtatacg atttggaact ctttgcctgt ttctgacatt
     9661 agaaatttag atccaatgcg tgggaacatg aggtgatgta cctgtgactt tctcgatgat
     9721 agatgcgaga tcctttactc gtaacttgtt ggatgcaacg agggattcgc gcggccattc
     9781 ttgcgcagga agcccaatca agcgctcgat gcacgccgca agatcagttg agtgcgtaag
     9841 taccagtggc tgagaaccat caccagggaa gacacatttt tcatggtcta tatcaacgaa
     9901 cacccagaac gggctgatgt atgtttgctt tggattgtga ggcatagtga gatgatcaag
     9961 aaagatccca actctgataa gcgtccatgt caagtgcgga tggcgtaaga gttccgtttc
    10021 tgcctcaagt tgaaaattgg tgaataggtc agagccacta caaaaagtat agttaacatt
    10081 gcgacctaga gaaggtgaga tggaagctct tacgggatcg gagcatggaa atcgatgtaa
    10141 aattcgctgg gaatgaactt agtcaccgtt cctgatcgag cagcggctcg aatcaggttg
    10201 atctgtgagt ctgcaacgtc ttggtctgtc aaaagcaagg ctgaaacaac catttcaacg
    10261 ttgttatcat aaagaatttg tatcatgcaa tcgatgttgc cataatctac tgcaaaatgt
    10321 ttcgtcttgt tggttgcggt agtagctgca gcctagatgg tccaatgttc agtgttgttg
    10381 ggatgaatca ttgaaggtga aaaacttact gtcctggata gtacgatggc cctgtgctta
    10441 cctgattccg caatggcatc cagcacactg cgcccgacgc cgccagtacc accggcgaca
    10501 gcaacgacaa ccattacgtg gtttggagaa gatagagtac ctatgcaaat atagagacag
    10561 tcgaattgat atgaagctga agccgcaatt gcatctaatc aactccgcgt tattggtcaa
    10621 gccgattcct tgacatgggc ttttctcgca gcccttagcg tcatggtgat tgcatgcaag
    10681 acactaaagt ctaggcagcc tgacatctag ccatgatata accggcgatg ctccatactc
    10741 gaaaaggcag gcgggcaacg ttttatgcgc aatgccgccc tcgcaacatg cattacatct
    10801 ctagtacggc tgatgcagac aatagtgttg cggttccact tattgtctcg taataaggat
    10861 tctgtggttg tgatattctg ctgcatatgc agctagccag ccaacgtcac aaatagtttt
    10921 agttttggtg ttcagatcgg gcgtttcgcg gtggccggcg tttcggggtg aacctcggta
    10981 atctaattta actacccaac ttctactata taaaagtact aggctttagc cttttaagac
    11041 cactttctaa tataactata tattcaatag atacttctta gaaaagagat taaccactaa
    11101 ctataagtat ttaggcttat tctccttatt tagtatcgct agtagttata ttattatata
    11161 tttagataga aataaaaaga actaagatta aaatagaaat tacctcctaa attaatacaa
    11221 gctattgtac tttttctatt gctttactac taggcggtct tgaataaagt aaagtaataa
    11281 tactattatt acttttcttg ctaacctata tacacaatat taaaacgctt aacttttttt
    11341 ctctctttta tcattaattc aacgttatat aatactgtct aaggtagttt ctaatttttg
    11401 tacttagttt taatgtaata aataaagaaa agaggatagt tgtaaggctc aaatttacgg
    11461 tggttgatgg gggtgcccta taatttcaga cgggttgctc aatttctcag ccactactgc
    11521 tcttaataaa aagattttta gatttttata tagcttaaac atagttctat aactttccta
    11581 tactaaagat tcttttaatt cctttattac gtgtgttaga ggcaaaaata agcctaaaat
    11641 cgctacccaa ccccaaccct agggtaggaa aaacgggttg gtctttaatt cccttaattt
    11701 gagagatata ataatactta ctagatataa aatattcagt tactctatag ctttaagata
    11761 agctagcgac tttgaagtaa taataaaagc tagtagagtt atcgcgaaaa aaagaaattg
    11821 tggggccaac cctgtcaacc agcctaggct caataccaaa taaagatacg agatgctaga
    11881 gatggaggta taatagtaag ggtcatatga cctattcgga cctacaaggc cgaatctgac
    11941 ctcaacaata cctgactggg ccgaatctga catcagccat tccggactaa tccggcctgg
    12001 cctggaaggc tacctgatcc tgacaatagt aaagtaatag attttaagta ctacgctaat
    12061 gttggtaaat agcttagaga ttttattttt attctataag tacctaaatt agagcttgtt
    12121 aatttttctt atataacgtt ataggtcttt agtagttata cttattactt cttaaaaaca
    12181 taaggagaat tatgttttac gtaactgtaa ctactaaaac taagcttata tagagcttac
    12241 ataatactaa tacataactt taaaaatata attatagcgt tgtatatttt tatcttgtca
    12301 aaattggtta tattctaagt aaattattgg ttttaataca tcttacctag ctgtgcagag
    12361 ggctccggct accggtctag tttttccctt gtatgggatg attagaatgt tttcatcccc
    12421 agcaagatca tagaagtaga tattgtgatt gaaaaatcat cttctgtact ttctcccaaa
    12481 acctagttgc cttattggaa ttgaaattcc cacttctcaa catgtctcta tttcctccgc
    12541 ccatcgaccc aacatatgta ccatccacct caattgctag agttgctgca acggtgccag
    12601 tagaagagat gatctccatc atagagcgag atggcgggct catcttgaag agcctcgttg
    12661 ctggcaaaga tgttgcttcc attaacaacg aactcgagcc ttacgtcgaa aaggctagag
    12721 ccgaatccca cgctgcgtat gatctggttc ccaagcaaac gatcatggtc cctggaactg
    12781 tgggaaagtc accaaccatg gccaagatcg ccgaactcga ggtgattgat aagctgagga
    12841 ccttggtgtt gcagaagaaa tgcactgcaa cttgggaaga caaaacagaa gagttcacca
    12901 tcggccctct actgaacagc agtttgacat atcacattag tcacggggct ccccgtcaga
    12961 ggttgcatag ggacgatatg atccatggga tctaccacag cggtgaatac agcctctcta
    13021 atgaaaccat gcttggtttc atgattgctg ggtctcgaac tactcgtgag aatggagcaa
    13081 caatggcaat tcctggctct cataaatgga atcattctcg gattcccagg gctaatgaag
    13141 tttgctttgc gggtaagcta tatctgcccg ctaaaagatg tttgtgggaa agattcactg
    13201 ataagcaacg tcatttagag atggaaccag gtgatgcatt tgttttcctt ggtactgttt
    13261 atcacggagc tgggcataat gccgcagtcg atcaagtgcg caaactatac ggcctcttct
    13321 tcatctcagg cacactccgt ccagaggaaa accaattcct agcagtccct cgaagcaagg
    13381 tacttggaat gagtgaaaag atgctctctc tgcttggata caagacacca ggaacttggc
    13441 tcggtattgt caataatgga gacccggcag atgatctggt ggaagttctc aggtatgcta
    13501 acgaataaag tcacattgga aatactgagt ggttgtaaat tctatgcatc ttattatgca
    13561 agcatctttt cgtacacagc ggcgagatcc ttcgtcggat cttcattttc aaccattcct
    13621 aaccagttcc ttgctggttt cttgaaacca agcaaggtct gaagttttgg gctcatcttc
    13681 aataccttac ttcgaggatt acatagaaac tggttctcct cttgacgcag agttcctcga
    13741 caaaacacca aatttataat ctttcgaatc tctcctggga tagtgttgta gccagcacca
    13801 tgggccaagt tgcttaagaa gatgaaagcg gatcctcgct ccatttctga acatgaaatt
    13861 acttagtgct gacacacaaa cgagcttcag gatagattca cttaccgagg aaagagactt
    13921 cgtcgggcct accgcgtctc tcatgttccc acttgtggga gccgagaatg atcatggtcc
    13981 cgccattttc acggttaatc cttgtaccgg caaggaagca gctaaagcca tctacttcgt
    14041 taatcttcat gtcagcatgg tgactgctgg agaagatcat gtcgtcccta tggagtgctt
    14101 gtcggggaga gccttcgccg acattgaacg ccattgcaat actcaacaat ggctctacta
    14161 caagctcctc ggtatggttc tcgaagaccg cagggtactt ctcctccaaa atcaccttga
    14221 ggagcttttc tagagtctca ttggtatcga gaatgttggc gatggtgtct gattttccaa
    14281 ccaaacccgg gataacgagg gtctttttcc caatgaagtc gtcgtaggag tcactgttga
    14341 caggtggttt cgtatatggc tcgagctcca tatcgatctt gtctaaagtc tcgaatgaaa
    14401 cgaaatcagt caggacaacg cctccatctc tttcaaggat ttcgaggatg tcgtctaggg
    14461 aagagttggc tgggatcttg gtgacagatc tcgacggctg ataggatgca tcgatagcag
    14521 gtagcaagcg aggagcagat gcgtttgtta ctgcttccat gtgctccata ttttgttata
    14581 gaactttcgt tctagagaag ataagtttaa tgattggatc aagcttggtt gaagcagtga
    14641 taggaggggc gttgtgatag acacaatacc atgacgaaca caatgacaga aatacttcaa
    14701 tcgaactaga ccttactgca tagggttaac ttaggtgcta gtacgatatc aactagattg
    14761 ttagatcatc ttgcccctta tctcatttct actggttgca tgttatcccc ctgtcttaat
    14821 atccttcgcc atgcatgtct cctgcgccaa gttcctcagc tcggcggtgt taccatctac
    14881 attagcagcc cgacccacac tctagcaagg attaatctta catgctgttg tgtagcatta
    14941 gacattgtag tggcgacacc atctctgaaa atttgcactt cccacccccg gttccaccaa
    15001 gttttgccac gcctcttgag ctatcctaaa atcgactgcg gtgttaaaat attcgataaa
    15061 tttgtgcagt agtggaagag gtgtaccggg agagtataag caaccatcaa gcaccaatca
    15121 caacaatctt tgtaatgcga gcgtgaacaa cgtcgcttca tctttttgag gattccttcg
    15181 gggaacctgg gcaagtgggt atcctactat gaagaaccca ttcgctgtaa agtctcccga
    15241 catttcttag accttcgtct cttgctcgtt tggcacatgc ctgtcctatg agcacgatcg
    15301 gggggttttt cggtcgaaat agtgaactat gcttttgctt gagaggcaac atatctgctg
    15361 accgttgaga tcgtcggggt tctatttttg cggcccatgt cgaaaagaga aagaaagatg
    15421 ctacatacac atgcatgtat cacgcattag tgtcgaaagt tgcagggcga ttcaacggac
    15481 cgaagaacga agcacctctc cacgacaact aggtcctact ttgtactagg ctgagtagaa
    15541 cacgccctag ttcaattcca ttgactaact gatattacca aatgcgccat gatcgtaata
    15601 cacttgatat aatttgttaa ttctaacaac agcaaccttc aaaacttcag tcaacacatc
    15661 tggatgctga ccccagccgt gtcactcaag aatcttacca agccaaagat gaaagccatc
    15721 tcagaccacg actatcagac tttggtcaat gacttcaacg ccaaaaacga catcgctttg
    15781 ctcggttgtc gtttggatca gctgtttgag agagtggtcg aggtctttcc tcacaacacc
    15841 gctttgattc acaacaatat cgaaacatca ttcaaagagc tcaatgcttc cgccaattct
    15901 ctcgctcgag atctcgcaaa tcgaggcctg aaacatggcg atgtgttcgg cctagctgtg
    15961 tcgcggtcca tcgacctgat cgtcgtcatg ctagctgtgc tgaagctagg cgctgcttat
    16021 gttcccatcg acccatcatt cccagccaag cgcatcgatc agatggtcga agacgcggat
    16081 tgtaaactca tattcgtgag tgaaacttgt tcaattgatg ccggccttgc gcgctggaaa
    16141 gacttgtgtc tcagtgttgg cgcggcaaga aagagctcaa gcagcgacac gaccaatcta
    16201 gagacagaga tttcacccca ggatttggca tatatcatct atacatctgg ctcgactgga
    16261 cgacctaaag gtgtggagat tagccatggt gccgcggcaa acttcctgag ctctcttcag
    16321 aagtatgtac caggatgcga cgaacatgac cgattgctcg caatcacgac catatcgttt
    16381 gatatgtcgt ctctagagct tctcttgcca cttatttcag gctcgacaat gattttggca
    16441 aacgaaagtg cagtgaaata tccgcgcgaa ctcatcgatt taatgcatga acatcaagcg
    16501 acgattttgc aagcgacacc tgcaacttgg acgatgctct tggagtccgg gtgggaggga
    16561 aatccacggc tctctaagat tatctgtggt ggtgagccac tctcgcggca actcgctgac
    16621 cgcttgctcg cctgtgctga ttcagtatgg aacgtgtatg ggccctctga gacgacgtat
    16681 ggaagtgttg gacgagttga cgagaatgac atagttgtgg gaaaccctgt cgtcaacggt
    16741 cgaatttacg tcctggacga caacatgttt ccagttccta tgggtcacga aggagaggtc
    16801 tacattggag gtggcagcgt atcgaatgga taccgaaaca agccggagct cacgaactcc
    16861 gtgttcctcg acaatccatt ccatggtggc aaattctttc gaaccgggga cttagcccgc
    16921 ttcatctctc cgggcaagct tcaagtcatt ggccgggcgg atggagtagt caagattcga
    16981 ggccaccgaa ttgaactagg agaagttgaa gctgtcttgc ttgaccatcc aagtgtctcc
    17041 gaggcagttg ccatcagccg cgacggccgc ttagttgcgt actgcgtagt gcacatgccg
    17101 tcccaaagcg cagcctcgtt ggcagtaatt ctgcgcccat gggttactga gcggcttcca
    17161 ccctacatgg tgccgtcttt ctttgtttcc atggctgcat tgccgctttc gcccaaccag
    17221 aaggtcaacc gcaaggccct cccaggtcca atggaggtgc tttataacca atccgcggtt
    17281 cagcccacgt ctgagctaga acaaaatcta caggctatct ggcatgagat acttgggcat
    17341 aaccacatcg gcatacggga caattttttc tccatcggtg gcgattcggt gcgcattatc
    17401 cgcatgcaaa gcctgttaga aaatctactg caccgaccag tacctacacc aaagctgttt
    17461 gagcattaca caatcgagaa attggctgca tatctggctg gtgcaagcaa tgattcttat
    17521 cagcagggat ctggcttgac gacctgccac gacttcacaa gtagcaatga ggaaattgct
    17581 atagtttcca tggcatgtcg gctaccgggc aatgtgtcaa cacctgaaga gctttggaac
    17641 ctattgcaaa gtggtaaaga cacaactacc gacgttccca aagatcgctg ggatgctggg
    17701 aaattatacc atccggatcc tagcgtggat gggaagtcat actgcagcag agggagcttc
    17761 cttgactcga tccactccta cgatgcgtcc ttcttcggca tttctccgcg tgaggcacaa
    17821 gcaatggatc ccgcgcagca cctgatgctg gagttggtct gggaaggatt cgaaagagcc
    17881 ggctacacca aggacaaact aagcggaagt accacgggcg ttttcgttgg cgttagcaat
    17941 aatggagctt cgactgctgt gccactagat ctcaagggcc actctatcac agggagtgcc
    18001 agtgcgacaa tatctggtcg cctatcgtat accttcaatc tacaagggcc atccatgaca
    18061 attgatacag catgctcgtc ttccctggtg gctacccatt tggcgtgtaa tgccctgcgc
    18121 cagggcgaat gcaatatggc gttggccggc ggtatcagtc ttcttctcac tccgggaata
    18181 catatagagt ttagcagact tcgcggtatt tcgcctgatg gtcggtgcag agctttctca
    18241 gaggacacag agggaacagg gtttagtgag ggtgccgcta ttgtacttct taaacgtctt
    18301 tcggatgccg aacgggatgg tgatgagatc cacgccgtat tgcgcggtac tacagtgatg
    18361 cacggaggat atagcgctgg gctgacggtt cccaatggcc ccggtcaaga atatctgatt
    18421 cgcaccgcct tagcacgatc tgtcttggaa ccgaatagca tagactacat cgaggctcac
    18481 ggcactgcaa ccagactagg cgacccaatc gaggctaccg cactggctag agtttttggt
    18541 gccgcgcgtc atggttcaga acctctacgg ctgggctctg tcaaatccaa catagggcat
    18601 acccaagctg ctgctggcct tgtcggcttg ctgaaggttg tgttgtctat gaagaacagt
    18661 gttatacccc aaacgctgca tgtgagcgag cccacgaaga aaatcgattg gaaaggtaac
    18721 aatatggagt tggtactggc agactggcca tggctcccaa atgacaaacg cttgcgccgc
    18781 gctggtgtaa gcgcgtttgg aattagtggt accaacgcgc atgttatcgt tcaagaattt
    18841 cctggaactg gcacagaaca tatcaatggt gatacaaggc ccgcgttacc aaccgaagtt
    18901 cttttcgtat tgtcagccaa aagtgattcc gctcttaggg gccaggctaa gaagcttcag
    18961 tcgtacatcg agagagacat gaacaaggag gatactctca tgaacacggc atattcgcta
    19021 gccacatcca gaacacaatt tcagcgacga gtgacattga cggcgaagga caagcttcag
    19081 atgctggaga atctaaattc tgtgagctcg ggtactagcc aatcatccaa cgtcaacgat
    19141 gctagcatcc catgtttggt aatgctattt actggacagg gtgttcagca cccaaggatc
    19201 ggccatcatt tgtatgctgt ctatccagtc ttccggaatg cactagatga tgttgcggct
    19261 aggtttggag agctccagtt tccactactc gacatcatgt ggtcaaaatc gggaagcctg
    19321 atttcgaacc gcaccgaatt tgcccaacca gtcctcttcg cccttcaagt ttctctcttc
    19381 aggttatggc agagttgggg tgtgaagcct gcatttcttc ttgggcacag cgttggggag
    19441 ctcgcggtag ctcacgtctc agggatcttg gaattgcccg acgcatgccg actggtcatg
    19501 atgcgcggcc gcttgatgca agctgtcgct tctattggca tcatggcatc aatagaagcc
    19561 agcagccatg aagtaaatgc catgatacag gcgttgagcg cgagtaagaa ggtcgaaatt
    19621 gccggctata atacgccgtc ccagacggtt atatctggag atgttgatgc cgttgaggcc
    19681 gtagtaactc agtttgcaag cctggaccgc cgaatcaaga cacttgacac cagtcacgct
    19741 ttccactcgt ctcacatgga tgggatgctg gaagacttca gggctgtagt tcagactgtt
    19801 cagttcaacc caccaaatat ccctattgtc agcagtatga caggtagact ggccgggaaa
    19861 ggtgagactg agcgggctga ttattgggtg cagcaggttc ggaatccggt cagattcagc
    19921 gacgcttttc aaacccttgc caaagcgggc gcaaacgtct ttcttgagct cggacctgac
    19981 tcaacgcttt gtggtatggg tgccgcatgt ctcgcggggg ttcctcaggt gggagaaatt
    20041 cttttgctac cgtctttgaa gccaggcatg gatgaaactt ccgttatcca gaacaatctc
    20101 ggaaagttgc acatacacaa tgtgccagtc gactggactg catactacaa cccttttggt
    20161 tgccagagag ttccgcttcc gacatatgcc ttcgagcgag aagacttcca ttctccagca
    20221 aagcatggtg aagatcagaa cacggtgaaa cagatgacct ttcatgtaaa ttggcgacaa
    20281 gttgacactg acgaagtgcg acctccattt ggtatctggg gctttctgtc acctgcaaca
    20341 gaaacagcat ggacgaaaca agtgaaaaac gccttatcga gtacggatat tcaactggta
    20401 cctgtacaga gcctgcagga agccgagaag ctagatggct tgctttgttt ctgggatact
    20461 gacgatacgg aagatatcgc tcaagtggcc catagcctca ctgtgaaggc tctggctcaa
    20521 ttgcaagaag cagtccggtc cgacttttct cttccagtgg tttggatcac ccgccttgct
    20581 gtaggtacag atcacgacga ccagctcctt cagatgggag ccgggcctct ttggggcttg
    20641 atgcgcaccg ctcgtagtga gcatccggga ttgcgtctgc gtttgatcga tctggaccat
    20701 gaattgaaag gcctagcgaa atcacttgta tcggccctca tgctggatgc cggtcacaca
    20761 gaggtcgctg ttcgcaaaag caagctgatg atacctcacc tcgagcgtgc tcgtagagat
    20821 tcaatgctac cagatgccga tgcaaagcca ttgcttcgaa ccgatggcgc cgtattagta
    20881 accgggggtc tcggaaacct tggagttctt atcatccgca aacttgtgaa ctcacacgga
    20941 gtccgtgact ttgtgctgac gtcgcgccgc ggcatggagt cccctggggc cgacgcattg
    21001 gtggcagagc tggcaaagct gggggcgaaa actacaatat tgcgtggtga catcgcagac
    21061 atggggagtc ttcaagccat cataaaattg ttcacagccg atcgcccgct acgcggtgtc
    21121 atccatgccg caggtgtagt ggactcgggt gtattgtcaa gcttgacgcc tcagaaatgt
    21181 gaggcgacgt tcgcgcctaa ggttgatggg ttgtggaatc tgcatcaact aaccaaagac
    21241 aataaagatg tggatatgtt cgtgatgctt tcttccatct caggtgtcat gggtttgccg
    21301 gggttaggaa actacgcggc ggccaattcc ttcatggatg cgcttgcgca cctgcgacgt
    21361 gcccacggcc tcccagctac gtcgatagcg tatggggtct ggagcggaga tggcatggca
    21421 actaccattg cctcaacgac acgggcacat ctgtcgcagc tcggattagg ctttctcgcc
    21481 ccagaagccg ggttggagat gctagagcat gccgtttccg gaggccgcgc gctcaccgtg
    21541 gccgcagcac tcgatttgga gcgactcaaa tcatattatg aagaccaggg cggtccttca
    21601 ttgtttttgc gctcaatact gggtcatgtt gatgtcacga agccgatcga tgcggctgtc
    21661 aaccttcgcg acatgttgat tcgtgttgcc cccgaacaac acggcgagat catgttgcgc
    21721 acggtgcagg taactgtcgc aaaagcctta ggctacacag caaagcatga tttggacgcg
    21781 agtttaccct tggaggaatt cgggattgac tctttgacgt ccatcctcat tcgtaatcat
    21841 cttgcgacga tgataggcac ggcactgcct cctaatatcg cccttctcca taagaacctg
    21901 acatcgctca gcaagttctt actgaccaag ctgcgggagg atagtgtgag cggctcatcc
    21961 agtgccttag atgatgatac aacggcgacg agccccgcgt cgttctttgc ttctcacgtc
    22021 gacattccgg ccattcaacg aggtatcctc gactccagta ttcaattcag caatgtttcc
    22081 aaacacagtg atacagattt cgagtatccc aggaccgttt tggtcacagg ccccacaggc
    22141 tttctgggtg ccttcatggt ccatgagttc ttcagaagag gcattgatgt ctattgtctg
    22201 gtacgtgcta gtagttccac tcacgcacag gaacgcatga tcagaacgct cagaaaatat
    22261 gatctttgga aggccgcata cgagccattg ctcagatcga tcgtcggcga tctctccaag
    22321 ccaatgctcg ggctcagtga gatcgacttc agcgatttgg ccaaccgaat cgagactatt
    22381 gtccattcag gggctctcgt tgattggatg cgcccattgg aggactatgt gggtcccaac
    22441 atacttggca ctcacgaagt cctgcgtctc gcgtcctgtg gccgtgccaa ggcagttcat
    22501 ttcctttcca cgatctcgac actgcccatt catttaggct atggtcttac tgagtatgat
    22561 ggggagtacg gatacggtac ttccaagtac ctcgccgaaa agttggtcct ggcagcccgt
    22621 ttccgtggcg ccaaggcatc gtcgtatcgt ctgcccttcg ttgctgcttc tactgccaac
    22681 ggtcgatttc gattggatcg tggtgatttc ttgaacaacc ttgtatcagg aagtctggat
    22741 ctgggcgctt ttccatcaat caacactgac ttatcagccg tattgcctgt cgattatctg
    22801 tgtaatacca tcgcgactgt tatgactgag gaccagcagc acattggaga ggactacgac
    22861 tttgtaaacc cgcgggcacc cacctttgac cactttttca acatgatggg tgccctcact
    22921 ggatgcaaag agctactttc ctttggtgag tggcaccatc gggcacttga atatgcagcc
    22981 gcccatccag agtcttcact ggctcgtata accaccatcc tcgacggtta taccgacaaa
    23041 aatgctggcg agatgatgaa gtcgctcccc gtaagtaacc gcgtctttgg gttagatctc
    23101 tatcccgctc ctttgttcga tgagaactac gtacgtcaat atctagattg cctcctcgct
    23161 gctaaagcac aggcgtaagt gtagctggca atagcgcttt taggtggatc tcaatgtcta
    23221 atataccttt gcaagttgat ttcgttgttg aagatgtgac tgtccaacca ccacgcgaca
    23281 aagagaaatg ttgctacctt agacttatac tgtgatggat cgagcatata ggcaatgtgt
    23341 gcataagcta aggatctaag gagctagact atgggatgaa aggcatgcct atatgggata
    23401 tgccaagcat cacgtgacat atacttccat ctcttaccgt gtatgctctc tttcaaactt
    23461 agatgctaat tagggcatac ttctaaacag acaaagaaat cacgtaacca gaccgcgaaa
    23521 gataccgttt tatgcgtgta atgtgtatgt tcgcgtaacg taccgtgccg tgccggacgg
    23581 cgaagcgatc aggacggtga aacgatcgct ccgccacact aaaagtctaa aactactaca
    23641 acgataaggc tatagagctg tactaaacag ctactaatgt aaggtatctt agtggagtag
    23701 tcgtagacgt tatataattt attacttctt acttgtgttt tttctagcaa tttaatgttg
    23761 tagctgcgta accgttacct acctatagat tgctgctcat cgaacaccaa catttcgagg
    23821 cgagcgaaag gtctagttag cctcttttct cgtctctaga acattaaatg ccttcttaga
    23881 attagtttct aatgcctgct ttgttgttgc aggcgt
//
