# Supplementary material for: Genome sequencing and physiological characterization of three Neoarthrinium moseri strains
Source: BMC Microbiol. 2025 Aug 21;25:526. doi: 10.1186/s12866-025-04274-z (PMC12369201; doi:10.1186/s12866-025-04274-z)
Supplement: Supplementary file 18 — Supplementary Material 18. [file 12866_2025_4274_MOESM18_ESM.zip › BGC analyses/trichoxide biosynthetic gene cluster from Trichoderma virens Gv29-8/BGC0002233.gbk]

LOCUS       BGC0002233             31758 bp    DNA     linear   PLN 29-NOV-2011
DEFINITION  Trichoderma virens Gv29-8 TRIVIscaffold_86, whole genome shotgun
            sequence.
ACCESSION   BGC0002233
VERSION     BGC0002233
KEYWORDS    .
SOURCE      Trichoderma virens Gv29-8
  ORGANISM  Trichoderma virens Gv29-8
            Eukaryota; Fungi; Dikarya; Ascomycota; Pezizomycotina;
            Sordariomycetes; Hypocreomycetidae; Hypocreales; Hypocreaceae;
            Trichoderma.
COMMENT     URL -- http://www.jgi.doe.gov/Tvirens
            JGI Project ID: 4002171
            Source DNA available from Charles M. Kenerley (c-kenerley@tamu.edu)
            The strain is available from the Fungal Genetics Stock Center (FGSC
            10586)
            Contacts: Christian Kubicek (ckubicek@mail.zserv.tuwien.ac.at)
            Charles M. Kenerley (c-kenerley@tamu.edu)
            Igor Grigoriev (ivgrigoriev@lbl.gov).
            ##antiSMASH-Data-START##
            Version      :: False
            Run date     :: 2024-10-17 17:10:34
            NOTE: This is a single region extracted from a larger record!
            Orig. start  :: 515704
            Orig. end    :: 547462
            ##antiSMASH-Data-END##
FEATURES             Location/Qualifiers
     subregion       1..31758
                     /aStool="mibig"
                     /contig_edge="False"
                     /label="PKS"
                     /subregion_number="1"
                     /tool="antismash"
     region          1..31758
                     /contig_edge="False"
                     /product="unknown"
                     /region_number="1"
                     /subregion_numbers="1"
                     /tool="antismash"
     gene            <557..>1635
                     /locus_tag="TRIVIDRAFT_47190"
     mRNA            join(<557..1458,1512..>1635)
                     /locus_tag="TRIVIDRAFT_47190"
                     /product="hypothetical protein"
     CDS             join(557..1458,1512..1635)
                     /codon_start=1
                     /db_xref="InterPro:IPR002198"
                     /db_xref="JGIDB:TriviGv29_8_2_47190"
                     /gene_functions="biosynthetic-additional (smcogs)
                     SMCOG1001:short-chain dehydrogenase/reductase SDR (Score:
                     81.8; E-value: 9e-25)"
                     /gene_kind="biosynthetic-additional"
                     /locus_tag="TRIVIDRAFT_47190"
                     /note="GO_function: GO:16491 - oxidoreductase activity;
                     GO_process: GO:8152 - metabolic process"
                     /product="hypothetical protein"
                     /protein_id="EHK18427.1"
                     /transl_table=11
                     /translation="MSSQLENEASFEATTLGFLWRQFTRPKPLPTGITLAGQVAIVTGS
                     NVGLGFSASRQLLQLGLSHLIMGVRSQAKGDVAAAQLRTDFPFATISVWIVDMESYDSV
                     CAFASRCESLDRIDIVILNAGLIKTPYTVVRATGNEVTLQVNYLSTALLTILLLPILKA
                     KKRVDCSWSPVISIVGSDLMYENEVELEGPVLPQFQQEETFSQFSWYGKSKLLQTMFIS
                     KIAEFVNPHDVLVNVSNPGMTGGTDFFRGYPALMMKLIAVGQWILARPVDMAATTYLDA
                     VLVQGEKSHGSFTSDWTIKPYPKIWYTPEGQQLRERLWEETMEELNFVGASKIVNDLKR
                     S"
     gene            <2189..>3277
                     /locus_tag="TRIVIDRAFT_47153"
     mRNA            join(<2189..2230,2303..2461,2530..2636,2707..3023,
                     3087..>3277)
                     /locus_tag="TRIVIDRAFT_47153"
                     /product="hypothetical protein"
     CDS             join(2189..2230,2303..2461,2530..2636,2707..3023,
                     3087..3277)
                     /codon_start=1
                     /db_xref="InterPro:IPR002198"
                     /db_xref="JGIDB:TriviGv29_8_2_47153"
                     /gene_functions="biosynthetic-additional (smcogs)
                     SMCOG1001:short-chain dehydrogenase/reductase SDR (Score:
                     100.2; E-value: 2.2e-30)"
                     /gene_kind="biosynthetic-additional"
                     /locus_tag="TRIVIDRAFT_47153"
                     /note="GO_function: GO:16491 - oxidoreductase activity;
                     GO_process: GO:8152 - metabolic process"
                     /product="hypothetical protein"
                     /protein_id="EHK18428.1"
                     /transl_table=11
                     /translation="MPSYVITGASRGLGFEFVRQLSSDPNNTVIGLVRDKVTTEQAVAQ
                     ELAGRSNIHILQADITDYEAVKDAVTATAQITGGVLDYLVANAAYISEFDAYDSIGVLG
                     NSPKELEEDLFKSFKVNVIANVHLFNLYMPLILAGNIKKVIALSTGMADLDSTNKFELQ
                     VAPGYAISKAAMNTAIGKFHAQYKKDGVLFMSISPGVVDTGHYKNATPEQMAKVGGMFQ
                     NFVTYNPDFKGPASPEASVKDVISVWENASIEAGSGGSFVSHHGNKKWL"
     gene            <3828..>6193
                     /locus_tag="TRIVIDRAFT_81025"
     mRNA            join(3828..4274,4340..4402,4468..5078,5135..6002,
                     6064..6193)
                     /locus_tag="TRIVIDRAFT_81025"
                     /product="hypothetical protein"
     CDS             join(3960..4274,4340..4402,4468..5078,5135..6002,
                     6064..6147)
                     /codon_start=1
                     /db_xref="InterPro:IPR000924"
                     /db_xref="JGIDB:TriviGv29_8_2_81025"
                     /locus_tag="TRIVIDRAFT_81025"
                     /note="GO_component: GO:5737 - cytoplasm; GO_function:
                     GO:166; aminoacyl-tRNA ligase activity - nucleotide binding
                     [Evidence 5524] [PMID 4812]; GO_process: GO:6412;
                     glutamyl-tRNA aminoacylation - translation [PMID 6424]"
                     /product="hypothetical protein"
                     /protein_id="EHK18429.1"
                     /transl_table=11
                     /translation="MADAVAEAVAKLVLDDETGEMVTKNELKKRIQKRARKAAAAANRS
                     NAQQEKGNKPAANKPAAKPEERVIDPDAMFKQGFLGDVFKLRPEESVVTRFPPEPNGYL
                     HLGHAKAIAVNFGFAKYHGGRTQQQLDGQINYIPTDVADSRFDDTNPDAEKGEYFVAIE
                     DTIRWLGFTPSEITYASDNYQRMYDLAEELIKMEKAYVCHCDDVETKKQRGGEDGLFPR
                     YRCEHAKQDVETNLKKFRGMRDGEYAPRSAWLRMKQDIENNPNPQMWDLAAYRIPKDQE
                     PHFRTGTKWRIYPTYDFAHCLCDSFEGITHSLCTTEFIMSRESYEWLNKLLVEFQPMQR
                     EYGRLNLSGTIMSKRGLRTLIENNVVRGWDDPRLYTIKGIRRRGIPPGALLSFIYELGV
                     TTSITQVSIKRFEQSIRVYLEKTVPRLMLVLDPVPVVIEDGEEQDLDIPFSPKDPKLGS
                     HTIRLTKTVYIDRSDFREVDSKDYFRLAPGKTVGLLNVPYPIKAVSFTKDETTGAIKEI
                     KAVYDKEGKKPKTYIQWVPEGSLPAEVRIHEALFKSDSPGSAPGGLLSDVNPNSETIWP
                     NALIETGFHEVKRRAPWPEAEGEKTGEFHPETVRFQAMRVAYFALDSDSTDEKIVLNRI
                     VPLKEDSGKSS"
     gene            complement(<6341..>8123)
                     /locus_tag="TRIVIDRAFT_68450"
     mRNA            complement(join(<6341..6590,6649..7025,7085..7485,
                     7560..7773,7833..>8123))
                     /locus_tag="TRIVIDRAFT_68450"
                     /product="hypothetical protein"
     CDS             complement(join(6341..6590,6649..7025,7085..7485,
                     7560..7773,7833..8123))
                     /codon_start=1
                     /db_xref="InterPro:IPR006094"
                     /db_xref="JGIDB:TriviGv29_8_2_68450"
                     /gene_functions="biosynthetic-additional (smcogs)
                     SMCOG1138:FAD linked oxidase domain protein (Score: 301.5;
                     E-value: 2.6e-91)"
                     /gene_kind="biosynthetic-additional"
                     /locus_tag="TRIVIDRAFT_68450"
                     /note="GO_function: GO:16491; FAD binding - oxidoreductase
                     activity [PMID 50660]"
                     /product="hypothetical protein"
                     /protein_id="EHK18430.1"
                     /transl_table=11
                     /translation="MNFKLRTLLAFSLVLFLGIVSSSPIVPHYLRAIDVSKAVTPKQVE
                     NDLGKVLSKGTLIFGPSNPAFADATERWSTHSMPADIQVVIEVAQESDVAKVVKYCHQN
                     NINFLAYTRGHGSTNTVSKFKGIEINLSKLTGIAIQPDKKSALFQGGVYADLIINKLWS
                     QGYIVPTGSNGCVGLFGPALGGGLGRYQGQYGLISDNFVSLNVVLANGTSTTVNAISNS
                     DLFWAMKGAGHNFGIVTSAYIKIYPRKAKTWHYHNYVWSQDKLEKVFEALNRFQGKGQI
                     PALMGVNFGQFSIEPRISETEAVIIWSFAYDGPAAAAEKLLAPFNAIFAISSTKGDVSY
                     SELLVAQQTDINSSSCSSQPYVGSTTWLQTYNVTSQRAIYDLFNKQIAQNPGLAPGARV
                     FFEGYSTKATQTIDPNSSSYPHRDEYLLVFFAVVTPPSLESVGRAWADKTLAIWHASQP
                     GRRPATYVNYAVGNEPLESIYGYNGQLTKLRALKSKYDPLNKFRWYNPIVAY"
     gene            <9134..>10017
                     /locus_tag="TRIVIDRAFT_68451"
     mRNA            join(<9134..9327,9384..9509,9614..9895,9960..>10017)
                     /locus_tag="TRIVIDRAFT_68451"
                     /product="hypothetical protein"
     CDS             join(9134..9327,9384..9509,9614..9895,9960..10017)
                     /codon_start=1
                     /db_xref="JGIDB:TriviGv29_8_2_68451"
                     /locus_tag="TRIVIDRAFT_68451"
                     /product="hypothetical protein"
                     /protein_id="EHK18431.1"
                     /transl_table=11
                     /translation="MVCAWQLWLSPRPKRSVIASGSHIYSNDDAALFEFLKEDDGRWVV
                     RETHYINNPLVKNGLSGPPLHIHWKQAEYFKVEQGVIGIHKNGKQLRVTKDDGVIEVPA
                     GTRHKFWSHPSNQEDLVFKVWAEPQGLDHSFDEKFIRNLIGYQRDCKMANMAPSVFQLM
                     LICYDCATLATPPFWVPLWLLTSIQYVLAYWIGGHLLGYKPSYSEYYREPGDKKTM"
     gene            complement(<10168..>11263)
                     /locus_tag="TRIVIDRAFT_47324"
     mRNA            complement(join(<10168..10288,10347..>11263))
                     /locus_tag="TRIVIDRAFT_47324"
                     /product="hypothetical protein"
     CDS             complement(join(10168..10288,10347..11263))
                     /NRPS_PKS="Domain: PKS_KR (40-117). E-value: 1.1e-06.
                     Score: 20.5. Matches aSDomain:
                     nrpspksdomains_TRIVIDRAFT_47324_PKS_KR.1"
                     /codon_start=1
                     /db_xref="InterPro:IPR002198"
                     /db_xref="JGIDB:TriviGv29_8_2_47324"
                     /gene_functions="biosynthetic-additional (smcogs)
                     SMCOG1001:short-chain dehydrogenase/reductase SDR (Score:
                     88.7; E-value: 7.2e-27)"
                     /gene_kind="biosynthetic-additional"
                     /locus_tag="TRIVIDRAFT_47324"
                     /note="GO_function: GO:16491 - oxidoreductase activity;
                     GO_process: GO:8152 - metabolic process"
                     /product="hypothetical protein"
                     /protein_id="EHK18432.1"
                     /transl_table=11
                     /translation="MAPPKFSITPEKEASRSQWIHRQLIAKTPPVAKDVNLSGQTAIVT
                     GSNTGLGLETARQLLYLGLSKLILAVRSEEKGKAAREELLADKEAGSGEIEVWNLDLES
                     YDSVIQFADRAKALDRLDIAILNAGLFQAKETFIASTGYERCVQVNYLSSVLLMTLLLG
                     ALKSKNETRPGRLVLVSSDTAAWANFKEQKSRPILATFKNKADKWDMQERYGVSKLLGQ
                     FYLTELAKRVPASVVTIDAANPSFCYGTALTRDGDGTIAGLLLNGFRRVVGKPTAVGAL
                     SIVHAAVSFGEEVHGQYAEDGEIRPMAPIIYKPEAEEIGKQLWDETLAELSFARLEESI
                     QELTS"
     aSDomain        complement(10913..11143)
                     /aSDomain="PKS_KR"
                     /aSTool="nrps_pks_domains"
                     /database="nrpspksdomains.hmm"
                     /detection="hmmscan"
                     /domain_id="nrpspksdomains_TRIVIDRAFT_47324_PKS_KR.1"
                     /evalue="1.10E-06"
                     /label="TRIVIDRAFT_47324_PKS_KR.1"
                     /locus_tag="TRIVIDRAFT_47324"
                     /protein_end="117"
                     /protein_start="40"
                     /score="20.5"
                     /tool="antismash"
                     /translation="TAIVTGSNTGLGLETARQLLYLGLSKLILAVRSEEKGKAAREELL
                     ADKEAGSGEIEVWNLDLESYDSVIQFADRAKA"
     CDS_motif       complement(11045..11137)
                     /aSTool="nrps_pks_domains"
                     /database="abmotifs"
                     /detection="hmmscan"
                     /domain_id="nrpspksmotif_TRIVIDRAFT_47324_0001"
                     /evalue="1.60E-03"
                     /label="PKSI-KR_m1"
                     /locus_tag="TRIVIDRAFT_47324"
                     /protein_end="73"
                     /protein_start="42"
                     /score="11.2"
                     /tool="antismash"
                     /translation="IVTGSNTGLGLETARQLLYLGLSKLILAVRS"
     gene            <12630..>14314
                     /locus_tag="TRIVIDRAFT_134898"
     mRNA            join(<12630..12761,12818..13034,13094..13161,13242..13562,
                     13622..13989,14068..>14314)
                     /locus_tag="TRIVIDRAFT_134898"
                     /product="hypothetical protein"
     CDS             join(<12630..12761,12818..13034,13094..13161,13242..13562,
                     13622..13989,14068..>14314)
                     /codon_start=1
                     /db_xref="InterPro:IPR006094"
                     /db_xref="InterPro:IPR012951"
                     /db_xref="JGIDB:TriviGv29_8_2_134898"
                     /gene_functions="biosynthetic-additional (smcogs)
                     SMCOG1138:FAD linked oxidase domain protein (Score: 273.8;
                     E-value: 6.8e-83)"
                     /gene_kind="biosynthetic-additional"
                     /locus_tag="TRIVIDRAFT_134898"
                     /note="GO_function: GO:16491; FAD binding - oxidoreductase
                     activity [PMID 50660]"
                     /product="hypothetical protein"
                     /protein_id="EHK18433.1"
                     /transl_table=11
                     /translation="MLNTTVSFPNSPAFNASTERWTIADPPTYIAAIRPGTEEDIGKVI
                     NLARTKRFPFLTRGAGHGYSASLGAFQHGLSLDLSQWKTLKIDKKAQTLTVGPGVTFAE
                     IFDPLFKAGFYIQTGSCSCPSMIGVTIGGGIGRLMGKYGLLMDALQSVRMVGAGGKVMR
                     VSATSHPDLWWGILGAGANFGVITSATYKVHPLVNNGNVFIADFYLPVERSREYFDIVE
                     ANYSNMSANLAQIMVASWNRTTSSVQLGGNWVYYGPEKEARKELAPVFNLNATSSTRIV
                     RWSEIISSAGFDEFICQPNQPRSLFSLNQKIYSADGYQAGFEKIEKYFYDHPGGRDTTL
                     VFENFPNQAVAAIPDASTAFPWRDFKGFIQINFAWTAGDDATAQASNKLGKELRNQFAT
                     TSGYSEKAIFVNYAHGDESIENIYGRRKLPRLAQLKKKYDPSNLFAYNHPLP"
     gene            complement(<14754..>16769)
                     /locus_tag="TRIVIDRAFT_47601"
     mRNA            complement(join(<14754..15246,15319..15692,15747..15905,
                     15964..15999,16063..16305,16419..>16769))
                     /locus_tag="TRIVIDRAFT_47601"
                     /product="hypothetical protein"
     CDS             complement(join(14754..15246,15319..15692,15747..15905,
                     15964..15999,16063..16305,16419..16769))
                     /codon_start=1
                     /db_xref="InterPro:IPR001128"
                     /db_xref="JGIDB:TriviGv29_8_2_47601"
                     /gene_functions="biosynthetic-additional
                     (rule-based-clusters) p450"
                     /gene_functions="biosynthetic-additional (smcogs)
                     SMCOG1034:cytochrome P450 (Score: 182.9; E-value: 1.8e-55)"
                     /gene_kind="biosynthetic-additional"
                     /locus_tag="TRIVIDRAFT_47601"
                     /note="GO_function: GO:4497; iron ion binding -
                     monooxygenase activity [Evidence 20037] [PMID 5506]"
                     /product="hypothetical protein"
                     /protein_id="EHK18434.1"
                     /sec_met_domain="p450 (E-value: 6.3e-73, bitscore: 235.6,
                     seeds: 50, tool: rule-based-clusters)"
                     /transl_table=11
                     /translation="MPKPWVVFGLGTLVLFLWRLNKIGRRPKNYPPGPPTLPLIGNLHL
                     MPKKNAHLQFQRWAEEYGPVYSLMLGTKVAIVLSSDVAVKDLLDKRSSIYSGRPELYMG
                     QEIMSGGNRPLFMGINSVWRRVRKLAHGLLNVKVSRTYVPYQDLESRDMLMGLLESPKD
                     FLNHIRRYTTSLTTQMAFGYRTPSSDDKGLLEMFENFDELSRLTGSQSAAILDLYPIAR
                     ILPDFLLPARRLGREYYEREKKLFMKHFLNARQQLNSGTSKPCCAIDLLRAQKEYGFSD
                     EFGCYLSGSLLQAGSETTAIILTGFFQAMLVFPEVSKEAQEEIDRVCGDRLPDLNDYPN
                     LPYIRACLKESLRWMPATALGVPHAVIQDDSYLGYHIPKDAGLILNVWAIHNDSKRHPD
                     PRRYNPARWAGDNQNSAQAAVNPDPTKRDHFVFGAGRRLCQGMHIADRSLFLAISRTLW
                     AFDLKRPVDKETGHEIIPDVDNIKDGLFISPMPFAADIVPRSESRAAAVRQEWENVAGL
                     LDDDMQWKTVPEGLKWKDYEPLDDENEDLLESLS"
     gene            <17801..>19199
                     /locus_tag="TRIVIDRAFT_225746"
     mRNA            join(<17801..17835,17889..18110,18174..18181,18246..18419,
                     18472..18544,18604..18619,18682..18745,18802..18858,
                     18918..19054,19122..>19199)
                     /locus_tag="TRIVIDRAFT_225746"
                     /product="hypothetical protein"
     CDS             join(17801..17835,17889..18110,18174..18181,18246..18419,
                     18472..18544,18604..18619,18682..18745,18802..18858,
                     18918..19054,19122..19199)
                     /codon_start=1
                     /db_xref="InterPro:IPR002198"
                     /db_xref="JGIDB:TriviGv29_8_2_225746"
                     /gene_functions="biosynthetic-additional (smcogs)
                     SMCOG1001:short-chain dehydrogenase/reductase SDR (Score:
                     133; E-value: 2.1e-40)"
                     /gene_kind="biosynthetic-additional"
                     /locus_tag="TRIVIDRAFT_225746"
                     /note="GO_function: GO:16491 - oxidoreductase activity;
                     GO_process: GO:8152 - metabolic process"
                     /product="hypothetical protein"
                     /protein_id="EHK18435.1"
                     /transl_table=11
                     /translation="MTRDQKFALVTGCGKGGIGEALILEYTRRGIYAIATVLPTENSDH
                     LTAAGITWFPLDVTDEQSVVDLKKSIASVTDGYLDFLVNNAGICYTMTAIDTDVSAVKR
                     MFDVNVFGPMRMVHHFHDMLIQATGTIVNIGSIGGVVPYMYGASYNASKAALHHYSNTL
                     RLEMSPFNVKVLTVISGEVGTNILKNDVHRNLPEGSYYSPLAVEFRDHVQRTPKTTSRF
                     EYAENVVAQSLKSSPAAWFWTGSATGIIRFLDMFAWRTIWDFFFYREFNLGKVKDAYLA
                     NLKKDM"
     gene            complement(<19653..>20436)
                     /locus_tag="TRIVIDRAFT_194203"
     mRNA            complement(join(<19653..19681,19826..20105,20161..>20436))
                     /locus_tag="TRIVIDRAFT_194203"
                     /product="hypothetical protein"
     CDS             complement(join(19653..19681,19826..20105,20161..20436))
                     /codon_start=1
                     /db_xref="InterPro:IPR013096"
                     /db_xref="JGIDB:TriviGv29_8_2_194203"
                     /locus_tag="TRIVIDRAFT_194203"
                     /product="hypothetical protein"
                     /protein_id="EHK18436.1"
                     /transl_table=11
                     /translation="MADQQQNPQESELLLTSAGYVSTFPAPGLRRTVRHITGHNAEGKG
                     VFIQTDCGDHHRIIGNEQALANIIYSTKETPVEMNGDVDLKYAKENEPPLHIHNGSVCR
                     MIDFAPNVISPMHRAVSLDYGIVIEGEFKLILDSGESRIMRQGDVSVQRASAHQWHNIT
                     GNGTLPGRMMWVLLDCKPIVINDIDFMECSQ"
     gene            complement(<20918..>21980)
                     /locus_tag="TRIVIDRAFT_158432"
     mRNA            complement(join(<20918..21174,21258..21537,21626..21685,
                     21758..21873,21944..>21980))
                     /locus_tag="TRIVIDRAFT_158432"
                     /product="hypothetical protein"
     CDS             complement(join(20918..21174,21258..21537,21626..21685,
                     21758..21873,21944..21980))
                     /codon_start=1
                     /db_xref="InterPro:IPR002198"
                     /db_xref="JGIDB:TriviGv29_8_2_158432"
                     /gene_functions="biosynthetic-additional (smcogs)
                     SMCOG1001:short-chain dehydrogenase/reductase SDR (Score:
                     106.4; E-value: 2.9e-32)"
                     /gene_kind="biosynthetic-additional"
                     /locus_tag="TRIVIDRAFT_158432"
                     /note="GO_function: GO:16491 - oxidoreductase activity;
                     GO_process: GO:8152 - metabolic process"
                     /product="hypothetical protein"
                     /protein_id="EHK18437.1"
                     /transl_table=11
                     /translation="MDINGNAFVVGSGSGIGRACALGLAKGGAKGILIADINLEAANRV
                     ATECRGATKYMIEIFERIDYCINCAGIGVQLARNISEADFGEFSRFLQIHVEGTFLLVR
                     SVSAAMQLQELRPIDPTNPGRGGARGSIVTLGSGNSFAAAPHLVQYTAAKHAVLGVTKN
                     AALDNAAHGIRVNCVCPTWVETPMIQSARDGGVEIDSWVKGMVPLGRIATAEEVADTVI
                     FFCSPRSSYATGCGFLLDGGTTLTCHV"
     gene            <23735..>31132
                     /locus_tag="TRIVIDRAFT_47407"
     mRNA            join(<23735..24225,24290..24598,24658..24868,24928..25051,
                     25122..>31132)
                     /locus_tag="TRIVIDRAFT_47407"
                     /product="putative polyketide synthase"
     CDS             join(23735..24225,24290..24598,24658..24868,24928..25051,
                     25122..31132)
                     /NRPS_PKS="Domain: PKS_KS(Iterative-KS) (5-421). E-value:
                     2.3e-159. Score: 522.7. Matches aSDomain:
                     nrpspksdomains_TRIVIDRAFT_47407_PKS_KS.1"
                     /NRPS_PKS="Domain: PKS_AT (534-850). E-value: 2.3e-81.
                     Score: 265.3. Matches aSDomain:
                     nrpspksdomains_TRIVIDRAFT_47407_PKS_AT.1"
                     /NRPS_PKS="Domain: PKS_DH (919-1104). E-value: 2.2e-19.
                     Score: 62.2. Matches aSDomain:
                     nrpspksdomains_TRIVIDRAFT_47407_PKS_DH.1"
                     /NRPS_PKS="Domain: PKS_ER (1639-1956). E-value: 1.7e-96.
                     Score: 314.9. Matches aSDomain:
                     nrpspksdomains_TRIVIDRAFT_47407_PKS_ER.1"
                     /NRPS_PKS="Domain: PKS_KR (1979-2159). E-value: 4.6e-52.
                     Score: 168.5. Matches aSDomain:
                     nrpspksdomains_TRIVIDRAFT_47407_PKS_KR.1"
                     /NRPS_PKS="Domain: PKS_PP (2312-2374). E-value: 1.5e-08.
                     Score: 26.8. Matches aSDomain:
                     nrpspksdomains_TRIVIDRAFT_47407_PKS_PP.1"
                     /codon_start=1
                     /db_xref="InterPro:IPR013149"
                     /db_xref="InterPro:IPR013154"
                     /db_xref="InterPro:IPR013968"
                     /db_xref="InterPro:IPR014030"
                     /db_xref="InterPro:IPR014031"
                     /db_xref="InterPro:IPR014043"
                     /db_xref="JGIDB:TriviGv29_8_2_47407"
                     /gene_functions="biosynthetic (rule-based-clusters) T1PKS:
                     itr_KS"
                     /gene_functions="biosynthetic (rule-based-clusters) T1PKS:
                     PKS_AT"
                     /gene_functions="biosynthetic-additional
                     (rule-based-clusters) ADH_zinc_N"
                     /gene_functions="biosynthetic-additional
                     (rule-based-clusters) adh_short"
                     /gene_functions="biosynthetic-additional (smcogs)
                     SMCOG1093:Beta-ketoacyl synthase (Score: 80.9; E-value:
                     1.3e-24)"
                     /gene_kind="biosynthetic"
                     /locus_tag="TRIVIDRAFT_47407"
                     /note="Polyketide synthase, putative"
                     /product="putative polyketide synthase"
                     /protein_id="EHK18438.1"
                     /sec_met_domain="itr_KS (E-value: 2e-168, bitscore: 550.2,
                     seeds: 96, tool: rule-based-clusters)"
                     /sec_met_domain="PKS_AT (E-value: 4.9e-82, bitscore: 265.3,
                     seeds: 1682, tool: rule-based-clusters)"
                     /sec_met_domain="ADH_zinc_N (E-value: 1.6e-17, bitscore:
                     53.4, seeds: 86, tool: rule-based-clusters)"
                     /sec_met_domain="adh_short (E-value: 1.3e-46, bitscore:
                     148.5, seeds: 230, tool: rule-based-clusters)"
                     /transl_table=11
                     /translation="MDALHLACHLPGGITSPSGLWDYVYNKKSAQCTVPLDRYNIEGFY
                     HKDGSRAGVMSVDGGYFIQEDVRKFDPSFFGINNLEASYMDPQQRKLLEVVYECFENAG
                     LSMEDVSGSNTAVFVGNFTVDYSVMQSRDTDYVHRLAATGGGTSIMSNRISHVFNLHGP
                     SFTLDTACSSTIYALHQAVNAIKNGDCDAAIVAGANLITSPEQHFGTAKGGFLSPTSAC
                     HTFDTSADGYARAEALNAIYITRLSSAMKSDRKIHAVIRGTAINANGKTPGITLPDAKM
                     QAAVIRKAYQNAGLSFADTDYVECHGTGTPVGDPIEVDGIAACFAGREGEPLRIGSVKT
                     NMGHSEAASGLTSIIKVALAFEHGMIPPTYGVKNLNPKLKLKERNMKVLTEVEAWPRAL
                     RRAGVNSFGYGGANGHVILESIDSYFVGSLVSSPITRALSNPYESEKDYVVVIPFSASS
                     GKSLEARRKQAIETVEKTEASALKPLAAAMSKRQTKMRLRDYVLASASSNSQPSLIDMT
                     DVGDKASPGTQPLPFAFVFTGQGAQYANMAKELVEQDFGFLTSIRDLDEVLQSLPAEYK
                     PSWTLEQTILDKPATSKINDVTRSQPICTAVQVSLVNMLQSWGVSPSAVIGHSSGEIAA
                     AYGSGLLTASEAILAAYFRGFAVGQLQSRGAMMAVGITPDGAIALIEQLGLKEVRVACV
                     NAPESVTLSGAVKDIDSLQAKLQKEKKFARKLETGGRAYHSHMMAEIGDLYESLVTPYI
                     TVKKVAEMEVKMFSTVGHSIDALGTVDLSTEMASYFRKNLEQPVQFSAGLANMITSNKY
                     HLIEIGPHSALKGPIQQIRTSAKRDKEGVPYSPTLVRKENSYVCLKKLAGTLFSYGHSL
                     DWYAVNNVPRYHALPTPPLASYPWDYSKPLPWHEPRASVEHRLRKHVRHELLGTRATAG
                     NGIEWCWRNIPRMSEMPWLRDHKLGESQVVLPGAAYMAMAIEAFSQVHEIKGKLIAGEP
                     FSFEFENVNISAAFVVPDENDAEADKTELHTLMSPRKISTANISGNWHEFSISSWVSGI
                     ATLHCMGSIRVMESTLKPKDGSVMISGNGHEVWGMSRWYAKAKEEGLNFGPTFQSLTSL
                     HTDGNRTSTDSIATTLLDPPSAAATGMFYAVHPITIDACFQATIMGGTAGNINTLRAYV
                     PVFVSSCSIQIPRGGSASLGEEEVRIHSRMEKTGFSTRAVSFTLRLPDGTPVIDMPHLR
                     MNEYTGKAPVEPETSIYLQRQPCLRVQWKPDVLRLRPGSDGAIREYIASFAAQQSDDLK
                     DNGALVVFAALLDLFGHKVPRMSVLELGQESQWTPKDCQSILGKGTAFPRFRLWNDGKL
                     GDNSKIIVDNAKNSDSYDVVLIPHLSVSNKIWAEAADAIISLISDDGIIITRRSKDVVS
                     ALKTSGFVVLELPNETLVAVRSPKQTGLENKEVVIVKPNEASPSINSLATAVATHLKNA
                     GVVQLRTVTIDSIETVNLNSQVVCVSLLEMEHEFLATINSEDMDRFRKITDNVGDLLWL
                     TGANMLSTPNPDLTLSSGLSRALMLEQPALRYAILDVGADISKPNSMELICNSVSASLV
                     FRHATDDKEFIQKDGIVYISRFVPDVELNALFRHRMTPDSMKLVPLREVGPAKLSIGQV
                     GMTDTIHFQQISERKTTPPAGFVDVDLRAIGLNAKDVYALNGRAETRSATTALDFGGVI
                     SAVGPGIEHLKVGDRVAGFIPNHFGTTERVTVQAVHKMLPEEEFTVLPTLLTVYCTALV
                     ALRDRAHLRAGESILIHSGAGAFGLAAITMAKYMGATVFATVGSHSKREYLIKEMGVPT
                     ENIFNSRSASFMEDILAATGGRGVNVIVNSLVGDLMHASWSCIAPFGRFVEIGKRELID
                     AGKLDMRVFLKNATFTAFDLSEFFYAEDSYYQDIVYGYTAEVIEMYRAGIIKASPIATF
                     DVAEIGQAYRYFGNKDRVGKVVVSMENSRSLIQVVPASYQSVFHPEKTYLLVGCLGGLG
                     RSLSRWMMSRGARKFCFLGRSGCDKPSAAELVNRLRDAGASVTVVRGDVSNEDQVREAV
                     AACSKKGPIGGVVQAAMGLSEALFSVMTNKAWHTGIQPKWKGSWNLHHALEGHDADLDF
                     FLLTSSISGSCGTATESNYCSANGFLDSFARWRRSQGKPAVSVGLGMISEVGYLHENPD
                     IEAMLLRKGIQPLNEDEFLQVLDYGISGPGSDSEFGRGVSMTSESAHILTGLESYGVRK
                     LMAQGFEVNNGVMDESRTSILAASLLSEKDAKEEEKGADVGQLLAAAEWVKDVPANALS
                     MLIPEASAPTMLDAILRLTKKRFSNLILMQLDAVDDSAPLPSFGVDSMLAAEFRTWFFN
                     TFKIDVPFLDIVSPQKSLHTLAEFIEEKLVASWAS"
     aSDomain        join(23750..24225,24290..24598,24658..24868,24928..25051,
                     25122..25249)
                     /aSDomain="PKS_KS"
                     /aSTool="nrps_pks_domains"
                     /database="nrpspksdomains.hmm"
                     /detection="hmmscan"
                     /domain_id="nrpspksdomains_TRIVIDRAFT_47407_PKS_KS.1"
                     /domain_subtypes="Iterative-KS"
                     /evalue="2.30E-159"
                     /label="TRIVIDRAFT_47407_PKS_KS.1"
                     /locus_tag="TRIVIDRAFT_47407"
                     /protein_end="421"
                     /protein_start="5"
                     /score="522.7"
                     /tool="antismash"
                     /translation="LACHLPGGITSPSGLWDYVYNKKSAQCTVPLDRYNIEGFYHKDGS
                     RAGVMSVDGGYFIQEDVRKFDPSFFGINNLEASYMDPQQRKLLEVVYECFENAGLSMED
                     VSGSNTAVFVGNFTVDYSVMQSRDTDYVHRLAATGGGTSIMSNRISHVFNLHGPSFTLD
                     TACSSTIYALHQAVNAIKNGDCDAAIVAGANLITSPEQHFGTAKGGFLSPTSACHTFDT
                     SADGYARAEALNAIYITRLSSAMKSDRKIHAVIRGTAINANGKTPGITLPDAKMQAAVI
                     RKAYQNAGLSFADTDYVECHGTGTPVGDPIEVDGIAACFAGREGEPLRIGSVKTNMGHS
                     EAASGLTSIIKVALAFEHGMIPPTYGVKNLNPKLKLKERNMKVLTEVEAWPRALRRAGV
                     NSFGYGGANGHVILESI"
     aSModule        23750..31108
                     /complete
                     /domains="nrpspksdomains_TRIVIDRAFT_47407_PKS_KS.1"
                     /domains="nrpspksdomains_TRIVIDRAFT_47407_PKS_AT.1"
                     /domains="nrpspksdomains_TRIVIDRAFT_47407_PKS_DH.1"
                     /domains="nrpspksdomains_TRIVIDRAFT_47407_PKS_ER.1"
                     /domains="nrpspksdomains_TRIVIDRAFT_47407_PKS_KR.1"
                     /domains="nrpspksdomains_TRIVIDRAFT_47407_PKS_PP.1"
                     /iterative
                     /locus_tags="TRIVIDRAFT_47407"
                     /tool="antismash"
                     /type="pks"
     CDS_motif       join(24218..24225,24290..24329)
                     /aSTool="nrps_pks_domains"
                     /database="abmotifs"
                     /detection="hmmscan"
                     /domain_id="nrpspksmotif_TRIVIDRAFT_47407_0001"
                     /evalue="6.20E-05"
                     /label="PKSI-KS_m3"
                     /locus_tag="TRIVIDRAFT_47407"
                     /protein_end="177"
                     /protein_start="161"
                     /score="15.3"
                     /tool="antismash"
                     /translation="GPSFTLDTACSSTIYA"
     CDS_motif       24761..24808
                     /aSTool="nrps_pks_domains"
                     /database="abmotifs"
                     /detection="hmmscan"
                     /domain_id="nrpspksmotif_TRIVIDRAFT_47407_0002"
                     /evalue="1.20E-04"
                     /label="PKSI-KS_m5"
                     /locus_tag="TRIVIDRAFT_47407"
                     /protein_end="317"
                     /protein_start="301"
                     /score="14.0"
                     /tool="antismash"
                     /translation="YVECHGTGTPVGDPIE"
     CDS_motif       join(24863..24868,24928..24966)
                     /aSTool="nrps_pks_domains"
                     /database="abmotifs"
                     /detection="hmmscan"
                     /domain_id="nrpspksmotif_TRIVIDRAFT_47407_0003"
                     /evalue="1.90E-03"
                     /label="PKSI-KS_m6"
                     /locus_tag="TRIVIDRAFT_47407"
                     /protein_end="350"
                     /protein_start="335"
                     /score="10.9"
                     /tool="antismash"
                     /translation="GSVKTNMGHSEAASG"
     aSDomain        25589..26536
                     /aSDomain="PKS_AT"
                     /aSTool="nrps_pks_domains"
                     /database="nrpspksdomains.hmm"
                     /detection="hmmscan"
                     /domain_id="nrpspksdomains_TRIVIDRAFT_47407_PKS_AT.1"
                     /evalue="2.30E-81"
                     /label="TRIVIDRAFT_47407_PKS_AT.1"
                     /locus_tag="TRIVIDRAFT_47407"
                     /protein_end="850"
                     /protein_start="534"
                     /score="265.3"
                     /tool="antismash"
                     /translation="VFTGQGAQYANMAKELVEQDFGFLTSIRDLDEVLQSLPAEYKPSW
                     TLEQTILDKPATSKINDVTRSQPICTAVQVSLVNMLQSWGVSPSAVIGHSSGEIAAAYG
                     SGLLTASEAILAAYFRGFAVGQLQSRGAMMAVGITPDGAIALIEQLGLKEVRVACVNAP
                     ESVTLSGAVKDIDSLQAKLQKEKKFARKLETGGRAYHSHMMAEIGDLYESLVTPYITVK
                     KVAEMEVKMFSTVGHSIDALGTVDLSTEMASYFRKNLEQPVQFSAGLANMITSNKYHLI
                     EIGPHSALKGPIQQIRTSAKRDKEGVPYSPTLVRK"
     CDS_motif       25592..25636
                     /aSTool="nrps_pks_domains"
                     /database="abmotifs"
                     /detection="hmmscan"
                     /domain_id="nrpspksmotif_TRIVIDRAFT_47407_0004"
                     /evalue="3.50E-05"
                     /label="PKSI-AT-M_m1"
                     /locus_tag="TRIVIDRAFT_47407"
                     /protein_end="550"
                     /protein_start="535"
                     /score="16.4"
                     /tool="antismash"
                     /translation="FTGQGAQYANMAKEL"
     CDS_motif       25841..25930
                     /aSTool="nrps_pks_domains"
                     /database="abmotifs"
                     /detection="hmmscan"
                     /domain_id="nrpspksmotif_TRIVIDRAFT_47407_0005"
                     /evalue="2.10E-09"
                     /label="PKSI-AT-mM_m3"
                     /locus_tag="TRIVIDRAFT_47407"
                     /protein_end="648"
                     /protein_start="618"
                     /score="29.9"
                     /tool="antismash"
                     /translation="GVSPSAVIGHSSGEIAAAYGSGLLTASEAI"
     aSDomain        26744..27298
                     /aSDomain="PKS_DH"
                     /aSTool="nrps_pks_domains"
                     /database="nrpspksdomains.hmm"
                     /detection="hmmscan"
                     /domain_id="nrpspksdomains_TRIVIDRAFT_47407_PKS_DH.1"
                     /evalue="2.20E-19"
                     /label="TRIVIDRAFT_47407_PKS_DH.1"
                     /locus_tag="TRIVIDRAFT_47407"
                     /protein_end="1104"
                     /protein_start="919"
                     /score="62.2"
                     /tool="antismash"
                     /translation="HELLGTRATAGNGIEWCWRNIPRMSEMPWLRDHKLGESQVVLPGA
                     AYMAMAIEAFSQVHEIKGKLIAGEPFSFEFENVNISAAFVVPDENDAEADKTELHTLMS
                     PRKISTANISGNWHEFSISSWVSGIATLHCMGSIRVMESTLKPKDGSVMISGNGHEVWG
                     MSRWYAKAKEEGLNFGPTFQSL"
     CDS_motif       26828..26905
                     /aSTool="nrps_pks_domains"
                     /database="abmotifs"
                     /detection="hmmscan"
                     /domain_id="nrpspksmotif_TRIVIDRAFT_47407_0006"
                     /evalue="1.80E-10"
                     /label="PKSI-DH_m2"
                     /locus_tag="TRIVIDRAFT_47407"
                     /protein_end="973"
                     /protein_start="947"
                     /score="33.2"
                     /tool="antismash"
                     /translation="WLRDHKLGESQVVLPGAAYMAMAIEA"
     aSDomain        28904..29854
                     /aSDomain="PKS_ER"
                     /aSTool="nrps_pks_domains"
                     /database="nrpspksdomains.hmm"
                     /detection="hmmscan"
                     /domain_id="nrpspksdomains_TRIVIDRAFT_47407_PKS_ER.1"
                     /evalue="1.70E-96"
                     /label="TRIVIDRAFT_47407_PKS_ER.1"
                     /locus_tag="TRIVIDRAFT_47407"
                     /protein_end="1956"
                     /protein_start="1639"
                     /score="314.9"
                     /tool="antismash"
                     /translation="MTDTIHFQQISERKTTPPAGFVDVDLRAIGLNAKDVYALNGRAET
                     RSATTALDFGGVISAVGPGIEHLKVGDRVAGFIPNHFGTTERVTVQAVHKMLPEEEFTV
                     LPTLLTVYCTALVALRDRAHLRAGESILIHSGAGAFGLAAITMAKYMGATVFATVGSHS
                     KREYLIKEMGVPTENIFNSRSASFMEDILAATGGRGVNVIVNSLVGDLMHASWSCIAPF
                     GRFVEIGKRELIDAGKLDMRVFLKNATFTAFDLSEFFYAEDSYYQDIVYGYTAEVIEMY
                     RAGIIKASPIATFDVAEIGQAYRYFGNKDRVGKVVV"
     CDS_motif       29285..29347
                     /aSTool="nrps_pks_domains"
                     /database="abmotifs"
                     /detection="hmmscan"
                     /domain_id="nrpspksmotif_TRIVIDRAFT_47407_0007"
                     /evalue="1.50E-08"
                     /label="PKSI-ER_m5"
                     /locus_tag="TRIVIDRAFT_47407"
                     /protein_end="1787"
                     /protein_start="1766"
                     /score="26.9"
                     /tool="antismash"
                     /translation="GESILIHSGAGAFGLAAITMA"
     CDS_motif       29357..29407
                     /aSTool="nrps_pks_domains"
                     /database="abmotifs"
                     /detection="hmmscan"
                     /domain_id="nrpspksmotif_TRIVIDRAFT_47407_0008"
                     /evalue="1.60E-06"
                     /label="PKSI-ER_m6"
                     /locus_tag="TRIVIDRAFT_47407"
                     /protein_end="1807"
                     /protein_start="1790"
                     /score="20.6"
                     /tool="antismash"
                     /translation="GATVFATVGSHSKREYL"
     aSDomain        29924..30463
                     /aSDomain="PKS_KR"
                     /aSTool="nrps_pks_domains"
                     /database="nrpspksdomains.hmm"
                     /detection="hmmscan"
                     /domain_id="nrpspksdomains_TRIVIDRAFT_47407_PKS_KR.1"
                     /evalue="4.60E-52"
                     /label="TRIVIDRAFT_47407_PKS_KR.1"
                     /locus_tag="TRIVIDRAFT_47407"
                     /protein_end="2159"
                     /protein_start="1979"
                     /score="168.5"
                     /tool="antismash"
                     /translation="KTYLLVGCLGGLGRSLSRWMMSRGARKFCFLGRSGCDKPSAAELV
                     NRLRDAGASVTVVRGDVSNEDQVREAVAACSKKGPIGGVVQAAMGLSEALFSVMTNKAW
                     HTGIQPKWKGSWNLHHALEGHDADLDFFLLTSSISGSCGTATESNYCSANGFLDSFARW
                     RRSQGKPAVSVGLGMIS"
     CDS_motif       29927..30025
                     /aSTool="nrps_pks_domains"
                     /database="abmotifs"
                     /detection="hmmscan"
                     /domain_id="nrpspksmotif_TRIVIDRAFT_47407_0009"
                     /evalue="4.70E-14"
                     /label="PKSI-KR_m1"
                     /locus_tag="TRIVIDRAFT_47407"
                     /protein_end="2013"
                     /protein_start="1980"
                     /score="44.9"
                     /tool="antismash"
                     /translation="TYLLVGCLGGLGRSLSRWMMSRGARKFCFLGRS"
     CDS_motif       30308..30418
                     /aSTool="nrps_pks_domains"
                     /database="abmotifs"
                     /detection="hmmscan"
                     /domain_id="nrpspksmotif_TRIVIDRAFT_47407_0010"
                     /evalue="4.10E-16"
                     /label="PKSI-KR_m4"
                     /locus_tag="TRIVIDRAFT_47407"
                     /protein_end="2144"
                     /protein_start="2107"
                     /score="51.5"
                     /tool="antismash"
                     /translation="LDFFLLTSSISGSCGTATESNYCSANGFLDSFARWRR"
     aSDomain        30923..31108
                     /aSDomain="PKS_PP"
                     /aSTool="nrps_pks_domains"
                     /database="nrpspksdomains.hmm"
                     /detection="hmmscan"
                     /domain_id="nrpspksdomains_TRIVIDRAFT_47407_PKS_PP.1"
                     /evalue="1.50E-08"
                     /label="TRIVIDRAFT_47407_PKS_PP.1"
                     /locus_tag="TRIVIDRAFT_47407"
                     /protein_end="2374"
                     /protein_start="2312"
                     /score="26.8"
                     /tool="antismash"
                     /translation="LILMQLDAVDDSAPLPSFGVDSMLAAEFRTWFFNTFKIDVPFLDI
                     VSPQKSLHTLAEFIEEK"
ORIGIN
        1 caggtatgga atctattgcc aactgcatcg aagccacagt cgggataatc ctggccggct
       61 cggcaatccg tcgagtccgc tgttgttggt caatgctctt tcacatcttt cacagaagcg
      121 gatcgggctc tccgtcgtta ctaaaacagc gagttcagct aacaaagaac aagccacata
      181 ttgtttcaga agctgttttc tttttccgca caatggagtg ggttaatatt gatgcgtgat
      241 cagagccaag ctgcaatctc agcgctgggt ttgcaccggg ctgaggctta atcaggatcg
      301 ggccgtaggt catgtcaggg gctttgtacg acctatttag atcctctgct gctgtacgaa
      361 atttcgtttg cgtggcgaat tcgcagagga ctgtctcctg ttatgtcagc tgtttgagag
      421 tctgtatcac ccagctgaac tagtgatggg atttcagaaa atcgtcttct aatttggaaa
      481 cagataagtc cgagacgaat agctgaaacc aatcctatct gaattcagaa agtcaggtct
      541 gagcgacaac actctcatgt cgagccaact cgaaaacgaa gcttcatttg aggccaccac
      601 tctgggcttt ctatggcgtc aatttactcg acctaagcca ctgcccacag gtatcacgct
      661 cgccggtcaa gtggcaattg ttaccggaag caatgtcgga ctcgggttct cagccagccg
      721 acagctgctc cagctcggac tctcacacct gattatgggc gtccgctcac aggccaaggg
      781 tgatgtggct gcggcccagt tgcgcacaga ctttcctttt gccacgatat ctgtctggat
      841 tgttgatatg gagtcatatg actctgtttg cgctttcgct agccgctgcg agagcttgga
      901 taggatcgat attgtgatcc tcaatgccgg gctaatcaag actccataca ccgtcgtgcg
      961 agcaacagga aacgaagtca cattacaagt caactatctg tcaacagccc ttctcacgat
     1021 tttgctcctt cccattctca aagcaaagaa gagggttgac tgttcatggt cgcctgttat
     1081 cagcatcgta ggttcagatc taatgtatga gaatgaagtc gaactcgagg gcccagtgct
     1141 gccacagttc cagcaagaag agacattcag ccaattctct tggtatggaa agtcaaaatt
     1201 gctgcaaacg atgttcatct ctaagatagc cgaatttgtc aatcctcatg acgtcctcgt
     1261 gaatgtatca aaccctggta tgacaggtgg tacggatttc ttccgtggat accctgcttt
     1321 gatgatgaag ttgatcgcag tcggccagtg gattctggcg agaccagtgg atatggctgc
     1381 cactacatat ttagatgcgg ttctggtcca aggagagaaa agccatggct cattcacgag
     1441 tgactggacc ataaagccgt aagtcacact gacagaggcc ttcaatgttc tgagtatact
     1501 aagatgtgta gctatccgaa aatttggtac actccggagg ggcaacagtt acgagagaga
     1561 ctctgggaag aaaccatgga agagctaaac tttgtaggcg catccaaaat cgtgaatgat
     1621 ctgaagagga gctgaatgga aggagaacgg atcaggggtc cttggatttt cgtcaaatgt
     1681 taacagtaaa cacatgcgta tgaacttgga ccttgtaaga ccttggcaga taattaataa
     1741 tatccgtcat tgaagccgaa tcgccattct cgactcacct tcatcaagtt ttcgtgatgc
     1801 agttgccatg atgtgcttcc caagatacac aagctctact agtccacata gccaagcgta
     1861 catgtagtct ggagctgcta atgccttcaa agcaaagcca tctccaacag ttacacggcc
     1921 cccgcaaagt gacgtgttca tgctcaatat tggttagatg agacattaaa aagagaatgg
     1981 tagtgggcgt atgtccctga ttctgcctgt agcactgtca cttgctcacc gcccaccttt
     2041 ttctgacttc cgcggtacat gtattaaagc agcagcttct tcctcatagc tactatcttt
     2101 gcaccaaatc atgcaattct agtgcttaat tctcccattt gaccgggctt gttctgcgcc
     2161 ttatctcgac attcacgttc cattcaagat gccttcctac gtcatcactg gtgcttctag
     2221 aggcctgggc gtgcgtactc catatcccca tactgcaatt ccgaaagtga gcctaagttg
     2281 atcattgggc attctttaat agttcgaatt tgtgcgtcag ctctccagcg acccgaacaa
     2341 caccgttatt ggcctcgttc gagacaaggt tacaaccgag caggctgtgg cccaagagct
     2401 tgcaggacga tccaacattc acatcctaca agctgatatt acagattatg aagctgtcaa
     2461 ggtaagtggc aagtgaagtt ggctagtgag ctttgcgacg agattctcaa atgtcgtgtt
     2521 catctgtagg atgctgtgac agccactgcc caaatcactg gaggagtcct tgactatctc
     2581 gtggccaacg cggcatacat atcagaattt gacgcctatg actccattgg agttctgtaa
     2641 gttatcgctg cctgtcctca tttcgatgct atcaatgatg ctaatctccc ctgacacctc
     2701 ttgtagaggc aatagcccca aggagcttga ggaagatctt ttcaagtcct tcaaggtcaa
     2761 tgtgattgcc aatgtccacc tcttcaactt gtacatgcca ctcatcctgg ctggtaacat
     2821 caaaaaggtc attgccctgt ccactggcat ggcggatctg gattcaacga acaaattcga
     2881 gttgcaagtt gcccctggat acgccatcag caaggcagcc atgaacactg ccattggaaa
     2941 atttcatgct cagtacaaga aagacggcgt tttgttcatg agcatcagtc caggcgtggt
     3001 cgacactggc cattacaaga atggtatgga tacctccctt ggttactacc ctactgcaac
     3061 tagctgacga tggttctttt tgccagcaac cccagagcaa atggcaaaag ttggtggaat
     3121 gtttcaaaac ttcgtcacgt ataatcccga tttcaagggc ccagcttcac cagaggcctc
     3181 tgtgaaggat gtcatctctg tgtgggagaa tgcaagcatc gaagcgggca gcggcggttc
     3241 cttcgtgtcc catcacggaa acaaaaaatg gctttaagcc ggatttttga aatcgtgtta
     3301 ttgaaagagt caagatggaa ccagttaaaa tacactgctg atggctaggg aagcaagatg
     3361 gtggctgtgt ttggtgaatt ccatgaacta atacttccca ccagcagttg acactggtca
     3421 agagccaaga ctagctgaga ctcaattcgt atttcgagtg ccaaatagca ttaagagatg
     3481 gaatatcaat gccaatggcg gtacctgtgt ttcaatccat ttcttatctg gtcagcgaca
     3541 acggtgtgtg aagctacata catgtatcta tatctacata ggtacatagt agtagtaata
     3601 gctgaagtct gccatcctca agcatcaaat ggatgactgc ccgactccat ggcgcttcag
     3661 tagtagatta cagggcagtt actgggacgc ttagcgaatt tgcttcagtg actcaaaata
     3721 ggctgcttac gttatcgctc ttcttgttat cggcctatct tatctttact gcgaagaggg
     3781 gcacacgtgc catggagggg cagcagcttc atttctttga cttttgacaa tcacagccct
     3841 gagtcatcag caagcataga caaaaacaac taaaacgcag ctcgatctcc ctctctctac
     3901 tcttcgaacc acggcatacc agatacccag attgtctacg atacagcgaa accttcacca
     3961 tggctgacgc ggtcgccgaa gcggtggcca agctcgtgct tgacgacgag acgggcgaaa
     4021 tggtcaccaa gaacgagctc aagaagcgca tccagaagcg agccaggaag gccgctgcag
     4081 cagcaaatcg cagcaacgcc cagcaggaga agggcaacaa gccggcggca aacaagcctg
     4141 ctgccaagcc cgaggagcgc gtgattgatc cggacgccat gttcaagcag ggattccttg
     4201 gcgacgtttt caagctgcga cctgaagagt cggtggtgac gcgattccct cccgaaccga
     4261 atggatacct ccatgtaaat ttgattctcg catctcgatt gcttcaggag agcattggat
     4321 tgctgacttt gatgggtagc ttggtcatgc caaggcaatt gctgtcaact ttggctttgc
     4381 caagtatcac ggcggtagaa ctgtgagctt ctctccaccg acgtttttga cctacgagtt
     4441 gctaattggt ctcagattct taggtagcaa caacaacttg atggacaaat caactacatt
     4501 cccactgacg tagccgattc tagattcgac gacacgaatc ccgatgctga gaagggagaa
     4561 tacttcgtcg ccatcgagga cacaatccga tggctggggt tcactcccag tgaaatcacc
     4621 tatgcttccg acaactacca gcgcatgtac gatcttgccg aggaattgat caagatggag
     4681 aaggcctacg tgtgccattg cgacgatgtc gagaccaaga aacagcgcgg tggcgaggac
     4741 ggcttgttcc caagatatcg atgcgagcat gcgaagcaag acgttgagac caacctcaag
     4801 aagttccgtg gcatgcgaga tggagaatac gccccgagga gcgcttggct tcgcatgaag
     4861 caggatattg agaacaaccc gaaccctcag atgtgggatc tcgccgccta ccgaatcccc
     4921 aaggaccagg agcctcactt ccgcacaggc accaagtggc ggatataccc tacctacgat
     4981 ttcgcacact gcctatgcga cagctttgag ggaatcacac acagtctgtg taccaccgag
     5041 ttcatcatgt cacgagagag ttacgagtgg ctaaacaagt aagtaccgag caagtatatt
     5101 tccagccacc tagactggca ctaattggac tcaggctcct ggtggagttc cagcccatgc
     5161 agcgcgagta cggccgcttg aacctcagtg gaacaatcat gagcaagaga ggcctgagaa
     5221 cattgattga gaacaacgtt gttcgtggat gggacgaccc tcgtttgtat accatcaaag
     5281 gcatccgacg acgaggcatc cccccgggtg cgctcctttc cttcatctat gagcttggtg
     5341 tcaccacctc catcacccag gtcagcatca aacgctttga gcagtctatc cgcgtgtatc
     5401 tcgaaaagac tgttccccgc ctcatgcttg tcctggaccc tgtcccggta gtaatcgaag
     5461 atggcgaaga gcaagacctc gatattccct tctctcccaa agaccccaag ctgggatccc
     5521 acaccattcg cctcaccaag accgtctaca tcgaccgctc agatttccgc gaggttgaca
     5581 gcaaagacta cttccgcctc gccccaggca agactgttgg tcttttgaac gtgccttacc
     5641 ccatcaaggc tgtctccttc accaaggacg aaaccacggg cgcgattaag gagatcaagg
     5701 ccgtttacga caaggagggc aagaagccca agacttatat ccagtgggta cccgaaggct
     5761 cgctccccgc cgaagtgcgc atccatgagg ccctcttcaa gtcagacagc cctggctccg
     5821 ctcctggagg actcttgagc gatgtcaacc ctaacagcga gaccatctgg ccaaacgcat
     5881 tgattgagac tggcttccat gaggtgaagc gacgcgcacc gtggcctgag gccgagggtg
     5941 agaagacggg cgagttccac cctgagactg ttcgattcca ggccatgcgt gttgcttatt
     6001 tcgtgagttt catgctaccc attcgttttc aggtgggcgc actctttact aacttgttga
     6061 taggctcttg attcagacag cactgacgaa aagattgtgc ttaaccgtat tgtgccgttg
     6121 aaggaggatt ccggcaagag cagctagatt tgtagaaagt gatatccatc aaataaatca
     6181 ctgtatcaaa gcgaaagaca cgatcgcaaa tgtagagcat ctatcaaaaa tagatgccta
     6241 tactatctaa tctactttcc ccccaaaact gctccagtct atgctgctgt gtacactaat
     6301 agagagtaca tatacacaat ccctattgaa caactcttct ctagtaggcg acaattgggt
     6361 tataccatct gaatttgttt aaaggatcat acttggattt tagagccctc aacttcgtta
     6421 actggccatt gtagccgtag atggactcaa gaggctcgtt tcccacggca tagttgacat
     6481 atgtggcagg ccgacggcca ggttgacttg catgccagat ggccaacgtt ttatcagccc
     6541 aagctcgccc aacagattcc aaagatggcg gagtgacaac ggcaaagaaa ctatacaatc
     6601 gtcagttcta tgctttaaaa gtctcacctt ggtgtggaga ttactcacac gagcagatat
     6661 tcgtcacggt gagggtagga agaggaattg gggtcaattg tttgagtggc tttggtcgaa
     6721 tagccttcaa aaaacacgcg agcaccaggt gcaagaccag ggttttgtgc gatttgcttg
     6781 ttgaagagat cgtaaatcgc acgctgagac gttacgttat atgtctgaag ccaggtcgtg
     6841 cttccaacgt atggttgcga ggaacaagac gagctgttta tatctgtttg ttgggcaaca
     6901 agcaactctg agtaggatac atcgcctttg gtgcttgaga tggcgaaaat tgcgttgaat
     6961 ggagccaaga gcttttcagc agcagcagcg gggccatcat atgcaaacga ccagatgatg
     7021 acagcctata taacgtaagg tcaagtccga gacatcatga catgaggcgt tattatgtgc
     7081 tcacctccgt ctcactaatt cggggttcaa tagagaattg gccaaagttg acacccatca
     7141 gtgcgggaat ctgtcccttc ccttgaaacc tgttcagcgc ttcaaagact ttctccagct
     7201 tgtcttgaga ccagacgtaa ttgtgatagt gccaagtttt ggcttttctt ggatagatct
     7261 taatgtaggc actggtaaca attccgaaat tatggccagc gcccttcatg gcccagaaaa
     7321 gatcgctgtt ggatatggca ttgacggtag tggatgttcc attggccaga acaacgttca
     7381 agctaacgaa attatcggaa atgaggccgt actggccctg atatcggcca agaccgcctc
     7441 cgagggctgg cccaaagaga ccgacgcaac cattgcttcc agtagctaag aagatgaaat
     7501 caccatgatt agaaactcta ctcactcaaa gaagcccacc ataggttaga attgcttacg
     7561 aacaatatat ccttggctcc agagtttgtt aatgatcaaa tcagcgtata cgccaccctg
     7621 gaataatgct gacttcttgt cgggctgaat ggcgattccc gtgagtttcg acagattgat
     7681 ttcaatacct ttgaacttgg agactgtatt agtagagcca tggcccctag tgtacgccag
     7741 aaagttaatg ttattctgat ggcagtattt gacctatgga agaaaaagat cagaatctag
     7801 catactatga ttgtatgcca acatcggcct accactttag caacatcaga ctcttgagcc
     7861 acttcaataa caacttgtat gtcagcgggc atagaatgtg tgctccatct ctcagtcgca
     7921 tcagcaaagg cgggatttga ggggccaaag atcaaagtgc ctttggagag tactttgcca
     7981 aggtcgttct ctacttgctt cggagtaact gccttggaga catcaatagc tcgaaggtag
     8041 tgaggaacaa tggggctact tgacacgatg cctagaaata ataccaggct gaaggccagc
     8101 agagtacgaa gcttgaaatt catgacggtt tacaaacata tgggataaat tctgcaaatt
     8161 cgggcatagt aattaagtga gaaaatggat gaacaagttt ttcctcattt catttaaata
     8221 taccattcct atcatccctt tgggatgcca tgttattgtg ctctgtctaa ttaaacccat
     8281 gttatcttgt atcgacttat ttactccgcc aggcatatcg gacatcctta tcccctaaac
     8341 tccaaggatt taaacacatt ggcgctggct agacattctt gaggctgaat acatgagtca
     8401 aagacgcgat attgagcctg actatggatt gcacatgttg tacgacgtcc gtgcatagat
     8461 gtacattggc atgcaacttc aatatcagct aatgggatct cggagctggc atttaagtgg
     8521 cgaagcgtcg ccttctagag tcgtacgcac agctatccag ccccctgata aaggcactca
     8581 tcatctatgg ggggctgaag tagataggca cggccgcatg cttgttaagt gcacaacatc
     8641 catgctacag atagtctcaa ttaaatgagc gagtaaccct tcggagtttc ctttcaatat
     8701 caatgctact aggataaata atcatggaat attgaccgag ctgtggtaca atcccagaga
     8761 gttcttgggg atcagctccg agctgaggtg gcaactcgcg acatcaggtc tgtgtttagt
     8821 ccgcccccca ctgatttgtg ttccatcgca gctgtaacaa ttagattgca cagtccggaa
     8881 tgtttgtatt cgcttgcttc tcacttgtta gaaattccct cactagtcgt attgtagtat
     8941 caggccatct tattgttaca tgtccagctt caacgtactt gagatagtgc atcagctgtt
     9001 tcatacacaa ggcccaaatc tcgcatctaa cgcactcttc ccttctcttt ctatttactt
     9061 aaattctatg aagagtaatc gtgaggtcat ataaatccta tctagatcta tctacatagg
     9121 gaacgagaaa aagatggtct gtgcatggca gttgtggctc tcacctcgtc cgaagcgttc
     9181 ggtgattgct tccggctcgc acatttactc caatgatgac gctgcgctct ttgagttcct
     9241 caaagaggat gatggccgat gggttgtgag agaaacacac tacatcaata accctttggt
     9301 gaagaacggg ctttctggcc cacccctgta agccactttt tcacaactct ccgccgatct
     9361 gttaagctta cgaatgtgta aagccacatc cactggaagc aggctgagta cttcaaagtc
     9421 gagcaaggag taattgggat ccataaaaat gggaagcagc tcagggttac gaaggatgat
     9481 ggtgtaattg aagtgccagc cggtacacgg tgagccgctt cctccctcac ttcgttcctt
     9541 gtcccattct atttctggtt tctagattat tctggattaa tctcccaaat actaactcaa
     9601 tagcatacca tagacacaaa ttttggtcgc atccatccaa ccaagaagat ctagtgttca
     9661 aggtatgggc tgagccccag ggcctcgacc atagcttcga cgaaaagttc attcgcaacc
     9721 taatcgggta ccagagagac tgtaaaatgg ctaacatggc gccatctgtt ttccaactca
     9781 tgctaatatg ctatgattgc gcaacccttg ctacaccacc tttctgggtg ccgttgtggc
     9841 tccttacctc gatccagtac gtcttggctt actggattgg gggccatttg ctggggtatg
     9901 tttatcaata ttccgtcttg catttcattt tgccgtactc taatattttt atatcataga
     9961 tataagccat cttattccga gtattataga gagcctgggg ataagaagac gatgtgagag
    10021 attcatgtct atcgcgccaa aatggtatac taggataaat ttagaataat tacaatctgt
    10081 attggttcca cgccaggcaa agagtgtaat ttgccaagtg gcaaataggg aaagagtcta
    10141 tctttttgaa tagataagac tgcaattcta gcttgtgagc tcttgaatgg actcttccaa
    10201 acgagcaaat gataattcag ccaaagtctc atcccatagt tgtttgccta tctcttcagc
    10261 ttccggcttg tagatgattg gggccatact aagaaatcag tcagtcaata gttcgcatca
    10321 gtgcatggga atgtgagggc gctcacggtc gtatctctcc gtcttctgcg tactgcccat
    10381 gtacttcctc accaaaactg acggcagcat gaacgatcga gagagctccg acagcagttg
    10441 gtttcccaac cacacgcctg aagccattca ggagtaaacc cgcaatggtg ccatctccat
    10501 ctcgcgtcag agcagttcca tagcagaagc tcggattggc agcatctatt gtgacgacag
    10561 acgccggcac tcttttggcc aactctgtca gatagaattg accaagaagc ttgcttactc
    10621 cgtaacgctc ttgcatatcc cacttatccg ccttgttttt gaaggtagct aaaatcggtc
    10681 gcgacttctg ttccttgaag ttggcccagg ctgccgtatc ggatgatacg agaaccaagc
    10741 gaccagggcg agtttcattc ttagacttga gggctcctag taaaagggtc atcagaagga
    10801 cgctggagag atagttgact tggacgcatc tctcgtaacc agtggatgca ataaacgtct
    10861 ctttggcctg gaatagacct gcattcaaga tggcaatgtc taaacgatct agcgcctttg
    10921 ccctatcagc aaactggatg actgaatcat atgactccag gtccagattc cagacttcga
    10981 tctctcctga cccggcttct ttatcagcga gcagctcttc acgggcagct ttccccttct
    11041 cctcggagcg cacagcaaga atgagcttag acaggcccaa gtagaggagc tggcgggctg
    11101 tctcgaggcc gagcccagtg ttggagccag tgacaatagc tgtttgccca gatagattca
    11161 catctttggc gacgggcggt gtcttggcaa tcagttggcg atgaatccac tgcgatctgc
    11221 tggcctcctt ctcgggcgta atagaaaatt taggaggcgc catagttaca gctgaatgac
    11281 accagtttca gcaaagtaga gtgttggagg ttatggctag gtgaaagtct tgagccaccc
    11341 agccgaccgc tgaagaaata cttgtgcaac caacaacacg tctgaccaac acgcctggct
    11401 aaggcagcct gggcggagga tttccgagtc cgagaaaatc cgagttgaat aaagcgaaat
    11461 aaagcgatta caccggtgac acaaatgatg taatttaaac aacattccaa cgttgcgcaa
    11521 cgaagctccg ataaggtggc attaattggt gctacaagga ccaaccaata cgcagatcaa
    11581 taaatgtact gtgaaagtgc ggccatattc acatgctgat aaagatacat aaaccaagac
    11641 acagcaatat tctagagtta atcctggttc attatcatac aggtaggagt attgttcgag
    11701 atacatctcg cacccttcat gttggaaagc cataacaaat acgcggaaat gctcttttga
    11761 aagagcgcca aaaacgacct caactcgatt gcagcaagtg ggccgtcata caaatgcatc
    11821 attgccaaca caaggctcgg acttcgggct ttactacatc tacgccgtct gagaaagatc
    11881 tctccgtgtc cgtacacccc accatttatt caacacccga agcctaataa tgccctgaat
    11941 gaagcctcct gccgatcagg cacatatccg agagcttgtt attaattctt ccgatcgttt
    12001 cgtcccggcc cgagccaaaa ttgtataata cacgtaacca ggggtagaat gcctagttat
    12061 actccgtagt atgcctaagt gttgtacaga gtggctagat attgcgagga cctttgaacc
    12121 actgggcttc tcatattaac aatgaagacg taggatctcg caagagagcc ggcagggcgc
    12181 attcattctt gtgaccactc cgcctcattc aagtacagcg attgtgatta aagacactga
    12241 aggctttgat catgttggat acaaccagga tacgagatgg cccatgatga ttcctactat
    12301 ttctattttg gtagaagggg ggctttcagc acaatgaccc atggctgtaa ttttcagctt
    12361 tgaagtttat ggcagtctca agataaatat aatgtaataa atactgagta caagcagcct
    12421 aagctgcata cattccatcg agaacagatc aactttatta tattatcgtc catttctttg
    12481 tatctcaggc cgcaatgaca aggctcaggg ttttgtcaat tgttgcgttt ttctgtgtgc
    12541 tggggaatac tgtcgctctc cctcagggtt atagtgatga acctaaattt gacctcaaac
    12601 ctctactaat cgacccaatt cgtaaatggt cactcaatac aactgtttca ttcccaaatt
    12661 cacctgcttt caatgcctct acagagcgct ggaccatcgc cgatccacct acttatatcg
    12721 ctgctattag acctgggaca gaagaagata ttggcaaagt agtaagttca gcttgttcca
    12781 aaacccaatg atgcatagct gctgattgcg gatatagatc aaccttgcta ggactaaaag
    12841 atttcccttc ttgacacggg gggctggaca cggttactca gccagtcttg gggccttcca
    12901 gcatggcctc tctctggatc tgagccagtg gaagacgctc aaaattgaca aaaaggccca
    12961 gactctgaca gtaggccccg gtgttacgtt tgccgaaatc ttcgaccctc tcttcaaagc
    13021 tggattctac attcgtaagc gatatcggcc tccccatgga tgttcttgac aatagccact
    13081 aatgatcgaa cagaaacagg cagttgttct tgtccctcca tgattggcgt caccatcggg
    13141 ggcggaattg ggagattaat ggtatgacaa tgtcttttca tttcgctgtg cgacggtgac
    13201 caggctgtgc tttcgtatta atgtgtttcc aattcgtaca gggaaaatac ggtctattga
    13261 tggacgctct ccagtctgtc cgtatggttg gtgccggtgg aaaggtgatg agagtttcag
    13321 caacttcgca ccctgatctg tggtggggaa tcctgggtgc tggggcgaac tttggggtca
    13381 tcacatccgc tacgtacaag gttcatccat tggtcaacaa tggaaacgtt ttcatcgccg
    13441 atttctatct cccagtggag agaagccggg aatatttcga catagttgag gccaattaca
    13501 gcaatatgtc tgccaatttg gcccagataa tggtagccag ctggaacagg actaccagct
    13561 ctgtaagtcg tactgtacac atgtctacaa ttcagaagct gaagactgat tatatcgtca
    13621 ggttcaatta ggtggcaatt gggtctacta cgggcctgaa aaggaggctc ggaaagagct
    13681 ggcgccggtt ttcaatctca atgctacttc atctacccga attgttcgat ggagtgaaat
    13741 aatctcgtcc gcaggttttg atgagtttat ctgtcaaccc aatcagccgc gttctctttt
    13801 cagcctaaat cagaagattt actctgctga cggttaccag gcgggctttg agaagattga
    13861 aaaatacttc tatgatcatc ctggtgggcg tgacacgacg cttgtctttg agaattttcc
    13921 taatcaggct gtcgctgcaa tacccgatgc ctcaaccgca ttcccatgga gagatttcaa
    13981 gggcttcatg taagtggctc atggagacct cttctctttc tcgtcatagc tctcattcac
    14041 gcttatatcc agactaacag caattagtca aatcaatttt gcctggacag ctggagatga
    14101 tgccactgcg caagcctcca acaaactcgg gaaggaactg cgcaaccagt tcgctaccac
    14161 atctggatac tctgagaagg ctattttcgt caattatgcc cacggagatg aatccattga
    14221 gaacatttat ggcaggcgga agttgcctcg cctagcccag ttgaagaaga aatatgaccc
    14281 atccaatctc tttgcttaca accaccctct ccccacgcat tatccttaaa taatttccca
    14341 tgatggcgac ttagatatga tctttaagga agagcagtgc tagatttgtt gatcttttag
    14401 acatttttgt aaggtagatt ggttttggtt taggtggttc ttacgatacg tgtctagaat
    14461 agtgaagcca gttctagacc agttgctcat ttctgtattg atcaaagttg catcctgata
    14521 gtgaacctgc gttgtcttgc cctgttaatc tatcaactat cagttgatat gacgctcatg
    14581 gctgctctgg gcactccaaa aggctggatc tcaacgctca gtattaaacc cgatctatct
    14641 gtctgtaata ctcttcaatt tgtgcgagta cagaatgaaa gcctgtctct tgcattttcc
    14701 atttagtaat agtcagttga aatattaaat atgaatagtt tgcccattca gagttaggaa
    14761 agagactcca gcaaatcttc attctcgtca tccagaggct cataatcttt ccatttgaga
    14821 ccttccggga cggtcttcca ctgcatgtca tcatcaagca atccagccac attctcccat
    14881 tcttgcctga ctgctgcagc ccggctttcg cttctaggaa caatatcggc tgcaaaaggc
    14941 ataggggata taaagagacc atccttgatg ttatcaacat ctgggataat ctcatgtcct
    15001 gtttccttat ccaccggtcg cttcaaatca aatgcccaga gcgtacgaga tatagccaaa
    15061 aagagtgatc ggtcggcaat atgcattcct tggcacaatc ttcgaccggc cccaaaaaca
    15121 aagtgatcac gcttggtggg gtcagggttg actgctgctt gggcagagtt ttggttatca
    15181 cccgcccaac gggcagggtt atatcttcgt gggtcgggat gtcgctttga atcattatga
    15241 atggccctat tacccatcag caaacacgat atcaaccaca acatagcctt tggaagaaaa
    15301 aagagctact agactcacca gacattgagt atcaatccag catctttagg aatatgataa
    15361 ccaagatacg aatcatcttg gatcacagca tgtggtacgc ccagggcagt agcaggcatc
    15421 cagcgcaagc tttccttcaa acaagcgcgg atataaggta aatttggata atcatttaga
    15481 tcaggcaaac gatctccaca cacacgatcg atttcctctt gggcttcttt agaaacctca
    15541 ggaaagacta gcatcgcttg gaagaagccg gtcaatatga tagccgtcgt ttcagagcca
    15601 gcctggagga gagagccact taagtagcag ccaaactcat cggagaaccc gtattctttt
    15661 tgcgcccgaa gaagatcaat tgcacagcat ggctatccct attgttagct ctgtaacctg
    15721 ttctccagta gatttaggtg tcttactttt gatgttccgc tattcaactg ctggcgggcg
    15781 ttcaaaaagt gcttcatgaa caactttttc tctctctcat agtactctct tcccaaccgc
    15841 cgagccggaa ggagaaaatc aggtaaaatt ctagcaatag gatataaatc gagaatagcg
    15901 gcggactata aaaaaagaca aataagtcaa tcagggaatt aagacggcaa tgtagctgcc
    15961 tacctgacta ccagtcaacc tggaaagctc atcaaaattc tgtgtactcc catcagccta
    16021 tgtctttatt ggaatcatgt tgctgcatca ttgctcacat acttcgaaca tttctagtaa
    16081 acctttgtca tcgcttgatg gagtgcggta cccgaaagcc atctgtgtgg ttagcgatgt
    16141 ggtataacga cggatatggt tcaagaaatc ttttgggctt tcgagaaggc ccatcagcat
    16201 gtctctagac tcaagatcct gatatggaac ataggttcga gagaccttta cgttgagaag
    16261 gccgtgtgca agctttcgta ccctgcgcca cacagaattg ataccctatc ttcatgttag
    16321 ctaatatttt tattgcaatt aaatttacgg ctaggacgaa aatgaagcaa atcatctact
    16381 tgccaccaag tagataatac ccagtataaa aagcttacca tgaacaaagg acgattgccg
    16441 ccgctcataa tctcttggcc catatacagc tccggcctac ctgagtagat tgaactacgt
    16501 ttgtctaaaa gatctttgac agcaacatct gatgacaaga cgatggctac tttggttccc
    16561 agcatgagcg aatataccgg cccatattct tctgcccatc tttgaaactg taagtgggca
    16621 tttttctttg gcatcagatg aaggttaccg attaacggta acgttggggg cccaggaggg
    16681 tagttttttg gtcgtcgccc aatcttgttg agccgccaga ggaaaagcac caatgtcccc
    16741 agtccgaata ctacccaagg ctttggcatc tttatcacca ccaatcccat tgtatcgagg
    16801 acttggaagg ggagttacag gaatgaatac caccttttct cagaagcgga ttatggtctg
    16861 atcttcgggt atagttcagg tgaggtaata gtatcaaggc gtgataagag aagttaaaag
    16921 aaagaatttt gtattaaagc gcgatatttt tctcgaatga tgggattgaa tagcacatca
    16981 cgctcaacag ccacgtaaat tcgatccctc agtgtgggga ttgtgacccc atattaacca
    17041 gcccaggatt ctaaccattc ttcgtgggtg tataactctt ccccataggc tattatcatg
    17101 ctggactatg aggaatattc atttcattgg ctctagtgta cgttctcgaa gaaggacgtc
    17161 cgggacagcg gaacactggt gctcccatgg aagccaaata tcgtattcca ctatactcca
    17221 atcgcaaggt caggagagaa agtattcacc agtatggaat tccgagtgca ggcaactcca
    17281 agaggtagag ttaatactcc tctcggaaaa tcctccacgg tatgacctta cgaaaacttc
    17341 aagctagctg taaacttttc ggcccggaac cagtatggat gaacggatct gcttatttct
    17401 gacgtgacac agagcgcatt accgggatta tttgctctcg ccatccatcc cagccactca
    17461 ggaatttgag cagggaaata tatctgagaa atggaaaaaa agaaaaaaaa aaaaaaaaaa
    17521 aaaaaaaaaa aaaaaaaaaa aaaaaagaac ctgtaaatcc tgcagcgatg tgttgtcggg
    17581 agtgtccaga attagtagta cgcgcgggct tgttaataga agtcagcttc ataggtagtg
    17641 ttcgggtatt atatcatcca tacatgagag cttacttaac caacaattta acgatgcatc
    17701 tacgttcaac ctctaattta tccgattcga ctcttggtta atcaataatt tttgtgtgat
    17761 aattttacac attcggccaa tcaacatcca tttctaagcg atgactcgag atcaaaaatt
    17821 cgctctggtt acagggtaag cgctccacct cccttccctc agatattctc ccctaagtct
    17881 ctgaataggt gcggtaaggg aggaattggt gaggccctca ttctggagta cactcgccga
    17941 ggtatctacg ccattgccac tgtgcttccc actgagaaca gtgatcatct tacggcggct
    18001 ggaattacct ggtttccgct cgatgtgact gatgaacagt ctgtggtcga tctcaagaag
    18061 agcatagctt cagtcactga tggctatctg gattttctgg taaataacgc gtaagtgtaa
    18121 ttcatccagt atcgtctgcc attctcacag tcatctaatc taatactgat tagtggaata
    18181 tgtatgatga cccataattc ataatagaga aagttatgct cgtattaact atttacgtac
    18241 tgtaggttac acaatgactg ccatcgacac cgacgtaagt gcggtaaaac gaatgtttga
    18301 tgtcaatgta tttggcccaa tgcgtatggt gcatcacttt catgatatgc tcattcaggc
    18361 cactggaacc attgttaaca ttggatccat cggcggcgtt gtgccgtaca tgtacggagg
    18421 tatgtcaata tcttgaaatg ctcaaacgga tgatacgtta accatttgaa gcatcttata
    18481 acgcatccaa ggccgctctt caccattact ctaatacctt acgtcttgag atgtcaccat
    18541 tcaagtgaga acgctctccc aagaagcaca tgaatttgag tgctgatttt ccggctatca
    18601 tagtgttaaa gtgcttaccg tcagtttgat cctgttggtt gcaatagatg ttgctctagg
    18661 ctgactggat gagcaccgta ggtcatctct ggggaagttg gaacgaacat tcttaaaaat
    18721 gacgtccaca gaaacttgcc tgaaggtata gtgatattat tccactgaga tgccttccaa
    18781 taataggcta ataatgtaaa gggtcatact attcacctct cgcagttgag ttcagagatc
    18841 atgttcaaag gacaccgagt aagtgtttca gtccaactcc tattttgaac aacgggtgcg
    18901 ctgagacagg ttcctagaga caacaagtcg gtttgaatat gcagaaaatg tcgtagctca
    18961 gagtctaaag tcgtccccag ccgcatggtt ctggactggg agtgctactg gcatcattag
    19021 atttctggac atgttcgcat ggcgcactat atgggtatgt aaatctcaaa gattgggcat
    19081 tgctctagac gaattgcaaa aaactgatag tgaaaattca ggacttcttc ttctatcgtg
    19141 agtttaactt gggaaaggtg aaggatgcct atcttgcaaa tctcaagaag gatatgtagc
    19201 ggctgctttg ccttgttgta atacatctac ttgaatagat ctatgagctc ttcgttttat
    19261 ccaggcttgc tgtattataa acaacgacaa tacattttaa tcattcgatt acactatttt
    19321 gtgattacac aattcaaaat cgaaactgcc cacttgaagg ttgtcccaga gaacctttgc
    19381 attccctgcg cagctagcat ttctttaagt cgcgatccga cgagaaaagt ttactaactt
    19441 gagatttacc aacaattata ctaattcatg cactcattta accagtcaag gtacaatgtg
    19501 tggccgacaa ttagaaattc accgtgcatt atagacatcg ttaatatgag gtcaaactca
    19561 aagttgtcaa gtatgcaatg gatgacaatt ctgcttaaag atgtgcacaa ttatgcgtaa
    19621 tatgcaagtc atcttgtaac ctaaggtttt acttattgag agcattccat gaagtcaata
    19681 tctatagaaa aatactcggc aacagacatg agcccatacc agacatgagc ccatactcta
    19741 agcacccgac aaacatcgtt caaatacatt tatcgattct catagtatgg ttggagctca
    19801 ttcagctcct ccttgagctc ctgaccattg atcacaatgg gcttgcagtc gagcaacacc
    19861 cacatcatgc ggccgggcaa agtaccgtta ccagtgatgt tatgccactg atgagcactg
    19921 gcacgctgga cgcttacatc accttgacgc atgattcgcg actcacccga gtctaggatc
    19981 aatttgaatt cgccctcaat aacgatgcca tagtccagtg agacagcgcg gtgcatggga
    20041 gaaataacat tcggagcaaa gtcaatcatg cggcatacag agccgttgtg aatgtgcaaa
    20101 ggaggctgcg ggaagtcagt tcgctgacca acaatgatac aatatcgcga caatacttac
    20161 ttcattctct ttagcatact tgaggtcaac atcaccgttc atttcgacag gagtctcttt
    20221 ggttgagtag atgatgttgg caagagcctg ctcattgcca atgatacggt ggtgatcacc
    20281 gcaatcagtc tggatgaaga cgcctttgcc ctcagcattg tggccggtga tgtgtcggac
    20341 agtgcggcga aggccgggag ccgggaaagt gctaacatag ccagcacttg tgagtagaag
    20401 ctcagactcc tgcgggttct gctgttggtc cgccatggat acctgtgaag tgaattgttt
    20461 tggttcagag agtttgctaa tgcggaaatg aaagatgact gtcaacactt ctgttcataa
    20521 accagagtaa agtgaggcta attaaatagc catattgctg ccaaagagct cccacgcgag
    20581 gagtcttgaa tcccaccaac aactaaacaa tcaagccatg cctctgtttg ggcgtagaca
    20641 caaggatggt gctccacccc cataacgcat tggtgacatt caacggctcg gtctgcagta
    20701 aaatcgggat cgggccgtta ctttgcaagc atagaatccc ttgctggaca gggcccattc
    20761 attacattat ctcgatctac tttcatcgac ttgcatgagg ctaaaggatg aggctgaggc
    20821 tgaggccctc tggtcgagcg ggtgctagga ttctcgacca accggattta ttgcaaaaca
    20881 agccaagagt cgaacattgc atgaatcccc acccccctta gacgtgacaa gtaagcgtgg
    20941 tccctccatc gaggaggaat ccgcatcccg ttgcatagct agatctcgga ctgcagaaga
    21001 agatcaccgt atccgccacc tcctccgcag tagcgatgcg acccaaagga accattccct
    21061 tgacccaact gtctatttcc acacctccgt ctcgcgcact ttggatcatg ggagtctcca
    21121 cccacgtggg gcagacacaa ttgactctga tcccatgcgc cgcattatcg agggctgaag
    21181 gatttgcaca aaccccacgt cagtattaag atgcttccaa atgaggcaat tcccgccagg
    21241 ggccgaatgt tacataccgg cattcttggt cacaccaagc accgcatgtt tagcagcggt
    21301 atattgcacc aagtgaggag ctgcagcaaa cgagtttccg gaacccagag tcacgattga
    21361 gccgcgagcc cctcctcggc ccgggtttgt aggatcaatt ggcctgagtt cttgaagttg
    21421 cattgcggcc gagacgctcc ggactagcaa aaatgtcccc tctacgtgaa tctggaggaa
    21481 gcggctgaac tcgccaaagt ctgcctccga tatgttccgt gctaattgaa ctccgatctg
    21541 catgaagaca ggcccatcac attagatcca tggaacaatg aagcttactc acttcgacat
    21601 agcaaagaag tagggcgcta cttacaccgg cgcagttgat gcagtagtcg attctctcaa
    21661 agatctcaat catgtatttg gttgcctttt ccacggactc ttcctgcgag acatcgactt
    21721 ggaacgactc aacccggaaa ttggtagcag ttgctacacc tctgcattcg gtggcaacgc
    21781 gatttgcggc ttcaaggtta atgtccgcga taaggatgcc cttagcaccg cccttggcta
    21841 ggccgagggc gcacgctctt cctatgccgc ttccttgaaa tagttagctt tttttttttt
    21901 attgaagagt ctggtacggc tgtggcatga ggattgcgct taccgctccc aacgacgaac
    21961 gcgtttccat taatgtccat agctcaacaa gagaaagggt tcaattatga ttagagagga
    22021 ctgggaaacc ggaggagtgg acacgggagt tggaatgaaa ggcaacggta gatgggatta
    22081 agatatagta tttctttaca ttggaaacgg ccgaaccaag accgtatata cccgtggatc
    22141 catatacatg tatgcagggt cgtgattcta tcaacctaat cttctcagca gcttcaatta
    22201 aggaatacac tacgattaca tcctgattta agttcatggt ttctagaagc attaatactg
    22261 taggcaggcg ttgctaacaa tgtattcgtt atcttggcta cctattttta tcttgatagc
    22321 acttggatgc atgttaaagt ttgaactaca agacgtaaat attaactcca aaacccagag
    22381 aattacattg tctcacgaga tttatttcgg ccttgccact tattgagcct gtatcttcga
    22441 cggcatttaa tttgtacgta tgccatggtg ggatatcgcc gccggtccga gcttaagaag
    22501 gaagatggac gctccaaatc aactaagcaa gaagaatatt ccggcgtatt caaattgtgt
    22561 atgccgaggg ctgatgagtg gcagaacgag tcctagggcc gaagtacgca aaacagtata
    22621 ctcatttcgc cgaaatccct gctgcataga gggtgtctgc cttcatctta gctcaacctg
    22681 aacatttctg taccgagttc gtggtcacac aacacgtgtg agacatgcgt tacctacgaa
    22741 ttcagagcat ttatcggcga aggagacaca aagatccaca atacaggtac aagtcctgag
    22801 gcatattgtt atcgatggct ttcggaatcg gcatatgtca ttaccctatt tgaacaaccc
    22861 caaagcgagg gccgttagct gagtttgggc gccttactac aaactaattc cttcgactgc
    22921 cttacggatg aagactcccg ccattcatac gtattatttg gtcaacactg cgtcctttgg
    22981 gcgtttttcc ccttagcgct taccagcctt gttcatttgc tcataatgga gtatctaacc
    23041 tcgtgggcga agggagtcta gactctggac tatccagaat cattatcgct tggtgtatga
    23101 tgttagcaca tcccatagag acaacagctt acacagtggt tgacttgtca cttgagatga
    23161 gccatgctaa cttttagtat ggttgttggt tggtaggatc tcggcaactt ccctttgaat
    23221 tatctccttg ttatgacgct ctcagagttt gcgaatctcg gggcgttgga gaaacgaagg
    23281 ggtgagcgga gtgtgcccct cctttctatg cctctgggtg aaatgtgtgc gtctgcagta
    23341 tcagtacata attataactt ctgtacacaa cacagttgaa aatatttaat aagacttcat
    23401 ctctcgcggg cattggatct ccagatcaaa ccgcagtcac gcctgtttgc gccctctttc
    23461 tgagccatca ccatagatcc caaacaccat catatcacat tctattcatc atgttcactc
    23521 ttgaacctgc tttggatatt tcttccgact cggagtcgtt gctccgcaat cattccaaag
    23581 aggccattgt tgttacagag acgtcctact tgaatgatga catacaggaa acttccgggc
    23641 cctctagtga ttttaccgtt gaagataata cggtgtgtat tgttggcatg ggtcagtctt
    23701 acacagctcc tttattttcg aaacgtctcc taatatggac gctctgcatt tagcttgcca
    23761 tctcccgggt ggaattacct cgccatcagg gctttgggat tatgtttaca acaagaaatc
    23821 tgcacaatgc actgtgccgc tggatcggta taacattgag ggtttctacc ataaggacgg
    23881 aagcagagcc ggtgttatga gtgtcgatgg tggatatttt attcaagaag atgttcgcaa
    23941 gtttgaccct tcattctttg gcatcaacaa cctcgaggct tcttacatgg accctcaaca
    24001 gcgaaagctg cttgaggtgg tctatgagtg ctttgagaac gccggtctat ctatggaaga
    24061 tgtgtctggc tccaatacag cagtctttgt tggcaacttt acagtggact actcggtaat
    24121 gcaatcccgt gatacagatt atgttcaccg gttagccgcc acaggtggtg gtacctcgat
    24181 catgtcgaac cgtattagcc acgtctttaa tctccatggc ccaaggtaaa ttcaacccat
    24241 tccatgccca tcttgacacc tgatttttcg ttcgagtctg attatctagt ttcactcttg
    24301 acaccgcttg ttcttccacc atctacgctc tccaccaggc tgtgaatgct atcaagaatg
    24361 gtgattgcga cgctgcaatt gtcgcaggcg ctaatctgat tacatctccc gagcaacatt
    24421 tcggaacggc aaagggcggc tttctttcgc caacttcggc ttgtcacaca tttgatacat
    24481 cagcggatgg ttatgcgcgt gcagaggccc tcaatgccat ctacattaca cgactgtcat
    24541 ctgcgatgaa aagtgaccgc aagatacatg cagttattcg cggaacggcc ataaatgcgt
    24601 aggtccctcc attctgttcc gtggagaaaa gctgcctagg ctaacaacgc gacgaagcaa
    24661 cggcaaaact cctggtatta ccctcccgga tgccaagatg caggcagcgg tcattagaaa
    24721 ggcataccag aacgcgggcc tttcttttgc tgatacggat tatgtcgagt gccatggcac
    24781 tggtactccg gttggtgatc ctatagaagt cgatggcatc gcggcctgtt tcgcgggccg
    24841 cgagggtgag ccactaagaa tcggatcggt gcgtattctc tactcaaacc actatcttcc
    24901 catattctga ctgagctctc attcaaggtc aaaacaaaca tgggccatag cgaagccgcc
    24961 agcgggttga catccatcat caaagtagcc cttgcttttg agcacggcat gattccacct
    25021 acctacggtg taaagaacct gaatcccaag tgtaagccgc ctttccttgt ctttgtcatt
    25081 ttatatgtgc caattgagat caagttacta acggctccaa gtgaaactga aggagcgcaa
    25141 catgaaggta ttgaccgaag ttgaggcatg gcccagggca cttcgacgtg ctggtgtcaa
    25201 ttccttcggc tatggtggtg cgaacggcca cgttatcctt gagtccattg atagttattt
    25261 cgtcggctct ctggtctcct ctccaattac gagggcccta tcaaatccct atgaatcaga
    25321 aaaggactat gttgtcgtaa tcccattctc cgcctcatca ggcaaatcgt tggaggctcg
    25381 ccgcaagcag gctattgaga cagtggaaaa gactgaggca agcgctttga agccacttgc
    25441 tgctgccatg agcaaacgac agaccaaaat gcgcctacga gactatgtgc ttgcttccgc
    25501 aagctccaac tctcagccat cgttgatcga tatgactgat gtcggtgaca aggcaagccc
    25561 aggcacacaa cctcttccat ttgcctttgt ctttactggt cagggtgcac aatatgcaaa
    25621 catggccaaa gaactggtgg agcaagattt tggtttccta accagtattc gggatcttga
    25681 cgaggtcttg caatctttgc ccgctgagta caagccatct tggactttgg agcaaacgat
    25741 tctcgataaa cctgctacga gcaagatcaa cgatgttacc cgtagccagc caatttgcac
    25801 cgccgtccag gtttctctcg ttaatatgtt gcaaagttgg ggggttagtc catcggctgt
    25861 cattggtcac tcttctggcg agattgctgc agcatacgga tccggcttgc ttactgcgtc
    25921 tgaggccatc ctggcagcct atttccgagg ctttgctgtg ggccagcttc agtctcgcgg
    25981 agccatgatg gctgtaggaa ttaccccgga tggggctatt gcgttgattg agcagcttgg
    26041 actcaaggaa gttcgagttg cctgtgtgaa tgctcctgag agtgttacct tgagcggcgc
    26101 tgtcaaggat attgactccc tccaagctaa gctgcagaag gagaaaaaat ttgctcgcaa
    26161 gcttgagact ggtggccgtg cttaccactc tcacatgatg gctgagattg gtgacttgta
    26221 cgagtcgcta gttactccgt atatcaccgt caagaaggtc gctgaaatgg aagtcaagat
    26281 gttctcaaca gttggtcact caattgatgc ccttggcacc gttgatctct ctacagaaat
    26341 ggcatcgtat ttccggaaga accttgagca gccagttcaa ttcagtgcgg gattggccaa
    26401 tatgataact agtaacaagt atcacttgat cgaaatcggg cctcattcag ctcttaaagg
    26461 gcctattcag cagatacgaa ccagcgcgaa gcgcgacaag gaaggtgtcc cctattctcc
    26521 cacactcgtc agaaaagaga attcttacgt ctgcttgaag aagctggcag gtactctctt
    26581 ctcctatggc cacagcctgg attggtatgc cgtcaacaat gtcccgcgtt atcacgcgct
    26641 gccaactcca cctctcgcct cttatccttg ggattactcc aagccgctgc catggcatga
    26701 gcctcgagcc agcgttgagc accgtcttcg aaagcatgtc cgtcacgagc tccttggcac
    26761 gcgagccact gctggcaatg gcattgaatg gtgctggcgc aacatcccac gaatgtccga
    26821 gatgccatgg ctgcgcgatc acaagctggg agaatcgcag gttgtcctac ctggcgcagc
    26881 atatatggcg atggctatcg aagccttttc acaggttcat gagattaaag gcaaactaat
    26941 tgcaggagag ccgttctctt ttgagtttga gaatgtaaac attagcgcag catttgttgt
    27001 gcctgatgag aacgatgccg aggcggacaa gactgagctt cacacactga tgtctccccg
    27061 caaaatttct accgcaaaca tatccggtaa ctggcatgag ttctctatct cgtcttgggt
    27121 atctggaatt gccacgttgc actgcatggg tagcattcga gtgatggagt caactttgaa
    27181 gcccaaggat gggtcagtca tgatttcggg taatggtcat gaagtctggg gtatgagccg
    27241 ctggtacgcc aaagcaaagg aagagggact caattttgga ccgacgttcc agtcgttgac
    27301 gagtctccat actgacggca accggacatc gacagattct atcgcaacta cactgctaga
    27361 cccgccttct gcagccgcca ctggcatgtt ctatgccgta catcctatca ccattgatgc
    27421 ttgctttcag gcaactatca tgggcggtac ggctggtaac atcaacacgc tgcgagctta
    27481 cgttccagtc tttgtttcaa gctgttcgat tcaaattccc cggggaggtt ctgccagcct
    27541 gggcgaggaa gaagtcagga ttcattcacg catggaaaag acgggctttt cgactcgggc
    27601 tgtttctttc actctgcggc tgccagacgg tacgccagtc atcgacatgc ctcacctgcg
    27661 aatgaatgaa tatactggaa aggccccggt tgaaccggag actagcatct atctccaacg
    27721 tcagccatgt cttcgagtgc aatggaaacc ggatgtatta cgactccgtc caggttctga
    27781 cggtgccatt cgagagtaca ttgcctcgtt tgcggctcag cagtcagacg acctgaagga
    27841 taacggcgcc cttgttgtat tcgcagctct actcgatctc tttggccaca aggttcctcg
    27901 tatgagtgtg ttggaactgg gacaagagag tcagtggact cccaaggatt gccagtcaat
    27961 tctaggcaaa ggtactgcgt tcccgcggtt ccgattgtgg aacgatggga agcttggaga
    28021 taacagcaag attatcgtgg acaacgccaa aaattccgat tcctacgatg ttgtgctcat
    28081 tcctcatctt tctgtttcga ataagatttg ggctgaagcc gcagatgcga ttatctctct
    28141 gatttccgac gatggtatca tcattactcg taggagtaag gatgtcgttt ctgctctcaa
    28201 gactagcgga tttgtggttc tagagctccc taatgagact ctcgtagccg tgcgtagccc
    28261 caagcaaaca ggcttggaaa ataaggaagt ggtcatcgtc aagcctaacg aggcttctcc
    28321 atccatcaac tccctcgcaa ccgctgtggc gactcatcta aagaatgccg gtgttgtgca
    28381 gttaagaacg gtaacaattg acagcatcga gaccgtgaat ctcaactccc aagttgtttg
    28441 cgtatcacta ctggaaatgg agcatgagtt tcttgcaact attaacagcg aggacatgga
    28501 ccgcttccgc aaaatcacag acaacgtggg cgaccttttg tggctgacgg gagcaaacat
    28561 gctatctact cccaatcccg acctcacctt gtctagtggt ctctcgcgag cactgatgct
    28621 ggagcagcca gctctacgat acgctatttt ggatgtcgga gctgatattt ccaagcctaa
    28681 ctctatggag ctcatctgca atagcgtctc agcatctttg gtattccgtc atgccacaga
    28741 tgacaaagaa ttcatccaga aggacggcat tgtttacatc agccgcttcg tccccgacgt
    28801 cgaactcaat gccttattca gacatcgcat gactccagac tctatgaagc tggtccctct
    28861 tagggaggtt ggcccagcta agttatctat cggtcaggtt gggatgaccg ataccattca
    28921 cttccagcaa atctcagagc gaaagacgac gcctcctgcc ggcttcgtgg atgtcgatct
    28981 ccgcgccatt ggcctcaatg caaaagacgt ttacgcgctc aatggccggg ctgaaactcg
    29041 atcggctaca actgcgctcg actttggagg tgttatctca gctgttggcc caggtatcga
    29101 gcatctcaag gtgggagacc gtgtggctgg ctttattcct aatcatttcg ggacaaccga
    29161 aagagttact gtgcaggccg tccacaagat gctgccagag gaagaattta ccgttttgcc
    29221 tactctcttg actgtttatt gcactgctct ggttgctctc cgtgaccgag ctcatcttcg
    29281 cgctggcgag tccatcttga ttcattctgg cgctggcgcc tttggtctcg ccgccatcac
    29341 tatggccaag tatatgggcg ctacagtctt tgcaactgtc ggttcgcact cgaagcgcga
    29401 gtacctcatc aaagagatgg gtgttccaac cgaaaacatc ttcaactcgc gcagcgcctc
    29461 tttcatggaa gacatcctgg cagccaccgg tggtcggggc gtcaacgtca tcgtcaactc
    29521 cctcgtcggt gacttgatgc acgcctcttg gtcctgcatt gctccatttg gtcgctttgt
    29581 ggagattggc aaacgcgagc tcattgacgc agggaagctt gatatgcgcg tcttcttgaa
    29641 gaatgctacc tttactgcct ttgatctgtc cgaattcttc tacgctgagg acagctacta
    29701 ccaagatatc gtgtatggct acaccgccga agtgattgaa atgtatcgcg ccggcatcat
    29761 caaggcctct cccatcgcaa cctttgatgt tgctgagatt ggtcaagcgt atcgatactt
    29821 tggcaacaag gatcgggtgg gtaaagttgt tgtttcgatg gagaattcca ggagcctcat
    29881 ccaagtcgtg ccggcatcct accagtcagt gtttcatcct gaaaagactt acttgctcgt
    29941 cggctgtctt ggtggtctcg gccgcagtct cagccgctgg atgatgtctc gcggtgcccg
    30001 caagttttgt ttccttggac gttcaggatg cgataagccc agtgccgctg agctagtgaa
    30061 ccgtctccga gatgccggag ccagtgtcac cgtagtccgt ggagatgtgt ctaacgaaga
    30121 ccaggttcgt gaagctgtcg cagcttgttc aaagaagggc ccaattggcg gtgttgttca
    30181 agcggccatg ggtctcagtg aagctctctt ctccgtcatg actaataaag catggcacac
    30241 tggtatccaa cccaagtgga aaggttcctg gaacttgcat cacgctctgg aaggccatga
    30301 tgctgacctt gacttcttcc tcttgacttc gtccatttct ggtagctgcg gtactgctac
    30361 agagagcaat tactgttccg ccaatggttt ccttgattcg tttgccaggt ggcgccgctc
    30421 tcaaggcaag cctgcggtgt cagtcggcct tggtatgata tcagaggttg gttacctgca
    30481 tgagaatccc gacattgagg ccatgctcct ccgtaagggc atccagcctc tcaacgagga
    30541 cgagttcctt caagtattag attatggtat atctggtcct ggtagcgaca gcgaatttgg
    30601 ccgtggcgtg tccatgacca gcgaatccgc ccacatcttg accggcctgg agtcctatgg
    30661 tgtccgcaaa ttgatggctc agggattcga ggtcaacaac ggcgtgatgg atgagtctcg
    30721 cacatctatc cttgccgcat ctctactctc agagaaagat gctaaagaag aggaaaaggg
    30781 tgcagatgtt ggccagctcc tcgccgccgc tgaatgggtc aaggacgtcc ccgccaatgc
    30841 gctctctatg ttgatacccg aagccagcgc gcctacgatg ctagatgcta tcctacgcct
    30901 cactaagaag cgcttcagta acttgatttt gatgcagctg gatgcagtag atgatagtgc
    30961 tcctctccca tcctttggcg tcgacagcat gcttgcggca gaattcagaa cctggttctt
    31021 caataccttc aagattgatg taccattcct tgacattgtc agtcctcaaa agtctctgca
    31081 tacactggcg gaatttatag aagagaagct agttgccagc tgggccagtt gaaggaactg
    31141 cttctacaac gtggaagcgc agccaaaggc ctgataattg acttagagat gggttcaatt
    31201 ctcttaacct cagctgcgtc tccagttctg tgtcactttc tttttatcac gaatagattt
    31261 cttcaattta tgttagcaca ttcgacgttt tttttggtca atatgaaatc tttctattat
    31321 ttcaaggatc tctttccagg gtagcgctat atctagtggt tctgcgatga cactacacca
    31381 catgccattg gggaaactca tacatgcctc ctgttgctgc taaatgttag aatactatga
    31441 aaactccttt gataaatata gttgacaaca tggtattgga cgccctggag atattgaaat
    31501 aattccatac cgaatccccc aggcgcactg aatcacgata atcactcaag atggtagtga
    31561 cttagctcgc tatccttgga tcaagaatgc gttggtacat cagcagaaat tttccagcct
    31621 taaggatata taaagcagac gaatttgcaa aaattgattc tcgcccattg tcaaagtcat
    31681 tatgtctctc atattccagg aaattttaca ggaacactcc aacctcacct ttcactccag
    31741 cagatccaac atgggggt
//
