# Supplementary material for: Genome sequencing and physiological characterization of three Neoarthrinium moseri strains
Source: BMC Microbiol. 2025 Aug 21;25:526. doi: 10.1186/s12866-025-04274-z (PMC12369201; doi:10.1186/s12866-025-04274-z)
Supplement: Supplementary file 19 — Supplementary Material 19. [file 12866_2025_4274_MOESM19_ESM.zip]

Archive with 23,035 entries (9,991 files):
- BiGSCAPE/input/
- BiGSCAPE/input/CBS16480/
- BiGSCAPE/input/CBS16480/JAFEVA010000001.1.region001.gbk
- BiGSCAPE/input/CBS16480/JAFEVA010000001.1.region002.gbk
- BiGSCAPE/input/CBS16480/JAFEVA010000001.1.region003.gbk
- BiGSCAPE/input/CBS16480/JAFEVA010000001.1.region004.gbk
- BiGSCAPE/input/CBS16480/JAFEVA010000002.1.region001.gbk
- BiGSCAPE/input/CBS16480/JAFEVA010000003.1.region001.gbk
- BiGSCAPE/input/CBS16480/JAFEVA010000003.1.region002.gbk
- BiGSCAPE/input/CBS16480/JAFEVA010000003.1.region003.gbk
- BiGSCAPE/input/CBS16480/JAFEVA010000004.1.region001.gbk
- BiGSCAPE/input/CBS16480/JAFEVA010000004.1.region002.gbk
- BiGSCAPE/input/CBS16480/JAFEVA010000004.1.region003.gbk
- BiGSCAPE/input/CBS16480/JAFEVA010000005.1.region001.gbk
- BiGSCAPE/input/CBS16480/JAFEVA010000005.1.region002.gbk
- BiGSCAPE/input/CBS16480/JAFEVA010000007.1.region001.gbk
- BiGSCAPE/input/CBS16480/JAFEVA010000008.1.region001.gbk
- BiGSCAPE/input/CBS16480/JAFEVA010000008.1.region002.gbk
- BiGSCAPE/input/CBS16480/JAFEVA010000008.1.region003.gbk
- BiGSCAPE/input/CBS16480/JAFEVA010000008.1.region004.gbk
- BiGSCAPE/input/CBS16480/JAFEVA010000009.1.region001.gbk
- BiGSCAPE/input/CBS16480/JAFEVA010000009.1.region002.gbk
- BiGSCAPE/input/CBS16480/JAFEVA010000011.1.region001.gbk
- BiGSCAPE/input/CBS16480/JAFEVA010000011.1.region002.gbk
- BiGSCAPE/input/CBS16480/JAFEVA010000012.1.region001.gbk
- BiGSCAPE/input/CBS16480/JAFEVA010000013.1.region001.gbk
- BiGSCAPE/input/CBS16480/JAFEVA010000014.1.region001.gbk
- BiGSCAPE/input/CBS16480/JAFEVA010000016.1.region001.gbk
- BiGSCAPE/input/CBS16480/JAFEVA010000017.1.region001.gbk
- BiGSCAPE/input/CBS16480/JAFEVA010000017.1.region002.gbk
- BiGSCAPE/input/CBS16480/JAFEVA010000018.1.region001.gbk
- BiGSCAPE/input/CBS16480/JAFEVA010000019.1.region001.gbk
- BiGSCAPE/input/CBS16480/JAFEVA010000020.1.region001.gbk
- BiGSCAPE/input/CBS16480/JAFEVA010000021.1.region001.gbk
- BiGSCAPE/input/CBS16480/JAFEVA010000021.1.region002.gbk
- BiGSCAPE/input/CBS16480/JAFEVA010000022.1.region001.gbk
- BiGSCAPE/input/CBS16480/JAFEVA010000022.1.region002.gbk
- BiGSCAPE/input/CBS16480/JAFEVA010000022.1.region003.gbk
- BiGSCAPE/input/CBS16480/JAFEVA010000025.1.region001.gbk
- BiGSCAPE/input/CBS16480/JAFEVA010000025.1.region002.gbk
- BiGSCAPE/input/CBS16480/JAFEVA010000027.1.region001.gbk
- BiGSCAPE/input/CBS16480/JAFEVA010000027.1.region002.gbk
- BiGSCAPE/input/CBS16480/JAFEVA010000028.1.region001.gbk
- BiGSCAPE/input/CBS16480/JAFEVA010000031.1.region001.gbk
- BiGSCAPE/input/CBS16480/JAFEVA010000032.1.region001.gbk
- BiGSCAPE/input/CBS16480/JAFEVA010000034.1.region001.gbk
- BiGSCAPE/input/CBS16480/JAFEVA010000035.1.region001.gbk
- BiGSCAPE/input/CBS16480/JAFEVA010000036.1.region001.gbk
- BiGSCAPE/input/CBS16480/JAFEVA010000039.1.region001.gbk
- BiGSCAPE/input/CBS16480/JAFEVA010000039.1.region002.gbk
- BiGSCAPE/input/CBS16480/JAFEVA010000040.1.region001.gbk
- BiGSCAPE/input/CBS16480/JAFEVA010000041.1.region001.gbk
- BiGSCAPE/input/CBS16480/JAFEVA010000046.1.region001.gbk
- BiGSCAPE/input/CBS16480/JAFEVA010000047.1.region001.gbk
- BiGSCAPE/input/CBS16480/JAFEVA010000049.1.region001.gbk
- BiGSCAPE/input/CBS16480/JAFEVA010000051.1.region001.gbk
- BiGSCAPE/input/CBS16480/JAFEVA010000051.1.region002.gbk
- BiGSCAPE/input/CBS16480/JAFEVA010000056.1.region001.gbk
- BiGSCAPE/input/CBS16480/JAFEVA010000057.1.region001.gbk
- BiGSCAPE/input/CBS16480/JAFEVA010000057.1.region002.gbk
- BiGSCAPE/input/CBS16480/JAFEVA010000063.1.region001.gbk
- BiGSCAPE/input/CBS16480/JAFEVA010000064.1.region001.gbk
- BiGSCAPE/input/CBS16480/JAFEVA010000066.1.region001.gbk
- BiGSCAPE/input/CBS16480/JAFEVA010000069.1.region001.gbk
- BiGSCAPE/input/CBS16480/JAFEVA010000070.1.region001.gbk
- BiGSCAPE/input/CBS16480/JAFEVA010000070.1.region002.gbk
- BiGSCAPE/input/CBS16480/JAFEVA010000074.1.region001.gbk
- BiGSCAPE/input/CBS16480/JAFEVA010000074.1.region002.gbk
- BiGSCAPE/input/CBS16480/JAFEVA010000076.1.region001.gbk
- BiGSCAPE/input/CBS16480/JAFEVA010000079.1.region001.gbk
- BiGSCAPE/input/CBS16480/JAFEVA010000083.1.region001.gbk
- BiGSCAPE/input/CBS16480/JAFEVA010000084.1.region001.gbk
- BiGSCAPE/input/CBS16480/JAFEVA010000085.1.region001.gbk
- BiGSCAPE/input/CBS16480/JAFEVA010000089.1.region001.gbk
- BiGSCAPE/input/CBS16480/JAFEVA010000090.1.region001.gbk
- BiGSCAPE/input/CBS16480/JAFEVA010000092.1.region001.gbk
- BiGSCAPE/input/CBS16480/JAFEVA010000096.1.region001.gbk
- BiGSCAPE/input/CBS16480/JAFEVA010000097.1.region001.gbk
- BiGSCAPE/input/CBS16480/JAFEVA010000103.1.region001.gbk
- BiGSCAPE/input/CBS16480/JAFEVA010000110.1.region001.gbk
- BiGSCAPE/input/CBS16480/JAFEVA010000115.1.region001.gbk
- BiGSCAPE/input/CBS16480/JAFEVA010000125.1.region001.gbk
- BiGSCAPE/input/datasets.tsv
- BiGSCAPE/input/taxonomy/
- BiGSCAPE/input/taxonomy/taxonomy.tsv
- BiGSCAPE/input/TUCIM5799/
- BiGSCAPE/input/TUCIM5799/JAFIMR010000001.1.region001.gbk
- BiGSCAPE/input/TUCIM5799/JAFIMR010000001.1.region002.gbk
- BiGSCAPE/input/TUCIM5799/JAFIMR010000001.1.region003.gbk
- BiGSCAPE/input/TUCIM5799/JAFIMR010000002.1.region001.gbk
- BiGSCAPE/input/TUCIM5799/JAFIMR010000002.1.region002.gbk
- BiGSCAPE/input/TUCIM5799/JAFIMR010000003.1.region001.gbk
- BiGSCAPE/input/TUCIM5799/JAFIMR010000003.1.region002.gbk
- BiGSCAPE/input/TUCIM5799/JAFIMR010000003.1.region003.gbk
- BiGSCAPE/input/TUCIM5799/JAFIMR010000003.1.region004.gbk
- BiGSCAPE/input/TUCIM5799/JAFIMR010000003.1.region005.gbk
- BiGSCAPE/input/TUCIM5799/JAFIMR010000003.1.region006.gbk
- BiGSCAPE/input/TUCIM5799/JAFIMR010000004.1.region001.gbk
- BiGSCAPE/input/TUCIM5799/JAFIMR010000004.1.region002.gbk
- BiGSCAPE/input/TUCIM5799/JAFIMR010000004.1.region003.gbk
- BiGSCAPE/input/TUCIM5799/JAFIMR010000005.1.region001.gbk
- BiGSCAPE/input/TUCIM5799/JAFIMR010000005.1.region002.gbk
- BiGSCAPE/input/TUCIM5799/JAFIMR010000006.1.region001.gbk
- BiGSCAPE/input/TUCIM5799/JAFIMR010000006.1.region002.gbk
- BiGSCAPE/input/TUCIM5799/JAFIMR010000006.1.region003.gbk
- BiGSCAPE/input/TUCIM5799/JAFIMR010000008.1.region001.gbk
- BiGSCAPE/input/TUCIM5799/JAFIMR010000008.1.region002.gbk
- BiGSCAPE/input/TUCIM5799/JAFIMR010000008.1.region003.gbk
- BiGSCAPE/input/TUCIM5799/JAFIMR010000009.1.region001.gbk
- BiGSCAPE/input/TUCIM5799/JAFIMR010000009.1.region002.gbk
- BiGSCAPE/input/TUCIM5799/JAFIMR010000009.1.region003.gbk
- BiGSCAPE/input/TUCIM5799/JAFIMR010000010.1.region001.gbk
- BiGSCAPE/input/TUCIM5799/JAFIMR010000010.1.region002.gbk
- BiGSCAPE/input/TUCIM5799/JAFIMR010000010.1.region003.gbk
- BiGSCAPE/input/TUCIM5799/JAFIMR010000011.1.region001.gbk
- BiGSCAPE/input/TUCIM5799/JAFIMR010000012.1.region001.gbk
- BiGSCAPE/input/TUCIM5799/JAFIMR010000012.1.region002.gbk
- BiGSCAPE/input/TUCIM5799/JAFIMR010000013.1.region001.gbk
- BiGSCAPE/input/TUCIM5799/JAFIMR010000013.1.region002.gbk
- BiGSCAPE/input/TUCIM5799/JAFIMR010000013.1.region003.gbk
- BiGSCAPE/input/TUCIM5799/JAFIMR010000014.1.region001.gbk
- BiGSCAPE/input/TUCIM5799/JAFIMR010000015.1.region001.gbk
- BiGSCAPE/input/TUCIM5799/JAFIMR010000017.1.region001.gbk
- BiGSCAPE/input/TUCIM5799/JAFIMR010000017.1.region002.gbk
- BiGSCAPE/input/TUCIM5799/JAFIMR010000018.1.region001.gbk
- BiGSCAPE/input/TUCIM5799/JAFIMR010000018.1.region002.gbk
- BiGSCAPE/input/TUCIM5799/JAFIMR010000019.1.region001.gbk
- BiGSCAPE/input/TUCIM5799/JAFIMR010000020.1.region001.gbk
- BiGSCAPE/input/TUCIM5799/JAFIMR010000020.1.region002.gbk
- BiGSCAPE/input/TUCIM5799/JAFIMR010000022.1.region001.gbk
- BiGSCAPE/input/TUCIM5799/JAFIMR010000023.1.region001.gbk
- BiGSCAPE/input/TUCIM5799/JAFIMR010000026.1.region001.gbk
- BiGSCAPE/input/TUCIM5799/JAFIMR010000028.1.region001.gbk
- BiGSCAPE/input/TUCIM5799/JAFIMR010000028.1.region002.gbk
- BiGSCAPE/input/TUCIM5799/JAFIMR010000028.1.region003.gbk
- BiGSCAPE/input/TUCIM5799/JAFIMR010000028.1.region004.gbk
- BiGSCAPE/input/TUCIM5799/JAFIMR010000029.1.region001.gbk
- BiGSCAPE/input/TUCIM5799/JAFIMR010000029.1.region002.gbk
- BiGSCAPE/input/TUCIM5799/JAFIMR010000029.1.region003.gbk
- BiGSCAPE/input/TUCIM5799/JAFIMR010000031.1.region001.gbk
- BiGSCAPE/input/TUCIM5799/JAFIMR010000031.1.region002.gbk
- BiGSCAPE/input/TUCIM5799/JAFIMR010000032.1.region001.gbk
- BiGSCAPE/input/TUCIM5799/JAFIMR010000033.1.region001.gbk
- BiGSCAPE/input/TUCIM5799/JAFIMR010000034.1.region001.gbk
- BiGSCAPE/input/TUCIM5799/JAFIMR010000034.1.region002.gbk
- BiGSCAPE/input/TUCIM5799/JAFIMR010000035.1.region001.gbk
- BiGSCAPE/input/TUCIM5799/JAFIMR010000035.1.region002.gbk
- BiGSCAPE/input/TUCIM5799/JAFIMR010000036.1.region001.gbk
- BiGSCAPE/input/TUCIM5799/JAFIMR010000036.1.region002.gbk
- BiGSCAPE/input/TUCIM5799/JAFIMR010000037.1.region001.gbk
- BiGSCAPE/input/TUCIM5799/JAFIMR010000037.1.region002.gbk
- BiGSCAPE/input/TUCIM5799/JAFIMR010000041.1.region001.gbk
- BiGSCAPE/input/TUCIM5799/JAFIMR010000043.1.region001.gbk
- BiGSCAPE/input/TUCIM5799/JAFIMR010000044.1.region001.gbk
- BiGSCAPE/input/TUCIM5799/JAFIMR010000044.1.region002.gbk
- BiGSCAPE/input/TUCIM5799/JAFIMR010000045.1.region001.gbk
- BiGSCAPE/input/TUCIM5799/JAFIMR010000047.1.region001.gbk
- BiGSCAPE/input/TUCIM5799/JAFIMR010000050.1.region001.gbk
- BiGSCAPE/input/TUCIM5799/JAFIMR010000051.1.region001.gbk
- BiGSCAPE/input/TUCIM5799/JAFIMR010000052.1.region001.gbk
- BiGSCAPE/input/TUCIM5799/JAFIMR010000056.1.region001.gbk
- BiGSCAPE/input/TUCIM5799/JAFIMR010000058.1.region001.gbk
- BiGSCAPE/input/TUCIM5799/JAFIMR010000059.1.region001.gbk
- BiGSCAPE/input/TUCIM5799/JAFIMR010000062.1.region001.gbk
- BiGSCAPE/input/TUCIM5799/JAFIMR010000063.1.region001.gbk
- BiGSCAPE/input/TUCIM5799/JAFIMR010000070.1.region001.gbk
- BiGSCAPE/input/TUCIM5799/JAFIMR010000073.1.region001.gbk
- BiGSCAPE/input/TUCIM5827/
- BiGSCAPE/input/TUCIM5827/JAFIMQ010000001.1.region001.gbk
- BiGSCAPE/input/TUCIM5827/JAFIMQ010000001.1.region002.gbk
- BiGSCAPE/input/TUCIM5827/JAFIMQ010000001.1.region003.gbk
- BiGSCAPE/input/TUCIM5827/JAFIMQ010000001.1.region004.gbk
- BiGSCAPE/input/TUCIM5827/JAFIMQ010000002.1.region001.gbk
- BiGSCAPE/input/TUCIM5827/JAFIMQ010000002.1.region002.gbk
- BiGSCAPE/input/TUCIM5827/JAFIMQ010000003.1.region001.gbk
- BiGSCAPE/input/TUCIM5827/JAFIMQ010000003.1.region002.gbk
- BiGSCAPE/input/TUCIM5827/JAFIMQ010000003.1.region003.gbk
- BiGSCAPE/input/TUCIM5827/JAFIMQ010000003.1.region004.gbk
- BiGSCAPE/input/TUCIM5827/JAFIMQ010000006.1.region001.gbk
- BiGSCAPE/input/TUCIM5827/JAFIMQ010000006.1.region002.gbk
- BiGSCAPE/input/TUCIM5827/JAFIMQ010000007.1.region001.gbk
- BiGSCAPE/input/TUCIM5827/JAFIMQ010000008.1.region001.gbk
- BiGSCAPE/input/TUCIM5827/JAFIMQ010000009.1.region001.gbk
- BiGSCAPE/input/TUCIM5827/JAFIMQ010000009.1.region002.gbk
- BiGSCAPE/input/TUCIM5827/JAFIMQ010000009.1.region003.gbk
- BiGSCAPE/input/TUCIM5827/JAFIMQ010000009.1.region004.gbk
- BiGSCAPE/input/TUCIM5827/JAFIMQ010000010.1.region001.gbk
- BiGSCAPE/input/TUCIM5827/JAFIMQ010000010.1.region002.gbk
- BiGSCAPE/input/TUCIM5827/JAFIMQ010000010.1.region003.gbk
- BiGSCAPE/input/TUCIM5827/JAFIMQ010000011.1.region001.gbk
- BiGSCAPE/input/TUCIM5827/JAFIMQ010000012.1.region001.gbk
- BiGSCAPE/input/TUCIM5827/JAFIMQ010000012.1.region002.gbk
- BiGSCAPE/input/TUCIM5827/JAFIMQ010000012.1.region003.gbk
- BiGSCAPE/input/TUCIM5827/JAFIMQ010000014.1.region001.gbk
- BiGSCAPE/input/TUCIM5827/JAFIMQ010000015.1.region001.gbk
- BiGSCAPE/input/TUCIM5827/JAFIMQ010000017.1.region001.gbk
- BiGSCAPE/input/TUCIM5827/JAFIMQ010000017.1.region002.gbk
- BiGSCAPE/input/TUCIM5827/JAFIMQ010000018.1.region001.gbk
- BiGSCAPE/input/TUCIM5827/JAFIMQ010000019.1.region001.gbk
- BiGSCAPE/input/TUCIM5827/JAFIMQ010000019.1.region002.gbk
- BiGSCAPE/input/TUCIM5827/JAFIMQ010000021.1.region001.gbk
- BiGSCAPE/input/TUCIM5827/JAFIMQ010000022.1.region001.gbk
- BiGSCAPE/input/TUCIM5827/JAFIMQ010000022.1.region002.gbk
- BiGSCAPE/input/TUCIM5827/JAFIMQ010000028.1.region001.gbk
- BiGSCAPE/input/TUCIM5827/JAFIMQ010000029.1.region001.gbk
- BiGSCAPE/input/TUCIM5827/JAFIMQ010000030.1.region001.gbk
- BiGSCAPE/input/TUCIM5827/JAFIMQ010000031.1.region001.gbk
- BiGSCAPE/input/TUCIM5827/JAFIMQ010000031.1.region002.gbk
- BiGSCAPE/input/TUCIM5827/JAFIMQ010000032.1.region001.gbk
- BiGSCAPE/input/TUCIM5827/JAFIMQ010000032.1.region002.gbk
- BiGSCAPE/input/TUCIM5827/JAFIMQ010000036.1.region001.gbk
- BiGSCAPE/input/TUCIM5827/JAFIMQ010000036.1.region002.gbk
- BiGSCAPE/input/TUCIM5827/JAFIMQ010000037.1.region001.gbk
- BiGSCAPE/input/TUCIM5827/JAFIMQ010000041.1.region001.gbk
- BiGSCAPE/input/TUCIM5827/JAFIMQ010000042.1.region001.gbk
- BiGSCAPE/input/TUCIM5827/JAFIMQ010000042.1.region002.gbk
- BiGSCAPE/input/TUCIM5827/JAFIMQ010000042.1.region003.gbk
- BiGSCAPE/input/TUCIM5827/JAFIMQ010000043.1.region001.gbk
- BiGSCAPE/input/TUCIM5827/JAFIMQ010000044.1.region001.gbk
- BiGSCAPE/input/TUCIM5827/JAFIMQ010000044.1.region002.gbk
- BiGSCAPE/input/TUCIM5827/JAFIMQ010000048.1.region001.gbk
- BiGSCAPE/input/TUCIM5827/JAFIMQ010000048.1.region002.gbk
- BiGSCAPE/input/TUCIM5827/JAFIMQ010000051.1.region001.gbk
- BiGSCAPE/input/TUCIM5827/JAFIMQ010000053.1.region001.gbk
- BiGSCAPE/input/TUCIM5827/JAFIMQ010000055.1.region001.gbk
- BiGSCAPE/input/TUCIM5827/JAFIMQ010000056.1.region001.gbk
- BiGSCAPE/input/TUCIM5827/JAFIMQ010000059.1.region001.gbk
- BiGSCAPE/input/TUCIM5827/JAFIMQ010000060.1.region001.gbk
- BiGSCAPE/input/TUCIM5827/JAFIMQ010000061.1.region001.gbk
- BiGSCAPE/input/TUCIM5827/JAFIMQ010000064.1.region001.gbk
- BiGSCAPE/input/TUCIM5827/JAFIMQ010000064.1.region002.gbk
- BiGSCAPE/input/TUCIM5827/JAFIMQ010000065.1.region001.gbk
- BiGSCAPE/input/TUCIM5827/JAFIMQ010000068.1.region001.gbk
- BiGSCAPE/input/TUCIM5827/JAFIMQ010000073.1.region001.gbk
- BiGSCAPE/input/TUCIM5827/JAFIMQ010000074.1.region001.gbk
- BiGSCAPE/input/TUCIM5827/JAFIMQ010000077.1.region001.gbk
- BiGSCAPE/input/TUCIM5827/JAFIMQ010000079.1.region001.gbk
- BiGSCAPE/input/TUCIM5827/JAFIMQ010000080.1.region001.gbk
- BiGSCAPE/input/TUCIM5827/JAFIMQ010000092.1.region001.gbk
- BiGSCAPE/input/TUCIM5827/JAFIMQ010000095.1.region001.gbk
- BiGSCAPE/input/TUCIM5827/JAFIMQ010000096.1.region001.gbk
- BiGSCAPE/input/TUCIM5827/JAFIMQ010000098.1.region001.gbk
- BiGSCAPE/input/TUCIM5827/JAFIMQ010000099.1.region001.gbk
- BiGSCAPE/input/TUCIM5827/JAFIMQ010000100.1.region001.gbk
- BiGSCAPE/input/TUCIM5827/JAFIMQ010000105.1.region001.gbk
- BiGSCAPE/input/TUCIM5827/JAFIMQ010000108.1.region001.gbk
- BiGSCAPE/input/TUCIM5827/JAFIMQ010000109.1.region001.gbk
- BiGSCAPE/input/TUCIM5827/JAFIMQ010000114.1.region001.gbk
- BiGSCAPE/input/TUCIM5827/JAFIMQ010000129.1.region001.gbk
- BiGSCAPE/input/TUCIM5827/JAFIMQ010000136.1.region001.gbk
- BiGSCAPE/input/TUCIM5827/JAFIMQ010000142.1.region001.gbk
- BiGSCAPE/output/
- BiGSCAPE/output/cache/
- BiGSCAPE/output/cache/bgc_info.dict
- BiGSCAPE/output/cache/BGCs.dict
- BiGSCAPE/output/cache/domains/
- BiGSCAPE/output/cache/domains/PF00001.26.algn
- BiGSCAPE/output/cache/domains/PF00001.26.fasta
- BiGSCAPE/output/cache/domains/PF00001.26.stk
- BiGSCAPE/output/cache/domains/PF00004.35.algn
- BiGSCAPE/output/cache/domains/PF00004.35.fasta
- BiGSCAPE/output/cache/domains/PF00004.35.stk
- BiGSCAPE/output/cache/domains/PF00005.33.algn
- BiGSCAPE/output/cache/domains/PF00005.33.fasta
- BiGSCAPE/output/cache/domains/PF00005.33.stk
- BiGSCAPE/output/cache/domains/PF00006.31.algn
- BiGSCAPE/output/cache/domains/PF00006.31.fasta
- BiGSCAPE/output/cache/domains/PF00006.31.stk
- BiGSCAPE/output/cache/domains/PF00009.33.algn
- BiGSCAPE/output/cache/domains/PF00009.33.fasta
- BiGSCAPE/output/cache/domains/PF00009.33.stk
- BiGSCAPE/output/cache/domains/PF00010.31.algn
- BiGSCAPE/output/cache/domains/PF00010.31.fasta
- BiGSCAPE/output/cache/domains/PF00010.31.stk
- BiGSCAPE/output/cache/domains/PF00011.27.algn
- BiGSCAPE/output/cache/domains/PF00011.27.fasta
- BiGSCAPE/output/cache/domains/PF00011.27.stk
- BiGSCAPE/output/cache/domains/PF00012.26.algn
- BiGSCAPE/output/cache/domains/PF00012.26.fasta
- BiGSCAPE/output/cache/domains/PF00012.26.stk
- BiGSCAPE/output/cache/domains/PF00015.26.algn
- BiGSCAPE/output/cache/domains/PF00015.26.fasta
- BiGSCAPE/output/cache/domains/PF00015.26.stk
- BiGSCAPE/output/cache/domains/PF00018.34.algn
- BiGSCAPE/output/cache/domains/PF00018.34.fasta
- BiGSCAPE/output/cache/domains/PF00018.34.stk
- BiGSCAPE/output/cache/domains/PF00022.25.algn
- BiGSCAPE/output/cache/domains/PF00022.25.fasta
- BiGSCAPE/output/cache/domains/PF00022.25.stk
- BiGSCAPE/output/cache/domains/PF00023.36.algn
- BiGSCAPE/output/cache/domains/PF00023.36.fasta
- BiGSCAPE/output/cache/domains/PF00023.36.stk
- BiGSCAPE/output/cache/domains/PF00024.32.fasta
- BiGSCAPE/output/cache/domains/PF00025.27.fasta
- BiGSCAPE/output/cache/domains/PF00026.29.algn
- BiGSCAPE/output/cache/domains/PF00026.29.fasta
- BiGSCAPE/output/cache/domains/PF00026.29.stk
- BiGSCAPE/output/cache/domains/PF00027.35.algn
- BiGSCAPE/output/cache/domains/PF00027.35.fasta
- BiGSCAPE/output/cache/domains/PF00027.35.stk
[truncated: 9,700 more entries]
