# Supplementary material for: Genome sequencing and physiological characterization of three Neoarthrinium moseri strains
Source: BMC Microbiol. 2025 Aug 21;25:526. doi: 10.1186/s12866-025-04274-z (PMC12369201; doi:10.1186/s12866-025-04274-z)
Supplement: Supplementary file 19 — Supplementary Material 19. [file 12866_2025_4274_MOESM19_ESM.zip › BiGSCAPE/input/taxonomy/taxonomy.tsv]

CBS16480/	Fungi	Ascomycota	Sordariomycetes	Sordariomycetidae	Incertae sedis	Neoarthrinium	moseri	Neoarthrinium moseri CBS16480
TUCIM5799/	Fungi	Ascomycota	Sordariomycetes	Sordariomycetidae	Incertae sedis	Neoarthrinium	moseri	Neoarthrinium moseri TUCIM5799
TUCIM5827/	Fungi	Ascomycota	Sordariomycetes	Sordariomycetidae	Incertae sedis	Neoarthrinium	moseri	Neoarthrinium moseri TUCIM5827
